# Supplementary material for: Distinct elongation stalls during translation are linked with distinct pathways for mRNA degradation
Source: eLife. 2022 Jul 27;11:e76038. doi: 10.7554/eLife.76038 (PMC9352352; doi:10.7554/eLife.76038)
Supplement: Figure 1—source data 2. [file elife-76038-fig1-data2.zip › 1C_flow_cytometry_data/list_mode_data.HEL2_OPT_1.CSV]

FSC-HLin	SSC-HLin	BLU-V-HLin	GRN-V-HLin	YEL-V-HLin	ORG-V-HLin	GRN-B-HLin	YEL-B-HLin	RED-B-HLin	NIR-B-HLin	YEL-G-HLin	ORG-G-HLin	RED-G-HLin	NIR-G-HLin	BLU-V-ALin	BLU-V-W	FSC-HLog	SSC-HLog	BLU-V-HLog	GRN-V-HLog	YEL-V-HLog	ORG-V-HLog	GRN-B-HLog	YEL-B-HLog	RED-B-HLog	NIR-B-HLog	YEL-G-HLog	ORG-G-HLog	RED-G-HLog	NIR-G-HLog	BLU-V-ALog	BLU-V-WLog	TIME		P01.R1
6351.724609	484.057556	2.315888	0.431723	3111.387451	48192.867188	504.117279	301.759247	60.367271	15.791826	12.723506	69.307030	107.455963	83.794434	0.279720	99998.000000	3.802892	2.684897	0.364717	0.000000	3.492954	4.682983	2.702532	2.479661	1.780802	1.198432	1.104607	1.840777	2.031230	1.923215	0.000000	4.999991	15.000000		1
8128.149414	2329.820068	2.636597	3.737491	6207.652344	83908.101562	1007.170654	617.370667	163.802032	88.046906	31.000826	149.989975	194.534576	120.194885	1.938652	99998.000000	3.909992	3.367322	0.421044	0.572580	3.792928	4.923804	3.003103	2.790546	2.214319	1.944714	1.491373	2.176062	2.288997	2.079886	0.287500	4.999991	58.000000		1
14900.453125	2074.958496	2.226459	6.013290	9879.525391	99998.000000	1605.508545	993.034790	232.917877	73.288132	51.803726	265.176849	275.914429	245.055466	3.226866	99998.000000	4.173200	3.317009	0.347615	0.779112	3.994736	4.999991	3.205613	2.996964	2.367203	1.865034	1.714361	2.423536	2.440774	2.389264	0.508781	4.999991	133.000000		1
13306.699219	3201.207520	2.325139	4.348072	7696.783691	99998.000000	1216.266602	763.021790	177.376648	78.666176	51.797562	246.973557	295.712036	168.069931	1.874531	99998.000000	4.124070	3.505314	0.366449	0.638297	3.886309	4.999991	3.085029	2.882537	2.248896	1.895788	1.714309	2.392650	2.470869	2.225490	0.272893	4.999991	207.000000		1
10399.294922	3520.069336	2.886379	4.582436	8249.701172	99998.000000	1328.591797	817.736572	198.460175	80.220383	53.678642	259.900574	317.557251	200.125397	1.781528	0.000000	4.017004	3.546551	0.460353	0.661096	3.916438	4.999991	3.123392	2.912613	2.297673	1.904285	1.729802	2.414807	2.501822	2.301302	0.250793	0.000000	239.000000		1
4935.061523	1237.495117	2.547168	3.734408	3192.209229	56385.492188	518.419678	300.818726	92.851372	31.821100	31.855021	122.797562	141.876648	126.094078	1.401821	0.000000	3.693293	3.092544	0.406058	0.572222	3.504091	4.751167	2.714681	2.478305	1.967788	1.502715	1.503178	2.089190	2.151911	2.100695	0.146693	0.000000	279.000000		1
20763.009766	4904.988770	1.736145	5.936197	11211.172852	99998.000000	1819.473755	1112.797974	256.514648	108.489014	95.324532	356.430847	475.737640	370.942932	4.022205	99998.000000	4.317290	3.690638	0.239586	0.773508	4.049651	4.999991	3.259946	3.046416	2.409112	2.035386	1.979205	2.551975	2.677367	2.569307	0.604464	4.999991	306.000000		1
6568.357422	1198.041748	2.133947	4.604022	3993.608154	58952.906250	650.341980	401.956085	89.471596	32.712299	24.660658	80.649017	130.929382	105.066063	0.502873	0.000000	3.817457	3.078472	0.329184	0.663137	3.601366	4.770505	2.813142	2.604179	1.951685	1.514711	1.392005	1.906599	2.117037	2.021462	0.000000	0.000000	361.000000		1
4624.596680	843.997681	3.762161	7.188195	1624.532104	38702.140625	239.480072	153.314240	56.901146	45.842861	24.478718	63.022369	96.070801	55.880428	0.550104	0.000000	3.665074	2.926341	0.575437	0.856620	3.210728	4.587735	2.379269	2.185582	1.755121	1.661272	1.388789	1.799495	1.982591	1.747260	0.000000	0.000000	404.000000		1
4723.757324	2048.644775	3.086823	3.034399	5763.217773	78265.796875	854.315918	569.011475	120.975075	43.252522	34.325096	147.393463	197.556641	131.755829	1.387168	99998.000000	3.674288	3.311467	0.489512	0.482073	3.760665	4.893572	2.931618	2.755121	2.082696	1.636011	1.535612	2.168478	2.295692	2.119770	0.142129	4.999991	437.000000		1
5737.561035	2895.368652	2.297385	4.354239	4060.975586	61528.507812	660.111267	389.127747	94.519676	48.642895	16.383904	88.592728	133.618393	123.556160	1.497758	99998.000000	3.758727	3.461704	0.361234	0.638912	3.608630	4.789076	2.819617	2.590092	1.975522	1.687019	1.214417	1.947398	2.125866	2.091864	0.175442	4.999991	459.000000		1
11139.053711	408.879089	2.630429	6.155142	7237.229492	99998.000000	1208.270508	709.882812	187.127441	70.028625	44.137554	198.500259	256.668823	149.243698	0.445609	0.000000	4.046848	2.611595	0.420027	0.789238	3.859572	4.999991	3.082164	2.851187	2.272137	1.845276	1.644808	2.297761	2.409373	2.173896	0.000000	0.000000	475.000000		1
17357.527344	5407.465332	2.463907	7.154274	12631.990234	99998.000000	2050.371826	1273.334351	278.128571	107.517632	78.968384	356.649811	482.657532	263.641174	2.932907	0.000000	4.239488	3.732994	0.391624	0.854566	4.101472	4.999991	3.311833	3.104943	2.444246	2.031480	1.897453	2.552242	2.683639	2.421013	0.467298	0.000000	545.000000		1
8030.357910	1236.344849	3.540132	5.587735	4233.745117	65450.394531	671.508789	412.511719	91.142982	48.081654	27.944841	116.075012	133.797256	85.786530	1.624105	0.000000	3.904735	3.092140	0.549019	0.747236	3.626725	4.815912	2.827052	2.615436	1.959723	1.681979	1.446302	2.064739	2.126447	1.933419	0.210614	0.000000	582.000000		1
7806.530762	2109.746094	3.666565	5.137509	7254.933105	99866.515625	1195.738159	719.167969	182.683762	45.540653	31.932116	181.835739	257.408936	183.016815	0.194096	0.000000	3.892458	3.324230	0.564259	0.710753	3.860633	4.999420	3.077636	2.856830	2.261700	1.658399	1.504228	2.259679	2.410624	2.262491	0.000000	0.000000	609.000000		1
9537.541016	2145.147461	3.284182	4.748958	7100.795898	93129.640625	1144.366211	692.299377	157.443359	74.071404	30.556767	148.562195	204.004730	113.543259	2.718727	99998.000000	3.979436	3.331457	0.516427	0.676598	3.851307	4.969088	3.058565	2.840294	2.197124	1.869651	1.485107	2.171908	2.309640	2.055161	0.434366	4.999991	636.000000		1
3423.104248	824.203186	4.314150	5.856020	2363.432861	45318.980469	361.950745	206.576569	41.106239	24.139507	11.496178	33.921127	52.312546	44.359581	0.821525	99998.000000	3.534420	2.916034	0.634895	0.767603	3.373543	4.656280	2.558650	2.315081	1.613908	1.382728	1.060553	1.530470	1.718606	1.646987	0.000000	4.999991	668.000000		1
12646.674805	2769.271484	1.122481	4.856888	8811.358398	99998.000000	1444.731567	867.070251	192.634995	74.604889	58.116142	258.552979	363.705414	212.845810	2.164882	0.000000	4.101976	3.442366	0.050179	0.686358	3.945043	4.999991	3.159787	2.938054	2.284735	1.872767	1.764297	2.412549	2.560750	2.328065	0.335434	0.000000	690.000000		1
27104.978516	6077.700684	2.272716	8.449444	17057.886719	99998.000000	2799.778809	1703.000854	396.245026	179.689453	102.133430	509.708099	664.385376	380.403839	1.849117	0.000000	4.433049	3.783739	0.356545	0.926828	4.231925	4.999991	3.447124	3.231215	2.597964	2.254523	2.009168	2.707322	2.822420	2.580245	0.266964	0.000000	719.000000		1
2619.781006	636.273987	4.129126	6.383339	1171.034424	29422.394531	171.199921	106.395157	26.603415	22.378693	15.514290	45.873699	39.487274	36.085911	0.766032	99998.000000	3.418265	2.803644	0.615858	0.805048	3.068570	4.468678	2.233504	2.026922	1.424937	1.349835	1.190732	1.661564	1.596457	1.557338	0.000000	4.999991	870.000000		1
10349.594727	3751.343506	2.581089	5.828266	8463.111328	99998.000000	1419.324707	845.481018	224.638031	85.805031	56.719208	226.913834	281.579254	176.001312	3.670459	99998.000000	4.014924	3.574187	0.411803	0.765539	3.927530	4.999991	3.152082	2.927104	2.351483	1.933513	1.753730	2.355861	2.449601	2.245516	0.564720	4.999991	950.000000		1
7540.598633	1292.394897	2.599592	3.879343	3686.825439	50841.167969	588.081299	361.022552	87.288307	29.045734	17.040741	62.374783	100.653236	47.622177	1.210732	0.000000	3.877406	3.111395	0.414905	0.588758	3.566653	4.706215	2.769437	2.557534	1.940956	1.463082	1.231488	1.795009	2.002828	1.677809	0.083048	0.000000	986.000000		1
18312.171875	6698.188965	2.537917	3.978023	14101.034180	99998.000000	2328.182617	1417.292480	329.596161	119.769333	99.037354	428.389893	601.224182	319.851562	2.434407	99998.000000	4.262740	3.825957	0.404477	0.599667	4.149251	4.999991	3.367017	3.151459	2.517982	2.078346	1.995799	2.631839	2.779037	2.504948	0.386393	4.999991	1013.000000		1
11890.001953	2302.026367	2.534833	3.697403	7785.583008	99998.000000	1265.439941	765.550476	175.470901	61.483582	43.819927	172.134293	241.601685	135.024582	1.863808	99998.000000	4.075182	3.362110	0.403949	0.567897	3.891291	4.999991	3.102242	2.883974	2.244205	1.788759	1.641672	2.235868	2.383100	2.130413	0.270401	4.999991	1034.000000		1
9788.921875	2296.565186	3.490792	4.727372	8215.088867	99998.000000	1333.787964	796.973755	165.405579	50.135426	37.057289	170.703445	238.422348	126.445625	1.690024	99998.000000	3.990735	3.361079	0.542924	0.674620	3.914612	4.999991	3.125087	2.901444	2.218550	1.700145	1.568874	2.232242	2.377347	2.101904	0.227893	4.999991	1071.000000		1
23108.232422	10072.613281	2.957305	8.949010	23949.068359	99998.000000	3941.634766	2430.667725	575.505798	204.781845	155.438934	725.915161	919.336548	622.076477	3.085006	0.000000	4.363767	4.003142	0.470896	0.951775	4.379289	4.999991	3.595676	3.385725	2.760050	2.311291	2.191560	2.860886	2.963475	2.793844	0.489256	0.000000	1120.000000		1
13541.332031	3700.714600	2.414567	3.170084	9060.221680	99998.000000	1474.384888	896.245483	195.274673	65.532532	54.653103	253.871872	368.716461	148.663956	1.968580	0.000000	4.131661	3.568286	0.382839	0.501071	3.957139	4.999991	3.168611	2.952427	2.290646	1.816457	1.737615	2.404615	2.566693	2.172206	0.294153	0.000000	1143.000000		1
7750.613281	1543.081299	1.446273	1.668303	5002.730957	73775.429688	823.290405	496.799561	101.501259	31.259859	28.191540	118.501915	165.658447	89.332825	1.968018	0.000000	3.889336	3.188389	0.160250	0.222275	3.699207	4.867912	2.915553	2.696181	2.006471	1.494987	1.450119	2.073725	2.219213	1.951011	0.294029	0.000000	1187.000000		1
8596.236328	3529.487061	2.007514	2.510163	4988.561035	72281.195312	821.452515	495.112762	105.929512	28.931637	21.287048	108.714127	166.383118	130.207779	0.765916	0.000000	3.934308	3.547712	0.302659	0.399702	3.697975	4.859025	2.914582	2.694704	2.025017	1.461373	1.328115	2.036286	2.221109	2.114637	0.000000	0.000000	1234.000000		1
4516.425293	612.048157	1.924253	4.261727	2199.618408	38915.757812	359.573181	208.907883	43.200096	38.929119	15.831915	53.265419	65.847076	62.491966	0.508520	0.000000	3.654795	2.786786	0.284262	0.629586	3.342347	4.590126	2.555787	2.319955	1.635485	1.590275	1.199533	1.726445	1.818537	1.795824	0.000000	0.000000	1266.000000		1
9009.259766	2544.534668	1.717642	3.607974	7641.168457	99998.000000	1215.165771	765.235962	158.047775	55.655315	46.968426	214.810150	258.189117	153.172394	2.330441	0.000000	3.954689	3.405608	0.234933	0.557263	3.883160	4.999991	3.084635	2.883795	2.198788	1.745507	1.671806	2.332055	2.411938	2.185180	0.367438	0.000000	1317.000000		1
10487.854492	1976.436035	3.241009	5.803596	6311.025391	81313.593750	1033.792603	626.591064	116.238449	40.662178	38.016331	156.138947	210.952408	114.382034	0.606868	99998.000000	4.020687	3.295883	0.510680	0.763697	3.800100	4.910163	3.014433	2.796984	2.065350	1.609191	1.579970	2.193511	2.324184	2.058358	0.000000	4.999991	1345.000000		1
8856.666992	1742.719482	1.649800	4.218554	3757.193359	49366.925781	586.005981	368.627045	71.474899	39.243660	18.533270	79.514206	93.131996	53.786572	1.272458	0.000000	3.947270	3.241227	0.217431	0.625164	3.574863	4.693436	2.767902	2.566587	1.854154	1.593770	1.267952	1.900445	1.969099	1.730674	0.104644	0.000000	1403.000000		1
15783.271484	3839.023438	3.185502	8.726980	11318.480469	99998.000000	1936.341187	1138.670532	312.610931	142.277542	128.440796	499.371399	631.028564	371.161865	2.550889	99998.000000	4.198197	3.584221	0.503178	0.940864	4.053788	4.999991	3.286982	3.056398	2.495004	2.153136	2.108703	2.698424	2.800049	2.569563	0.406692	4.999991	1462.000000		1
2143.244629	616.895752	1.304422	2.281967	1166.849731	33238.320312	183.331360	100.677902	71.863449	42.481586	13.198401	59.861538	98.590210	71.505737	1.040163	0.000000	3.331072	2.790212	0.115418	0.358309	3.067015	4.521639	2.263237	2.002934	1.856508	1.628201	1.120521	1.777148	1.993834	1.854341	0.017101	0.000000	1491.000000		1
8665.595703	2798.434326	2.426902	3.413699	6598.306641	95387.554688	1100.105347	656.790100	178.921600	43.665741	35.882385	181.292999	248.857712	94.405579	1.187358	0.000000	3.937799	3.446915	0.385052	0.533225	3.819432	4.979492	3.041434	2.817427	2.252663	1.640141	1.554881	2.258381	2.395951	1.974998	0.074582	0.000000	1532.000000		1
11099.039062	2303.873535	1.551121	4.323402	5797.484375	78304.156250	915.062439	568.419373	110.687721	59.398975	27.050556	120.478592	157.514297	43.172344	1.642556	99998.000000	4.045285	3.362459	0.190646	0.635826	3.763240	4.893785	2.961451	2.754669	2.044099	1.773779	1.432176	2.080910	2.197320	1.635206	0.215520	4.999991	1556.000000		1
16673.775391	6550.706055	1.131732	4.909312	13124.244141	99998.000000	2134.900146	1311.918091	311.861572	137.448410	91.176903	420.902588	536.394775	322.189026	2.419249	0.000000	4.222034	3.816288	0.053744	0.691021	4.118074	4.999991	3.329378	3.117907	2.493962	2.138140	1.959885	2.624182	2.729485	2.508111	0.383681	0.000000	1572.000000		1
24399.365234	4810.922363	4.209303	7.330047	14501.395508	99998.000000	2400.422363	1466.601440	339.451782	153.860062	85.564499	404.111633	511.425751	391.221588	2.595895	99998.000000	4.387379	3.682228	0.624210	0.865107	4.161410	4.999991	3.380288	3.166312	2.530778	2.187126	1.932294	2.606501	2.708783	2.592423	0.414287	4.999991	1673.000000		1
22282.380859	4092.608643	2.149366	6.115054	12164.522461	99998.000000	2007.020508	1220.435913	289.115936	99.345726	77.457352	330.641541	476.049072	307.991486	2.101220	0.000000	4.347961	3.612000	0.332310	0.786400	4.085095	4.999991	3.302552	3.086515	2.461072	1.997149	1.889063	2.519357	2.677652	2.488539	0.322472	0.000000	1701.000000		1
8526.346680	1025.374023	2.784616	4.058200	3951.755615	64619.042969	659.735046	379.318359	87.621353	30.165133	24.626738	85.789612	118.162704	81.740662	1.077201	0.000000	3.930763	3.010882	0.444765	0.608333	3.596790	4.810360	2.819370	2.579004	1.942610	1.479505	1.391407	1.933435	2.072480	1.912438	0.032297	0.000000	1740.000000		1
11506.940430	3573.479736	2.781532	4.307983	6115.936035	78320.375000	997.990356	608.248962	166.608231	78.265289	34.738316	139.141373	190.334518	180.333954	0.102456	99998.000000	4.060960	3.553091	0.444284	0.634274	3.786463	4.893875	2.999126	2.784081	2.221696	1.893569	1.540809	2.143456	2.279518	2.256078	0.000000	4.999991	1862.000000		1
17492.892578	5446.909668	4.699618	7.413308	16114.666016	99998.000000	2636.892578	1626.736938	378.399414	111.631340	114.030495	452.310455	652.975525	362.959137	5.537167	0.000000	4.242862	3.736150	0.672063	0.870012	4.207222	4.999991	3.421093	3.211317	2.577950	2.047786	2.057021	2.655437	2.814897	2.559858	0.743288	0.000000	1908.000000		1
14283.794922	4088.682861	0.582827	2.960389	7502.998535	99998.000000	1210.718994	751.605835	189.184296	89.169388	39.977589	188.327011	222.282059	133.396378	2.635514	0.000000	4.154844	3.611583	0.000000	0.471349	3.875235	4.999991	3.083043	2.875990	2.276885	1.950216	1.601817	2.274913	2.346905	2.125144	0.420865	0.000000	1981.000000		1
10669.091797	2357.894531	2.679769	4.696534	7512.187988	96118.085938	1220.124390	745.950256	170.721939	56.750046	44.045040	183.513290	226.531448	178.311020	0.416583	0.000000	4.028128	3.372524	0.428097	0.671777	3.875767	4.982805	3.086404	2.872710	2.232289	1.753966	1.643897	2.263668	2.355129	2.251178	0.000000	0.000000	2017.000000		1
24902.806641	9465.178711	1.692973	6.463516	21039.535156	99998.000000	3500.419678	2123.437744	489.472595	268.612152	131.959351	624.663696	807.865540	422.792908	4.083574	99998.000000	4.396248	3.976129	0.228650	0.810469	4.323036	4.999991	3.544120	3.327039	2.689728	2.429126	2.120440	2.795646	2.907339	2.626128	0.611040	4.999991	2084.000000		1
7019.569824	3175.461426	3.503127	1.992095	4990.991211	69776.078125	786.843689	474.069336	96.628952	20.901581	22.020979	92.481323	135.178772	76.945450	1.538116	99998.000000	3.846311	3.501807	0.544456	0.299310	3.698187	4.843707	2.895889	2.675842	1.985107	1.320179	1.342837	1.966054	2.130908	1.886183	0.186989	4.999991	2103.000000		1
13615.338867	1649.498047	1.736145	2.349809	7707.067871	99998.000000	1239.989868	756.582947	184.746796	74.675819	40.107105	152.222595	226.512939	111.751610	1.620574	99998.000000	4.134028	3.217352	0.239586	0.371033	3.886889	4.999991	3.093418	2.878857	2.266577	1.873180	1.603221	2.182479	2.355093	2.048254	0.209669	4.999991	2128.000000		1
10893.359375	2536.316650	2.112361	4.178466	7643.392090	99998.000000	1229.616211	756.419556	166.935120	51.584782	43.341949	168.032928	247.747574	155.654800	2.205005	0.000000	4.037162	3.404203	0.324768	0.621017	3.883286	4.999991	3.089770	2.878763	2.222548	1.712522	1.636908	2.225394	2.394009	2.192163	0.343410	0.000000	2165.000000		1
13752.691406	1993.781982	3.065236	3.546299	6622.060547	94521.085938	1084.683472	665.643494	168.378296	63.460258	40.850288	184.296570	269.472504	160.030624	3.871284	0.000000	4.138388	3.299678	0.486464	0.549775	3.820993	4.975529	3.035303	2.823242	2.226286	1.802502	1.611195	2.265517	2.430515	2.204203	0.587855	0.000000	2205.000000		1
17983.156250	3432.327637	2.759946	5.421213	11748.998047	99998.000000	1979.707886	1180.350342	323.379333	110.635292	81.071495	359.619446	490.480988	257.856079	2.946666	99998.000000	4.254866	3.535589	0.440901	0.734096	4.070001	4.999991	3.296601	3.072011	2.509712	2.043894	1.908868	2.555843	2.690622	2.411377	0.469331	4.999991	2252.000000		1
9528.721680	3667.638428	1.810155	4.101373	5674.239746	75539.882812	914.599915	567.815002	127.654449	44.063541	38.176685	137.093781	187.540649	145.570969	2.344197	99998.000000	3.979035	3.564387	0.257716	0.612929	3.753908	4.878176	2.961231	2.754207	2.106036	1.644079	1.581798	2.137018	2.273095	2.163075	0.369994	4.999991	2303.000000		1
17836.091797	3614.832520	2.399149	6.321664	10620.818359	99998.000000	1770.121582	1066.322998	248.996490	74.589470	64.573486	288.696533	437.548615	273.009552	3.121093	0.000000	4.251300	3.558088	0.380057	0.800831	4.026158	4.999991	3.248003	3.027889	2.396193	1.872678	1.810054	2.460442	2.641026	2.436178	0.494307	0.000000	2362.000000		1
18346.509766	3507.533936	1.859494	9.312891	11927.216797	99998.000000	2012.491089	1194.720581	296.208527	113.561760	89.619614	380.662872	541.091309	333.253479	2.099712	0.000000	4.263554	3.545002	0.269395	0.969085	4.076539	4.999991	3.303734	3.077266	2.471598	2.055232	1.952403	2.580540	2.733271	2.522775	0.322160	0.000000	2390.000000		1
21522.599609	7137.698730	1.643633	5.723419	15103.128906	99998.000000	2526.303711	1532.050781	412.181763	171.866013	103.897324	511.848206	685.360962	468.793060	2.467579	0.000000	4.332895	3.853558	0.215805	0.757656	4.179067	4.999991	3.402486	3.185273	2.615089	2.235190	2.016604	2.709141	2.835919	2.670981	0.392271	0.000000	2451.000000		1
11475.140625	4508.111328	1.507948	4.406662	10748.710938	99998.000000	1800.681396	1079.095825	206.394638	79.215080	63.164223	257.211578	378.353149	185.243271	1.949575	0.000000	4.059758	3.653995	0.178386	0.644110	4.031356	4.999991	3.255437	3.033060	2.314698	1.898808	1.800471	2.410290	2.577897	2.267742	0.289940	0.000000	2479.000000		1
8904.628906	984.949219	3.271847	5.254691	4147.067383	64307.128906	661.936829	408.996277	91.247833	43.533138	28.765116	94.895889	144.843216	74.145416	0.452374	0.000000	3.949616	2.993414	0.514793	0.720547	3.617741	4.808259	2.820817	2.611719	1.960223	1.638820	1.458866	1.977247	2.160898	1.870084	0.000000	0.000000	2565.000000		1
9401.215820	1615.354858	2.735276	4.730455	6588.824219	88933.171875	1070.038818	658.840759	140.966949	64.721512	52.941628	186.967087	239.874786	162.167648	1.147957	0.000000	3.973184	3.208268	0.437001	0.674903	3.818808	4.949064	3.029400	2.818780	2.149117	1.811049	1.723797	2.271765	2.379985	2.209964	0.059926	0.000000	2631.000000		1
12064.203125	2269.634766	1.452441	5.458218	6230.333496	98054.156250	1064.734863	623.972961	147.393463	72.202660	52.303291	239.843948	291.166626	233.987930	3.848490	0.000000	4.081499	3.355956	0.162098	0.737051	3.794511	4.991466	3.027241	2.795166	2.168478	1.858553	1.718529	2.379929	2.464142	2.369194	0.585290	0.000000	2714.000000		1
6078.132324	1437.490967	2.809286	2.146282	3334.273926	51498.144531	546.805481	320.582397	81.910271	54.378651	23.078701	106.848465	125.899803	112.895676	1.173783	99998.000000	3.783770	3.157605	0.448596	0.331687	3.523001	4.711792	2.737833	2.505940	1.913338	1.735428	1.363211	2.028768	2.100025	2.052677	0.069588	4.999991	2745.000000		1
19520.621094	4974.458984	1.979760	6.990836	12590.775391	99998.000000	2067.363037	1258.951782	378.720123	152.225677	104.165611	520.377808	672.856384	311.750580	2.490629	99998.000000	4.290493	3.696746	0.296613	0.844529	4.100052	4.999991	3.315417	3.100009	2.578318	2.182488	2.017724	2.716319	2.827922	2.493807	0.396309	4.999991	2769.000000		1
11705.120117	2012.589722	1.094727	2.655099	8033.675781	99497.656250	1291.321777	797.211243	180.071838	64.114014	34.701313	162.938583	235.310852	94.198967	2.152586	99998.000000	4.068376	3.303755	0.039306	0.424081	3.904914	4.997813	3.111034	2.901573	2.255446	1.806953	1.540346	2.212024	2.371642	1.974046	0.332961	4.999991	2801.000000		1
4548.465332	1995.252930	1.847160	3.873176	5230.933594	76843.375000	861.242004	522.961975	115.445930	40.199619	31.885859	131.654053	164.690155	116.330963	0.761658	0.000000	3.657865	3.299998	0.266504	0.588067	3.718579	4.885606	2.935125	2.718470	2.062379	1.604222	1.503598	2.119434	2.216668	2.065695	0.000000	0.000000	2859.000000		1
8171.614746	3316.221924	1.514116	4.801381	9418.302734	99998.000000	1632.488159	947.497253	229.266724	104.433899	63.414005	302.261902	370.236755	163.832870	2.375058	0.000000	3.912308	3.520643	0.180159	0.681366	3.973973	4.999991	3.212850	2.976578	2.360341	2.018842	1.802185	2.480383	2.568480	2.214401	0.375674	0.000000	2913.000000		1
4150.413086	1075.546387	2.007514	2.689020	1691.806885	32227.830078	286.824707	150.936676	39.104893	21.499826	7.021673	10.891766	32.440933	21.283964	0.253355	99998.000000	3.618091	3.031629	0.302659	0.429594	3.228351	4.508231	2.457617	2.178795	1.592231	1.332435	0.846441	1.037098	1.511093	1.328053	0.000000	4.999991	2954.000000		1
9639.662109	664.175659	3.503127	5.569232	5376.060547	73993.117188	868.118713	534.226929	140.710999	53.108150	32.860321	147.556900	179.812805	143.788574	0.343042	0.000000	3.984062	2.822283	0.544456	0.745795	3.730464	4.869191	2.938579	2.727726	2.148328	1.725161	1.516672	2.168960	2.254821	2.157724	0.000000	0.000000	2994.000000		1
8167.217285	2737.989990	4.196969	4.853805	7433.617676	99998.000000	1205.723389	737.460693	151.726120	64.595078	40.483322	183.001389	247.735229	147.174515	4.721947	0.000000	3.912074	3.437432	0.622936	0.686082	3.871200	4.999991	3.081248	2.867739	2.181060	1.810199	1.607276	2.262454	2.393988	2.167833	0.674121	0.000000	3026.000000		1
18554.230469	4226.270020	3.333522	6.802728	11335.191406	99998.000000	1870.460205	1144.363159	290.235321	113.019028	75.431335	311.180084	396.741486	244.454132	2.687493	0.000000	4.268443	3.625957	0.522903	0.832683	4.054429	4.999991	3.271949	3.058564	2.462750	2.053152	1.877552	2.493012	2.598508	2.388197	0.429347	0.000000	3111.000000		1
5151.595215	1255.306763	2.328223	4.946317	3905.811035	62107.675781	629.761108	371.578186	106.281059	49.999741	37.029533	117.434937	168.908707	137.158539	0.074421	0.000000	3.711942	3.098750	0.367025	0.694282	3.591711	4.793145	2.799176	2.570050	2.026456	1.698968	1.568548	2.069797	2.227652	2.137223	0.000000	0.000000	3170.000000		1
3826.244385	492.793793	1.810155	2.972724	1758.739502	23822.443359	275.488892	148.651627	0.000000	0.000000	0.000000	0.000000	0.000000	0.000000	0.764868	38342.640625	3.582773	2.692665	0.257716	0.473155	3.245202	4.376987	2.440104	2.172170	0.000000	0.000000	0.000000	0.000000	0.000000	0.000000	0.000000	4.583682	3190.000000		1
19538.701172	6338.236328	2.809286	6.630038	20507.615234	99998.000000	3454.598389	2073.977783	476.107666	196.070282	126.223595	608.292114	782.196472	347.438690	3.457712	99998.000000	4.290895	3.801968	0.448596	0.821516	4.311915	4.999991	3.538398	3.316804	2.677705	2.292412	2.101140	2.784112	2.893316	2.540878	0.538789	4.999991	3295.000000		1
6208.451172	1746.799194	1.733061	3.688152	2824.794189	44229.523438	436.120850	271.486206	64.814018	16.818710	24.765507	52.408138	87.060112	69.211433	0.664149	99998.000000	3.792983	3.242243	0.238814	0.566809	3.450987	4.645712	2.639607	2.433748	1.811669	1.225793	1.393847	1.719399	1.939819	1.840178	0.000000	4.999991	3334.000000		1
11129.416992	1179.924805	2.457740	6.213734	5446.708984	78623.351562	870.138550	539.065308	129.914825	61.363316	31.441801	115.723465	149.265289	156.829697	0.958158	0.000000	4.046473	3.071854	0.390536	0.793353	3.736134	4.895552	2.939588	2.731641	2.113659	1.787909	1.497507	2.063421	2.173959	2.195428	0.000000	0.000000	3414.000000		1
6260.748047	1123.251831	2.352893	3.348940	2717.254883	42077.687500	436.043732	254.069229	60.626305	14.811197	15.400191	63.688457	70.848900	57.733757	0.540330	0.000000	3.796626	3.050477	0.371602	0.524907	3.434130	4.624052	2.639530	2.404952	1.782661	1.170590	1.187526	1.804061	1.850333	1.761430	0.000000	0.000000	3430.000000		1
6496.814453	1590.626343	2.192538	4.946317	3204.479492	52658.015625	502.100525	301.401550	75.773628	33.415394	17.077745	74.302689	82.681206	39.626041	0.109036	0.000000	3.812701	3.201568	0.340947	0.694282	3.505758	4.721465	2.700791	2.479146	1.879518	1.523947	1.232431	1.871005	1.917407	1.597981	0.000000	0.000000	3448.000000		1
27940.933594	8963.876953	2.217208	8.042391	22292.853516	99998.000000	3737.685547	2252.825439	503.315491	197.763245	153.613358	734.383118	910.473877	536.348511	3.074148	99998.000000	4.446241	3.952496	0.345806	0.905385	4.348166	4.999991	3.572603	3.352728	2.701840	2.296146	2.186429	2.865923	2.959267	2.729447	0.487725	4.999991	3561.000000		1
12251.471680	1864.416138	0.983713	2.263464	6119.112305	82973.687500	980.727600	592.250549	105.207916	52.281708	28.586258	118.529663	191.281235	83.334953	2.340207	0.000000	4.088188	3.270543	0.000000	0.354774	3.786688	4.918941	2.991548	2.772506	2.022048	1.718350	1.456157	2.073827	2.281672	1.920827	0.369254	0.000000	3583.000000		1
20357.080078	5471.915527	3.213256	4.542347	10645.004883	99998.000000	1697.129395	1074.590454	262.938080	114.474548	87.938980	365.256531	500.200928	269.981323	3.168415	99998.000000	4.308715	3.738139	0.506945	0.657280	4.027146	4.999991	3.229715	3.031243	2.419853	2.058709	1.944181	2.562598	2.699145	2.431334	0.500842	4.999991	3628.000000		1
34310.324219	6481.883301	1.705307	9.510250	19706.910156	99998.000000	3259.749268	1999.224854	477.220917	180.318542	149.462646	604.696472	751.405396	504.283783	2.959315	0.000000	4.535425	3.811701	0.231803	0.978192	4.294619	4.999991	3.513184	3.300862	2.678720	2.256040	2.174533	2.781538	2.875874	2.702675	0.471191	0.000000	3707.000000		1
7824.422852	2563.456543	3.694319	5.911527	5636.648926	73554.531250	884.320679	552.864990	130.815277	60.543041	31.407879	160.813889	198.845642	106.231720	0.814291	99998.000000	3.893452	3.408826	0.567534	0.771700	3.751021	4.866610	2.946610	2.742619	2.116658	1.782064	1.497039	2.206324	2.298516	2.026254	0.000000	4.999991	3777.000000		1
11985.357422	2769.049316	1.248914	2.309720	7904.757324	99998.000000	1239.764771	774.554993	181.104889	68.082787	31.639160	190.359192	246.029922	142.854202	2.616457	99998.000000	4.078651	3.442331	0.096533	0.363559	3.897889	4.999991	3.093339	2.889052	2.257930	1.833037	1.500225	2.279574	2.390988	2.154893	0.417714	4.999991	3809.000000		1
9947.457031	3716.716309	2.917217	3.648063	7827.873535	99998.000000	1223.858765	770.391968	145.913269	70.821144	44.486015	184.299652	263.357452	101.883644	1.720458	99998.000000	3.997712	3.570159	0.464969	0.562062	3.893644	4.999991	3.087731	2.886712	2.164095	1.850163	1.648224	2.265525	2.420546	2.008105	0.235644	4.999991	3831.000000		1
30005.320312	6914.315918	2.263464	4.785963	15931.007812	99998.000000	2649.449707	1598.890747	409.310822	133.846603	115.655624	457.913605	635.185425	301.466309	3.971049	99998.000000	4.477198	3.839749	0.354774	0.679969	4.202243	4.999991	3.423156	3.203819	2.612053	2.126607	2.063167	2.660784	2.802901	2.479239	0.598905	4.999991	3859.000000		1
10805.535156	2403.694092	1.776234	3.916348	9226.993164	99998.000000	1498.351685	932.871033	181.792572	72.017632	53.138985	272.324982	382.728973	248.913223	2.957407	0.000000	4.033646	3.380879	0.249500	0.592881	3.965060	4.999991	3.175614	2.969822	2.259576	1.857439	1.725413	2.435087	2.582891	2.396048	0.470911	0.000000	3905.000000		1
6027.626953	1907.887573	2.309720	4.483756	3817.992432	60761.894531	617.515625	372.515656	105.574883	63.907402	41.892590	157.865845	209.281021	152.111588	1.355488	99998.000000	3.780146	3.280553	0.363559	0.651642	3.581835	4.783631	2.790648	2.571145	2.023561	1.805551	1.622137	2.198288	2.320730	2.182162	0.132096	4.999991	3956.000000		1
8940.680664	1104.582886	3.000478	4.156880	6588.728516	89033.289062	1066.171875	648.368408	123.741188	48.078571	28.765116	148.620789	261.137177	117.897499	0.902534	99998.000000	3.951370	3.043198	0.477190	0.618767	3.818802	4.949553	3.027827	2.811822	2.092514	1.681952	1.458866	2.172080	2.416869	2.071505	0.000000	4.999991	3980.000000		1
11065.281250	2704.805908	3.167000	2.750695	11557.165039	99998.000000	1908.337769	1150.317871	296.149933	114.338867	62.664654	321.741882	408.126648	188.197495	1.853355	99998.000000	4.043962	3.432136	0.500648	0.439442	4.062851	4.999991	3.280655	3.060818	2.471512	2.058194	1.797023	2.507508	2.610795	2.274614	0.267959	4.999991	3998.000000		1
13308.448242	3449.945068	1.625130	5.828266	10980.268555	99998.000000	1876.121948	1110.392700	273.996368	114.375870	81.349030	325.377625	442.510345	301.364532	2.238346	0.000000	4.124127	3.537812	0.210888	0.765539	4.040613	4.999991	3.273261	3.045477	2.437745	2.058334	1.910352	2.512388	2.645923	2.479092	0.349927	0.000000	4047.000000		1
5266.285645	1458.722534	1.322924	3.774496	5421.986816	83195.117188	877.425415	540.893921	133.655411	63.133385	65.295082	234.108200	297.460510	180.522064	2.594050	99998.000000	3.721504	3.163973	0.121535	0.576859	3.734159	4.920098	2.943210	2.733112	2.125987	1.800259	1.814880	2.369417	2.473429	2.256530	0.413978	4.999991	4110.000000		1
6546.826660	1196.743530	3.931767	5.448967	4165.363281	77725.953125	669.091125	406.054382	172.353241	61.850548	30.578354	163.191452	210.733459	141.019379	0.177841	99998.000000	3.816031	3.078001	0.594588	0.736314	3.619653	4.890566	2.825485	2.608584	2.236419	1.791344	1.485414	2.212698	2.323734	2.149279	0.000000	4.999991	4138.000000		1
7648.140625	3715.553711	2.377563	5.951616	7348.962891	96477.968750	1201.998169	732.696350	196.239883	39.265247	51.967167	186.270157	274.058044	184.102280	1.848504	99998.000000	3.883556	3.570024	0.376132	0.774635	3.866226	4.984428	3.079904	2.864924	2.292787	1.594008	1.715729	2.270143	2.437843	2.265059	0.266820	4.999991	4175.000000		1
3720.691162	1119.452637	2.445405	2.124696	1663.362549	33540.714844	267.495819	146.785965	40.501823	15.215167	6.213734	39.786396	40.779362	48.843338	0.805102	99998.000000	3.570624	3.049006	0.388351	0.327297	3.220987	4.525572	2.427317	2.166685	1.607475	1.182277	0.793353	1.599735	1.610440	1.688805	0.000000	4.999991	4199.000000		1
4171.645020	2497.976318	2.346725	4.970987	4474.930664	69941.882812	727.253540	444.462341	152.651230	48.140247	46.493530	171.449707	217.530014	138.697311	0.468480	99998.000000	3.620307	3.397588	0.370462	0.696443	3.650786	4.844738	2.861686	2.647835	2.183700	1.682508	1.667392	2.234137	2.337519	2.142068	0.000000	4.999991	4237.000000		1
23891.201172	15085.196289	2.877128	6.944580	20128.988281	99998.000000	3292.510986	2036.618286	490.703003	183.124741	152.811584	676.485962	830.299744	591.917480	3.863985	0.000000	4.378238	4.178551	0.458959	0.841646	4.303822	4.999991	3.517527	3.308910	2.690819	2.262747	2.184156	2.830259	2.919235	2.772261	0.587035	0.000000	4271.000000		1
7626.227539	1527.125977	2.581089	2.257297	4407.131348	64023.542969	695.916565	424.945374	100.058075	27.405186	16.914307	72.717644	112.803162	56.743877	2.040806	99998.000000	3.882310	3.183875	0.411803	0.353589	3.644156	4.806340	2.842557	2.628333	2.000252	1.437833	1.228254	1.861640	2.052321	1.753919	0.309802	4.999991	4304.000000		1
9254.164062	2525.353760	2.796951	5.723419	4371.045410	66148.242188	733.892822	433.252960	95.583565	37.618530	45.685589	125.492752	186.923904	101.405663	1.332852	0.000000	3.966337	3.402322	0.446685	0.757656	3.640585	4.820518	2.865633	2.636742	1.980383	1.575402	1.659779	2.098619	2.271665	2.006062	0.124782	0.000000	4354.000000		1
9183.195312	2084.339111	2.516331	5.199183	4143.588867	65270.414062	664.465515	403.399292	105.445366	54.477329	23.217468	112.454704	149.400970	158.908142	0.649958	0.000000	3.962994	3.318968	0.400768	0.715935	3.617377	4.814716	2.822472	2.605735	2.023027	1.736216	1.365815	2.050978	2.174353	2.201146	0.000000	0.000000	4375.000000		1
14937.448242	3735.992676	3.000478	5.260859	10544.407227	99998.000000	1750.064941	1050.238159	227.209869	97.464645	65.390678	250.948486	354.284576	195.761902	3.200969	99998.000000	4.174276	3.572406	0.477190	0.721057	4.023022	4.999991	3.243054	3.021288	2.356427	1.988847	1.815516	2.399585	2.549352	2.291728	0.505281	4.999991	4414.000000		1
14665.247070	3089.900146	2.895631	3.077571	7341.244141	98837.656250	1153.392334	718.316833	188.669312	89.039871	29.659399	144.423828	197.942108	122.557030	2.659578	99998.000000	4.166289	3.489944	0.461743	0.488208	3.865770	4.994923	3.061977	2.856316	2.275701	1.949584	1.472162	2.159639	2.296538	2.088338	0.424813	4.999991	4431.000000		1
20964.929688	4313.983887	2.084607	7.746352	12724.952148	99998.000000	2133.703613	1274.015869	290.380249	97.736015	91.038132	376.018768	466.711517	337.817413	2.854034	0.000000	4.321494	3.634879	0.319024	0.889097	4.104656	4.999991	3.329134	3.105175	2.462967	1.990055	1.959223	2.575210	2.669049	2.528682	0.455459	0.000000	4483.000000		1
14697.545898	8567.643555	1.692973	6.932245	17719.470703	99998.000000	2895.954590	1799.632935	460.445374	182.002258	122.100639	516.449158	698.975647	378.362396	3.550908	0.000000	4.167245	3.932861	0.228650	0.840874	4.248451	4.999991	3.461792	3.255184	2.663178	2.260077	2.086718	2.713027	2.844462	2.577908	0.550339	0.000000	4546.000000		1
26045.699219	6976.295898	3.204005	6.737969	21706.976562	99998.000000	3545.284912	2204.089844	485.960236	244.922867	166.802505	692.123596	852.222046	525.610962	4.266740	99998.000000	4.415736	3.843625	0.505693	0.828529	4.336599	4.999991	3.549651	3.343229	2.686601	2.389029	2.222203	2.840184	2.930553	2.720665	0.630096	4.999991	4583.000000		1
6126.957031	5092.526367	1.236579	2.571838	7568.666504	96323.835938	1217.651245	753.388184	167.194153	89.508598	43.292610	207.843994	273.860657	175.224197	1.488379	99998.000000	3.787245	3.706933	0.092222	0.410244	3.879019	4.983734	3.085523	2.877019	2.223221	1.951865	1.636414	2.317738	2.437530	2.243594	0.172714	4.999991	4610.000000		1
10941.792969	2337.520264	2.312804	3.962604	6818.911133	91629.046875	1096.534302	676.078857	146.403580	53.450443	45.947708	175.051514	217.727371	140.544479	0.749519	99998.000000	4.039089	3.368755	0.364139	0.597981	3.833715	4.962033	3.040022	2.829997	2.165552	1.727951	1.662264	2.243166	2.337913	2.147814	0.000000	4.999991	4638.000000		1
8941.535156	1266.485352	2.544085	3.129995	3926.604736	56649.761719	592.861084	386.386292	122.048210	49.062283	33.449314	124.243835	153.129211	97.307373	1.637588	99998.000000	3.951412	3.102600	0.405532	0.495544	3.594017	4.753198	2.772953	2.587022	2.086531	1.690748	1.524387	2.094275	2.185058	1.988146	0.214205	4.999991	4677.000000		1
11870.451172	2671.695801	2.642764	5.035745	5019.398438	87351.460938	833.630188	498.100891	167.243484	61.838215	46.811153	169.420609	222.090866	172.751038	0.577750	0.000000	4.074467	3.426787	0.422058	0.702064	3.700652	4.941270	2.920974	2.697317	2.223349	1.791257	1.670349	2.228966	2.346531	2.237421	0.000000	0.000000	4721.000000		1
10526.071289	5205.489746	2.130863	4.718120	9309.251953	99998.000000	1494.034424	925.318970	215.584183	70.383255	70.420258	297.642456	404.904144	273.879181	3.827473	0.000000	4.022266	3.716462	0.328556	0.673769	3.968915	4.999991	3.174361	2.966291	2.333617	1.847469	1.847698	2.473695	2.607352	2.437559	0.582912	0.000000	4778.000000		1
7532.762695	3392.205078	3.145414	5.439715	6708.137207	88317.664062	1063.100464	665.612671	135.397720	51.735886	45.929207	153.258728	209.410538	137.744446	0.298417	0.000000	3.876954	3.530482	0.497678	0.735576	3.826602	4.946048	3.026574	2.823222	2.131611	1.713792	1.662089	2.185425	2.320998	2.139074	0.000000	0.000000	4831.000000		1
15579.174805	1668.271851	1.692973	2.463907	7270.438477	99998.000000	1205.606201	717.274536	170.105194	46.135815	48.343773	179.149796	250.791214	154.236282	1.189863	0.000000	4.192544	3.222267	0.228650	0.391624	3.861561	4.999991	3.081205	2.855685	2.230718	1.664038	1.684341	2.253216	2.399312	2.188187	0.075497	0.000000	4851.000000		1
9887.462891	4118.419434	2.229543	2.325139	7750.912598	99998.000000	1280.621216	761.566284	156.536743	47.566669	33.458565	175.409225	210.714951	183.834000	2.172466	99998.000000	3.995085	3.614731	0.348216	0.366449	3.889353	4.999991	3.107421	2.881708	2.194616	1.677303	1.524507	2.244052	2.323695	2.264426	0.336953	4.999991	4869.000000		1
4500.895508	1053.047485	1.779317	3.265679	2642.986084	46614.535156	432.845917	237.040833	70.592949	30.325487	12.183852	59.032009	100.844421	48.504128	0.655230	0.000000	3.653299	3.022448	0.250253	0.513974	3.422095	4.668521	2.636333	2.374823	1.848761	1.481808	1.085785	1.771088	2.003652	1.685779	0.000000	0.000000	4887.000000		1
27474.310547	5562.253906	2.075356	8.122568	17821.500000	99998.000000	2874.880127	1778.836182	387.144897	158.084778	109.935287	555.816162	768.424500	433.228302	3.834611	0.000000	4.438927	3.745251	0.317093	0.909693	4.250944	4.999991	3.458620	3.250136	2.587873	2.198890	2.041137	2.744931	2.885601	2.636717	0.583721	0.000000	4916.000000		1
9854.811523	2434.849121	2.103110	3.931767	7281.937500	98685.843750	1198.581421	732.961548	168.295044	89.980415	42.956482	199.339035	236.445663	154.538483	1.928688	99998.000000	3.993648	3.386472	0.322862	0.594588	3.862247	4.994255	3.078668	2.865081	2.226071	1.954148	1.633029	2.299592	2.373731	2.189037	0.285262	4.999991	5008.000000		1
8292.395508	1289.823120	3.216340	7.471899	4424.582520	64959.488281	740.936096	438.008087	111.171867	84.667130	43.314194	148.210648	210.952408	92.869873	0.860043	0.000000	3.918680	3.110530	0.507362	0.873431	3.645872	4.812643	2.869781	2.641482	2.045995	1.927715	1.636630	2.170879	2.324184	1.967875	0.000000	0.000000	5024.000000		1
9205.009766	1950.230347	1.699140	4.822968	5605.687988	75367.367188	900.593567	554.616577	128.080002	29.351025	29.471291	97.254951	137.688934	74.820755	1.595975	0.000000	3.964024	3.290086	0.230229	0.683314	3.748629	4.877183	2.954529	2.743993	2.107481	1.467623	1.469399	1.987912	2.138899	1.874022	0.203026	0.000000	5078.000000		1
7842.934570	1427.357788	1.825573	5.575400	4558.203613	68787.976562	757.677673	444.810822	116.457397	58.480022	34.220249	129.683548	186.516861	101.001694	0.309906	99998.000000	3.894479	3.154533	0.261399	0.746276	3.658794	4.837512	2.879484	2.648175	2.066167	1.767008	1.534283	2.112885	2.270718	2.004329	0.000000	4.999991	5111.000000		1
9709.348633	3162.685547	2.642764	4.967903	9176.102539	99998.000000	1479.568604	915.383179	201.102936	118.705437	50.073750	217.341904	294.833191	168.079178	1.056724	0.000000	3.987190	3.500056	0.422058	0.696173	3.962658	4.999991	3.170135	2.961603	2.303418	2.074471	1.699610	2.337143	2.469576	2.225514	0.023961	0.000000	5149.000000		1
7627.189941	2141.856934	1.483278	4.218554	8906.611328	99998.000000	1452.761719	875.834229	213.086349	89.394501	47.736275	237.836441	303.600250	194.130600	2.389055	0.000000	3.882365	3.330791	0.171223	0.625164	3.949713	4.999991	3.162194	2.942422	2.328556	1.951311	1.678849	2.376278	2.482302	2.288094	0.378226	0.000000	5189.000000		1
14037.946289	2968.736816	2.442321	3.688152	8490.911133	99998.000000	1391.456909	847.448425	201.886215	55.205090	48.538048	190.288269	263.730591	105.288094	0.220781	0.000000	4.147304	3.472572	0.387803	0.566809	3.928954	4.999991	3.143470	2.928113	2.305107	1.741979	1.686082	2.279412	2.421160	2.022379	0.000000	0.000000	5224.000000		1
16574.515625	4978.563477	2.081524	3.950269	6779.106445	89146.789062	1106.041504	678.080200	149.034012	71.885033	31.373959	147.689499	205.398590	106.549339	0.665156	99998.000000	4.219441	3.697104	0.318381	0.596627	3.831172	4.950106	3.043772	2.831281	2.173285	1.856638	1.496569	2.169350	2.312598	2.027551	0.000000	4.999991	5276.000000		1
13012.742188	2475.570068	2.698272	4.372742	7200.597656	93724.875000	1172.687256	716.327820	165.683121	95.343033	32.206566	172.328568	197.488800	149.663086	1.951270	99998.000000	4.114369	3.393675	0.431086	0.640754	3.857368	4.971855	3.069182	2.855112	2.219278	1.979289	1.507944	2.236357	2.295542	2.175115	0.290317	4.999991	5295.000000		1
4989.875000	1398.864014	1.927337	4.237057	4002.729980	58548.210938	653.182129	387.169556	66.695099	29.122829	21.512161	110.885078	156.299301	125.067192	0.052702	99998.000000	3.698090	3.145776	0.284958	0.627064	3.602356	4.767514	2.815034	2.587901	1.824094	1.464234	1.332684	2.044873	2.193957	2.097143	0.000000	4.999991	5321.000000		1
6053.595215	1838.885864	2.494745	3.740575	3299.668213	51551.839844	555.507812	322.898285	96.422340	48.803249	25.823229	88.216515	88.065414	59.608669	0.718482	0.000000	3.782013	3.264555	0.397026	0.572938	3.518470	4.712244	2.744690	2.509066	1.984178	1.688449	1.412011	1.945550	1.944805	1.775309	0.000000	0.000000	5413.000000		1
37643.410156	4710.244629	1.276668	8.409355	18365.955078	99998.000000	2994.075928	1856.728394	463.871399	197.701569	132.680939	567.851990	806.884888	514.090088	2.918695	99998.000000	4.575689	3.673043	0.106078	0.924763	4.264013	4.999991	3.476263	3.268748	2.666398	2.296010	2.122808	2.754235	2.906811	2.711039	0.465189	4.999991	5433.000000		1
14507.220703	3749.493164	1.668303	4.052033	7648.785156	99998.000000	1217.712891	756.656982	172.535187	87.630608	47.810287	204.606064	278.430786	174.184982	2.339168	0.000000	4.161584	3.573972	0.222275	0.607673	3.883592	4.999991	3.085545	2.878899	2.236878	1.942656	1.679521	2.310919	2.444717	2.241011	0.369061	0.000000	5481.000000		1
11215.163086	1439.825317	2.544085	5.667912	5635.587891	86563.320312	919.808350	564.392029	140.692490	106.558594	42.947231	195.832825	230.275101	159.207260	0.265293	99998.000000	4.049806	3.158310	0.405532	0.753423	3.750939	4.937334	2.963697	2.751581	2.148271	2.027588	1.632935	2.291885	2.362247	2.201963	0.000000	4.999991	5540.000000		1
26169.248047	5325.925293	2.824705	7.900538	15514.421875	99998.000000	2600.103760	1563.153320	393.824280	156.475067	107.446709	477.072876	653.573730	395.400055	3.504679	99998.000000	4.417791	3.726395	0.450973	0.897657	4.190736	4.999991	3.414991	3.194002	2.595303	2.194445	2.031193	2.678585	2.815295	2.597037	0.544648	4.999991	5586.000000		1
6891.607422	858.935364	2.112361	1.918085	3743.951904	59140.058594	629.323242	354.491180	99.123695	31.882774	19.479979	93.431114	124.684807	59.198532	0.812159	99998.000000	3.838320	2.933960	0.324768	0.282868	3.573330	4.771882	2.798874	2.549605	1.996177	1.503556	1.289588	1.970492	2.095814	1.772311	0.000000	4.999991	5624.000000		1
3903.809814	1266.479126	1.717642	2.991227	2283.249512	39454.117188	347.888916	202.037308	64.773933	16.004604	8.517286	36.366531	45.226112	51.338081	0.838290	0.000000	3.591489	3.102598	0.234933	0.475849	3.358553	4.596092	2.541440	2.305432	1.811400	1.204245	0.930301	1.560702	1.655389	1.710440	0.000000	0.000000	5644.000000		1
9301.074219	1908.427246	1.606628	3.654230	5285.232422	71610.101562	832.640320	519.788818	107.730415	40.582001	29.024149	103.675301	125.890549	76.612404	1.259338	99998.000000	3.968533	3.280676	0.205915	0.562796	3.723064	4.854974	2.920457	2.715827	2.032338	1.608333	1.462759	2.015675	2.099993	1.884299	0.100142	4.999991	5675.000000		1
6100.418457	2384.698242	2.981975	3.577137	6185.869141	80157.765625	967.825256	605.350281	123.417389	52.707264	29.835173	160.015198	216.688156	125.181290	1.442114	99998.000000	3.785360	3.377434	0.474504	0.553536	3.791401	4.903945	2.985797	2.782007	2.091376	1.721870	1.474729	2.204161	2.335835	2.097539	0.159000	4.999991	5695.000000		1
17134.908203	5136.312500	2.106194	7.135771	14921.258789	99998.000000	2463.201172	1505.561401	373.900238	124.903755	107.622482	457.694672	643.323425	332.451721	2.997642	0.000000	4.233882	3.710651	0.323498	0.853441	4.173805	4.999991	3.391500	3.177698	2.572756	2.096575	2.031903	2.660576	2.808429	2.521729	0.476780	0.000000	5740.000000		1
4133.687012	1881.937866	2.433070	3.617226	4583.027832	66822.718750	726.467163	442.831055	98.019722	22.782661	20.855326	94.010857	123.978630	63.478764	0.315611	0.000000	3.616338	3.274605	0.386155	0.558376	3.661153	4.824924	2.861216	2.646238	1.991313	1.357605	1.319217	1.973178	2.093347	1.802629	0.000000	0.000000	5772.000000		1
13161.470703	2625.899170	3.561718	3.657314	9274.526367	99998.000000	1534.437622	921.248474	215.281967	103.638290	49.555683	273.018799	379.747009	204.775665	1.787271	99998.000000	4.119305	3.419278	0.551660	0.563162	3.967292	4.999991	3.185949	2.964377	2.333008	2.015520	1.695094	2.436193	2.579494	2.311278	0.252190	4.999991	5807.000000		1
6804.775391	2634.777344	1.464776	4.958652	6489.746582	99998.000000	1108.897095	650.224792	192.610321	125.477333	53.172909	254.698318	322.417236	159.074661	0.851130	0.000000	3.832814	3.420744	0.165771	0.695364	3.812228	4.999991	3.044891	2.813064	2.284680	2.098565	1.725690	2.406026	2.508418	2.201601	0.000000	0.000000	5846.000000		1
9420.639648	2748.832275	1.045387	4.742790	9612.322266	99998.000000	1584.832031	966.761353	213.777100	89.724464	73.793869	310.840851	389.602631	236.791046	3.447674	0.000000	3.974080	3.439148	0.019277	0.676034	3.982828	4.999991	3.199983	2.985319	2.329961	1.952911	1.868020	2.492538	2.590622	2.374365	0.537526	0.000000	5904.000000		1
6836.096680	2874.300537	3.080655	5.017243	6526.492676	84132.484375	1042.914307	648.377686	145.503128	101.559853	48.408531	131.206909	160.335907	146.073624	0.486010	0.000000	3.834808	3.458532	0.488643	0.700465	3.814680	4.924964	3.018249	2.811828	2.162872	2.006722	1.684922	2.117957	2.205031	2.164572	0.000000	0.000000	5948.000000		1
10581.578125	2449.105225	2.032184	3.694319	7142.940918	94584.382812	1145.103271	705.503906	161.220947	84.580788	61.381821	238.154053	314.414917	179.689453	3.239357	99998.000000	4.024550	3.389007	0.307963	0.567534	3.853877	4.975820	3.058845	2.848500	2.207422	1.927272	1.788040	2.376858	2.497503	2.254523	0.510459	4.999991	5967.000000		1
4007.580566	1266.966431	4.967903	3.762161	1986.559937	43966.265625	308.731598	172.331650	57.736839	54.551338	14.629256	57.234192	55.880428	54.656185	1.484619	0.000000	3.602882	3.102765	0.696173	0.575437	3.298102	4.643120	2.489581	2.236365	1.761453	1.736805	1.165222	1.757656	1.747260	1.737639	0.171615	0.000000	5986.000000		1
25971.035156	8406.561523	1.637465	7.508904	18518.263672	99998.000000	2971.086670	1879.070068	426.015411	182.757782	117.431854	518.419678	683.424377	347.130310	2.607739	99998.000000	4.414489	3.924618	0.214172	0.875577	4.267600	4.999991	3.472915	3.273943	2.629425	2.261876	2.069786	2.714681	2.834691	2.540493	0.416264	4.999991	6044.000000		1
16041.565430	2619.753174	1.649800	3.916348	8824.035156	99998.000000	1423.342773	876.151855	219.044128	118.745529	69.942276	328.008026	476.305023	231.665878	2.506175	0.000000	4.205247	3.418260	0.217431	0.592881	3.945667	4.999991	3.153310	2.942579	2.340532	2.074617	1.844740	2.515884	2.677885	2.364862	0.399011	0.000000	6087.000000		1
35399.046875	11212.584961	1.955090	6.266157	25083.781250	99998.000000	4134.504395	2530.028809	598.467346	248.814545	147.060425	698.272522	958.367432	576.656067	5.479936	99998.000000	4.548992	4.049706	0.291167	0.797001	4.399393	4.999991	3.616423	3.403126	2.777040	2.395876	2.167496	2.844025	2.981532	2.760917	0.738775	4.999991	6132.000000		1
10646.755859	2115.562012	0.622915	2.466991	5054.784180	73116.085938	799.311279	474.729248	95.901192	22.178249	16.864967	109.195190	130.710434	45.719509	1.797559	0.000000	4.027217	3.325426	0.000000	0.392168	3.703703	4.864013	2.902716	2.676446	1.981824	1.345927	1.226985	2.038203	2.116310	1.660102	0.254683	0.000000	6151.000000		1
9339.666992	1288.518677	3.444536	4.770544	7055.920898	98178.375000	1126.767334	680.278931	189.267548	78.252953	43.671909	215.547165	340.876495	187.374130	1.332446	0.000000	3.970331	3.110091	0.537131	0.678568	3.848554	4.992016	3.051834	2.832687	2.277076	1.893501	1.640202	2.333542	2.532597	2.272710	0.124650	0.000000	6176.000000		1
15316.048828	2800.525146	1.674470	5.097420	6273.906738	95742.281250	1073.107178	635.012756	180.941452	73.189453	46.462692	177.860794	234.111282	151.972809	2.232258	99998.000000	4.185147	3.447239	0.223877	0.707350	3.797538	4.981104	3.030643	2.802783	2.257538	1.864449	1.667104	2.250080	2.369422	2.181766	0.348744	4.999991	6240.000000		1
10793.671875	3140.902100	1.671386	5.020327	6929.130371	91739.507812	1133.055054	696.268127	186.060455	57.628910	43.758251	171.930771	221.446365	121.283447	1.271140	0.000000	4.033169	3.497054	0.223077	0.700732	3.840679	4.962556	3.054251	2.842777	2.269654	1.760640	1.641060	2.235354	2.345268	2.083802	0.104193	0.000000	6263.000000		1
20149.476562	7438.236816	2.016765	5.649409	18227.298828	99998.000000	2986.308105	1845.660767	452.248779	163.376480	102.373962	529.931274	700.736450	407.719604	4.256669	99998.000000	4.304264	3.871470	0.304655	0.752003	4.260722	4.999991	3.475135	3.266152	2.655377	2.213190	2.010190	2.724220	2.845555	2.610362	0.629070	4.999991	6294.000000		1
17665.464844	4010.084717	2.063021	5.723419	12137.842773	99998.000000	1990.837036	1219.341187	260.816467	82.625694	80.824791	332.679901	470.840637	189.384735	1.905374	0.000000	4.247125	3.603153	0.314504	0.757656	4.084142	4.999991	3.299036	3.086125	2.416335	1.917115	1.907545	2.522027	2.672874	2.277345	0.279980	0.000000	6329.000000		1
21983.261719	4528.137207	2.559503	4.073619	11828.081055	99998.000000	1937.001099	1175.311523	254.908020	99.888466	60.842167	294.167084	371.482574	246.816284	2.869329	0.000000	4.342092	3.655920	0.408156	0.609980	4.072914	4.999991	3.287130	3.070153	2.406384	1.999515	1.784205	2.468594	2.569938	2.392374	0.457780	0.000000	6360.000000		1
14531.453125	4032.629883	2.396065	4.311067	12346.756836	99998.000000	2020.363892	1234.605591	306.893677	81.836258	78.832695	377.098083	463.818970	312.940887	3.374352	0.000000	4.162309	3.605588	0.379499	0.634585	4.091553	4.999991	3.305430	3.091528	2.486988	1.912946	1.896706	2.576454	2.666348	2.495462	0.528190	0.000000	6391.000000		1
6291.406738	1680.076416	2.207957	3.663482	4677.227051	68644.750000	729.877808	442.282135	85.783447	43.674992	30.263813	129.652710	177.555511	61.033356	1.447185	99998.000000	3.798748	3.225329	0.343991	0.563894	3.669988	4.836607	2.863250	2.645700	1.933403	1.640233	1.480924	2.112782	2.249334	1.785567	0.160524	4.999991	6433.000000		1
5178.016602	1825.255737	2.460824	2.041435	3250.081787	56196.722656	522.262024	291.419495	67.046646	42.241055	25.974331	84.105888	116.238449	53.098896	0.608174	99998.000000	3.714164	3.261324	0.391080	0.309936	3.511894	4.749711	2.717888	2.464519	1.826377	1.625735	1.414544	1.924826	2.065350	1.725085	0.000000	4.999991	6452.000000		1
11691.983398	3996.463867	2.907966	4.792130	11164.978516	99998.000000	1829.070312	1098.760742	272.719696	94.800293	69.544479	301.870270	424.322449	231.900238	1.664427	99998.000000	4.067888	3.601676	0.463589	0.680529	4.047858	4.999991	3.262230	3.040903	2.435716	1.976810	1.842263	2.479820	2.627696	2.365301	0.221265	4.999991	6477.000000		1
13718.847656	2515.004883	2.528666	2.386814	7474.011230	98658.335938	1185.469360	717.437988	148.873657	43.338863	32.496437	143.606628	181.074051	111.113274	1.674064	99998.000000	4.137318	3.400539	0.402891	0.377819	3.873554	4.994134	3.073890	2.855784	2.172818	1.636878	1.511836	2.157175	2.257856	2.045766	0.223772	4.999991	6494.000000		1
15326.397461	2741.190918	3.080655	5.205351	8669.943359	99998.000000	1409.817505	882.276184	200.436844	79.770157	54.027103	258.247711	299.246002	194.583908	1.489614	99998.000000	4.185440	3.437939	0.488643	0.716450	3.938016	4.999991	3.149163	2.945605	2.301978	1.901840	1.732612	2.412036	2.476028	2.289107	0.173074	4.999991	6548.000000		1
6739.619141	1698.421509	1.501781	3.438369	2580.148682	39366.023438	427.406189	248.592514	57.656662	27.562456	18.157053	41.516376	65.026802	76.038834	0.262867	0.000000	3.828635	3.230046	0.176607	0.536352	3.411645	4.595121	2.630841	2.395488	1.760849	1.440318	1.259045	1.618219	1.813092	1.881035	0.000000	0.000000	6611.000000		1
7576.653809	2366.862061	1.936588	3.126911	3979.188721	58244.164062	677.774963	390.851562	88.524887	34.309677	27.118399	114.039742	129.261078	117.348595	0.433609	99998.000000	3.879478	3.374173	0.287037	0.495116	3.599795	4.765253	2.831085	2.592012	1.947065	1.535417	1.433264	2.057056	2.111468	2.069478	0.000000	4.999991	6640.000000		1
19657.107422	5694.549316	2.969640	6.463516	14093.454102	99998.000000	2338.029053	1418.926880	337.444275	117.888252	76.205353	342.717468	482.861053	243.837387	2.310116	99998.000000	4.293519	3.755459	0.472704	0.810469	4.149017	4.999991	3.368850	3.151960	2.528202	2.071470	1.881985	2.534936	2.683822	2.387100	0.363634	4.999991	6665.000000		1
14508.808594	3201.790527	2.544085	4.859972	10238.287109	99998.000000	1623.144409	1018.469482	285.606628	111.952049	70.950661	332.319092	433.906708	219.620789	2.590571	0.000000	4.161632	3.505393	0.405532	0.686634	4.010227	4.999991	3.210357	3.007948	2.455768	2.049032	1.850956	2.521555	2.637396	2.341673	0.413395	0.000000	6692.000000		1
22731.789062	5943.807617	2.075356	5.193016	17999.728516	99998.000000	2965.397217	1804.236938	371.430176	143.572708	120.796211	581.716492	772.424133	361.324768	3.425981	99998.000000	4.356634	3.774065	0.317093	0.715420	4.255266	4.999991	3.472083	3.256294	2.569877	2.157072	2.082053	2.764711	2.887856	2.557898	0.534785	4.999991	6748.000000		1
9431.084961	2709.203369	2.164785	4.008861	10444.438477	99998.000000	1674.908081	1026.194214	262.790039	80.809372	53.015636	250.427338	337.018738	255.182465	2.901861	0.000000	3.974562	3.432842	0.335415	0.603021	4.018885	4.999991	3.223991	3.011230	2.419609	1.907462	1.724404	2.398682	2.527654	2.406851	0.462677	0.000000	6777.000000		1
11748.584961	2559.114502	2.636597	5.260859	7830.855469	99998.000000	1283.781982	796.073303	204.384033	90.957954	56.802467	205.660706	278.871735	190.901932	1.760334	99998.000000	4.069985	3.408090	0.421044	0.721057	3.893809	4.999991	3.108491	2.900953	2.310447	1.958841	1.754367	2.313151	2.445405	2.280810	0.245595	4.999991	6844.000000		1
20286.796875	5006.283203	1.588125	4.896977	14544.959961	99998.000000	2445.077881	1473.863647	301.250427	134.654541	95.901192	408.595398	575.567505	298.108124	2.369551	0.000000	4.307213	3.699515	0.200885	0.689928	4.162713	4.999991	3.388293	3.168457	2.478928	2.129221	1.981824	2.611294	2.760096	2.474374	0.374666	0.000000	6877.000000		1
11371.181641	4141.479492	2.553336	2.090775	9448.550781	99998.000000	1597.598755	945.326294	227.188278	104.526405	71.672256	329.219940	439.753479	282.075745	4.024925	99998.000000	4.055806	3.617156	0.407108	0.320307	3.975365	4.999991	3.203468	2.975582	2.356386	2.019226	1.855351	2.517486	2.643209	2.450366	0.604758	4.999991	6902.000000		1
20530.937500	3512.387695	1.637465	5.069666	10525.888672	99998.000000	1718.456543	1062.403564	254.834000	141.105713	56.722290	240.491531	322.287689	175.517151	1.358684	0.000000	4.312409	3.545603	0.214172	0.704979	4.022259	4.999991	3.235139	3.026289	2.406257	2.149545	1.753754	2.381100	2.508244	2.244320	0.133119	0.000000	6958.000000		1
25234.699219	6495.152344	2.106194	8.353848	16842.613281	99998.000000	2759.098145	1700.937866	378.183563	172.609192	108.202225	519.714844	688.096191	422.210083	3.366000	0.000000	4.401998	3.812589	0.323498	0.921887	4.226409	4.999991	3.440767	3.230688	2.577703	2.237064	2.034236	2.715765	2.837649	2.625529	0.527114	0.000000	7006.000000		1
8016.209961	2752.020996	1.791652	2.935719	4233.742188	62882.625000	668.129028	417.168182	96.706047	54.261467	26.942625	98.876999	126.963692	103.607452	0.580172	99998.000000	3.903969	3.439652	0.253254	0.467715	3.626724	4.798531	2.824860	2.620311	1.985454	1.734492	1.430440	1.995095	2.103680	2.015391	0.000000	4.999991	7084.000000		1
3334.758057	1021.673462	3.025148	5.606237	2197.327393	42765.230469	344.188416	205.987579	62.421040	24.435545	14.037179	55.322273	66.775276	64.921951	1.431908	0.000000	3.523064	3.009312	0.480747	0.748671	3.341895	4.631091	2.536796	2.313841	1.795331	1.388022	1.147280	1.742900	1.824616	1.812392	0.155915	0.000000	7104.000000		1
15014.533203	6352.144043	1.915002	6.463516	11453.181641	99998.000000	1902.216553	1149.136719	277.175690	131.657135	86.748657	435.510254	578.404541	256.872345	2.375734	99998.000000	4.176512	3.802920	0.282169	0.810469	4.058926	4.999991	3.279260	3.060372	2.442755	2.119444	1.938263	2.638998	2.762232	2.409717	0.375798	4.999991	7149.000000		1
5570.724609	640.332214	2.775365	4.283313	2471.027588	42528.574219	387.151062	238.931168	73.716774	21.746525	17.059242	59.161530	70.787224	91.297173	0.150523	99998.000000	3.745912	2.806405	0.443320	0.631780	3.392878	4.628681	2.587880	2.378273	1.867566	1.337390	1.231960	1.772039	1.849955	1.960457	0.000000	4.999991	7253.000000		1
12280.937500	4130.372070	2.559503	4.992573	8275.774414	99998.000000	1381.163452	824.178528	205.247482	102.676163	67.228592	312.006531	407.571594	215.405319	3.833646	0.000000	4.089231	3.615989	0.408156	0.698324	3.917809	4.999991	3.140245	2.916021	2.312278	2.011470	1.827554	2.494164	2.610204	2.333256	0.583612	0.000000	7335.000000		1
7551.070801	1581.291870	0.548905	2.047602	4347.266602	85488.679688	661.455811	416.532928	199.524063	107.767418	51.325748	226.297089	312.580109	189.295303	2.336246	0.000000	3.878009	3.199012	0.000000	0.311246	3.638216	4.931909	2.820501	2.619649	2.299995	2.032487	1.710335	2.354679	2.494961	2.277140	0.368519	0.000000	7364.000000		1
9181.588867	2330.072998	1.649800	2.775365	4631.094238	78542.484375	786.325623	454.937805	124.175995	44.245483	39.996090	144.503998	219.124313	157.653061	0.794633	99998.000000	3.962918	3.367369	0.217431	0.443320	3.665684	4.895104	2.895602	2.657952	2.094038	1.645869	1.602018	2.159880	2.340691	2.197702	0.000000	4.999991	7415.000000		1
5487.248047	1808.131714	1.375347	2.858626	2861.860596	48071.496094	459.683685	269.327576	69.538307	5.291696	24.478718	84.759644	123.984802	76.276276	0.737525	0.000000	3.739355	3.257230	0.138412	0.456157	3.456649	4.681888	2.662459	2.430281	1.842224	0.723595	1.388789	1.928189	2.093369	1.882389	0.000000	0.000000	7435.000000		1
9204.306641	4361.128418	2.322055	3.583304	7798.966309	99998.000000	1256.194946	778.548462	185.240189	60.348766	45.966209	188.727890	261.414703	174.937408	2.258154	0.000000	3.963991	3.639599	0.365873	0.554284	3.892037	4.999991	3.099057	2.891286	2.267735	1.780668	1.662439	2.275836	2.417330	2.242883	0.353754	0.000000	7496.000000		1
9188.640625	1322.097534	2.121612	3.429117	6141.823730	91476.898438	976.151306	606.882874	185.147675	61.844379	40.871872	203.973892	273.305603	189.770203	1.418618	99998.000000	3.963251	3.121264	0.326666	0.535182	3.788297	4.961311	2.989517	2.783105	2.267518	1.791300	1.611425	2.309575	2.436649	2.278228	0.151865	4.999991	7545.000000		1
6300.423828	1496.948608	2.692104	4.304899	4204.813477	62943.843750	675.545410	409.502014	112.010643	47.970638	35.518501	119.815582	133.192841	125.172043	0.822223	99998.000000	3.799370	3.175207	0.430092	0.633963	3.623747	4.798953	2.829654	2.612256	2.049259	1.680976	1.550455	2.078513	2.124481	2.097507	0.000000	4.999991	7596.000000		1
2631.493164	1081.041626	1.455525	1.603544	1854.927490	33715.152344	284.706177	175.042267	46.545952	18.046040	8.424774	53.879082	75.863060	34.824661	0.302935	99998.000000	3.420202	3.033842	0.163020	0.205081	3.268327	4.527825	2.454397	2.243143	1.667882	1.256382	0.925558	1.731420	1.880030	1.541887	0.000000	4.999991	7658.000000		1
6896.726074	1799.262939	1.952007	5.766592	12087.207031	99998.000000	2004.880371	1216.155640	273.469025	105.553291	84.574615	377.622314	507.595734	346.858948	1.847415	0.000000	3.838643	3.255095	0.290481	0.760919	4.082326	4.999991	3.302088	3.084989	2.436908	2.023472	1.927240	2.577058	2.705518	2.540153	0.266565	0.000000	7702.000000		1
14491.252930	4705.066895	1.736145	6.207566	11864.413086	99998.000000	1950.708374	1194.634277	288.785980	97.927208	106.111450	400.728760	564.888489	280.148407	2.319792	0.000000	4.161106	3.672566	0.239586	0.792921	4.074246	4.999991	3.290192	3.077235	2.460576	1.990903	2.025762	2.602850	2.751963	2.447388	0.365449	0.000000	7769.000000		1
7190.655762	1045.862305	1.440106	3.910181	5332.647949	74345.867188	805.583557	521.845703	119.772415	53.484364	52.488316	161.433731	238.305161	104.501740	0.856465	0.000000	3.856769	3.019475	0.158394	0.592197	3.726943	4.871257	2.906111	2.717542	2.078357	1.728227	1.720063	2.207994	2.377133	2.019124	0.000000	0.000000	7800.000000		1
9118.297852	4286.958008	1.409269	5.189932	8066.391602	99998.000000	1342.326782	806.521057	186.960907	69.177513	55.004646	200.267242	233.284836	135.810944	2.860122	0.000000	3.959914	3.632149	0.148994	0.715162	3.906679	4.999991	3.127858	2.906616	2.271751	1.839965	1.740399	2.301610	2.367887	2.132935	0.456385	0.000000	7836.000000		1
6023.954102	996.701355	0.385467	3.478457	3183.035156	50362.031250	521.614380	308.216614	63.349247	33.446232	22.671648	55.417870	76.445885	51.035877	2.528367	0.000000	3.779882	2.998565	0.000000	0.541387	3.502841	4.702103	2.717350	2.488856	1.801741	1.524347	1.355483	1.743650	1.883354	1.707876	0.402840	0.000000	7898.000000		1
10607.049805	1665.163452	3.466122	5.106671	9193.781250	99998.000000	1519.484497	918.516235	198.469421	108.923820	52.380386	228.289185	277.434723	142.456390	1.892891	0.000000	4.025595	3.221457	0.539844	0.708138	3.963494	4.999991	3.181696	2.963087	2.297693	2.037123	1.719169	2.358485	2.443161	2.153682	0.277126	0.000000	7923.000000		1
7684.532227	4156.907715	2.679769	4.687283	7335.320312	99468.531250	1205.578369	725.745605	152.259598	50.607235	32.607452	147.066589	189.572845	89.076874	0.724940	0.000000	3.885617	3.618770	0.428097	0.670921	3.865419	4.997686	3.081195	2.860785	2.182585	1.704213	1.513317	2.167514	2.277776	1.949765	0.000000	0.000000	7956.000000		1
7753.999512	1747.375854	1.708391	3.598723	7905.299805	99998.000000	1283.877563	778.616272	172.430328	74.281097	45.383385	178.748917	242.443542	150.736237	1.171796	99998.000000	3.889526	3.242386	0.232587	0.556148	3.897918	4.999991	3.108524	2.891324	2.236614	1.870878	1.656897	2.252244	2.384611	2.178218	0.068852	4.999991	7980.000000		1
8096.568848	2070.002930	2.710606	4.227806	6242.104004	84645.171875	1035.621216	609.402283	139.030365	53.502869	27.522367	171.116669	217.181549	158.060120	2.928149	99998.000000	3.908301	3.315971	0.433066	0.626115	3.795331	4.927602	3.015201	2.784904	2.143110	1.728377	1.439686	2.233292	2.336823	2.198822	0.466593	4.999991	8026.000000		1
8216.499023	2919.082520	2.784616	3.826920	7567.118652	98859.351562	1212.729614	759.672852	184.777618	66.630341	41.578049	206.999054	275.994629	228.825745	1.867661	99998.000000	3.914687	3.465246	0.444765	0.582849	3.878931	4.995018	3.083764	2.880627	2.266649	1.823672	1.618864	2.315968	2.440901	2.359505	0.271298	4.999991	8064.000000		1
10594.813477	2051.173584	5.371873	5.359538	7468.685547	97956.570312	1225.739868	747.285522	152.469299	85.333221	30.618443	162.969421	229.457916	118.921303	0.082422	99998.000000	4.025093	3.312002	0.730126	0.729127	3.873244	4.991034	3.088398	2.873487	2.183182	1.931118	1.485983	2.212106	2.360703	2.075260	0.000000	4.999991	8104.000000		1
15189.538086	5446.283691	2.161701	3.478457	10361.799805	99998.000000	1725.604736	1036.071411	235.455795	81.040657	72.942757	310.705170	378.356232	282.587646	4.190932	0.000000	4.181545	3.736100	0.334796	0.541387	4.015435	4.999991	3.236941	3.015390	2.371909	1.908703	1.862982	2.492348	2.577901	2.451153	0.622311	0.000000	8126.000000		1
24163.855469	6933.351562	2.510163	5.223854	19513.375000	99998.000000	3193.852783	1965.553467	456.692444	160.924911	116.990883	519.159729	674.820740	383.206970	8.290914	0.000000	4.383166	3.840943	0.399702	0.717991	4.290332	4.999991	3.504315	3.293485	2.659624	2.206623	2.068152	2.715301	2.829188	2.583433	0.918602	0.000000	8224.000000		1
14124.303711	4389.686523	2.867877	3.435285	9119.296875	99998.000000	1484.530396	903.689636	192.218689	107.088997	44.008038	214.665222	317.153290	145.521637	0.851556	0.000000	4.149967	3.642433	0.457561	0.535963	3.959961	4.999991	3.171589	2.956019	2.283796	2.029745	1.643532	2.331762	2.501269	2.162928	0.000000	0.000000	8269.000000		1
20927.046875	5043.291504	1.973593	6.148975	13718.647461	99998.000000	2217.683105	1364.646851	300.963654	176.923340	72.199577	331.998383	477.597137	236.843475	4.170746	99998.000000	4.320708	3.702714	0.295258	0.788803	4.137311	4.999991	3.345900	3.135020	2.478514	2.247785	1.858535	2.521136	2.679062	2.374461	0.620214	4.999991	8372.000000		1
15294.496094	5692.945801	2.130863	6.441930	12899.119141	99998.000000	2146.821777	1300.939941	296.279449	100.264679	102.432549	438.479889	602.201782	380.783142	1.338906	0.000000	4.184535	3.755337	0.328556	0.809016	4.110560	4.999991	3.331796	3.114257	2.471702	2.001148	2.010438	2.641950	2.779742	2.580678	0.126750	0.000000	8482.000000		1
5306.830566	1301.646118	1.899583	3.725156	4169.437012	63964.480469	630.618408	407.957062	94.507339	53.694057	25.397673	122.473770	147.729584	90.402885	0.525421	0.000000	3.724835	3.114493	0.278658	0.571145	3.620077	4.805939	2.799767	2.610615	1.975466	1.729926	1.404794	2.088043	2.169467	1.956182	0.000000	0.000000	8520.000000		1
4564.583984	1272.874878	0.582827	0.067842	2442.965576	43609.667969	397.111542	229.356155	54.631516	20.216991	2.352893	24.592817	43.804508	12.486058	2.657524	0.000000	3.659401	3.104786	0.000000	0.000000	3.387917	4.639583	2.598912	2.360510	1.737443	1.305717	0.371602	1.390808	1.641519	1.096425	0.424477	0.000000	8538.000000		1
13884.138672	4500.886230	2.007514	3.913265	10467.174805	99998.000000	1740.847656	1047.453491	245.934326	105.426857	71.351547	301.839447	409.091858	222.531845	3.643205	0.000000	4.142519	3.653298	0.302659	0.592539	4.019829	4.999991	3.240761	3.020135	2.390819	2.022951	1.853403	2.479776	2.611821	2.347392	0.561484	0.000000	8565.000000		1
11246.148438	1782.872803	1.205742	4.274062	6144.115234	85702.945312	997.953369	617.438538	133.374786	59.966385	46.968426	192.305038	244.685425	142.462570	1.213616	99998.000000	4.051004	3.251120	0.081254	0.630841	3.788459	4.932996	2.999110	2.790594	2.125074	1.777908	1.671806	2.283991	2.388608	2.153701	0.084081	4.999991	8630.000000		1
9014.999023	2048.638672	2.072273	2.238794	5725.423340	87611.875000	919.826843	566.643188	174.971344	72.918083	43.227848	183.038391	231.067627	132.995483	2.952388	0.000000	3.954966	3.311465	0.316447	0.350014	3.757807	4.942563	2.963706	2.753310	2.242967	1.862835	1.635764	2.262542	2.363739	2.123837	0.470173	0.000000	8660.000000		1
8322.767578	1903.141724	2.433070	0.857279	4060.552979	54667.675781	650.576355	391.187683	66.658096	43.835346	13.913829	70.959915	127.962822	47.982975	0.982699	99998.000000	3.920268	3.279471	0.386155	0.000000	3.608585	4.737731	2.813298	2.592385	1.823853	1.641824	1.143447	1.851013	2.107084	1.681087	0.000000	4.999991	8684.000000		1
18260.679688	4429.470215	2.951138	8.582045	16829.855469	99998.000000	2761.198242	1692.923218	416.110443	138.237839	103.169563	490.804779	667.413574	451.286652	4.288069	0.000000	4.261517	3.646352	0.469990	0.933591	4.226080	4.999991	3.441097	3.228637	2.619209	2.140627	2.013551	2.690909	2.824395	2.654453	0.632262	0.000000	8728.000000		1
14311.789062	4509.770508	0.447142	4.153796	12313.387695	99998.000000	1987.892090	1226.538574	316.107880	127.265900	88.219597	407.244720	513.121765	262.842468	3.309306	99998.000000	4.155694	3.654155	0.000000	0.618445	4.090377	4.999991	3.298393	3.088681	2.499835	2.104712	1.945565	2.609855	2.710220	2.419696	0.519737	4.999991	8753.000000		1
28609.595703	6288.563477	2.174036	10.404534	23031.431641	99998.000000	3733.245117	2332.977783	581.519104	228.400192	152.722168	690.091370	948.453186	570.504028	4.505332	0.000000	4.456511	3.798552	0.337267	1.017223	4.362321	4.999991	3.572087	3.367911	2.764564	2.358696	2.183902	2.838907	2.977016	2.756259	0.653727	0.000000	8789.000000		1
15221.004883	2286.068115	3.219423	3.071404	8018.173828	99998.000000	1333.568970	787.589966	191.086960	77.623871	55.106411	235.313934	281.224640	216.339691	2.572530	99998.000000	4.182443	3.359089	0.507778	0.487337	3.904075	4.999991	3.125015	2.896300	2.281231	1.889995	1.741202	2.371648	2.449053	2.335136	0.410360	4.999991	8849.000000		1
2335.972168	979.447876	1.390766	2.630429	1513.064209	30445.531250	227.508987	148.173645	51.128387	27.870831	18.721378	51.350418	73.488579	45.281620	0.035017	0.000000	3.368468	2.990981	0.143254	0.420027	3.179857	4.483523	2.356998	2.170771	1.708662	1.445150	1.272338	1.710544	1.866220	1.655922	0.000000	0.000000	8898.000000		1
16023.936523	5556.903320	2.127780	7.209781	13147.523438	99998.000000	2148.052246	1328.869385	316.299072	98.846161	85.370224	363.541962	479.228424	263.903290	0.552312	99998.000000	4.204769	3.744833	0.327927	0.857922	4.118844	4.999991	3.332045	3.123482	2.500098	1.994960	1.931306	2.560555	2.680542	2.421445	0.000000	4.999991	8944.000000		1
19048.433594	5808.480957	1.958174	4.329569	14415.466797	99998.000000	2395.664062	1451.447998	356.190338	134.019287	100.455872	408.197571	579.465332	324.884216	3.927780	0.000000	4.279859	3.764063	0.291851	0.636445	4.158829	4.999991	3.379426	3.161802	2.551682	2.127167	2.001975	2.610870	2.763027	2.511729	0.594147	0.000000	8974.000000		1
15236.592773	2625.939209	2.790784	3.207088	7218.483398	99908.976562	1159.266846	711.387695	156.515167	57.878693	38.337040	171.779663	229.982147	148.642380	2.790716	0.000000	4.182888	3.419285	0.445726	0.506111	3.858446	4.999605	3.064183	2.852106	2.194556	1.762519	1.583619	2.234972	2.361694	2.172143	0.445716	0.000000	8994.000000		1
13242.930664	2038.792236	1.643633	3.956437	8017.218262	99998.000000	1311.387695	803.224487	187.503647	58.628040	56.882645	228.495789	321.874481	190.636734	2.283214	99998.000000	4.121984	3.309373	0.215805	0.597304	3.904024	4.999991	3.117731	2.904837	2.273010	1.768105	1.754980	2.358878	2.507687	2.280207	0.358547	4.999991	9142.000000		1
12404.644531	2980.670898	3.290349	4.705785	6327.332520	85678.593750	1027.773071	629.878296	143.289001	52.442062	33.988968	129.646545	161.227112	106.314980	0.901499	0.000000	4.093585	3.474314	0.517242	0.672632	3.801221	4.932872	3.011897	2.799257	2.156213	1.719680	1.531338	2.112761	2.207438	2.026594	0.000000	0.000000	9205.000000		1
23417.019531	6055.833984	2.821621	5.538395	12571.681641	99998.000000	2061.035400	1261.119629	309.046143	90.384384	81.049904	373.921814	513.251282	309.141724	2.610169	99998.000000	4.369532	3.782174	0.450499	0.743384	4.099393	4.999991	3.314085	3.100756	2.490023	1.956093	1.908753	2.572781	2.710330	2.490158	0.416669	4.999991	9227.000000		1
7057.506348	1823.362305	1.544953	5.683331	5774.976074	77053.453125	935.575500	577.035339	126.828011	43.073662	31.885859	148.031799	175.378387	181.767899	0.727792	0.000000	3.848651	3.260873	0.188915	0.754603	3.761550	4.886792	2.971079	2.761202	2.103215	1.634212	1.503598	2.170355	2.243976	2.259517	0.000000	0.000000	9272.000000		1
13054.400391	2240.829590	2.248045	3.068320	9804.651367	99998.000000	1629.305664	987.807861	230.413879	127.904236	54.705524	264.578613	339.016998	171.859848	2.001885	99998.000000	4.115757	3.350409	0.351805	0.486901	3.991432	4.999991	3.212003	2.994673	2.362509	2.106885	1.738031	2.422555	2.530221	2.235174	0.301439	4.999991	9316.000000		1
22493.998047	3217.150635	1.859494	5.834434	12575.163086	99998.000000	2098.678467	1263.771606	347.484924	99.216209	73.846291	304.229340	374.800690	254.852509	2.234503	99998.000000	4.352067	3.507471	0.269395	0.765999	4.099514	4.999991	3.321946	3.101669	2.540936	1.996583	1.868329	2.483201	2.573800	2.406289	0.349181	4.999991	9342.000000		1
8493.165039	1907.730347	2.121612	2.985059	7634.593750	95812.093750	1211.018188	752.682068	141.907486	58.483105	35.071362	140.291611	191.805466	104.770027	1.360609	0.000000	3.929070	3.280517	0.326666	0.474953	3.882786	4.981421	3.083151	2.876611	2.152005	1.767030	1.544953	2.147032	2.282861	2.020237	0.133733	0.000000	9369.000000		1
14395.222656	4975.680176	1.711475	3.623393	9671.924805	99998.000000	1571.541138	953.880554	195.820496	75.764374	58.005127	256.486877	323.533539	258.269287	2.613051	0.000000	4.158218	3.696852	0.233371	0.559115	3.985513	4.999991	3.196326	2.979494	2.291858	1.879465	1.763466	2.409065	2.509919	2.412073	0.417148	0.000000	9398.000000		1
10712.254883	2580.753174	4.539263	2.892547	7165.819336	98879.578125	1141.146729	697.261108	163.157532	70.013206	34.476200	148.074966	197.979111	195.801987	1.240080	99998.000000	4.029881	3.411747	0.656985	0.461280	3.855266	4.995107	3.057342	2.843395	2.212607	1.845180	1.537519	2.170482	2.296619	2.291817	0.093450	4.999991	9430.000000		1
5934.840332	1951.201782	2.106194	3.672733	4705.008301	69019.203125	765.091003	446.812164	97.372131	52.099766	29.998611	94.461082	129.042130	46.151234	0.435508	99998.000000	3.773409	3.290302	0.323498	0.564989	3.672560	4.838970	2.883713	2.650125	1.988435	1.716836	1.477101	1.975253	2.110732	1.664183	0.000000	4.999991	9464.000000		1
21438.556641	8468.119141	0.737014	10.373697	24591.132812	99998.000000	4001.915771	2487.346680	574.207581	253.421646	161.174683	742.712280	1032.500488	557.817505	3.210268	0.000000	4.331195	3.927787	0.000000	1.015934	4.390779	4.999991	3.602268	3.395736	2.759069	2.403844	2.207297	2.870821	3.013890	2.746492	0.506541	0.000000	9497.000000		1
17162.384766	4094.939941	2.701355	5.809764	12928.919922	99998.000000	2181.368896	1312.732178	302.551788	102.081001	75.002693	380.869476	478.047363	184.194794	2.820259	99998.000000	4.234578	3.612247	0.431582	0.764158	4.111562	4.999991	3.338729	3.118176	2.480800	2.008945	1.875077	2.580776	2.679471	2.265277	0.450289	4.999991	9548.000000		1
32461.654297	7348.669922	2.377563	9.938890	19744.962891	99998.000000	3280.265381	2002.595337	430.554688	166.922775	146.348068	656.231934	907.103333	554.480896	2.850538	99998.000000	4.511371	3.866209	0.376132	0.997338	4.295456	4.999991	3.515909	3.301593	2.634028	2.222516	2.165387	2.817057	2.957657	2.743886	0.454927	4.999991	9629.000000		1
11255.337891	2928.349121	1.930420	3.996526	9125.057617	99998.000000	1485.190308	899.625244	188.916000	82.403664	52.278622	252.292999	341.992798	238.218811	5.286911	0.000000	4.051359	3.466623	0.285652	0.601683	3.960236	4.999991	3.171782	2.954062	2.276269	1.915946	1.718324	2.401905	2.534017	2.376976	0.723202	0.000000	9670.000000		1
6878.094238	2029.485596	3.086823	3.521630	6454.752441	83025.882812	1012.360596	623.013916	136.307419	51.689629	28.095943	153.027451	207.214905	187.784271	1.250379	99998.000000	3.837468	3.307386	0.489512	0.546744	3.809880	4.919213	3.005335	2.794498	2.134520	1.713403	1.448644	2.184769	2.316421	2.273659	0.097042	4.999991	9712.000000		1
9866.613281	2387.998047	2.451572	2.226459	6049.530762	84001.890625	958.956421	587.689697	128.311279	64.641335	27.448359	122.350418	149.508911	131.934677	2.328320	99998.000000	3.994168	3.378034	0.389445	0.347615	3.781722	4.924289	2.981799	2.769148	2.108265	1.810510	1.438516	2.087605	2.174667	2.120359	0.367043	4.999991	9750.000000		1
8260.994141	1691.011353	2.917217	2.682853	4138.013672	63520.898438	662.251404	410.424042	88.935028	44.337997	24.355370	72.618965	90.782188	54.631516	1.190507	99998.000000	3.917032	3.228147	0.464969	0.428597	3.616792	4.802917	2.821023	2.613233	1.949073	1.646776	1.386595	1.861050	1.958001	1.737443	0.075732	4.999991	9787.000000		1
13704.011719	4145.605469	1.674470	3.133079	8647.099609	99998.000000	1416.176147	864.544678	210.335648	76.840599	51.646458	231.456177	316.163391	152.897934	2.470508	99998.000000	4.136847	3.617588	0.223877	0.495971	3.936871	4.999991	3.151117	2.936787	2.322913	1.885591	1.713041	2.364469	2.499912	2.184402	0.392786	4.999991	9815.000000		1
13100.128906	3722.855957	3.506211	4.243225	7530.591797	99998.000000	1222.005493	755.830505	151.750778	49.543346	45.633167	196.924469	276.922821	113.737534	1.787002	0.000000	4.117276	3.570876	0.544838	0.627696	3.876829	4.999991	3.087073	2.878424	2.181131	1.694985	1.659281	2.294300	2.442359	2.055904	0.252125	0.000000	9857.000000		1
6320.141113	895.292603	1.686805	1.560372	3277.314209	50478.753906	493.367371	315.833435	75.958656	28.802120	13.608540	45.090427	89.724464	26.211779	1.372383	0.000000	3.800727	2.951965	0.227065	0.193228	3.515518	4.703109	2.693170	2.499458	1.880577	1.459424	1.133811	1.654084	1.952911	1.418496	0.137475	0.000000	9880.000000		1
5079.821289	1762.951904	0.989880	3.762161	4628.105957	65287.886719	760.792297	458.092468	116.960045	18.459261	30.581438	126.821838	194.984802	109.454224	1.172807	0.000000	3.705848	3.246240	0.000000	0.575437	3.665403	4.814833	2.881266	2.660953	2.068038	1.266214	1.485458	2.103194	2.290001	2.039232	0.069227	0.000000	9924.000000		1
10149.700195	2702.696533	2.026016	4.693450	6033.618652	81665.023438	976.459717	597.853699	136.446182	59.035095	45.904533	185.838425	225.868439	125.067192	2.775276	99998.000000	4.006453	3.431797	0.306643	0.671492	3.780578	4.912036	2.989654	2.776595	2.134961	1.771110	1.661856	2.269135	2.353856	2.097143	0.443306	4.999991	9965.000000		1
9402.899414	3794.321533	2.932636	3.700486	5972.230469	81169.250000	991.640930	595.272583	131.530716	57.807766	34.013638	157.529709	243.997742	103.459435	0.604635	99998.000000	3.973262	3.579134	0.467258	0.568259	3.776137	4.909391	2.996354	2.774716	2.119027	1.761986	1.531653	2.197362	2.387386	2.014770	0.000000	4.999991	10000.000000		1
10695.645508	3154.297852	3.315019	5.612404	8009.465820	99998.000000	1339.579224	802.681763	168.834702	77.253822	54.051773	225.023499	296.597076	166.383118	1.276735	99998.000000	4.029207	3.498903	0.520486	0.749149	3.903604	4.999991	3.126968	2.904543	2.227462	1.887920	1.732810	2.352228	2.472167	2.221109	0.106101	4.999991	10047.000000		1
8746.358398	1371.631592	1.551121	5.492139	4595.301270	65688.460938	754.523010	452.242615	82.323486	39.262161	37.840557	107.810593	139.162964	90.516983	0.850996	0.000000	3.941827	3.137238	0.190646	0.739742	3.662314	4.817489	2.877672	2.655371	1.915524	1.593974	1.577958	2.032661	2.143524	1.956730	0.000000	0.000000	10092.000000		1
12239.146484	5978.203613	2.901798	3.811501	10366.743164	99998.000000	1717.519165	1029.321167	233.346512	98.466866	57.413048	301.176422	398.764435	208.269547	2.554723	99998.000000	4.087751	3.776571	0.462667	0.581096	4.015642	4.999991	3.234902	3.012551	2.368001	1.993290	1.759011	2.478821	2.600716	2.318626	0.407344	4.999991	10135.000000		1
4280.485352	1910.326782	2.420735	1.831741	3915.762207	56851.886719	640.128662	365.623474	102.324615	27.096813	26.187109	93.172081	160.761475	103.675301	0.264414	99998.000000	3.631493	3.281108	0.383947	0.262864	3.592816	4.754745	2.806267	2.563034	2.009980	1.432918	1.418088	1.969286	2.206182	2.015675	0.000000	4.999991	10156.000000		1
8741.677734	910.766846	2.991227	1.770066	3445.325684	50939.964844	546.842468	316.891174	74.456871	4.764376	18.178640	72.837906	89.252647	71.940544	0.248074	0.000000	3.941595	2.959407	0.475849	0.247989	3.537230	4.707058	2.737862	2.500910	1.871905	0.678006	1.259561	1.862357	1.950621	1.856974	0.000000	0.000000	10178.000000		1
12098.376953	2329.154053	2.124696	3.598723	8015.352539	99998.000000	1350.692993	782.896484	167.490189	57.413048	36.295605	214.708389	309.224976	171.955444	2.201612	99998.000000	4.082727	3.367198	0.327297	0.556148	3.903923	4.999991	3.130557	2.893704	2.223989	1.759011	1.559854	2.331849	2.490275	2.235416	0.342741	4.999991	10195.000000		1
5702.998535	2933.918457	2.729109	2.855542	6751.278809	90472.195312	1115.483887	667.666443	142.814102	61.014854	32.416264	135.009171	214.372269	98.910919	1.057569	99998.000000	3.756103	3.467448	0.436021	0.455689	3.829386	4.956515	3.047463	2.824559	2.154771	1.785436	1.510763	2.130363	2.331169	1.995244	0.024309	4.999991	10226.000000		1
12060.996094	3019.245361	3.105325	6.124305	7700.999023	99998.000000	1275.779785	761.436768	183.796997	92.552254	52.383469	219.882904	331.369324	201.392807	1.610394	0.000000	4.081383	3.479898	0.492107	0.787057	3.886547	4.999991	3.105776	2.881634	2.264338	1.966387	1.719194	2.342191	2.520312	2.304044	0.206932	0.000000	10371.000000		1
4045.634033	363.261353	2.846291	3.632644	2414.653809	43833.109375	381.079193	235.597641	77.087303	33.717598	27.170822	80.763115	124.706398	37.855976	2.215417	99998.000000	3.606987	2.560219	0.454279	0.560223	3.382855	4.641802	2.581015	2.372171	1.886983	1.527857	1.434103	1.907213	2.095889	1.578134	0.345456	4.999991	10424.000000		1
3259.200439	304.522278	3.364359	4.881558	2372.286377	43085.691406	338.896729	227.256134	89.480850	45.756516	33.097767	101.960739	150.788651	119.698402	0.112568	99998.000000	3.513111	2.483619	0.526902	0.688559	3.375167	4.634333	2.530067	2.356516	1.951730	1.660453	1.519799	2.008433	2.178369	2.078088	0.000000	4.999991	10444.000000		1
21356.425781	9074.188477	1.366096	6.704048	16698.546875	99998.000000	2775.074951	1683.579468	392.618530	135.394638	112.269676	441.748657	619.301086	343.809113	3.361102	0.000000	4.329529	3.957808	0.135481	0.826337	4.222679	4.999991	3.443275	3.226234	2.593971	2.131602	2.050262	2.645175	2.791902	2.536317	0.526482	0.000000	10471.000000		1
14643.525391	3034.562256	3.126911	4.477589	9449.488281	99998.000000	1563.033081	950.457642	230.182602	67.965599	61.767288	263.709015	360.507568	180.497391	2.128543	99998.000000	4.165646	3.482096	0.495116	0.651044	3.975408	4.999991	3.193968	2.977933	2.362072	1.832289	1.790758	2.421125	2.556914	2.256471	0.328083	4.999991	10569.000000		1
7474.810059	1737.045410	2.069189	3.632644	3336.423340	52112.593750	513.433228	325.408447	71.863449	37.939240	30.125044	83.954788	108.088127	51.976418	0.162369	0.000000	3.873600	3.239811	0.315800	0.560223	3.523281	4.716943	2.710484	2.512429	1.856508	1.579089	1.478928	1.924045	2.033778	1.715806	0.000000	0.000000	10682.000000		1
15340.138672	3980.502197	1.816322	5.785094	10314.945312	99998.000000	1742.990845	1035.611938	252.977585	99.561592	67.028145	260.902802	324.572754	248.475327	1.115077	99998.000000	4.185829	3.599938	0.259193	0.762310	4.013467	4.999991	3.241295	3.015197	2.403082	1.998092	1.826257	2.416479	2.511312	2.395283	0.047305	4.999991	10746.000000		1
10494.625977	2569.392822	2.466991	4.526928	5796.882812	75331.460938	933.256531	574.025635	141.691635	57.524063	28.126781	137.602585	152.546387	140.566071	0.052268	0.000000	4.020967	3.409831	0.392168	0.655804	3.763195	4.876976	2.970001	2.758931	2.151344	1.759850	1.449120	2.138627	2.183402	2.147881	0.000000	0.000000	10789.000000		1
14923.377930	2199.852783	2.926468	5.778926	9869.441406	99998.000000	1622.749634	988.036072	218.544571	124.422691	70.074883	249.859940	323.111053	232.572495	2.619752	0.000000	4.173867	3.342394	0.466344	0.761847	3.994292	4.999991	3.210252	2.994773	2.339540	2.094900	1.845562	2.397697	2.509352	2.366558	0.418260	0.000000	10809.000000		1
8370.552734	2408.171875	0.613664	2.645848	9263.936523	99998.000000	1482.319336	916.052368	240.346603	144.562592	57.665916	268.787933	383.617096	277.715332	3.420545	0.000000	3.922754	3.381687	0.000000	0.422565	3.966796	4.999991	3.170942	2.961920	2.380838	2.160056	1.760919	2.429410	2.583898	2.443600	0.534095	0.000000	10854.000000		1
4739.894531	964.584229	1.782401	2.078440	2350.536621	46245.875000	372.706818	227.388733	74.527802	13.186067	19.153101	104.316711	134.269073	88.956612	2.131335	99998.000000	3.675769	2.984340	0.251005	0.317737	3.371167	4.665073	2.571367	2.356769	1.872318	1.120115	1.282239	2.018354	2.127976	1.949178	0.328652	4.999991	10888.000000		1
2024.360352	401.515106	2.605759	3.762161	1197.169067	30350.359375	198.531097	107.258598	27.436024	9.821708	12.587822	34.207912	51.954830	58.248741	1.498546	99998.000000	3.306288	2.603702	0.415934	0.575437	3.078156	4.482164	2.297828	2.030432	1.438321	0.992187	1.099951	1.534127	1.715626	1.765287	0.175670	4.999991	10950.000000		1
11869.150391	3307.707520	2.763030	5.905360	7030.560547	98347.187500	1160.491089	700.218384	202.916183	69.516724	40.477154	192.832352	275.670837	153.045959	4.729015	0.000000	4.074419	3.519527	0.441386	0.771246	3.846990	4.992762	3.064642	2.845233	2.307317	1.842089	1.607210	2.285180	2.440391	2.184822	0.674771	0.000000	10970.000000		1
7388.779785	1287.460938	2.445405	5.381124	4383.602539	63260.542969	709.358582	432.889069	107.696495	47.051685	28.987144	125.628433	188.407181	145.845428	0.051483	0.000000	3.868573	3.109734	0.388351	0.730873	3.641831	4.801133	2.850866	2.636377	2.032202	1.672575	1.462205	2.099088	2.275097	2.163893	0.000000	0.000000	11069.000000		1
14398.009766	4430.638672	1.548037	7.080264	8258.320312	99998.000000	1400.819214	825.177673	185.687332	85.169777	54.131950	217.619446	315.901276	183.238846	2.913966	0.000000	4.158302	3.646466	0.189781	0.850049	3.916892	4.999991	3.146382	2.916548	2.268782	1.930285	1.733454	2.337698	2.499551	2.263018	0.464484	0.000000	11142.000000		1
36558.574219	12161.250977	1.470943	8.063977	27087.150391	99998.000000	4529.346191	2746.013916	644.322571	257.220825	158.374649	733.926758	1001.573669	553.037720	3.108265	0.000000	4.562989	4.084978	0.167596	0.906549	4.432763	4.999991	3.656035	3.438703	2.809103	2.410306	2.199686	2.865653	3.000683	2.742755	0.492518	0.000000	11166.000000		1
12496.478516	3775.893066	3.712821	4.477589	7302.826660	98955.828125	1163.395996	717.175842	166.484894	77.000954	39.330006	200.412186	256.486877	156.216034	1.800726	99998.000000	4.096787	3.577020	0.569704	0.651044	3.863491	4.995441	3.065727	2.855626	2.221375	1.886496	1.594724	2.301924	2.409065	2.193726	0.255448	4.999991	11270.000000		1
20692.324219	3664.820068	2.362144	6.947663	11800.191406	99998.000000	1974.357544	1168.986816	262.623535	83.307205	89.487015	378.257568	513.013855	255.043701	2.316814	0.000000	4.315809	3.564053	0.373306	0.841839	4.071889	4.999991	3.295426	3.067810	2.419334	1.920683	1.951760	2.577788	2.710129	2.406615	0.364891	0.000000	11294.000000		1
25042.757812	9188.480469	2.710606	8.100982	23370.146484	99998.000000	3769.549805	2345.365234	489.793304	226.189148	136.874832	714.662598	908.790161	549.953979	4.596105	0.000000	4.398682	3.963244	0.433066	0.908538	4.368661	4.999991	3.576289	3.370210	2.690013	2.354472	2.136324	2.854101	2.958464	2.740326	0.662390	0.000000	11327.000000		1
11603.239258	3012.640137	2.180203	4.866140	10754.587891	99998.000000	1722.631958	1049.979126	241.980972	79.859581	49.786961	234.728027	302.067627	180.478897	3.027383	99998.000000	4.064579	3.478947	0.338497	0.687185	4.031594	4.999991	3.236192	3.021181	2.383781	1.902327	1.697116	2.370565	2.480104	2.256426	0.481067	4.999991	11351.000000		1
26682.212891	4776.489258	2.636597	4.785963	11737.243164	99998.000000	1917.650635	1143.737061	303.680420	143.535706	73.340561	334.770691	423.021118	286.426910	5.649674	0.000000	4.426222	3.679109	0.421044	0.679969	4.069566	4.999991	3.282769	3.058326	2.482417	2.156960	1.865344	2.524747	2.626362	2.457014	0.752023	0.000000	11368.000000		1
4970.397949	1324.650757	1.711475	1.073141	2643.140381	39923.316406	391.101349	229.448669	47.625259	1.205742	16.683027	38.713257	43.517723	24.898108	1.009832	34056.035156	3.696391	3.122101	0.233371	0.030657	3.422120	4.601227	2.592289	2.360686	1.677837	0.081254	1.222275	1.587860	1.638666	1.396166	0.004249	4.532194	11435.000000		1
2042.104248	1136.246704	0.977545	2.109277	1354.375000	30539.181641	190.562714	109.722511	43.443710	30.812717	8.326095	10.549470	0.000000	17.642069	1.238564	0.000000	3.310078	3.055473	0.000000	0.324134	3.131739	4.484858	2.280038	2.040296	1.637927	1.488730	0.920441	1.023231	0.000000	1.246549	0.092919	0.000000	11457.000000		1
11283.334961	1452.807861	2.192538	3.049818	5908.101074	84835.000000	943.799805	570.917236	137.312714	57.801598	27.762899	111.218124	184.984238	122.782143	1.826550	99998.000000	4.052437	3.162208	0.340947	0.484274	3.771448	4.928575	2.974880	2.756573	2.137711	1.761940	1.443465	2.046175	2.267135	2.089135	0.261632	4.999991	11472.000000		1
13505.274414	5447.723633	3.265679	5.778926	9550.684570	99998.000000	1580.471558	959.215454	195.046478	72.461693	56.777798	234.993225	279.143127	163.573837	1.404961	0.000000	4.130503	3.736215	0.513974	0.761847	3.980035	4.999991	3.198787	2.981916	2.290138	1.860108	1.754179	2.371055	2.445827	2.213714	0.147664	0.000000	11531.000000		1
9681.573242	2755.499512	2.689020	5.119006	6887.435059	89913.765625	1142.734863	674.416748	159.941193	61.656273	29.138247	141.932159	203.033356	101.738708	0.494579	0.000000	3.985946	3.440200	0.429594	0.709186	3.838058	4.953826	3.057945	2.828928	2.203960	1.789977	1.464463	2.152081	2.307567	2.007486	0.000000	0.000000	11581.000000		1
20106.603516	3363.036133	2.318972	5.843685	11632.553711	99998.000000	1925.640625	1179.786011	247.368271	107.903099	86.831917	343.426727	441.159668	290.876740	2.005008	99998.000000	4.303339	3.526731	0.365295	0.766687	4.065675	4.999991	3.284575	3.071803	2.393344	2.033034	1.938679	2.535834	2.644596	2.463709	0.302116	4.999991	11629.000000		1
16689.552734	4040.703125	1.390766	6.164394	13783.788086	99998.000000	2283.854004	1392.209351	310.874786	137.590256	74.746742	337.169830	425.882812	245.200409	1.705950	0.000000	4.222445	3.606457	0.143254	0.789890	4.139369	4.999991	3.358668	3.143705	2.492585	2.138588	1.873592	2.527849	2.629290	2.389521	0.231966	0.000000	11677.000000		1
9056.037109	2291.106934	1.729977	5.396543	9401.461914	99998.000000	1608.089600	941.425354	238.934250	75.070534	53.259251	254.982025	304.297180	198.901154	2.329424	0.000000	3.956938	3.360045	0.238040	0.732116	3.973195	4.999991	3.206310	2.973786	2.378278	1.875469	1.726395	2.406510	2.483298	2.298637	0.367249	0.000000	11722.000000		1
9061.251953	2741.782959	2.001346	5.075834	7060.121094	91872.585938	1171.037476	702.512695	182.714600	76.334869	44.217731	198.185715	264.375092	126.670738	1.124861	0.000000	3.957188	3.438033	0.301322	0.705507	3.848812	4.963186	3.068571	2.846654	2.261773	1.882723	1.645597	2.297072	2.422220	2.102676	0.051099	0.000000	11757.000000		1
13308.293945	3389.368164	2.180203	4.607106	7441.607422	99998.000000	1201.800781	744.244934	172.522842	79.625221	52.858364	186.365753	227.018677	125.292305	2.364675	0.000000	4.124123	3.530119	0.338497	0.663428	3.871667	4.999991	3.079833	2.871716	2.236847	1.901051	1.723114	2.270366	2.356062	2.097924	0.373771	0.000000	11811.000000		1
6821.017578	512.480347	2.618094	4.249392	3814.785156	58745.039062	634.645752	374.279541	81.114662	32.866489	27.065975	108.883728	147.692581	128.897202	0.259573	99998.000000	3.833849	2.709677	0.417985	0.628327	3.581470	4.768971	2.802531	2.573196	1.909099	1.516753	1.432424	2.036963	2.169359	2.110244	0.000000	4.999991	11892.000000		1
8671.485352	2542.582764	3.068320	4.536180	7794.149902	99998.000000	1250.086060	774.869568	180.626907	67.817581	52.583912	246.070023	294.749908	203.828964	3.016323	0.000000	3.938093	3.405275	0.486901	0.656690	3.891769	4.999991	3.096940	2.889229	2.256783	1.831342	1.720853	2.391059	2.469454	2.309266	0.479478	0.000000	11939.000000		1
10251.232422	1343.424561	1.036136	2.269632	6040.890137	93824.859375	1028.454590	591.239075	156.940720	80.220383	29.048819	152.799255	168.433807	86.887421	3.182075	0.000000	4.010776	3.128213	0.015417	0.355955	3.781101	4.972318	3.012185	2.771763	2.195736	1.904285	1.463128	2.184121	2.226429	1.938957	0.502710	0.000000	11977.000000		1
14697.006836	3122.384277	2.340558	4.415914	8145.467773	99998.000000	1317.120361	794.941589	184.777618	95.210434	37.032619	163.512161	242.190674	162.744308	1.448968	99998.000000	4.167229	3.494486	0.369319	0.645021	3.910916	4.999991	3.119626	2.900335	2.266649	1.978685	1.568584	2.213550	2.384157	2.211506	0.161059	4.999991	12016.000000		1
13952.246094	2684.826416	3.352024	4.582436	8944.242188	99998.000000	1454.383667	871.180847	204.806503	77.355583	52.633251	225.513809	323.407104	169.380524	3.389781	0.000000	4.144644	3.428916	0.525307	0.661096	3.951544	4.999991	3.162679	2.940108	2.311344	1.888492	1.721260	2.353173	2.509750	2.228863	0.530172	0.000000	12032.000000		1
6613.309082	1512.734253	1.572707	1.387682	3735.869385	56995.187500	569.245850	324.656006	66.645760	43.542393	7.336215	49.827049	63.552773	20.047386	1.177642	99998.000000	3.820419	3.179763	0.196648	0.142290	3.572392	4.755838	2.755300	2.511423	1.823773	1.638912	0.865472	1.697465	1.803135	1.302058	0.071013	4.999991	12075.000000		1
16849.031250	3342.131348	2.041435	3.077571	8279.789062	99998.000000	1402.108154	841.940857	225.304123	139.625519	52.590080	242.363358	329.910706	161.698929	2.230129	0.000000	4.226575	3.524024	0.309936	0.488208	3.918019	4.999991	3.146781	2.925282	2.352769	2.144965	1.720904	2.384467	2.518396	2.208707	0.348330	0.000000	12111.000000		1
1261.295410	767.881775	1.699140	2.303553	834.931519	24625.402344	117.801903	71.832611	44.078960	17.090080	10.025234	10.460042	21.814367	21.364141	0.361600	99998.000000	3.100817	2.885294	0.230229	0.362398	2.921651	4.391383	2.071152	1.856322	1.644231	1.232744	1.001095	1.019533	1.338743	1.329685	0.000000	4.999991	12162.000000		1
6134.965820	3659.343262	1.877997	5.310198	5886.330078	79229.578125	947.010010	582.684753	129.128479	29.495960	43.767506	133.316193	204.013992	80.023018	1.254753	0.000000	3.787812	3.563403	0.273695	0.725111	3.769845	4.898887	2.976355	2.765434	2.111022	1.469763	1.641152	2.124883	2.309660	1.903215	0.098558	0.000000	12201.000000		1
13914.171875	2691.558105	3.126911	5.100504	7179.865723	97640.492188	1159.590576	715.362610	164.184418	83.125259	48.349941	204.063324	286.784607	156.990051	0.420058	0.000000	4.143457	3.430004	0.495116	0.707613	3.856116	4.989630	3.064305	2.854526	2.215332	1.919733	1.684396	2.309765	2.457556	2.195872	0.000000	0.000000	12303.000000		1
7595.877441	1750.360962	3.401364	4.428249	8201.927734	99998.000000	1338.786621	811.044861	208.473068	50.045998	48.649063	191.595779	302.909485	215.001343	2.183184	99998.000000	3.880578	3.243128	0.531653	0.646232	3.913916	4.999991	3.126711	2.909045	2.319050	1.699369	1.687074	2.282386	2.481313	2.332441	0.339090	4.999991	12328.000000		1
13449.380859	2084.770752	1.597377	2.840123	7090.856934	94844.789062	1160.010010	695.666809	136.372177	49.321316	31.722420	153.212479	208.587173	94.954483	2.652061	99998.000000	4.128702	3.319058	0.203407	0.453337	3.850699	4.977014	3.064462	2.842401	2.134726	1.693035	1.501366	2.185294	2.319288	1.977515	0.423583	4.999991	12343.000000		1
10635.848633	2701.885498	2.026016	2.824705	5950.354492	86075.570312	938.640747	597.625488	116.263115	67.169998	41.550297	131.142151	176.732147	79.912003	1.184580	99998.000000	4.026772	3.431667	0.306643	0.450973	3.774543	4.934880	2.972499	2.776429	2.065442	1.827175	1.618574	2.117742	2.247316	1.902612	0.073565	4.999991	12406.000000		1
14377.041016	2402.146240	2.479326	3.725156	8221.752930	99998.000000	1312.439209	823.691284	208.741364	76.587738	41.753822	218.177597	251.630005	227.009430	2.490246	0.000000	4.157670	3.380599	0.394334	0.571145	3.914964	4.999991	3.118079	2.915765	2.319608	1.884159	1.620696	2.338810	2.400762	2.356044	0.396242	0.000000	12427.000000		1
12568.686523	1841.596436	2.593424	3.111492	6797.078125	93639.679688	1065.548950	672.227295	140.418045	37.387249	41.232670	137.494659	209.213165	143.455521	0.596178	99998.000000	4.099290	3.265194	0.413874	0.492969	3.832322	4.971460	3.027573	2.827516	2.147423	1.572724	1.615241	2.138286	2.320589	2.156717	0.000000	4.999991	12449.000000		1
11776.631836	3015.008301	1.461692	2.010598	4975.026367	70374.367188	802.391907	488.877441	119.130997	50.924862	16.507254	90.640335	116.984711	48.093990	1.300314	99998.000000	4.071021	3.479289	0.164856	0.303325	3.696795	4.847414	2.904387	2.689200	2.076025	1.706930	1.217675	1.957322	2.068129	1.682091	0.114048	4.999991	12477.000000		1
13655.122070	3850.593750	3.339689	6.568364	9787.376953	99998.000000	1559.631714	976.983948	186.254730	70.235237	62.849678	260.224365	370.526642	188.730972	0.546339	99998.000000	4.135295	3.585528	0.523706	0.817457	3.990666	4.999991	3.193022	2.989887	2.270107	1.846555	1.798303	2.415348	2.568820	2.275843	0.000000	4.999991	12495.000000		1
17078.521484	5041.943848	2.892547	6.364837	12183.404297	99998.000000	2008.907837	1234.796875	270.554901	83.893112	96.946579	388.267365	479.046478	252.891251	1.587722	99998.000000	4.232450	3.702598	0.461280	0.803787	4.085769	4.999991	3.302960	3.091595	2.432256	1.923726	1.986532	2.589131	2.680378	2.402934	0.200774	4.999991	12554.000000		1
5623.062012	1023.104370	2.633513	4.721204	2743.910645	42937.656250	423.095123	264.886993	38.003998	27.090645	20.013464	71.962128	76.282448	57.391460	0.541119	99998.000000	3.749973	3.009920	0.420535	0.674053	3.438370	4.632838	2.626438	2.423061	1.579829	1.432819	1.301322	1.857104	1.882425	1.758847	0.000000	4.999991	12575.000000		1
12016.738281	2889.895020	3.583304	5.112839	6886.842773	97179.250000	1143.755615	686.896667	172.054123	93.406448	45.781185	213.986801	272.084442	146.622528	1.288449	99998.000000	4.079787	3.460882	0.554284	0.708662	3.838020	4.987574	3.058333	2.836891	2.235665	1.970377	1.660687	2.330387	2.434704	2.166201	0.110067	4.999991	12645.000000		1
10305.213867	2681.575928	2.766114	3.151581	6134.120605	81292.726562	972.814758	604.058167	101.566017	77.426514	33.523323	130.769028	156.308548	117.148148	1.884970	0.000000	4.013057	3.428390	0.441870	0.498528	3.787752	4.910052	2.988030	2.781079	2.006748	1.888890	1.525347	2.116505	2.193983	2.068735	0.275304	0.000000	12666.000000		1
12593.430664	2176.040283	2.155533	4.323402	6225.112793	88574.453125	1042.405518	617.423096	134.136475	52.318710	41.235756	169.513123	251.182861	146.462173	4.497447	0.000000	4.100144	3.337667	0.333555	0.635826	3.794147	4.947309	3.018037	2.790583	2.127547	1.718657	1.615274	2.229203	2.399990	2.165725	0.652966	0.000000	12701.000000		1
13313.354492	3480.782471	3.009729	4.409747	7863.530762	99998.000000	1255.362305	780.432617	174.157227	61.511337	38.370960	201.337296	269.663696	156.737183	3.958028	0.000000	4.124288	3.541677	0.478527	0.644414	3.895617	4.999991	3.098769	2.892335	2.240942	1.788955	1.584003	2.303924	2.430822	2.195172	0.597479	0.000000	12763.000000		1
8350.607422	2675.239014	2.325139	5.100504	8317.747070	99998.000000	1357.344604	821.424744	223.472382	70.432594	44.788223	203.662445	249.813675	141.740967	1.802325	99998.000000	3.921718	3.427363	0.366449	0.707613	3.920006	4.999991	3.132690	2.914568	2.349224	1.847774	1.651164	2.308911	2.397616	2.151495	0.255833	4.999991	12790.000000		1
3810.902832	1282.089111	2.500912	2.578006	1910.046143	31302.562500	292.461792	187.916870	39.786396	23.791044	11.816887	36.002651	31.790262	0.000000	0.194164	0.000000	3.581028	3.107918	0.398098	0.411284	3.281044	4.495580	2.466069	2.273966	1.599735	1.376413	1.072503	1.556334	1.502294	0.000000	0.000000	0.000000	12836.000000		1
14601.620117	1945.734253	2.186371	4.261727	7953.933594	99998.000000	1321.702759	798.876465	167.052292	53.595379	64.604324	261.494873	342.677399	207.020630	1.280036	0.000000	4.164401	3.289083	0.339724	0.629586	3.900582	4.999991	3.121134	2.902480	2.222852	1.729127	1.810262	2.417463	2.534885	2.316014	0.107222	0.000000	12861.000000		1
10067.790039	740.192871	3.012813	2.312804	4394.969238	66569.125000	692.089661	427.807068	88.453964	54.316975	28.277884	108.886818	151.513336	120.500175	0.024967	99998.000000	4.002934	2.869345	0.478972	0.364139	3.642956	4.823273	2.840162	2.631248	1.946717	1.734936	1.451447	2.036975	2.180451	2.080988	0.000000	4.999991	12896.000000		1
22354.873047	4893.560547	2.174036	6.383339	12452.852539	99998.000000	2001.491333	1240.396851	292.745483	133.778748	97.563324	422.626404	586.150879	290.839722	10.158410	0.000000	4.349372	3.689625	0.337267	0.805048	4.095269	4.999991	3.301354	3.093561	2.466490	2.126387	1.989287	2.625957	2.768009	2.463654	1.006826	0.000000	12913.000000		1
15926.863281	5114.174316	0.740097	4.437500	12931.948242	99998.000000	2154.651367	1293.875122	323.419434	126.433289	65.600372	343.972565	438.069763	275.911346	3.043855	99998.000000	4.202130	3.708776	0.000000	0.647138	4.111664	4.999991	3.333377	3.111892	2.509766	2.101861	1.816906	2.536524	2.641543	2.440770	0.483424	4.999991	12964.000000		1
8807.262695	3107.465088	2.266548	4.736623	5977.852051	79208.335938	945.776489	581.913818	153.274155	53.401104	30.683201	149.148102	232.208618	186.886902	0.248591	0.000000	3.944841	3.492406	0.355365	0.675469	3.776545	4.898771	2.975789	2.764859	2.185469	1.727550	1.486901	2.173618	2.365878	2.271579	0.000000	0.000000	12991.000000		1
7266.531250	1803.052856	1.276668	6.204483	11765.850586	99998.000000	1937.263306	1191.235962	246.322891	97.668175	75.175385	337.018738	460.417603	259.524384	1.010273	99998.000000	3.861327	3.256008	0.106078	0.792706	4.070623	4.999991	3.287189	3.075998	2.391505	1.989753	1.876076	2.527654	2.663152	2.414178	0.004439	4.999991	13038.000000		1
9200.223633	2214.451416	1.995179	2.861710	7106.469727	99998.000000	1204.119751	708.603088	162.624054	81.031403	51.785225	200.877823	280.512299	121.786095	2.753967	99998.000000	3.963798	3.345266	0.299982	0.456626	3.851654	4.999991	3.080670	2.850403	2.211185	1.908653	1.714206	2.302932	2.447952	2.085598	0.439959	4.999991	13074.000000		1
14513.696289	3412.015137	3.771412	6.808895	7468.528320	99998.000000	1221.148193	746.126038	188.626129	61.597683	44.458263	177.200882	265.778198	156.684769	0.926346	0.000000	4.161778	3.533011	0.576504	0.833077	3.873235	4.999991	3.086768	2.872812	2.275602	1.789564	1.647952	2.248466	2.424519	2.195027	0.000000	0.000000	13116.000000		1
15528.345703	3142.298828	3.527797	6.266157	8476.842773	99998.000000	1407.532471	848.866943	199.181763	99.555420	50.089169	251.185944	365.564880	183.796997	1.898962	99998.000000	4.191125	3.497247	0.547504	0.797001	3.928234	4.999991	3.148458	2.928840	2.299250	1.998065	1.699744	2.399995	2.562964	2.264338	0.278516	4.999991	13232.000000		1
17898.007812	4342.058105	3.315019	4.779795	9221.791016	99998.000000	1516.992798	905.487488	234.394989	85.943802	63.333828	290.275421	417.023254	232.433731	1.812457	99998.000000	4.252805	3.637696	0.520486	0.679409	3.964815	4.999991	3.180984	2.956882	2.369948	1.934215	1.801636	2.462810	2.620160	2.366299	0.258268	4.999991	13261.000000		1
12474.124023	3477.368652	2.161701	7.308461	10221.980469	99998.000000	1660.130737	1037.579468	253.600510	115.492180	83.544647	332.642914	383.900818	194.485229	3.775713	0.000000	4.096010	3.541251	0.334796	0.863826	4.009535	4.999991	3.220142	3.016021	2.404150	2.062553	1.921919	2.521978	2.584219	2.288887	0.576999	0.000000	13386.000000		1
10748.957031	1761.320557	2.106194	1.245830	6569.868164	96738.570312	1036.210205	654.070251	201.195450	81.404533	43.958694	226.136734	285.295166	164.976944	3.187502	99998.000000	4.031366	3.245838	0.323498	0.095459	3.817557	4.985600	3.015448	2.815624	2.303618	1.910649	1.643045	2.354371	2.455294	2.217423	0.503451	4.999991	13424.000000		1
8392.542969	1386.911499	2.050686	3.879343	5037.213379	69588.601562	801.528442	500.589478	146.748962	102.108757	29.511379	134.275238	170.672607	112.722984	0.430694	0.000000	3.923894	3.142049	0.311899	0.588758	3.702190	4.842538	2.903919	2.699482	2.166575	2.009063	1.469990	2.127996	2.232164	2.052012	0.000000	0.000000	13464.000000		1
13297.602539	3069.214355	1.893416	5.304030	11021.236328	99998.000000	1806.978394	1108.138428	248.432159	97.409142	63.130299	260.776367	297.389587	178.668747	1.117294	99998.000000	4.123774	3.487027	0.277246	0.724606	4.042230	4.999991	3.256953	3.044594	2.395208	1.988600	1.800238	2.416268	2.473326	2.252048	0.048167	4.999991	13486.000000		1
9576.029297	1768.468628	2.334390	2.611927	5570.946777	76204.531250	909.591919	555.517029	123.506821	82.230980	39.693886	150.545044	237.574310	126.405533	0.124995	99998.000000	3.981185	3.247597	0.368173	0.416961	3.745929	4.881981	2.958847	2.744697	2.091691	1.915035	1.598724	2.177666	2.375799	2.101766	0.000000	4.999991	13553.000000		1
5935.389160	1563.899658	0.922038	1.202658	2910.666992	44140.757812	465.505768	279.047516	49.037613	16.010771	17.765419	48.353024	95.133339	28.746613	1.040949	0.000000	3.773449	3.194209	0.000000	0.080142	3.463993	4.644840	2.667925	2.445678	1.690529	1.204412	1.249575	1.684424	1.978333	1.458587	0.017429	0.000000	13579.000000		1
6883.056152	1356.314697	1.859494	3.274930	2954.184814	48114.578125	476.647339	286.309723	67.910095	30.695536	18.101547	67.573967	94.183548	29.341774	0.036568	0.000000	3.837781	3.132360	0.269395	0.515202	3.470438	4.682277	2.678197	2.456836	1.831934	1.487075	1.257716	1.829779	1.973975	1.467486	0.000000	0.000000	13622.000000		1
8381.592773	1821.394897	3.006645	6.204483	5458.908203	75193.562500	884.527283	536.515015	126.997612	28.462908	36.357281	150.088654	202.404282	113.287308	0.251163	99998.000000	3.923326	3.260404	0.478082	0.792706	3.737106	4.876181	2.946711	2.729582	2.103796	1.454279	1.560591	2.176348	2.306220	2.054181	0.000000	4.999991	13660.000000		1
7794.732422	1043.271973	2.948054	4.360406	6503.327637	88786.265625	1045.702026	651.742004	163.691025	56.901146	37.806637	154.578568	195.493622	119.522629	0.678706	99998.000000	3.891801	3.018398	0.469535	0.639527	3.813136	4.948346	3.019408	2.814076	2.214025	1.755121	1.577568	2.189149	2.291133	2.077450	0.000000	4.999991	13734.000000		1
9312.397461	1818.462280	2.766114	6.111970	5660.144043	88044.531250	948.595032	562.051453	157.585220	56.019199	51.664959	190.408539	280.712738	128.280441	1.662633	0.000000	3.969062	3.259704	0.441870	0.786181	3.752827	4.944702	2.977081	2.749776	2.197515	1.748337	1.713196	2.279686	2.448262	2.108160	0.220796	0.000000	13770.000000		1
15648.385742	3938.714600	2.624262	7.197446	8498.166992	99998.000000	1368.356689	846.070007	212.099548	98.078308	63.870396	275.359375	367.751251	220.194366	3.140863	0.000000	4.194469	3.595355	0.419007	0.857178	3.929325	4.999991	3.136199	2.927406	2.326540	1.991573	1.805300	2.439900	2.565554	2.342806	0.497049	0.000000	13817.000000		1
2804.611084	4193.927734	2.590341	4.286397	6534.923340	89350.914062	1068.823853	658.183960	158.861893	63.605194	44.948578	217.829132	286.442322	166.438629	0.564053	0.000000	3.447873	3.622621	0.413357	0.632092	3.815240	4.951099	3.028906	2.818347	2.201020	1.803493	1.652716	2.338116	2.457037	2.221254	0.000000	0.000000	13871.000000		1
9355.749023	2551.710449	2.667434	4.317234	7034.041992	92130.320312	1133.354126	703.511841	142.777100	62.988449	39.505775	166.509552	242.107407	154.205444	0.391595	0.000000	3.971079	3.406832	0.426094	0.635206	3.847205	4.964403	3.054366	2.847271	2.154659	1.799261	1.596661	2.221439	2.384008	2.188100	0.000000	0.000000	13896.000000		1
3987.348145	977.261475	1.927337	3.836171	2300.228516	38113.804688	344.835999	221.073227	58.066799	26.110016	22.403362	53.576878	53.388767	59.698097	0.375685	0.000000	3.600684	2.990011	0.284958	0.583898	3.361771	4.581082	2.537613	2.344536	1.763928	1.416807	1.350313	1.728977	1.727450	1.775960	0.000000	0.000000	13970.000000		1
5619.466309	405.869354	2.497828	3.429117	2124.628174	34530.140625	318.161652	200.396759	61.998566	19.088343	12.547733	39.928249	56.083958	38.506645	0.211970	0.000000	3.749695	2.608386	0.397563	0.535182	3.327283	4.538198	2.502648	2.301891	1.792382	1.280768	1.098565	1.601280	1.748839	1.585536	0.000000	0.000000	13999.000000		1
6186.195801	429.641907	4.499175	7.049427	4005.810547	57663.960938	641.170959	388.403076	89.662788	28.191540	23.704700	104.831696	159.688324	113.022110	0.743463	0.000000	3.791424	2.633107	0.653133	0.848154	3.602690	4.760904	2.806974	2.589283	1.952612	1.450119	1.374834	2.020493	2.203273	2.053164	0.000000	0.000000	14015.000000		1
17107.015625	7746.635254	3.907097	9.072359	24140.224609	99998.000000	4020.726562	2435.931641	520.091064	232.042084	151.501007	664.669067	872.546936	491.702148	5.529721	0.000000	4.233174	3.889113	0.591854	0.957720	4.382741	4.999991	3.604305	3.386665	2.716079	2.365567	2.180416	2.822605	2.940789	2.691702	0.742703	0.000000	14051.000000		1
13394.471680	2938.895508	2.334390	5.347203	8126.539551	99998.000000	1308.270020	803.320129	188.983841	109.768768	51.572449	228.868927	340.759308	179.695618	2.317085	99998.000000	4.126925	3.468184	0.368173	0.728127	3.909906	4.999991	3.116697	2.904889	2.276425	2.040479	1.712418	2.359587	2.532448	2.254538	0.364942	4.999991	14084.000000		1
7146.623047	1366.204224	1.483278	2.867877	3556.263184	57118.792969	570.898743	347.747040	81.749916	18.625782	20.812153	72.329094	89.897156	53.231499	1.427351	99998.000000	3.854101	3.135516	0.171223	0.457561	3.550994	4.756779	2.756559	2.541263	1.912487	1.270115	1.318317	1.859313	1.953746	1.726169	0.154531	4.999991	14120.000000		1
11526.669922	3822.537842	1.723810	4.974071	9902.116211	99998.000000	1625.710083	990.866943	229.929733	80.553421	45.398804	232.353546	299.690063	190.140244	2.041291	0.000000	4.061704	3.582352	0.236489	0.696712	3.995728	4.999991	3.211043	2.996015	2.361595	1.906084	1.657044	2.366149	2.476672	2.279074	0.309905	0.000000	14142.000000		1
18762.730469	6333.891602	2.756862	6.503605	14373.281250	99998.000000	2390.745605	1437.025391	360.862183	94.510422	90.603325	398.533142	527.525940	301.111664	4.015503	0.000000	4.273296	3.801671	0.440415	0.813154	4.157556	4.999991	3.378533	3.157465	2.557341	1.975480	1.957144	2.600464	2.722244	2.478728	0.603740	0.000000	14188.000000		1
31529.310547	11432.276367	2.155533	9.251216	28393.056641	99998.000000	4718.675293	2892.907715	713.068359	295.027466	200.461517	860.572815	1103.744141	629.307800	3.279074	0.000000	4.498714	4.058133	0.333555	0.966199	4.453212	4.999991	3.673820	3.461334	2.853131	2.469862	2.302031	2.934788	3.042868	2.798863	0.515751	0.000000	14259.000000		1
14765.437500	6058.760254	1.575791	6.071882	15637.725586	99998.000000	2587.219727	1580.329712	399.886902	171.677902	121.021324	545.457886	713.546326	476.332794	3.643797	0.000000	4.169246	3.782384	0.197498	0.783323	4.194174	4.999991	3.412833	3.198748	2.601937	2.234715	2.082862	2.736761	2.853422	2.677911	0.561554	0.000000	14307.000000		1
7129.702637	887.910156	2.312804	2.396065	3807.075928	58615.398438	610.102295	362.055603	88.074661	28.922386	15.431028	68.184547	116.895287	18.616531	0.672649	0.000000	3.853071	2.948369	0.364139	0.379499	3.580591	4.768012	2.785403	2.558775	1.944851	1.461234	1.188395	1.833686	2.067797	1.269899	0.000000	0.000000	14337.000000		1
19331.076172	5656.150391	3.142330	8.504951	14949.977539	99998.000000	2442.851562	1497.870605	340.016113	105.121567	96.175644	406.831482	613.001038	303.094513	2.655527	99998.000000	4.286256	3.752521	0.497252	0.929672	4.174641	4.999991	3.387897	3.175474	2.531499	2.021692	1.983065	2.609415	2.787461	2.481578	0.424151	4.999991	14362.000000		1
11331.762695	1637.884644	1.742312	3.324270	6997.407227	97386.023438	1107.037598	677.944519	142.709259	51.029709	43.277191	155.586960	170.435150	82.520851	0.321122	99998.000000	4.054297	3.214283	0.241126	0.521696	3.844937	4.988497	3.044162	2.831194	2.154452	1.707823	1.636259	2.191973	2.231559	1.916564	0.000000	4.999991	14432.000000		1
5738.831543	1937.081299	2.479326	3.762161	6363.779297	94775.468750	985.528992	619.079041	176.516296	51.251740	39.641460	189.794876	276.204315	122.837646	0.795978	0.000000	3.758823	3.287148	0.394334	0.575437	3.803715	4.976696	2.993670	2.791746	2.246785	1.709709	1.598150	2.278285	2.441231	2.089331	0.000000	0.000000	14456.000000		1
12342.312500	3684.565186	2.615010	5.489055	9468.697266	99998.000000	1557.947998	935.655701	192.453049	73.146286	50.536312	237.577408	356.276672	169.247925	3.566585	0.000000	4.091396	3.566386	0.417473	0.739498	3.976290	4.999991	3.192553	2.971116	2.284325	1.864192	1.703604	2.375805	2.551787	2.228523	0.552253	0.000000	14498.000000		1
15412.896484	4294.972656	1.803987	2.500912	6955.566895	98073.226562	1169.156372	670.065613	176.513199	70.821144	47.048603	213.336136	299.517365	135.268204	2.824135	0.000000	4.187884	3.632960	0.256233	0.398098	3.842333	4.991550	3.067873	2.826117	2.246777	1.850163	1.672547	2.329064	2.476422	2.131196	0.450885	0.000000	14547.000000		1
5501.473145	4901.183594	1.600460	2.944971	7562.505371	99998.000000	1255.501099	764.569824	203.230713	80.935806	38.580654	193.492279	226.167572	153.338913	1.432346	99998.000000	3.740479	3.690301	0.204245	0.469081	3.878666	4.999991	3.098817	2.883417	2.307989	1.908141	1.586370	2.286664	2.354430	2.185652	0.156048	4.999991	14622.000000		1
5707.192383	1888.398315	1.504864	3.259512	5233.518066	73391.593750	871.076050	519.912170	117.077225	58.560200	31.167347	121.517807	148.978500	91.562370	0.683962	99998.000000	3.756423	3.276094	0.177497	0.513153	3.718794	4.865646	2.940056	2.715930	2.068472	1.767603	1.493700	2.084640	2.173124	1.961717	0.000000	4.999991	14644.000000		1
5698.780273	709.222900	0.610580	1.939672	3948.597900	65520.937500	628.842163	384.166016	157.147324	58.467686	25.437761	145.644974	182.921219	119.932770	1.329822	0.000000	3.755782	2.850783	0.000000	0.287728	3.596443	4.816380	2.798542	2.584519	2.196307	1.766916	1.405479	2.163296	2.262264	2.078938	0.123794	0.000000	14673.000000		1
8493.208984	530.893372	2.661267	4.064368	4651.958496	64502.136719	783.803101	461.780640	117.946838	62.427208	35.604847	108.368744	130.435974	69.677078	1.792172	99998.000000	3.929072	2.725007	0.425088	0.608993	3.667636	4.809574	2.894207	2.664436	2.071686	1.795374	1.551509	2.034904	2.115397	1.843090	0.253380	4.999991	14733.000000		1
13269.158203	3929.537354	2.463907	6.697881	9909.360352	99998.000000	1604.851685	997.348938	240.087570	96.610451	53.052643	248.364319	360.294769	176.380600	2.460140	0.000000	4.122843	3.594342	0.391624	0.825937	3.996046	4.999991	3.205435	2.998847	2.380370	1.985024	1.724707	2.395089	2.556658	2.246451	0.390960	0.000000	14791.000000		1
9762.561523	2607.899414	2.574922	5.649409	7399.063965	98202.109375	1217.127075	738.903870	153.070618	92.650932	39.798733	192.153931	233.198486	114.745918	2.454325	99998.000000	3.989564	3.416291	0.410764	0.752003	3.869177	4.992121	3.085336	2.868588	2.184892	1.966850	1.599869	2.283649	2.367726	2.059737	0.389932	4.999991	14848.000000		1
13616.569336	4581.677246	2.901798	4.915480	11196.543945	99998.000000	1777.744507	1121.765503	255.278061	87.695366	80.069275	376.894562	541.452087	291.286865	2.248116	0.000000	4.134068	3.661025	0.462667	0.691566	4.049084	4.999991	3.249869	3.049902	2.407013	1.942977	1.903466	2.576220	2.733560	2.464321	0.351819	0.000000	14939.000000		1
14873.415039	2985.046875	2.285050	4.613273	8498.839844	99998.000000	1375.014404	843.476562	188.465775	88.546478	54.369396	255.762207	345.976990	172.467346	3.213671	0.000000	4.172410	3.474951	0.358896	0.664009	3.929360	4.999991	3.138307	2.926073	2.275233	1.947171	1.735355	2.407836	2.539047	2.236707	0.507001	0.000000	15005.000000		1
9602.842773	2493.998291	1.273584	3.071404	8740.758789	99998.000000	1438.024414	861.226562	167.169479	90.800690	47.850372	213.074005	309.228058	186.825226	1.289033	99998.000000	3.982400	3.396896	0.105028	0.487337	3.941549	4.999991	3.157766	2.935117	2.223157	1.958089	1.679885	2.328531	2.490279	2.271435	0.110264	4.999991	15024.000000		1
8144.110840	889.541443	1.643633	3.876260	4170.852051	60783.242188	645.784241	406.960999	90.766769	20.765896	20.337257	83.075920	129.332001	127.762383	0.487290	0.000000	3.910844	2.949166	0.215805	0.588413	3.620225	4.783784	2.810087	2.609553	1.957927	1.317351	1.308292	1.919475	2.111706	2.106403	0.000000	0.000000	15060.000000		1
20987.339844	5668.534668	2.334390	9.195709	17513.859375	99998.000000	2895.010742	1763.738159	394.330017	141.497345	115.751221	513.997559	698.775208	331.656097	2.861571	0.000000	4.321958	3.753471	0.368173	0.963585	4.243382	4.999991	3.461650	3.246434	2.595860	2.150748	2.063526	2.710961	2.844337	2.520688	0.456604	0.000000	15086.000000		1
19612.593750	3986.444580	1.643633	8.418607	13269.105469	99998.000000	2223.918457	1344.957275	304.960175	115.646370	98.870834	473.073273	639.740112	384.600800	1.931563	99998.000000	4.292535	3.600586	0.215805	0.925240	4.122842	4.999991	3.347119	3.128709	2.484243	2.063132	1.995068	2.674928	2.806004	2.585010	0.285909	4.999991	15187.000000		1
22198.189453	5100.892578	2.004430	5.600070	15354.950195	99998.000000	2590.701416	1544.213013	365.682068	188.376343	89.301987	477.393585	680.309753	384.936951	3.069612	99998.000000	4.346318	3.707646	0.301991	0.748193	4.186248	4.999991	3.413417	3.188707	2.563104	2.275026	1.950861	2.678877	2.832707	2.585390	0.487083	4.999991	15236.000000		1
14679.654297	5455.118652	3.031315	6.889072	14465.455078	99998.000000	2360.016113	1464.923950	325.670563	115.276321	91.112144	369.835876	512.409424	364.775452	2.817076	99998.000000	4.166716	3.736804	0.481631	0.838161	4.160332	4.999991	3.372915	3.165815	2.512779	2.061740	1.959576	2.568009	2.709617	2.562026	0.449799	4.999991	15322.000000		1
18659.015625	5533.241699	2.300469	3.817669	10785.228516	99998.000000	1748.115967	1083.715210	267.261475	101.899063	61.520588	270.012177	333.216461	222.004517	2.633236	99998.000000	4.270889	3.742980	0.361816	0.581798	4.032829	4.999991	3.242570	3.034915	2.426936	2.008170	1.789020	2.431383	2.522727	2.346362	0.420490	4.999991	15362.000000		1
21644.484375	4402.878906	2.229543	6.898324	12180.977539	99998.000000	2003.455688	1222.505005	274.813538	101.485840	79.375435	313.283173	381.665100	231.169388	2.399279	99998.000000	4.335347	3.643737	0.348216	0.838744	4.085682	4.999991	3.301780	3.087251	2.439038	2.006405	1.899686	2.495937	2.581682	2.363930	0.380081	4.999991	15426.000000		1
14444.303711	4610.895508	3.419866	3.564802	8751.123047	99998.000000	1384.740601	882.393311	224.576355	86.067146	60.206917	252.089478	338.227539	191.256561	2.317696	99998.000000	4.159697	3.663785	0.534009	0.552035	3.942064	4.999991	3.141368	2.945662	2.351364	1.934837	1.779646	2.401555	2.529209	2.281616	0.365056	4.999991	15493.000000		1
10481.880859	2248.483398	1.911918	1.557288	4711.749512	67395.445312	755.700989	464.102692	125.335480	55.359280	30.979240	91.630211	120.959656	67.083656	1.644738	99998.000000	4.020439	3.351890	0.281469	0.192369	3.673182	4.828630	2.878350	2.666614	2.098074	1.743190	1.491071	1.962039	2.082641	1.826617	0.216097	4.999991	15578.000000		1
15206.791992	3647.631104	4.715036	7.795691	10511.558594	99998.000000	1725.459717	1058.567383	247.115402	99.062027	63.969078	258.130524	386.688507	173.922867	1.876850	99998.000000	4.182038	3.562011	0.673485	0.891855	4.021667	4.999991	3.236905	3.024719	2.392900	1.995907	1.805970	2.411839	2.587361	2.240357	0.273430	4.999991	15651.000000		1
9815.707031	1517.042236	1.921169	4.332653	5628.939453	79517.679688	936.509888	560.019287	151.695282	31.454136	36.600895	119.528801	156.857452	90.893196	0.456065	0.000000	3.991922	3.180998	0.283566	0.636754	3.750427	4.900464	2.971512	2.748203	2.180972	1.497678	1.563492	2.077472	2.195505	1.958531	0.000000	0.000000	15701.000000		1
9464.348633	1889.110718	2.161701	4.261727	6036.048340	76302.750000	960.726501	598.121948	127.484840	67.506126	28.419737	115.569275	185.289520	95.802513	0.996075	0.000000	3.976091	3.276258	0.334796	0.629586	3.780753	4.882540	2.982600	2.776790	2.105458	1.829343	1.453620	2.062842	2.267851	1.981377	0.000000	0.000000	15731.000000		1
8492.703125	2908.545410	3.407531	2.793867	0.000000	5611.143066	0.000000	0.000000	0.000000	11.095292	0.000000	0.000000	0.000000	0.000000	0.323142	99998.000000	3.929046	3.463676	0.532440	0.446206	0.000000	3.749051	0.000000	0.000000	0.000000	1.045139	0.000000	0.000000	0.000000	0.000000	0.000000	4.999991	15749.000000		1
3828.353760	544.905884	2.269632	3.031315	2447.985840	41188.281250	385.010956	231.280411	66.010513	28.873045	24.521891	79.107147	110.521194	69.572227	0.475395	99998.000000	3.583012	2.736321	0.355955	0.481631	3.388809	4.614774	2.585473	2.364139	1.819613	1.460493	1.389554	1.898216	2.043446	1.842436	0.000000	4.999991	15785.000000		1
10724.361328	3894.012695	1.671386	4.024279	6704.883789	92350.234375	1093.839111	660.259277	172.492004	73.833954	40.230457	217.434418	322.340118	196.369400	4.767873	0.000000	4.030372	3.590397	0.223077	0.604688	3.826391	4.965438	3.038954	2.819715	2.236769	1.868256	1.604555	2.337328	2.508314	2.293074	0.678325	0.000000	15827.000000		1
5112.635254	2029.121704	2.226459	3.731324	4228.299316	66259.695312	680.396118	401.885162	122.532356	29.486710	21.234625	105.581047	157.424866	103.129478	0.604328	99998.000000	3.708645	3.307308	0.347615	0.571863	3.626166	4.821249	2.832762	2.604102	2.088251	1.469626	1.327045	2.023586	2.197073	2.013383	0.000000	4.999991	15854.000000		1
7728.830078	1418.868286	1.973593	5.168346	6084.426270	83156.781250	960.495178	589.142151	147.196106	51.146893	31.053249	143.295166	172.436508	93.508209	1.606251	99998.000000	3.888114	3.151942	0.295258	0.713352	3.784220	4.919898	2.982495	2.770220	2.167896	1.708819	1.492107	2.156232	2.236629	1.970850	0.205813	4.999991	15871.000000		1
9102.795898	1803.345703	2.895631	2.904882	5843.006348	81970.265625	983.586243	567.370911	116.784271	29.523714	24.981367	113.120789	157.017807	124.943840	0.431180	0.000000	3.959175	3.256079	0.461743	0.463128	3.766636	4.913656	2.992812	2.753867	2.067384	1.470171	1.397616	2.053542	2.195949	2.096715	0.000000	0.000000	15901.000000		1
14211.228516	5280.520020	1.674470	6.759555	12125.516602	99998.000000	1986.769653	1228.135986	298.647766	166.528061	86.054817	372.685242	487.699463	247.846252	4.399271	0.000000	4.152632	3.722677	0.223877	0.829918	4.083700	4.999991	3.298147	3.089247	2.475159	2.221488	1.934775	2.571342	2.688152	2.394182	0.643381	0.000000	15956.000000		1
4563.319824	906.708618	2.840123	4.018112	2998.097168	49960.578125	474.242004	283.781067	71.937454	54.045605	12.251694	69.282356	117.943756	91.562370	1.089211	99998.000000	3.659281	2.957468	0.453337	0.604022	3.476846	4.698627	2.676000	2.452983	1.856955	1.732760	1.088196	1.840623	2.071675	1.961717	0.037112	4.999991	15988.000000		1
4049.007568	1506.671631	1.797820	4.878475	3717.885010	66063.500000	594.470825	368.044220	133.001648	67.034309	36.172256	170.410492	263.705933	165.960648	0.348772	0.000000	3.607349	3.178019	0.254746	0.688284	3.570296	4.819962	2.774131	2.565900	2.123857	1.826297	1.558376	2.231496	2.421120	2.220005	0.000000	0.000000	16035.000000		1
7556.375000	2941.057129	3.863925	5.007992	6650.249023	89583.656250	1080.918335	661.147400	172.658539	81.318192	44.134468	180.518982	261.275940	209.071320	0.428472	99998.000000	3.878314	3.468503	0.587029	0.699664	3.822838	4.952229	3.033793	2.820298	2.237188	1.910188	1.644778	2.256523	2.417099	2.320294	0.000000	4.999991	16100.000000		1
2454.723877	699.379639	1.680638	3.176251	2206.273193	39945.601562	363.353851	200.177811	67.962517	34.473114	20.476025	57.702919	87.127953	60.876087	0.738458	99998.000000	3.390003	2.844713	0.225474	0.501915	3.343659	4.601469	2.560330	2.301416	1.832269	1.537480	1.311246	1.761198	1.940158	1.784447	0.000000	4.999991	16124.000000		1
8522.405273	4031.300781	2.439237	3.577137	10127.916992	99998.000000	1672.283813	1003.460938	240.004303	109.340126	47.141113	236.047867	356.326019	202.894592	2.824392	0.000000	3.930562	3.605445	0.387254	0.553536	4.005520	4.999991	3.223310	3.001500	2.380219	2.038779	1.673400	2.373000	2.551847	2.307271	0.450925	0.000000	16146.000000		1
10648.717773	2502.608154	4.357323	5.970118	5588.085938	89993.984375	909.662842	529.561218	157.045563	84.503693	50.157009	182.202698	220.123444	168.501648	0.964934	0.000000	4.027297	3.398393	0.639220	0.775983	3.747263	4.954214	2.958880	2.723916	2.196026	1.926876	1.700332	2.260555	2.342666	2.226604	0.000000	0.000000	16170.000000		1
9252.024414	1804.647095	2.272716	5.717252	6579.674805	95623.750000	1086.493652	648.349915	191.099289	68.230804	46.074142	206.203445	283.882812	139.465164	1.023406	0.000000	3.966237	3.256392	0.356545	0.757187	3.818204	4.980566	3.036027	2.811810	2.281259	1.833980	1.663457	2.314296	2.453139	2.144466	0.010048	0.000000	16206.000000		1
4665.878906	1859.667114	1.412352	5.122090	4260.820312	69104.281250	739.178345	424.621582	114.804512	87.473335	43.665741	144.096939	161.214783	118.387817	0.128258	0.000000	3.668933	3.269435	0.149943	0.709447	3.629493	4.839505	2.868749	2.628002	2.059959	1.941876	1.640141	2.158655	2.207405	2.073307	0.000000	0.000000	16269.000000		1
4224.993652	2434.241699	1.581958	3.725156	5149.276367	66174.750000	794.605469	510.105896	95.842598	29.243095	25.342165	97.029839	108.627785	75.363495	0.087022	0.000000	3.625826	3.386364	0.199195	0.571145	3.711746	4.820693	2.900151	2.707660	1.981559	1.466023	1.403844	1.986905	2.035941	1.877161	0.000000	0.000000	16331.000000		1
7694.532715	1630.607056	1.865662	4.927814	4472.747070	65482.441406	705.806152	437.163147	127.814804	85.678596	45.235363	157.714737	211.951538	129.486191	2.739946	0.000000	3.886182	3.212349	0.270833	0.692654	3.650574	4.816125	2.848686	2.640644	2.106581	1.932872	1.655478	2.197872	2.326236	2.112223	0.437742	0.000000	16363.000000		1
12791.514648	1871.243530	3.922516	4.986405	6931.998047	97719.601562	1107.426147	675.073608	170.931641	87.646019	42.719032	223.148590	297.596222	224.064453	1.675703	0.000000	4.106922	3.272130	0.593565	0.697788	3.840858	4.989982	3.044315	2.829351	2.232822	1.942732	1.630621	2.348594	2.473627	2.350373	0.224197	0.000000	16401.000000		1
8036.328125	1532.766235	2.217208	4.372742	5200.071777	74638.257812	850.963867	492.701263	96.076965	22.144327	28.540003	135.678345	170.959396	73.692108	2.273408	99998.000000	3.905058	3.185476	0.345806	0.640754	3.716009	4.872962	2.929911	2.692584	1.982619	1.345263	1.455454	2.132510	2.232893	1.867421	0.356677	4.999991	16420.000000		1
3621.629150	1812.038818	2.981975	3.950269	2005.148682	36155.312500	307.405579	190.917343	54.730194	20.485277	9.957393	26.640419	23.501173	4.622524	1.040267	99998.000000	3.558904	3.258168	0.474504	0.596627	3.302147	4.558172	2.487712	2.280845	1.738227	1.311442	0.998146	1.425541	1.371090	0.664879	0.017145	4.999991	16453.000000		1
16151.458008	3347.555664	1.868746	5.007992	10053.419922	99998.000000	1649.667603	1008.990051	219.383347	83.128349	67.293350	286.750702	375.710388	190.763168	2.535074	99998.000000	4.208212	3.524728	0.271550	0.699664	4.002314	4.999991	3.217396	3.003887	2.341204	1.919749	1.827972	2.457505	2.574853	2.280494	0.403991	4.999991	16469.000000		1
9122.846680	1932.875122	2.793867	3.783747	6261.991211	85701.539062	1034.563477	616.692261	144.180206	67.965599	34.503952	176.288086	205.521942	146.459091	1.094984	99998.000000	3.960130	3.286204	0.446206	0.577922	3.796712	4.932989	3.014757	2.790068	2.158906	1.832289	1.537869	2.246223	2.312858	2.165716	0.039408	4.999991	16493.000000		1
30326.230469	6802.628906	2.827788	9.929639	20416.201172	99998.000000	3313.646973	2069.672852	498.942749	161.723602	141.438766	599.904358	832.066711	409.921387	3.698942	99998.000000	4.481818	3.832677	0.451447	0.996933	4.309975	4.999991	3.520306	3.315902	2.698051	2.208773	2.150568	2.778082	2.920158	2.612700	0.568078	4.999991	16544.000000		1
7516.693359	1951.812378	3.105325	2.195622	4521.565918	72517.203125	738.299500	437.832306	138.854584	58.375175	35.981064	171.184509	217.209305	102.663834	0.122313	0.000000	3.876027	3.290438	0.492107	0.341558	3.655289	4.860441	2.868232	2.641308	2.142560	1.766228	1.556074	2.233464	2.336879	2.011417	0.000000	0.000000	16566.000000		1
11692.199219	3964.420654	2.010598	4.847637	7782.166504	99998.000000	1250.089111	762.673340	151.016861	95.895027	58.103806	200.319672	317.646667	211.149765	5.021218	0.000000	4.067896	3.598180	0.303325	0.685530	3.891100	4.999991	3.096941	2.882339	2.179025	1.981796	1.764205	2.301724	2.501944	2.324591	0.700809	0.000000	16595.000000		1
11683.493164	5100.118652	3.481541	6.685545	9333.866211	99998.000000	1565.947266	938.634583	224.517761	100.733414	51.535442	255.379822	286.926483	170.287140	3.335733	99998.000000	4.067573	3.707580	0.541772	0.825137	3.970062	4.999991	3.194777	2.972497	2.351251	2.003174	1.712106	2.407187	2.457771	2.231182	0.523191	4.999991	16659.000000		1
11352.078125	2796.528564	3.345856	8.430942	11304.711914	99998.000000	1866.241699	1139.213257	277.921967	112.433113	87.661438	403.741577	582.209900	320.560822	1.950164	0.000000	4.055075	3.446619	0.524507	0.925876	4.053259	4.999991	3.270968	3.056605	2.443923	2.050894	1.942809	2.606103	2.765079	2.505910	0.290071	0.000000	16707.000000		1
6646.718262	2190.256348	3.185502	3.333522	3662.121826	52289.699219	538.578064	351.188507	71.752434	35.018936	13.565367	65.396851	85.024841	34.365185	0.210816	0.000000	3.822607	3.340495	0.503178	0.522903	3.563733	4.718416	2.731249	2.545540	1.855837	1.544303	1.132432	1.815557	1.929546	1.536119	0.000000	0.000000	16735.000000		1
7503.877441	983.034241	1.202658	4.557766	5434.737793	75854.851562	857.041931	529.373108	116.358711	56.839474	40.057766	163.388809	238.570358	108.448921	3.220266	0.000000	3.875286	2.992569	0.080142	0.658752	3.735179	4.879983	2.933002	2.723762	2.065799	1.754650	1.602687	2.213222	2.377616	2.035225	0.507892	0.000000	16759.000000		1
16689.958984	2244.826172	1.945839	5.057332	9518.338867	99998.000000	1515.022339	938.128845	196.030182	98.198578	38.916782	245.959000	316.129486	169.476120	2.521101	0.000000	4.222456	3.351183	0.289107	0.703921	3.978561	4.999991	3.180419	2.972262	2.292323	1.992105	1.590137	2.390863	2.499865	2.229109	0.401590	0.000000	16771.000000		1
19774.708984	5553.431152	2.053770	6.358669	12980.770508	99998.000000	2097.926025	1316.596069	287.228668	118.366226	84.253914	386.938293	513.670715	307.772552	5.568003	0.000000	4.296110	3.744561	0.312552	0.803366	4.113300	4.999991	3.321790	3.119452	2.458228	2.073228	1.925590	2.587642	2.710685	2.488230	0.745699	0.000000	16820.000000		1
13824.462891	2406.629883	2.655099	6.670127	8159.912109	99998.000000	1320.857788	817.227783	198.105545	77.420341	50.869354	240.198578	310.291962	185.095245	4.550851	0.000000	4.140648	3.381409	0.424081	0.824134	3.911685	4.999991	3.120856	2.912343	2.296897	1.888855	1.706456	2.380570	2.491771	2.267395	0.658093	0.000000	16913.000000		1
14987.519531	5962.156250	2.192538	9.331393	14246.987305	99998.000000	2408.455566	1441.024902	409.202881	128.980453	152.746826	607.376282	844.102539	540.545471	3.781341	0.000000	4.175730	3.775403	0.340947	0.969947	4.153723	4.999991	3.381739	3.158671	2.611939	2.110524	2.183972	2.783458	2.926395	2.732832	0.577646	0.000000	16995.000000		1
10024.673828	1717.192261	1.023801	0.314541	5768.296875	82929.023438	946.926758	565.415833	123.651756	69.402626	28.361145	131.040390	162.778229	133.257599	3.719473	99998.000000	4.001070	3.234819	0.010216	0.000000	3.761048	4.918706	2.976316	2.752368	2.092200	1.841376	1.452724	2.117405	2.211596	2.124692	0.570481	4.999991	17017.000000		1
16063.022461	5202.005371	2.167868	6.013290	12974.044922	99998.000000	2140.743896	1298.149170	316.259003	174.373093	93.412613	364.081604	474.642914	290.037964	3.277541	0.000000	4.205827	3.716171	0.336033	0.779112	4.113075	4.999991	3.330565	3.113325	2.500043	2.241479	1.970406	2.561199	2.676367	2.462455	0.515548	0.000000	17042.000000		1
6405.091797	1102.408813	4.530012	2.510163	2591.904053	46854.468750	427.699158	254.945023	79.094818	9.738447	21.287048	67.234756	81.672821	66.497742	2.396974	99998.000000	3.806525	3.042343	0.656099	0.399702	3.413619	4.670751	2.631138	2.406446	1.898148	0.988490	1.328115	1.827594	1.912078	1.822807	0.379663	4.999991	17082.000000		1
7951.506836	2044.046997	3.586388	3.962604	3901.694336	62643.085938	619.399780	386.395538	100.042656	45.158272	24.629822	115.560028	142.385468	111.048515	0.132744	0.000000	3.900450	3.310491	0.554657	0.597981	3.591253	4.796873	2.791971	2.587032	2.000185	1.654737	1.391461	2.062808	2.153466	2.045513	0.000000	0.000000	17096.000000		1
4100.641602	2619.654541	3.672733	4.662613	5536.538574	74745.335938	883.111877	549.334167	122.680382	84.892242	32.484104	119.377693	148.081131	117.919083	1.114645	99998.000000	3.612852	3.418244	0.564989	0.668629	3.743238	4.873584	2.946016	2.739837	2.088775	1.928868	1.511671	2.076923	2.170500	2.071584	0.047137	4.999991	17176.000000		1
13984.536133	6223.527344	4.011944	7.434894	14128.892578	99998.000000	2356.519043	1420.320679	337.746490	113.691277	102.022415	400.664001	514.857910	352.835205	1.761484	99998.000000	4.145648	3.794037	0.603355	0.871275	4.150108	4.999991	3.372271	3.152386	2.528591	2.055727	2.008696	2.602780	2.711687	2.547572	0.245879	4.999991	17208.000000		1
4703.238281	2410.049805	2.790784	5.251607	3379.086914	52036.449219	509.779022	316.098633	61.209129	36.048904	17.395370	72.585045	97.036011	39.114143	0.807375	0.000000	3.672397	3.382026	0.445726	0.720292	3.528799	4.716308	2.707382	2.499823	1.786816	1.556892	1.240434	1.860847	1.986933	1.592334	0.000000	0.000000	17225.000000		1
14398.888672	2312.575928	0.996048	3.891678	9428.543945	99998.000000	1545.526733	930.604492	216.250259	80.982063	56.231976	248.240967	333.432343	168.507828	3.121544	0.000000	4.158329	3.364096	0.000000	0.590137	3.974445	4.999991	3.189076	2.968765	2.334957	1.908389	1.749983	2.394873	2.523008	2.226620	0.494370	0.000000	17243.000000		1
13993.475586	4355.198242	3.290349	3.848506	9557.147461	99998.000000	1545.079590	942.076050	237.756256	59.229370	53.027973	241.009598	345.030273	190.124832	2.286546	0.000000	4.145926	3.639008	0.517242	0.585292	3.980328	4.999991	3.188951	2.974086	2.376132	1.772537	1.724505	2.382034	2.537857	2.279039	0.359180	0.000000	17269.000000		1
9350.382812	1170.016724	2.907966	3.071404	4555.033691	67479.898438	712.238831	429.589478	113.302727	34.799992	22.841253	86.150406	138.589386	67.907013	1.642756	0.000000	3.970829	3.068192	0.463589	0.487337	3.658492	4.829175	2.852626	2.633054	2.054240	1.541579	1.358720	1.935257	2.141730	1.831915	0.215573	0.000000	17303.000000		1
5998.155762	1675.527832	3.262596	2.571838	3966.536133	61028.718750	621.509033	364.787781	75.184631	48.895763	19.285702	88.669823	127.302902	120.278145	1.279214	99998.000000	3.778018	3.224152	0.513563	0.410244	3.598411	4.785534	2.793447	2.562040	1.876129	1.689271	1.285235	1.947776	2.104838	2.080187	0.106943	4.999991	17325.000000		1
21359.470703	6283.105469	3.321187	6.463516	12989.737305	99998.000000	2115.265869	1299.872925	311.038239	143.640549	80.053856	320.508392	428.121613	299.791840	3.270812	99998.000000	4.329590	3.798174	0.521293	0.810469	4.113600	4.999991	3.325365	3.113901	2.492814	2.157277	1.903382	2.505839	2.631567	2.476820	0.514656	4.999991	17360.000000		1
8158.175781	2697.944580	2.272716	4.138377	5087.120605	74528.484375	843.723267	498.122498	134.207397	51.658791	48.084740	159.814758	194.192276	124.974678	2.284101	0.000000	3.911593	3.431033	0.356545	0.616830	3.706472	4.872322	2.926200	2.697336	2.127776	1.713144	1.682007	2.203617	2.288232	2.096822	0.358715	0.000000	17404.000000		1
16844.988281	4798.377441	2.106194	4.252476	8170.520020	99998.000000	1324.805054	813.810974	219.734894	86.619141	60.068146	217.705795	297.667145	203.939972	3.390792	0.000000	4.226471	3.681094	0.323498	0.628642	3.912250	4.999991	3.122152	2.910524	2.341899	1.937614	1.778644	2.337870	2.473731	2.309502	0.530301	0.000000	17433.000000		1
8530.414062	1383.997314	1.523367	2.596508	5285.972168	78475.429688	906.656189	504.965302	115.285576	48.565800	14.249957	100.172173	137.414490	134.574356	4.165658	99998.000000	3.930970	3.141135	0.182805	0.414390	3.723125	4.894734	2.957443	2.703262	2.061775	1.686331	1.153814	2.000747	2.138032	2.128962	0.619684	4.999991	17481.000000		1
9945.603516	2583.112305	0.826442	2.408400	6039.015137	75349.046875	959.428223	605.748047	145.157745	40.723854	29.187588	140.439636	183.821671	86.033226	3.119491	99998.000000	3.997631	3.412143	0.000000	0.381729	3.780966	4.877078	2.982013	2.782292	2.161840	1.609849	1.465198	2.147490	2.264397	1.934666	0.494084	4.999991	17551.000000		1
6673.414062	1384.438354	3.160832	7.308461	3223.336426	51943.714844	503.241486	307.464172	85.086517	63.238232	25.533358	80.886467	113.213303	70.050209	1.517936	99998.000000	3.824348	3.141274	0.499801	0.863826	3.508306	4.715533	2.701777	2.487794	1.929861	1.800980	1.407108	1.907876	2.053897	1.845409	0.181253	4.999991	17646.000000		1
7697.042969	1848.938843	2.658183	3.799166	5314.361328	72834.007812	875.325439	528.885864	109.315453	24.429379	30.442669	123.297127	168.513992	159.762344	1.531152	99998.000000	3.886324	3.266922	0.424585	0.579688	3.725451	4.862334	2.942170	2.723362	2.038682	1.387912	1.483483	2.090953	2.226636	2.203475	0.185018	4.999991	17709.000000		1
13693.320312	6115.824707	2.735276	5.344119	15742.347656	99998.000000	2556.496582	1590.364258	362.912872	144.997391	88.071579	413.433777	529.160339	302.150879	4.151863	0.000000	4.136509	3.786455	0.437001	0.727876	4.197070	4.999991	3.407645	3.201497	2.559802	2.161360	1.944836	2.616406	2.723587	2.480224	0.618243	0.000000	17741.000000		1
15258.666016	2265.524170	1.634382	3.651147	7105.072754	98908.960938	1148.415161	703.391541	192.906357	61.872135	45.626999	212.225983	247.303513	130.321884	2.235061	0.000000	4.183517	3.355169	0.213353	0.562429	3.851568	4.995235	3.060099	2.847197	2.285347	1.791495	1.659222	2.326798	2.393230	2.115017	0.349289	0.000000	17826.000000		1
7918.988770	5388.068848	4.425165	8.230498	12335.161133	99998.000000	2013.795532	1244.874512	218.624741	84.152145	68.255470	279.719788	341.314362	238.625870	0.965765	99998.000000	3.898670	3.731433	0.645930	0.915426	4.091145	4.999991	3.304015	3.095126	2.339699	1.925065	1.834137	2.446723	2.533154	2.377717	0.000000	4.999991	17864.000000		1
4698.717285	1361.264038	1.218077	2.226459	3530.760498	58068.183594	558.310913	347.043945	104.242706	53.626217	20.950922	103.077049	138.490707	84.728806	1.254171	0.000000	3.671979	3.133942	0.085675	0.347615	3.547868	4.763938	2.746876	2.540385	2.018046	1.729377	1.321203	2.013162	2.141421	1.928031	0.098357	0.000000	17929.000000		1
20503.556641	4466.813965	3.179335	6.512856	10343.753906	99998.000000	1692.769043	1036.626587	255.379822	125.190544	91.281754	374.970306	523.440002	269.404663	1.753304	0.000000	4.311829	3.649998	0.502336	0.813771	4.014678	4.999991	3.228598	3.015622	2.407187	2.097572	1.960384	2.573997	2.718867	2.430405	0.243857	0.000000	17993.000000		1
5981.185547	2062.083740	4.344988	5.436631	4074.846191	57786.167969	646.240601	402.631439	101.121964	40.535748	24.386206	80.180290	94.985321	85.879044	1.611012	99998.000000	3.776787	3.314306	0.637989	0.735330	3.610111	4.761824	2.810394	2.604908	2.004845	1.607838	1.387144	1.904068	1.977656	1.933887	0.207099	4.999991	18036.000000		1
21900.027344	3312.650879	1.304422	2.433070	7865.325684	99998.000000	1240.782349	785.526917	168.088425	35.398235	39.323837	201.627182	232.372055	90.976463	2.506872	99998.000000	4.340445	3.520176	0.115418	0.386155	3.895717	4.999991	3.093696	2.895161	2.225538	1.548982	1.594656	2.304549	2.366184	1.958929	0.399132	4.999991	18055.000000		1
2574.308105	300.544250	1.788568	1.689889	1095.673950	30045.208984	155.679474	90.045174	36.095161	19.251781	2.877128	42.549427	65.066887	34.217167	0.091388	99998.000000	3.410661	2.477908	0.252506	0.227858	3.039681	4.477775	2.192231	1.954460	1.557449	1.284471	0.458959	1.628894	1.813360	1.534244	0.000000	4.999991	18072.000000		1
5000.328613	129.270325	2.870961	3.830003	1107.626587	31896.898438	168.859360	101.488930	57.419216	29.634729	16.948229	58.393677	70.620705	81.228760	0.560526	0.000000	3.698998	2.111499	0.458027	0.583199	3.044393	4.503748	2.227525	2.006419	1.759057	1.471801	1.229124	1.766366	1.848932	1.909710	0.000000	0.000000	18125.000000		0
8114.781250	802.512146	2.661267	3.447620	2941.504395	45676.851562	459.625092	284.817200	67.182335	22.529795	14.811197	50.644241	76.846771	70.093384	0.721453	99998.000000	3.909277	2.904452	0.425088	0.537519	3.468570	4.659696	2.662404	2.454566	1.827255	1.352757	1.170590	1.704530	1.885626	1.845677	0.000000	4.999991	18148.000000		1
6163.154297	1175.573608	2.605759	4.570101	3511.656738	58492.203125	588.855347	338.785706	94.226723	65.486275	21.243876	86.178162	109.815018	56.102459	0.547647	0.000000	3.789803	3.070250	0.415934	0.659926	3.545512	4.767098	2.770009	2.529925	1.974174	1.816150	1.327234	1.935397	2.040662	1.748982	0.000000	0.000000	18163.000000		1
9584.429688	3664.523926	4.024279	6.694797	9224.168945	99998.000000	1511.513062	929.950745	215.047607	94.717033	49.790047	227.857452	304.987915	139.289398	0.654120	0.000000	3.981566	3.564018	0.604688	0.825737	3.964927	4.999991	3.179412	2.968460	2.332535	1.976428	1.697142	2.357663	2.484283	2.143918	0.000000	0.000000	18211.000000		1
6143.232910	1319.180298	2.254213	3.984190	3284.965088	51874.882812	528.981445	318.568726	78.083351	19.005081	17.346031	59.395893	74.786835	35.796040	1.446331	0.000000	3.788397	3.120304	0.352995	0.600340	3.516531	4.714957	2.723440	2.503203	1.892558	1.278870	1.239200	1.773756	1.873825	1.553835	0.160268	0.000000	18229.000000		1
9676.189453	3163.481201	2.075356	5.177598	11821.648438	99998.000000	1973.133301	1190.637695	290.201416	116.059593	76.125175	326.944153	485.358887	222.309814	2.241110	0.000000	3.985704	3.500165	0.317093	0.714128	4.072678	4.999991	3.295156	3.075780	2.462699	2.064681	1.881528	2.514474	2.686063	2.346959	0.350463	0.000000	18269.000000		1
11691.310547	3085.885010	1.514116	5.464385	9124.354492	99998.000000	1505.814331	908.370728	192.610321	78.693932	55.639896	201.682678	302.872498	157.699310	1.691008	0.000000	4.067863	3.489380	0.180159	0.737541	3.960202	4.999991	3.177771	2.958263	2.284680	1.895941	1.745386	2.304669	2.481260	2.197830	0.228146	0.000000	18300.000000		1
6712.287598	3949.627930	1.196491	3.367443	6464.814453	90647.390625	1065.918945	646.919067	142.573578	72.467857	37.547604	166.706924	198.053116	142.477982	1.731581	99998.000000	3.826870	3.596556	0.077909	0.527300	3.810556	4.957355	3.027724	2.810850	2.154039	1.860145	1.574582	2.221954	2.296782	2.153748	0.238443	4.999991	18345.000000		1
9828.476562	2254.083496	1.674470	3.250261	9594.806641	99998.000000	1614.491455	962.410217	200.905579	106.685028	49.848637	254.417694	276.562012	136.381424	2.686630	99998.000000	3.992486	3.352970	0.223877	0.511918	3.982036	4.999991	3.208036	2.983360	2.302992	2.028104	1.697653	2.405547	2.441792	2.134755	0.429208	4.999991	18368.000000		1
8270.753906	2058.460449	2.420735	2.473158	3371.541016	51716.191406	522.129395	321.134399	73.257301	52.173775	16.855717	63.124134	94.220551	51.828396	0.308832	99998.000000	3.917545	3.313543	0.383947	0.393252	3.527828	4.713626	2.717778	2.506687	1.864851	1.717452	1.226747	1.800195	1.974146	1.714568	0.000000	4.999991	18394.000000		1
10443.241211	2477.309082	2.029100	4.496091	5962.738770	85416.406250	990.996460	596.956299	162.402023	88.074661	42.632687	154.276367	234.031097	154.421295	1.489856	0.000000	4.018836	3.393980	0.307303	0.652835	3.775446	4.931541	2.996072	2.775943	2.210592	1.944851	1.629743	2.188299	2.369274	2.188707	0.173144	0.000000	18462.000000		1
15974.426758	2819.776855	2.886379	4.082870	9280.953125	99998.000000	1498.542847	929.571472	219.960007	84.041130	60.490620	257.979431	337.185242	235.172089	2.063966	0.000000	4.203425	3.450215	0.460353	0.610966	3.967592	4.999991	3.175669	2.968283	2.342344	1.924492	1.781688	2.411585	2.527869	2.371386	0.314703	0.000000	18514.000000		1
30799.259766	10128.089844	2.217208	6.158226	20313.048828	99998.000000	3414.099609	2050.205322	535.987732	213.490311	112.241920	593.604309	789.856506	483.644348	3.288886	99998.000000	4.488540	4.005527	0.345806	0.789456	4.307775	4.999991	3.533276	3.311797	2.729155	2.329378	2.050155	2.773497	2.897548	2.684526	0.517049	4.999991	18539.000000		1
6866.298828	2970.139893	2.556419	4.594771	10187.975586	99998.000000	1735.663818	1024.405640	241.080521	66.762947	62.652321	326.210205	395.393890	196.233719	1.376943	0.000000	3.836723	3.472777	0.407632	0.662264	4.008088	4.999991	3.239466	3.010472	2.382162	1.824535	1.796937	2.513498	2.597030	2.292774	0.138916	0.000000	18680.000000		1
7580.606934	1282.671875	1.110146	5.103588	3757.091553	57143.867188	629.088867	368.019562	73.281967	49.759209	19.575573	106.820709	142.900452	113.907143	0.966029	99998.000000	3.879704	3.108116	0.045380	0.707876	3.574852	4.756969	2.798712	2.565871	1.864997	1.696873	1.291714	2.028656	2.155034	2.056551	0.000000	4.999991	18755.000000		1
21720.111328	3895.045654	1.751564	5.415045	14103.639648	99998.000000	2365.646973	1419.441895	294.114655	138.348862	94.458000	387.931244	520.689270	372.207275	3.364364	99998.000000	4.336862	3.590513	0.243426	0.733602	4.149331	4.999991	3.373950	3.152118	2.468517	2.140975	1.975239	2.588755	2.716579	2.570785	0.526903	4.999991	18786.000000		1
23883.417969	8322.826172	1.696056	7.974548	20613.396484	99998.000000	3369.897461	2087.293213	518.182190	236.408661	147.988617	657.955750	857.085083	535.337036	2.194731	0.000000	4.378097	3.920271	0.229440	0.901706	4.314149	4.999991	3.527617	3.319583	2.714483	2.373663	2.170228	2.818197	2.933024	2.728627	0.341381	0.000000	18858.000000		1
13691.938477	3087.895752	1.973593	4.138377	9102.154297	99998.000000	1503.803711	897.688660	209.780579	79.273674	51.186981	239.307373	309.113983	190.707657	2.900803	99998.000000	4.136465	3.489663	0.295258	0.616830	3.959144	4.999991	3.177191	2.953126	2.321765	1.899129	1.709159	2.378956	2.490119	2.280368	0.462518	4.999991	18897.000000		1
7416.758789	1171.648071	1.100895	2.704439	3738.308594	59816.230469	602.411438	352.455933	86.171997	34.651974	15.915175	67.842255	111.156448	72.017632	2.045797	99998.000000	3.870214	3.068797	0.041746	0.432077	3.572675	4.776819	2.779893	2.547105	1.935366	1.539728	1.201811	1.831500	2.045935	1.857439	0.310862	4.999991	18932.000000		1
7082.059082	2838.769531	2.457740	3.015897	5904.314453	83839.851562	981.005127	580.183838	130.707352	46.178989	33.609669	166.944366	167.443924	106.469162	1.383659	0.000000	3.850160	3.453130	0.390536	0.479416	3.771169	4.923450	2.991671	2.763566	2.116300	1.664444	1.526464	2.222572	2.223869	2.027224	0.141029	0.000000	18965.000000		1
11905.415039	2192.356201	3.234842	3.971855	7427.579590	99998.000000	1237.914551	731.327148	162.284836	99.176125	32.974419	186.334915	222.917313	165.572098	1.476879	0.000000	4.075745	3.340911	0.509853	0.598993	3.870847	4.999991	3.092691	2.864112	2.210278	1.996407	1.518177	2.270294	2.348144	2.218987	0.169345	0.000000	18992.000000		1
14201.017578	3488.812500	1.791652	6.167478	9526.443359	99998.000000	1566.622559	949.409180	210.221558	70.802643	50.138508	267.619171	341.906464	181.444107	0.388605	0.000000	4.152319	3.542678	0.253254	0.790108	3.978931	4.999991	3.194964	2.977453	2.322677	1.850049	1.700171	2.427517	2.533907	2.258743	0.000000	0.000000	19019.000000		1
6747.618164	1846.342285	2.661267	5.091253	5047.466797	80816.218750	830.142456	505.384705	139.625519	100.733414	55.547386	238.224991	280.903931	174.419342	1.067766	0.000000	3.829150	3.266312	0.425088	0.706825	3.703074	4.907498	2.919153	2.703622	2.144965	2.003174	1.744664	2.376987	2.448558	2.241595	0.028476	0.000000	19075.000000		1
5447.116211	2358.483398	1.606628	4.169215	3563.602539	53110.726562	569.659058	349.393768	78.447227	33.760773	20.981758	96.345253	134.697708	81.669739	0.442980	0.000000	3.736167	3.372633	0.205915	0.620054	3.551889	4.725182	2.755615	2.543315	1.894578	1.528412	1.321842	1.983830	2.129360	1.912061	0.000000	0.000000	19106.000000		1
14457.998047	3179.701660	2.938803	4.169215	12164.236328	99998.000000	1968.322632	1223.735474	266.000214	115.834480	70.972244	269.056213	358.549377	225.661835	2.823761	0.000000	4.160108	3.502386	0.468170	0.620054	4.085085	4.999991	3.294096	3.087687	2.424882	2.063838	1.851089	2.429843	2.554549	2.353458	0.450828	0.000000	19143.000000		1
19539.617188	3295.653320	2.035268	5.245440	10096.292969	99998.000000	1653.534668	1017.393250	236.189713	99.743530	67.907013	306.600739	388.393799	238.514862	1.751452	0.000000	4.290916	3.517941	0.308622	0.719782	4.004162	4.999991	3.218413	3.007489	2.373261	1.998885	1.831915	2.486573	2.589272	2.377516	0.243398	0.000000	19236.000000		1
10105.791016	1508.632812	2.315888	4.878475	5782.451172	84874.921875	968.266235	570.294312	160.086136	66.553253	35.666523	174.558121	245.061630	111.575836	1.255480	0.000000	4.004570	3.178584	0.364717	0.688284	3.762112	4.928780	2.985995	2.756099	2.204354	1.823169	1.552261	2.241940	2.389275	2.047570	0.098810	0.000000	19259.000000		1
11855.297852	2731.415527	2.420735	4.015028	6850.395996	91777.820312	1134.673950	683.819092	187.651672	56.691452	48.698402	167.588867	213.074005	106.937889	1.279900	99998.000000	4.073913	3.436388	0.383947	0.603689	3.835716	4.962738	3.054871	2.834941	2.273352	1.753518	1.687515	2.224245	2.328531	2.029132	0.107176	4.999991	19313.000000		1
10042.411133	6759.450684	2.605759	6.889072	14666.819336	99998.000000	2371.814453	1471.991821	380.743042	163.422729	87.078613	393.241455	534.664795	283.710144	2.104002	0.000000	4.001838	3.829911	0.415934	0.838161	4.166336	4.999991	3.375081	3.167905	2.580632	2.213312	1.939911	2.594659	2.728082	2.452875	0.323046	0.000000	19359.000000		1
13239.822266	1876.945312	3.274930	6.734885	6574.225586	89527.085938	1048.091919	661.890625	134.518845	43.480717	38.041000	158.340729	235.212173	194.747360	0.702393	0.000000	4.121882	3.273452	0.515202	0.828330	3.817845	4.951954	3.020399	2.820786	2.128783	1.638297	1.580252	2.199593	2.371460	2.289472	0.000000	0.000000	19430.000000		1
16535.679688	3705.645508	1.224244	4.418998	10700.178711	99998.000000	1760.962891	1069.819946	258.380310	132.970810	81.756081	299.884338	430.702698	284.064758	2.974467	0.000000	4.218422	3.568864	0.087868	0.645324	4.029391	4.999991	3.245750	3.029311	2.412259	2.123756	1.912520	2.476954	2.634178	2.453417	0.473409	0.000000	19468.000000		1
7311.766602	3681.225586	1.076225	3.348940	5973.871094	82561.101562	991.218506	600.397766	122.843819	67.268677	35.484581	177.388992	208.429901	141.768723	1.818330	99998.000000	3.864022	3.565992	0.031903	0.524907	3.776256	4.916776	2.996169	2.778439	2.089353	1.827813	1.550040	2.248927	2.318960	2.151580	0.259673	4.999991	19537.000000		1
4941.352051	1328.061401	2.377563	3.324270	2988.796631	47408.640625	458.237396	289.593903	58.991920	29.486710	25.335997	66.796867	81.367531	57.789265	0.215927	0.000000	3.693846	3.123218	0.376132	0.521696	3.475496	4.675858	2.661091	2.461789	1.770792	1.469626	1.403738	1.824756	1.910451	1.761847	0.000000	0.000000	19568.000000		1
11675.423828	2996.092773	2.482410	2.994310	6273.943359	86175.843750	993.340088	621.391846	155.312500	50.968033	48.047733	168.714432	191.222641	79.825661	1.036330	0.000000	4.067273	3.476555	0.394873	0.476297	3.797541	4.935386	2.997098	2.793365	2.191206	1.707298	1.681673	2.227152	2.281539	1.902143	0.015498	0.000000	19583.000000		1
10775.286133	3930.049316	2.581089	8.276754	8475.403320	99998.000000	1427.333130	847.244873	207.757645	126.562805	70.164307	316.221985	430.607117	248.355072	4.039085	0.000000	4.032429	3.594398	0.411803	0.917860	3.928160	4.999991	3.154525	2.928009	2.317557	2.102306	1.846116	2.499992	2.634081	2.395073	0.606283	0.000000	19635.000000		1
8961.147461	1838.962891	2.556419	4.496091	4875.270508	65806.476562	752.771484	483.810852	83.334953	66.972641	47.976807	128.696747	174.712296	101.754128	0.163095	0.000000	3.952364	3.264573	0.407632	0.652835	3.687999	4.818269	2.876663	2.684676	1.920827	1.825897	1.681031	2.109568	2.242323	2.007552	0.000000	0.000000	19705.000000		1
7530.033691	1246.212891	2.476242	5.106671	4441.841797	58253.015625	688.204163	434.554291	109.170517	25.391504	36.005733	129.914825	191.019119	113.546341	2.732065	0.000000	3.876797	3.095592	0.393793	0.708138	3.647563	4.765318	2.837717	2.638044	2.038105	1.404688	1.556372	2.113659	2.281077	2.055173	0.436491	0.000000	19768.000000		1
12975.022461	3204.895752	1.230412	4.425165	10816.592773	99998.000000	1782.219116	1083.524048	241.974808	108.356415	88.379951	382.895508	508.002777	248.351990	1.847548	0.000000	4.113108	3.505814	0.090050	0.645930	4.034091	4.999991	3.250961	3.034838	2.383770	2.034855	1.946354	2.583080	2.705866	2.395068	0.266596	0.000000	19802.000000		1
19120.130859	2920.772461	2.109277	5.865271	9689.144531	99998.000000	1594.573608	976.687927	202.854507	78.240616	56.626694	262.740723	315.710083	187.469727	0.906778	99998.000000	4.281491	3.465498	0.324134	0.768288	3.986285	4.999991	3.202645	2.989756	2.307185	1.893432	1.753021	2.419527	2.499289	2.272931	0.000000	4.999991	19855.000000		1
12475.391602	1127.322388	2.254213	3.364359	4280.583984	60606.582031	642.225586	407.522247	63.321491	8.671474	17.876434	109.084175	109.913704	109.839691	1.337052	0.000000	4.096054	3.052048	0.352995	0.526902	3.631503	4.782520	2.807688	2.610151	1.801551	0.938093	1.252281	2.037762	2.041052	2.040759	0.126148	0.000000	19909.000000		1
7255.248047	1566.366577	3.555551	4.196969	7202.750488	96110.351562	1158.412598	712.127808	145.441452	102.105675	42.688194	177.537003	236.010864	113.376740	1.076629	0.000000	3.860652	3.194893	0.550907	0.622936	3.857498	4.982770	3.063863	2.852558	2.162688	2.009050	1.630308	2.249289	2.372932	2.054524	0.032066	0.000000	19944.000000		1
14747.290039	5526.213867	2.787700	4.344988	8951.955078	99998.000000	1450.362549	894.450745	180.192108	87.137207	59.445232	270.339050	348.388458	177.891632	2.851432	99998.000000	4.168712	3.742428	0.445246	0.637989	3.951918	4.999991	3.161477	2.951556	2.255736	1.940204	1.774117	2.431909	2.542064	2.250155	0.455063	4.999991	20013.000000		1
16848.628906	3054.122559	3.003561	7.518155	11729.404297	99998.000000	1930.115112	1175.928223	265.608582	105.090736	70.389420	338.884399	452.174774	265.969391	2.308303	0.000000	4.226564	3.484886	0.477637	0.876111	4.069276	4.999991	3.285583	3.070381	2.424242	2.021564	1.847507	2.530051	2.655306	2.424832	0.363293	0.000000	20112.000000		1
8009.218750	2719.934570	2.211041	3.163916	7820.703613	99998.000000	1243.619385	766.589722	167.021454	78.123436	62.313110	243.060287	345.354065	195.394943	2.544385	99998.000000	3.903590	3.434558	0.344597	0.500225	3.893246	4.999991	3.094687	2.884563	2.222772	1.892781	1.794579	2.385714	2.538265	2.290913	0.405583	4.999991	20145.000000		1
19103.531250	3458.246582	2.155533	3.848506	8795.800781	99998.000000	1429.639771	862.518616	209.250183	73.664352	37.165218	210.064285	241.148376	127.028450	2.848098	99998.000000	4.281114	3.538856	0.333555	0.585292	3.944275	4.999991	3.155227	2.935768	2.320666	1.867257	1.570137	2.322352	2.382284	2.103901	0.454555	4.999991	20164.000000		1
8927.152344	3325.756836	2.272716	3.170084	4277.435547	63784.781250	705.984985	410.331543	104.427727	48.100159	33.051514	128.561066	203.458908	176.775330	0.694953	0.000000	3.950713	3.521890	0.356545	0.501071	3.631183	4.804717	2.848795	2.613135	2.018816	1.682147	1.519191	2.109109	2.308477	2.247422	0.000000	0.000000	20193.000000		1
8026.910156	3164.125732	2.207957	4.095205	7496.945312	99998.000000	1219.220825	734.978271	198.336823	90.171608	36.696491	194.503738	275.738678	97.258034	2.188210	0.000000	3.904548	3.500254	0.343991	0.612276	3.874884	4.999991	3.086082	2.866275	2.297403	1.955070	1.564625	2.288928	2.440498	1.987926	0.340089	0.000000	20213.000000		1
5328.309082	1358.161865	3.691235	1.696056	2300.388916	40660.917969	344.293274	213.758606	55.985275	12.951703	14.216036	44.627869	75.610191	23.951399	0.055037	0.000000	3.726589	3.132951	0.567172	0.229440	3.361801	4.609177	2.536929	2.329924	1.748074	1.112327	1.152779	1.649606	1.878580	1.379331	0.000000	0.000000	20238.000000		1
21910.898438	3826.534424	1.211909	4.335737	11214.697266	99998.000000	1809.325073	1129.030762	298.795776	72.924255	72.523369	330.490448	452.190186	228.563629	2.564501	0.000000	4.340660	3.582806	0.083470	0.637063	4.049788	4.999991	3.257517	3.052706	2.475374	1.862872	1.860478	2.519159	2.655321	2.359007	0.409003	0.000000	20287.000000		1
13038.926758	4158.409180	1.162570	3.755994	9367.380859	99998.000000	1538.175049	934.903259	211.843597	57.872524	43.653404	212.472687	299.538971	146.258652	3.197615	99998.000000	4.115242	3.618927	0.065419	0.574725	3.971618	4.999991	3.187006	2.970767	2.326015	1.762472	1.640018	2.327303	2.476453	2.165122	0.504826	4.999991	20308.000000		1
14639.417969	1170.815430	3.691235	3.509295	6724.194336	88741.578125	1095.417969	673.574890	154.458313	44.868401	29.730326	147.458221	207.088470	140.892944	2.156154	99998.000000	4.165524	3.068488	0.567172	0.545220	3.827640	4.948127	3.039580	2.828386	2.188811	1.651941	1.473200	2.168669	2.316156	2.148889	0.333680	4.999991	20368.000000		1
8534.604492	2852.606445	2.463907	3.990358	4719.877930	65738.390625	739.480530	467.621216	124.579964	45.667088	22.159746	99.839127	135.320618	60.336433	2.961500	99998.000000	3.931183	3.455242	0.391624	0.601012	3.673931	4.817819	2.868927	2.669894	2.095448	1.659603	1.345565	1.999301	2.131364	1.780580	0.471512	4.999991	20408.000000		1
6052.725586	1491.132568	2.032184	3.274930	3326.530762	47751.964844	525.758972	322.670074	68.970901	30.368660	14.835867	52.997135	61.002522	25.897238	0.089198	99998.000000	3.781951	3.173516	0.307963	0.515202	3.521991	4.678991	2.720787	2.508759	1.838666	1.482426	1.171313	1.724252	1.785348	1.413253	0.000000	4.999991	20430.000000		1
15099.563477	6421.291016	1.597377	5.458218	12631.194336	99998.000000	2096.109619	1274.123779	281.724213	77.013290	63.315323	315.080994	401.293091	186.778976	2.226170	99998.000000	4.178965	3.807622	0.203407	0.737051	4.101444	4.999991	3.321414	3.105212	2.449824	1.886566	1.801509	2.498422	2.603462	2.271328	0.347558	4.999991	20498.000000		1
4324.971191	1784.584229	2.722941	3.857757	4994.229004	78962.265625	805.367737	485.722778	146.354248	46.074142	36.983280	141.167389	165.343903	121.388290	0.842230	0.000000	3.635983	3.251537	0.435038	0.586335	3.698468	4.897419	2.905994	2.686388	2.165405	1.663457	1.568005	2.149734	2.218388	2.084177	0.000000	0.000000	20531.000000		1
7987.564941	1503.146851	3.228674	6.815063	7834.629883	99998.000000	1239.561157	769.741272	201.867706	68.588516	38.161266	208.321976	253.458649	154.843781	2.428362	0.000000	3.902414	3.177001	0.509024	0.833470	3.894018	4.999991	3.093268	2.886345	2.305067	1.836251	1.581623	2.318735	2.403907	2.189894	0.385313	0.000000	20547.000000		1
15134.631836	3665.775879	2.809286	6.327832	8327.026367	99998.000000	1362.167603	817.375793	199.012161	90.800690	64.925034	261.294434	358.268768	229.633682	3.007623	0.000000	4.179972	3.564166	0.448596	0.801255	3.920490	4.999991	3.134231	2.912422	2.298880	1.958089	1.812412	2.417130	2.554209	2.361036	0.478223	0.000000	20591.000000		1
5824.608887	1741.023438	2.050686	2.722941	3279.099854	53434.828125	545.467102	328.338013	92.191452	20.645632	22.455786	83.402802	98.534706	68.875305	0.526587	99998.000000	3.765267	3.240805	0.311899	0.435038	3.515755	4.727824	2.736768	2.516321	1.964691	1.314828	1.351328	1.921181	1.993589	1.838063	0.000000	4.999991	20638.000000		1
9937.434570	1463.745972	3.404448	5.458218	5151.117188	72179.109375	845.925049	513.334595	105.272675	32.015377	32.046211	123.784355	141.333908	135.931198	1.634733	0.000000	3.997274	3.165466	0.532047	0.737051	3.711901	4.858411	2.927332	2.710401	2.022316	1.505359	1.505777	2.092666	2.150246	2.133319	0.213447	0.000000	20676.000000		1
1793.625854	0.000000	3.018980	3.194753	1244.849854	27185.390625	185.391296	111.378479	50.326618	39.777145	4.329569	29.369528	34.938759	32.311413	1.486274	99998.000000	3.253732	0.000000	0.479860	0.504437	3.095117	4.434336	2.268089	2.046801	1.701798	1.599634	0.636445	1.467897	1.543307	1.509356	0.172099	4.999991	20699.000000		0
12807.562500	1395.712524	1.329091	5.044997	7935.736328	99998.000000	1304.908691	791.497070	160.422256	86.702400	50.638073	218.251617	295.382080	162.121399	1.610098	0.000000	4.107467	3.144796	0.123555	0.702861	3.899587	4.999991	3.115580	2.898449	2.205265	1.938031	1.704477	2.338958	2.470384	2.209840	0.206852	0.000000	20740.000000		1
11560.806641	3839.843750	2.161701	3.792999	9624.620117	99998.000000	1529.966187	953.245300	211.495132	96.841728	67.401276	253.224289	336.435883	205.235153	3.917103	0.000000	4.062988	3.584314	0.334796	0.578983	3.983384	4.999991	3.184682	2.979205	2.325300	1.986063	1.828668	2.403505	2.526902	2.312252	0.592965	0.000000	20770.000000		1
18910.775391	6637.507324	3.302684	9.892633	22482.255859	99998.000000	3755.506592	2256.917480	474.827911	189.822617	138.583221	686.600586	893.266602	503.417267	3.477443	99998.000000	4.276710	3.822005	0.518867	0.995312	4.351840	4.999991	3.574669	3.353516	2.676536	2.278348	2.141711	2.836704	2.950981	2.701928	0.541260	4.999991	20842.000000		1
10193.005859	1800.767700	1.551121	1.945839	6247.861328	87068.796875	1022.694214	603.031250	130.109100	52.065845	25.440845	107.018066	191.167130	80.895721	2.065161	0.000000	4.008302	3.255458	0.190646	0.289107	3.795731	4.939863	3.009746	2.780340	2.114308	1.716553	1.405532	2.029457	2.281413	1.907926	0.314954	0.000000	20873.000000		1
6083.988281	2426.587891	1.779317	3.250261	5460.493164	77978.984375	888.690308	541.384277	131.373444	46.626129	35.903969	128.767685	155.969345	167.249649	0.596427	99998.000000	3.784188	3.384996	0.250253	0.511918	3.737232	4.891978	2.948750	2.733506	2.118508	1.668629	1.555142	2.109807	2.193039	2.223365	0.000000	4.999991	20909.000000		1
19239.955078	5282.092773	1.221161	6.355586	11549.283203	99998.000000	1924.182007	1156.818359	268.963684	89.813889	64.844856	355.863464	455.002563	259.934509	2.045847	0.000000	4.284204	3.722806	0.086773	0.803156	4.062555	4.999991	3.284246	3.063265	2.429694	1.953344	1.811876	2.551283	2.658014	2.414864	0.310873	0.000000	20936.000000		1
17969.451172	4290.476562	3.148497	6.722550	11847.797852	99998.000000	2001.734985	1196.589355	291.518158	135.277451	75.989487	330.410278	412.635071	280.395111	1.756029	99998.000000	4.254535	3.632505	0.498103	0.827534	4.073637	4.999991	3.301407	3.077945	2.464666	2.131225	1.880754	2.519053	2.615566	2.447770	0.244532	4.999991	21012.000000		1
5060.677246	846.307434	2.531749	4.237057	2446.952881	40338.621094	401.740234	235.085739	62.199009	39.107975	10.574141	41.383774	35.651104	54.643852	0.283425	99998.000000	3.704209	2.927528	0.403421	0.627064	3.388626	4.605721	2.603945	2.371226	1.793783	1.592265	1.024245	1.616830	1.552073	1.737541	0.000000	4.999991	21045.000000		1
10451.669922	1357.215088	2.729109	4.221638	6435.719727	89965.140625	1023.286255	637.331726	147.233109	61.483582	35.607933	156.182114	176.075317	98.331177	1.143746	99998.000000	4.019186	3.132649	0.436021	0.625481	3.808597	4.954074	3.009997	2.804366	2.168005	1.788759	1.551547	2.193631	2.245698	1.992691	0.058330	4.999991	21070.000000		1
7778.422852	2296.238281	1.285919	2.985059	4864.135254	72550.468750	765.109497	477.045135	124.441193	61.921474	36.391201	179.720291	278.205658	154.643326	1.308699	0.000000	3.890892	3.361017	0.109214	0.474953	3.687006	4.860640	2.883723	2.678560	2.094964	1.791841	1.560996	2.254597	2.444366	2.189331	0.116840	0.000000	21109.000000		1
26741.552734	6045.589844	2.470075	8.137986	18227.255859	99998.000000	2983.048584	1844.396484	449.670776	182.495667	128.847855	608.218140	800.328857	437.104553	2.565018	0.000000	4.427186	3.781439	0.392710	0.910517	4.260721	4.999991	3.474660	3.265854	2.652895	2.261253	2.110077	2.784059	2.903269	2.640585	0.409090	0.000000	21163.000000		1
13038.263672	2080.580078	2.433070	4.311067	6538.537598	90072.195312	1060.781494	647.054749	168.039093	68.240051	50.073750	231.866318	328.917755	158.661438	1.158098	0.000000	4.115220	3.318184	0.386155	0.634585	3.815481	4.954591	3.025626	2.810941	2.225410	1.834039	1.699610	2.365238	2.517087	2.200471	0.063745	0.000000	21285.000000		1
7534.603516	2426.442871	2.599592	3.737491	4731.417480	60688.152344	755.947693	462.221588	95.941277	30.239141	28.731194	100.511383	129.890167	78.394806	0.028072	0.000000	3.877060	3.384970	0.414905	0.572580	3.674991	4.783104	2.878492	2.664850	1.982005	1.480569	1.458354	2.002215	2.113576	1.894287	0.000000	0.000000	21345.000000		1
9263.406250	3102.944336	1.652884	4.443667	7030.640625	96523.617188	1129.773926	688.333679	153.434509	54.539005	45.691757	195.681732	282.396454	158.411667	2.314551	0.000000	3.966771	3.491774	0.218242	0.647742	3.846995	4.984633	3.052992	2.837799	2.185923	1.736707	1.659838	2.291550	2.450859	2.199787	0.364467	0.000000	21375.000000		1
7036.693848	2634.326904	1.421604	3.681984	6371.892578	86231.476562	1027.104004	626.874756	149.302292	68.425079	44.643288	167.154053	249.856842	116.426559	0.095176	99998.000000	3.847369	3.420670	0.152779	0.566082	3.804268	4.935666	3.011614	2.797181	2.174067	1.835215	1.649756	2.223117	2.397691	2.066052	0.000000	4.999991	21409.000000		1
18709.632812	6638.512207	3.601807	5.763508	13583.724609	99998.000000	2205.317383	1356.283813	315.432556	105.911011	82.850807	358.641907	505.560455	258.238464	4.801888	99998.000000	4.272065	3.822071	0.556520	0.760687	4.133019	4.999991	3.343471	3.132351	2.498907	2.024941	1.918297	2.554661	2.703773	2.412021	0.681412	4.999991	21448.000000		1
22604.703125	5286.089355	2.824705	10.864012	15888.026367	99998.000000	2577.684814	1611.839355	381.572571	134.222809	108.559937	443.358368	586.965027	347.802551	0.919716	0.000000	4.354199	3.723135	0.450973	1.035990	4.201070	4.999991	3.411230	3.207322	2.581577	2.127826	2.035670	2.646755	2.768612	2.541333	0.000000	0.000000	21539.000000		1
8697.888672	2919.856445	2.985059	4.169215	7898.614258	97328.484375	1250.382080	788.317749	161.853119	52.164524	39.592121	152.715988	204.815765	120.077705	1.207558	0.000000	3.939414	3.465362	0.474953	0.620054	3.897551	4.988240	3.097043	2.896701	2.209121	1.717375	1.597609	2.183885	2.311363	2.079462	0.081908	0.000000	21560.000000		1
10364.776367	1353.153809	2.365228	5.248523	6056.287109	84999.289062	991.400452	596.990234	145.700485	54.005516	45.768852	176.377518	228.307678	140.859024	2.118364	0.000000	4.015560	3.131347	0.373873	0.720037	3.782207	4.929415	2.996249	2.775967	2.163461	1.732438	1.660570	2.246443	2.358521	2.148785	0.326001	0.000000	21591.000000		1
14778.802734	4960.458984	2.880212	10.453875	13197.636719	99998.000000	2153.794189	1326.177246	307.510437	124.786575	101.596855	404.864075	539.922546	371.985229	6.688911	99998.000000	4.169639	3.695522	0.459424	1.019277	4.120496	4.999991	3.333204	3.122602	2.487860	2.096168	2.006880	2.607309	2.732332	2.570526	0.825355	4.999991	21647.000000		1
8435.021484	3398.878418	1.853327	3.284182	9145.625977	99998.000000	1476.632935	909.086182	173.256775	93.924515	59.349636	221.754730	288.036621	150.424774	1.651430	0.000000	3.926086	3.531336	0.267952	0.516427	3.961213	4.999991	3.169273	2.958605	2.238690	1.972779	1.773418	2.345873	2.459448	2.177319	0.217860	0.000000	21706.000000		1
9829.133789	1095.769531	3.244093	3.681984	4417.110352	63774.984375	735.641296	427.603546	116.586914	40.726936	20.722725	79.483368	100.983192	55.439457	1.681398	99998.000000	3.992515	3.039719	0.511093	0.566082	3.645138	4.804650	2.866666	2.631041	2.066650	1.609882	1.316447	1.900276	2.004249	1.743819	0.225671	4.999991	21752.000000		1
6800.270020	1431.286499	2.275799	3.015897	3285.551025	50726.890625	539.715942	323.780243	68.970901	14.231454	16.519588	68.813629	79.875000	96.616615	1.372423	99998.000000	3.832526	3.155727	0.357134	0.479416	3.516608	4.705238	2.732165	2.510250	1.838666	1.153249	1.217999	1.837674	1.902411	1.985052	0.137488	4.999991	21819.000000		1
17347.656250	6056.302734	2.081524	7.721682	15605.642578	99998.000000	2556.912842	1575.596191	333.919556	93.455788	77.626953	296.513824	406.970245	261.846436	2.439223	99998.000000	4.239241	3.782207	0.318381	0.887712	4.193282	4.999991	3.407716	3.197445	2.523642	1.970606	1.890013	2.472045	2.609563	2.418047	0.387252	4.999991	21846.000000		1
25873.677734	6940.095703	0.709260	9.442408	27587.189453	99998.000000	4582.929199	2795.483154	715.174500	242.906097	161.452225	756.983826	1023.628601	617.487854	2.980524	0.000000	4.412858	3.841366	0.000000	0.975083	4.440708	4.999991	3.661143	3.446457	2.854412	2.385438	2.208044	2.879086	3.010142	2.790628	0.474293	0.000000	21878.000000		1
6383.117188	2645.453125	1.810155	2.886379	2845.112793	48378.691406	451.110901	270.918793	78.755608	42.666611	13.210737	62.649235	82.289566	61.828960	2.064702	0.000000	3.805033	3.422500	0.257716	0.460353	3.454099	4.684654	2.654283	2.432839	1.896281	1.630088	1.120927	1.796916	1.915345	1.791192	0.314857	0.000000	21927.000000		1
8045.172363	1590.025024	2.331306	3.651147	2824.192871	52965.082031	504.228302	274.110443	95.009995	36.150669	20.651798	81.345947	120.191803	59.935547	1.291721	99998.000000	3.905535	3.201404	0.367599	0.562429	3.450894	4.723989	2.702627	2.437926	1.977769	1.558116	1.314958	1.910336	2.079875	1.777684	0.111169	4.999991	21995.000000		1
9850.753906	1643.256592	2.997394	4.650278	6005.315918	86879.507812	963.511108	594.248779	127.568108	29.893763	40.326050	142.968292	189.440231	94.038612	0.245786	99998.000000	3.993469	3.215705	0.476744	0.667479	3.778536	4.938917	2.983857	2.773968	2.105742	1.475581	1.605586	2.155240	2.277472	1.973306	0.000000	4.999991	22021.000000		1
5570.823242	401.024811	1.279752	1.955090	2982.428711	51789.843750	488.969940	289.119019	90.631081	29.344858	26.029839	102.179680	125.082611	100.166000	0.574918	0.000000	3.745919	2.603171	0.107126	0.291167	3.474570	4.714244	2.689282	2.461077	1.957277	1.467532	1.415471	2.009365	2.097197	2.000720	0.000000	0.000000	22058.000000		1
15436.255859	5068.192383	3.697403	7.499653	10884.188477	99998.000000	1779.483765	1091.026733	266.416534	114.616402	76.994789	342.476929	447.839050	329.685608	9.382270	0.000000	4.188542	3.704853	0.567897	0.875041	4.036796	4.999991	3.250294	3.037835	2.425561	2.059247	1.886461	2.534631	2.651122	2.518100	0.972308	0.000000	22094.000000		1
5600.889648	2442.845215	2.124696	1.393850	4468.710449	61432.269531	672.785461	408.946930	76.837517	31.796431	9.186458	47.101025	70.802643	42.022106	1.468793	99998.000000	3.748257	3.387896	0.327297	0.144216	3.650182	4.788396	2.827877	2.611667	1.885573	1.502378	0.963148	1.673030	1.850049	1.623478	0.166960	4.999991	22171.000000		1
10822.504883	3602.818359	2.630429	3.515462	9868.685547	99998.000000	1581.276489	955.410095	202.527634	63.259815	43.354282	229.803299	284.700012	140.396454	2.225792	0.000000	4.034328	3.556642	0.420027	0.545982	3.994259	4.999991	3.199008	2.980190	2.306484	1.801128	1.637032	2.361356	2.454387	2.147356	0.347485	0.000000	22189.000000		1
21487.412109	3221.547852	3.937934	4.317234	13250.057617	99998.000000	2149.680420	1295.691406	289.704926	123.331047	68.277061	278.233398	364.587341	222.821716	3.740167	0.000000	4.332184	3.508065	0.595268	0.635206	4.122218	4.999991	3.332374	3.112502	2.461956	2.091072	1.834275	2.444409	2.561802	2.347958	0.572891	0.000000	22227.000000		1
18919.982422	3159.154785	2.380646	4.930898	10273.531250	99998.000000	1630.070435	1003.621277	243.226807	104.699097	57.940369	260.616028	351.490723	202.650970	1.712978	0.000000	4.276921	3.499571	0.376695	0.692926	4.011720	4.999991	3.212206	3.001570	2.386011	2.019943	1.762981	2.416001	2.545914	2.306749	0.233752	0.000000	22259.000000		1
7601.150879	4148.060547	2.035268	4.329569	10652.269531	99998.000000	1735.941406	1043.472412	228.862762	77.882904	65.412270	243.778793	342.020538	148.173645	2.833561	0.000000	3.880879	3.617845	0.308622	0.636445	4.027442	4.999991	3.239535	3.018481	2.359575	1.891442	1.815659	2.386996	2.534052	2.170771	0.452333	0.000000	22306.000000		1
6941.668457	3196.282959	2.396065	3.715905	6131.727539	85221.843750	1039.651733	624.589722	161.032837	41.322098	53.897587	194.429733	228.270676	149.903625	1.502360	99998.000000	3.841464	3.504645	0.379499	0.570065	3.787583	4.930551	3.016888	2.795595	2.206914	1.616182	1.731569	2.288763	2.358450	2.175812	0.176774	4.999991	22355.000000		1
6606.691406	1482.803467	3.074487	3.358191	4053.500488	62147.640625	711.544983	407.105927	89.083046	38.195187	33.242702	123.750435	171.033401	121.252609	2.184448	0.000000	3.819984	3.171084	0.487773	0.526105	3.607830	4.793425	2.852202	2.609707	1.949795	1.582009	1.521696	2.092547	2.233081	2.083691	0.339342	0.000000	22376.000000		1
8557.097656	2650.707764	2.787700	3.725156	5746.898926	86005.507812	930.015503	571.250244	156.394897	91.331093	37.393417	176.590302	236.960648	162.747391	1.408743	0.000000	3.932327	3.423362	0.445246	0.571145	3.759434	4.934526	2.968490	2.756826	2.194223	1.960619	1.572795	2.246967	2.374676	2.211514	0.148832	0.000000	22416.000000		1
25986.302734	7479.216797	4.341904	8.541956	21072.966797	99998.000000	3502.698486	2127.332520	504.573669	204.908279	121.894028	600.006104	776.547119	387.632141	3.813527	99998.000000	4.414744	3.873856	0.637680	0.931557	4.323726	4.999991	3.544403	3.327835	2.702924	2.311559	2.085982	2.778156	2.890168	2.588420	0.581327	4.999991	22466.000000		1
11020.486328	2632.014160	2.063021	1.258165	6149.215820	85354.671875	984.986267	591.306885	122.307243	45.494396	26.350548	131.839081	214.961258	114.172340	0.776028	0.000000	4.042201	3.420288	0.314504	0.099738	3.788820	4.931227	2.993430	2.771813	2.087452	1.657958	1.420790	2.120044	2.332360	2.057561	0.000000	0.000000	22493.000000		1
15276.434570	4879.708008	1.588125	3.385945	12612.442383	99998.000000	2073.333252	1246.792603	256.573242	104.344467	67.959435	324.782440	448.468140	224.483841	2.066781	0.000000	4.184022	3.688394	0.200885	0.529680	4.100799	4.999991	3.316669	3.095794	2.409211	2.018469	1.832250	2.511593	2.651731	2.351185	0.315295	0.000000	22512.000000		1
12288.128906	5680.413086	2.679769	8.319927	12961.231445	99998.000000	2168.694824	1309.555908	319.654205	115.384254	89.761467	396.867920	551.061035	290.811981	1.423521	0.000000	4.089486	3.754380	0.428097	0.920120	4.112646	4.999991	3.336198	3.117124	2.504680	2.062147	1.953090	2.598646	2.741200	2.463612	0.153364	0.000000	22627.000000		1
6681.943848	1740.767456	3.105325	5.032661	3465.517822	52227.242188	544.249023	337.250000	86.967598	35.981064	18.184807	59.781361	88.740753	63.901234	1.368502	0.000000	3.824903	3.240741	0.492107	0.701798	3.539768	4.717897	2.735798	2.527952	1.939358	1.556074	1.259709	1.776566	1.948123	1.805509	0.136245	0.000000	22716.000000		1
13529.588867	2117.621826	2.007514	6.148975	7522.827148	98685.195312	1199.225952	750.205811	194.614746	58.233322	38.411049	188.148148	257.630951	145.888596	2.185963	99998.000000	4.131285	3.325848	0.302659	0.788803	3.876381	4.994252	3.078901	2.875180	2.289176	1.765172	1.584456	2.274500	2.410998	2.164021	0.339643	4.999991	22753.000000		1
14796.379883	6223.780273	2.877128	6.839733	15011.406250	99998.000000	2444.763428	1509.964966	344.052734	159.586563	116.855194	524.559387	707.314087	358.237946	2.559024	99998.000000	4.170156	3.794054	0.458959	0.835039	4.176421	4.999991	3.388237	3.178967	2.536625	2.202996	2.067648	2.719795	2.849612	2.554172	0.408074	4.999991	22778.000000		1
15848.246094	3956.655762	1.575791	5.421213	9811.043945	99998.000000	1603.649048	970.477234	187.512909	107.465210	65.806984	285.264343	429.524719	292.363098	2.852250	0.000000	4.199981	3.597328	0.197498	0.734096	3.991715	4.999991	3.205109	2.986985	2.273031	2.031268	1.818272	2.455247	2.632988	2.465923	0.455188	0.000000	22812.000000		1
10346.332031	3732.520264	2.260381	3.496960	8716.594727	99998.000000	1394.053467	862.345947	204.504303	65.227242	59.115273	250.461258	313.128998	167.527191	1.022498	0.000000	4.014786	3.572002	0.354182	0.543691	3.940347	4.999991	3.144279	2.935682	2.310703	1.814429	1.771700	2.398741	2.495723	2.224085	0.009662	0.000000	22849.000000		1
11877.969727	4177.735352	3.654230	4.360406	8153.149414	99998.000000	1351.769165	818.035706	221.366180	85.105019	58.171646	249.896942	374.143860	222.371490	3.191124	0.000000	4.074742	3.620941	0.562796	0.639527	3.911325	4.999991	3.130903	2.912772	2.345111	1.929955	1.764711	2.397761	2.573039	2.347079	0.503944	0.000000	22906.000000		1
12837.104492	2515.624756	4.218554	5.433547	7453.054199	99564.882812	1188.460571	745.543213	179.155975	75.292564	59.411312	222.877213	300.251312	171.465118	1.065676	0.000000	4.108467	3.400646	0.625164	0.735083	3.872334	4.998106	3.074985	2.872473	2.253231	1.876752	1.773869	2.348066	2.477485	2.234176	0.027625	0.000000	22962.000000		1
11226.421875	2035.144165	2.793867	6.648541	7351.540527	98764.968750	1202.719727	738.105225	180.275360	62.365532	51.526192	196.434158	315.380127	136.174820	0.343163	0.000000	4.050241	3.308595	0.446206	0.822726	3.866378	4.994603	3.080164	2.868118	2.255936	1.794945	1.712028	2.293217	2.498834	2.134097	0.000000	0.000000	23038.000000		1
7011.185547	2640.291016	1.668303	2.833956	5846.978516	77409.148438	930.006287	584.393188	134.691544	50.172428	27.081394	134.956741	156.934555	203.693283	2.008004	99998.000000	3.845792	3.421652	0.222275	0.452393	3.766932	4.888793	2.968486	2.766705	2.129340	1.700465	1.432671	2.130195	2.195719	2.308977	0.302765	4.999991	23108.000000		1
14076.083008	2988.586914	2.436154	7.845031	8027.215820	99998.000000	1254.816528	801.050476	198.999832	120.284317	55.402451	217.678040	306.412628	171.317108	2.514753	0.000000	4.148482	3.475466	0.386705	0.894595	3.904565	4.999991	3.098580	2.903660	2.298853	2.080209	1.743529	2.337815	2.486307	2.233801	0.400495	0.000000	23136.000000		1
10632.728516	2499.068115	2.914133	5.316366	6657.791992	89462.156250	1088.547485	664.209595	147.997879	68.428162	42.672775	170.996399	231.561020	126.969856	0.436318	0.000000	4.026645	3.397778	0.464509	0.725615	3.823330	4.951639	3.036847	2.822305	2.170255	1.835235	1.630151	2.232987	2.364666	2.103701	0.000000	0.000000	23246.000000		1
4455.931641	1326.581299	2.081524	3.416783	3694.371338	51508.382812	565.696472	355.373138	92.777367	37.091209	18.067625	100.397285	149.672348	71.456398	0.275262	0.000000	3.648938	3.122734	0.318381	0.533617	3.567541	4.711878	2.752584	2.550685	1.967442	1.569271	1.256901	2.001722	2.175142	1.854041	0.000000	0.000000	23268.000000		1
7539.522461	3663.663574	1.834825	2.328223	6651.470215	95465.367188	1053.041260	651.933228	141.130386	42.839298	40.575836	156.647766	215.513245	168.662003	1.065325	99998.000000	3.877344	3.563915	0.263595	0.367025	3.822918	4.979846	3.022445	2.814203	2.149621	1.631842	1.608267	2.194924	2.333474	2.227017	0.027482	4.999991	23285.000000		1
4768.758301	1908.035645	3.537048	3.953353	3181.598145	46899.917969	492.368225	312.074371	68.875305	50.135426	24.410875	74.416786	100.881432	45.343296	0.340108	99998.000000	3.678405	3.280586	0.548641	0.596966	3.502645	4.671172	2.692290	2.494258	1.838063	1.700145	1.387583	1.871671	2.003811	1.656513	0.000000	4.999991	23345.000000		1
8373.319336	2204.645020	0.761683	2.164785	5190.641602	75122.578125	730.383545	446.423615	93.924515	22.005560	33.325966	99.906967	116.115097	120.564934	1.384595	0.000000	3.922898	3.343339	0.000000	0.335415	3.715221	4.875771	2.863551	2.649747	1.972779	1.342532	1.522783	1.999596	2.064889	2.081221	0.141323	0.000000	23402.000000		1
8832.500000	2305.652832	2.574922	3.163916	4195.476074	58869.375000	546.395325	340.919647	72.196495	20.987926	15.181246	87.485672	121.906357	57.974289	0.228331	99998.000000	3.946084	3.362794	0.410764	0.500225	3.622781	4.769889	2.737507	2.532652	1.858516	1.321970	1.181307	1.941937	2.086026	1.763235	0.000000	4.999991	23418.000000		1
17491.623047	5271.897949	2.328223	6.457349	15862.573242	99998.000000	2476.587646	1529.293945	352.835205	136.757645	79.239754	452.103851	561.755432	290.855164	2.682313	0.000000	4.242830	3.721967	0.367025	0.810054	4.200374	4.999991	3.393854	3.184491	2.547572	2.135952	1.898943	2.655238	2.749547	2.463677	0.428509	0.000000	23451.000000		1
19179.501953	5604.979004	1.551121	3.941018	11433.399414	99998.000000	1742.975342	1084.134644	214.689896	80.926559	74.293434	299.600647	359.181549	200.137726	2.477656	99998.000000	4.282837	3.748574	0.190646	0.595608	4.058176	4.999991	3.241291	3.035083	2.331812	1.908091	1.870950	2.476543	2.555314	2.301329	0.394041	4.999991	23500.000000		1
7112.149902	638.549805	2.269632	3.990358	3749.934326	53123.394531	452.939545	293.090851	54.569839	24.811762	16.954395	58.467686	71.456398	62.044823	0.471172	0.000000	3.852001	2.805195	0.355955	0.601012	3.574024	4.725286	2.656040	2.467002	1.736953	1.394658	1.229282	1.766916	1.854041	1.792706	0.000000	0.000000	23524.000000		1
7069.501953	178.246262	0.687674	3.290349	4273.793457	61050.343750	601.221130	354.867401	89.095383	46.885162	17.512552	81.941109	103.413177	72.606628	1.845705	99998.000000	3.849389	2.251020	0.000000	0.517242	3.630814	4.785688	2.779034	2.550066	1.949855	1.671035	1.243349	1.913502	2.014576	1.860976	0.266162	4.999991	23573.000000		0
5442.416504	1049.084839	3.496960	5.365705	3004.397217	44232.703125	332.414703	219.901413	47.295300	25.150972	11.030534	34.590298	65.230324	39.823402	0.044772	99998.000000	3.735792	3.020811	0.543691	0.729627	3.477757	4.645743	2.521680	2.342228	1.674818	1.400555	1.042597	1.538954	1.814450	1.600138	0.000000	4.999991	23639.000000		1
4112.294922	927.061279	2.180203	4.101373	3990.216064	63993.769531	539.342834	321.532196	121.934113	50.742920	39.015461	137.007431	151.497925	75.332657	0.787224	0.000000	3.614084	2.967108	0.338497	0.612929	3.600996	4.806138	2.731865	2.507225	2.086125	1.705375	1.591237	2.136744	2.180407	1.876983	0.000000	0.000000	23701.000000		1
11701.693359	2313.645996	1.918085	4.736623	6415.366699	87487.132812	924.042297	569.992126	122.196228	39.712387	39.419434	160.317413	179.637039	178.079742	0.758150	99998.000000	4.068249	3.364297	0.282868	0.675469	3.807221	4.941944	2.965692	2.755869	2.087058	1.598926	1.595710	2.204981	2.254396	2.250614	0.000000	4.999991	23753.000000		1
15940.471680	1813.451172	3.271847	5.852936	8925.548828	99998.000000	1384.382812	823.395264	191.694458	72.794739	48.747742	223.188675	273.336426	244.013168	2.178041	99998.000000	4.202501	3.258506	0.514793	0.767374	3.950635	4.999991	3.141256	2.915608	2.282609	1.862100	1.687955	2.348672	2.436697	2.387413	0.338066	4.999991	23796.000000		1
2591.259521	82.730545	1.677554	3.293433	1417.008789	33996.726562	94.849640	51.072880	39.379345	0.000000	9.013768	15.924427	18.049124	35.478413	0.929292	99998.000000	3.413511	1.917666	0.224676	0.517649	3.151372	4.531437	1.977036	1.708190	1.595268	0.000000	0.954906	1.202064	1.256456	1.549964	0.000000	4.999991	23820.000000		0
22895.191406	9118.544922	2.827788	9.553423	19981.375000	99998.000000	3229.075439	1958.393066	474.053894	193.467606	133.239105	652.297119	828.859619	464.352478	3.819372	99998.000000	4.359744	3.959926	0.451447	0.980159	4.300625	4.999991	3.509078	3.291900	2.675828	2.286608	2.124632	2.814445	2.918481	2.666848	0.581992	4.999991	23893.000000		1
4979.343750	557.706482	1.810155	2.288134	3102.080811	47821.218750	349.480103	224.946411	62.260685	13.907661	11.175469	42.207130	70.660789	40.748524	1.481497	99998.000000	3.697172	2.746406	0.257716	0.359481	3.491653	4.679621	2.543422	2.352079	1.794214	1.143254	1.048266	1.625386	1.849178	1.610112	0.170701	4.999991	23931.000000		1
12026.704102	3336.768799	2.827788	5.473636	6636.341309	97610.140625	988.048401	598.451904	157.717819	78.345467	21.228458	152.620392	179.088135	102.694672	1.948024	99998.000000	4.080147	3.523326	0.451447	0.738276	3.821929	4.989495	2.994778	2.777029	2.197881	1.894014	1.326918	2.183613	2.253067	2.011548	0.289594	4.999991	23982.000000		1
9700.849609	1212.513794	1.267417	3.490792	5218.857910	73874.257812	751.063049	443.592743	94.683113	70.947578	32.712299	124.499786	184.194794	128.520981	2.040876	0.000000	3.986810	3.083687	0.102919	0.542924	3.717576	4.868493	2.875676	2.646984	1.976273	1.850938	1.514711	2.095169	2.265277	2.108974	0.309817	0.000000	24018.000000		1
6010.037109	371.516510	2.217208	2.766114	4168.185059	64514.714844	558.008667	342.116150	93.344772	32.860321	31.731672	103.764725	138.166916	115.846817	0.719743	99998.000000	3.778877	2.569978	0.345806	0.441870	3.619947	4.809659	2.746641	2.534173	1.970090	1.516672	1.501493	2.016050	2.140404	2.063884	0.000000	4.999991	24063.000000		1
6429.397949	1427.222168	1.689889	3.570970	5439.474609	79472.242188	777.256348	465.354675	95.540398	39.033966	34.198662	136.301254	196.168961	109.580658	1.603342	0.000000	3.808170	3.154492	0.227858	0.552786	3.735557	4.900216	2.890564	2.667784	1.980187	1.591443	1.534009	2.134500	2.292630	2.039734	0.205026	0.000000	24086.000000		1
10799.401367	3044.384033	2.639680	5.723419	6887.395020	96868.070312	976.163696	605.501343	147.495224	50.542477	32.049297	184.426086	242.677902	146.986404	3.536513	0.000000	4.033400	3.483500	0.421551	0.757656	3.838055	4.986181	2.989523	2.782115	2.168778	1.703657	1.505818	2.265822	2.385030	2.167277	0.548575	0.000000	24153.000000		1
4821.311523	1437.139404	2.035268	4.884642	3038.734619	45581.285156	338.412567	207.575714	59.133774	3.453787	14.564498	31.632992	38.115009	38.904449	0.098568	99998.000000	3.683165	3.157499	0.308622	0.688833	3.482693	4.658787	2.529446	2.317177	1.771836	0.538296	1.163296	1.500140	1.581096	1.589999	0.000000	4.999991	24174.000000		1
5674.251953	1053.910889	1.020718	3.336605	3267.406250	48257.648438	368.223083	226.534531	51.103718	15.079482	18.138552	51.054379	56.605110	21.120527	1.786514	99998.000000	3.753909	3.022804	0.008906	0.523305	3.514203	4.683566	2.566111	2.355134	1.708452	1.178386	1.258603	1.708033	1.752856	1.324705	0.252006	4.999991	24192.000000		1
5785.661133	1265.332031	2.837040	4.533096	6430.748535	86584.070312	934.810730	580.439819	171.366440	85.339386	49.931896	165.063278	238.891068	135.866440	0.794273	0.000000	3.762353	3.102205	0.452865	0.656395	3.808262	4.937438	2.970724	2.763757	2.233926	1.931149	1.698378	2.217650	2.378200	2.133112	0.000000	0.000000	24233.000000		1
15825.682617	3529.187988	3.367443	4.884642	13783.550781	99998.000000	2129.186035	1312.248047	272.864624	108.242317	76.766594	370.902832	484.026703	269.136383	4.774532	0.000000	4.199362	3.547675	0.527300	0.688833	4.139361	4.999991	3.328214	3.118016	2.435947	2.034397	1.885172	2.569260	2.684869	2.429972	0.678931	0.000000	24304.000000		1
22595.833984	4158.359863	3.481541	6.919910	14076.407227	99998.000000	2290.246582	1356.151245	313.347931	140.603073	97.973465	418.632965	591.587524	382.352753	2.972377	0.000000	4.354028	3.618922	0.541772	0.840100	4.148492	4.999991	3.359882	3.132308	2.496027	2.147995	1.991108	2.621833	2.772019	2.582464	0.473104	0.000000	24377.000000		1
11684.501953	2045.394531	2.315888	5.193016	6239.895996	91289.210938	863.631897	533.536133	114.573227	61.736450	34.078396	183.772324	278.085388	161.526230	4.706522	0.000000	4.067610	3.310777	0.364717	0.715420	3.795177	4.960420	2.936329	2.727164	2.059083	1.790542	1.532479	2.264280	2.444178	2.208243	0.672700	0.000000	24500.000000		1
21169.740234	5937.510742	2.380646	6.253822	17134.242188	99998.000000	2714.377686	1636.062134	381.301208	153.548599	99.931641	446.075134	622.563660	253.523407	3.423447	99998.000000	4.325716	3.773604	0.376695	0.796146	4.233865	4.999991	3.433670	3.213800	2.581268	2.186246	1.999703	2.649408	2.794184	2.404018	0.534464	4.999991	24557.000000		1
16239.627930	3035.209961	1.631298	7.086432	12553.740234	99998.000000	1987.475830	1198.168213	273.487549	131.009552	104.674431	390.734375	468.931824	296.779022	2.649525	99998.000000	4.210576	3.482189	0.212533	0.850428	4.098773	4.999991	3.298302	3.078518	2.436938	2.117303	2.019841	2.591882	2.671110	2.472433	0.423168	4.999991	24598.000000		1
8658.049805	1035.920410	2.562587	1.714559	5697.133301	90958.312500	805.343018	490.317535	135.554993	87.457916	27.426773	154.600159	204.430298	134.802551	0.737020	0.000000	3.937420	3.015326	0.408679	0.234152	3.755656	4.958842	2.905981	2.690477	2.132116	1.941799	1.438175	2.189210	2.310545	2.129698	0.000000	0.000000	24617.000000		1
13654.351562	2281.704590	3.456871	7.795691	8199.741211	99998.000000	1223.713867	755.164429	229.134125	76.458221	54.495831	244.546646	313.640900	247.951096	0.130116	0.000000	4.135271	3.358259	0.538683	0.891855	3.913800	4.999991	3.087680	2.878042	2.360090	1.883424	1.736363	2.388362	2.496433	2.394366	0.000000	0.000000	24678.000000		1
27935.503906	7232.986328	3.382861	7.397889	17486.306641	99998.000000	2744.009521	1683.733643	390.333496	175.625092	105.025978	460.016724	592.284424	303.507721	1.443875	99998.000000	4.446157	3.859318	0.529284	0.869108	4.242698	4.999991	3.438386	3.226273	2.591436	2.244586	2.021297	2.662774	2.772530	2.482170	0.159530	4.999991	24760.000000		1
16026.875000	4320.641602	3.506211	3.352024	9766.012695	99998.000000	1477.012207	907.433289	217.850723	71.721596	53.996265	241.262466	341.487061	185.039749	2.324067	99998.000000	4.204849	3.635548	0.544838	0.525307	3.989717	4.999991	3.169384	2.957815	2.338159	1.855650	1.732364	2.382490	2.533374	2.267265	0.366249	4.999991	24796.000000		1
20391.408203	2594.071777	3.265679	4.317234	9512.945312	99998.000000	1505.758789	889.100464	231.141632	109.179771	66.050598	299.656158	425.007050	237.003830	1.679648	0.000000	4.309447	3.413982	0.513974	0.635206	3.978315	4.999991	3.177755	2.948951	2.363878	2.038142	1.819877	2.476623	2.628396	2.374755	0.225218	0.000000	24853.000000		1
9628.921875	2866.254883	2.362144	4.156880	7610.065918	99998.000000	1185.253540	687.377686	144.115448	69.785011	43.314194	205.269073	278.307434	150.689972	1.442015	99998.000000	3.983578	3.457315	0.373306	0.618767	3.881388	4.999991	3.073811	2.837195	2.158710	1.843762	1.636630	2.312324	2.444525	2.178084	0.158970	4.999991	24882.000000		1
6015.251953	863.946411	0.413221	0.826442	2529.430664	40515.527344	278.843994	168.267288	38.719425	45.321709	7.533574	22.770327	50.036743	3.771412	1.847364	99998.000000	3.779254	2.936487	0.000000	0.000000	3.403023	4.607622	2.445361	2.226000	1.587929	1.656306	0.877001	1.357369	1.699289	0.576504	0.266553	4.999991	24904.000000		1
14785.987305	4049.454834	2.019849	3.641896	10288.983398	99998.000000	1623.662476	965.358276	239.569489	94.300728	63.111797	239.338211	315.750183	202.422775	2.282200	0.000000	4.169850	3.607397	0.305319	0.561327	4.012372	4.999991	3.210496	2.984689	2.379431	1.974515	1.800111	2.379012	2.499344	2.306259	0.358354	0.000000	24957.000000		1
15288.412109	3560.031494	2.525582	3.971855	9905.653320	99998.000000	1508.546509	926.385986	221.193497	97.119270	59.984886	265.408142	337.111237	234.031097	1.831915	99998.000000	4.184362	3.551454	0.402361	0.598993	3.995883	4.999991	3.178559	2.966792	2.344772	1.987305	1.778042	2.423914	2.527773	2.369274	0.262905	4.999991	25026.000000		1
5585.008789	360.637085	0.740097	2.349809	2981.938477	46282.125000	357.238800	215.220291	44.507603	14.672429	16.988317	38.417217	34.704395	79.797905	1.723296	99998.000000	3.747024	2.557070	0.000000	0.371033	3.474499	4.665413	2.552959	2.332883	1.648434	1.166502	1.230150	1.584526	1.540385	1.901991	0.236360	4.999991	25046.000000		1
7898.346191	1594.120239	1.807071	5.149844	5501.553223	77669.992188	778.622437	469.178528	89.289658	92.444321	45.213779	158.214294	217.150711	150.252090	0.858572	0.000000	3.897536	3.202521	0.256975	0.711794	3.740485	4.890253	2.891327	2.671338	1.950801	1.965880	1.655271	2.199246	2.336761	2.176821	0.000000	0.000000	25077.000000		1
8145.322754	2220.856201	1.810155	3.577137	4962.932129	70010.554688	681.327393	407.278625	78.320793	43.480717	19.424471	80.152534	100.677902	81.006737	0.380953	0.000000	3.910908	3.346520	0.257716	0.553536	3.695738	4.845163	2.833356	2.609892	1.893877	1.638297	1.288349	1.903917	2.002934	1.908521	0.000000	0.000000	25093.000000		1
8726.961914	1082.935059	1.952007	3.632644	5115.638672	69723.085938	687.309875	418.124146	75.329567	29.832088	25.295910	88.222679	110.536613	62.562893	0.160778	0.000000	3.940863	3.034602	0.290481	0.560223	3.708900	4.843377	2.837152	2.621305	1.876966	1.474684	1.403050	1.945580	2.043506	1.796317	0.000000	0.000000	25114.000000		1
7176.051270	536.564392	2.735276	4.317234	3741.012939	55285.035156	460.174011	275.458038	77.568367	33.584999	5.572316	30.069536	54.862797	22.082653	0.357068	0.000000	3.855886	2.729622	0.437001	0.635206	3.572989	4.742608	2.662922	2.440055	1.889685	1.526145	0.746036	1.478127	1.739278	1.344051	0.000000	0.000000	25129.000000		1
9458.317383	996.846313	2.368311	2.920300	5657.118652	73929.210938	803.135071	472.111145	90.797607	63.688457	29.819754	108.282402	143.686813	110.595207	1.360018	99998.000000	3.975814	2.998628	0.374439	0.465428	3.752595	4.868816	2.904788	2.674044	1.958074	1.804061	1.474504	2.034558	2.157417	2.043736	0.133545	4.999991	25152.000000		1
10346.726562	3176.352783	3.092990	5.119006	6110.030762	85356.554688	877.332947	522.400757	116.133598	51.217815	28.222378	118.110275	161.350464	142.228195	1.096408	0.000000	4.014803	3.501929	0.490378	0.709186	3.786043	4.931237	2.943164	2.718004	2.064958	1.709421	1.450594	2.072288	2.207770	2.152986	0.039972	0.000000	25176.000000		1
8525.217773	2085.736084	2.870961	3.163916	3208.102783	51631.835938	362.104950	244.484970	77.142807	54.798038	24.528057	50.875523	85.197533	57.314369	1.178949	99998.000000	3.930706	3.319259	0.458027	0.500225	3.506248	4.712918	2.558835	2.388252	1.887295	1.738765	1.389663	1.706509	1.930427	1.758263	0.071495	4.999991	25288.000000		1
5529.698730	678.163513	1.366096	3.999609	2557.964355	39765.816406	304.210815	175.822449	49.697533	42.586433	9.319058	36.388119	55.544304	15.443363	1.054555	0.000000	3.742702	2.831334	0.135481	0.602018	3.407894	4.599510	2.483175	2.245074	1.696335	1.629271	0.969372	1.560960	1.744640	1.188742	0.023069	0.000000	25321.000000		1
3853.689697	1696.343140	2.285050	4.320318	6007.110840	80779.398438	844.167297	523.637329	117.823494	61.138203	39.144981	173.155014	235.770325	157.461868	0.791712	99998.000000	3.585877	3.229514	0.358896	0.635516	3.778666	4.907300	2.926429	2.719031	2.071232	1.786313	1.592676	2.238435	2.372489	2.197176	0.000000	4.999991	25342.000000		1
10895.484375	2658.219727	2.423819	4.181550	8678.960938	99998.000000	1372.417969	790.627441	222.118622	120.694450	65.443100	297.463593	400.244629	242.585388	1.075796	0.000000	4.037247	3.424591	0.384500	0.621337	3.938468	4.999991	3.137486	2.897972	2.346585	2.081687	1.815864	2.473434	2.602325	2.384865	0.031730	0.000000	25365.000000		1
8050.457520	1573.083008	1.862578	3.567886	4469.718750	62705.003906	586.033691	354.932159	68.866051	39.632210	18.900234	71.135689	105.164742	96.070801	0.494128	0.000000	3.905821	3.196752	0.270115	0.552411	3.650280	4.797302	2.767923	2.550145	1.838005	1.598048	1.276467	1.852087	2.021870	1.982591	0.000000	0.000000	25382.000000		1
5257.848633	3220.101562	2.710606	3.860841	5241.884277	74291.937500	766.691467	432.121216	125.094948	35.370483	22.995440	106.207047	160.582611	50.231022	0.284385	99998.000000	3.720808	3.507869	0.433066	0.586682	3.719487	4.870942	2.884621	2.635606	2.097240	1.548641	1.361642	2.026153	2.205698	1.700972	0.000000	4.999991	25402.000000		1
8113.988770	3582.885010	2.470075	4.718120	6747.513184	96155.664062	979.956665	583.098022	122.350418	69.707916	29.317104	116.374130	176.556381	149.108017	3.513468	0.000000	3.909234	3.554233	0.392710	0.673769	3.829144	4.982975	2.991207	2.765742	2.087605	1.843282	1.467121	2.065856	2.246883	2.173501	0.545736	0.000000	25429.000000		1
5558.090820	2900.614014	3.296517	4.085954	4505.459473	67959.382812	583.887451	346.186676	85.616920	39.154232	16.744701	68.681030	105.124657	106.993401	0.286841	0.000000	3.744926	3.462490	0.518055	0.611293	3.653739	4.832250	2.766329	2.539310	1.932560	1.592779	1.223877	1.836837	2.021705	2.029357	0.000000	0.000000	25447.000000		1
34791.714844	10684.322266	3.493876	5.911527	21473.404297	99998.000000	3409.384766	2077.187988	470.695709	197.753998	144.658188	610.237976	800.045166	424.896027	5.122617	0.000000	4.541476	4.028747	0.543307	0.771700	4.331901	4.999991	3.532676	3.317476	2.672740	2.296125	2.160343	2.785499	2.903115	2.628283	0.709492	0.000000	25469.000000		1
5931.694824	654.964539	3.768329	2.318972	3515.872314	58340.050781	415.169922	226.525284	61.730282	23.417912	7.154274	37.788136	83.587822	74.139244	0.107063	0.000000	3.773179	2.816218	0.576149	0.365295	3.546033	4.765967	2.618226	2.355117	1.790498	1.369548	0.854566	1.577356	1.922143	1.870048	0.000000	0.000000	25530.000000		1
9120.567383	3342.458252	0.271369	2.812370	11631.091797	99998.000000	1829.603760	1070.781982	222.442413	120.003693	59.852287	235.838165	316.428589	145.586395	4.096049	99998.000000	3.960022	3.524066	0.000000	0.449072	4.065620	4.999991	3.262357	3.029701	2.347218	2.079195	1.777081	2.372614	2.500276	2.163121	0.612365	4.999991	25551.000000		1
6284.221680	1646.861450	1.705307	1.218077	3083.236084	48441.222656	326.941071	196.671600	51.800644	27.469944	2.318972	3.527797	10.765332	16.787874	0.588259	99998.000000	3.798251	3.216657	0.231803	0.085675	3.489007	4.685215	2.514469	2.293742	1.714335	1.438858	0.365295	0.547504	1.032027	1.224996	0.000000	4.999991	25569.000000		1
7189.573242	2963.044189	2.257297	3.617226	6689.480469	91124.500000	990.774414	610.271912	147.001831	48.861839	27.688890	150.763992	198.771637	179.794312	0.068385	0.000000	3.856703	3.471738	0.353589	0.558376	3.825392	4.959635	2.995975	2.785523	2.167323	1.688970	1.442306	2.178298	2.298354	2.254776	0.000000	0.000000	25607.000000		1
13765.547852	4222.526367	1.628214	3.472290	8648.221680	99998.000000	1280.926514	803.400269	204.054077	67.570885	55.624481	216.345856	298.669342	148.568359	1.792391	99998.000000	4.138793	3.625572	0.211711	0.540616	3.936927	4.999991	3.107524	2.904932	2.309745	1.829760	1.745266	2.335149	2.475191	2.171926	0.253433	4.999991	25624.000000		1
12864.636719	1891.204590	1.828657	3.953353	8216.097656	99998.000000	1188.220093	753.557800	157.030151	80.393066	63.031620	299.357025	378.846558	222.245056	2.852645	0.000000	4.109397	3.276738	0.262132	0.596966	3.914666	4.999991	3.074897	2.877117	2.195983	1.905219	1.799559	2.476189	2.578463	2.346832	0.455248	0.000000	25667.000000		1
13662.516602	3497.178711	4.021195	6.253822	9635.394531	99998.000000	1482.982300	896.547729	215.010605	83.711174	72.560371	311.334259	406.890076	262.796204	3.789297	0.000000	4.135530	3.543718	0.604355	0.796146	3.983870	4.999991	3.171136	2.952573	2.332460	1.922783	1.860700	2.493227	2.609477	2.419619	0.578559	0.000000	25742.000000		1
12988.583984	2628.958252	2.559503	3.200921	6857.232910	90957.929688	1009.677734	607.040161	127.830223	70.574448	41.759991	155.990921	206.018417	85.357887	1.963391	99998.000000	4.113562	3.419784	0.408156	0.505275	3.836149	4.958840	3.004183	2.783217	2.106634	1.848647	1.620760	2.193099	2.313906	1.931244	0.293007	4.999991	25774.000000		1
6789.054199	1351.556396	3.358191	3.654230	5592.745605	77672.648438	769.793701	480.412567	98.713562	31.682331	40.948967	130.371216	166.318359	86.082565	0.951177	99998.000000	3.831809	3.130834	0.526105	0.562796	3.747625	4.890268	2.886374	2.681614	1.994377	1.500817	1.612243	2.115182	2.220940	1.934915	0.000000	4.999991	25806.000000		1
7539.284668	1116.948730	2.645848	4.008861	7793.446777	99459.015625	1128.447998	699.499878	132.690201	67.108322	39.690800	166.858017	224.150803	92.580002	1.305066	99998.000000	3.877330	3.048033	0.422565	0.603021	3.891730	4.997644	3.052482	2.844788	2.122839	1.826776	1.598690	2.222347	2.350540	1.966517	0.115632	4.999991	25829.000000		1
22002.052734	6489.795898	1.665219	6.210650	18461.341797	99998.000000	2912.871826	1802.704346	419.006073	165.297653	91.488358	465.249847	646.169678	314.547516	2.700997	0.000000	4.342463	3.812231	0.221471	0.793137	4.266263	4.999991	3.464321	3.255924	2.622220	2.218267	1.961366	2.667686	2.810347	2.497686	0.431524	0.000000	25880.000000		1
9702.225586	2844.970947	1.803987	2.994310	6419.653320	92672.015625	945.572998	561.342224	127.802467	69.855934	37.199139	165.701614	236.818802	207.480118	2.162740	99998.000000	3.986871	3.454078	0.256233	0.476297	3.807512	4.966949	2.975695	2.749228	2.106539	1.844203	1.570533	2.219327	2.374416	2.316977	0.335004	4.999991	25917.000000		1
10714.071289	4442.295410	1.902667	2.500912	0.000000	11813.812500	0.000000	0.000000	28.330307	57.709087	11.160050	0.000000	0.000000	7.101851	0.469826	0.000000	4.029954	3.647607	0.279363	0.398098	0.000000	4.072390	0.000000	0.000000	1.452251	1.761244	1.047666	0.000000	0.000000	0.851372	0.000000	0.000000	26008.000000		1
7112.291992	868.732361	1.871829	3.395196	4599.926758	66636.218750	638.851990	383.111359	81.941109	35.123783	34.244919	103.440933	157.452621	97.288872	0.452039	0.000000	3.852010	2.938886	0.272266	0.530865	3.662751	4.823710	2.805400	2.583325	1.913502	1.545601	1.534596	2.014693	2.197150	1.988063	0.000000	0.000000	26123.000000		1
4596.762695	849.591614	1.557288	3.836171	3322.888916	61074.949219	448.030243	245.003036	98.195496	19.507730	24.210432	127.157967	213.817200	138.342682	0.213763	0.000000	3.662452	2.929210	0.192369	0.583898	3.521516	4.785863	2.651307	2.389171	1.992092	1.290207	1.384003	2.104344	2.330043	2.140956	0.000000	0.000000	26151.000000		1
11413.262695	2405.038574	2.371395	2.991227	7658.576172	99998.000000	1127.781860	696.557983	176.482376	89.157051	44.960911	174.635208	270.786194	103.083221	3.313057	0.000000	4.057410	3.381122	0.375004	0.475849	3.884148	4.999991	3.052225	2.842957	2.246701	1.950156	1.652835	2.242132	2.432626	2.013188	0.520229	0.000000	26202.000000		1
8344.640625	2091.138672	2.371395	3.259512	7987.968750	99998.000000	1174.071899	730.494568	184.043701	66.124611	42.497005	170.728119	224.798386	128.872528	0.068532	0.000000	3.921408	3.320383	0.375004	0.513153	3.902436	4.999991	3.069695	2.863617	2.264921	1.820363	1.628358	2.232305	2.351793	2.110160	0.000000	0.000000	26291.000000		1
24404.705078	6572.267578	3.355108	9.750782	15424.401367	99998.000000	2423.100098	1477.468628	373.724457	151.978973	95.657578	455.002563	663.435547	332.661407	3.982074	0.000000	4.387474	3.817715	0.525706	0.989039	4.188208	4.999991	3.384371	3.169518	2.572551	2.181783	1.980719	2.658014	2.821799	2.522002	0.600109	0.000000	26319.000000		1
11945.256836	3720.345703	0.663004	4.539263	8458.652344	99998.000000	1256.062256	775.856323	166.663742	66.281883	51.193146	238.524109	301.361450	114.493050	2.447327	0.000000	4.077196	3.570583	0.000000	0.656985	3.927301	4.999991	3.099011	2.889781	2.221841	1.821395	1.709212	2.377532	2.479088	2.058779	0.388692	0.000000	26378.000000		1
9627.805664	1055.967773	3.567886	4.943233	6077.278320	85938.179688	861.966675	535.404907	104.344467	37.923820	37.806637	146.622528	157.813416	150.289093	1.217904	0.000000	3.983527	3.023651	0.552411	0.694011	3.783709	4.934186	2.935490	2.728682	2.018469	1.578912	1.577568	2.166201	2.198144	2.176928	0.085613	0.000000	26419.000000		1
11398.935547	2814.843018	2.843207	5.057332	6155.071777	83425.601562	917.353699	543.046387	138.731232	42.339733	38.093426	146.218552	173.953705	94.920563	0.339589	99998.000000	4.056864	3.449454	0.453808	0.703921	3.789233	4.921299	2.962537	2.734837	2.142174	1.626748	1.580850	2.165003	2.240434	1.977360	0.000000	4.999991	26514.000000		1
13302.197266	2263.569092	3.228674	5.344119	5228.750488	75594.515625	742.089417	446.167664	72.227325	34.963428	25.554943	88.709915	104.332130	164.486618	1.245140	99998.000000	4.123923	3.354794	0.509024	0.727876	3.718398	4.878490	2.870456	2.649498	1.858702	1.543614	1.407475	1.947972	2.018418	2.216130	0.095218	4.999991	26528.000000		1
13878.693359	7270.731445	1.890332	5.822099	11471.557617	99998.000000	1714.046875	1087.576050	119.901932	53.700226	27.707392	44.125217	70.876648	44.387337	0.404024	99998.000000	4.142349	3.861578	0.276538	0.765080	4.059622	4.999991	3.234023	3.036460	2.078826	1.729976	1.442596	1.644687	1.850503	1.647259	0.000000	4.999991	26592.000000		1
8242.574219	1996.255249	1.301338	3.459955	5407.746094	78653.015625	759.725281	467.319031	108.569191	51.470684	35.194710	164.276932	218.492142	107.671822	1.311651	99998.000000	3.916063	3.300216	0.114390	0.539070	3.733016	4.895715	2.880656	2.669613	2.035707	1.711560	1.546477	2.215577	2.339436	2.032102	0.117818	4.999991	26639.000000		1
9680.072266	3297.293945	1.585042	6.355586	13827.758789	99998.000000	2150.725830	1322.257812	304.210815	164.283096	84.124390	384.153656	489.858063	323.903595	2.768634	0.000000	3.985879	3.518158	0.200041	0.803156	4.140752	4.999991	3.332585	3.121316	2.483175	2.215593	1.924922	2.584505	2.690070	2.510416	0.442266	0.000000	26652.000000		1
7063.723145	1201.665161	3.694319	5.889941	5584.625977	77810.117188	755.312439	465.607544	98.032051	47.656097	32.481022	112.312851	146.591690	96.810898	3.592865	0.000000	3.849034	3.079783	0.567534	0.770111	3.746994	4.891036	2.878127	2.668020	1.991368	1.678118	1.511630	2.050429	2.166109	1.985924	0.555441	0.000000	26693.000000		1
14995.925781	3883.068604	2.584173	6.192147	16022.711914	99998.000000	2498.389648	1541.190918	349.662048	139.092041	109.855110	483.613495	642.768311	330.206757	2.397959	0.000000	4.175973	3.589175	0.412322	0.791841	4.204736	4.999991	3.397660	3.187856	2.543648	2.143302	2.040820	2.684498	2.808054	2.518786	0.379842	0.000000	26760.000000		1
16727.417969	3325.272705	1.877997	5.122090	9744.250977	99998.000000	1515.114868	914.020142	226.691803	87.294479	57.351372	307.189728	391.739655	169.016632	3.213728	99998.000000	4.223429	3.521827	0.273695	0.709447	3.988749	4.999991	3.180446	2.960956	2.355436	1.940987	1.758544	2.487407	2.592998	2.227929	0.507009	4.999991	26852.000000		1
8232.555664	1802.667358	3.034399	4.344988	8148.841309	99998.000000	1214.650757	743.680603	151.531845	45.179855	57.712170	229.451752	298.623108	199.783096	2.162352	99998.000000	3.915535	3.255916	0.482073	0.637989	3.911096	4.999991	3.084451	2.871387	2.180504	1.654945	1.761267	2.360691	2.475123	2.300559	0.334926	4.999991	26918.000000		1
7989.763672	3605.075684	3.401364	2.244962	8009.999023	99998.000000	1186.160156	724.431885	157.597549	67.854584	41.112404	194.056595	293.399231	206.835602	1.816198	99998.000000	3.902534	3.556914	0.531653	0.351209	3.903632	4.999991	3.074143	2.859998	2.197549	1.831579	1.613973	2.287928	2.467459	2.315625	0.259163	4.999991	26936.000000		1
7600.765137	799.641235	3.167000	3.786831	4754.533203	71705.039062	649.315125	390.657288	97.365967	40.292130	26.443060	109.969208	138.200836	94.309982	0.242706	0.000000	3.880857	2.902895	0.500648	0.578276	3.677108	4.855550	2.812455	2.591796	1.988407	1.605220	1.422312	2.041271	2.140511	1.974558	0.000000	0.000000	26961.000000		1
5981.897949	1484.373047	3.654230	5.174514	7737.461426	99998.000000	1126.236938	693.224487	169.796829	52.324879	34.571796	137.540909	188.684723	109.466560	1.291731	99998.000000	3.776839	3.171543	0.562796	0.713870	3.888598	4.999991	3.051630	2.840874	2.229930	1.718708	1.538722	2.138432	2.275737	2.039281	0.111172	4.999991	26987.000000		1
13135.583008	3113.345703	1.705307	4.122959	9482.533203	99998.000000	1419.182861	879.235596	196.079529	109.272285	71.218948	293.297485	432.953827	229.266724	1.568541	0.000000	4.118449	3.493227	0.231803	0.615209	3.976924	4.999991	3.152038	2.944105	2.292432	2.038510	1.852596	2.467308	2.636441	2.360341	0.195496	0.000000	27042.000000		1
7304.865234	1932.048706	3.830003	5.550730	4676.061035	71387.539062	652.568481	393.213684	101.590691	53.391853	36.890766	123.580833	174.132553	182.754700	0.850337	0.000000	3.863612	3.286018	0.583199	0.744350	3.669880	4.853622	2.814626	2.594629	2.006854	1.727475	1.566918	2.091951	2.240880	2.261868	0.000000	0.000000	27082.000000		1
24440.242188	6448.955078	3.574053	8.640636	17963.351562	99998.000000	2923.809814	1751.119507	390.136139	175.881042	124.037224	541.806702	712.090759	389.192505	1.993477	99998.000000	4.388105	3.809489	0.553161	0.936546	4.254387	4.999991	3.465949	3.243316	2.591216	2.245219	2.093552	2.733844	2.852535	2.590164	0.299611	4.999991	27133.000000		1
14267.059570	2776.900635	1.646716	4.730455	9184.071289	99998.000000	1399.616455	856.440613	276.851898	89.012115	75.835304	405.989624	493.771332	272.790619	2.969016	99998.000000	4.154335	3.443560	0.216619	0.674903	3.963035	4.999991	3.146009	2.932697	2.442247	1.949449	1.879871	2.608515	2.693526	2.435829	0.472613	4.999991	27214.000000		1
13532.404297	2346.857910	2.726025	2.152450	7319.081055	93442.289062	1072.647705	662.248291	143.615875	53.724895	29.468208	157.474197	229.356155	220.003174	1.598733	99998.000000	4.131375	3.370487	0.435530	0.332933	3.864457	4.970543	3.030457	2.821021	2.157202	1.730176	1.469354	2.197209	2.360510	2.342429	0.203776	4.999991	27249.000000		1
7571.352539	2828.550049	0.770935	2.673601	6563.411133	86631.460938	953.498169	583.406372	110.669220	82.974159	25.727633	102.016243	133.948364	84.485191	1.491932	0.000000	3.879174	3.451564	0.000000	0.427097	3.817130	4.937675	2.979320	2.765971	2.044027	1.918943	1.410400	2.008669	2.126937	1.926781	0.173749	0.000000	27271.000000		1
6467.855469	1229.742554	1.443190	3.879343	5992.284180	81240.492188	859.838867	521.361572	94.069450	23.744789	23.140375	95.142593	131.521454	104.199532	1.875753	99998.000000	3.810760	3.089814	0.159323	0.588758	3.777592	4.909772	2.934417	2.717139	1.973449	1.375568	1.364370	1.978375	2.118997	2.017866	0.273176	4.999991	27295.000000		1
6473.766602	1227.531494	2.106194	2.507080	3693.227295	54124.191406	453.778320	280.601715	37.223812	69.004822	11.573272	59.109104	88.059242	11.742877	0.169693	99998.000000	3.811157	3.089033	0.323498	0.399168	3.567406	4.733391	2.656844	2.448090	1.570821	1.838879	1.063456	1.771654	1.944775	1.069775	0.000000	4.999991	27312.000000		1
18065.460938	5580.728516	3.595639	8.409355	23830.076172	99998.000000	3834.111084	2341.125000	504.431824	205.259811	148.401840	639.237427	891.367004	420.671295	3.280809	0.000000	4.256849	3.746691	0.555776	0.924763	4.377125	4.999991	3.583665	3.369425	2.702802	2.312304	2.171439	2.805662	2.950057	2.623943	0.515981	0.000000	27337.000000		1
6593.249512	1146.102295	3.496960	3.604891	3120.428955	50719.835938	373.625793	236.029358	45.361797	28.018850	24.978283	76.492142	81.608063	88.654404	0.272560	99998.000000	3.819099	3.059223	0.543691	0.556892	3.494214	4.705178	2.572437	2.372966	1.656690	1.447450	1.397563	1.883617	1.911733	1.947700	0.000000	4.999991	27387.000000		1
9808.161133	1486.614990	1.908834	2.100026	6439.839355	87630.804688	919.034302	570.963501	128.844772	71.669174	37.236145	126.642982	159.904190	121.977287	1.210484	99998.000000	3.991588	3.172199	0.280768	0.322225	3.808875	4.942657	2.963332	2.756608	2.110067	1.855332	1.570965	2.102581	2.203860	2.086279	0.082959	4.999991	27413.000000		1
13575.385742	1640.296143	3.012813	5.902276	6604.992188	90158.890625	959.344971	582.290039	140.223770	66.840034	46.499695	183.818588	262.521759	158.050858	0.171569	0.000000	4.132752	3.214922	0.478972	0.771020	3.819872	4.955009	2.981975	2.765139	2.146822	1.825037	1.667450	2.264390	2.419165	2.198797	0.000000	0.000000	27451.000000		1
13293.439453	1504.734985	1.242747	2.627345	7950.973145	99998.000000	1192.842529	715.106689	144.618103	66.929466	39.918999	152.133163	178.684158	62.229847	1.848951	99998.000000	4.123637	3.177460	0.094383	0.419517	3.900420	4.999991	3.076583	2.854371	2.160223	1.825617	1.601180	2.182224	2.252086	1.793999	0.266925	4.999991	27477.000000		1
11058.003906	1881.854614	2.260381	3.250261	7099.814941	96181.289062	1028.651978	622.594543	130.232452	45.765766	33.307461	159.925781	195.314758	84.075050	1.170113	99998.000000	4.043677	3.274586	0.354182	0.511918	3.851247	4.983090	3.012269	2.794205	2.114719	1.660541	1.522542	2.203918	2.290735	1.924667	0.068228	4.999991	27497.000000		1
7900.708496	890.657776	2.596508	3.718989	4076.829102	62102.359375	503.093475	323.860413	98.016640	45.997047	27.833826	117.990013	180.398712	148.460434	0.831566	0.000000	3.897666	2.949711	0.414390	0.570425	3.610322	4.793108	2.701649	2.510358	1.991300	1.662730	1.444573	2.071845	2.256233	2.171611	0.000000	0.000000	27533.000000		1
4787.069824	1389.526489	1.267417	2.473158	3958.021973	58604.988281	500.114594	306.477386	62.158920	43.391289	13.759643	74.126915	89.795387	97.618835	1.936025	99998.000000	3.680070	3.142867	0.102919	0.393252	3.597478	4.767935	2.699069	2.486398	1.793503	1.637403	1.138607	1.869976	1.953254	1.989534	0.286911	4.999991	27551.000000		1
9877.850586	590.665466	4.144545	2.843207	4906.240723	67990.398438	666.685791	397.780701	78.037094	58.467686	16.420908	73.562592	84.022629	79.945930	1.027522	99998.000000	3.994663	2.771342	0.617477	0.453808	3.690749	4.832448	2.823921	2.599644	1.892301	1.766916	1.215397	1.866657	1.924396	1.902796	0.011791	4.999991	27568.000000		1
16602.689453	2406.247559	2.550252	4.055117	8934.469727	99998.000000	1352.062134	805.318359	185.548553	82.650368	40.378475	185.110672	271.362854	156.465820	2.958101	0.000000	4.220179	3.381340	0.406583	0.608003	3.951069	4.999991	3.130997	2.905968	2.268458	1.917245	1.606150	2.267431	2.433550	2.194419	0.471013	0.000000	27583.000000		1
4843.168945	0.000000	0.829526	1.739229	2067.150391	36294.468750	235.600723	142.425552	34.772240	19.205524	15.637639	37.109711	56.056202	27.383600	0.808525	0.000000	3.685130	0.000000	0.000000	0.240357	3.315372	4.559841	2.372177	2.153588	1.541233	1.283426	1.194171	1.569488	1.748624	1.437491	0.000000	0.000000	27665.000000		0
9384.344727	601.510986	2.158617	1.933504	3217.690186	50441.527344	406.664978	256.477631	67.318016	24.432463	21.376476	64.817108	106.604851	40.042347	0.620701	0.000000	3.972404	2.779243	0.334176	0.286345	3.507544	4.702788	2.609237	2.409050	1.828131	1.387967	1.329936	1.811690	2.027777	1.602520	0.000000	0.000000	27677.000000		1
9660.517578	1801.069946	1.322924	4.687283	8551.962891	99998.000000	1319.482422	792.477661	218.655579	115.048126	49.598854	233.371185	261.047729	198.928909	1.271669	0.000000	3.985000	3.255531	0.121535	0.670921	3.932066	4.999991	3.120404	2.898987	2.339761	2.060879	1.695472	2.368047	2.416720	2.298698	0.104374	0.000000	27720.000000		1
24539.097656	5685.131348	2.177119	5.624740	13461.062500	99998.000000	2118.383545	1291.047363	359.983337	154.211609	112.482452	492.047516	647.918152	334.705933	4.098177	99998.000000	4.389859	3.754740	0.337882	0.750102	4.129079	4.999991	3.326005	3.110942	2.556282	2.188117	2.051085	2.692007	2.811520	2.524663	0.612591	4.999991	27845.000000		1
3134.447754	358.879333	3.015897	4.745874	1751.733276	34495.691406	164.838165	88.645157	13.614707	17.774670	6.093468	16.316061	18.450008	41.537960	0.551319	99998.000000	3.496161	2.554949	0.479416	0.676316	3.243468	4.537765	2.217058	1.947655	1.134008	1.249802	0.784864	1.212615	1.265997	1.618445	0.000000	4.999991	27888.000000		1
11767.210938	4812.683105	1.415436	3.043650	6121.347656	85501.398438	863.687378	538.652039	132.902969	59.509991	38.176685	121.813850	157.505035	108.917656	1.548432	99998.000000	4.070673	3.682387	0.150890	0.483395	3.786847	4.931973	2.936357	2.731308	2.123535	1.774590	1.581798	2.085697	2.197294	2.037098	0.189892	4.999991	27921.000000		1
25016.250000	8900.237305	3.456871	8.770153	28524.439453	99998.000000	4692.130371	2824.754150	666.574829	294.336700	177.981064	942.550903	1237.297729	722.705017	4.582083	99998.000000	4.398222	3.949402	0.538683	0.943007	4.455217	4.999991	3.671370	3.450981	2.823849	2.468844	2.250374	2.974305	3.092474	2.858961	0.661063	4.999991	28016.000000		1
12856.702148	2695.008789	2.346725	6.491270	7038.017090	92334.437500	1081.778687	640.918091	142.477982	83.072838	58.190151	231.816971	311.892426	187.960037	2.672199	0.000000	4.109129	3.430560	0.370462	0.812330	3.847450	4.965364	3.034138	2.806803	2.153748	1.919459	1.764850	2.365145	2.494005	2.274065	0.426869	0.000000	28103.000000		1
10874.098633	1721.327515	4.776711	6.333999	7027.458008	95308.289062	1043.725342	633.282776	163.604675	40.643677	30.029448	161.224030	222.356064	77.580696	2.259724	99998.000000	4.036393	3.235863	0.679129	0.801678	3.846798	4.979131	3.018586	2.801598	2.213796	1.608993	1.477547	2.207430	2.347049	1.889754	0.354055	4.999991	28144.000000		1
17301.359375	5716.545410	2.100026	3.361275	11217.355469	99998.000000	1687.150513	1046.479126	227.459656	93.437286	54.748699	267.764130	352.980164	203.616180	1.510889	99998.000000	4.238080	3.757134	0.322225	0.526504	4.049891	4.999991	3.227154	3.019731	2.356904	1.970520	1.738374	2.427752	2.547750	2.308812	0.179232	4.999991	28185.000000		1
3977.326172	0.000000	1.421604	2.266548	1692.028931	33573.582031	167.736893	97.896370	21.040350	15.979934	6.938412	8.100982	0.000000	52.830612	0.342000	0.000000	3.599591	0.000000	0.152779	0.355365	3.228408	4.525998	2.224629	1.990767	1.323053	1.203575	0.841260	0.908538	0.000000	1.722886	0.000000	0.000000	28240.000000		0
10106.774414	2929.428467	1.868746	3.978023	6461.533691	94011.109375	924.375366	579.015137	142.123352	73.306641	32.055466	145.987274	186.578522	154.347290	1.240627	99998.000000	4.004612	3.466783	0.271550	0.599667	3.810336	4.973179	2.965848	2.762690	2.152665	1.865143	1.505902	2.164315	2.270862	2.188499	0.093641	4.999991	28257.000000		1
6721.110352	1356.101929	3.370527	1.788568	3928.855957	55967.125000	524.642639	317.625092	77.463516	37.834393	18.070709	71.123352	87.618271	42.756039	0.961564	99998.000000	3.827441	3.132292	0.527698	0.252506	3.594266	4.747933	2.719864	2.501915	1.889097	1.577887	1.256975	1.852012	1.942595	1.630997	0.000000	4.999991	28275.000000		1
4748.874512	622.619202	2.729109	3.580221	2438.996826	40239.093750	267.859711	161.705093	30.932983	21.296299	12.933200	37.362579	63.404751	38.201355	0.084980	0.000000	3.676591	2.794223	0.436021	0.553910	3.387211	4.604648	2.427907	2.208724	1.490422	1.328304	1.111706	1.572437	1.802122	1.582079	0.000000	0.000000	28296.000000		1
14383.115234	3383.854492	3.018980	2.010598	10480.298828	99998.000000	1636.385986	978.686157	232.643417	74.204002	49.601936	270.931122	379.580475	191.614273	4.451012	99998.000000	4.157853	3.529412	0.479860	0.303325	4.020374	4.999991	3.213886	2.990644	2.366691	1.870427	1.695499	2.432859	2.579304	2.282428	0.648459	4.999991	28313.000000		1
9622.449219	1844.646240	1.754647	2.158617	5643.578125	78489.859375	791.382935	480.946075	113.860886	41.328266	15.360103	86.131905	111.236626	84.371094	2.116230	0.000000	3.983286	3.265913	0.244190	0.334176	3.751554	4.894814	2.898387	2.682096	2.056375	1.616247	1.186394	1.935164	2.046248	1.926194	0.325563	0.000000	28330.000000		1
18089.898438	2804.592529	2.840123	5.843685	8949.071289	99998.000000	1265.338135	814.791626	161.452225	77.019463	42.136208	189.397064	239.483154	150.252090	1.939773	0.000000	4.257436	3.447870	0.453337	0.766687	3.951778	4.999991	3.102207	2.911047	2.208044	1.886600	1.624655	2.277373	2.379275	2.176821	0.287751	0.000000	28345.000000		1
19837.019531	4156.916992	2.513247	6.256906	13371.899414	99998.000000	2080.882324	1288.179443	285.967438	121.332787	85.336304	359.819885	487.360229	265.173767	0.114277	99998.000000	4.297476	3.618771	0.400235	0.796360	4.126193	4.999991	3.318248	3.109976	2.456316	2.083978	1.931134	2.556085	2.687850	2.423531	0.000000	4.999991	28402.000000		1
26506.298828	6033.029785	2.605759	8.141070	17819.578125	99998.000000	2855.397217	1734.251465	441.575958	150.375443	108.359497	476.656586	664.110901	366.761383	2.543153	99998.000000	4.423349	3.780535	0.415934	0.910681	4.250897	4.999991	3.455667	3.239112	2.645005	2.177177	2.034867	2.678205	2.822241	2.564384	0.405373	4.999991	28450.000000		1
4172.982910	293.013763	1.242747	1.424687	1982.905640	34189.398438	208.022842	110.897415	23.424080	20.580872	13.013377	15.307679	25.672125	28.845293	1.477273	0.000000	3.620447	2.466888	0.094383	0.153720	3.297302	4.533892	2.318111	2.044921	1.369663	1.313464	1.114390	1.184909	1.409462	1.460075	0.169461	0.000000	28479.000000		1
23933.244141	6775.788086	2.698272	8.659139	16902.597656	99998.000000	2660.477051	1631.131226	378.044800	139.755035	105.177078	472.296173	600.848022	352.187622	0.895858	99998.000000	4.379002	3.830960	0.431086	0.937475	4.227953	4.999991	3.424959	3.212489	2.577543	2.145367	2.021921	2.674214	2.778765	2.546774	0.000000	4.999991	28497.000000		1
21796.917969	5144.342285	3.330438	6.722550	14683.027344	99998.000000	2304.037109	1425.476685	270.302032	117.021721	83.307205	366.890900	464.663910	289.211517	1.822628	0.000000	4.338395	3.711330	0.522501	0.827534	4.166816	4.999991	3.362489	3.153960	2.431849	2.068266	1.920683	2.564537	2.667139	2.461215	0.260698	0.000000	28586.000000		1
21354.609375	4755.334961	2.772281	7.462648	12758.475586	99998.000000	1983.260376	1217.845581	285.424683	103.724640	91.624046	388.230377	546.558777	289.976288	1.750220	0.000000	4.329492	3.677181	0.442837	0.872893	4.105799	4.999991	3.297380	3.085592	2.455492	2.015882	1.962009	2.589090	2.737637	2.462363	0.243093	0.000000	28682.000000		1
5124.390625	775.961182	0.622915	2.038351	2171.500977	40096.394531	252.215912	127.635948	55.498047	21.814367	16.013855	32.101719	36.961693	66.716690	1.252684	0.000000	3.709642	2.889840	0.000000	0.309279	3.336760	4.603106	2.401772	2.105973	1.744278	1.338743	1.204496	1.506528	1.567752	1.824234	0.097842	0.000000	28712.000000		1
7586.422852	1775.622925	1.655968	3.589472	4540.182617	65921.453125	628.561523	384.085815	81.592644	56.346073	17.725330	67.487625	90.473808	66.642677	1.102009	0.000000	3.880037	3.249351	0.219052	0.555031	3.657073	4.819027	2.798348	2.584428	1.911651	1.750864	1.248594	1.829224	1.956523	1.823752	0.042185	0.000000	28753.000000		1
11576.540039	716.229187	2.133947	3.481541	6661.479980	86901.437500	971.115601	593.860229	143.794739	48.892677	40.264378	119.763161	169.035141	148.568359	1.425321	99998.000000	4.063579	2.855052	0.329184	0.541772	3.823571	4.939027	2.987271	2.773684	2.157743	1.689244	1.604921	2.078323	2.227977	2.171926	0.153913	4.999991	28790.000000		1
8407.101562	2093.278809	0.138768	1.443190	4549.430664	66499.234375	624.441650	381.094604	77.879822	38.663918	17.645153	89.113884	110.659966	66.861626	2.614785	0.000000	3.924646	3.320827	0.000000	0.159323	3.657957	4.822817	2.795492	2.581033	1.891425	1.587306	1.246625	1.949945	2.043991	1.825177	0.417436	0.000000	28824.000000		1
6214.257812	762.691833	2.525582	2.997394	3442.901855	49685.140625	421.886292	267.323151	52.392723	31.278362	11.804552	50.326618	79.745483	43.052078	2.569719	99998.000000	3.793389	2.882349	0.402361	0.476744	3.536925	4.696227	2.625196	2.427037	1.719271	1.495244	1.072049	1.701798	1.901706	1.633994	0.409886	4.999991	28892.000000		1
6202.536621	1276.316284	2.010598	4.138377	5718.133789	83593.062500	792.733643	492.886292	153.823059	31.463387	25.776972	131.382690	155.075058	99.354980	0.577656	99998.000000	3.792569	3.105958	0.303325	0.616830	3.757254	4.922170	2.899127	2.692747	2.187021	1.497805	1.411232	2.118538	2.190542	1.997190	0.000000	4.999991	28912.000000		1
26580.337891	9888.304688	3.672733	7.296126	21621.433594	99998.000000	3521.361328	2124.270508	485.281799	183.920349	120.574188	598.547546	784.700500	493.373535	4.089036	99998.000000	4.424561	3.995122	0.564989	0.863092	4.334885	4.999991	3.546710	3.327210	2.685994	2.264630	2.081254	2.777099	2.894704	2.693176	0.611621	4.999991	29042.000000		1
11412.210938	606.682434	2.396065	4.730455	5500.535645	79116.171875	777.857666	471.235382	129.208649	62.495049	26.936459	128.789261	181.357758	136.732971	0.326951	99998.000000	4.057370	2.782961	0.379499	0.674903	3.740405	4.898265	2.890900	2.673238	2.111292	1.795846	1.430341	2.109880	2.258536	2.135873	0.000000	4.999991	29070.000000		1
8265.613281	1507.652222	1.902667	3.435285	3338.837891	49285.117188	403.029236	251.047165	53.472031	25.693710	15.619137	45.152103	38.303120	15.360103	0.781199	0.000000	3.917275	3.178301	0.279363	0.535963	3.523595	4.692716	2.605337	2.399755	1.728127	1.409827	1.193657	1.654678	1.583234	1.186394	0.000000	0.000000	29098.000000		1
7078.046875	3314.741699	2.127780	4.761292	7345.989746	96658.867188	1035.393066	657.058411	141.691635	43.150757	39.194321	154.168442	176.534790	96.246567	0.169284	99998.000000	3.849913	3.520450	0.327927	0.677725	3.866050	4.985242	3.015105	2.817604	2.151344	1.634988	1.593223	2.187995	2.246830	1.983385	0.000000	4.999991	29121.000000		1
21568.144531	5159.822754	2.621178	5.186849	15349.945312	99998.000000	2430.655273	1478.393677	362.518158	127.524933	93.801163	478.192291	558.693298	312.148376	2.821881	99998.000000	4.333813	3.712635	0.418496	0.714904	4.186107	4.999991	3.385723	3.169790	2.559330	2.105595	1.972208	2.679603	2.747174	2.494361	0.450539	4.999991	29195.000000		1
11480.472656	4622.475098	2.778449	4.674948	12722.408203	99998.000000	1942.416260	1211.193848	239.859375	81.712906	69.566063	277.548828	457.858124	163.055771	1.866602	99998.000000	4.059960	3.664875	0.443802	0.669777	4.104569	4.999991	3.288342	3.083214	2.379957	1.912291	1.842397	2.443339	2.660731	2.212336	0.271052	4.999991	29244.000000		1
9209.468750	708.920715	1.483278	3.419866	5152.396973	71064.898438	735.009155	441.141174	107.338776	19.982628	34.402191	105.013641	115.211563	111.588173	0.887698	0.000000	3.964235	2.850598	0.171223	0.534009	3.712009	4.851655	2.866293	2.644578	2.030757	1.300653	1.536586	2.021246	2.061496	2.047618	0.000000	0.000000	29284.000000		1
9541.405273	1933.442505	1.908834	4.283313	6066.281738	84217.179688	860.464905	532.210144	136.998184	80.275887	54.258385	210.394241	256.323456	142.407059	1.344168	0.000000	3.979612	3.286331	0.280768	0.631780	3.782923	4.925401	2.934733	2.726083	2.136715	1.904585	1.734467	2.323034	2.408788	2.153532	0.128453	0.000000	29373.000000		1
8897.600586	728.227966	0.928205	1.566539	4539.954102	65854.273438	610.219482	381.353638	93.190582	24.176512	13.913829	71.632164	90.301125	48.510296	1.258159	0.000000	3.949273	2.862267	0.000000	0.194941	3.657052	4.818584	2.785486	2.581328	1.969372	1.383394	1.143447	1.855108	1.955693	1.685834	0.099736	0.000000	29427.000000		1
10958.222656	2452.812012	2.315888	3.984190	6887.363770	95326.242188	997.262634	617.635864	184.450745	73.081528	47.924385	188.101898	280.163818	186.023453	1.834259	0.000000	4.039740	3.389664	0.364717	0.600340	3.838053	4.979212	2.998810	2.790733	2.265880	1.863808	1.680557	2.274393	2.447412	2.269568	0.263461	0.000000	29463.000000		1
16393.324219	3241.595459	2.716774	7.018589	13978.482422	99998.000000	2175.238525	1330.815186	304.929352	136.051468	94.621437	437.218658	602.161682	307.303802	0.968857	0.000000	4.214667	3.510759	0.434053	0.846250	4.145460	4.999991	3.337507	3.124118	2.484199	2.133703	1.975990	2.640699	2.779713	2.487568	0.000000	0.000000	29498.000000		1
15259.381836	7990.386719	1.853327	5.859104	20360.119141	99998.000000	3226.540527	1991.450684	448.733337	193.159225	96.817062	462.937042	569.757751	321.143646	4.019605	0.000000	4.183537	3.902568	0.267952	0.767831	4.308780	4.999991	3.508737	3.299170	2.651988	2.285915	1.985952	2.665522	2.755690	2.506699	0.604183	0.000000	29533.000000		1
19380.884766	3598.424072	2.001346	3.151581	11866.170898	99998.000000	1821.919067	1116.668091	203.674774	84.753479	57.413048	266.484375	338.625366	153.733627	2.895045	0.000000	4.287374	3.556112	0.301322	0.498528	4.074311	4.999991	3.260529	3.047924	2.308937	1.928158	1.759011	2.425672	2.529720	2.186769	0.461655	0.000000	29559.000000		1
12757.692383	3479.814209	2.907966	5.763508	11614.581055	99998.000000	1846.203613	1100.799194	273.885345	129.483109	83.014244	357.941895	426.080170	268.371613	4.904714	0.000000	4.105772	3.541556	0.463589	0.760687	4.065003	4.999991	3.266280	3.041708	2.437569	2.112213	1.919153	2.553813	2.629491	2.428737	0.690614	0.000000	29606.000000		1
4176.880859	417.778748	1.467860	3.601807	2541.494141	48460.460938	297.590027	178.745834	63.512684	25.558027	34.611885	107.366531	143.696060	130.531570	0.162848	0.000000	3.620852	2.620946	0.166685	0.556520	3.405089	4.685388	2.473618	2.252236	1.802860	1.407527	1.539225	2.030869	2.157445	2.115716	0.000000	0.000000	29668.000000		1
4281.148438	1666.140991	2.470075	3.904013	4849.561523	67153.570312	655.516541	408.607727	78.678513	50.826183	29.859842	90.612579	153.197052	93.841255	2.219007	0.000000	3.631560	3.221712	0.392710	0.591511	3.685703	4.827069	2.816584	2.611307	1.895856	1.706087	1.475088	1.957188	2.185251	1.972394	0.346159	0.000000	29701.000000		1
7133.190430	2694.268799	1.729977	3.552467	4762.655762	68854.320312	658.282654	392.396515	115.513771	41.198750	23.020109	103.357674	130.833786	115.245483	0.995119	99998.000000	3.853284	3.430441	0.238040	0.550530	3.677849	4.837931	2.818412	2.593725	2.062634	1.614884	1.362107	2.014343	2.116720	2.061624	0.000000	4.999991	29726.000000		1
13006.682617	4677.384277	2.096942	10.678988	17188.093750	99998.000000	2697.959961	1670.029541	374.439880	158.615189	108.862144	492.975739	655.852661	385.063385	1.622786	99998.000000	4.114167	3.670003	0.321587	1.028530	4.235228	4.999991	3.431036	3.222724	2.573382	2.200345	2.036877	2.692826	2.816806	2.585532	0.210261	4.999991	29758.000000		1
15274.782227	1867.487549	2.528666	4.878475	8885.694336	99998.000000	1340.982300	812.016235	188.271500	46.903667	41.457783	187.707184	217.721207	169.670395	2.116477	99998.000000	4.183975	3.271258	0.402891	0.688284	3.948691	4.999991	3.127423	2.909565	2.274785	1.671207	1.617606	2.273481	2.337901	2.229606	0.325614	4.999991	29780.000000		1
3326.095947	919.244019	2.272716	1.964342	1654.795898	32638.220703	136.221069	74.416786	30.362492	34.630386	7.243702	4.076703	26.538656	0.000000	0.578658	99998.000000	3.521935	2.963431	0.356545	0.293217	3.218745	4.513727	2.134244	1.871671	1.482337	1.539457	0.859961	0.610309	1.423879	0.000000	0.000000	4.999991	29806.000000		1
12236.059570	2599.138428	2.544085	3.466122	8351.073242	99998.000000	1252.571533	755.112000	184.876312	71.573578	39.872742	255.419907	351.237854	204.673904	3.470705	99998.000000	4.087642	3.414829	0.405532	0.539844	3.921742	4.999991	3.097803	2.878011	2.266881	1.854753	1.600676	2.407255	2.545601	2.311063	0.540418	4.999991	29840.000000		1
14276.769531	3083.600098	2.550252	5.140593	8328.364258	99998.000000	1289.372803	768.708252	186.541519	97.726768	55.852676	266.398010	335.035889	227.616928	1.766305	0.000000	4.154630	3.489058	0.406583	0.711013	3.920560	4.999991	3.110379	2.885761	2.270776	1.990013	1.747044	2.425531	2.525091	2.357205	0.247066	0.000000	29911.000000		1
5178.152344	81.765335	2.587257	2.026016	2460.626221	39879.492188	260.616028	161.865448	24.318363	44.149887	8.865749	24.228935	37.026451	26.563326	2.829544	99998.000000	3.714175	1.912569	0.412840	0.306643	3.391046	4.600749	2.416001	2.209154	1.385934	1.644930	0.947715	1.384334	1.568512	1.424282	0.451716	4.999991	29924.000000		0
10924.708984	1588.520142	3.210172	4.822968	5921.524902	81215.289062	816.722046	506.615112	120.820885	54.616096	37.122047	117.755646	158.063202	162.972504	1.085421	99998.000000	4.038410	3.200993	0.506528	0.683314	3.772434	4.909638	2.912074	2.704678	2.082142	1.737321	1.569632	2.070982	2.198831	2.212114	0.035598	4.999991	29963.000000		1
10070.417969	720.321289	2.380646	2.988143	5452.235352	71240.125000	744.254150	477.387421	114.958694	40.856453	31.753258	88.876434	126.516548	66.966469	0.916606	0.000000	4.003047	2.857526	0.376695	0.475401	3.736575	4.852725	2.871721	2.678871	2.060542	1.611261	1.501788	1.948787	2.102147	1.825857	0.000000	0.000000	30013.000000		1
17565.013672	4445.647461	3.648063	6.500521	11338.272461	99998.000000	1727.458008	1072.586060	270.761505	95.790176	71.265205	297.790497	406.177734	234.657104	2.122904	99998.000000	4.244648	3.647935	0.562062	0.812948	4.054547	4.999991	3.237407	3.030432	2.432587	1.981321	1.852877	2.473911	2.608716	2.370434	0.326930	4.999991	30072.000000		1
10791.741211	3489.213379	3.170084	5.464385	8147.367188	99998.000000	1202.827759	748.987732	185.576309	58.954918	36.733498	183.840164	252.959091	165.319229	1.283064	0.000000	4.033092	3.542727	0.501071	0.737541	3.911017	4.999991	3.080204	2.874475	2.268523	1.770520	1.565062	2.264440	2.403050	2.218323	0.108248	0.000000	30124.000000		1
7478.627930	835.511230	1.242747	3.194753	3295.153809	53503.183594	396.235748	243.837387	64.043083	19.661919	19.085258	62.454960	60.580048	58.473854	1.186102	99998.000000	3.873822	2.921952	0.094383	0.504437	3.517876	4.728380	2.597954	2.387100	1.806472	1.293626	1.280698	1.795567	1.782330	1.766962	0.074122	4.999991	30151.000000		1
30686.380859	8751.188477	2.059937	7.521239	24768.500000	99998.000000	4008.262207	2433.584961	545.254333	222.285141	120.534096	704.985840	854.183289	519.492798	4.193875	0.000000	4.486946	3.942067	0.313854	0.876289	4.393900	4.999991	3.602956	3.386246	2.736599	2.346910	2.081110	2.848180	2.931551	2.715580	0.622616	0.000000	30190.000000		1
8939.314453	859.388672	2.917217	1.387682	4743.413086	68263.820312	664.860229	390.512329	86.881256	56.157967	21.428900	77.182899	78.095680	81.700577	1.678779	0.000000	3.951304	2.934190	0.464969	0.142290	3.676091	4.834190	2.822730	2.591635	1.938926	1.749411	1.331000	1.887521	1.892627	1.912225	0.224993	0.000000	30220.000000		1
10654.524414	1889.875488	2.371395	3.842339	4567.087891	65299.476562	611.055176	369.601501	92.752693	33.958130	21.065020	100.569969	138.058990	67.487625	0.372590	99998.000000	4.027534	3.276433	0.375004	0.584596	3.659639	4.814910	2.786080	2.567734	1.967327	1.530944	1.323562	2.002468	2.140065	1.829224	0.000000	4.999991	30238.000000		1
9552.509766	1801.029907	2.503996	3.669649	4805.716797	68438.796875	640.134827	401.114227	88.025322	53.953094	22.714819	82.375916	109.343208	67.617142	2.053565	99998.000000	3.980118	3.255521	0.398634	0.564625	3.681758	4.835302	2.806272	2.603268	1.944608	1.732016	1.356309	1.915800	2.038792	1.830057	0.312509	4.999991	30278.000000		1
2565.312988	642.715942	0.885033	4.079786	1701.088989	38302.699219	138.845337	86.400192	57.070751	33.107018	9.448576	38.201355	62.704742	22.036398	1.311845	0.000000	3.409140	2.808019	0.000000	0.610637	3.230727	4.583230	2.142531	1.936515	1.756414	1.519920	0.975366	1.582079	1.797300	1.343141	0.117883	0.000000	30312.000000		1
9111.590820	2033.330933	3.234842	4.619441	7138.075195	93862.796875	1085.846069	638.111877	146.505341	97.526321	47.770199	186.180725	218.729584	140.538315	1.507705	99998.000000	3.959594	3.308208	0.509853	0.664589	3.853581	4.972494	3.035768	2.804897	2.165854	1.989122	1.679157	2.269935	2.339907	2.147795	0.178316	4.999991	30349.000000		1
6628.601074	353.445801	0.863447	2.880212	4198.270020	65108.769531	553.352234	334.631897	88.105499	57.517895	18.690540	107.079742	124.570709	105.574883	1.854765	0.000000	3.821422	2.548323	0.000000	0.459424	3.623070	4.813640	2.743002	2.524567	1.945003	1.759803	1.271622	2.029707	2.095416	2.023561	0.268289	0.000000	30374.000000		1
10098.828125	2729.142822	1.569623	4.745874	10474.020508	99998.000000	1607.226074	967.698792	218.584656	116.879868	74.256432	325.982025	414.303375	226.506775	2.964813	0.000000	4.004271	3.436026	0.195795	0.676316	4.020113	4.999991	3.206077	2.985740	2.339620	2.067740	1.870734	2.513194	2.617318	2.355081	0.471997	0.000000	30404.000000		1
2245.837646	228.835007	3.333522	2.698272	1051.490112	29702.482422	39.903580	22.569883	21.253128	8.276754	12.985624	45.426556	56.478676	59.213951	0.072746	99998.000000	3.351378	2.359523	0.522903	0.431086	3.021805	4.472793	1.601012	1.353529	1.327423	0.917860	1.113463	1.657310	1.751884	1.772424	0.000000	4.999991	30453.000000		1
31128.699219	7241.340332	3.185502	7.891287	19704.218750	99998.000000	3147.852783	1924.043335	418.750122	157.643814	116.667091	538.982056	730.898499	446.944763	2.725650	99998.000000	4.493161	3.859819	0.503178	0.897148	4.294559	4.999991	3.498014	3.284215	2.621955	2.197677	2.066948	2.731574	2.863857	2.650254	0.435470	4.999991	30472.000000		1
13539.062500	2159.665527	2.590341	3.564802	5968.270996	80354.203125	900.279053	523.433838	142.962128	103.416260	42.025192	145.978027	214.073151	129.677383	0.847256	99998.000000	4.131588	3.334387	0.413357	0.552035	3.775849	4.905009	2.954377	2.718862	2.155221	2.014589	1.623510	2.164288	2.330562	2.112864	0.000000	4.999991	30624.000000		1
12489.604492	1481.255371	1.159486	4.058200	7365.380371	99998.000000	1152.177368	663.087097	181.989929	70.198227	51.399757	228.893585	316.114044	118.526581	1.571407	0.000000	4.096549	3.170630	0.064265	0.608333	3.867195	4.999991	3.061519	2.821571	2.260047	1.846326	1.710961	2.359634	2.499844	2.073816	0.196289	0.000000	30677.000000		1
12459.155273	2517.280518	3.370527	3.133079	6756.101562	93342.171875	979.910400	603.543152	139.681030	26.729847	35.839211	170.786697	198.709961	90.535484	1.465901	0.000000	4.095489	3.400932	0.527698	0.495971	3.829696	4.970078	2.991186	2.780708	2.145138	1.426996	1.554358	2.232454	2.298220	1.956819	0.166105	0.000000	30718.000000		1
5655.317871	795.012512	2.195622	3.022064	4883.115723	69996.679688	688.586548	409.921387	84.358757	69.026405	26.014420	97.032921	146.995651	64.561157	2.354743	99998.000000	3.752457	2.900374	0.341558	0.480304	3.688697	4.845078	2.837959	2.612700	1.926130	1.839015	1.415214	1.986919	2.167305	1.809971	0.371943	4.999991	30738.000000		1
10019.906250	1657.941284	2.658183	4.887726	6347.768066	93873.812500	964.889526	565.018005	153.341995	56.870312	54.125782	218.976288	281.341827	167.083130	1.359673	0.000000	4.000864	3.219569	0.424585	0.689107	3.802621	4.972545	2.984478	2.752062	2.185661	1.754886	1.733404	2.340397	2.449234	2.222933	0.133435	0.000000	30794.000000		1
4924.576660	1051.980469	2.689020	4.135293	3221.806885	52977.109375	392.134399	241.058945	78.027840	56.444756	17.589645	97.254951	126.445625	101.183640	0.795091	0.000000	3.692369	3.022008	0.429594	0.616506	3.508100	4.724088	2.593435	2.382123	1.892250	1.751624	1.245257	1.987912	2.101904	2.005110	0.000000	0.000000	30823.000000		1
5601.179688	1068.447632	2.938803	3.792999	2577.398193	44255.742188	300.991394	169.815323	27.189325	12.674167	6.084217	15.776407	6.654708	73.241882	0.078465	0.000000	3.748280	3.028753	0.468170	0.578983	3.411181	4.645969	2.478554	2.229977	1.434398	1.102919	0.784205	1.198008	0.823129	1.864759	0.000000	0.000000	30843.000000		1
9206.329102	1654.216187	2.463907	3.626477	5414.478027	77050.921875	750.964417	455.714905	133.143509	59.035095	25.999001	90.594078	129.023636	83.381210	1.252316	0.000000	3.964087	3.218592	0.391624	0.559485	3.733557	4.886778	2.875619	2.658693	2.124320	1.771110	1.414957	1.957100	2.110669	1.921068	0.097714	0.000000	30859.000000		1
10688.336914	1374.064697	1.773150	1.911918	6226.993652	81802.578125	850.081909	554.992798	137.417572	39.422516	38.926033	120.564934	154.988708	79.498787	1.786411	99998.000000	4.028910	3.138007	0.248745	0.281469	3.794278	4.912767	2.929461	2.744287	2.138042	1.595744	1.590240	2.081221	2.190300	1.900360	0.251981	4.999991	30909.000000		1
19656.703125	3797.821533	0.909703	5.908443	13124.191406	99998.000000	2048.237793	1254.270630	307.473419	110.083305	76.806679	393.161285	492.059845	321.041870	5.767943	0.000000	4.293511	3.579535	0.000000	0.771473	4.118073	4.999991	3.311380	3.098391	2.487808	2.041721	1.885399	2.594571	2.692018	2.506562	0.761021	0.000000	30932.000000		1
24264.361328	7402.064453	2.861710	7.539741	18597.744141	99998.000000	2948.464355	1808.810181	395.137939	164.687073	114.419044	504.015503	677.781128	376.422729	4.149113	99998.000000	4.384969	3.869353	0.456626	0.877356	4.269460	4.999991	3.469596	3.257393	2.596749	2.216660	2.058498	2.702444	2.831089	2.575676	0.617955	4.999991	30969.000000		1
6942.710938	246.927292	2.895631	4.684199	3499.281738	55585.878906	469.761353	279.405243	65.424599	43.597897	27.725895	81.120834	125.335480	85.909882	1.294533	99998.000000	3.841529	2.392569	0.461743	0.670635	3.543979	4.744965	2.671877	2.446234	1.815741	1.639466	1.442886	1.909132	2.098074	1.934043	0.112113	4.999991	31060.000000		0
14313.922852	2965.132080	3.860841	7.709347	10216.383789	99998.000000	1594.206543	960.751160	227.647766	100.899933	69.846680	300.871124	368.303253	264.353516	1.589914	0.000000	4.155759	3.472044	0.586682	0.887018	4.009297	4.999991	3.202545	2.982611	2.357263	2.003891	1.844146	2.478380	2.566206	2.422185	0.201374	0.000000	31078.000000		1
7789.289551	4075.200928	2.204873	4.076703	8054.611328	99998.000000	1179.585571	737.793762	184.475418	85.117355	44.399670	223.925690	324.461731	188.601456	2.719733	0.000000	3.891498	3.610149	0.343384	0.610309	3.906044	4.999991	3.071729	2.867935	2.265939	1.930018	1.647380	2.350104	2.511163	2.275545	0.434526	0.000000	31134.000000		1
8347.887695	2027.499634	3.500043	5.310198	5655.027832	78744.179688	778.977051	483.092346	118.976807	40.548080	37.165218	131.435120	166.737747	111.486404	0.920602	99998.000000	3.921576	3.306961	0.544073	0.725111	3.752435	4.896218	2.891525	2.684030	2.075462	1.607970	1.570137	2.118711	2.222034	2.047222	0.000000	4.999991	31171.000000		1
7092.919922	302.702881	2.537917	3.725156	3333.897705	52403.484375	426.659912	260.338470	60.046562	36.480629	16.374653	47.844208	59.997223	61.394154	1.273860	0.000000	3.850825	2.481017	0.404477	0.571145	3.522952	4.719360	2.630082	2.415538	1.778488	1.562062	1.214172	1.679829	1.778131	1.788127	0.105122	0.000000	31229.000000		1
3159.564697	401.401031	3.259512	4.311067	2077.101562	33637.664062	235.150497	126.473381	31.367790	43.634903	16.075531	40.060848	61.878304	43.209347	1.162593	0.000000	3.499627	2.603579	0.513153	0.634585	3.317458	4.526826	2.371346	2.101999	1.496484	1.639834	1.206165	1.602720	1.791538	1.635578	0.065428	0.000000	31349.000000		1
19858.142578	4887.747559	2.451572	7.215949	15947.373047	99998.000000	2535.579590	1543.349609	362.428741	151.288223	95.213516	442.553528	557.216187	307.211304	2.681028	99998.000000	4.297939	3.689109	0.389445	0.858293	4.202689	4.999991	3.404077	3.188464	2.559223	2.179805	1.978699	2.645966	2.746024	2.487437	0.428301	4.999991	31415.000000		1
9264.750977	2191.354004	1.729977	2.066105	5677.514648	71986.640625	753.974121	476.493134	90.754433	44.171474	7.804943	84.392677	119.547302	37.874481	1.891842	0.000000	3.966834	3.340713	0.238040	0.315152	3.754158	4.857252	2.877357	2.678057	1.957868	1.645142	0.892370	1.926305	2.077540	1.578347	0.276885	0.000000	31453.000000		1
15380.659180	4387.469727	3.814585	5.643242	9786.029297	99998.000000	1523.965210	911.642578	222.356064	107.363449	71.888115	323.000061	463.436584	225.655670	2.343291	0.000000	4.186975	3.642214	0.581447	0.751529	3.990607	4.999991	3.182975	2.959825	2.347049	2.030856	1.856657	2.509203	2.665990	2.353446	0.369826	0.000000	31515.000000		1
8411.227539	2124.403076	3.231758	3.404448	4982.526367	73048.398438	680.186401	408.690979	98.867744	33.606586	18.687456	103.508774	128.086166	118.434067	0.143701	0.000000	3.924859	3.327237	0.509439	0.532047	3.697450	4.863611	2.832628	2.611395	1.995055	1.526424	1.271550	2.014977	2.107502	2.073477	0.000000	0.000000	31562.000000		1
8704.161133	695.894958	2.377563	2.787700	5109.292480	73073.679688	714.483765	417.778748	94.596771	37.254646	10.432288	69.455048	114.819931	67.333435	0.943771	0.000000	3.939727	2.842544	0.376132	0.445246	3.708361	4.863761	2.853992	2.620946	1.975876	1.571180	1.018380	1.841704	2.060017	1.828231	0.000000	0.000000	31589.000000		1
14529.229492	4271.008789	2.747611	4.237057	9390.548828	99998.000000	1460.107178	870.678223	219.272324	99.105194	44.914654	229.568924	273.117493	226.919998	0.271846	0.000000	4.162242	3.630530	0.438955	0.627064	3.972691	4.999991	3.164385	2.939858	2.340984	1.996096	1.652388	2.360913	2.436350	2.355873	0.000000	0.000000	31641.000000		1
12300.833008	3367.741943	2.433070	5.038829	10956.980469	99998.000000	1648.443359	1034.076294	203.304733	95.734673	70.269157	278.646637	359.493011	171.875259	3.221366	99998.000000	4.089934	3.527339	0.386155	0.702330	4.039691	4.999991	3.217074	3.014553	2.308147	1.981069	1.846765	2.445054	2.555691	2.235213	0.508040	4.999991	31737.000000		1
17908.796875	2710.908447	1.982844	4.052033	11047.179688	99998.000000	1666.449341	1031.122070	252.194321	99.450577	60.364185	305.333313	388.779266	256.678070	2.346494	0.000000	4.253067	3.433115	0.297289	0.607673	4.043252	4.999991	3.221792	3.013310	2.401735	1.997607	1.780779	2.484774	2.589703	2.409389	0.370419	0.000000	31767.000000		1
6980.005859	2423.732422	1.588125	3.404448	5603.594238	78671.945312	803.024048	488.513550	139.545349	60.061981	35.592514	146.159973	208.257217	128.561066	2.865247	0.000000	3.843856	3.384485	0.200885	0.532047	3.748467	4.895820	2.904729	2.688877	2.144715	1.778600	1.551359	2.164829	2.318600	2.109109	0.457162	0.000000	31803.000000		1
9977.122070	6682.810547	2.466991	6.278492	10689.234375	99998.000000	1658.021484	1005.755249	235.622314	100.159836	47.486492	231.376007	330.734070	137.534744	2.452974	0.000000	3.999005	3.824959	0.392168	0.797855	4.028946	4.999991	3.219590	3.002492	2.372216	2.000694	1.676570	2.364318	2.519479	2.138412	0.389693	0.000000	31839.000000		1
14899.718750	3853.723633	3.241009	4.548515	9343.839844	99998.000000	1447.096802	869.235046	180.300034	89.049126	43.230934	201.112183	283.617615	170.216217	0.812099	99998.000000	4.173178	3.585881	0.510680	0.657870	3.970526	4.999991	3.160498	2.939137	2.255996	1.949630	1.635795	2.303438	2.452733	2.231001	0.000000	4.999991	31912.000000		1
16561.123047	3657.641113	5.313282	4.878475	9669.475586	99998.000000	1459.706299	893.559570	212.580612	103.342255	54.480412	255.031357	332.803253	203.536011	5.260795	99998.000000	4.219090	3.563201	0.725363	0.688284	3.985403	4.999991	3.164265	2.951123	2.327524	2.014278	1.736240	2.406594	2.522187	2.308641	0.721051	4.999991	31982.000000		1
10166.248047	2423.306641	1.847160	4.699618	7269.189453	91899.054688	1073.905884	658.880859	152.466217	83.800598	43.082912	177.219376	245.268250	233.059723	2.805411	0.000000	4.007161	3.384408	0.266504	0.672063	3.861486	4.963311	3.030966	2.818807	2.183174	1.923247	1.634305	2.248511	2.389641	2.367467	0.447996	0.000000	32051.000000		1
6416.378418	973.665833	2.587257	3.077571	3343.253906	53823.835938	420.227234	255.808472	71.647583	35.518501	16.152624	65.853241	75.329567	81.083824	1.090615	0.000000	3.807290	2.988410	0.412840	0.488208	3.524169	4.730975	2.623484	2.407915	1.855202	1.550455	1.208243	1.818577	1.876966	1.908934	0.037672	0.000000	32095.000000		1
2795.483154	543.320862	0.625999	1.720726	1461.016846	25466.998047	82.045952	68.027275	23.775625	7.123436	0.000000	0.000000	0.000000	5.791261	1.674871	0.000000	3.446457	2.735056	0.000000	0.235712	3.164655	4.405978	1.914057	1.832683	1.376132	0.852690	0.000000	0.000000	0.000000	0.762773	0.223981	0.000000	32156.000000		1
7396.319824	1758.390991	0.638334	0.912787	4395.487305	62212.738281	628.684875	363.689972	60.669476	32.169563	20.013464	61.341732	110.311501	30.260729	0.899992	0.000000	3.869016	3.245116	0.000000	0.000000	3.643007	4.793880	2.798433	2.560731	1.782970	1.507445	1.301322	1.787756	2.042621	1.480879	0.000000	0.000000	32181.000000		1
12231.553711	2242.007568	2.408400	2.837040	6214.436523	85021.390625	915.972168	547.890930	135.724594	37.313240	23.316149	133.285355	149.027847	61.505169	1.002893	99998.000000	4.087481	3.350637	0.381729	0.452865	3.793402	4.929528	2.961882	2.738694	2.132658	1.571863	1.367657	2.124782	2.173267	1.788912	0.001254	4.999991	32218.000000		1
3699.293213	442.414734	1.680638	2.923384	1753.308960	36525.808594	125.304642	88.712997	25.490185	3.820752	7.373219	0.000000	14.968468	10.558722	0.327147	99998.000000	3.568119	2.645830	0.225474	0.465886	3.243858	4.562600	2.097967	1.947987	1.406373	0.582149	0.867657	0.000000	1.175177	1.023611	0.000000	4.999991	32236.000000		1
5918.687500	1637.801392	2.365228	5.899192	5220.159180	71648.765625	754.319519	446.414368	98.525452	32.336086	29.653233	126.155754	147.325623	220.101852	0.792816	0.000000	3.772225	3.214261	0.373873	0.770793	3.717684	4.855209	2.877555	2.649738	1.993548	1.509687	1.472072	2.100907	2.168278	2.342624	0.000000	0.000000	32272.000000		1
9076.793945	1973.450928	2.445405	4.400495	5910.885742	79960.617188	856.634888	512.461853	122.362755	43.526974	23.362404	132.323227	147.942368	54.702442	1.089843	99998.000000	3.957932	3.295226	0.388351	0.643502	3.771652	4.902876	2.932796	2.709661	2.087649	1.638758	1.368518	2.121636	2.170093	1.738007	0.037364	4.999991	32287.000000		1
4491.931152	0.000000	2.701355	3.512378	2190.937744	39200.906250	224.206314	141.293823	47.600590	27.010468	18.505516	44.711128	48.840256	92.444321	0.002984	0.000000	3.652433	0.000000	0.431582	0.545601	3.340630	4.593296	2.350648	2.150123	1.677612	1.431532	1.267301	1.650416	1.688778	1.965880	0.000000	0.000000	32330.000000		0
11531.860352	3030.235840	2.260381	6.010207	6442.919922	86764.601562	938.273743	569.686829	144.985062	62.701660	48.886509	167.110886	226.543777	175.181030	0.292655	0.000000	4.061899	3.481477	0.354182	0.778889	3.809083	4.938343	2.972330	2.755636	2.161323	1.797279	1.689189	2.223005	2.355152	2.243487	0.000000	0.000000	32365.000000		1
9184.996094	6686.131348	1.952007	5.254691	6286.426758	89365.554688	882.806580	544.282959	129.708221	42.136208	36.690323	167.098557	222.232712	112.340599	1.067560	0.000000	3.963079	3.825175	0.290481	0.720547	3.798404	4.951170	2.945866	2.735825	2.112967	1.624655	1.564552	2.222973	2.346808	2.050537	0.028392	0.000000	32392.000000		1
14355.599609	3836.951172	2.285050	4.178466	9768.359375	99998.000000	1522.108765	890.497437	188.138901	71.740097	43.110668	228.471115	286.988159	172.174393	2.374577	0.000000	4.157022	3.583986	0.358896	0.621017	3.989822	4.999991	3.182446	2.949633	2.274479	1.855762	1.634585	2.358831	2.457864	2.235969	0.375586	0.000000	32407.000000		1
30242.250000	5778.488770	2.457740	6.139724	19239.634766	99998.000000	3060.101807	1858.227051	377.412628	179.637039	113.117706	526.437378	615.378540	334.567139	2.645348	0.000000	4.480614	3.761814	0.390536	0.788149	4.284197	4.999991	3.485736	3.269099	2.576816	2.254396	2.053531	2.721347	2.789142	2.524483	0.422483	0.000000	32447.000000		1
24848.984375	5493.702148	1.699140	4.616357	15572.202148	99998.000000	2480.713623	1517.831665	320.122925	116.441978	91.220078	338.835052	458.598206	267.091858	2.508613	0.000000	4.395308	3.739865	0.230229	0.664299	4.192350	4.999991	3.394577	3.181224	2.505317	2.066110	1.960090	2.529988	2.661432	2.426661	0.399434	0.000000	32503.000000		1
10775.943359	2560.138428	3.170084	3.484625	7167.975098	98275.632812	1071.500488	651.492249	153.456085	68.964737	43.338863	180.303116	234.169876	149.323883	2.482978	99998.000000	4.032455	3.408263	0.501071	0.542156	3.855397	4.992446	3.029992	2.813909	2.185984	1.838627	1.636878	2.256003	2.369531	2.174129	0.394973	4.999991	32534.000000		1
10209.715820	1763.670410	1.788568	7.003170	6719.071777	89654.039062	994.570496	600.644470	128.900284	58.905579	49.814716	192.474640	296.430542	157.113403	0.525441	0.000000	4.009014	3.246418	0.252506	0.845295	3.827309	4.952570	2.997636	2.778617	2.110254	1.770156	1.697358	2.284374	2.471923	2.196213	0.000000	0.000000	32579.000000		1
33531.730469	10018.191406	3.623393	6.195231	25565.162109	99998.000000	4104.545898	2505.753662	587.122253	209.848419	158.701538	808.510071	996.867920	526.647095	3.990272	99998.000000	4.525456	4.000789	0.559115	0.792058	4.407649	4.999991	3.613265	3.398938	2.768728	2.321906	2.200581	2.907686	2.998638	2.721520	0.601003	4.999991	32659.000000		1
7845.271973	1700.237915	1.760815	3.860841	4984.148438	82902.046875	689.264954	405.305023	121.369789	63.737797	47.560501	188.447281	224.937149	94.288399	0.293742	0.000000	3.894608	3.230510	0.245714	0.586682	3.697591	4.918565	2.838386	2.607782	2.084110	1.804397	1.677246	2.275190	2.352061	1.974458	0.000000	0.000000	32706.000000		1
22184.355469	6353.371582	0.712344	5.643242	20502.279297	99998.000000	3251.352295	1989.523438	520.029358	220.962219	123.855286	587.014343	740.513611	419.810944	4.338458	0.000000	4.346047	3.803004	0.000000	0.751529	4.311802	4.999991	3.512064	3.298749	2.716028	2.344318	2.092915	2.768649	2.869533	2.623054	0.637335	0.000000	32743.000000		1
9031.244141	2352.337646	1.979760	4.792130	7276.272949	91676.789062	1089.417114	665.353638	170.280975	55.815670	58.776062	225.371964	289.017242	176.531708	2.044053	0.000000	3.955748	3.371500	0.296613	0.680529	3.861909	4.962259	3.037194	2.823053	2.231166	1.746756	1.769200	2.352900	2.460924	2.246823	0.310492	0.000000	32829.000000		1
17267.025391	4927.950195	1.514116	4.175382	7800.773438	99998.000000	1171.536987	710.240540	175.834778	71.308372	64.585823	249.795181	348.437805	207.748398	2.069835	0.000000	4.237217	3.692666	0.180159	0.620696	3.892138	4.999991	3.068756	2.851405	2.245105	1.853140	1.810137	2.397584	2.542125	2.317538	0.315936	0.000000	32910.000000		1
19280.052734	4421.875000	2.442321	6.438847	13155.836914	99998.000000	2078.177734	1259.466797	303.967224	106.882385	80.874130	374.254883	487.175201	256.900116	1.684411	0.000000	4.285108	3.645607	0.387803	0.808808	4.119119	4.999991	3.317683	3.100187	2.482827	2.028906	1.907810	2.573168	2.687685	2.409764	0.226448	0.000000	32961.000000		1
10840.097656	3595.775146	2.852458	4.915480	8050.398926	99998.000000	1207.807983	739.357178	174.101715	58.739056	63.657619	242.801254	328.859161	269.682190	1.493907	99998.000000	4.035033	3.555793	0.455219	0.691566	3.905818	4.999991	3.081998	2.868854	2.240803	1.768927	1.803850	2.385251	2.517010	2.430852	0.174324	4.999991	33026.000000		1
4080.258057	1029.240967	2.929552	4.304899	2020.200439	39551.218750	206.212692	120.410744	44.926991	31.975286	14.188282	40.541912	44.186893	36.412788	0.587583	99998.000000	3.610688	3.012517	0.466801	0.633963	3.305394	4.597160	2.314315	2.080665	1.652507	1.504814	1.151930	1.607904	1.645293	1.561254	0.000000	4.999991	33044.000000		1
12823.817383	713.262634	1.813238	3.607974	6388.057129	84783.203125	912.768188	564.845337	128.357544	52.183025	33.091602	117.240662	155.660965	99.863792	1.549701	99998.000000	4.108017	2.853250	0.258455	0.557263	3.805369	4.928310	2.960361	2.751930	2.108421	1.717529	1.519718	2.069078	2.192180	1.999408	0.190248	4.999991	33072.000000		1
34370.898438	8590.182617	1.495613	9.180290	26816.439453	99998.000000	4360.159668	2647.210938	586.042969	252.157318	187.457397	780.407959	1077.720459	533.671814	5.817522	0.000000	4.536191	3.934002	0.174819	0.962856	4.428401	4.999991	3.639502	3.422789	2.767930	2.401672	2.272902	2.892322	3.032506	2.727274	0.764738	0.000000	33113.000000		1
4058.372803	836.516541	1.526451	2.272716	2065.617676	43945.316406	202.293259	118.686935	55.491879	46.595291	17.925774	44.300991	44.618614	37.143635	0.781448	99998.000000	3.608352	2.922475	0.183683	0.356545	3.315050	4.642912	2.305981	2.074403	1.744229	1.668342	1.253478	1.646413	1.649516	1.569884	0.000000	4.999991	33143.000000		1
3689.890869	577.010681	3.065236	3.675817	1758.594482	38424.394531	156.320892	94.769463	32.323750	22.517460	10.608061	29.536049	37.433506	42.981152	0.318253	0.000000	3.567014	2.761184	0.486464	0.565354	3.245166	4.584607	2.194017	1.976668	1.509522	1.352519	1.025636	1.470352	1.573261	1.633278	0.000000	0.000000	33183.000000		1
6828.627930	2966.359375	2.454656	4.662613	6631.561523	84041.453125	928.310181	594.773010	113.506256	65.547951	37.584606	115.741966	147.933121	101.874390	0.021349	0.000000	3.834333	3.472224	0.389991	0.668629	3.821616	4.924494	2.967693	2.774351	2.055020	1.816559	1.575010	2.063491	2.170065	2.008065	0.000000	0.000000	33241.000000		1
8076.330078	2818.401611	2.920300	4.940149	6886.312500	91635.859375	1065.413208	619.424438	137.251038	39.437935	41.340603	181.027802	246.689850	113.783791	2.154581	99998.000000	3.907214	3.450003	0.465428	0.693740	3.837987	4.962065	3.027518	2.791988	2.137516	1.595914	1.616377	2.257745	2.392151	2.056080	0.333363	4.999991	33285.000000		1
25507.712891	8706.190430	2.436154	9.479413	21800.466797	99998.000000	3495.044678	2144.407227	517.670288	223.503220	153.721298	686.699280	886.528625	525.644836	3.235038	99998.000000	4.406672	3.939828	0.386705	0.976781	4.338466	4.999991	3.543453	3.331307	2.714053	2.349284	2.186734	2.836766	2.947693	2.720692	0.509879	4.999991	33370.000000		1
6476.039551	2059.095703	3.891678	3.632644	5163.153320	76352.671875	733.035522	430.644104	94.787964	23.821882	16.337648	104.122437	106.219383	66.445320	1.115818	99998.000000	3.811310	3.313677	0.590137	0.560223	3.712915	4.882824	2.865125	2.634119	1.976753	1.376976	1.213190	2.017544	2.026204	1.822464	0.047593	4.999991	33397.000000		1
13187.377930	4655.461914	1.933504	4.150712	9465.437500	99998.000000	1468.272827	870.456177	180.269196	106.022018	43.952530	234.848297	317.982819	190.430115	2.712688	99998.000000	4.120159	3.667963	0.286345	0.618123	3.976141	4.999991	3.166807	2.939747	2.255922	2.025396	1.642984	2.370787	2.502404	2.279736	0.433400	4.999991	33419.000000		1
18224.062500	2906.812256	3.537048	4.221638	9378.222656	99998.000000	1413.073975	860.134888	185.462219	80.510254	46.215992	198.346069	261.226593	135.147934	1.165036	0.000000	4.260645	3.463417	0.548641	0.625481	3.972121	4.999991	3.150165	2.934566	2.268255	1.905851	1.664792	2.297424	2.417017	2.130809	0.066339	0.000000	33448.000000		1
6766.040527	2792.430176	2.790784	3.333522	7622.952637	99998.000000	1152.710815	698.491516	157.579056	96.163307	54.946056	202.345688	239.304291	144.972733	1.191722	0.000000	3.830335	3.445982	0.445726	0.522903	3.882123	4.999991	3.061720	2.844161	2.197499	1.983009	1.739936	2.306094	2.378951	2.161286	0.076175	0.000000	33498.000000		1
15950.058594	3735.983398	2.186371	5.695665	13785.480469	99998.000000	2223.249268	1317.333130	336.805939	102.404793	91.463692	393.037933	492.719788	330.616882	1.845904	0.000000	4.202762	3.572405	0.339724	0.755544	4.139422	4.999991	3.346988	3.119696	2.527380	2.010320	1.961249	2.594434	2.692600	2.519325	0.266209	0.000000	33535.000000		1
9619.152344	3996.056641	2.861710	3.836171	10436.491211	99998.000000	1581.652710	973.585693	241.040436	89.742966	72.042305	310.532501	389.167816	236.245224	2.324577	0.000000	3.983137	3.601632	0.456626	0.583898	4.018555	4.999991	3.199111	2.988374	2.382090	1.953000	1.857588	2.492107	2.590137	2.373363	0.366344	0.000000	33559.000000		1
10318.029297	2670.311035	3.441453	4.748958	7001.881836	93067.093750	1043.728394	627.411316	160.169388	58.705135	45.084259	199.360626	308.232025	182.995224	3.067320	0.000000	4.013597	3.426562	0.536742	0.676598	3.845215	4.968796	3.018588	2.797552	2.204580	1.768676	1.654025	2.299639	2.488878	2.262440	0.486759	0.000000	33638.000000		1
9244.201172	2676.685303	1.754647	4.422081	5689.479492	77969.820312	827.259155	500.487701	114.304947	56.133297	27.843077	123.870705	159.598892	62.689323	0.678545	99998.000000	3.965869	3.427597	0.244190	0.645627	3.755073	4.891927	2.917642	2.699394	2.058065	1.749221	1.444717	2.092969	2.203030	1.797194	0.000000	4.999991	33709.000000		1
8820.732422	983.839111	2.470075	1.973593	3719.399170	56543.593750	492.790710	296.597076	72.844078	44.677208	16.423992	70.870483	101.226807	73.809288	2.288772	99998.000000	3.945505	2.992924	0.392710	0.295258	3.570473	4.752383	2.692662	2.472167	1.862394	1.650086	1.215479	1.850465	2.005296	1.868111	0.359602	4.999991	33765.000000		1
7459.971191	1515.321411	2.251129	5.152927	6840.259766	93939.367188	1011.922729	611.721252	142.681503	65.165565	46.854328	160.416092	207.230331	130.324966	1.603918	99998.000000	3.872737	3.180505	0.352400	0.712054	3.835073	4.972847	3.005147	2.786554	2.154368	1.814018	1.670750	2.205248	2.316453	2.115028	0.205182	4.999991	33795.000000		1
10538.979492	1766.627686	2.260381	3.632644	6530.344238	88965.101562	940.025330	573.051147	112.661308	54.724030	29.360277	109.133514	176.346680	77.700966	0.567493	99998.000000	4.022799	3.247145	0.354182	0.560223	3.814936	4.949220	2.973140	2.758193	2.051775	1.738178	1.467760	2.037958	2.246367	1.890426	0.000000	4.999991	33816.000000		1
10542.948242	4310.761719	3.250261	3.105325	8536.698242	99998.000000	1300.536011	789.801025	184.154709	84.525276	45.685589	188.419525	300.667603	129.917908	2.270549	99998.000000	4.022962	3.634554	0.511918	0.492107	3.931290	4.999991	3.114122	2.897518	2.265183	1.926987	1.659779	2.275126	2.478087	2.113669	0.356131	4.999991	33863.000000		1
5906.639648	4002.924072	3.352024	5.695665	6836.867676	92412.789062	1021.365112	614.234497	136.051468	52.883038	40.948967	171.212265	227.576843	126.498047	0.405729	0.000000	3.771340	3.602377	0.525307	0.755544	3.834857	4.965732	3.009181	2.788334	2.133703	1.723316	1.612243	2.233535	2.357128	2.102084	0.000000	0.000000	33925.000000		1
18079.296875	5961.030273	2.451572	4.567017	9185.350586	99998.000000	1388.317627	847.772217	192.820023	57.909531	51.603283	237.262863	340.876495	223.663574	1.838582	0.000000	4.257182	3.775321	0.389445	0.659633	3.963096	4.999991	3.142489	2.928279	2.285152	1.762750	1.712677	2.375230	2.532597	2.349595	0.264483	0.000000	33948.000000		1
4458.725586	1174.263062	3.006645	5.174514	1779.933960	46096.363281	126.618317	97.242615	84.219986	42.722118	25.810894	90.529320	97.905624	97.584915	0.060321	99998.000000	3.649211	3.069765	0.478082	0.713870	3.250404	4.663667	2.102497	1.987857	1.925415	1.630653	1.411803	1.956789	1.990808	1.989383	0.000000	4.999991	34063.000000		1
14109.233398	3377.162598	2.528666	5.856020	11419.007812	99998.000000	1742.281616	1077.082153	215.729111	95.858017	92.487495	366.419098	407.445160	366.446838	1.425282	0.000000	4.149503	3.528552	0.402891	0.767603	4.057628	4.999991	3.241118	3.032249	2.333909	1.981628	1.966083	2.563978	2.610069	2.564011	0.153901	0.000000	34108.000000		1
21452.593750	2662.906982	2.207957	4.727372	8531.980469	99998.000000	1259.938599	784.040588	190.979019	64.030754	46.484280	215.926468	301.275116	151.337570	1.127380	99998.000000	4.331480	3.425356	0.343991	0.674620	3.931050	4.999991	3.100349	2.894339	2.280986	1.806389	1.667306	2.334306	2.478963	2.179947	0.052070	4.999991	34191.000000		1
7044.085938	2830.113525	1.692973	4.526928	4810.151367	68899.484375	677.959961	395.363068	80.223465	29.890680	34.750652	128.271194	150.085571	106.530838	1.367562	0.000000	3.847825	3.451804	0.228650	0.655804	3.682159	4.838216	2.831204	2.596996	1.904301	1.475536	1.540963	2.108129	2.176339	2.027475	0.135947	0.000000	34213.000000		1
4902.928711	1499.801025	1.692973	3.373610	5165.607910	68826.976562	710.524231	429.274933	79.930511	33.896458	21.438152	119.353027	182.430908	76.350288	1.440330	99998.000000	3.690456	3.176034	0.228650	0.528095	3.713121	4.837759	2.851579	2.632735	1.902713	1.530154	1.331187	2.076833	2.261098	1.882811	0.158462	4.999991	34254.000000		1
8675.765625	1686.018799	4.005776	5.368789	5739.022949	87161.398438	796.366272	501.625610	158.840302	70.420258	41.504040	164.221420	233.099808	81.416870	2.011592	99998.000000	3.938308	3.226862	0.602687	0.729876	3.758838	4.940324	2.901113	2.700380	2.200961	1.847698	1.618090	2.215430	2.367542	1.910714	0.303540	4.999991	34286.000000		1
26077.972656	7592.698242	2.414567	9.596595	22432.281250	99998.000000	3612.627686	2205.927734	556.463745	237.188843	158.445587	748.935303	918.519348	491.285828	3.129655	0.000000	4.416274	3.880396	0.382839	0.982117	4.350873	4.999991	3.557823	3.343591	2.745437	2.375094	2.199880	2.874444	2.963088	2.691334	0.495496	0.000000	34319.000000		1
16370.298828	2322.138428	2.263464	4.193885	9635.927734	99998.000000	1478.671265	906.890564	209.928604	96.524109	66.269547	266.074219	352.119781	190.155670	3.459256	0.000000	4.214056	3.365888	0.354774	0.622617	3.983894	4.999991	3.169872	2.957555	2.322072	1.984636	1.821314	2.425003	2.546690	2.279109	0.538983	0.000000	34406.000000		1
8285.006836	1123.729858	2.118529	3.200921	3910.220703	56129.187500	503.586884	315.922882	93.181335	52.735016	22.690149	76.115921	109.355545	83.569321	0.813135	0.000000	3.918293	3.050662	0.326034	0.505275	3.592201	4.749189	2.702075	2.499581	1.969329	1.722099	1.355837	1.881475	2.038841	1.922047	0.000000	0.000000	34500.000000		1
21281.328125	7571.738281	2.516331	7.499653	14380.189453	99998.000000	2229.222412	1379.377930	313.138245	172.220642	82.684288	367.868439	497.379303	384.489807	5.158817	0.000000	4.327999	3.879196	0.400768	0.875041	4.157764	4.999991	3.348153	3.139683	2.495736	2.236085	1.917423	2.565692	2.696688	2.584885	0.712550	0.000000	34536.000000		1
6446.700684	1956.996094	2.840123	3.228674	4249.441406	67604.867188	582.228394	353.282349	115.822144	56.491009	24.956697	92.129776	125.637688	127.922737	1.029865	99998.000000	3.809338	3.291590	0.453337	0.509024	3.628332	4.829978	2.765093	2.548122	2.063792	1.751979	1.397187	1.964400	2.099120	2.106948	0.012780	4.999991	34611.000000		1
13483.548828	2845.889893	2.827788	4.126042	8558.911133	99998.000000	1294.251343	789.797913	176.266510	59.355804	45.515984	173.451050	259.644623	121.261856	2.454282	99998.000000	4.129804	3.454218	0.451447	0.615534	3.932419	4.999991	3.112019	2.897516	2.246170	1.773463	1.658164	2.239177	2.414379	2.083724	0.389924	4.999991	34678.000000		1
5207.000977	2369.396729	2.534833	2.997394	4953.541992	74395.601562	715.908447	416.354065	97.119270	54.998482	23.750956	81.648148	116.272369	80.991318	0.037753	0.000000	3.716588	3.374638	0.403949	0.476744	3.694916	4.871547	2.854857	2.619463	1.987305	1.740351	1.375681	1.911946	2.065476	1.908438	0.000000	0.000000	34721.000000		1
12885.874023	4216.229492	2.741444	5.800513	11108.354492	99998.000000	1707.475342	1049.387085	251.047165	76.877609	73.778450	326.715942	411.466339	279.263367	1.662630	0.000000	4.110114	3.624924	0.437979	0.763466	4.045650	4.999991	3.232354	3.020936	2.399755	1.885800	1.867930	2.514170	2.614334	2.446014	0.220796	0.000000	34777.000000		1
15033.713867	2394.584717	2.241878	4.048949	8490.260742	99998.000000	1284.016357	773.404785	209.003479	110.064804	51.245571	250.411926	346.747925	164.153580	2.353345	0.000000	4.177066	3.379230	0.350612	0.607342	3.928921	4.999991	3.108571	2.888407	2.320153	2.041648	1.709656	2.398655	2.540014	2.215250	0.371686	0.000000	34812.000000		1
15848.391602	3092.468750	2.821621	5.396543	8251.530273	99998.000000	1209.670532	756.755676	181.333084	65.825485	54.835041	208.972641	296.766693	215.019852	2.638181	99998.000000	4.199985	3.490305	0.450499	0.732116	3.916534	4.999991	3.082667	2.878956	2.258477	1.818394	1.739058	2.320089	2.472415	2.332479	0.421305	4.999991	34953.000000		1
15350.252930	2645.086182	3.105325	5.131341	8601.835938	99998.000000	1314.138306	792.921753	169.349686	94.458000	40.905796	185.085999	227.299301	145.607971	1.145700	99998.000000	4.186116	3.422440	0.492107	0.710231	3.934591	4.999991	3.118641	2.899230	2.228784	1.975239	1.611785	2.267374	2.356598	2.163185	0.059071	4.999991	35028.000000		1
7493.941406	1174.821167	2.895631	4.563933	3296.368652	51684.941406	407.605499	250.738800	71.166519	38.879780	23.772543	56.614361	80.649017	63.842644	0.630678	99998.000000	3.874710	3.069972	0.461743	0.659339	3.518036	4.713364	2.610240	2.399222	1.852276	1.589724	1.376076	1.752927	1.906599	1.805111	0.000000	4.999991	35056.000000		1
11290.091797	1453.834839	2.383730	4.366574	7634.991699	96998.484375	1010.220459	629.375671	125.085693	66.889374	38.219856	167.875656	214.187241	176.951096	1.469425	0.000000	4.052698	3.162515	0.377257	0.640141	3.882809	4.986765	3.004416	2.798910	2.097208	1.825357	1.582289	2.224988	2.330794	2.247853	0.167147	0.000000	35135.000000		1
11475.202148	1247.205811	2.735276	3.500043	8069.925293	99998.000000	1065.548950	658.513916	139.958572	68.853722	34.291176	168.967300	207.976593	123.519157	2.648481	0.000000	4.059761	3.095938	0.437001	0.544073	3.906869	4.999991	3.027573	2.818565	2.145999	1.837927	1.535182	2.227803	2.318014	2.091734	0.422997	0.000000	35161.000000		1
9507.305664	3505.588135	1.548037	2.578006	8459.000977	99998.000000	1154.252686	710.200439	176.719818	55.834175	45.660919	192.298859	293.945068	133.208267	2.115542	99998.000000	3.978057	3.544761	0.189781	0.411284	3.927319	4.999991	3.062301	2.851381	2.247285	1.746900	1.659545	2.283977	2.468266	2.124531	0.325422	4.999991	35231.000000		1
15243.043945	3220.144775	2.574922	6.901407	8961.030273	99998.000000	1286.717773	755.719543	164.526718	74.185501	49.568016	208.830795	256.946350	123.226204	2.022452	99998.000000	4.183072	3.507875	0.410764	0.838938	3.952358	4.999991	3.109483	2.878361	2.216236	1.870319	1.695202	2.319795	2.409842	2.090703	0.305878	4.999991	35246.000000		1
5486.421387	1719.875122	2.833956	1.554204	6150.689453	88461.710938	773.265991	463.754211	138.799088	47.841122	35.071362	96.434677	146.397415	36.539219	0.250393	0.000000	3.739289	3.235497	0.452393	0.191508	3.788924	4.946755	2.888329	2.666288	2.142387	1.679801	1.544953	1.984233	2.165533	1.562759	0.000000	0.000000	35272.000000		1
6804.109375	1011.605103	2.260381	2.497828	6214.855957	84441.937500	788.570618	465.801819	105.022888	27.025887	34.414524	116.241531	152.250351	115.806725	1.642910	99998.000000	3.832771	3.005011	0.354182	0.397563	3.793431	4.926558	2.896841	2.668201	2.021284	1.431780	1.536742	2.065361	2.182558	2.063734	0.215614	4.999991	35289.000000		1
5569.781250	1472.007324	3.611058	3.385945	4246.727539	65890.140625	478.670258	258.016418	58.510860	26.742182	9.673689	49.102371	57.203354	31.521978	1.218226	2622.639648	3.745838	3.167910	0.557634	0.529680	3.628054	4.818820	2.680037	2.411647	1.767236	1.427197	0.985592	1.691103	1.757421	1.498613	0.085728	3.418739	35305.000000		1
13920.989258	5769.934082	2.303553	8.406272	14394.997070	99998.000000	2207.022461	1323.827515	332.994446	119.963608	111.085518	476.696686	641.260376	288.252472	2.744779	0.000000	4.143670	3.761171	0.362398	0.924603	4.158212	4.999991	3.343807	3.121831	2.522437	2.079050	2.045657	2.678242	2.807034	2.459773	0.438507	0.000000	35355.000000		1
14114.284180	3088.604980	2.621178	2.127780	7501.102051	99998.000000	987.992920	605.344055	146.147629	61.980064	27.719728	137.167786	197.914352	151.004517	4.014784	99998.000000	4.149659	3.489762	0.418496	0.327927	3.875125	4.999991	2.994754	2.782002	2.164792	1.792252	1.442789	2.137252	2.296477	2.178990	0.603662	4.999991	35391.000000		1
15748.474609	2977.855469	3.278014	3.823836	12423.267578	99998.000000	1808.711426	1103.929077	232.520065	90.945625	73.935722	330.064880	463.757294	299.498871	2.029096	99998.000000	4.197238	3.473904	0.515611	0.582499	4.094236	4.999991	3.257369	3.042941	2.366460	1.958782	1.868854	2.518599	2.666291	2.476395	0.307303	4.999991	35410.000000		1
4212.763184	1382.742310	1.896499	2.874044	3146.832031	50942.437500	273.959351	153.107635	38.811935	8.372351	10.466209	46.897499	62.661572	31.417130	0.334576	99998.000000	3.624567	3.140741	0.277953	0.458493	3.497874	4.707080	2.437686	2.184997	1.588965	0.922847	1.019789	1.671150	1.797001	1.497167	0.000000	4.999991	35448.000000		1
14096.386719	1648.141235	2.303553	5.408878	6574.876465	95787.085938	843.149658	521.549622	132.375656	74.990356	34.574879	149.388641	215.830872	137.537827	0.325350	99998.000000	4.149108	3.216995	0.362398	0.733107	3.817888	4.981307	2.925905	2.717296	2.121808	1.875005	1.538761	2.174318	2.334114	2.138422	0.000000	4.999991	35583.000000		1
8551.916992	4597.734375	3.586388	5.926946	7506.187012	99998.000000	1036.725220	610.617249	148.966171	77.963081	44.001869	197.269852	251.398712	216.373611	0.655103	0.000000	3.932064	3.662544	0.554657	0.772831	3.875419	4.999991	3.015664	2.785769	2.173088	1.891889	1.643471	2.295061	2.400363	2.335204	0.000000	0.000000	35629.000000		1
22960.845703	3724.844971	2.460824	4.779795	13486.278320	99998.000000	1945.789795	1223.994507	294.404541	102.006996	77.213737	299.162750	406.535461	307.226715	2.634832	0.000000	4.360988	3.571108	0.391080	0.679409	4.129892	4.999991	3.289096	3.087780	2.468945	2.008630	1.887695	2.475908	2.609098	2.487459	0.420753	0.000000	35736.000000		1
3454.311523	425.790314	2.291218	2.534833	1945.173096	40689.609375	63.386250	51.325748	54.042522	15.261423	9.982062	48.346855	35.749783	52.876869	0.069463	99998.000000	3.538362	2.629196	0.360066	0.403949	3.288958	4.609484	1.801995	1.710335	1.732736	1.183595	0.999220	1.684368	1.553273	1.723266	0.000000	4.999991	35810.000000		1
5364.773926	1866.975586	1.711475	3.308852	3579.499023	54281.789062	359.693451	214.153320	63.247482	74.324272	15.313847	31.756342	32.188065	26.076096	0.092853	0.000000	3.729551	3.271139	0.233371	0.519677	3.553822	4.734654	2.555933	2.330725	1.801043	1.871131	1.185084	1.501830	1.507695	1.416243	0.000000	0.000000	35854.000000		1
23193.349609	8244.258789	3.330438	9.451659	26198.615234	99998.000000	4163.145996	2517.885010	604.653320	274.021027	170.191544	795.009460	1118.259277	664.089294	4.120750	0.000000	4.365364	3.916152	0.522501	0.975508	4.418278	4.999991	3.619422	3.401036	2.781507	2.437784	2.230938	2.900372	3.048542	2.822227	0.614976	0.000000	35892.000000		1
11882.209961	3613.543457	1.631298	3.885511	7956.854004	99998.000000	1087.585327	640.372253	158.266724	49.083870	37.680202	152.731415	215.593430	124.064980	2.060781	0.000000	4.074897	3.557933	0.212533	0.589448	3.900741	4.999991	3.036463	2.806432	2.199390	1.690939	1.576113	2.183928	2.333636	2.093649	0.314032	0.000000	35924.000000		1
35684.933594	9559.278320	2.713690	10.608061	24497.134766	99998.000000	3820.487061	2349.602295	589.678711	242.178345	163.376480	760.227966	1012.317444	645.219910	2.956074	99998.000000	4.552485	3.980425	0.433560	1.025636	4.389115	4.999991	3.582119	3.370994	2.770615	2.384135	2.213190	2.880944	3.005317	2.809708	0.470715	4.999991	35980.000000		1
9965.798828	870.918762	1.948923	0.977545	4752.025879	69335.914062	548.705078	322.041016	78.006256	43.015072	9.266635	63.972160	133.902100	143.677551	1.387778	99998.000000	3.998512	2.939978	0.289795	0.000000	3.676879	4.840958	2.739339	2.507911	1.892129	1.633621	0.966922	1.805991	2.126787	2.157389	0.142320	4.999991	35998.000000		1
9719.041016	1745.056885	2.519415	4.119875	7959.798828	99998.000000	1089.932007	644.714172	148.133560	63.148804	37.319405	170.358063	212.130386	151.769287	1.255153	0.000000	3.987623	3.241810	0.401300	0.614884	3.900902	4.999991	3.037399	2.809367	2.170653	1.800365	1.571935	2.231363	2.326603	2.181184	0.098697	0.000000	36020.000000		1
16020.941406	3486.188232	2.689020	6.765723	9309.160156	99998.000000	1323.509888	803.832031	188.175903	96.903404	69.603065	277.949707	344.632477	187.913788	1.101415	0.000000	4.204688	3.542351	0.429594	0.830314	3.968910	4.999991	3.121727	2.905165	2.274564	1.986339	1.842628	2.443966	2.537356	2.273959	0.041951	0.000000	36084.000000		1
7332.751465	1429.485596	3.302684	4.699618	5435.539551	85989.625000	656.565002	401.249908	125.933723	102.744011	36.357281	173.475723	208.639603	76.677162	0.597299	99998.000000	3.865267	3.155180	0.518867	0.672063	3.735243	4.934446	2.817278	2.603415	2.100142	2.011756	1.560591	2.239239	2.319397	1.884666	0.000000	4.999991	36114.000000		1
8782.814453	2136.469727	1.834825	4.147629	5476.905273	79197.500000	645.722534	400.472809	90.054420	43.869267	33.532574	133.066406	202.071228	106.422905	1.164000	0.000000	3.943634	3.329697	0.263595	0.617800	3.738535	4.898712	2.810046	2.602573	1.954505	1.642160	1.525467	2.124068	2.305505	2.027035	0.065953	0.000000	36138.000000		1
7447.170410	1496.319458	1.637465	5.559981	6161.377930	81979.460938	751.016846	483.453156	115.859146	72.406189	32.576614	131.250092	119.211174	167.958908	0.188740	99998.000000	3.871991	3.175024	0.214172	0.745073	3.789678	4.913705	2.875650	2.684354	2.063930	1.859776	1.512906	2.118100	2.076317	2.225203	0.000000	4.999991	36209.000000		1
10198.871094	1562.604492	2.223376	3.296517	5576.019531	83241.257812	704.140930	417.920624	100.443535	46.222160	22.739489	88.546478	119.877258	122.307243	0.319325	99998.000000	4.008552	3.193849	0.347013	0.518055	3.746324	4.920339	2.847660	2.621094	2.001922	1.664850	1.356781	1.947171	2.078737	2.087452	0.000000	4.999991	36226.000000		1
13444.764648	1262.741699	2.652015	4.385077	7154.949219	94735.953125	935.310303	575.570557	141.411011	46.693974	31.620657	150.060898	154.186935	113.019028	2.013460	99998.000000	4.128553	3.101315	0.423576	0.641977	3.854607	4.976515	2.970956	2.760098	2.150483	1.669261	1.499971	2.176268	2.188048	2.053152	0.303943	4.999991	36247.000000		1
6585.518555	857.621643	2.463907	3.231758	2963.975586	49000.656250	237.919693	142.505737	53.983929	29.449705	3.623393	25.693710	39.817234	45.173691	0.407869	0.000000	3.818590	2.933296	0.391624	0.509439	3.471875	4.690202	2.376430	2.153832	1.732265	1.469081	0.559115	1.409827	1.600071	1.654886	0.000000	0.000000	36264.000000		1
16198.808594	3281.280029	1.911918	3.722073	5082.957520	75873.429688	616.861877	366.283417	92.431984	48.451702	24.275192	98.358932	133.282272	109.429550	1.226733	0.000000	4.209483	3.516043	0.281469	0.570785	3.706116	4.880090	2.790188	2.563817	1.965822	1.685309	1.385163	1.992814	2.124772	2.039135	0.088750	0.000000	36309.000000		1
7301.433105	3932.007324	1.819406	4.829135	6905.530273	94729.218750	920.585449	549.460571	117.767982	43.955612	32.641376	140.763428	189.027023	119.584305	1.440630	0.000000	3.863408	3.594614	0.259930	0.683869	3.839197	4.976484	2.964064	2.739937	2.071027	1.643014	1.513768	2.148490	2.276524	2.077674	0.158552	0.000000	36348.000000		1
11314.767578	4124.260254	1.597377	6.562196	10689.900391	99998.000000	1519.092896	942.899353	234.003342	117.811157	77.593033	283.805725	418.737793	240.380524	5.126041	0.000000	4.053646	3.615346	0.203407	0.817049	4.028974	4.999991	3.181584	2.974465	2.369222	2.071186	1.889823	2.453021	2.621942	2.380899	0.709782	0.000000	36394.000000		1
14052.986328	4065.409912	4.591687	9.010685	14996.579102	99998.000000	2249.710693	1373.256714	365.361359	130.719681	97.976547	390.361237	498.618958	302.317413	3.653067	99998.000000	4.147768	3.609104	0.661972	0.954758	4.175992	4.999991	3.352127	3.137752	2.562723	2.116341	1.991122	2.591467	2.697769	2.480463	0.562658	4.999991	36471.000000		1
16520.845703	5418.027344	1.344510	3.034399	11537.959961	99998.000000	1632.087280	1010.066284	237.867279	96.662872	57.446968	305.842133	364.448578	246.757690	2.743688	99998.000000	4.218032	3.733841	0.128564	0.482073	4.062129	4.999991	3.212743	3.004350	2.376335	1.985260	1.759267	2.485497	2.561636	2.392271	0.438335	4.999991	36499.000000		1
12631.613281	1877.377075	2.479326	4.508426	7014.784180	95830.250000	934.579468	572.600952	107.829094	75.671867	36.640984	163.407318	220.993057	157.579056	0.002774	99998.000000	4.101459	3.273551	0.394334	0.654025	3.846014	4.981503	2.970616	2.757852	2.032736	1.878935	1.563967	2.213272	2.344379	2.197499	0.000000	4.999991	36545.000000		1
11977.435547	1324.018677	1.566539	3.117660	4810.971680	66302.789062	549.318726	340.500275	76.180679	54.458828	19.760597	92.583092	123.442062	61.132038	1.114745	0.000000	4.078364	3.121894	0.194941	0.493829	3.682233	4.821532	2.739824	2.532117	1.881845	1.736068	1.295800	1.966532	2.091463	1.786269	0.047176	0.000000	36583.000000		1
15808.410156	2623.302734	2.402232	4.493007	9256.834961	99998.000000	1346.286377	796.696228	186.630951	89.292740	60.817497	221.298340	342.806915	119.982109	1.041756	99998.000000	4.198888	3.418849	0.380615	0.652537	3.966463	4.999991	3.129138	2.901293	2.270984	1.950816	1.784029	2.344978	2.535050	2.079117	0.017766	4.999991	36645.000000		1
9880.250000	2432.999023	3.034399	5.023410	7276.201660	96166.375000	982.309570	582.875977	108.923820	56.071621	39.212822	151.997482	250.667877	159.441635	2.614250	0.000000	3.994768	3.386142	0.482073	0.700999	3.861905	4.983023	2.992248	2.765576	2.037123	1.748743	1.593428	2.181836	2.399099	2.202602	0.417347	0.000000	36693.000000		1
15224.643555	2195.473877	3.253344	4.872307	8287.467773	99998.000000	1121.660645	679.520325	147.402710	88.022240	52.870701	260.961395	358.604889	141.972244	1.761261	99998.000000	4.182547	3.341528	0.512330	0.687735	3.918422	4.999991	3.049861	2.832202	2.168505	1.944592	1.723215	2.416576	2.554616	2.152204	0.245824	4.999991	36717.000000		1
6473.224121	216.373611	1.989012	0.653753	2897.847900	56449.578125	232.328873	133.288437	80.183372	7.585997	7.983799	72.341431	101.837387	71.021584	0.799313	99998.000000	3.811121	2.335204	0.298637	0.000000	3.462075	4.751661	2.366103	2.124793	1.904084	0.880013	0.902210	1.859387	2.007907	1.851390	0.000000	4.999991	36742.000000		0
18943.517578	3846.569336	2.926468	5.649409	10078.755859	99998.000000	1465.852173	875.454956	221.369263	103.721550	43.816845	243.858978	311.155396	238.268158	1.289290	0.000000	4.277461	3.585073	0.466344	0.752003	4.003407	4.999991	3.166090	2.942234	2.345117	2.015869	1.641641	2.387139	2.492977	2.377066	0.110351	0.000000	36794.000000		1
19816.333984	5453.610352	3.515462	6.549861	17436.824219	99998.000000	2667.144043	1604.703613	387.342255	198.198059	118.545082	483.144775	624.222717	371.565857	1.633822	99998.000000	4.297023	3.736684	0.545982	0.816232	4.241467	4.999991	3.426046	3.205395	2.588095	2.297099	2.073884	2.684077	2.795340	2.570036	0.213205	4.999991	36859.000000		1
7397.633301	1507.911255	1.384599	1.742312	6055.926270	84530.679688	724.777283	435.241974	95.176514	63.817974	15.218250	70.173561	101.035614	72.190323	1.639672	0.000000	3.869093	3.178376	0.141324	0.241126	3.782181	4.927014	2.860204	2.638731	1.978530	1.804943	1.182365	1.846174	2.004474	1.858479	0.214757	0.000000	36877.000000		1
9596.104492	2274.750732	3.049818	3.786831	4586.925781	66500.328125	502.288605	332.568878	99.860710	20.568537	29.529882	111.600502	120.666695	93.270760	0.053202	0.000000	3.982095	3.356934	0.484274	0.578276	3.661522	4.822824	2.700953	2.521882	1.999395	1.313203	1.470262	2.047666	2.081587	1.969746	0.000000	0.000000	36922.000000		1
6111.520020	1132.095947	0.786353	3.580221	4729.425293	63863.292969	559.535156	343.127625	76.686417	29.955439	29.788916	88.805511	112.516373	74.842339	0.769255	0.000000	3.786149	3.053883	0.000000	0.553910	3.674808	4.805251	2.747827	2.535456	1.884718	1.476476	1.474055	1.948440	2.051216	1.874147	0.000000	0.000000	36935.000000		1
11752.294922	2577.151367	1.803987	2.929552	6473.189941	87157.851562	829.353027	514.145569	94.510422	28.762032	32.129475	116.451225	143.881088	130.605591	0.093415	99998.000000	4.070123	3.411140	0.256233	0.466801	3.811118	4.940307	2.918739	2.711086	1.975480	1.458820	1.506904	2.066144	2.158004	2.115962	0.000000	4.999991	36959.000000		1
25013.632812	8500.495117	3.493876	8.332262	19451.691406	99998.000000	3122.273193	1831.426270	404.025269	116.728760	118.989143	534.748047	673.285034	355.370056	2.667185	99998.000000	4.398177	3.929444	0.543307	0.920763	4.288958	4.999991	3.494471	3.262789	2.606409	2.067178	2.075507	2.728149	2.828199	2.550681	0.426053	4.999991	37017.000000		1
15866.381836	3301.481445	2.019849	6.303162	9367.861328	99998.000000	1334.056274	788.018616	171.159836	39.382427	66.235626	237.512650	338.184387	255.993484	1.928787	0.000000	4.200478	3.518709	0.305319	0.799558	3.971640	4.999991	3.125174	2.896537	2.233402	1.595302	1.821092	2.375687	2.529154	2.408229	0.285284	0.000000	37050.000000		1
9035.305664	2758.308838	3.752910	4.027363	7798.766113	99998.000000	1069.292603	651.223938	137.602585	72.998260	48.365360	152.493958	204.294601	136.985840	0.466327	0.000000	3.955943	3.440643	0.574368	0.605021	3.892026	4.999991	3.029097	2.813730	2.138627	1.863312	1.684534	2.183253	2.310257	2.136676	0.000000	0.000000	37099.000000		1
15969.440430	3065.427490	1.396934	6.910658	9078.656250	99998.000000	1284.105835	779.057251	194.624008	114.200096	67.095985	267.566772	335.708130	228.893585	2.201389	99998.000000	4.203290	3.486491	0.145176	0.839519	3.958022	4.999991	3.108601	2.891569	2.289196	2.057667	1.826697	2.427432	2.525962	2.359634	0.342697	4.999991	37149.000000		1
4012.995605	898.296204	2.285050	1.529534	1891.583862	34631.007812	75.119873	37.726460	6.136640	0.000000	1.751564	0.000000	0.000000	29.862926	0.770170	0.000000	3.603469	2.953419	0.358896	0.184559	3.276826	4.539465	1.875755	1.576646	0.787931	0.000000	0.243426	0.000000	0.000000	1.475132	0.000000	0.000000	37168.000000		1
9788.193359	2648.256348	2.106194	3.182418	5660.063477	78957.156250	696.542603	419.141785	117.792656	25.379169	25.576529	71.080177	141.842728	86.804161	0.711262	99998.000000	3.990703	3.422960	0.323498	0.502757	3.752821	4.897391	2.842948	2.622361	2.071118	1.404477	1.407842	1.851748	2.151807	1.938541	0.000000	4.999991	37200.000000		1
24885.257812	3029.927490	1.831741	6.050295	18659.203125	99998.000000	2874.692139	1758.545166	414.328064	180.784180	100.653236	458.656799	684.950806	392.809723	2.246055	0.000000	4.395942	3.481432	0.262864	0.781777	4.270893	4.999991	3.458591	3.245153	2.617344	2.257160	2.002828	2.661488	2.835659	2.594182	0.351420	0.000000	37241.000000		1
14921.924805	2943.989990	3.567886	3.681984	8580.142578	99998.000000	1170.920288	720.426147	180.836609	66.232544	36.283272	195.169830	240.423691	188.730972	2.175500	99998.000000	4.173825	3.468936	0.552411	0.566082	3.933495	4.999991	3.068527	2.857589	2.257286	1.821071	1.559706	2.290413	2.380977	2.275843	0.337559	4.999991	37282.000000		1
8687.367188	1184.837158	1.705307	2.084607	5203.145996	69863.804688	609.741516	364.716858	92.749611	44.470596	7.080264	79.033142	96.298996	34.044476	0.023456	0.000000	3.938888	3.073659	0.231803	0.319024	3.716266	4.844252	2.785146	2.561956	1.967312	1.648073	0.850049	1.897809	1.983622	1.532047	0.000000	0.000000	37300.000000		1
5144.222168	1948.034790	2.312804	3.620309	4736.980469	67503.382812	545.920410	341.462402	72.125565	23.695448	30.137379	80.269722	109.250694	138.314941	1.364217	99998.000000	3.711320	3.289597	0.364139	0.558746	3.675502	4.829326	2.737129	2.533343	1.858089	1.374665	1.479105	1.904552	2.038424	2.140869	0.134883	4.999991	37366.000000		1
19117.076172	4522.469238	1.717642	7.903623	12406.069336	99998.000000	1826.816040	1117.250854	245.012299	157.961441	101.125046	430.705780	584.424011	331.810303	4.218644	0.000000	4.281422	3.655376	0.234933	0.897826	4.093634	4.999991	3.261695	3.048151	2.389188	2.198551	2.004859	2.634181	2.766728	2.520890	0.625173	0.000000	37405.000000		1
12706.826172	2092.548096	2.075356	5.637074	9586.153320	99998.000000	1383.414551	832.927063	196.107285	80.787788	91.710388	287.685059	374.603333	225.412048	2.752295	0.000000	4.104037	3.320675	0.317093	0.751054	3.981644	4.999991	3.140952	2.920607	2.292494	1.907346	1.962419	2.458917	2.573572	2.352977	0.439695	0.000000	37486.000000		1
14286.656250	2888.146484	2.658183	4.570101	7952.317871	99998.000000	1073.859619	657.064575	140.177505	82.116882	40.236622	156.727936	227.216034	142.228195	1.617937	0.000000	4.154931	3.460619	0.424585	0.659926	3.900494	4.999991	3.030947	2.817608	2.146678	1.914432	1.604622	2.195146	2.356439	2.152986	0.208962	0.000000	37557.000000		1
19576.847656	3072.495361	3.796082	5.624740	11081.297852	99998.000000	1586.632935	969.447266	189.027023	101.014030	73.935722	308.713074	431.760437	269.358398	1.487906	0.000000	4.291743	3.487491	0.579336	0.750102	4.044590	4.999991	3.200476	2.986524	2.276524	2.004382	1.868854	2.489555	2.635243	2.430331	0.172575	0.000000	37586.000000		1
10012.800781	1241.411499	2.359060	7.052511	6893.879883	96278.007812	878.424561	561.212708	137.087601	61.033356	48.180336	179.720291	255.922562	123.173775	1.505860	0.000000	4.000556	3.093916	0.372739	0.848344	3.838464	4.983527	2.943704	2.749127	2.136998	1.785567	1.682870	2.254597	2.408108	2.090518	0.177785	0.000000	37639.000000		1
11223.205078	1845.531250	3.469206	5.630907	7894.673340	98649.773438	1026.299072	652.562317	138.462952	54.221378	37.260815	128.638168	174.292908	124.475113	1.277255	99998.000000	4.050117	3.266121	0.540230	0.750578	3.897334	4.994096	3.011274	2.814622	2.141334	1.734171	1.571252	2.109370	2.241280	2.095083	0.106278	4.999991	37700.000000		1
6717.826172	2032.411987	2.673601	3.478457	5033.808594	70633.539062	587.008179	354.167389	71.696922	23.313065	23.266809	68.906143	98.087563	43.505386	0.354949	0.000000	3.827229	3.308012	0.427097	0.541387	3.701897	4.849011	2.768644	2.549209	1.855500	1.367599	1.366737	1.838258	1.991614	1.638543	0.000000	0.000000	37719.000000		1
17551.365234	2416.066162	2.433070	6.784225	13076.763672	99998.000000	1915.556885	1172.098267	297.796661	128.169434	78.709351	370.970703	496.491180	389.861664	3.300588	0.000000	4.244311	3.383109	0.386155	0.831500	4.116500	4.999991	3.282295	3.068964	2.473920	2.107785	1.896026	2.569340	2.695912	2.590910	0.518591	0.000000	37738.000000		1
6488.001465	0.000000	2.476242	5.350287	3421.161377	52227.808594	365.823914	203.446579	63.891983	35.894718	11.175469	24.645241	30.726374	3.361275	2.228027	99998.000000	3.812111	0.000000	0.393793	0.728377	3.534173	4.717902	2.563272	2.308450	1.805446	1.555031	1.048266	1.391733	1.487511	0.526504	0.347920	4.999991	37789.000000		0
17611.367188	3746.736328	4.733539	9.528752	11868.693359	99998.000000	1710.401855	1060.732178	260.178131	115.445930	67.527710	338.471161	434.804077	234.851379	3.988319	99998.000000	4.245793	3.573653	0.675186	0.979036	4.074403	4.999991	3.233098	3.025606	2.415271	2.062379	1.829482	2.529522	2.638294	2.370793	0.600790	4.999991	37858.000000		1
12846.609375	3168.880859	1.964342	3.836171	9028.391602	99998.000000	1264.505615	777.444458	186.165314	56.512596	46.854328	195.558380	237.148758	197.942108	0.803812	99998.000000	4.108788	3.500906	0.293217	0.583898	3.955610	4.999991	3.101921	2.890669	2.269899	1.752145	1.670750	2.291276	2.375021	2.296538	0.000000	4.999991	37921.000000		1
7256.354980	1078.987793	3.552467	3.348940	5163.899414	69461.898438	567.426453	374.951782	84.614708	48.864925	33.384556	140.020248	146.212387	148.404922	0.327193	99998.000000	3.860718	3.033016	0.550530	0.524907	3.712978	4.841747	2.753910	2.573975	1.927446	1.688997	1.523546	2.146191	2.164984	2.171448	0.000000	4.999991	37948.000000		1
8150.969238	1656.300781	1.933504	3.222507	7274.977539	95343.710938	978.106445	584.926636	143.665222	55.982193	22.449617	128.628906	159.250443	103.015373	0.013682	99998.000000	3.911209	3.219139	0.286345	0.508194	3.861832	4.979292	2.990386	2.767101	2.157352	1.748050	1.351209	2.109339	2.202081	2.012902	0.000000	4.999991	37973.000000		1
14664.756836	4729.490234	4.058200	5.624740	11337.646484	99998.000000	1663.307007	1008.595337	202.240845	87.673775	66.614922	294.762238	389.531708	295.474609	2.611355	0.000000	4.166275	3.674814	0.608333	0.750102	4.054523	4.999991	3.220972	3.003717	2.305869	1.942870	1.823572	2.469472	2.590543	2.470520	0.416866	0.000000	38044.000000		1
6629.945801	2194.403809	2.457740	3.422950	5453.931152	76968.289062	659.691895	395.332214	58.486191	41.309765	21.296299	79.986015	118.335388	76.162178	0.789044	0.000000	3.821510	3.341316	0.390536	0.534401	3.736710	4.886312	2.819341	2.596962	1.767053	1.616053	1.328304	1.903014	2.073115	1.881739	0.000000	0.000000	38090.000000		1
17591.273438	4993.645996	1.989012	4.943233	8813.633789	99998.000000	1224.272095	755.738037	165.754044	60.234669	60.657143	246.224197	369.148193	169.155411	1.125061	99998.000000	4.245297	3.698418	0.298637	0.694011	3.945155	4.999991	3.087878	2.878371	2.219464	1.779847	1.782882	2.391331	2.567201	2.228286	0.051176	4.999991	38144.000000		1
3131.228271	289.411957	2.254213	3.737491	1895.046875	34770.046875	61.964645	43.573227	15.076399	22.724072	7.080264	5.461301	0.000000	11.699705	0.107340	99998.000000	3.495715	2.461516	0.352995	0.572580	3.277620	4.541205	1.792144	1.639220	1.178298	1.356486	0.850049	0.737296	0.000000	1.068175	0.000000	4.999991	38163.000000		1
15440.217773	4347.565918	2.214124	4.884642	13222.310547	99998.000000	1955.935303	1195.389771	306.958435	125.258385	66.103027	337.135895	432.818146	268.602905	5.151392	99998.000000	4.188653	3.638246	0.345202	0.688833	4.121307	4.999991	3.291354	3.077510	2.487080	2.097807	1.820221	2.527805	2.636306	2.429111	0.711925	4.999991	38198.000000		1
9892.122070	3582.311523	1.828657	7.015506	7993.936035	99868.875000	1058.135620	667.160706	130.756683	53.333263	38.848942	138.950180	203.172134	106.718948	0.162149	0.000000	3.995290	3.554163	0.262132	0.846059	3.902761	4.999430	3.024541	2.824230	2.116464	1.726998	1.589379	2.142859	2.307864	2.028242	0.000000	0.000000	38262.000000		1
6607.237305	2235.969727	2.149366	4.974071	6038.173340	84359.171875	716.636230	462.591644	130.297211	59.830700	29.545301	125.326225	170.521500	87.279060	1.037754	0.000000	3.820020	3.349466	0.332310	0.696712	3.780905	4.926132	2.855299	2.665198	2.114935	1.776924	1.470488	2.098042	2.231779	1.940910	0.016094	0.000000	38281.000000		1
14844.162109	3925.673340	3.167000	4.403579	14046.451172	99998.000000	2062.484619	1254.674561	282.069580	170.108276	57.295864	341.567230	450.660675	224.903229	2.435826	0.000000	4.171556	3.593914	0.500648	0.643806	4.147567	4.999991	3.314391	3.098531	2.450356	2.230726	1.758123	2.533476	2.653850	2.351996	0.386646	0.000000	38362.000000		1
9188.021484	1883.384155	2.266548	5.230021	6227.851074	84697.953125	787.830505	494.866058	118.171951	45.981628	33.070015	95.463303	127.799385	123.102852	0.303152	0.000000	3.963222	3.274939	0.355365	0.718503	3.794338	4.927873	2.896433	2.694488	2.072514	1.662584	1.519434	1.979836	2.106529	2.090268	0.000000	0.000000	38472.000000		1
2671.871582	91.186157	3.620309	3.694319	1273.263428	26896.937500	0.000000	0.000000	0.000000	2.380646	1.255082	0.000000	0.000000	19.381298	0.700253	99998.000000	3.426816	1.959929	0.558746	0.567534	3.104918	4.429703	0.000000	0.000000	0.000000	0.376695	0.098672	0.000000	0.000000	1.287383	0.000000	4.999991	38491.000000		0
4677.452148	1902.059326	0.909703	5.846769	7342.311035	90910.335938	979.127136	597.511414	123.392723	46.114231	51.119137	186.436676	238.644379	123.364967	1.325851	99998.000000	3.670009	3.279224	0.000000	0.766916	3.865833	4.958613	2.990839	2.776346	2.091290	1.663835	1.708583	2.270531	2.377751	2.091192	0.122495	4.999991	38567.000000		1
15861.071289	737.473022	2.679769	5.920778	6810.844238	92397.476562	861.121704	535.898315	123.368050	64.884949	33.184113	125.711693	143.615875	105.346680	1.377585	99998.000000	4.200333	2.867746	0.428097	0.772379	3.833201	4.965660	2.935065	2.729082	2.091203	1.812144	1.520930	2.099376	2.157202	2.022621	0.139118	4.999991	38591.000000		1
20472.009766	4636.629395	2.519415	7.721682	13799.120117	99998.000000	2097.830566	1248.753784	278.430786	103.755470	106.860802	421.506989	571.786865	419.709167	1.129080	0.000000	4.311161	3.666202	0.401300	0.887712	4.139852	4.999991	3.321770	3.096477	2.444717	2.016011	2.028818	2.624805	2.757234	2.622948	0.052725	0.000000	38640.000000		1
13143.794922	4310.570312	3.358191	7.351633	14945.688477	99998.000000	2225.657715	1378.468262	323.058624	189.452576	95.315285	404.093140	529.807922	297.426605	0.868524	99998.000000	4.118721	3.634535	0.526105	0.866384	4.174516	4.999991	3.347458	3.139397	2.509281	2.277501	1.979163	2.606482	2.724118	2.473380	0.000000	4.999991	38715.000000		1
3967.507324	1409.626343	3.974939	2.272716	3473.221191	52590.265625	342.079132	200.134644	49.111622	13.858322	23.374741	73.312805	101.017113	95.888855	0.262413	0.000000	3.598518	3.149104	0.599330	0.356545	3.540732	4.720905	2.534127	2.301322	1.691184	1.141711	1.368747	1.865180	2.004395	1.981768	0.000000	0.000000	38749.000000		1
16598.128906	4620.060547	2.525582	2.904882	10252.891602	99998.000000	1458.469604	889.825134	227.006348	104.196449	50.863186	239.230286	330.265350	201.688843	1.864664	99998.000000	4.220059	3.664648	0.402361	0.463128	4.010846	4.999991	3.163897	2.949305	2.356038	2.017853	1.706404	2.378816	2.518863	2.304682	0.270601	4.999991	38777.000000		1
12998.563477	1317.182007	3.173167	5.353371	7565.422852	98902.867188	1048.625366	624.358398	167.027618	45.966209	34.525539	143.470947	173.404800	131.345688	0.559687	99998.000000	4.113895	3.119646	0.501493	0.728627	3.878833	4.995209	3.020620	2.795434	2.222788	1.662439	1.538140	2.156764	2.239061	2.118416	0.000000	4.999991	38822.000000		1
11861.637695	1131.133911	2.340558	4.785963	8449.497070	99998.000000	1161.527222	711.295166	170.034271	68.199966	45.164436	173.318451	230.262772	160.946487	3.735761	0.000000	4.074145	3.053514	0.369319	0.679969	3.926831	4.999991	3.065029	2.852050	2.230536	1.833784	1.654797	2.238845	2.362224	2.206681	0.572379	0.000000	38874.000000		1
9188.363281	1722.958862	1.828657	4.970987	8126.027832	99998.000000	1127.532104	681.907166	155.549957	61.946144	59.886208	221.085571	262.037628	144.732193	1.398661	0.000000	3.963238	3.236275	0.262132	0.696443	3.909878	4.999991	3.052129	2.833725	2.191870	1.792014	1.777327	2.344560	2.418364	2.160565	0.145712	0.000000	38932.000000		1
9034.737305	1825.144653	2.988143	3.367443	4595.387695	67759.531250	555.421448	317.393799	66.232544	55.263683	30.066452	88.682159	130.679596	85.080353	0.828315	0.000000	3.955915	3.261297	0.475401	0.527300	3.662322	4.830970	2.744623	2.501598	1.821071	1.742440	1.478082	1.947836	2.116208	1.929829	0.000000	0.000000	38966.000000		1
16684.851562	2635.751709	2.411484	4.187717	8743.046875	99998.000000	1167.077881	741.111877	180.713257	76.254692	39.496525	157.267593	193.399765	83.803688	2.020249	99998.000000	4.222322	3.420904	0.382284	0.621977	3.941663	4.999991	3.067100	2.869884	2.256990	1.882267	1.596559	2.196639	2.286456	1.923263	0.305405	4.999991	39004.000000		1
8436.316406	149.104935	2.957305	3.595639	3864.300781	54222.042969	353.809692	239.520157	39.693886	27.395935	9.593512	22.881342	30.273064	0.000000	1.729852	99998.000000	3.926153	2.173492	0.470896	0.555776	3.587071	4.734176	2.548770	2.379342	1.598724	1.437686	0.981978	1.359481	1.481056	0.000000	0.238009	4.999991	39034.000000		0
4089.916504	1133.082764	2.482410	3.083739	2702.659668	46485.054688	219.451187	129.119232	49.728371	30.701702	8.384686	22.906012	28.805204	53.817410	0.621317	99998.000000	3.611714	3.054262	0.394873	0.489078	3.431791	4.667314	2.341338	2.110991	1.696604	1.487162	0.923487	1.359949	1.459471	1.730923	0.000000	4.999991	39076.000000		1
7827.959961	1732.123779	2.840123	3.163916	5526.938477	77753.046875	665.236450	414.380493	101.914482	27.556290	27.315758	99.789787	130.220123	49.120876	1.975932	99998.000000	3.893649	3.238579	0.453337	0.500225	3.742485	4.890718	2.822976	2.617399	2.008236	1.440221	1.436413	1.999086	2.114678	1.691266	0.295772	4.999991	39167.000000		1
15880.295898	4391.475098	3.022064	5.590818	10745.555664	99998.000000	1529.028687	937.283875	221.816406	69.159012	49.268894	210.323318	277.749268	152.210266	1.651223	99998.000000	4.200859	3.642610	0.480304	0.747475	4.031229	4.999991	3.184416	2.971871	2.345994	1.839849	1.692573	2.322887	2.443653	2.182444	0.217806	4.999991	39218.000000		1
7441.857422	1518.016602	1.430855	4.610189	7129.995605	92836.750000	930.388672	563.510071	117.126564	36.711910	21.613924	119.997528	157.215164	97.298126	1.872755	0.000000	3.871681	3.181277	0.155596	0.663719	3.853089	4.967720	2.968664	2.750902	2.068655	1.564807	1.334734	2.079172	2.196494	1.988104	0.272481	0.000000	39241.000000		1
13267.098633	1951.682861	3.691235	5.026494	7696.487793	99752.179688	998.641052	617.204163	123.038094	53.515202	30.513596	149.453400	222.969727	167.524109	0.583986	99998.000000	4.122776	3.290409	0.567172	0.701265	3.886293	4.998922	2.999409	2.790429	2.090039	1.728477	1.484493	2.174506	2.348246	2.224077	0.000000	4.999991	39288.000000		1
2658.972168	363.893494	1.390766	2.861710	1619.900269	36953.109375	0.000000	0.000000	14.610754	11.490010	9.559590	22.539047	43.604065	68.761208	1.056137	0.000000	3.424714	2.560974	0.143254	0.456626	3.209488	4.567651	0.000000	0.000000	1.164673	1.060320	0.980439	1.352936	1.639527	1.837343	0.023720	0.000000	39313.000000		1
10961.495117	2015.988037	3.074487	4.533096	5850.256348	88128.367188	719.291321	445.544739	147.112839	37.689453	40.797863	162.291000	226.886078	117.533615	1.291178	0.000000	4.039870	3.304488	0.487773	0.656395	3.767175	4.945116	2.856905	2.648891	2.167650	1.576220	1.610637	2.210294	2.355808	2.070162	0.110986	0.000000	39425.000000		1
12041.068359	1137.729980	2.818537	4.082870	8028.217773	99998.000000	1060.315796	661.650085	170.145279	75.058205	31.922863	123.229286	209.444458	100.307854	3.322632	0.000000	4.080665	3.056039	0.450024	0.610966	3.904619	4.999991	3.025435	2.820628	2.230820	1.875398	1.504102	2.090714	2.321069	2.001335	0.521482	0.000000	39453.000000		1
5104.186035	1441.074341	2.685936	2.581089	2862.838135	43450.167969	230.842514	126.929771	40.289047	58.307331	0.000000	16.248219	37.791218	24.327616	0.813379	99998.000000	3.707927	3.158686	0.429096	0.411803	3.456797	4.637991	2.363316	2.103564	1.605187	1.765723	0.000000	1.210806	1.577391	1.386100	0.000000	4.999991	39495.000000		1
6063.345703	1615.237671	2.309720	4.588603	6669.556641	87446.890625	813.613647	512.415588	93.458870	45.352547	31.996874	113.318146	167.727631	69.162094	1.384203	0.000000	3.782712	3.208236	0.363559	0.661681	3.824097	4.941744	2.910418	2.709622	1.970621	1.656602	1.505108	2.054299	2.224605	1.839868	0.141200	0.000000	39512.000000		1
2524.330078	0.000000	2.309720	2.100026	1851.356445	38891.687500	70.241402	48.593555	38.623829	28.697273	11.295735	23.868137	22.542130	37.751129	0.287577	99998.000000	3.402146	0.000000	0.363559	0.322225	3.267490	4.589857	1.846593	1.686579	1.586855	1.457841	1.052915	1.377819	1.352995	1.576930	0.000000	4.999991	39558.000000		0
6161.310059	848.277954	1.560372	2.445405	2784.415527	44570.890625	219.420349	138.126831	70.370918	28.478327	4.693450	20.966339	23.800295	7.974548	2.848966	99998.000000	3.789673	2.928538	0.193228	0.388351	3.444734	4.649051	2.341277	2.140278	1.847393	1.454515	0.671492	1.321523	1.376582	0.901706	0.454687	4.999991	39575.000000		1
16345.110352	1129.425537	3.117660	5.612404	8228.833984	99998.000000	1123.877808	690.245605	173.343124	55.291435	36.579308	147.939285	215.010605	183.266586	0.968504	99998.000000	4.213388	3.052858	0.493829	0.749149	3.915338	4.999991	3.050719	2.839004	2.238907	1.742658	1.563236	2.170084	2.332460	2.263083	0.000000	4.999991	39627.000000		1
5596.329102	734.870361	3.503127	5.723419	2502.077881	42062.429688	163.592346	103.780144	23.202051	8.609798	12.146847	9.698359	15.480369	32.952831	1.459285	0.000000	3.747903	2.866211	0.544456	0.757656	3.398301	4.623894	2.213763	2.016114	1.365526	0.934993	1.084464	0.986698	1.189781	1.517893	0.164140	0.000000	39653.000000		1
6003.360840	168.865540	1.051555	1.285919	3318.741211	51677.628906	312.789795	184.278061	44.917740	41.229588	17.817842	25.755386	21.055769	1.699140	0.272221	0.000000	3.778394	2.227541	0.021832	0.109214	3.520973	4.713303	2.495253	2.265474	1.652418	1.615209	1.250855	1.410868	1.323371	0.230229	0.000000	0.000000	39669.000000		0
10308.429688	2252.905518	0.878866	4.267894	9465.048828	99998.000000	1308.818848	806.175659	178.098251	90.587906	47.101025	203.107376	302.675140	126.007736	2.373013	99998.000000	4.013193	3.352743	0.000000	0.630214	3.976123	4.999991	3.116879	2.906430	2.250660	1.957070	1.673030	2.307726	2.480977	2.100397	0.375300	4.999991	39695.000000		1
13003.645508	2351.535889	1.779317	5.396543	9147.889648	99998.000000	1294.226685	787.845886	170.333389	117.015549	57.169434	216.392120	258.250793	164.539047	2.616278	0.000000	4.114065	3.371352	0.250253	0.732116	3.961321	4.999991	3.112010	2.896441	2.231300	2.068244	1.757164	2.335242	2.412042	2.216269	0.417684	0.000000	39740.000000		1
12122.238281	2844.125977	1.384599	5.304030	9012.695312	99998.000000	1251.134521	770.660217	217.107544	71.989883	51.042046	200.332001	275.966858	141.592941	1.737607	0.000000	4.083583	3.453949	0.141324	0.724606	3.954855	4.999991	3.097304	2.886863	2.336675	1.857271	1.707928	2.301750	2.440857	2.151042	0.239951	0.000000	39832.000000		1
5787.039551	1518.880127	1.403101	3.527797	4509.033691	67915.484375	488.057159	304.189240	79.992180	49.105457	25.625870	70.966080	102.595985	54.884384	0.960304	0.000000	3.762456	3.181524	0.147089	0.547504	3.654083	4.831969	2.688471	2.483144	1.903048	1.691130	1.408679	1.851051	2.011130	1.739449	0.000000	0.000000	39856.000000		1
13056.448242	5641.724609	2.149366	5.889941	11812.840820	99998.000000	1762.313477	1059.193359	227.006348	91.013466	67.527710	286.133942	392.942322	239.406052	2.081539	0.000000	4.115825	3.751412	0.332310	0.770111	4.072354	4.999991	3.246083	3.024975	2.356038	1.959106	1.829482	2.456569	2.594329	2.379135	0.318385	0.000000	39921.000000		1
4385.761230	0.000000	3.493876	4.644111	2443.505127	50488.804688	179.936157	99.876129	58.991920	35.271805	16.871134	44.769718	63.417088	47.027016	0.129309	99998.000000	3.642045	0.000000	0.543307	0.666903	3.388013	4.703195	2.255118	1.999462	1.770792	1.547428	1.227144	1.650984	1.802206	1.672347	0.000000	4.999991	39980.000000		0
15011.609375	3567.713135	1.443190	3.327354	9696.594727	99998.000000	1424.983398	835.131958	211.837433	58.618790	64.416222	260.276794	317.063843	183.066147	2.600530	0.000000	4.176427	3.552390	0.159323	0.522099	3.986619	4.999991	3.153810	2.921755	2.326003	1.768037	1.808995	2.415436	2.501147	2.262608	0.415062	0.000000	40007.000000		1
7196.178711	1014.247864	2.445405	4.132210	4847.652832	74159.085938	596.453674	341.468567	98.254082	68.014938	21.330221	93.249176	121.357452	103.329918	1.281288	99998.000000	3.857102	3.006144	0.388351	0.616182	3.685532	4.870164	2.775577	2.533351	1.992351	1.832604	1.328995	1.969645	2.084066	2.014226	0.107647	4.999991	40047.000000		1
3294.980957	292.742401	2.833956	4.360406	1637.570068	31801.798828	15.637639	15.363187	18.573359	26.692842	0.622915	6.774974	0.000000	0.000000	0.565130	0.000000	3.517853	2.466486	0.452393	0.639527	3.214200	4.502452	1.194171	1.186481	1.268891	1.426395	0.000000	0.830908	0.000000	0.000000	0.000000	0.000000	40089.000000		1
21761.759766	4038.670898	2.571838	4.841470	12729.784180	99998.000000	1903.632080	1140.536255	255.854721	89.607277	64.496399	286.658173	390.611023	250.704880	1.352481	0.000000	4.337694	3.606238	0.410244	0.684977	4.104821	4.999991	3.279583	3.057109	2.407993	1.952343	1.809536	2.457364	2.591744	2.399163	0.131131	0.000000	40113.000000		1
12925.118164	2004.220459	1.708391	2.337474	8042.307617	99185.250000	1088.054077	663.682251	165.023193	60.317928	31.457218	121.863190	159.049988	130.876953	1.804673	99998.000000	4.111434	3.301945	0.232587	0.368747	3.905381	4.996447	3.036650	2.821960	2.217545	1.780446	1.497720	2.085873	2.201534	2.116863	0.256399	4.999991	40148.000000		1
14644.330078	2311.897461	2.482410	3.552467	7802.589844	99998.000000	1067.389893	628.885376	181.823410	84.306335	41.260426	194.960129	288.798309	123.173775	0.085333	0.000000	4.165669	3.363969	0.394873	0.550530	3.892239	4.999991	3.028323	2.798572	2.259650	1.925860	1.615534	2.289946	2.460595	2.090518	0.000000	0.000000	40182.000000		1
14776.246094	2274.072266	2.587257	5.769675	8186.734375	99998.000000	1139.385986	694.143433	169.624130	82.810722	48.784748	184.820801	270.564148	246.088516	2.460790	0.000000	4.169564	3.356804	0.412840	0.761151	3.913111	4.999991	3.056671	2.841449	2.229488	1.918087	1.688284	2.266751	2.432270	2.391091	0.391075	0.000000	40264.000000		1
14743.574219	3250.612305	4.008861	6.155142	10014.750000	99998.000000	1424.471436	865.244690	208.251053	96.039963	48.957436	203.622360	302.693634	197.004654	2.074443	0.000000	4.168603	3.511965	0.603021	0.789238	4.000640	4.999991	3.153654	2.937139	2.318587	1.982452	1.689819	2.308825	2.481003	2.294477	0.316901	0.000000	40304.000000		1
12174.464844	2346.123779	3.598723	4.668780	8040.895020	99998.000000	1112.841187	676.584595	179.818970	54.662354	52.016506	179.596939	231.998917	162.451355	2.376308	99998.000000	4.085450	3.370351	0.556148	0.669203	3.905304	4.999991	3.046433	2.830322	2.254836	1.737688	1.716141	2.254299	2.365486	2.210723	0.375903	4.999991	40382.000000		1
5124.236328	546.059204	2.722941	2.756862	3081.065186	49093.976562	267.690125	163.518326	46.666218	23.387075	6.981585	40.773193	61.461998	44.646370	0.400247	0.000000	3.709629	2.737240	0.435038	0.440415	3.488701	4.691028	2.427632	2.213567	1.669003	1.368976	0.843954	1.610375	1.788607	1.649786	0.000000	0.000000	40404.000000		1
11193.916016	3160.755127	1.692973	6.059546	11074.226562	99998.000000	1575.784302	975.035034	225.279449	118.548172	83.612495	339.094086	441.320007	294.392212	2.068850	0.000000	4.048982	3.499791	0.228650	0.782440	4.044313	4.999991	3.197497	2.989020	2.352722	2.073895	1.922271	2.530320	2.644754	2.468926	0.315729	0.000000	40426.000000		1
7460.051270	1453.890259	2.118529	5.316366	5600.556641	77422.148438	684.472839	421.867798	109.953789	78.376305	23.504257	110.564369	163.974731	84.630127	0.689089	99998.000000	3.872742	3.162532	0.326034	0.725615	3.748231	4.888865	2.835356	2.625176	2.041210	1.894185	1.371147	2.043615	2.214777	1.927525	0.000000	4.999991	40537.000000		1
3057.675049	209.370438	1.523367	4.212387	1451.605225	28670.685547	11.745961	0.000000	0.000000	18.998915	7.502737	0.000000	0.000000	5.772759	0.901660	0.000000	3.485391	2.320915	0.182805	0.624528	3.161849	4.457438	1.069889	0.000000	0.000000	1.278729	0.875220	0.000000	0.000000	0.761383	0.000000	0.000000	40579.000000		1
12336.790039	2152.819580	1.378431	5.189932	6092.258789	79018.500000	766.164124	467.198761	143.918091	33.936546	30.942234	114.613319	180.025589	89.715210	0.568784	0.000000	4.091202	3.333008	0.139385	0.715162	3.784778	4.897729	2.884322	2.669502	2.158115	1.530668	1.490552	2.059235	2.255334	1.952866	0.000000	0.000000	40593.000000		1
4066.902588	700.761108	4.776711	5.840601	2522.044922	43798.457031	190.235840	106.669609	20.849157	18.403753	7.869701	29.261597	43.684242	45.361797	0.114516	0.000000	3.609264	2.845570	0.679129	0.766458	3.401753	4.641459	2.279292	2.028041	1.319088	1.264906	0.895958	1.466298	1.640325	1.656690	0.000000	0.000000	40682.000000		1
10172.329102	1721.870239	2.944971	5.353371	6117.428223	88597.906250	766.395447	472.712494	109.559067	76.415047	48.787830	180.929123	261.171082	143.779312	0.656087	0.000000	4.007421	3.236001	0.469081	0.728627	3.786569	4.947423	2.884453	2.674597	2.039648	1.883179	1.688311	2.257509	2.416925	2.157696	0.000000	0.000000	40735.000000		1
15329.357422	3614.351562	2.593424	5.143676	11157.247070	99998.000000	1571.960449	981.843933	221.168823	108.081963	63.666870	246.902634	391.921600	231.829315	1.962501	0.000000	4.185524	3.558030	0.413874	0.711274	4.047557	4.999991	3.196442	2.992043	2.344724	2.033753	1.803913	2.392526	2.593199	2.365168	0.292810	0.000000	40765.000000		1
4513.662109	909.588806	4.067451	5.945448	2868.450684	52225.226562	235.076492	129.843903	48.908096	25.736883	16.488750	39.413265	63.139549	89.280403	0.603615	0.000000	3.654529	2.958845	0.609322	0.774185	3.457647	4.717880	2.371209	2.113422	1.689381	1.410556	1.217188	1.595642	1.800301	1.950756	0.000000	0.000000	40795.000000		1
6735.724121	1125.071289	2.029100	2.214124	4567.615234	66882.234375	506.396149	299.273773	69.007904	38.892113	13.664046	56.830223	87.303726	38.438805	0.319473	99998.000000	3.828384	3.051180	0.307303	0.345202	3.659689	4.825311	2.704490	2.476069	1.838899	1.589862	1.135579	1.754579	1.941033	1.584770	0.000000	4.999991	40811.000000		1
3878.849854	1964.199707	2.238794	3.694319	6681.774414	92536.335938	845.752380	528.287598	127.330658	47.696186	37.590775	168.976547	247.713654	120.130127	0.108748	99998.000000	3.588703	3.293186	0.350014	0.567534	3.824892	4.966312	2.927243	2.722870	2.104933	1.678484	1.575081	2.227826	2.393950	2.079652	0.000000	4.999991	40848.000000		1
7004.641602	2267.611816	2.460824	2.337474	4245.487793	58550.621094	437.055206	276.639130	61.304726	23.319233	16.168043	96.209564	127.210388	95.990623	0.327961	0.000000	3.845386	3.355569	0.391080	0.368747	3.627928	4.767531	2.640536	2.441914	1.787494	1.367714	1.208658	1.983218	2.104522	1.982229	0.000000	0.000000	40869.000000		1
7017.682617	670.700867	1.452441	3.697403	3186.100342	58370.414062	265.812103	175.905716	92.872963	57.508644	19.316540	85.694016	154.936279	100.881432	0.061487	0.000000	3.846194	2.826529	0.162098	0.567897	3.503259	4.766193	2.424575	2.245280	1.967889	1.759733	1.285929	1.932950	2.190153	2.003811	0.000000	0.000000	40979.000000		1
18791.810547	4924.292969	4.153796	6.062630	13031.559570	99998.000000	1906.984009	1178.950317	279.821533	124.675560	74.870094	333.349060	421.047516	213.018509	0.974937	0.000000	4.273969	3.692344	0.618445	0.782661	4.114996	4.999991	3.280347	3.071496	2.446881	2.095781	1.874308	2.522899	2.624331	2.328417	0.000000	0.000000	41013.000000		1
6980.770508	964.864868	2.315888	4.563933	2997.138184	47262.429688	240.621048	149.804947	41.633556	22.360189	18.616531	14.996222	14.206784	39.687717	0.163113	0.000000	3.843903	2.984467	0.364717	0.659339	3.476707	4.674516	2.381334	2.175526	1.619444	1.349476	1.269899	1.175982	1.152496	1.598656	0.000000	0.000000	41032.000000		1
3911.771973	390.743622	1.686805	2.078440	1929.674194	37248.000000	43.730499	36.375782	20.146065	12.223941	2.584173	0.000000	0.000000	21.142113	1.519498	99998.000000	3.592374	2.591892	0.227065	0.317737	3.285484	4.571103	1.640784	1.560812	1.304190	1.087211	0.412322	0.000000	0.000000	1.325148	0.181700	4.999991	41060.000000		1
15593.424805	4513.174805	3.678900	5.945448	12925.641602	99998.000000	1909.293823	1160.494141	265.195374	120.518677	82.240227	336.648682	438.328796	244.824188	2.908771	99998.000000	4.192942	3.654482	0.565718	0.774185	4.111452	4.999991	3.280873	3.064643	2.423566	2.081054	1.915084	2.527177	2.641800	2.388854	0.463710	4.999991	41095.000000		1
21655.271484	4696.527832	1.335259	5.254691	13587.119141	99998.000000	2024.434448	1219.951660	300.380829	102.876610	76.711082	374.455322	477.097565	337.354858	2.346840	99998.000000	4.335564	3.671777	0.125565	0.720547	4.133127	4.999991	3.306304	3.086343	2.477672	2.012317	1.884858	2.573400	2.678607	2.528087	0.370484	4.999991	41125.000000		1
13718.584961	3718.116211	1.699140	6.031793	10157.011719	99998.000000	1472.216919	889.658630	230.990540	76.692581	66.769112	270.033752	297.818237	195.194489	1.800018	99998.000000	4.137310	3.570323	0.230229	0.780446	4.006766	4.999991	3.167972	2.949223	2.363594	1.884753	1.824576	2.431418	2.473951	2.290468	0.255277	4.999991	41197.000000		1
11731.729492	2663.277100	3.049818	5.251607	9529.946289	99998.000000	1293.394043	824.122986	195.071152	85.734108	49.901062	191.561844	269.373840	177.759033	2.195056	99998.000000	4.069362	3.425416	0.484274	0.720292	3.979090	4.999991	3.111731	2.915992	2.290193	1.933154	1.698110	2.282309	2.430355	2.249832	0.341446	4.999991	41279.000000		1
18307.078125	4742.315430	3.700486	3.984190	9114.396484	99998.000000	1245.546753	773.617554	194.065842	80.849464	59.769024	226.087387	286.636597	154.109848	1.836304	99998.000000	4.262619	3.675990	0.568259	0.600340	3.959728	4.999991	3.095360	2.888526	2.287949	1.907677	1.776476	2.354276	2.457332	2.187830	0.263945	4.999991	41305.000000		1
11219.634766	1303.231201	2.217208	4.030447	5767.791016	75208.984375	667.015747	424.094269	109.222946	36.206177	14.367139	99.506081	132.699448	65.692886	1.319354	99998.000000	4.049979	3.115021	0.345806	0.605353	3.761009	4.876270	2.824136	2.627462	2.038314	1.558783	1.157370	1.997850	2.122869	1.817518	0.120361	4.999991	41331.000000		1
34320.761719	4632.312012	2.568754	5.825182	17384.996094	99998.000000	2642.508057	1611.105469	355.437897	150.085571	91.772064	438.239380	593.786255	365.830109	2.912709	0.000000	4.535557	3.665798	0.409723	0.765310	4.240175	4.999991	3.422016	3.207124	2.550764	2.176339	1.962710	2.641711	2.773630	2.563279	0.464297	0.000000	41354.000000		1
11330.433594	2117.973389	2.497828	1.973593	6946.229492	93631.437500	917.699036	542.731873	125.520500	77.041046	14.549080	91.926254	133.874344	39.595207	1.695945	99998.000000	4.054246	3.325921	0.397563	0.295258	3.841749	4.971422	2.962700	2.734585	2.098715	1.886722	1.162835	1.963440	2.126697	1.597643	0.229412	4.999991	41384.000000		1
5441.429688	0.000000	2.152450	5.464385	2941.596924	48130.750000	253.147202	146.896973	44.732716	49.324402	13.969337	52.889202	58.307331	41.732235	0.799931	0.000000	3.735713	0.000000	0.332933	0.737541	3.468583	4.682423	2.403373	2.167013	1.650625	1.693062	1.145176	1.723367	1.765723	1.620472	0.000000	0.000000	41419.000000		0
9214.337891	523.137756	1.248914	2.368311	4582.929199	66859.351562	489.364655	308.805603	65.322838	40.544998	13.648627	41.556465	54.353981	35.549339	0.676786	99998.000000	3.964464	2.718616	0.096533	0.374439	3.661143	4.825162	2.689633	2.489685	1.815065	1.607937	1.135089	1.618639	1.735231	1.550832	0.000000	4.999991	41440.000000		1
8714.538086	3708.969971	3.555551	4.237057	8164.216797	99998.000000	1107.950317	670.966064	145.385941	60.678726	38.667000	165.661530	211.186768	141.898239	2.798131	0.000000	3.940244	3.569253	0.550907	0.627064	3.911915	4.999991	3.044520	2.826700	2.162522	1.783036	1.587340	2.219222	2.324667	2.151977	0.446868	0.000000	41463.000000		1
10067.549805	2739.661377	1.939672	3.133079	5375.533203	77269.000000	644.325623	381.791534	73.800034	36.933941	15.261423	88.712997	164.335526	80.565758	1.793591	99998.000000	4.002924	3.437697	0.287728	0.495971	3.730422	4.888005	2.809105	2.581826	1.868057	1.567426	1.183595	1.947987	2.215731	1.906150	0.253723	4.999991	41487.000000		1
11731.908203	2791.835205	1.871829	2.485493	7131.664062	97579.328125	941.727539	577.877197	120.185631	57.798515	41.322098	111.202705	187.818192	97.538658	2.091427	99998.000000	4.069369	3.445890	0.272266	0.395413	3.853191	4.989358	2.973925	2.761836	2.079853	1.761917	1.616182	2.046115	2.273738	1.989177	0.320443	4.999991	41518.000000		1
12840.000000	395.279816	2.269632	3.577137	6562.917480	83718.632812	862.620422	514.682190	143.273590	57.625828	21.888378	100.585388	160.934158	95.706917	0.512913	99998.000000	4.108565	2.596905	0.355955	0.553536	3.817097	4.922822	2.935820	2.711539	2.156166	1.760617	1.340214	2.002535	2.206648	1.980943	0.000000	4.999991	41535.000000		0
8107.741211	946.205139	1.628214	3.817669	3813.246582	60211.484375	400.096588	234.743439	68.434334	40.446316	28.555420	92.481323	109.182854	67.971771	0.615144	0.000000	3.908900	2.975985	0.211711	0.581798	3.581295	4.779679	2.602165	2.370594	1.835274	1.606879	1.455689	1.966054	2.038154	1.832329	0.000000	0.000000	41563.000000		1
9932.621094	943.216980	3.981107	5.587735	5663.428223	76512.445312	674.404419	413.199402	81.219513	38.892113	30.325487	107.801338	143.523376	134.006958	0.210759	0.000000	3.997064	2.974612	0.600004	0.747236	3.753079	4.883732	2.828920	2.616160	1.909660	1.589862	1.481808	2.032624	2.156923	2.127127	0.000000	0.000000	41605.000000		1
9316.486328	949.816223	1.702224	4.298732	4806.222656	65387.207031	551.310791	344.163757	55.704659	27.732063	22.751825	87.377739	82.277237	56.620525	0.535848	0.000000	3.969252	2.977640	0.231017	0.633340	3.681804	4.815493	2.741396	2.536765	1.745892	1.442982	1.357016	1.941401	1.915280	1.752974	0.000000	0.000000	41688.000000		1
18663.697266	2312.705322	1.655968	4.264811	7818.391113	99998.000000	1064.333984	648.898804	194.269379	51.933243	48.667564	169.858505	202.182251	123.778191	2.268938	0.000000	4.270998	3.364120	0.219052	0.629900	3.893117	4.999991	3.027078	2.812177	2.288404	1.715445	1.687240	2.230087	2.305743	2.092644	0.355823	0.000000	41707.000000		1
10167.068359	1594.915894	2.975808	4.483756	5694.687988	74978.507812	701.652344	424.933044	91.957092	68.995567	21.068104	94.609108	140.276199	100.320190	0.077217	0.000000	4.007196	3.202738	0.473605	0.651642	3.755470	4.874937	2.846122	2.628320	1.963585	1.838821	1.323625	1.975933	2.146984	2.001388	0.000000	0.000000	41730.000000		1
3861.744385	792.934082	1.625130	2.756862	2185.343994	38638.640625	130.839951	72.329094	41.562630	30.603024	5.532228	2.935719	0.000000	47.323055	0.337852	99998.000000	3.586783	2.899237	0.210888	0.440415	3.339520	4.587022	2.116740	1.859313	1.618703	1.485764	0.742900	0.467715	0.000000	1.675073	0.000000	4.999991	41766.000000		1
29820.669922	3458.249512	1.773150	5.711084	15437.270508	99998.000000	2340.406494	1427.912842	358.145416	139.008774	90.014336	323.619873	478.355713	285.171814	4.169386	99998.000000	4.474517	3.538856	0.248745	0.756719	4.188570	4.999991	3.369291	3.154702	2.554060	2.143042	1.954312	2.510035	2.679751	2.455106	0.620072	4.999991	41821.000000		1
12432.928711	2259.162354	4.052033	4.311067	7479.488281	99998.000000	989.562500	613.247681	150.918167	69.806595	42.185547	173.429474	269.783966	139.378830	1.061175	99998.000000	4.094573	3.353947	0.607673	0.634585	3.873872	4.999991	2.995443	2.787636	2.178741	1.843897	1.625164	2.239123	2.431016	2.144197	0.025787	4.999991	41865.000000		1
6004.625488	2148.681396	2.747611	5.926946	5210.784668	70524.187500	611.234009	377.943024	75.311066	25.243484	30.899063	75.619438	129.131561	74.305771	0.980667	0.000000	3.778486	3.332172	0.438955	0.772831	3.716903	4.848338	2.786207	2.577426	1.876859	1.402149	1.489945	1.878633	2.111032	1.871023	0.000000	0.000000	41896.000000		1
6745.089355	1647.586060	1.440106	2.497828	3118.936523	47007.164062	267.998474	169.402100	50.712082	25.295910	7.959130	36.323360	58.510860	5.421213	0.883843	99998.000000	3.828988	3.216848	0.158394	0.397563	3.494007	4.672164	2.428132	2.228919	1.705111	1.403050	0.900866	1.560186	1.767236	0.734096	0.000000	4.999991	41934.000000		1
5864.379883	1455.561646	2.605759	4.169215	3003.672607	50463.363281	258.694855	154.495316	56.919651	27.827658	15.794909	20.038134	52.679508	47.594425	0.232110	99998.000000	3.768222	3.163031	0.415934	0.620054	3.477653	4.702976	2.412788	2.188915	1.755262	1.444477	1.198517	1.301857	1.721642	1.677556	0.000000	4.999991	41962.000000		1
11449.280273	2201.992920	3.993442	6.179812	7416.644531	99998.000000	964.371460	600.292908	206.117096	103.027710	50.924862	261.294434	302.952667	197.402451	0.243550	945.730469	4.058778	3.342816	0.601347	0.790975	3.870208	4.999991	2.984244	2.778363	2.314114	2.012954	1.706930	2.417130	2.481375	2.295352	0.000000	2.975767	42037.000000		1
19088.175781	3163.906738	2.325139	7.400973	10890.000977	99998.000000	1556.159424	960.840576	231.200226	118.020851	67.533882	315.210510	484.991943	186.378082	0.282866	99998.000000	4.280765	3.500224	0.366449	0.869289	4.037028	4.999991	3.192054	2.982651	2.363988	2.071959	1.829522	2.498601	2.685735	2.270395	0.000000	4.999991	42167.000000		1
4789.999023	1391.783813	1.239663	2.985059	4931.042969	65159.968750	580.711182	350.118439	81.423035	54.002434	38.787266	109.990791	119.917351	58.134644	1.869370	99998.000000	3.680336	3.143572	0.093304	0.474953	3.692939	4.813981	2.763960	2.544215	1.910747	1.732413	1.588689	2.041356	2.078882	1.764435	0.271695	4.999991	42200.000000		1
25320.458984	6400.049805	3.364359	8.557375	16601.343750	99998.000000	2461.859619	1544.256226	363.236664	112.664398	126.340775	504.289978	658.513916	274.440399	1.661582	0.000000	4.403471	3.806183	0.526902	0.932341	4.220143	4.999991	3.391263	3.188719	2.560190	2.051787	2.101543	2.702680	2.818565	2.438448	0.220522	0.000000	42258.000000		1
13839.979492	5474.357910	2.266548	6.222985	10624.738281	99998.000000	1465.916870	917.572632	224.123047	76.741920	63.568192	271.393677	362.351624	287.321198	3.439798	0.000000	4.141135	3.738333	0.355365	0.793999	4.026318	4.999991	3.166109	2.962641	2.350487	1.885033	1.803240	2.433600	2.559130	2.458368	0.536533	0.000000	42299.000000		1
9973.421875	1763.670410	2.204873	3.867008	7565.598633	99728.406250	970.230530	632.323730	147.001831	78.718597	45.071926	155.213821	211.270020	97.057594	0.466120	99998.000000	3.998844	3.246418	0.343384	0.587375	3.878843	4.998819	2.986875	2.800940	2.167323	1.896077	1.653906	2.190930	2.324838	1.987030	0.000000	4.999991	42371.000000		1
18266.607422	3329.648438	2.275799	5.029578	12323.190430	99998.000000	1876.917603	1114.426147	246.970474	73.429985	79.868835	322.232208	466.273621	252.601379	3.212355	0.000000	4.261658	3.522398	0.357134	0.701532	4.090723	4.999991	3.273445	3.047051	2.392645	1.865873	1.902377	2.508169	2.668641	2.402436	0.506824	0.000000	42387.000000		1
14731.429688	4149.374023	2.038351	2.886379	9384.446289	99998.000000	1324.203735	798.854858	183.393021	63.117966	43.980282	190.578140	248.731277	184.900970	3.204167	99998.000000	4.168245	3.617983	0.309279	0.460353	3.972409	4.999991	3.121955	2.902468	2.263383	1.800153	1.643258	2.280073	2.395730	2.266939	0.505715	4.999991	42450.000000		1
10552.430664	2893.176025	1.452441	2.029100	8171.457520	99998.000000	1089.380005	670.386292	149.545914	46.434937	47.372395	142.148026	218.368790	172.041779	0.997277	99998.000000	4.023353	3.461375	0.162098	0.307303	3.912300	4.999991	3.037179	2.826325	2.174775	1.666845	1.675525	2.152741	2.339190	2.235634	0.000000	4.999991	42471.000000		1
5051.096191	1802.568604	2.170952	2.837040	3186.559814	50941.355469	261.988281	155.944672	30.744875	16.205048	9.679856	40.174950	48.605888	68.064285	0.051070	0.000000	3.703386	3.255892	0.336650	0.452865	3.503322	4.707070	2.418282	2.192971	1.487773	1.209650	0.985869	1.603955	1.686689	1.832919	0.000000	0.000000	42490.000000		1
17608.267578	9559.451172	3.506211	9.325226	24445.884766	99998.000000	3796.100830	2354.533203	540.915527	259.678558	165.106461	775.147095	1033.823364	650.175476	3.805680	99998.000000	4.245717	3.980433	0.544838	0.969659	4.388206	4.999991	3.579338	3.371905	2.733130	2.414436	2.217764	2.889384	3.014446	2.813030	0.580432	4.999991	42534.000000		1
5345.377441	710.191223	2.257297	1.800903	2583.679688	42121.785156	180.654663	113.475418	19.384382	41.426945	8.002302	3.191670	0.000000	0.000000	1.685513	99998.000000	3.727978	2.851375	0.353589	0.255490	3.412239	4.624507	2.256849	2.054902	1.287452	1.617283	0.903215	0.504018	0.000000	0.000000	0.226732	4.999991	42571.000000		1
10130.269531	1237.818848	2.642764	6.333999	6556.201172	88607.515625	869.028442	518.512146	127.962822	73.621178	43.900105	142.302216	211.014069	151.195709	0.169817	0.000000	4.005621	3.092657	0.422058	0.801678	3.816652	4.947471	2.939034	2.714759	2.107084	1.867003	1.642466	2.153212	2.324311	2.179539	0.000000	0.000000	42619.000000		1
4416.392090	782.433960	1.094727	3.234842	2698.478027	45005.996094	182.992142	124.980850	36.514549	8.609798	13.466687	36.055073	65.375259	52.121353	0.054523	99998.000000	3.645068	2.893448	0.039306	0.509853	3.431119	4.653270	2.262432	2.096843	1.562466	0.934993	1.129261	1.556966	1.815413	1.717016	0.000000	4.999991	42673.000000		1
18447.027344	5436.088867	1.674470	8.763986	14218.675781	99998.000000	2152.933838	1302.657593	303.239441	131.897675	98.056725	447.539917	589.197632	416.761139	2.813005	0.000000	4.265926	3.735286	0.223877	0.942702	4.152859	4.999991	3.333031	3.114830	2.481786	2.120237	1.991477	2.650832	2.770261	2.619887	0.449171	0.000000	42724.000000		1
8815.444336	1510.476929	2.784616	4.415914	6394.958984	87110.687500	829.975952	492.750610	111.890373	49.564934	47.717773	164.122742	222.531845	169.778320	0.857430	99998.000000	3.945244	3.179114	0.444765	0.645021	3.805838	4.940072	2.919065	2.692627	2.048793	1.695175	1.678680	2.215169	2.347392	2.229882	0.000000	4.999991	42752.000000		1
5043.411621	1085.457520	2.531749	2.503996	1393.809814	35712.464844	0.000000	0.000000	20.611710	23.007774	2.938803	16.994484	12.479891	19.603327	1.485008	99998.000000	3.702724	3.035613	0.403421	0.398634	3.144203	4.552820	0.000000	0.000000	1.314114	1.361875	0.468170	1.230308	1.096211	1.292330	0.171729	4.999991	42797.000000		1
12582.458984	2397.150391	2.969640	3.318103	7264.609863	92963.351562	944.962402	580.165344	118.717773	85.169777	39.928249	159.481720	211.683243	106.339645	0.988051	0.000000	4.099765	3.379695	0.472704	0.520890	3.861212	4.968312	2.975415	2.763552	2.074516	1.930285	1.601280	2.202711	2.325686	2.026695	0.000000	0.000000	42826.000000		1
20725.015625	2509.374023	3.055985	5.615488	12451.378906	99998.000000	1817.814697	1104.249878	252.502701	128.746094	54.622265	227.789612	309.502533	134.315323	1.096092	0.000000	4.316495	3.399565	0.485151	0.749388	4.095217	4.999991	3.259550	3.043067	2.402266	2.109734	1.737370	2.357534	2.490664	2.128126	0.039847	0.000000	42842.000000		1
3592.645020	636.329468	2.889463	3.490792	2220.742188	37521.679688	90.936371	51.942497	6.192147	3.055985	8.344597	5.519892	20.676468	0.000000	0.948718	0.000000	3.555414	2.803682	0.460817	0.542924	3.346498	4.574282	1.958738	1.715523	0.791841	0.485151	0.921405	0.741931	1.315476	0.000000	0.000000	0.000000	42879.000000		1
8006.101074	2405.677002	1.526451	1.927337	4603.368164	68941.000000	538.618164	330.940674	80.405403	62.291523	19.794519	64.712257	104.412308	75.986404	0.255209	0.000000	3.903421	3.381237	0.183683	0.284958	3.663076	4.838478	2.731281	2.519750	1.905285	1.794429	1.296545	1.810987	2.018752	1.880736	0.000000	0.000000	42929.000000		1
10456.208984	2097.411133	3.444536	6.451181	8965.670898	99998.000000	1255.772461	766.660645	165.544342	80.331398	44.267071	156.712524	180.972290	125.443405	0.055757	0.000000	4.019374	3.321684	0.537131	0.809639	3.952583	4.999991	3.098911	2.884603	2.218914	1.904885	1.646081	2.195104	2.257612	2.098448	0.000000	0.000000	42990.000000		1
11005.974609	2300.243896	2.124696	5.094337	7319.038086	99033.789062	1003.019958	591.229797	135.209610	64.002998	48.732323	172.593781	210.095123	159.043823	1.334852	99998.000000	4.041628	3.361774	0.327297	0.707088	3.864454	4.995783	3.001310	2.771756	2.131008	1.806200	1.687817	2.237025	2.322416	2.201517	0.125433	4.999991	43056.000000		1
10149.558594	711.008423	2.470075	4.227806	3963.665039	58563.835938	384.918427	254.525635	56.413918	32.218903	28.102112	79.193497	94.004692	62.766418	1.042157	99998.000000	4.006447	2.851875	0.392710	0.626115	3.598097	4.767630	2.585369	2.405731	1.751386	1.508111	1.448739	1.898690	1.973150	1.797727	0.017933	4.999991	43154.000000		1
24260.011719	8505.755859	2.112361	10.352111	19671.478516	99998.000000	3045.765625	1858.359619	455.717987	144.673599	124.179077	558.280090	810.388062	451.662872	3.750644	0.000000	4.384891	3.929713	0.324768	1.015029	4.293837	4.999991	3.483696	3.269130	2.658696	2.160389	2.094049	2.746852	2.908693	2.654814	0.574106	0.000000	43193.000000		1
12248.711914	2695.298584	2.001346	5.717252	13604.940430	99998.000000	2018.408813	1227.414307	287.136169	158.380829	67.404358	357.763031	455.878357	202.274765	3.479641	99998.000000	4.088090	3.430607	0.301322	0.757187	4.133697	4.999991	3.305009	3.088991	2.458088	2.199703	1.828688	2.553596	2.658849	2.305942	0.541534	4.999991	43222.000000		1
16725.875000	3830.823730	1.692973	4.286397	10735.299805	99998.000000	1524.443115	948.292847	228.890503	79.720818	71.252869	278.449280	349.766907	208.386734	1.923114	99998.000000	4.223389	3.583292	0.228650	0.632092	4.030814	4.999991	3.183111	2.976943	2.359628	1.901572	1.852802	2.444746	2.543779	2.318870	0.284005	4.999991	43309.000000		1
7579.324219	1758.677856	3.623393	5.649409	5187.773926	71213.406250	618.403748	377.807343	82.995743	30.926815	16.784790	52.657925	59.466820	13.984756	1.137541	99998.000000	3.879631	3.245186	0.559115	0.752003	3.714981	4.852562	2.791272	2.577271	1.919056	1.490335	1.224916	1.721464	1.774275	1.145655	0.055967	4.999991	43352.000000		1
7807.998535	1097.117188	2.211041	4.847637	5270.423828	75984.929688	643.323425	386.925964	82.786049	62.815758	28.879213	97.085350	103.231239	129.421432	1.052664	99998.000000	3.892540	3.040253	0.344597	0.685530	3.721846	4.880727	2.808429	2.587628	1.917957	1.798069	1.460585	1.987154	2.013811	2.112006	0.022290	4.999991	43388.000000		1
14850.370117	463.763458	1.477111	2.590341	6563.728516	87752.179688	818.933105	513.880371	119.075485	45.870613	18.015202	105.207916	134.099457	93.446533	0.154127	0.000000	4.171737	2.666296	0.169413	0.413357	3.817151	4.943258	2.913249	2.710862	2.075822	1.661535	1.255639	2.022048	2.127427	1.970563	0.000000	0.000000	43415.000000		1
8105.891113	1184.735474	1.458608	3.712821	4777.701172	68723.007812	553.059265	327.209351	78.382469	32.373089	26.184025	98.500786	115.846817	98.556290	0.899369	99998.000000	3.908801	3.073622	0.163939	0.569704	3.679219	4.837102	2.742772	2.514826	1.894219	1.510184	1.418036	1.993440	2.063884	1.993684	0.000000	4.999991	43439.000000		1
8461.714844	1207.089478	2.365228	6.278492	5185.643066	75263.156250	640.134827	377.915253	92.974724	48.923515	36.412788	125.187462	160.181732	79.723900	0.773530	0.000000	3.927458	3.081739	0.373873	0.797855	3.714803	4.876583	2.806272	2.577394	1.968365	1.689518	1.561254	2.097561	2.204613	1.901589	0.000000	0.000000	43483.000000		1
12149.094727	1635.217285	2.519415	4.526928	5759.486328	90205.945312	708.177490	427.628235	125.868965	70.395592	24.531141	152.179428	224.687378	132.946152	2.189422	0.000000	4.084544	3.213575	0.401300	0.655804	3.760384	4.955235	2.850142	2.631066	2.099919	1.847546	1.389718	2.182356	2.351579	2.123676	0.340329	0.000000	43505.000000		1
20846.949219	5185.898926	3.382861	4.292564	12405.729492	99998.000000	1748.535400	1087.486694	298.863617	137.503906	95.999870	492.812286	639.388550	340.756226	3.793180	0.000000	4.319043	3.714824	0.529284	0.632717	4.093622	4.999991	3.242674	3.036424	2.475473	2.138315	1.982271	2.692682	2.805765	2.532444	0.579003	0.000000	43577.000000		1
5359.926270	905.453552	2.115445	1.788568	2767.791260	42655.382812	179.529099	139.570023	60.234669	28.456741	12.816018	17.182592	12.134512	4.301816	0.291236	99998.000000	3.729159	2.956866	0.325402	0.252506	3.442133	4.629974	2.254135	2.144792	1.779847	1.454185	1.107753	1.235089	1.084022	0.633652	0.000000	4.999991	43613.000000		1
10893.800781	949.085388	3.092990	5.365705	5762.983398	77773.703125	697.029785	437.964905	101.744873	60.052727	25.107801	98.506950	133.754089	77.019463	1.307270	99998.000000	4.037179	2.977305	0.490378	0.729627	3.760647	4.890833	2.843251	2.641439	2.007513	1.778533	1.399809	1.993467	2.126307	1.886600	0.116365	4.999991	43653.000000		1
23765.818359	2966.451904	1.810155	6.136640	13198.845703	99998.000000	1903.579590	1193.258911	277.376129	82.338905	71.721596	328.519928	435.988251	329.648590	1.942871	0.000000	4.375953	3.472237	0.257716	0.787931	4.120536	4.999991	3.279571	3.076735	2.443069	1.915605	1.855650	2.516562	2.639475	2.518051	0.288444	0.000000	43703.000000		1
6559.658203	517.636414	2.377563	4.375825	2565.664551	41753.636719	169.790649	101.886726	41.735321	43.178509	11.277232	8.699227	10.108496	57.450054	0.556982	0.000000	3.816881	2.714025	0.376132	0.641060	3.409200	4.620694	2.229914	2.008118	1.620504	1.635268	1.052202	0.939481	1.004686	1.759290	0.000000	0.000000	43733.000000		1
6936.414062	1946.335693	2.682853	5.094337	4455.397949	67036.320312	487.742615	288.126038	75.277145	37.171387	26.689758	69.029495	126.063240	93.909096	1.133080	0.000000	3.841135	3.289218	0.428597	0.707088	3.648886	4.826310	2.688191	2.459583	1.876663	1.570209	1.426345	1.839035	2.100589	1.972708	0.054261	0.000000	43761.000000		1
14148.952148	3871.689453	3.117660	4.681116	7618.913086	96213.781250	1012.317444	631.568176	125.104195	63.170387	36.465210	153.690460	197.861923	164.252258	1.986857	99998.000000	4.150724	3.587900	0.493829	0.670349	3.881893	4.983237	3.005317	2.800420	2.097272	1.800514	1.561879	2.186647	2.296362	2.215511	0.298167	4.999991	43837.000000		1
8432.116211	2340.668701	2.075356	2.639680	6132.819336	83101.929688	719.078552	474.578156	98.525452	54.841209	28.006516	139.011856	174.323746	88.540306	0.284811	99998.000000	3.925937	3.369340	0.317093	0.421551	3.787660	4.919611	2.856776	2.676308	1.993548	1.739107	1.447259	2.143052	2.241357	1.947141	0.000000	4.999991	43863.000000		1
19150.005859	3995.914795	2.525582	7.808026	10571.043945	99998.000000	1531.841064	924.492554	215.584183	95.003822	45.987797	221.736237	288.261719	159.777756	2.441293	0.000000	4.282169	3.601616	0.402361	0.892541	4.024118	4.999991	3.185214	2.965904	2.333617	1.977741	1.662643	2.345837	2.459787	2.203516	0.387620	0.000000	43894.000000		1
29688.253906	10332.460938	3.228674	8.137986	13671.255859	99998.000000	2050.038574	1234.701294	335.970245	144.960388	112.553383	526.489807	722.063599	414.075195	2.938663	0.000000	4.472585	4.014204	0.509024	0.910517	4.135808	4.999991	3.311762	3.091562	2.526301	2.161249	2.051358	2.721390	2.858575	2.617079	0.468150	0.000000	43930.000000		1
10850.366211	1175.373169	2.392981	3.315019	6975.118164	97763.039062	926.638855	559.982300	132.872131	49.049950	30.479673	132.276978	165.803375	83.276367	1.205868	0.000000	4.035444	3.070176	0.378939	0.520486	3.843552	4.990175	2.966911	2.748174	2.123434	1.690639	1.484010	2.121484	2.219593	1.920522	0.081300	0.000000	43963.000000		1
5505.087402	1154.323608	2.889463	3.453787	2502.000732	41173.277344	176.050644	99.271721	17.090080	39.444103	14.576833	10.389116	17.672907	17.383036	0.058335	99998.000000	3.740764	3.062328	0.460817	0.538296	3.398288	4.614615	2.245638	1.996826	1.232744	1.595982	1.163663	1.016579	1.247308	1.240126	0.000000	4.999991	43982.000000		1
16855.580078	4087.631348	2.858626	4.582436	9538.497070	99998.000000	1336.183960	813.780151	150.652969	89.141640	53.743401	225.042007	266.724915	169.944839	2.065198	0.000000	4.226744	3.611472	0.456157	0.661096	3.979480	4.999991	3.125866	2.910507	2.177978	1.950081	1.730325	2.352264	2.426064	2.230308	0.314962	0.000000	44027.000000		1
4932.535645	89.641205	1.671386	2.325139	3506.827637	51949.167969	321.627777	191.447754	41.716816	24.898108	9.837127	16.029274	18.533270	8.282923	0.499864	99998.000000	3.693070	1.952508	0.223077	0.366449	3.544914	4.715579	2.507354	2.282050	1.620311	1.396166	0.992868	1.204914	1.267952	0.918184	0.000000	4.999991	44048.000000		0
10360.547852	1145.275879	3.891678	3.336605	4847.168457	69883.382812	540.385132	325.389954	78.922127	30.606108	1.578874	48.615143	91.809067	76.103592	1.485563	99998.000000	4.015383	3.058910	0.590137	0.523305	3.685488	4.844374	2.732703	2.512404	1.897199	1.485808	0.198348	1.686772	1.962886	1.881405	0.171891	4.999991	44064.000000		1
1165.159790	0.000000	2.285050	0.000000	730.599365	23482.544922	0.000000	0.000000	0.000000	14.974635	0.000000	0.000000	0.000000	7.148107	0.038612	99998.000000	3.066386	0.000000	0.358896	0.000000	2.863679	4.370745	0.000000	0.000000	0.000000	1.175356	0.000000	0.000000	0.000000	0.854191	0.000000	4.999991	44075.000000		0
23305.078125	4785.987305	3.512378	2.806202	12596.054688	99998.000000	1774.771851	1110.223022	276.956757	94.880470	62.689323	315.006989	471.870605	278.538696	2.749408	99998.000000	4.367451	3.679971	0.545601	0.448119	4.100235	4.999991	3.249143	3.045410	2.442412	1.977177	1.797194	2.498320	2.673823	2.444885	0.439239	4.999991	44089.000000		1
9425.583008	2173.847656	2.562587	3.037483	4962.777832	73414.695312	546.034546	327.727417	94.535095	17.632818	12.714255	77.118141	92.894547	36.218513	0.848332	0.000000	3.974308	3.337229	0.408679	0.482514	3.695725	4.865783	2.737220	2.515513	1.975593	1.246322	1.104291	1.887157	1.967990	1.558931	0.000000	0.000000	44103.000000		1
7935.785645	600.715393	3.777580	4.557766	3374.350342	50485.390625	310.384460	197.630646	51.267159	57.721420	18.961910	49.746872	70.605286	34.544041	1.139295	0.000000	3.899590	2.778669	0.577214	0.658752	3.528190	4.703166	2.491900	2.295854	1.709839	1.761337	1.277882	1.696766	1.848837	1.538373	0.056636	0.000000	44198.000000		1
9443.333008	2349.525146	3.654230	4.563933	5546.073242	77726.375000	691.679504	414.861542	89.005951	53.848248	44.220814	126.208176	186.621704	158.279053	1.081733	0.000000	3.975125	3.370980	0.562796	0.659339	3.743986	4.890568	2.839905	2.617903	1.949419	1.731172	1.645627	2.101088	2.270962	2.199424	0.034120	0.000000	44210.000000		1
5855.137695	1242.364380	2.522498	2.346725	3349.014404	51493.300781	284.363892	185.869263	51.350418	38.599159	18.280403	47.912048	71.431725	53.657055	0.695758	0.000000	3.767537	3.094249	0.401831	0.370462	3.524917	4.711751	2.453874	2.269207	1.710544	1.586578	1.261986	1.680445	1.853891	1.729627	0.000000	0.000000	44231.000000		1
15209.677734	3409.110107	2.735276	4.391244	8983.926758	99998.000000	1207.527344	749.163513	200.513947	80.997482	44.945492	202.737320	301.697571	177.339645	2.615065	0.000000	4.182120	3.532641	0.437001	0.642588	3.953466	4.999991	3.081897	2.874577	2.302145	1.908471	1.652686	2.306934	2.479572	2.248806	0.417482	0.000000	44274.000000		1
8728.670898	2097.414062	2.220292	1.890332	6282.500977	81705.351562	716.506714	467.056915	95.586647	50.138508	17.379951	76.310196	93.051819	95.682243	2.399405	99998.000000	3.940948	3.321684	0.346410	0.276538	3.798133	4.912251	2.855220	2.669370	1.980397	1.700171	1.240049	1.882583	1.968725	1.980831	0.380103	4.999991	44318.000000		1
15060.877930	4296.573242	2.263464	3.944102	12735.280273	99998.000000	1832.246582	1130.403076	241.459824	98.898582	50.616489	303.063690	387.662964	283.136566	3.043902	99998.000000	4.177850	3.633122	0.354774	0.595948	4.105009	4.999991	3.262984	3.053233	2.382845	1.995190	1.704292	2.481534	2.588454	2.451996	0.483431	4.999991	44345.000000		1
11657.661133	2777.023926	3.117660	4.711953	9103.369141	99998.000000	1296.024414	777.385864	179.344086	87.572014	67.897758	247.642731	290.540619	200.082214	2.479805	0.000000	4.066611	3.443580	0.493829	0.673201	3.959202	4.999991	3.112613	2.890637	2.253687	1.942365	1.831855	2.393826	2.463207	2.301208	0.394418	0.000000	44413.000000		1
6795.431641	833.895386	3.265679	3.293433	4674.355957	69068.328125	522.514832	319.931732	84.368011	32.157227	23.528927	67.191582	82.644196	67.854584	0.122156	0.000000	3.832217	2.921112	0.513974	0.517649	3.669722	4.839279	2.718099	2.505057	1.926178	1.507279	1.371602	1.827315	1.917212	1.831579	0.000000	0.000000	44443.000000		1
18118.833984	5714.325195	3.592556	7.872785	19257.166016	99998.000000	2925.616943	1820.324829	422.188507	163.650925	115.819061	511.888306	665.208679	386.170441	0.620023	0.000000	4.258130	3.756965	0.555404	0.896128	4.284592	4.999991	3.466218	3.260149	2.625506	2.213918	2.063780	2.709175	2.822958	2.586779	0.000000	0.000000	44506.000000		1
7850.474121	2710.372070	0.693841	1.708391	7454.050293	96317.335938	995.816345	604.970947	113.993484	50.511642	21.465906	122.177727	141.543610	147.122086	2.716433	99998.000000	3.894896	3.433029	0.000000	0.232587	3.872392	4.983705	2.998179	2.781734	2.056880	1.703391	1.331749	2.086992	2.150890	2.167678	0.433999	4.999991	44529.000000		1
4415.198242	1585.051025	4.113708	3.413699	4461.614746	66154.523438	462.270935	298.290039	101.775711	73.133949	12.874609	45.861362	53.706394	75.748962	0.668637	99998.000000	3.644950	3.200043	0.614233	0.533225	3.649492	4.820560	2.664896	2.474639	2.007644	1.864119	1.109734	1.661447	1.730026	1.879377	0.000000	4.999991	44559.000000		1
13049.691406	630.199036	1.729977	6.522108	7591.985840	99998.000000	1051.456177	624.154907	146.129135	102.892029	66.479240	231.949585	387.847992	207.628128	2.782796	0.000000	4.115600	2.799478	0.238040	0.814388	3.880355	4.999991	3.021791	2.795292	2.164737	2.012382	1.822686	2.365394	2.588661	2.317286	0.444481	0.000000	44650.000000		1
8630.188477	1503.994873	3.259512	4.489923	6955.551758	95824.929688	934.092224	553.950500	126.932854	63.302990	43.243267	159.096252	207.779236	146.539261	0.064682	0.000000	3.936020	3.177246	0.513153	0.652239	3.842332	4.981479	2.970390	2.743471	2.103574	1.801424	1.635918	2.201660	2.317602	2.165954	0.000000	0.000000	44673.000000		1
15343.598633	4282.400391	2.109277	8.979847	14651.724609	99998.000000	2187.104736	1351.497803	268.038574	123.824448	87.263641	381.045258	528.592896	262.561859	1.572312	0.000000	4.185927	3.631687	0.324134	0.953269	4.165889	4.999991	3.339869	3.130815	2.428197	2.092806	1.940833	2.580976	2.723121	2.419232	0.196539	0.000000	44728.000000		1
7759.494629	1294.898926	1.862578	2.994310	3362.089355	58402.816406	350.244873	192.783005	53.132820	32.576614	20.657967	53.157490	79.930511	29.671734	0.070167	0.000000	3.889833	3.112236	0.270115	0.476297	3.526609	4.766434	2.544372	2.285069	1.725363	1.512906	1.315088	1.725564	1.902713	1.472343	0.000000	0.000000	44791.000000		1
11762.443359	2164.269531	2.682853	4.230890	7791.361816	97256.007812	1004.416870	638.451111	127.228897	77.099640	24.654491	143.375351	197.232849	130.414398	2.230448	99998.000000	4.070498	3.335311	0.428597	0.626432	3.891613	4.987916	3.001914	2.805128	2.104586	1.887052	1.391896	2.156475	2.294979	2.115325	0.348392	4.999991	44811.000000		1
17094.251953	2276.311035	2.611927	2.510163	9907.069336	99998.000000	1432.242432	853.403137	189.134949	93.788834	60.879169	260.915131	353.159027	146.705780	2.530451	0.000000	4.232850	3.357232	0.416961	0.399702	3.995945	4.999991	3.156017	2.931154	2.276772	1.972151	1.784469	2.416499	2.547970	2.166447	0.403198	0.000000	44835.000000		1
9819.157227	1273.041382	2.100026	3.318103	5023.404297	72787.554688	593.835571	364.291321	95.700745	60.752739	38.941452	130.784439	237.358459	158.121796	0.013964	0.000000	3.992074	3.104842	0.322225	0.520890	3.700998	4.862057	2.773666	2.561449	1.980915	1.783566	1.590412	2.116556	2.375405	2.198992	0.000000	0.000000	44876.000000		1
11374.552734	2262.138184	3.820752	3.352024	5181.532227	73784.664062	634.414490	375.500702	83.125259	16.405491	20.482193	83.427467	82.431419	66.004341	0.844565	99998.000000	4.055934	3.354519	0.582149	0.525307	3.714458	4.867966	2.802373	2.574611	1.919733	1.214989	1.311376	1.921309	1.916093	1.819572	0.000000	4.999991	44924.000000		1
4522.922852	548.828430	0.915870	3.453787	4164.814453	73173.929688	442.575104	267.363220	125.338562	41.038395	27.106064	121.961868	130.639511	92.009514	1.730907	0.000000	3.655419	2.739437	0.000000	0.538296	3.619596	4.864357	2.645987	2.427102	2.098085	1.613190	1.433066	2.086224	2.116075	1.963833	0.238274	0.000000	44947.000000		1
8470.595703	2160.701660	2.883296	4.900061	6299.541504	89171.257812	797.794067	490.656769	126.168091	61.640854	32.147976	84.155228	139.354156	97.002083	1.539867	99998.000000	3.927914	3.334595	0.459889	0.690201	3.799309	4.950225	2.901891	2.690778	2.100950	1.789869	1.507154	1.925081	2.144120	1.986781	0.187483	4.999991	44987.000000		1
15111.072266	2836.302734	2.522498	6.565280	9475.453125	99998.000000	1337.645752	813.872681	205.367752	77.099640	57.829353	292.720825	338.816559	190.898849	0.696210	99998.000000	4.179295	3.452753	0.401831	0.817253	3.976600	4.999991	3.126341	2.910557	2.312532	1.887052	1.762148	2.466454	2.529965	2.280803	0.000000	4.999991	45087.000000		1
19577.933594	2743.482178	1.538786	4.243225	10010.343750	99998.000000	1454.651978	872.149170	228.440277	104.955048	68.730370	287.644989	381.840881	202.046570	3.326061	0.000000	4.291767	3.438302	0.187178	0.627696	4.000449	4.999991	3.162759	2.940591	2.358773	2.021003	1.837149	2.458857	2.581882	2.305451	0.521930	0.000000	45161.000000		1
22402.958984	4650.870117	3.389029	6.050295	12548.189453	99998.000000	1851.220825	1128.213623	256.702759	169.050552	86.461868	363.412445	441.949097	317.150208	2.499182	0.000000	4.350306	3.667534	0.530075	0.781777	4.098581	4.999991	3.267458	3.052391	2.409431	2.228017	1.936825	2.560400	2.645372	2.501265	0.397798	0.000000	45203.000000		1
9037.908203	1567.717285	1.902667	3.941018	5521.338867	80187.609375	707.246216	410.926697	94.226723	41.269676	42.228718	145.068329	182.878036	91.997177	2.371162	159.805252	3.956068	3.195268	0.279363	0.595608	3.742044	4.904107	2.849571	2.613764	1.974174	1.615631	1.625608	2.161573	2.262161	1.963774	0.374961	2.203591	45305.000000		1
13993.954102	1364.705444	2.608843	4.212387	6854.704102	97992.632812	941.335938	550.650879	138.527710	38.189022	46.379433	188.188248	241.586258	141.259903	0.511813	0.000000	4.145940	3.135039	0.416448	0.624528	3.835989	4.991193	2.973745	2.740876	2.141537	1.581939	1.666325	2.274592	2.383072	2.150019	0.000000	0.000000	45347.000000		1
20210.658203	3295.628662	2.038351	5.433547	11920.605469	99998.000000	1714.447754	1068.478516	249.203094	132.933807	66.115356	300.535004	411.568115	229.214294	1.633152	99998.000000	4.305581	3.517938	0.309279	0.735083	4.076298	4.999991	3.234124	3.028766	2.396554	2.123636	1.820302	2.477895	2.614442	2.360242	0.213027	4.999991	45390.000000		1
12757.862305	2785.279053	3.037483	5.754257	6077.737793	81707.867188	745.284119	465.151154	118.390900	42.475418	29.872177	110.564369	125.680855	86.838081	1.616643	0.000000	4.105778	3.444869	0.482514	0.759989	3.783742	4.912264	2.872322	2.667594	2.073318	1.628138	1.475267	2.043615	2.099269	1.938710	0.208614	0.000000	45447.000000		1
17101.070312	1942.015259	1.036136	3.799166	8173.813477	99998.000000	1082.947388	670.207458	165.235977	37.929985	44.146805	172.149719	236.969910	146.705780	0.920033	99998.000000	4.233023	3.288253	0.015417	0.579688	3.912425	4.999991	3.034607	2.826209	2.218105	1.578983	1.644899	2.235906	2.374693	2.166447	0.000000	4.999991	45481.000000		1
19335.386719	4112.668457	5.325617	8.165740	11316.871094	99998.000000	1643.867065	1009.400208	223.780746	76.828270	63.392418	263.795349	332.152588	193.353500	2.416275	0.000000	4.286353	3.614124	0.726370	0.911996	4.053726	4.999991	3.215867	3.004063	2.349823	1.885521	1.802037	2.421267	2.521338	2.286352	0.383146	0.000000	45530.000000		1
18041.962891	4059.442871	1.930420	4.166131	11479.958008	99998.000000	1656.923706	1009.088745	254.679810	106.839211	47.782532	263.863190	349.495544	211.473557	2.137151	0.000000	4.256284	3.608466	0.285652	0.619733	4.059940	4.999991	3.219302	3.003929	2.405994	2.028731	1.679269	2.421379	2.543442	2.325256	0.329835	0.000000	45594.000000		1
4643.734375	2201.829590	2.451572	2.281967	5095.887695	81185.601562	597.005676	351.977936	125.865883	40.344555	22.680899	131.061981	187.562241	101.236061	1.982747	99998.000000	3.666867	3.342784	0.389445	0.358309	3.707220	4.909479	2.775979	2.546515	2.099908	1.605785	1.355660	2.117477	2.273145	2.005335	0.297267	4.999991	45617.000000		1
9388.917969	1499.446411	3.302684	4.129126	6242.251953	89166.593750	817.523804	491.470856	107.348030	60.441280	38.984627	131.456696	159.275101	76.526062	1.430610	99998.000000	3.972615	3.175931	0.518867	0.615858	3.795341	4.950202	2.912500	2.691498	2.030794	1.781334	1.590893	2.118783	2.202148	1.883809	0.155521	4.999991	45670.000000		1
14796.043945	3805.290527	3.043650	5.057332	12073.139648	99998.000000	1795.926270	1081.966797	253.245880	151.053864	97.085350	377.600739	528.386292	328.717285	2.558604	0.000000	4.170146	3.580388	0.483395	0.703921	4.081820	4.999991	3.254288	3.034214	2.403542	2.179132	1.987154	2.577033	2.722952	2.516823	0.408003	0.000000	45767.000000		1
5697.969238	1951.494751	2.072273	1.992095	1378.116699	37760.218750	0.000000	0.000000	27.164654	20.981758	16.917391	26.896370	35.259468	35.413654	0.046256	0.000000	3.755720	3.290367	0.316447	0.299310	3.139286	4.577034	0.000000	0.000000	1.434004	1.321842	1.228333	1.429694	1.547276	1.549171	0.000000	0.000000	45808.000000		1
11696.802734	2102.567139	3.712821	3.604891	6584.969238	85538.546875	823.931824	511.037201	84.716469	38.364796	33.356804	105.895592	156.391815	56.959740	2.215158	99998.000000	4.068067	3.322750	0.569704	0.556892	3.818554	4.932162	2.915891	2.708452	1.927968	1.583933	1.523184	2.024878	2.194214	1.755568	0.345405	4.999991	45829.000000		1
14085.158203	2633.266113	2.590341	6.605369	10472.422852	99998.000000	1484.055420	919.281006	220.758682	73.599594	75.705788	257.270142	337.145172	233.457520	2.083170	99998.000000	4.148762	3.420495	0.413357	0.819897	4.020047	4.999991	3.171450	2.963448	2.343918	1.866875	1.879129	2.410389	2.527817	2.368208	0.318725	4.999991	45894.000000		1
3275.097168	561.274353	2.800035	1.779317	1790.801147	32879.167969	51.106804	25.286657	9.954309	16.778622	0.000000	0.000000	0.000000	23.186632	1.300781	99998.000000	3.515224	2.749175	0.447163	0.250253	3.253047	4.516921	1.708479	1.402891	0.998011	1.224756	0.000000	0.000000	0.000000	1.365238	0.114204	4.999991	45914.000000		1
8211.755859	1057.679199	2.297385	3.361275	3694.769287	55349.582031	367.122192	227.808121	83.100594	27.395935	19.735928	64.311371	75.986404	53.071144	0.941025	99998.000000	3.914436	3.024354	0.361234	0.526504	3.567587	4.743114	2.564811	2.357569	1.919604	1.437686	1.295258	1.808288	1.880736	1.724858	0.000000	4.999991	45965.000000		1
20483.425781	5652.416016	1.948923	10.614229	17439.167969	99998.000000	2668.087891	1628.550171	378.060211	168.575668	115.772804	486.675659	655.497986	412.770752	2.974724	0.000000	4.311403	3.752234	0.289795	1.025888	4.241526	4.999991	3.426200	3.211801	2.577561	2.226795	2.063607	2.687240	2.816571	2.615709	0.473447	0.000000	45993.000000		1
8566.471680	1288.453857	2.679769	4.909312	8146.309570	99998.000000	1090.755371	674.281067	180.808853	68.286308	38.768764	170.447495	204.402542	69.541389	0.786015	0.000000	3.932802	3.110069	0.428097	0.691021	3.910961	4.999991	3.037727	2.828841	2.257220	1.834334	1.588482	2.231591	2.310486	1.842243	0.000000	0.000000	46016.000000		1
4685.164551	0.000000	2.155533	3.703570	2285.460449	38568.695312	119.396194	88.487885	21.623177	12.159182	16.575096	27.784487	53.194492	44.560024	0.284281	0.000000	3.670725	0.000000	0.333555	0.568621	3.358974	4.586235	2.076990	1.946884	1.334919	1.084904	1.219456	1.443802	1.725867	1.648945	0.000000	0.000000	46067.000000		0
9147.022461	2649.810547	3.561718	7.919041	12180.508789	99998.000000	1794.631104	1093.771240	250.559937	96.502518	107.918518	377.243011	476.150848	316.388519	1.915840	0.000000	3.961280	3.423215	0.551660	0.898673	4.085665	4.999991	3.253975	3.038927	2.398912	1.984539	2.033096	2.576621	2.677745	2.500221	0.282359	0.000000	46136.000000		1
6646.989746	303.868530	2.365228	4.366574	3865.633057	58702.796875	389.821594	246.322891	81.635818	39.456436	24.497221	67.003479	93.616142	60.506039	0.338033	99998.000000	3.822625	2.482686	0.373873	0.640141	3.587221	4.768659	2.590866	2.391505	1.911881	1.596118	1.389117	1.826097	1.971351	1.781799	0.000000	4.999991	46209.000000		1
20128.968750	2422.458740	1.992095	4.634860	11619.086914	99998.000000	1686.502930	1031.368774	238.887985	100.486710	57.252693	211.476639	248.833054	235.650070	1.522953	0.000000	4.303822	3.384256	0.299310	0.666037	4.065172	4.999991	3.226987	3.013414	2.378194	2.002109	1.757796	2.325262	2.395908	2.372267	0.182686	0.000000	46245.000000		1
8233.810547	0.000000	3.059069	6.512856	4465.728516	69209.960938	496.333923	307.726288	77.084221	54.859711	19.449141	92.891464	139.027283	72.572708	0.151393	0.000000	3.915601	0.000000	0.485589	0.813771	3.649892	4.840168	2.695774	2.488165	1.886966	1.739254	1.288900	1.967976	2.143100	1.860773	0.000000	0.000000	46312.000000		0
8986.866211	1272.825562	2.254213	3.003561	5797.570801	86092.062500	699.262451	438.060516	132.070358	84.781227	33.168694	161.840775	198.685287	119.010727	0.014929	99998.000000	3.953608	3.104769	0.352995	0.477637	3.763246	4.934963	2.844640	2.641534	2.120805	1.928300	1.520728	2.209088	2.298166	2.075586	0.000000	4.999991	46339.000000		1
7347.195801	1342.878784	2.371395	3.342773	4432.319336	63980.855469	491.529449	302.483948	72.248917	26.612665	24.528057	108.788139	146.588608	73.433067	1.016847	0.000000	3.866122	3.128037	0.375004	0.524107	3.646631	4.806050	2.691550	2.480702	1.858831	1.425088	1.389663	2.036582	2.166100	1.865892	0.007256	0.000000	46473.000000		1
4273.288086	1230.565918	1.486362	5.149844	6696.934082	93996.390625	892.310669	530.319824	124.496704	45.842861	36.613232	145.120743	187.670166	127.062370	1.696508	0.000000	3.630762	3.090105	0.172125	0.711794	3.825876	4.973111	2.950516	2.724538	2.095158	1.661272	1.563638	2.161730	2.273395	2.104017	0.229556	0.000000	46514.000000		1
8794.000000	1764.157593	2.815454	3.913265	7182.523926	93385.492188	956.976624	583.526611	111.156448	52.497570	50.422211	162.235489	239.162445	122.270241	0.218522	0.000000	3.944186	3.246537	0.449548	0.592539	3.856277	4.970279	2.980901	2.766061	2.045935	1.720139	1.702622	2.210146	2.378693	2.087321	0.000000	0.000000	46600.000000		1
20411.259766	4681.420898	2.121612	6.173645	16979.121094	99998.000000	2589.717529	1578.405518	352.372650	139.058121	97.822357	435.812469	569.498718	298.931458	2.669102	0.000000	4.309870	3.670378	0.326666	0.790542	4.229915	4.999991	3.413252	3.198219	2.547002	2.143196	1.990438	2.639300	2.755493	2.475572	0.426365	0.000000	46622.000000		1
8975.011719	3252.894043	2.217208	2.935719	7751.091309	99998.000000	1037.906250	626.988831	123.960129	52.497570	24.688412	151.787796	187.898376	103.231239	1.932638	0.000000	3.953035	3.512270	0.345806	0.467715	3.889363	4.999991	3.016158	2.797260	2.093282	1.720139	1.392493	2.181237	2.273923	2.013811	0.286151	0.000000	46647.000000		1
7871.172363	0.000000	2.291218	1.945839	4089.981201	66026.562500	436.484711	244.472641	74.718987	11.218641	18.459261	72.245834	134.651459	74.540131	0.398606	99998.000000	3.896039	0.000000	0.360066	0.289107	3.611721	4.819719	2.639969	2.388230	1.873431	1.049940	1.266214	1.858813	2.129211	1.872390	0.000000	4.999991	46676.000000		0
10539.790039	38.457306	4.018112	4.218554	5212.826172	74379.664062	628.213074	358.959534	83.341125	23.532011	16.790958	52.183025	109.605324	54.304638	1.691407	99998.000000	4.022832	1.584979	0.604022	0.625164	3.717073	4.871454	2.798107	2.555046	1.920859	1.371659	1.225075	1.717529	2.039832	1.734837	0.228248	4.999991	46697.000000		0
6207.991699	1301.023193	3.863925	3.956437	2899.793701	45138.597656	228.828827	119.753914	35.971813	21.946968	6.340167	3.879343	18.206394	35.697361	1.537803	0.000000	3.792951	3.114285	0.587029	0.597304	3.462367	4.654548	2.359511	2.078290	1.555962	1.341375	0.802101	0.588758	1.260224	1.552636	0.186901	0.000000	46719.000000		1
6019.837402	1837.229858	2.732193	4.724288	4799.747070	69191.601562	561.524170	319.475342	50.215603	42.419910	13.500608	62.180508	77.155144	45.256950	0.081398	0.000000	3.779585	3.264163	0.436511	0.674336	3.681218	4.840054	2.749368	2.504437	1.700839	1.627570	1.130353	1.793654	1.887365	1.655685	0.000000	0.000000	46742.000000		1
2836.626465	0.000000	3.367443	5.384208	1624.094238	31037.876953	25.610451	11.058288	0.000000	19.834608	0.000000	0.000000	0.000000	0.000000	1.246192	84063.023438	3.452802	0.000000	0.527300	0.731122	3.210611	4.491892	1.408417	1.043688	0.000000	1.297424	0.000000	0.000000	0.000000	0.000000	0.095585	4.924605	46770.000000		0
9043.803711	2126.990234	1.748480	1.501781	4480.006348	71978.789062	683.387329	413.183990	91.765900	25.021456	14.940714	103.650627	142.838776	66.543999	1.878940	99998.000000	3.956351	3.327765	0.242661	0.176607	3.651279	4.857204	2.834667	2.616143	1.962681	1.398313	1.174371	2.015572	2.154846	1.823109	0.273913	4.999991	46783.000000		1
19132.785156	5400.798340	1.692973	5.572316	12891.730469	99998.000000	2088.061279	1268.745728	353.081909	101.692451	86.609886	385.436493	527.886719	302.052216	0.712291	99998.000000	4.281778	3.732458	0.228650	0.746036	4.110311	4.999991	3.319743	3.103374	2.547875	2.007289	1.937567	2.585953	2.722541	2.480082	0.000000	4.999991	46798.000000		1
11065.910156	2917.423584	1.594293	1.498697	7106.661133	96886.468750	1112.804077	673.732178	153.135376	62.673908	36.298687	186.504517	272.830688	189.360062	2.482900	99998.000000	4.043987	3.464999	0.202568	0.175714	3.851665	4.986263	3.046419	2.828487	2.185076	1.797087	1.559891	2.270689	2.435893	2.277288	0.394959	4.999991	46816.000000		1
10838.718750	2621.773193	2.692104	3.999609	6981.066406	91659.023438	1054.151367	648.726135	117.283836	60.570797	46.848160	206.332962	288.878479	208.405228	0.460033	99998.000000	4.034978	3.418595	0.430092	0.602018	3.843922	4.962175	3.022903	2.812061	2.069238	1.782263	1.670693	2.314569	2.460715	2.318909	0.000000	4.999991	46874.000000		1
11391.808594	4879.461426	1.915002	3.311935	6347.740723	88721.054688	1027.156372	626.994995	162.599380	36.671822	40.412395	191.481674	222.448578	117.203659	2.784367	99998.000000	4.056592	3.688372	0.282169	0.520082	3.802619	4.948027	3.011636	2.797264	2.211119	1.564332	1.606515	2.282127	2.347230	2.068941	0.444726	4.999991	46928.000000		1
9696.128906	3851.090088	2.858626	7.000087	6883.031250	93738.679688	1095.831177	672.893372	146.159973	84.290916	36.878433	193.859238	232.887039	180.725586	1.129384	0.000000	3.986598	3.585584	0.456157	0.845103	3.837780	4.971919	3.039744	2.827946	2.164829	1.925781	1.566772	2.287487	2.367145	2.257020	0.052842	0.000000	46970.000000		1
22678.552734	2639.446045	3.018980	4.798297	12607.514648	99998.000000	2018.846680	1241.877075	254.581131	143.492538	70.771805	334.844696	455.076569	217.119873	1.419070	0.000000	4.355615	3.421513	0.479860	0.681087	4.100629	4.999991	3.305103	3.094079	2.405826	2.156829	1.849860	2.524843	2.658084	2.336699	0.152004	0.000000	47022.000000		1
6488.408203	3174.067627	2.211041	3.897846	6575.246582	87613.843750	1049.343872	638.340088	155.087387	56.833305	39.148064	156.351715	182.026932	123.957047	2.342504	0.000000	3.812138	3.501616	0.344597	0.590825	3.817912	4.942573	3.020918	2.805052	2.190577	1.754603	1.592710	2.194103	2.260136	2.093271	0.369680	0.000000	47152.000000		1
22169.220703	7440.105469	2.346725	8.014637	19452.261719	99998.000000	3184.703369	1948.133423	424.155945	183.396118	114.160011	581.204590	704.850159	423.098206	4.217630	99998.000000	4.345750	3.871579	0.370462	0.903884	4.288970	4.999991	3.503069	3.289619	2.627526	2.263390	2.057514	2.764329	2.848097	2.626441	0.625068	4.999991	47200.000000		1
7646.364746	658.560181	2.066105	3.299600	3707.335449	58348.839844	531.988098	331.912048	87.269806	27.143068	21.058851	68.153709	120.324402	72.927338	0.857354	0.000000	3.883455	2.818595	0.315152	0.518461	3.569062	4.766032	2.725902	2.521023	1.940864	1.433659	1.323435	1.833490	2.080354	1.862890	0.000000	0.000000	47221.000000		1
7817.592285	1706.775391	0.891200	1.591209	4538.763672	64263.679688	668.585388	414.318817	91.457527	52.312546	16.473331	90.501564	102.753258	71.996048	1.939016	0.000000	3.893073	3.232176	0.000000	0.201727	3.656938	4.807966	2.825157	2.617335	1.961219	1.718606	1.216781	1.956656	2.011796	1.857309	0.287581	0.000000	47237.000000		1
14917.425781	4479.488281	2.565671	4.348072	10205.639648	99998.000000	1626.172607	998.989502	238.166397	69.704834	63.222813	300.868042	401.126556	256.311127	2.045991	99998.000000	4.173694	3.651228	0.409201	0.638297	4.008840	4.999991	3.211167	2.999561	2.376880	1.843263	1.800874	2.478376	2.603281	2.408767	0.310904	4.999991	47265.000000		1
6522.986328	1002.779419	3.253344	3.503127	3233.716309	54016.144531	502.859100	294.941101	91.105980	65.131645	26.982714	114.098335	158.427078	146.850723	0.185344	99998.000000	3.814446	3.001205	0.512330	0.544456	3.509702	4.732523	2.701446	2.469735	1.959547	1.813792	1.431086	2.057279	2.199829	2.166876	0.000000	4.999991	47299.000000		1
7908.081543	917.600403	2.223376	2.602675	3949.982666	59137.386719	590.683960	369.234558	82.434502	42.685112	15.378605	82.604111	114.841515	69.763420	0.565430	99998.000000	3.898071	2.962654	0.347013	0.415420	3.596595	4.771862	2.771355	2.567302	1.916109	1.630276	1.186917	1.917002	2.060099	1.843628	0.000000	4.999991	47336.000000		1
3469.687256	53.142071	3.018980	4.021195	2617.434326	41011.515625	385.479675	229.510345	58.048298	20.691887	18.961910	61.884468	58.991920	62.387119	0.101195	99998.000000	3.540290	1.725438	0.479860	0.604355	3.417876	4.612906	2.586001	2.360802	1.763790	1.315800	1.277882	1.791582	1.770792	1.795095	0.000000	4.999991	47361.000000		0
9022.871094	2034.339355	0.866531	3.142330	4974.212402	68766.562500	757.773315	472.860504	99.641769	28.993311	30.165133	135.129425	197.553558	74.515465	1.478863	99998.000000	3.955345	3.308424	0.000000	0.497252	3.696724	4.837378	2.879539	2.674733	1.998441	1.462298	1.479505	2.130750	2.295685	1.872246	0.169928	4.999991	47397.000000		1
3391.391113	1147.508545	3.077571	4.961736	2710.840820	45468.656250	404.062286	239.430725	62.791088	30.084955	14.468903	81.114662	111.144112	85.234543	0.278600	0.000000	3.530378	3.059756	0.488208	0.695634	3.433104	4.657712	2.606448	2.379180	1.797898	1.478349	1.160436	1.909099	2.045887	1.930616	0.000000	0.000000	47414.000000		1
9514.804688	1940.655396	2.759946	4.360406	5983.723633	85262.875000	935.822205	572.215454	152.345947	46.104977	36.554638	149.598328	198.682205	83.001915	0.305509	0.000000	3.978400	3.287948	0.440901	0.639527	3.776972	4.930760	2.971193	2.757560	2.182831	1.663748	1.562943	2.174927	2.298159	1.919088	0.000000	0.000000	47439.000000		1
11229.964844	2707.686035	2.479326	4.357323	6945.834961	97657.703125	1047.484375	665.495483	146.403580	41.257339	43.345032	179.211472	216.595642	164.572968	1.430740	99998.000000	4.050378	3.432598	0.394334	0.639220	3.841724	4.989707	3.020148	2.823145	2.165552	1.615501	1.636939	2.253366	2.335650	2.216358	0.155561	4.999991	47459.000000		1
13853.329102	1934.780884	2.596508	5.741921	7668.746582	99998.000000	1191.664551	752.065308	171.048828	79.711563	52.324879	184.654282	233.210831	132.798126	1.430007	99998.000000	4.141554	3.286632	0.414390	0.759057	3.884724	4.999991	3.076154	2.876256	2.233120	1.901521	1.718708	2.266359	2.367749	2.123192	0.155338	4.999991	47503.000000		1
17915.689453	3400.599121	0.706176	4.906229	11738.547852	99998.000000	1839.357666	1165.819824	293.904968	111.313721	84.771980	297.790497	410.942108	254.171005	2.533437	99998.000000	4.253233	3.531555	0.000000	0.690748	4.069614	4.999991	3.264666	3.066631	2.468207	2.046549	1.928252	2.473911	2.613781	2.405126	0.403710	4.999991	47561.000000		1
4769.396484	1300.011719	3.092990	4.348072	3046.622803	46867.812500	444.212555	274.643951	68.909225	14.734104	22.172081	71.487228	113.900978	60.953178	2.368251	0.000000	3.678463	3.113947	0.490378	0.638297	3.483819	4.670875	2.647591	2.438770	1.838277	1.168324	1.345806	1.854228	2.056527	1.784996	0.374428	0.000000	47613.000000		1
9196.793945	1940.954468	2.103110	5.674079	7757.499512	99998.000000	1212.717285	753.829163	178.431290	67.999527	45.182941	199.200272	309.277405	212.000870	0.975164	0.000000	3.963636	3.288015	0.322862	0.753895	3.889722	4.999991	3.083760	2.877273	2.251471	1.832506	1.654974	2.299290	2.490348	2.326338	0.000000	0.000000	47661.000000		1
6182.137695	187.121262	2.926468	4.742790	2803.975830	44283.617188	431.038849	253.239716	42.719032	27.935589	26.048342	56.873394	110.126480	46.758732	0.559873	0.000000	3.791139	2.272123	0.466344	0.676034	3.447774	4.646243	2.634516	2.403532	1.630621	1.446158	1.415780	1.754909	2.041892	1.669863	0.000000	0.000000	47718.000000		0
7582.842773	2903.525146	2.507080	3.148497	5036.072266	72161.859375	746.884583	478.041168	121.289612	50.178596	24.941278	113.722115	178.881516	91.414352	1.218122	0.000000	3.879832	3.462926	0.399168	0.498103	3.702092	4.858308	2.873254	2.679465	2.083824	1.700518	1.396919	2.055845	2.252565	1.961014	0.085691	0.000000	47732.000000		1
8795.920898	3211.504150	2.198706	4.187717	7365.235352	99998.000000	1213.630005	717.086426	172.371750	90.362793	62.411789	279.651947	306.739502	152.805420	0.050303	99998.000000	3.944281	3.506708	0.342167	0.621977	3.867187	4.999991	3.084086	2.855572	2.236466	1.955990	1.795267	2.446618	2.486770	2.184139	0.000000	4.999991	47790.000000		1
5454.282715	1204.412720	1.742312	3.734408	2412.347168	40800.222656	357.855560	207.307419	49.071533	37.384167	12.757427	35.493832	47.696186	30.152798	0.088952	0.000000	3.736738	3.080775	0.241126	0.572222	3.382440	4.610662	2.553708	2.316615	1.690830	1.572688	1.105763	1.550153	1.678484	1.479328	0.000000	0.000000	47832.000000		1
11932.490234	3284.228027	1.298254	3.385945	5690.811523	79446.210938	875.689270	543.262268	127.629776	30.868225	33.282791	157.699310	211.902191	102.830353	0.748606	7048.478027	4.076731	3.516433	0.113360	0.529680	3.755174	4.900073	2.942350	2.735009	2.105952	1.489512	1.522220	2.197830	2.326135	2.012121	0.000000	3.848095	47858.000000		1
15596.656250	3594.134521	4.486840	8.094814	10775.613281	99998.000000	1740.567017	1063.310181	285.107056	135.943542	65.480110	339.134155	472.632294	293.442413	0.474878	99998.000000	4.193031	3.555594	0.651941	0.908207	4.032442	4.999991	3.240691	3.026660	2.455008	2.133358	1.816109	2.530371	2.674523	2.467523	0.000000	4.999991	47894.000000		1
2736.318604	73.195625	2.741444	2.436154	1450.584595	34066.457031	184.725204	116.337128	44.097466	34.500870	13.830568	20.331089	22.101156	35.802208	0.594736	99998.000000	3.437167	1.864485	0.437979	0.386705	3.161543	4.532327	2.266526	2.065718	1.644414	1.537830	1.140840	1.308161	1.344415	1.553910	0.000000	4.999991	47960.000000		0
15518.782227	1989.273560	2.605759	7.481150	11603.779297	99998.000000	1918.705322	1149.722656	269.672943	90.803772	83.760513	343.405151	434.702332	307.504272	1.510496	0.000000	4.190857	3.298695	0.415934	0.873968	4.064600	4.999991	3.283008	3.060593	2.430837	1.958104	1.923039	2.535807	2.638192	2.487851	0.179120	0.000000	48009.000000		1
12270.973633	3003.154541	2.269632	4.434416	8311.576172	99998.000000	1321.357422	806.480957	182.754700	75.434418	57.406879	238.002960	322.562164	206.080093	3.859787	0.000000	4.088879	3.477578	0.355955	0.646836	3.919683	4.999991	3.121020	2.906594	2.261868	1.877570	1.758964	2.376582	2.508613	2.314036	0.586563	0.000000	48042.000000		1
12751.358398	1415.448364	2.531749	5.106671	6515.770508	88409.367188	1010.679932	613.463562	118.514244	35.589428	32.107887	158.559677	185.770584	105.007469	0.359123	0.000000	4.105556	3.150894	0.403421	0.708138	3.813966	4.946498	3.004614	2.787789	2.073771	1.551321	1.506612	2.200193	2.268977	2.021220	0.000000	0.000000	48085.000000		1
8054.509766	2545.185303	3.225591	3.888595	5436.508301	78423.851562	910.140808	528.993774	152.873260	53.348679	42.370571	151.423904	233.223160	158.772461	2.496242	0.000000	3.906039	3.405720	0.508609	0.589793	3.735320	4.894448	2.959109	2.723451	2.184331	1.727124	1.627064	2.180194	2.367772	2.200775	0.397287	0.000000	48134.000000		1
8385.863281	2759.668701	4.804465	8.245917	7783.948730	99570.296875	1231.731567	760.351318	192.881699	58.014378	42.592598	207.205658	278.791565	137.288055	0.305661	0.000000	3.923548	3.440857	0.681645	0.916239	3.891200	4.998130	3.090516	2.881014	2.285291	1.763536	1.629334	2.316402	2.445280	2.137633	0.000000	0.000000	48169.000000		1
5883.533203	1448.987183	4.064368	4.150712	5314.595703	77431.953125	861.072388	508.113800	106.685028	65.224159	27.658052	151.451660	193.165390	100.304771	1.348502	0.000000	3.769638	3.161065	0.608993	0.618123	3.725470	4.888920	2.935040	2.705961	2.028104	1.814409	1.441822	2.180274	2.285929	2.001322	0.129851	0.000000	48230.000000		1
4704.644531	947.700745	1.899583	2.053770	1694.714844	32687.972656	230.034576	140.643158	38.867443	26.205612	13.938499	32.360756	48.747742	44.371918	0.527699	99998.000000	3.672527	2.976671	0.278658	0.312552	3.229097	4.514388	2.361793	2.148118	1.589586	1.418394	1.144216	1.510019	1.687955	1.647108	0.000000	4.999991	48316.000000		1
13372.491211	2357.789551	3.561718	5.448967	6796.979492	97653.218750	1065.650635	658.156189	149.345474	76.600067	34.143154	152.715988	212.398666	155.540695	0.775737	0.000000	4.126212	3.372505	0.551660	0.736314	3.832316	4.989686	3.027615	2.818329	2.174192	1.884229	1.533304	2.183885	2.327152	2.191844	0.000000	0.000000	48351.000000		1
9249.806641	1784.494873	4.015028	6.556028	8103.568848	99998.000000	1293.354004	792.187805	165.396332	79.076309	57.178684	269.842560	325.100067	210.816711	1.699961	99998.000000	3.966133	3.251515	0.603689	0.816641	3.908676	4.999991	3.111717	2.898828	2.218526	1.898046	1.757234	2.431110	2.512017	2.323905	0.230439	4.999991	48420.000000		1
6436.299316	1230.115723	2.803118	1.560372	5636.790527	77957.726562	867.054810	533.690308	138.321106	50.906361	35.355064	115.415092	145.092987	168.436890	0.382923	99998.000000	3.808636	3.089946	0.447641	0.193228	3.751032	4.891859	2.938046	2.727289	2.140888	1.706772	1.548452	2.062263	2.161646	2.226437	0.000000	4.999991	48452.000000		1
15171.729492	2802.193359	2.408400	4.045865	9543.594727	99998.000000	1493.516357	930.237549	189.360062	97.908707	49.682114	239.258041	323.885071	198.120956	2.349766	0.000000	4.181035	3.447498	0.381729	0.607011	3.979712	4.999991	3.174210	2.968594	2.277288	1.990821	1.696200	2.378866	2.510391	2.296930	0.371025	0.000000	48478.000000		1
37255.812500	12568.927734	3.225591	8.230498	32023.437500	99998.000000	5252.698730	3219.660645	754.976318	306.961517	181.416351	838.847839	1151.498901	716.389526	5.782959	0.000000	4.571194	4.099298	0.508609	0.915426	4.505468	4.999991	3.720382	3.507810	2.877933	2.487084	2.258677	2.923683	3.061264	2.855149	0.762150	0.000000	48518.000000		1
5561.874512	1539.627441	2.618094	3.478457	3285.603271	50253.480469	509.146851	320.847595	67.780579	49.882557	35.589428	105.707481	123.941628	84.078140	0.043987	0.000000	3.745221	3.187416	0.417985	0.541387	3.516615	4.701166	2.706843	2.506299	1.831105	1.697949	1.551321	2.024106	2.093217	1.924683	0.000000	0.000000	48645.000000		1
25896.023438	5025.174316	1.640549	8.600548	15415.200195	99998.000000	2571.785645	1551.250122	379.084015	142.434814	91.115227	400.528320	520.781799	317.711426	2.588879	99998.000000	4.413233	3.701151	0.214989	0.934526	4.187949	4.999991	3.410235	3.190682	2.578736	2.153616	1.959591	2.602633	2.716656	2.502033	0.413112	4.999991	48687.000000		1
28837.685547	12317.340820	2.698272	8.310676	20164.509766	99998.000000	3313.754883	2024.486816	471.605408	195.256165	136.615799	638.207458	783.322083	574.256897	3.199281	0.000000	4.459960	4.090517	0.431086	0.919636	4.304588	4.999991	3.520320	3.306315	2.673579	2.290605	2.135501	2.804962	2.893940	2.759106	0.505052	0.000000	48738.000000		1
6439.472656	2055.438232	2.112361	4.921647	3548.954590	54062.980469	511.462738	324.341461	78.518158	40.834869	23.239056	60.419693	86.572884	32.576614	0.246110	99998.000000	3.808850	3.312904	0.324768	0.692110	3.550100	4.732900	2.708814	2.511003	1.894970	1.611031	1.366218	1.781178	1.937382	1.512906	0.000000	4.999991	48810.000000		1
11549.837891	2614.294922	2.846291	6.648541	9172.238281	99998.000000	1429.716919	901.247314	179.387253	73.769196	37.809719	230.386124	332.254333	144.519409	1.881538	99998.000000	4.062576	3.417355	0.454279	0.822726	3.962475	4.999991	3.155250	2.954844	2.253792	1.867875	1.577603	2.362456	2.521471	2.159926	0.274513	4.999991	48847.000000		1
7343.849609	3066.469727	2.223376	4.508426	6870.168945	99651.765625	1118.286987	663.589722	175.603500	59.553162	46.749481	170.009598	245.940506	151.362228	0.291239	0.000000	3.865924	3.486639	0.347013	0.654025	3.836967	4.998485	3.048553	2.821900	2.244533	1.774905	1.669777	2.230474	2.390830	2.180017	0.000000	0.000000	48880.000000		1
11551.848633	3367.769531	2.235711	4.937066	9015.316406	99998.000000	1445.832520	877.847900	181.841904	84.105888	65.473938	281.394257	370.042480	152.675903	2.723115	99998.000000	4.062652	3.527342	0.349416	0.693469	3.954981	4.999991	3.160118	2.943419	2.259694	1.924826	1.816068	2.449315	2.568252	2.183770	0.435066	4.999991	48947.000000		1
5515.720215	1473.657104	2.229543	2.328223	2188.325928	38273.707031	324.199615	195.505951	32.021542	43.961781	10.148584	37.732628	62.340862	9.504083	0.627919	99998.000000	3.741602	3.168396	0.348216	0.367025	3.340112	4.582901	2.510813	2.291160	1.505442	1.643075	1.006405	1.576717	1.794773	0.977910	0.000000	4.999991	48999.000000		1
11923.417969	2661.883301	3.555551	5.797429	7408.281250	97187.968750	1144.757812	722.803711	150.856506	59.679596	36.520718	172.621521	232.402893	176.352844	0.201580	0.000000	4.076401	3.425189	0.550907	0.763235	3.869717	4.987613	3.058714	2.859020	2.178564	1.775826	1.562539	2.237095	2.366241	2.246382	0.000000	0.000000	49034.000000		1
11496.656250	2835.762939	1.847160	3.771412	8181.649414	99998.000000	1288.688232	792.662720	206.770844	84.685631	63.105629	276.093292	375.093658	223.068405	2.281889	0.000000	4.060572	3.452670	0.266504	0.576504	3.912841	4.999991	3.110148	2.899088	2.315489	1.927810	1.800068	2.441056	2.574140	2.348438	0.358295	0.000000	49063.000000		1
8066.394531	2308.388184	2.809286	5.593902	9923.184570	99998.000000	1619.083130	981.288818	238.258911	71.820274	65.862495	267.255310	325.137085	211.322449	2.694806	99998.000000	3.906679	3.363309	0.448596	0.747715	3.996651	4.999991	3.209269	2.991797	2.377049	1.856247	1.818638	2.426926	2.512067	2.324946	0.430528	4.999991	49127.000000		1
8771.578125	1465.491333	0.897368	2.525582	4925.865723	71621.367188	755.984741	468.768372	132.039520	49.697533	33.501740	145.170090	163.765030	75.826050	1.158338	0.000000	3.943078	3.165983	0.000000	0.402361	3.692482	4.855042	2.878513	2.670958	2.120704	1.696335	1.525067	2.161877	2.214221	1.879818	0.063835	0.000000	49197.000000		1
7165.554199	3114.594727	1.856411	3.947186	6174.446777	82945.421875	974.137634	594.199463	118.239792	73.448486	37.109711	182.859543	258.660919	202.570801	1.473877	0.000000	3.855250	3.493402	0.268674	0.596288	3.790598	4.918792	2.988620	2.773932	2.072764	1.865983	1.569488	2.262118	2.412731	2.306577	0.168461	0.000000	49246.000000		1
11494.916992	3132.147217	3.817669	6.185980	11798.180664	99998.000000	1971.785767	1165.307861	279.343567	138.570877	65.979675	289.427399	401.613800	223.574142	0.957445	0.000000	4.060506	3.495842	0.581798	0.791408	4.071815	4.999991	3.294860	3.066441	2.446139	2.141672	1.819410	2.461540	2.603809	2.349422	0.000000	0.000000	49286.000000		1
2428.598389	112.698318	3.265679	2.541001	0.000000	6006.586426	0.000000	0.000000	0.000000	13.747308	0.000000	0.000000	0.000000	0.000000	2.016210	0.000000	3.385356	2.051918	0.513974	0.405005	0.000000	3.778628	0.000000	0.000000	0.000000	1.138218	0.000000	0.000000	0.000000	0.000000	0.304536	0.000000	49321.000000		0
5099.510742	2635.819580	1.976677	5.593902	5018.578125	72540.132812	741.676147	467.340607	110.607544	49.037613	30.926815	96.329834	141.019379	124.734146	0.173475	0.000000	3.707529	3.420916	0.295936	0.747715	3.700581	4.860579	2.870214	2.669634	2.043785	1.690529	1.490335	1.983761	2.149279	2.095985	0.000000	0.000000	49346.000000		1
16347.288086	5405.615234	2.750695	6.963082	10554.361328	99998.000000	1678.303223	1047.598511	221.458694	77.673210	50.505474	254.911102	331.538910	199.018326	1.978071	99998.000000	4.213446	3.732845	0.439442	0.842802	4.023432	4.999991	3.224870	3.020195	2.345293	1.890271	1.703339	2.406389	2.520535	2.298893	0.296242	4.999991	49389.000000		1
7923.919434	620.608582	3.204005	3.148497	3158.075439	50618.375000	460.232605	285.498688	86.548210	32.576614	18.964993	69.837433	92.277802	42.333565	0.078065	0.000000	3.898940	2.792818	0.505693	0.498103	3.499423	4.704308	2.662977	2.455604	1.937258	1.512906	1.277953	1.844088	1.965097	1.626685	0.000000	0.000000	49519.000000		1
4756.969238	1792.750000	1.606628	3.632644	3346.874268	47390.609375	474.883423	298.749512	74.182419	33.686764	13.383426	58.076054	102.682335	32.582783	0.107481	0.000000	3.677330	3.253520	0.205915	0.560223	3.524639	4.675692	2.676587	2.475307	1.870301	1.527459	1.126567	1.763997	2.011496	1.512988	0.000000	0.000000	49544.000000		1
8990.813477	3134.457031	2.778449	6.457349	6200.898926	92930.226562	976.731079	584.377747	155.790482	36.418953	36.122917	178.119827	234.277802	226.500610	0.553708	0.000000	3.953799	3.496162	0.443802	0.810054	3.792455	4.968157	2.989775	2.766694	2.192541	1.561327	1.557783	2.250712	2.369731	2.355069	0.000000	0.000000	49567.000000		1
15327.452148	2666.977539	2.593424	4.187717	7171.067871	99998.000000	1138.685913	697.813049	179.282410	114.832260	57.283531	228.378601	297.633209	224.073715	1.198949	99998.000000	4.185470	3.426019	0.413874	0.621977	3.855584	4.999991	3.056404	2.843739	2.253538	2.060064	1.758030	2.358655	2.473681	2.350391	0.078801	4.999991	49666.000000		1
5180.958496	2286.178955	1.791652	6.118138	5741.699707	80790.539062	901.197998	546.679016	127.487930	36.141418	42.228718	172.051041	215.365234	115.825226	0.742860	99998.000000	3.714410	3.359110	0.253254	0.786619	3.759041	4.907361	2.954820	2.737732	2.105469	1.558005	1.625608	2.235657	2.333176	2.063803	0.000000	4.999991	49697.000000		1
20278.714844	3920.332520	3.022064	4.844553	10871.101562	99998.000000	1720.621338	1071.050293	272.701172	79.051643	59.161530	285.063904	356.979767	190.004562	3.610473	0.000000	4.307040	3.593323	0.480304	0.685254	4.036273	4.999991	3.235685	3.029810	2.435687	1.897911	1.772039	2.454942	2.552644	2.278764	0.557564	0.000000	49780.000000		1
8491.925781	1312.488525	2.340558	4.662613	4159.840332	59910.648438	651.233215	390.333496	92.555336	56.157967	17.364532	99.373482	155.306335	84.309418	0.100234	0.000000	3.929006	3.118095	0.369319	0.668629	3.619077	4.777504	2.813736	2.591436	1.966401	1.749411	1.239663	1.997270	2.191189	1.925876	0.000000	0.000000	49822.000000		1
11445.598633	1659.134766	2.124696	6.235320	6809.931152	96028.015625	1137.967407	657.878662	139.073532	52.105934	48.297516	192.425293	259.027893	168.409134	1.696540	0.000000	4.058639	3.219882	0.327297	0.794859	3.833143	4.982398	3.056130	2.818146	2.143245	1.716887	1.683925	2.284262	2.413347	2.226366	0.229564	0.000000	49858.000000		1
7304.112793	5147.164062	1.930420	4.681116	8998.805664	99998.000000	1427.919067	880.049683	217.024277	122.920914	37.112797	212.537445	305.462830	124.086563	1.470041	99998.000000	3.863567	3.711568	0.285652	0.670349	3.954185	4.999991	3.154704	2.944507	2.336508	2.089626	1.569524	2.327435	2.484958	2.093725	0.167329	4.999991	49898.000000		1
6885.082031	2161.037842	1.668303	3.657314	5888.923340	94243.289062	936.590027	555.877808	205.050125	86.828835	46.252998	240.321930	311.118408	203.350983	0.842475	0.000000	3.837909	3.334662	0.222275	0.563162	3.770036	4.974250	2.971550	2.744979	2.311860	1.938664	1.665140	2.380793	2.492926	2.308246	0.000000	0.000000	49917.000000		1
14686.401367	4059.809814	2.547168	5.652493	9086.680664	99998.000000	1432.563232	882.303894	175.230377	88.814758	60.314846	217.665695	290.037964	157.508118	1.415708	0.000000	4.166915	3.608506	0.406058	0.752240	3.958405	4.999991	3.156114	2.945618	2.243609	1.948485	1.780424	2.337790	2.462455	2.197303	0.150974	0.000000	49983.000000		1
15942.266602	3069.683105	2.611927	5.723419	9821.380859	99998.000000	1559.548462	951.284058	210.714951	95.207352	58.859322	259.949921	407.198456	261.760071	1.951627	99998.000000	4.202550	3.487093	0.416961	0.757656	3.992172	4.999991	3.192999	2.978310	2.323695	1.978670	1.769815	2.414890	2.609806	2.417903	0.290397	4.999991	50032.000000		1
11332.820312	3443.493896	2.470075	2.069189	6163.533203	84346.593750	930.758728	569.208862	113.456917	64.598160	28.095943	144.516327	200.390594	112.559547	0.551775	0.000000	4.054338	3.536999	0.392710	0.315800	3.789830	4.926067	2.968837	2.755272	2.054831	1.810220	1.448644	2.159917	2.301877	2.051382	0.000000	0.000000	50050.000000		1
11366.093750	2988.858398	0.644501	1.939672	5572.892578	83749.148438	927.092163	532.382812	137.587173	70.232147	27.799906	157.529709	204.041748	126.747833	1.533468	0.000000	4.055611	3.475505	0.000000	0.287728	3.746081	4.922980	2.967123	2.726224	2.138578	1.846536	1.444043	2.197362	2.309719	2.102941	0.185675	0.000000	50091.000000		1
18010.240234	4039.546631	1.406185	5.362622	15113.113281	99998.000000	2385.500000	1502.826172	341.184845	116.497482	85.629257	347.071716	460.673553	199.283539	4.476419	99998.000000	4.255519	3.606333	0.148042	0.729377	4.179354	4.999991	3.377579	3.176909	2.532990	2.066317	1.932622	2.540419	2.663393	2.299471	0.650931	4.999991	50115.000000		1
11536.938477	1412.124146	2.235711	2.300469	6635.077148	91809.789062	1026.237427	629.064209	174.527283	68.406578	23.001608	157.279922	211.331696	134.031616	2.178415	0.000000	4.062090	3.149873	0.349416	0.361816	3.821846	4.962889	3.011248	2.798695	2.241863	1.835098	1.361758	2.196673	2.324965	2.127207	0.338141	0.000000	50139.000000		1
7832.020996	3118.452393	2.482410	5.143676	6200.708008	87442.507812	986.629883	606.025574	138.404358	91.075142	47.619095	207.723724	297.256989	137.630341	2.674794	0.000000	3.893874	3.493939	0.394873	0.711274	3.792441	4.941722	2.994154	2.782491	2.141150	1.959400	1.677781	2.317486	2.473132	2.138714	0.427290	0.000000	50211.000000		1
20803.906250	3914.322266	1.797820	5.316366	12390.573242	99998.000000	2064.769775	1225.702881	289.593903	107.215431	79.273674	359.329559	464.654663	233.784409	3.474927	99998.000000	4.318145	3.592657	0.254746	0.725615	4.093091	4.999991	3.314872	3.088385	2.461789	2.030257	1.899129	2.555493	2.667130	2.368816	0.540946	4.999991	50262.000000		1
3945.890381	1002.794861	2.929552	3.564802	3026.427490	48592.582031	429.207092	271.288818	68.557678	36.381950	22.461952	71.616745	108.381081	49.568016	0.128124	0.000000	3.596145	3.001212	0.466801	0.552035	3.480930	4.686570	2.632667	2.433432	1.836056	1.560886	1.351447	1.855015	2.034954	1.695202	0.000000	0.000000	50295.000000		1
15366.236328	2900.185303	2.735276	7.774106	9899.720703	99998.000000	1613.776001	977.227539	249.912354	113.549431	77.420341	351.262512	457.266022	275.821930	2.779500	0.000000	4.186567	3.462426	0.437001	0.890650	3.995623	4.999991	3.207843	2.989996	2.397788	2.055185	1.888855	2.545632	2.660169	2.440629	0.443967	0.000000	50358.000000		1
6498.402832	1444.454102	2.343642	5.051164	3808.408203	62170.898438	577.442444	353.100433	94.331566	51.560112	32.376175	118.569756	131.395020	59.463734	0.608750	99998.000000	3.812807	3.159704	0.369891	0.703391	3.580744	4.793587	2.761509	2.547898	1.974657	1.712314	1.510226	2.073974	2.118579	1.774252	0.000000	4.999991	50397.000000		1
11719.045898	2767.840576	3.706654	5.985537	7165.399902	99998.000000	1159.405640	690.797546	147.217682	68.230804	44.199226	177.805298	300.393158	134.494186	0.284005	99998.000000	4.068892	3.442141	0.568982	0.777103	3.855240	4.999991	3.064235	2.839351	2.167960	1.833980	1.645415	2.249945	2.477690	2.128704	0.000000	4.999991	50444.000000		1
11088.329102	3694.738525	1.905751	2.022933	9026.250977	99998.000000	1416.231689	875.239075	194.096680	102.796432	51.109886	219.383347	329.429657	171.005646	2.763477	0.000000	4.044866	3.567584	0.280066	0.305981	3.955508	4.999991	3.151134	2.942127	2.288018	2.011978	1.708505	2.341204	2.517763	2.233011	0.441456	0.000000	50469.000000		1
10913.092773	2147.269043	1.594293	1.538786	5352.173828	73578.351562	827.163574	504.425659	97.908707	35.728199	27.164654	102.090256	135.844864	73.146286	0.846640	99998.000000	4.037948	3.331887	0.202568	0.187178	3.728530	4.866750	2.917591	2.702797	1.990821	1.553011	1.434004	2.008984	2.133043	1.864192	0.000000	4.999991	50507.000000		1
15514.711914	3333.095947	2.149366	5.550730	8352.003906	99998.000000	1312.395996	809.154541	164.443451	88.176422	43.610233	260.810303	333.962738	262.882568	2.335005	99998.000000	4.190744	3.522848	0.332310	0.744350	3.921791	4.999991	3.118065	2.908031	2.216017	1.945352	1.639588	2.416325	2.523698	2.419762	0.368288	4.999991	50643.000000		1
21451.060547	2784.418701	2.593424	4.563933	11239.916016	99998.000000	1834.698120	1111.838867	273.940857	89.033707	54.773369	254.664398	354.713226	167.335999	2.609699	99998.000000	4.331449	3.444735	0.413874	0.659339	4.050763	4.999991	3.263565	3.046042	2.437657	1.949554	1.738569	2.405968	2.549877	2.223589	0.416591	4.999991	50794.000000		1
12522.254883	2800.262939	2.278883	5.748089	6348.862793	90992.789062	1022.265564	615.116455	132.051865	64.962044	42.268806	166.759338	257.831390	153.903229	0.617876	99998.000000	4.097682	3.447199	0.357722	0.759523	3.802696	4.959007	3.009564	2.788957	2.120744	1.812660	1.626020	2.222090	2.411336	2.187248	0.000000	4.999991	50887.000000		1
7914.063965	3169.309326	2.466991	4.659529	7773.686035	99998.000000	1200.382324	755.821289	162.112152	48.146412	36.141418	171.421951	200.631134	121.002823	0.057425	99998.000000	3.898400	3.500965	0.392168	0.668342	3.890627	4.999991	3.079319	2.878419	2.209816	1.682564	1.558005	2.234066	2.302398	2.082796	0.000000	4.999991	50952.000000		1
16215.532227	3035.539795	2.476242	7.672342	13923.724609	99998.000000	2231.248535	1377.842285	288.311066	108.926903	90.190109	330.058716	437.964905	219.950745	2.066945	0.000000	4.209931	3.482236	0.393793	0.884928	4.143755	4.999991	3.348548	3.139199	2.459861	2.037135	1.955159	2.518591	2.641439	2.342325	0.315329	0.000000	50994.000000		1
16051.729492	6342.763184	2.371395	6.435763	12709.339844	99998.000000	2058.278320	1250.363525	262.638947	105.944931	75.135292	395.671448	533.492981	343.991058	1.485029	99998.000000	4.205522	3.802279	0.375004	0.808600	4.104123	4.999991	3.313504	3.097036	2.419359	2.025080	1.875844	2.597335	2.727129	2.536547	0.171735	4.999991	51027.000000		1
4786.653320	1575.241577	2.217208	3.404448	2428.092773	49580.644531	357.340576	215.343643	67.308769	34.796909	27.059807	71.848030	118.594421	110.573624	0.057730	99998.000000	3.680032	3.197347	0.345806	0.532047	3.385265	4.695312	2.553082	2.333132	1.828072	1.541541	1.432325	1.856415	2.074064	2.043652	0.000000	4.999991	51089.000000		1
22631.714844	7000.382812	1.754647	5.738838	18470.691406	99998.000000	2995.762695	1842.888550	432.975433	142.703094	128.524063	577.818604	799.311279	494.687195	6.724922	0.000000	4.354717	3.845122	0.244190	0.758824	4.266483	4.999991	3.476507	3.265499	2.636463	2.154433	2.108984	2.761791	2.902716	2.694331	0.827687	0.000000	51144.000000		1
7054.425293	1546.217407	3.722073	3.163916	2892.497559	45767.265625	412.468567	243.902145	37.054203	8.529621	10.910268	41.029144	84.318672	41.278927	0.456188	0.000000	3.848462	3.189270	0.570785	0.500225	3.461273	4.660555	2.615391	2.387216	1.568838	0.930930	1.037835	1.613092	1.925924	1.615728	0.000000	0.000000	51166.000000		1
7732.370117	916.036926	2.957305	2.553336	3490.338867	55682.421875	497.135681	304.269409	68.018028	52.198444	11.227893	52.093597	77.534447	33.699097	0.593982	99998.000000	3.888313	2.961913	0.470896	0.407108	3.542868	4.745718	2.696475	2.483258	1.832624	1.717658	1.050298	1.716784	1.889495	1.527618	0.000000	4.999991	51189.000000		1
18814.009766	4336.229980	1.470943	5.408878	10727.568359	99998.000000	1767.059448	1058.369995	231.126221	124.866753	61.412659	301.090088	393.284607	233.716553	3.299464	0.000000	4.274481	3.637112	0.167596	0.733107	4.030501	4.999991	3.247251	3.024637	2.363849	2.096447	1.788258	2.478696	2.594707	2.368690	0.518443	0.000000	51224.000000		1
5508.134277	915.420166	1.742312	2.861710	2661.479248	40713.656250	381.242615	240.994186	57.530231	12.615575	12.079004	35.151539	77.324753	38.605324	0.038803	0.000000	3.741004	2.961621	0.241126	0.456626	3.425123	4.609740	2.581202	2.382007	1.759896	1.100907	1.082031	1.545944	1.888319	1.586647	0.000000	0.000000	51277.000000		1
16421.845703	5223.483398	2.553336	8.945926	12433.536133	99998.000000	2055.093018	1235.333374	333.460083	131.200745	114.844597	442.445587	604.875366	366.357422	1.799738	99998.000000	4.215422	3.717960	0.407108	0.951625	4.094594	4.999991	3.312831	3.091784	2.523044	2.117936	2.060111	2.645860	2.781666	2.563905	0.255209	4.999991	51341.000000		1
12510.918945	2642.532715	1.455525	5.452050	7447.716309	99998.000000	1162.575684	723.571533	187.241531	87.760124	38.290783	174.724640	264.109894	133.587570	2.116276	99998.000000	4.097289	3.422020	0.163020	0.736560	3.872023	4.999991	3.065421	2.859482	2.272402	1.943297	1.583094	2.242354	2.421785	2.125766	0.325572	4.999991	51442.000000		1
6145.983887	2707.621338	1.939672	2.396065	4909.500000	69941.890625	759.059204	459.202606	104.483238	49.506340	28.684938	106.808372	150.979843	87.849548	1.425238	99998.000000	3.788591	3.432588	0.287728	0.379499	3.691037	4.844738	2.880276	2.662004	2.019047	1.694661	1.457654	2.028605	2.178919	1.943740	0.153887	4.999991	51463.000000		1
7493.481934	2020.610596	3.771412	4.912396	6265.484863	88016.578125	990.059021	609.078491	144.985062	114.921692	37.109711	191.308990	216.900940	153.490005	0.266392	0.000000	3.874684	3.305483	0.576504	0.691293	3.796955	4.944564	2.995661	2.784673	2.161323	2.060402	1.569488	2.281735	2.336262	2.186080	0.000000	0.000000	51526.000000		1
5991.250977	850.303955	2.658183	7.012422	4701.816406	70205.687500	719.528748	442.732361	110.619873	48.121742	26.057592	71.311462	120.857887	80.013771	0.511901	0.000000	3.777518	2.929574	0.424585	0.845868	3.672266	4.846372	2.857048	2.646141	2.043833	1.682341	1.415934	1.853159	2.082275	1.903165	0.000000	0.000000	51547.000000		1
14050.997070	6032.150879	2.544085	4.591687	11511.682617	99998.000000	1847.079346	1140.625610	291.416382	142.117188	83.510727	333.706787	444.607300	266.721802	1.955487	99998.000000	4.147707	3.780472	0.405532	0.661972	4.061139	4.999991	3.266485	3.057143	2.464514	2.152647	1.921742	2.523365	2.647977	2.426059	0.291255	4.999991	51615.000000		1
5076.731445	1920.953369	0.422472	2.331306	3638.605225	50933.523438	535.577576	334.375946	69.803513	25.126303	17.586561	58.344337	91.075142	86.591385	0.923674	0.000000	3.705584	3.283517	0.000000	0.367599	3.560935	4.707004	2.728822	2.524235	1.843877	1.400129	1.245181	1.765999	1.959400	1.937475	0.000000	0.000000	51638.000000		1
9758.136719	2168.596191	2.975808	3.197837	8281.827148	99998.000000	1364.437256	803.930664	233.479111	81.534050	63.802555	226.445099	310.335144	193.720474	1.827345	99998.000000	3.989367	3.336179	0.473605	0.504856	3.918126	4.999991	3.134953	2.905219	2.368248	1.911339	1.804838	2.354963	2.491831	2.287175	0.261821	4.999991	51653.000000		1
10230.661133	4343.501465	1.751564	4.952485	9988.245117	99998.000000	1542.507690	971.303711	191.117798	35.237885	49.049950	222.605850	324.526489	159.231934	1.783378	99998.000000	4.009904	3.637840	0.243426	0.694823	3.999489	4.999991	3.188227	2.987355	2.281301	1.547010	1.690639	2.347537	2.511250	2.202030	0.251244	4.999991	51675.000000		1
11950.863281	3764.492676	2.587257	4.539263	11575.655273	99998.000000	1836.850586	1128.192017	252.209747	118.125694	65.236496	322.818115	428.824707	263.644257	1.615108	99998.000000	4.077399	3.575706	0.412840	0.656985	4.063546	4.999991	3.264074	3.052383	2.401762	2.072344	1.814491	2.508958	2.632280	2.421018	0.208202	4.999991	51696.000000		1
13768.754883	1686.302490	1.541869	3.126911	6362.209473	84792.398438	1022.169983	625.468567	130.627167	62.902103	32.949749	141.185898	172.402588	100.998611	1.590169	99998.000000	4.138895	3.226935	0.188048	0.495116	3.803608	4.928357	3.009523	2.796206	2.116034	1.798665	1.517852	2.149791	2.236544	2.004315	0.201443	4.999991	51753.000000		1
11669.783203	2031.505371	1.810155	3.089906	6531.941406	88616.609375	1028.075317	636.545349	146.138382	94.288399	37.109711	165.115707	251.275375	109.975372	1.145371	99998.000000	4.067063	3.307818	0.257716	0.489945	3.815042	4.947515	3.012025	2.803829	2.164764	1.974458	1.569488	2.217788	2.400150	2.041296	0.058946	4.999991	51785.000000		1
7103.028320	1293.659302	3.265679	4.607106	2554.109619	45601.945312	357.204865	226.349503	60.305595	5.532228	16.624435	60.179161	71.888115	69.908356	0.389114	0.000000	3.851444	3.111820	0.513974	0.663428	3.407239	4.658983	2.552917	2.354779	1.780358	0.742900	1.220747	1.779446	1.856657	1.844529	0.000000	0.000000	51805.000000		1
11470.447266	2642.061035	2.581089	5.341035	8141.819824	99998.000000	1311.754639	798.309021	169.136902	60.835999	46.934505	202.342606	286.053772	147.476715	1.621372	99998.000000	4.059580	3.421943	0.411803	0.727625	3.910722	4.999991	3.117853	2.902171	2.228238	1.784161	1.671492	2.306087	2.456448	2.168723	0.209883	4.999991	51840.000000		1
9346.386719	2101.423096	3.049818	3.601807	5816.409180	78992.648438	877.126343	556.454468	133.794174	55.519634	31.978371	134.882736	210.391159	133.020157	2.791517	0.000000	3.970644	3.322514	0.484274	0.556520	3.764655	4.897587	2.943062	2.745430	2.126437	1.744447	1.504856	2.129956	2.323027	2.123917	0.445840	0.000000	51856.000000		1
14606.396484	1427.989990	2.941887	5.621656	9101.167969	99998.000000	1433.334106	893.368347	243.461182	103.416260	70.090302	283.333923	360.575409	226.438934	3.187441	0.000000	4.164543	3.154725	0.468626	0.749864	3.959097	4.999991	3.156348	2.951030	2.386430	2.014589	1.845658	2.452299	2.556996	2.354951	0.503442	0.000000	51980.000000		1
13874.600586	5135.359375	1.779317	5.353371	9791.993164	99998.000000	1588.427612	963.924316	215.137039	93.443451	75.224724	310.347473	410.374695	216.743668	2.229497	0.000000	4.142220	3.710571	0.250253	0.728627	3.990871	4.999991	3.200967	2.984043	2.332715	1.970549	1.876361	2.491848	2.613181	2.335946	0.348207	0.000000	52047.000000		1
15654.778320	2389.027832	2.322055	3.688152	8102.243164	99998.000000	1289.662720	784.009766	183.282013	63.272152	40.831783	190.013809	242.708740	121.530144	1.810705	99998.000000	4.194647	3.378221	0.365873	0.566809	3.908605	4.999991	3.110476	2.894321	2.263120	1.801213	1.610998	2.278785	2.385085	2.084684	0.257848	4.999991	52095.000000		1
18126.181641	2039.942505	1.538786	5.846769	8918.191406	99998.000000	1439.822266	880.805237	188.163574	86.810333	66.050598	305.869873	363.652985	190.831009	0.600464	99998.000000	4.258307	3.309618	0.187178	0.766916	3.950277	4.999991	3.158309	2.944880	2.274536	1.938571	1.819877	2.485537	2.560687	2.280649	0.000000	4.999991	52156.000000		1
2949.281494	868.131042	2.174036	3.774496	2923.853027	45800.179688	370.298431	262.814728	68.896889	24.759338	20.809069	108.556854	124.015640	91.016548	0.789742	99998.000000	3.469716	2.938585	0.337267	0.576859	3.465955	4.660867	2.568552	2.419650	1.838200	1.393739	1.318253	2.035657	2.093477	1.959120	0.000000	4.999991	52176.000000		1
8715.321289	1508.231934	1.387682	5.032661	5933.819336	82553.882812	933.170166	564.620239	126.488792	40.088604	29.566887	145.080658	202.561554	146.613281	1.747969	0.000000	3.940283	3.178468	0.142290	0.701798	3.773334	4.916738	2.969961	2.751756	2.102052	1.603021	1.470806	2.161609	2.306557	2.166173	0.242534	0.000000	52197.000000		1
12733.432617	3280.216064	1.113230	4.206220	7674.035156	99998.000000	1218.329712	750.726929	193.060547	110.558205	44.692627	192.231018	293.837128	179.593857	1.263077	0.000000	4.104946	3.515903	0.046585	0.623892	3.885024	4.999991	3.085765	2.875482	2.285694	2.043591	1.650236	2.283823	2.468107	2.254292	0.101430	0.000000	52236.000000		1
10883.636719	2348.529297	2.019849	4.274062	5367.367676	76871.156250	829.686096	513.405518	116.898369	64.212692	32.533443	110.542786	166.198105	113.663528	0.633475	0.000000	4.036774	3.370796	0.305319	0.630841	3.729761	4.885764	2.918914	2.710460	2.067808	1.807621	1.512330	2.043530	2.220626	2.055621	0.000000	0.000000	52270.000000		1
12303.892578	3808.966309	2.926468	4.144545	7901.821289	99998.000000	1234.889404	769.583984	152.435379	76.815933	42.043694	186.399673	237.898117	189.612930	1.938386	99998.000000	4.090043	3.580807	0.466344	0.617477	3.897727	4.999991	3.091628	2.886256	2.183086	1.885451	1.623701	2.270445	2.376391	2.277868	0.287440	4.999991	52313.000000		1
5740.512207	1560.192993	1.597377	2.948054	3090.874512	50569.425781	464.719421	274.292389	72.742310	43.443710	19.973375	87.334564	119.328354	113.074532	0.585582	0.000000	3.758951	3.193178	0.203407	0.469535	3.490081	4.703888	2.667191	2.438214	1.861787	1.637927	1.300452	1.941186	2.076744	2.053365	0.000000	0.000000	52337.000000		1
6574.389160	1400.140747	2.870961	4.502259	2918.148193	46453.648438	426.228210	251.263031	57.157097	29.363359	8.739316	30.519762	40.948967	61.409573	1.116643	99998.000000	3.817855	3.146172	0.458027	0.653430	3.465107	4.667020	2.629642	2.400129	1.757070	1.467806	0.941477	1.484581	1.612243	1.788236	0.047914	4.999991	52352.000000		1
8144.823242	1049.658447	1.973593	4.107540	4949.040039	74517.679688	801.497620	470.590881	126.541222	55.803337	37.439671	148.401840	176.377518	137.439148	0.161884	99998.000000	3.910882	3.021048	0.295258	0.613582	3.694521	4.872259	2.903902	2.672643	2.102232	1.746660	1.573332	2.171439	2.246443	2.138110	0.000000	4.999991	52387.000000		1
24752.812500	6187.278320	2.778449	5.180681	17650.308594	99998.000000	2910.062500	1757.058838	405.406799	194.716522	110.903580	525.718872	682.992615	458.773987	2.676606	0.000000	4.393625	3.791500	0.443802	0.714387	4.246752	4.999991	3.463902	3.244786	2.607891	2.289403	2.044945	2.720754	2.834416	2.661599	0.427584	0.000000	52433.000000		1
1454.081543	513.661438	2.753779	1.455525	1010.294495	27134.107422	94.004692	49.780796	8.211996	9.877215	2.627345	15.434113	19.122265	0.000000	1.205512	20981.396484	3.162589	2.710677	0.439929	0.163020	3.004448	4.433516	1.973150	1.697062	0.914449	0.994635	0.419517	1.188482	1.281539	0.000000	0.081171	4.321835	52460.000000		1
23229.464844	4393.840332	2.938803	7.684677	16233.420898	99998.000000	2643.257568	1616.745605	343.460663	105.685898	99.558502	372.281281	483.730682	314.183624	2.134288	99998.000000	4.366039	3.642844	0.468170	0.885626	4.210410	4.999991	3.422139	3.208642	2.535877	2.024017	1.998078	2.570871	2.684604	2.497184	0.329253	4.999991	52490.000000		1
5037.231934	1222.776367	3.885511	4.582436	2821.889160	48768.957031	418.632965	256.496124	87.411659	36.218513	29.132080	105.735237	139.924652	67.709648	0.317483	99998.000000	3.702192	3.087347	0.589448	0.661096	3.450540	4.688143	2.621833	2.409081	1.941569	1.558931	1.464371	2.024220	2.145894	1.830651	0.000000	4.999991	52551.000000		1
7655.652832	328.436676	1.310589	2.806202	3077.401611	50942.390625	455.233856	278.091553	62.895935	24.558895	24.487970	85.357887	127.398499	114.135338	0.228177	0.000000	3.883982	2.516452	0.117467	0.448119	3.488184	4.707079	2.658235	2.444188	1.798623	1.390209	1.388953	1.931244	2.105164	2.057420	0.000000	0.000000	52608.000000		1
7506.461426	2873.104004	2.281967	5.612404	5768.737793	82424.789062	884.595154	555.128479	137.500824	58.742138	41.790829	172.365570	263.810760	182.615921	1.398792	0.000000	3.875435	3.458351	0.358309	0.749149	3.761081	4.916058	2.946744	2.744394	2.138305	1.768950	1.621081	2.236450	2.421293	2.261539	0.145753	0.000000	52665.000000		1
16911.513672	4496.387207	2.621178	5.637074	11693.792969	99998.000000	1897.319580	1162.214844	263.342041	127.370743	63.278320	302.271149	380.909576	249.039658	1.079826	0.000000	4.228182	3.652864	0.418496	0.751054	4.067955	4.999991	3.278141	3.065286	2.420520	2.105070	1.801255	2.480397	2.580822	2.396269	0.033354	0.000000	52728.000000		1
[truncated: 8,813 more rows]
