# Supplementary material for: Distinct elongation stalls during translation are linked with distinct pathways for mRNA degradation
Source: eLife. 2022 Jul 27;11:e76038. doi: 10.7554/eLife.76038 (PMC9352352; doi:10.7554/eLife.76038)
Supplement: Figure 1—source data 2. [file elife-76038-fig1-data2.zip › 1C_flow_cytometry_data/list_mode_data.SKI2_OPT_1.CSV]

FSC-HLin	SSC-HLin	BLU-V-HLin	GRN-V-HLin	YEL-V-HLin	ORG-V-HLin	GRN-B-HLin	YEL-B-HLin	RED-B-HLin	NIR-B-HLin	YEL-G-HLin	ORG-G-HLin	RED-G-HLin	NIR-G-HLin	BLU-V-ALin	BLU-V-W	FSC-HLog	SSC-HLog	BLU-V-HLog	GRN-V-HLog	YEL-V-HLog	ORG-V-HLog	GRN-B-HLog	YEL-B-HLog	RED-B-HLog	NIR-B-HLog	YEL-G-HLog	ORG-G-HLog	RED-G-HLog	NIR-G-HLog	BLU-V-ALog	BLU-V-WLog	TIME		P01.R1
4248.673340	1727.427246	2.026016	3.848506	2656.270996	39077.734375	434.406281	286.275818	94.972984	18.601112	20.093641	102.916695	147.748093	71.225113	0.318082	0.000000	3.628253	3.237400	0.306643	0.585292	3.424272	4.591929	2.637896	2.456785	1.977600	1.269539	1.303059	2.012486	2.169522	1.852633	0.000000	0.000000	7.000000		1
10769.665039	1325.403198	2.241878	2.550252	4923.364746	66257.085938	818.760376	517.226257	125.526672	81.506302	29.243095	158.229721	219.685547	59.648758	0.736808	99998.000000	4.032202	3.122348	0.350612	0.406583	3.692262	4.821232	2.913157	2.713681	2.098736	1.911191	1.466023	2.199288	2.341801	1.775601	0.000000	4.999991	54.000000		1
11109.131836	3321.630615	2.152450	3.783747	5829.690918	73838.734375	1006.658752	609.991272	160.366745	76.368790	47.372395	211.134338	296.054352	170.290222	1.919398	0.000000	4.045680	3.521351	0.332933	0.577922	3.765646	4.868284	3.002882	2.785324	2.205114	1.882916	1.675525	2.324559	2.471371	2.231190	0.283165	0.000000	121.000000		1
9428.429688	2266.039062	2.238794	4.449835	8359.235352	99998.000000	1411.091064	867.412537	226.531448	67.703484	58.671215	303.566315	433.882050	269.864136	2.476118	99998.000000	3.974439	3.355267	0.350014	0.648344	3.922167	4.999991	3.149555	2.938226	2.355129	1.830611	1.768425	2.482254	2.637372	2.431145	0.393771	4.999991	222.000000		1
7854.122070	1799.290649	2.630429	4.428249	4058.483887	52784.160156	677.781128	427.079315	108.300903	34.078396	30.088039	110.061722	139.045776	123.809029	0.064537	0.000000	3.895098	3.255101	0.420027	0.646232	3.608364	4.722504	2.831089	2.630508	2.034632	1.532479	1.478394	2.041636	2.143158	2.092752	0.000000	0.000000	261.000000		1
11295.871094	1391.194824	1.532618	2.855542	5021.923828	63466.562500	852.829529	520.633789	114.218597	48.439369	24.207350	135.579651	189.094864	124.120483	0.843742	0.000000	4.052920	3.143388	0.185434	0.455689	3.700870	4.802545	2.930862	2.716532	2.057737	1.685198	1.383947	2.132195	2.276680	2.093843	0.000000	0.000000	279.000000		1
6578.274902	1736.749390	1.557288	2.106194	3584.303467	45855.582031	606.337036	384.665558	90.532402	30.054117	21.188370	103.635208	161.501572	77.124306	1.943877	99998.000000	3.818112	3.239737	0.192369	0.323498	3.554405	4.661392	2.782714	2.585083	1.956804	1.477904	1.326097	2.015507	2.208177	1.887191	0.288669	4.999991	336.000000		1
13458.101562	2018.489014	3.487709	6.386423	6747.886230	87001.687500	1114.894897	697.714417	172.072617	67.108322	45.173691	209.688065	287.987274	254.056900	1.753336	0.000000	4.128984	3.305026	0.542540	0.805258	3.829168	4.939528	3.047234	2.843678	2.235712	1.826776	1.654886	2.321574	2.459373	2.404931	0.243865	0.000000	461.000000		1
6836.124512	1079.817383	2.778449	4.277146	3453.115234	49021.839844	591.889709	357.078430	100.819756	46.169735	14.508991	91.352676	103.231239	61.172127	2.127744	0.000000	3.834810	3.033350	0.443802	0.631154	3.538211	4.690390	2.772241	2.552764	2.003546	1.664357	1.161637	1.960721	2.013811	1.786554	0.327919	0.000000	490.000000		1
6670.527832	4020.603271	1.594293	5.708001	6658.014160	88241.843750	1148.368896	694.917419	162.105972	44.544605	39.360840	170.863800	257.939331	132.301651	0.437853	0.000000	3.824160	3.604291	0.202568	0.756484	3.823345	4.945674	3.060081	2.841933	2.209799	1.648795	1.595064	2.232650	2.411518	2.121565	0.000000	0.000000	589.000000		1
10122.976562	1544.780396	1.958174	4.940149	5302.781738	70032.734375	916.043091	550.653992	108.177559	35.358147	37.985493	166.130264	268.498047	177.577103	0.098984	0.000000	4.005308	3.188867	0.291851	0.693740	3.724504	4.845301	2.961916	2.740879	2.034137	1.548489	1.579618	2.220449	2.428941	2.249387	0.000000	0.000000	622.000000		1
7083.548340	3499.389648	2.790784	4.616357	8235.932617	99998.000000	1389.094849	846.770020	192.887863	50.178596	50.342033	258.281616	348.897278	246.477066	1.886488	99998.000000	3.850251	3.543992	0.445726	0.664299	3.915713	4.999991	3.142732	2.927765	2.285305	1.700518	1.701931	2.412093	2.542698	2.391777	0.275654	4.999991	653.000000		1
10150.711914	3020.762695	4.381993	5.063499	10088.685547	99998.000000	1678.343262	1046.226196	261.991364	99.996399	67.876175	317.285889	457.796448	258.466644	1.694718	99998.000000	4.006496	3.480117	0.641672	0.704451	4.003835	4.999991	3.224881	3.019626	2.418287	1.999984	1.831717	2.501451	2.660672	2.412405	0.229097	4.999991	744.000000		1
20765.857422	6043.548340	3.015897	6.130473	14893.613281	99998.000000	2492.971436	1526.978027	353.140503	98.975677	115.572357	498.831757	734.645264	403.741577	3.306833	99998.000000	4.317350	3.781292	0.479416	0.787494	4.173000	4.999991	3.396717	3.183833	2.547948	1.995528	2.062854	2.697954	2.866078	2.606103	0.519412	4.999991	792.000000		1
11915.788086	2897.243408	1.967425	5.396543	8979.566406	99998.000000	1512.145264	925.787720	220.573669	119.081657	69.970032	319.703522	420.720642	313.409607	4.403063	0.000000	4.076123	3.461985	0.293898	0.732116	3.953255	4.999991	3.179594	2.966511	2.343554	2.075845	1.844912	2.504747	2.623994	2.496112	0.643755	0.000000	833.000000		1
2571.076416	1118.758789	2.621178	2.596508	1609.273682	25359.878906	282.266937	181.619873	49.543346	30.825052	20.059721	49.734539	92.382645	29.690237	0.116162	99998.000000	3.410115	3.048737	0.418496	0.414390	3.206630	4.404147	2.450660	2.259163	1.694985	1.488904	1.302325	1.696658	1.965590	1.472614	0.000000	4.999991	999.000000		1
13348.663086	2495.120850	1.538786	2.383730	6556.756348	86618.906250	1090.733765	682.314209	177.617188	109.417221	41.238838	243.109634	311.568634	231.644287	2.196981	0.000000	4.125438	3.397092	0.187178	0.377257	3.816689	4.937613	3.037719	2.833984	2.249485	2.039086	1.615306	2.385802	2.493554	2.364822	0.341826	0.000000	1108.000000		1
7882.387695	2752.822754	2.790784	6.155142	5864.500000	74265.289062	964.809326	613.879883	159.564972	33.998219	33.637421	179.322495	211.954620	159.244263	0.176666	0.000000	3.896658	3.439778	0.445726	0.789238	3.768231	4.870786	2.984442	2.788083	2.202938	1.531456	1.526823	2.253635	2.326243	2.202064	0.000000	0.000000	1158.000000		1
7867.675293	2317.380371	1.862578	3.678900	6397.882324	84448.898438	1103.395630	662.171204	159.583481	75.995659	42.811546	211.855942	300.211212	167.295914	2.107559	99998.000000	3.895846	3.364997	0.270115	0.565718	3.806036	4.926594	3.042731	2.820970	2.202988	1.880789	1.631561	2.326041	2.477427	2.223485	0.323780	4.999991	1181.000000		1
8946.407227	1752.171143	1.776234	2.374479	4326.331055	53762.945312	728.668945	456.985413	107.758163	29.542217	23.495005	128.795425	192.675079	180.630005	2.661283	99998.000000	3.951649	3.243577	0.249500	0.375568	3.636120	4.730483	2.862530	2.659902	2.032450	1.470443	1.370975	2.109900	2.284826	2.256790	0.425091	4.999991	1266.000000		1
21992.921875	4935.385254	2.100026	6.519024	16581.818359	99998.000000	2827.005127	1707.774536	445.433716	191.864059	100.958527	540.585571	707.782776	351.466034	3.801070	99998.000000	4.342283	3.693321	0.322225	0.814183	4.219632	4.999991	3.451327	3.232430	2.648783	2.282994	2.004143	2.732864	2.849900	2.545883	0.579906	4.999991	1336.000000		1
8291.122070	2977.035156	2.396065	3.256428	7299.379395	89247.828125	1228.820557	750.831787	168.899460	68.218468	31.435633	194.901535	269.290558	140.920700	1.519764	0.000000	3.918613	3.473784	0.379499	0.512742	3.863286	4.950598	3.089489	2.875543	2.227628	1.833902	1.497422	2.289815	2.430221	2.148975	0.181776	0.000000	1363.000000		1
14380.808594	5178.827637	2.806202	8.427858	11818.471680	99998.000000	1956.891235	1215.295288	318.377533	110.946754	97.655838	412.505554	621.154419	420.751495	3.004378	0.000000	4.157784	3.714231	0.448119	0.925717	4.072561	4.999991	3.291567	3.084682	2.502942	2.045115	1.989698	2.615430	2.793200	2.624026	0.477755	0.000000	1507.000000		1
24020.361328	5984.041504	2.349809	4.058200	10473.283203	99998.000000	1796.031128	1087.116577	242.363358	122.310333	68.329483	321.837463	406.470703	268.747833	1.276636	99998.000000	4.380579	3.776995	0.371033	0.608333	4.020083	4.999991	3.254314	3.036276	2.384467	2.087463	1.834608	2.507637	2.609029	2.429345	0.106067	4.999991	1568.000000		1
13137.543945	4749.016113	2.726025	4.348072	10979.528320	99998.000000	1858.205444	1131.821533	258.793518	140.538315	52.923126	287.663483	409.273804	258.047272	2.196630	99998.000000	4.118514	3.676604	0.435530	0.638297	4.040584	4.999991	3.269094	3.053778	2.412953	2.147795	1.723645	2.458885	2.612014	2.411699	0.341757	4.999991	1588.000000		1
13611.400391	2378.102295	4.187717	5.763508	7416.416504	94554.000000	1271.296021	774.727661	195.188324	93.107323	52.694927	257.572357	312.697266	229.097122	1.632219	0.000000	4.133903	3.376230	0.621977	0.760687	3.870194	4.975680	3.104247	2.889149	2.290454	1.968984	1.721769	2.410899	2.495124	2.360020	0.212778	0.000000	1638.000000		1
24135.199219	5871.438477	1.816322	8.776320	20981.699219	99998.000000	3585.324219	2157.029053	563.485413	268.735504	152.096161	709.651550	963.252075	540.523926	3.887312	0.000000	4.382651	3.768744	0.259193	0.943312	4.321841	4.999991	3.554528	3.333856	2.750883	2.429325	2.182118	2.851045	2.983740	2.732815	0.589649	0.000000	1670.000000		1
33923.031250	9979.364258	2.149366	9.035355	33086.414062	99998.000000	5520.860840	3391.239990	862.697510	304.765900	202.398102	993.081055	1316.762573	648.750793	3.148195	99998.000000	4.530495	3.999103	0.332310	0.955945	4.519650	4.999991	3.742007	3.530359	2.935858	2.483966	2.306206	2.996985	3.119508	2.812078	0.498062	4.999991	1759.000000		1
10687.544922	3206.733643	3.944102	4.684199	10900.646484	99998.000000	1844.677124	1125.354980	254.753830	92.031097	76.914612	330.484283	438.402802	225.199280	1.514150	99998.000000	4.028878	3.506063	0.595948	0.670635	4.037452	4.999991	3.265920	3.051290	2.406121	1.963935	1.886009	2.519151	2.641873	2.352567	0.180169	4.999991	1794.000000		1
14756.297852	3867.144043	2.994310	3.928683	10670.741211	99998.000000	1797.560669	1108.345093	250.387253	109.972290	62.926773	308.275208	387.669128	184.148544	2.797758	99998.000000	4.168977	3.587390	0.476297	0.594247	4.028194	4.999991	3.254683	3.044675	2.398612	2.041283	1.798836	2.488939	2.588461	2.265168	0.446810	4.999991	1851.000000		1
16581.972656	3333.940918	2.204873	3.755994	9158.038086	99998.000000	1579.534180	949.100769	247.136993	97.069931	64.866447	302.141632	379.876526	200.538620	1.661321	0.000000	4.219636	3.522958	0.343384	0.574725	3.961802	4.999991	3.198529	2.977312	2.392938	1.987085	1.812020	2.480211	2.579643	2.302198	0.220454	0.000000	1887.000000		1
22144.781250	3280.336426	4.190801	6.512856	10508.764648	99998.000000	1795.284912	1089.762451	294.074585	125.705528	62.664654	313.054993	468.561768	200.344345	2.441868	0.000000	4.345272	3.515918	0.622297	0.813771	4.021552	4.999991	3.254133	3.037332	2.468457	2.099354	1.797023	2.495621	2.670767	2.301777	0.387722	0.000000	1958.000000		1
3801.568359	1455.503052	1.902667	3.089906	2186.614502	30803.466797	382.775238	244.555908	59.719685	58.023628	21.666349	77.469688	108.973160	31.099504	0.125380	0.000000	3.579963	3.163013	0.279363	0.489945	3.339772	4.488600	2.582944	2.388378	1.776118	1.763605	1.335786	1.889132	2.037320	1.492754	0.000000	0.000000	2034.000000		1
8144.545898	2674.369385	1.911918	3.478457	7656.137207	93619.335938	1271.881836	795.573730	164.298523	77.500519	44.146805	217.933990	306.233765	211.529053	2.039711	0.000000	3.910867	3.427221	0.281469	0.541387	3.884010	4.971365	3.104447	2.900681	2.215634	1.889305	1.644899	2.338325	2.486053	2.325370	0.309569	0.000000	2065.000000		1
11902.944336	2310.768799	2.309720	5.883773	7603.112305	87918.023438	1223.886597	790.454773	155.352585	66.497742	44.421257	179.711044	260.218201	156.527496	1.623446	99998.000000	4.075655	3.363756	0.363559	0.769656	3.880991	4.944078	3.087741	2.897877	2.191319	1.822807	1.647591	2.254575	2.415338	2.194591	0.210438	4.999991	2122.000000		1
9412.001953	2680.071289	3.558635	4.869224	7939.001953	99087.679688	1349.333008	816.771362	174.403931	99.388901	43.483799	232.581741	349.184082	233.497620	2.775652	99998.000000	3.973682	3.428146	0.551283	0.687460	3.899766	4.996020	3.130119	2.912101	2.241556	1.997338	1.638327	2.366576	2.543054	2.368283	0.443365	4.999991	2168.000000		1
8057.575195	1734.689331	2.056854	4.755125	4289.227539	58463.503906	725.989197	455.181427	114.980286	50.110756	19.233278	109.145851	155.001038	103.712303	0.506563	0.000000	3.906204	3.239222	0.313203	0.677162	3.632379	4.766885	2.860930	2.658185	2.060623	1.699931	1.284053	2.038007	2.190335	2.015830	0.000000	0.000000	2266.000000		1
12302.702148	2786.225830	2.744528	4.212387	7512.989746	96961.414062	1254.471069	781.391663	181.968338	72.443192	59.241707	260.690033	352.557678	218.526062	0.700017	99998.000000	4.090001	3.445016	0.438468	0.624528	3.875813	4.986599	3.098461	2.892869	2.259996	1.859998	1.772628	2.416124	2.547230	2.339503	0.000000	4.999991	2354.000000		1
16350.661133	8259.393555	2.019849	7.305377	18604.208984	99998.000000	3106.823730	1909.744019	467.285095	170.074356	104.600418	535.633057	721.866211	462.801331	2.551980	99998.000000	4.213535	3.916948	0.305319	0.863643	4.269611	4.999991	3.492317	3.280975	2.669582	2.230639	2.019533	2.728867	2.858457	2.665395	0.406877	4.999991	2376.000000		1
13289.717773	2024.795166	1.970509	3.694319	7895.012695	99998.000000	1324.388672	815.926453	207.467773	93.881340	52.747353	260.572845	370.770233	234.968552	0.484530	0.000000	4.123516	3.306381	0.294578	0.567534	3.897353	4.999991	3.122015	2.911651	2.316951	1.972579	1.722201	2.415929	2.569105	2.371010	0.000000	0.000000	2419.000000		1
12108.250977	3087.926514	4.576268	5.544562	9231.779297	99998.000000	1541.474609	942.597168	249.221603	124.367188	83.769760	381.069946	496.987671	408.459686	2.754184	0.000000	4.083081	3.489667	0.660511	0.743867	3.965285	4.999991	3.187936	2.974326	2.396586	2.094706	1.923087	2.581005	2.696346	2.611149	0.439993	0.000000	2449.000000		1
6190.210938	1516.524170	1.921169	2.726025	2999.620605	42663.558594	526.246155	313.560730	65.307419	23.507341	22.054899	98.516205	109.682419	65.180984	0.334327	0.000000	3.791705	3.180849	0.283566	0.435530	3.477066	4.630057	2.721189	2.496322	1.814963	1.371204	1.343505	1.993508	2.040137	1.814121	0.000000	0.000000	2483.000000		1
9768.670898	2717.529297	2.716774	3.894762	7199.894531	91670.343750	1214.539795	750.736206	148.179810	66.692017	39.539700	206.570404	334.169342	119.750824	2.914523	99998.000000	3.989836	3.434174	0.434053	0.590481	3.857326	4.962229	3.084412	2.875487	2.170789	1.824074	1.597033	2.315068	2.523967	2.078279	0.464567	4.999991	2568.000000		1
12501.214844	3536.009033	2.451572	5.156011	7528.914062	99295.625000	1267.327148	782.973633	217.721207	87.164963	65.779228	267.757965	350.032104	179.766556	2.585722	0.000000	4.096952	3.548513	0.389445	0.712314	3.876732	4.996930	3.102889	2.893747	2.337901	1.940342	1.818089	2.427742	2.544108	2.254709	0.412582	0.000000	2623.000000		1
8814.595703	4538.005371	1.544953	2.682853	8946.897461	99998.000000	1461.932739	920.890747	199.783096	74.404449	67.410530	329.855194	450.352295	275.649231	1.417628	0.000000	3.945202	3.656865	0.188915	0.428597	3.951673	4.999991	3.164927	2.964208	2.300559	1.871599	1.828728	2.518323	2.653552	2.440357	0.151562	0.000000	2663.000000		1
7815.501465	3285.180908	0.897368	5.957783	8772.339844	99998.000000	1490.679321	908.253601	235.101166	110.070969	46.835823	257.541534	392.627777	245.440933	1.692639	0.000000	3.892957	3.516559	0.000000	0.775085	3.943115	4.999991	3.173384	2.958207	2.371255	2.041673	1.670578	2.410847	2.593981	2.389947	0.228564	0.000000	2839.000000		1
8706.933594	3563.574707	3.148497	5.054248	6004.912109	81001.992188	1027.477051	625.058411	155.728806	57.968121	44.041958	206.551910	270.582642	147.282440	1.254574	99998.000000	3.939865	3.551886	0.498103	0.703657	3.778507	4.908496	3.011772	2.795921	2.192369	1.763189	1.643867	2.315029	2.432300	2.168151	0.098496	4.999991	2885.000000		1
11063.369141	3054.224365	2.562587	4.980238	9218.578125	99998.000000	1527.604004	953.137390	249.582397	115.720383	69.612320	316.283661	418.037781	279.140045	2.360056	0.000000	4.043888	3.484901	0.408679	0.697250	3.964664	4.999991	3.184011	2.979156	2.397214	2.063410	1.842686	2.500077	2.621216	2.445822	0.372922	0.000000	2966.000000		1
14019.175781	2995.775146	3.105325	4.637943	11310.188477	99998.000000	1831.790161	1156.207764	255.225632	109.478889	69.516724	340.013031	445.341217	282.112762	2.529372	0.000000	4.146722	3.476509	0.492107	0.666325	4.053470	4.999991	3.262876	3.063036	2.406924	2.039330	1.842089	2.531496	2.648693	2.450423	0.403013	0.000000	3004.000000		1
5713.674316	1381.820190	2.439237	1.113230	3965.792969	49282.679688	631.950562	400.784271	96.971252	66.235626	21.669432	113.111534	137.303467	73.411484	0.224333	0.000000	3.756916	3.140451	0.387254	0.046585	3.598330	4.692694	2.800683	2.602911	1.986643	1.821092	1.335847	2.053507	2.137681	1.865764	0.000000	0.000000	3032.000000		1
15931.173828	2745.138184	2.735276	3.065236	8742.695312	99998.000000	1402.894531	911.852295	186.544601	65.054550	44.152973	224.150803	287.123840	214.193405	2.827277	0.000000	4.202248	3.438564	0.437001	0.486464	3.941645	4.999991	3.147025	2.959924	2.270783	1.813278	1.644960	2.350540	2.458069	2.330806	0.451368	0.000000	3080.000000		1
6726.343262	1660.796875	2.883296	4.169215	3703.419189	50797.929688	636.640930	395.807129	101.599937	39.703136	29.286266	111.837952	175.177948	90.797607	0.915183	99998.000000	3.827779	3.220316	0.459889	0.620054	3.568603	4.705846	2.803895	2.597484	2.006893	1.598825	1.466664	2.048589	2.243479	1.958074	0.000000	4.999991	3139.000000		1
7776.923828	1730.162476	3.734408	4.659529	3400.611328	49587.503906	626.088379	362.986877	126.501129	33.720684	34.951096	154.035828	227.000183	129.396759	0.737989	0.000000	3.890808	3.238087	0.572222	0.668342	3.531557	4.695372	2.796636	2.559891	2.102094	1.527896	1.543461	2.187622	2.356026	2.111923	0.000000	0.000000	3178.000000		1
10986.633789	3775.143799	3.077571	4.893893	9927.251953	99998.000000	1651.514771	1017.578308	239.378311	94.134209	58.705135	289.547638	348.832520	180.158188	3.197465	0.000000	4.040864	3.576933	0.488208	0.689654	3.996829	4.999991	3.217882	3.007568	2.379085	1.973747	1.768676	2.461720	2.542617	2.255654	0.504806	0.000000	3310.000000		1
7744.791504	2821.654785	3.037483	6.642373	5207.941406	65369.027344	850.606140	540.767517	136.470856	49.148628	54.656185	181.511948	239.615753	147.072754	0.245940	0.000000	3.889010	3.450504	0.482514	0.822323	3.716666	4.815372	2.929729	2.733011	2.135040	1.691511	1.737639	2.258905	2.379515	2.167532	0.000000	0.000000	3355.000000		1
8267.661133	3513.260498	2.229543	4.104456	6580.612305	86140.132812	1142.623901	686.267578	163.854462	78.326965	45.050339	219.707138	282.960785	196.224457	0.064135	0.000000	3.917383	3.545710	0.348216	0.613256	3.818266	4.935205	3.057903	2.836493	2.214458	1.893911	1.653698	2.341844	2.451726	2.292753	0.000000	0.000000	3437.000000		1
9393.185547	3208.843018	3.333522	3.734408	8106.359863	99998.000000	1357.122559	838.117004	190.044647	87.667610	49.463169	212.321579	280.811432	215.874054	1.329448	0.000000	3.972813	3.506348	0.522903	0.572222	3.908826	4.999991	3.132619	2.923305	2.278856	1.942839	1.694282	2.326994	2.448415	2.334200	0.123671	0.000000	3499.000000		1
15522.745117	3847.099854	2.423819	4.918563	11504.133789	99998.000000	1944.889404	1190.027100	280.062073	125.138115	76.689499	349.063812	509.008087	348.302124	2.492159	99998.000000	4.190969	3.585134	0.384500	0.691838	4.060854	4.999991	3.288895	3.075557	2.447254	2.097390	1.884736	2.542905	2.706725	2.541956	0.396576	4.999991	3611.000000		1
11855.748047	3738.437988	1.313673	1.800903	6850.920410	88461.570312	1156.611694	706.244019	149.052505	70.956825	47.323055	194.728851	257.489105	146.104462	1.599672	0.000000	4.073929	3.572690	0.118487	0.255490	3.835749	4.946754	3.063188	2.848955	2.173339	1.850994	1.675073	2.289430	2.410759	2.164664	0.204031	0.000000	3642.000000		1
6850.541016	3706.949951	1.606628	4.181550	6086.840820	79057.789062	1029.981079	641.803101	162.004211	57.039917	34.229500	170.453659	222.121704	119.482544	4.580773	99998.000000	3.835725	3.569017	0.205915	0.621337	3.784392	4.897944	3.012829	2.807402	2.209526	1.756179	1.534401	2.231606	2.346591	2.077304	0.660939	4.999991	3715.000000		1
14904.400391	2700.639648	4.536180	4.304899	7331.083008	94661.765625	1264.567261	758.427063	189.113358	84.901497	42.623436	186.652542	295.554779	165.094116	0.660307	0.000000	4.173315	3.431467	0.656690	0.633963	3.865168	4.976175	3.101942	2.879914	2.276722	1.928915	1.629648	2.271034	2.470638	2.217732	0.000000	0.000000	3779.000000		1
11621.340820	3825.239258	2.753779	5.859104	11501.994141	99998.000000	1912.815430	1195.164673	300.171143	134.114883	79.042389	328.967072	441.942932	240.321930	2.300124	0.000000	4.065256	3.582659	0.439929	0.767831	4.060773	4.999991	3.281673	3.077428	2.477369	2.127477	1.897860	2.517153	2.645366	2.380793	0.361751	0.000000	3853.000000		1
20994.953125	4048.850342	2.713690	5.156011	11759.662109	99998.000000	1937.266357	1214.672363	328.862244	143.807068	79.276756	325.081573	429.580231	312.956299	1.573576	99998.000000	4.322115	3.607332	0.433560	0.712314	4.070395	4.999991	3.287189	3.084459	2.517014	2.157780	1.899146	2.511992	2.633044	2.495484	0.196888	4.999991	3987.000000		1
7708.872070	2043.945190	2.904882	4.107540	4257.107422	59044.871094	733.865051	442.316071	97.810028	74.327354	27.895500	100.224594	147.143677	125.961479	1.643863	99998.000000	3.886991	3.310469	0.463128	0.613582	3.629115	4.771182	2.865616	2.645733	1.990383	1.871149	1.445534	2.000974	2.167742	2.100238	0.215866	4.999991	4020.000000		1
3627.697998	1163.772217	2.895631	0.881949	1872.520142	33121.992188	334.163177	205.784058	72.868744	50.403709	15.064064	96.175644	99.151451	69.316277	0.579330	99998.000000	3.559631	3.065868	0.461743	0.000000	3.272427	4.520116	2.523959	2.313412	1.862541	1.702463	1.177942	1.983065	1.996299	1.840835	0.000000	4.999991	4064.000000		1
11176.659180	3159.009766	3.672733	4.243225	7978.066895	99998.000000	1329.276367	821.520325	193.060547	92.691017	53.472031	226.192230	319.059021	222.608932	1.289592	99998.000000	4.048312	3.499551	0.564989	0.627696	3.901898	4.999991	3.123615	2.914618	2.285694	1.967038	1.728127	2.354478	2.503871	2.347543	0.110452	4.999991	4120.000000		1
8098.403809	1607.145996	1.742312	4.693450	5232.895020	68707.359375	877.912659	551.054871	133.316193	72.205742	38.349377	173.503479	238.163315	171.930771	0.407253	0.000000	3.908399	3.206055	0.241126	0.671492	3.718742	4.837003	2.943451	2.741195	2.124883	1.858572	1.583758	2.239308	2.376875	2.235354	0.000000	0.000000	4192.000000		1
11256.318359	3271.405762	3.068320	4.736623	5317.907715	63544.656250	891.955994	556.069031	128.709091	77.173645	33.856369	128.474716	171.631653	86.739403	0.051979	0.000000	4.051396	3.514735	0.486901	0.675469	3.725741	4.803079	2.950343	2.745129	2.109609	1.887469	1.529640	2.108818	2.234597	1.938216	0.000000	0.000000	4230.000000		1
12692.224609	2280.165771	2.152450	4.499175	6857.997559	85702.992188	1154.792358	714.391235	159.953522	74.315018	51.153057	232.014343	281.983246	193.335007	3.809111	0.000000	4.103538	3.357966	0.332933	0.653133	3.836197	4.932996	3.062504	2.853936	2.203994	1.871077	1.708872	2.365515	2.450223	2.286310	0.580824	0.000000	4294.000000		1
8928.740234	4093.037109	2.911049	5.991704	9443.583008	99998.000000	1588.529419	980.403809	247.759903	135.635162	74.629562	329.956970	457.065582	326.919495	0.324196	0.000000	3.950790	3.612046	0.464050	0.777550	3.975137	4.999991	3.200995	2.991405	2.394031	2.132372	1.872911	2.518457	2.659979	2.514441	0.000000	0.000000	4379.000000		1
16371.273438	6806.206055	0.601329	8.572794	19785.703125	99998.000000	3356.954834	2039.797607	510.081238	177.469162	150.825668	720.460022	909.588806	528.632996	2.891019	0.000000	4.214082	3.832905	0.000000	0.933122	4.296351	4.999991	3.525945	3.309587	2.707639	2.249123	2.178475	2.857610	2.958845	2.723154	0.461051	0.000000	4434.000000		1
6612.498047	2920.778564	2.476242	3.521630	5134.264648	69949.882812	900.238953	534.134399	135.730759	51.738968	32.570450	158.383911	258.975464	134.207397	1.176163	99998.000000	3.820366	3.465499	0.393793	0.546744	3.710478	4.844787	2.954358	2.727651	2.132678	1.713818	1.512824	2.199711	2.413259	2.127776	0.070468	4.999991	4464.000000		1
5935.752930	2542.968262	2.763030	4.107540	7589.589844	89206.390625	1289.526978	782.640564	140.566071	64.323708	43.067497	194.577744	270.696747	137.707443	1.135914	0.000000	3.773476	3.405341	0.441386	0.613582	3.880218	4.950396	3.110430	2.893562	2.147881	1.808371	1.634150	2.289093	2.432483	2.138958	0.055346	0.000000	4491.000000		1
8259.340820	2287.070312	1.458608	2.692104	4121.980957	53204.976562	702.910522	422.947113	116.472809	42.561764	19.973375	100.912270	112.692146	61.690193	1.698436	99998.000000	3.916945	3.359280	0.163939	0.430092	3.615106	4.725952	2.846900	2.626286	2.066225	1.629020	1.300452	2.003944	2.051894	1.790216	0.230049	4.999991	4509.000000		1
19958.371094	6317.575195	2.618094	4.995657	15127.770508	99998.000000	2588.613770	1544.866821	420.705231	157.566711	117.549034	562.344421	709.192078	451.447021	1.624281	0.000000	4.300125	3.800550	0.417985	0.698593	4.179775	4.999991	3.413067	3.188891	2.623978	2.197464	2.070219	2.750002	2.850764	2.654607	0.210661	0.000000	4534.000000		1
6345.591309	2506.509033	2.235711	4.977154	3751.010498	52125.152344	650.647278	405.428375	91.192322	36.113663	29.128996	143.461700	234.243881	184.749878	2.120263	99998.000000	3.802472	3.399069	0.349416	0.696981	3.574148	4.717047	2.813346	2.607914	1.959958	1.557672	1.464326	2.156736	2.369668	2.266584	0.326390	4.999991	4585.000000		1
7751.294922	4197.893555	1.637465	3.984190	4128.651367	54553.230469	689.940308	438.766693	106.271805	47.175034	29.795084	140.649323	181.151154	160.890991	0.000547	0.000000	3.889374	3.623031	0.214172	0.600340	3.615808	4.736821	2.838812	2.642234	2.026418	1.673712	1.474145	2.148138	2.258041	2.206532	0.000000	0.000000	4624.000000		1
9168.791016	2981.799561	1.958174	3.071404	8926.739258	99998.000000	1481.267700	924.350708	206.400803	103.573532	51.230152	249.045822	349.843994	144.266556	1.741421	99998.000000	3.962312	3.474478	0.291851	0.487337	3.950693	4.999991	3.170634	2.965837	2.314711	2.015249	1.709526	2.396279	2.543875	2.159166	0.240904	4.999991	4644.000000		1
30500.976562	7006.220703	1.396934	5.627823	18142.828125	99998.000000	3064.884766	1866.864624	452.655853	196.168961	112.645889	559.125000	758.371521	491.446198	2.778209	99998.000000	4.484314	3.845484	0.145176	0.750340	4.258705	4.999991	3.486414	3.271113	2.655768	2.292630	2.051715	2.747509	2.879882	2.691476	0.443765	4.999991	4720.000000		1
9806.221680	4565.737305	2.451572	2.066105	6973.899902	86931.796875	1129.493286	718.356934	164.480453	114.166176	42.160877	204.010910	228.711655	148.611542	3.738466	99998.000000	3.991502	3.659511	0.389445	0.315152	3.843476	4.939178	3.052884	2.856340	2.216114	2.057538	1.624910	2.309653	2.359288	2.172053	0.572693	4.999991	4738.000000		1
8491.568359	2944.366211	2.935719	6.577615	5923.877441	78875.796875	989.078369	621.922241	155.182983	45.904533	47.415565	236.615280	277.413147	226.253906	0.636395	0.000000	3.928988	3.468992	0.467715	0.818068	3.772606	4.896944	2.995231	2.793736	2.190844	1.661856	1.675921	2.374043	2.443127	2.354596	0.000000	0.000000	4808.000000		1
7316.577148	2395.824463	3.111492	3.444536	6333.971680	82863.835938	1085.750488	657.419189	150.076309	75.008858	42.629604	235.458878	299.838074	170.256302	2.052948	99998.000000	3.864308	3.379455	0.492969	0.537131	3.801676	4.918365	3.035730	2.817842	2.176312	1.875113	1.629711	2.371915	2.476887	2.231103	0.312378	4.999991	4835.000000		1
10107.996094	3635.034180	3.031315	5.448967	9894.660156	99998.000000	1688.911255	1027.054565	242.008728	88.817841	66.584084	305.811279	414.664185	240.362015	1.522528	99998.000000	4.004665	3.560508	0.481631	0.736314	3.995401	4.999991	3.227607	3.011594	2.383831	1.948500	1.823370	2.485454	2.617697	2.380866	0.182565	4.999991	4875.000000		1
9228.960938	2251.261963	2.377563	4.576268	3841.197510	51638.019531	631.626770	402.551270	94.007774	63.574360	31.669996	144.371399	224.668869	145.089905	0.053916	99998.000000	3.965153	3.352426	0.376132	0.660511	3.584467	4.712970	2.800461	2.604821	1.973164	1.803282	1.500648	2.159481	2.351543	2.161637	0.000000	4.999991	4906.000000		1
9247.691406	2161.491211	1.557288	4.196969	5713.634277	74950.531250	976.385681	598.155884	162.898499	64.009163	43.702747	208.355896	289.368805	171.166000	1.560676	99998.000000	3.966033	3.334754	0.192369	0.622936	3.756912	4.874775	2.989621	2.776814	2.211917	1.806242	1.640509	2.318806	2.461452	2.233418	0.193313	4.999991	4966.000000		1
11786.024414	3052.602295	3.129995	3.558635	7125.527344	86956.257812	1190.668579	743.150208	151.513336	57.934200	34.948009	184.913315	251.204437	129.624954	1.105391	0.000000	4.071367	3.484670	0.495544	0.551283	3.852817	4.939301	3.075791	2.871077	2.180451	1.762935	1.543422	2.266968	2.400027	2.112689	0.043516	0.000000	5006.000000		1
8702.834961	2715.691406	4.005776	5.526060	4424.483398	58496.957031	773.552795	462.366547	92.580002	62.812675	21.768112	107.391205	135.505646	52.115185	0.486531	99998.000000	3.939661	3.433880	0.602687	0.742416	3.645863	4.767133	2.888490	2.664986	1.966517	1.798047	1.337821	2.030969	2.131957	1.716964	0.000000	4.999991	5038.000000		1
16467.929688	2712.308594	1.930420	5.852936	8841.084961	99998.000000	1496.667969	917.103882	282.982361	135.231201	64.801689	331.686951	475.543365	305.980896	1.590255	0.000000	4.216639	3.433339	0.285652	0.767374	3.946506	4.999991	3.175125	2.962419	2.451759	2.131077	1.811586	2.520728	2.677190	2.485694	0.201467	0.000000	5150.000000		1
13568.993164	3711.264160	2.118529	4.076703	8286.462891	99998.000000	1390.066162	853.804016	215.152451	75.212387	51.957912	284.363892	413.640381	247.025970	3.395291	99998.000000	4.132548	3.569522	0.326034	0.610309	3.918369	4.999991	3.143035	2.931358	2.332746	1.876289	1.715652	2.453874	2.616623	2.392743	0.530877	4.999991	5176.000000		1
10040.490234	2707.356201	2.124696	2.935719	7027.316406	88853.671875	1143.993042	722.307190	159.090088	43.267937	33.319798	187.260040	259.234497	139.119797	1.369018	0.000000	4.001755	3.432545	0.327297	0.467715	3.846790	4.948675	3.058423	2.858722	2.201643	1.636166	1.522702	2.272445	2.413693	2.143389	0.136409	0.000000	5203.000000		1
22047.714844	4188.713379	2.938803	5.649409	10625.907227	99998.000000	1796.771240	1094.172241	258.149017	132.252304	62.784920	319.493835	447.243896	297.704132	2.793300	99998.000000	4.343364	3.622081	0.468170	0.752003	4.026366	4.999991	3.254493	3.039086	2.411870	2.121403	1.797855	2.504462	2.650544	2.473785	0.446118	4.999991	5236.000000		1
6757.723633	1587.468628	2.328223	5.655577	3392.649170	47435.390625	599.929016	364.386902	92.675598	35.586346	28.475245	113.990402	196.742538	93.301598	1.249950	0.000000	3.829800	3.200705	0.367025	0.752477	3.530539	4.676103	2.778100	2.561563	1.966965	1.551283	1.454467	2.056868	2.293898	1.969889	0.096893	0.000000	5344.000000		1
10774.132812	3120.068359	1.754647	4.810632	7760.253418	96760.101562	1296.628906	804.387085	196.014771	61.298557	53.185242	240.007385	308.398560	172.254562	0.828419	0.000000	4.032382	3.494164	0.244190	0.682202	3.889876	4.985696	3.112816	2.905465	2.292289	1.787450	1.725791	2.380225	2.489112	2.236171	0.000000	0.000000	5365.000000		1
5656.168945	1352.299561	1.541869	0.918954	2600.803711	36922.238281	453.664215	272.355804	58.776062	6.037961	9.951225	70.753304	76.060417	44.726547	2.435265	99998.000000	3.752522	3.131073	0.188048	0.000000	3.415107	4.567288	2.656734	2.435137	1.769200	0.780890	0.997877	1.849747	1.881159	1.650565	0.386546	4.999991	5385.000000		1
16863.628906	4147.758301	1.483278	7.219032	13842.317383	99998.000000	2330.415283	1429.763184	371.929718	139.856796	100.758080	450.059326	626.572571	391.381958	1.368096	0.000000	4.226951	3.617813	0.171223	0.858479	4.141209	4.999991	3.367433	3.155264	2.570461	2.145684	2.003280	2.653270	2.796971	2.592601	0.136117	0.000000	5422.000000		1
9158.086914	2699.760742	3.709738	5.112839	9600.496094	99998.000000	1604.552490	997.336609	249.566971	104.480156	68.844467	311.038239	401.188232	221.538879	0.911422	99998.000000	3.961805	3.431325	0.569343	0.708662	3.982294	4.999991	3.205354	2.998842	2.397187	2.019034	1.837869	2.492814	2.603348	2.345450	0.000000	4.999991	5514.000000		1
7499.455078	2763.202637	1.218077	2.362144	6037.812500	77993.601562	1017.454956	629.884460	154.865356	51.483017	38.139683	194.984802	228.113403	116.528320	2.695407	99998.000000	3.875030	3.441413	0.085675	0.373306	3.780880	4.892059	3.007515	2.799261	2.189954	1.711664	1.581377	2.290001	2.358151	2.066432	0.430624	4.999991	5553.000000		1
26583.523438	8496.813477	1.205742	6.340167	21468.806641	99998.000000	3608.763672	2208.752441	563.340454	260.199707	138.083649	659.587036	877.305176	508.906311	2.749858	0.000000	4.424613	3.929256	0.081254	0.802101	4.331808	4.999991	3.557359	3.344147	2.750771	2.415307	2.140142	2.819272	2.943151	2.706638	0.439310	0.000000	5595.000000		1
16584.007812	9136.365234	2.470075	7.419476	19536.373047	99998.000000	3312.176025	2013.406982	550.145142	215.877136	145.524719	678.175842	842.073486	409.813446	3.231729	99998.000000	4.219689	3.960773	0.392710	0.870373	4.290844	4.999991	3.520113	3.303931	2.740477	2.334207	2.162937	2.831342	2.925350	2.612586	0.509435	4.999991	5657.000000		1
23871.699219	9269.375977	2.488577	8.211996	19042.716797	99998.000000	3149.144775	1961.057373	461.240967	194.454391	108.572273	537.767029	739.946167	443.071594	1.819700	0.000000	4.377883	3.967051	0.395951	0.914449	4.279729	4.999991	3.498193	3.292490	2.663928	2.288818	2.035719	2.730594	2.869200	2.646474	0.260000	0.000000	5868.000000		1
8690.545898	1344.830811	2.889463	3.422950	6945.822266	59955.269531	1169.125488	721.508545	61.039524	18.394501	6.432679	9.186458	17.167173	9.701442	0.890507	0.000000	3.939047	3.128668	0.460817	0.534401	3.841724	4.777827	3.067861	2.858242	1.785611	1.264688	0.808392	0.963148	1.234699	0.986836	0.000000	0.000000	5910.000000		1
8581.351562	3952.360107	2.346725	5.686414	7010.590332	89636.710938	1182.345581	721.406738	152.546387	49.947315	47.224377	204.513550	289.643250	165.174301	1.509339	0.000000	3.933556	3.596857	0.370462	0.754838	3.845755	4.952486	3.072744	2.858180	2.183402	1.698512	1.674166	2.310722	2.461864	2.217942	0.178787	0.000000	5945.000000		1
6111.646484	752.737549	5.695665	6.056463	3390.589355	49636.578125	580.341125	362.425659	111.082436	75.369659	32.918911	145.435287	158.698441	144.821625	1.192840	0.000000	3.786158	2.876644	0.755544	0.782219	3.530275	4.695802	2.763683	2.559219	2.045645	1.877197	1.517445	2.162670	2.200573	2.160833	0.076582	0.000000	6014.000000		1
7668.869629	2237.807617	2.574922	4.452919	6670.962402	95091.437500	1131.300415	695.608215	170.663361	80.954308	59.207783	273.432037	357.121613	204.945282	2.708189	0.000000	3.884731	3.349823	0.410764	0.648645	3.824188	4.978141	3.053578	2.842365	2.232140	1.908240	1.772379	2.436849	2.552816	2.311638	0.432679	0.000000	6060.000000		1
26345.873047	7474.625000	3.154665	6.050295	18849.173828	99998.000000	3151.482422	1917.157349	444.594940	191.059204	144.602676	633.677490	839.797668	543.768005	3.823377	0.000000	4.420712	3.873590	0.498953	0.781777	4.275292	4.999991	3.498515	3.282658	2.647964	2.281168	2.160176	2.801868	2.924175	2.735414	0.582447	0.000000	6136.000000		1
12240.388672	2671.245605	1.810155	5.849853	11320.796875	99998.000000	1913.845337	1175.940552	300.168060	111.625175	85.283882	430.193878	571.860840	318.257263	3.206002	0.000000	4.087795	3.426714	0.257716	0.767145	4.053877	4.999991	3.281907	3.070385	2.477365	2.047762	1.930867	2.633664	2.757290	2.502778	0.505964	0.000000	6229.000000		1
16798.615234	3131.188232	1.634382	3.274930	8004.401855	99998.000000	1337.022827	822.204956	208.318893	99.142204	52.512989	304.133728	439.571533	242.788925	2.828259	0.000000	4.225274	3.495709	0.213353	0.515202	3.903329	4.999991	3.126139	2.914980	2.318729	1.996259	1.720267	2.483065	2.643029	2.385229	0.451519	0.000000	6290.000000		1
3010.580078	1347.895996	1.871829	3.361275	1468.300659	26191.759766	271.813080	171.295517	56.170300	31.478806	18.693624	76.856018	88.935028	79.532707	0.360635	0.000000	3.478650	3.129656	0.272266	0.526504	3.166815	4.418165	2.434270	2.233746	1.749507	1.498018	1.271693	1.885678	1.949073	1.900546	0.000000	0.000000	6352.000000		1
15792.726562	3138.163574	1.939672	4.693450	8954.554688	99998.000000	1511.670288	928.581604	225.442886	77.303162	63.296822	321.744965	439.136719	315.151947	1.090252	0.000000	4.198457	3.496675	0.287728	0.671492	3.952044	4.999991	3.179457	2.967820	2.353037	1.888197	1.801382	2.507512	2.642600	2.498520	0.037527	0.000000	6416.000000		1
4497.645508	2411.341797	1.939672	4.184633	3643.634766	52629.132812	628.937744	381.372131	113.185547	40.267460	33.964298	139.332565	172.683197	123.334129	0.764959	0.000000	3.652985	3.382259	0.287728	0.621657	3.561535	4.721226	2.798608	2.581349	2.053791	1.604954	1.531023	2.144053	2.237250	2.091083	0.000000	0.000000	6451.000000		1
15390.094727	4700.462891	2.574922	5.137509	9360.809570	99998.000000	1580.064575	963.264404	214.930420	59.263290	56.284401	249.560806	332.963623	185.511551	1.410548	0.000000	4.187241	3.672141	0.410764	0.710753	3.971313	4.999991	3.198675	2.983746	2.332298	1.772786	1.750388	2.397176	2.522397	2.268371	0.149388	0.000000	6477.000000		1
6941.020996	2522.399658	3.493876	3.126911	8567.677734	99998.000000	1444.528076	873.721863	209.086731	90.665001	52.815193	266.573792	367.831451	229.812546	1.821935	0.000000	3.841423	3.401814	0.543307	0.495116	3.932863	4.999991	3.159726	2.941373	2.320327	1.957440	1.722759	2.425817	2.565649	2.361374	0.260533	0.000000	6501.000000		1
7064.281250	2083.713135	1.905751	2.966557	4562.888184	62265.792969	782.116333	485.873871	148.346329	50.024410	29.773499	138.068237	187.707184	106.888550	1.239641	0.000000	3.849068	3.318838	0.280066	0.472253	3.659240	4.794250	2.893271	2.686523	2.171277	1.699182	1.473830	2.140094	2.273481	2.028931	0.093296	0.000000	6576.000000		1
15661.229492	4356.443848	2.479326	4.351155	14928.284180	99998.000000	2487.722900	1534.610229	360.418121	179.556854	111.273628	528.336975	659.685730	381.967285	2.246733	0.000000	4.194826	3.639132	0.394334	0.638605	4.174010	4.999991	3.395802	3.185998	2.556807	2.254202	2.046392	2.722911	2.819337	2.582026	0.351552	0.000000	6691.000000		1
7791.315918	3292.982666	2.448488	2.497828	5077.246094	66119.062500	838.949646	523.140869	112.889511	55.966774	25.530273	143.603546	191.882553	154.954788	0.457208	99998.000000	3.891611	3.517589	0.388898	0.397563	3.705628	4.820327	2.923736	2.718619	2.052654	1.747930	1.407055	2.157165	2.283036	2.190205	0.000000	4.999991	6716.000000		1
7437.145020	3463.195801	4.085954	5.566148	4830.165039	64629.601562	854.232666	515.153992	101.723289	29.184504	27.957176	150.319931	187.389557	115.732712	0.865858	13604.987305	3.871406	3.539477	0.611293	0.745555	3.683962	4.810431	2.931576	2.711937	2.007420	1.465152	1.446493	2.177016	2.272745	2.063456	0.000000	4.133698	6759.000000		1
9354.092773	2883.604004	2.266548	4.526928	7992.477051	97895.109375	1301.328491	831.419128	196.076447	88.762337	55.716991	245.545776	312.058929	236.664612	1.166505	99998.000000	3.971002	3.459936	0.355365	0.655804	3.902681	4.990761	3.114387	2.919820	2.292425	1.948229	1.745988	2.390132	2.494237	2.374133	0.066887	4.999991	6797.000000		1
4929.917480	2919.813477	2.753779	5.304030	6767.465332	85633.304688	1112.122681	700.403442	155.216904	87.109451	32.616703	185.995697	239.264206	157.067154	1.025409	0.000000	3.692840	3.465355	0.439929	0.724606	3.830426	4.932643	3.046153	2.845348	2.190939	1.940065	1.513440	2.269503	2.378878	2.196085	0.010897	0.000000	6817.000000		1
7465.296875	2486.942871	2.929552	4.329569	5897.326660	75889.796875	994.733948	609.969666	146.428253	70.037872	30.347073	153.687378	180.802689	117.194405	1.377940	99998.000000	3.873047	3.395666	0.466801	0.636445	3.770655	4.880183	2.997707	2.785308	2.165625	1.845333	1.482117	2.186638	2.257205	2.068907	0.139230	4.999991	6865.000000		1
6403.112305	2306.214111	2.833956	2.803118	4557.753418	58171.769531	758.784729	472.616882	83.816017	31.975286	24.848766	119.852592	123.250870	62.945274	0.324829	0.000000	3.806391	3.362900	0.452393	0.447641	3.658751	4.764712	2.880119	2.674509	1.923327	1.504814	1.395305	2.078647	2.090790	1.798963	0.000000	0.000000	6888.000000		1
9446.839844	2810.698242	2.692104	3.262596	4939.767090	60907.078125	835.859741	521.962891	91.013466	43.166176	28.496830	135.641327	176.001312	107.338776	0.254150	99998.000000	3.975286	3.448814	0.430092	0.513563	3.693707	4.784668	2.922133	2.717640	1.959106	1.635144	1.454797	2.132392	2.245516	2.030757	0.000000	4.999991	6940.000000		1
13763.838867	6342.337891	3.287266	7.925209	14213.106445	99998.000000	2394.729736	1465.589966	373.776886	129.365921	88.262772	413.109985	577.093933	268.050903	3.457165	0.000000	4.138740	3.802249	0.516835	0.899011	4.152689	4.999991	3.379256	3.166013	2.572613	2.111820	1.945778	2.616066	2.761246	2.428217	0.538720	0.000000	7031.000000		1
8245.266602	3555.436768	2.525582	4.702702	8161.549316	99998.000000	1327.839355	851.034790	191.450836	85.573753	62.988449	281.681030	415.256256	203.551422	1.264141	99998.000000	3.916205	3.550893	0.402361	0.672347	3.911773	4.999991	3.123146	2.929947	2.282057	1.932341	1.799261	2.449758	2.618316	2.308674	0.101795	4.999991	7116.000000		1
6272.318359	4034.686768	1.699140	4.576268	5613.110840	73753.710938	918.306580	584.769409	129.846985	36.317192	29.708738	171.443542	269.481750	148.867493	0.771629	99998.000000	3.797428	3.605810	0.230229	0.660511	3.749204	4.867784	2.962988	2.766985	2.113432	1.560112	1.472884	2.234121	2.430529	2.172800	0.000000	4.999991	7132.000000		1
8049.486328	2530.395752	1.668303	3.416783	4300.917969	58517.339844	728.280396	455.566895	94.791046	62.791088	20.408182	120.457001	162.793655	74.786835	1.435687	0.000000	3.905768	3.403188	0.222275	0.533617	3.633561	4.767284	2.862299	2.658552	1.976767	1.797898	1.309804	2.080832	2.211637	1.873825	0.157060	0.000000	7241.000000		1
9653.541992	2873.338379	3.604891	5.044997	5952.220215	77602.507812	1022.913147	617.941162	157.868927	64.033836	42.823879	197.371613	257.603210	169.152328	0.903189	0.000000	3.984687	3.458387	0.556892	0.702861	3.774679	4.889876	3.009839	2.790947	2.198297	1.806409	1.631686	2.295285	2.410951	2.228278	0.000000	0.000000	7373.000000		1
16421.054688	2800.481934	3.851590	6.222985	9056.947266	99998.000000	1495.937134	937.727966	232.294952	80.612015	51.523106	262.037628	337.376434	171.816666	2.073013	0.000000	4.215401	3.447233	0.585640	0.793999	3.956982	4.999991	3.174913	2.972077	2.366040	1.906400	1.712002	2.418364	2.528115	2.235065	0.316602	0.000000	7449.000000		1
18385.488281	2809.921143	4.974071	7.690845	12995.862305	99998.000000	2198.758057	1340.859009	305.166779	117.120399	71.801773	322.685516	453.260254	310.316620	1.162352	0.000000	4.264475	3.448694	0.696712	0.885974	4.113805	4.999991	3.342177	3.127383	2.484537	2.068633	1.856135	2.508780	2.656348	2.491805	0.065338	0.000000	7508.000000		1
8495.404297	3007.496338	2.352893	3.737491	5640.167480	74632.695312	973.042908	590.668579	143.477112	58.079136	27.920170	138.166916	177.086777	93.825836	0.405171	0.000000	3.929184	3.478205	0.371602	0.572580	3.751292	4.872929	2.988132	2.771344	2.156783	1.764020	1.445918	2.140404	2.248186	1.972322	0.000000	0.000000	7580.000000		1
9158.839844	1759.504272	2.426902	4.058200	4778.104980	59620.871094	818.371826	505.619049	139.354156	62.584476	31.657661	131.367264	180.087265	130.519241	0.217965	0.000000	3.961840	3.245390	0.385052	0.608333	3.679256	4.775398	2.912951	2.703823	2.144120	1.796467	1.500479	2.118487	2.255483	2.115674	0.000000	0.000000	7631.000000		1
7714.811035	2495.857910	3.037483	5.038829	8486.680664	99998.000000	1409.250122	881.532959	229.572021	83.566238	62.994614	313.579224	377.215271	232.470734	1.689023	0.000000	3.887325	3.397220	0.482514	0.702330	3.928738	4.999991	3.148988	2.945239	2.360919	1.922031	1.799303	2.496347	2.576589	2.366368	0.227636	0.000000	7731.000000		1
11784.180664	2798.995605	1.871829	4.696534	5364.940430	67787.765625	930.774109	566.855957	124.009468	62.087997	25.696795	150.326096	208.880127	98.704308	0.740284	0.000000	4.071300	3.447002	0.272266	0.671777	3.729565	4.831151	2.968844	2.753473	2.093455	1.793008	1.409879	2.177034	2.319897	1.994336	0.000000	0.000000	7801.000000		1
7755.118652	1032.472778	2.007514	2.763030	3992.232910	52340.847656	696.231140	422.157654	105.069145	27.112230	22.668564	118.076355	162.577789	60.089733	1.907393	99998.000000	3.889588	3.013879	0.302659	0.441386	3.601216	4.718841	2.842753	2.625475	2.021475	1.433165	1.355424	2.072163	2.211061	1.778800	0.280440	4.999991	7900.000000		1
10573.995117	1840.094727	2.019849	4.789046	4969.441895	63532.097656	820.610657	520.097229	129.686630	61.502087	30.186718	152.111588	226.420441	138.154587	0.679497	0.000000	4.024239	3.264840	0.305319	0.680249	3.696308	4.802993	2.914137	2.716084	2.112895	1.788890	1.479816	2.182162	2.354916	2.140365	0.000000	0.000000	7952.000000		1
18706.496094	3698.771973	2.898715	9.812457	13433.419922	99998.000000	2280.939697	1381.804810	329.750366	142.376221	89.246483	389.130829	508.863159	276.645294	2.501443	99998.000000	4.271993	3.568058	0.462205	0.991778	4.128187	4.999991	3.358114	3.140447	2.518185	2.153437	1.950591	2.590096	2.706601	2.441923	0.398191	4.999991	8021.000000		1
40990.078125	10368.016602	2.445405	8.427858	30186.398438	99998.000000	4973.271973	3089.437500	690.578613	262.133209	186.615540	912.213074	1156.105957	757.437134	5.537549	0.000000	4.612679	4.015696	0.388351	0.925717	4.479811	4.999991	3.696642	3.489879	2.839213	2.418522	2.270948	2.960096	3.062998	2.879347	0.743318	0.000000	8049.000000		1
11935.548828	3283.490967	3.284182	2.858626	9651.007812	99998.000000	1635.399170	974.045166	241.151459	102.848854	51.745136	280.691162	370.267609	231.665878	3.088342	0.000000	4.076842	3.516336	0.516427	0.456157	3.984573	4.999991	3.213624	2.988579	2.382290	2.012199	1.713870	2.448229	2.568516	2.364862	0.489725	0.000000	8093.000000		1
13285.896484	4281.943848	2.019849	4.002693	9918.537109	99998.000000	1669.539185	1035.013794	261.988281	120.167130	61.468166	317.288971	402.958313	273.000305	0.550260	99998.000000	4.123391	3.631641	0.305319	0.602352	3.996448	4.999991	3.222597	3.014946	2.418282	2.079786	1.788650	2.501455	2.605260	2.436163	0.000000	4.999991	8134.000000		1
5916.331543	3497.076904	2.584173	4.933982	6255.089844	76144.312500	1070.242432	654.699341	149.962219	82.230980	45.210693	199.585739	260.307648	180.485062	0.281451	0.000000	3.772053	3.543705	0.412322	0.693198	3.796234	4.881638	3.029482	2.816042	2.175982	1.915035	1.655241	2.300129	2.415487	2.256441	0.000000	0.000000	8228.000000		1
9235.387695	1823.868042	2.217208	5.538395	7896.977051	99998.000000	1343.239624	818.479797	233.476028	94.356239	75.958656	299.181244	391.579315	278.103882	0.400912	0.000000	3.965455	3.260993	0.345806	0.743384	3.897461	4.999991	3.128154	2.913008	2.368242	1.974771	1.880577	2.475934	2.592820	2.444207	0.000000	0.000000	8296.000000		1
26411.732422	7174.207031	2.531749	9.362231	24276.033203	99998.000000	4075.388916	2493.862793	626.510864	257.014221	164.770325	749.891235	985.316223	487.489746	3.378410	0.000000	4.421797	3.855774	0.403421	0.971379	4.385178	4.999991	3.610169	3.396873	2.796929	2.409957	2.216879	2.874998	2.993576	2.687965	0.528712	0.000000	8340.000000		1
8962.625000	462.443634	2.063021	5.578484	4816.328125	62086.921875	780.019409	507.059174	134.201233	96.810898	38.099594	158.084778	212.444931	126.960609	0.104592	0.000000	3.952435	2.665059	0.314504	0.746516	3.682716	4.793000	2.892105	2.705059	2.127757	1.985924	1.580920	2.198890	2.327246	2.103669	0.000000	0.000000	8500.000000		1
17510.498047	3195.552002	3.278014	4.705785	10595.793945	99998.000000	1734.353271	1091.961182	274.320160	150.578964	57.357540	304.664124	437.135376	242.483627	2.561531	99998.000000	4.243299	3.504546	0.515611	0.672632	4.025134	4.999991	3.239138	3.038207	2.438258	2.177764	1.758590	2.483821	2.640616	2.384682	0.408500	4.999991	8662.000000		1
7697.431152	2584.870117	1.033052	2.170952	4124.957031	51972.351562	696.561096	427.665222	100.924599	34.460781	27.685806	105.288094	153.918655	120.854805	1.399583	99998.000000	3.886346	3.412439	0.014122	0.336650	3.615419	4.715772	2.842959	2.631104	2.003997	1.537325	1.442257	2.022379	2.187291	2.082264	0.145999	4.999991	8692.000000		1
10117.842773	1454.211060	1.554204	2.534833	4894.245117	65043.710938	828.064026	507.768433	120.009857	42.937977	31.571318	155.741135	209.213165	78.071014	0.886670	99998.000000	4.005088	3.162627	0.191508	0.403949	3.689686	4.813205	2.918064	2.705666	2.079217	1.632842	1.499293	2.192403	2.320589	1.892490	0.000000	4.999991	8719.000000		1
10610.299805	4191.587402	2.195622	2.053770	6431.575195	78970.148438	1089.891968	662.239075	157.360107	79.100983	22.326269	145.558640	196.915222	55.658401	3.166263	99998.000000	4.025728	3.622379	0.341558	0.312552	3.808317	4.897463	3.037384	2.821015	2.196895	1.898182	1.348816	2.163038	2.294279	1.745531	0.500547	4.999991	8745.000000		1
10571.562500	2383.002197	2.303553	4.964819	5991.143066	74268.101562	968.031860	616.334534	138.882339	81.299690	38.950703	187.395721	284.592072	192.104584	0.416825	0.000000	4.024139	3.377125	0.362398	0.695903	3.777510	4.870802	2.985890	2.789817	2.142647	1.910089	1.590515	2.272760	2.454223	2.283538	0.000000	0.000000	8782.000000		1
30973.046875	6909.461914	2.346725	7.882036	21941.757812	99998.000000	3709.657471	2255.992432	585.984375	248.059036	157.791824	747.516785	958.765198	508.061371	4.950001	0.000000	4.490984	3.839444	0.370462	0.896638	4.341271	4.999991	3.569334	3.353338	2.767886	2.394555	2.198085	2.873621	2.981712	2.705916	0.694605	0.000000	8863.000000		1
7883.214355	2231.609131	3.129995	3.450704	6039.197266	73959.609375	981.702087	619.553955	157.224426	47.868877	29.529882	169.901672	253.970551	107.974030	0.031566	0.000000	3.896703	3.348618	0.495544	0.537908	3.780979	4.868995	2.991980	2.792079	2.196520	1.680053	1.470262	2.230198	2.404783	2.033319	0.000000	0.000000	8915.000000		1
19110.699219	4907.258301	2.664350	7.086432	14457.970703	99998.000000	2477.475830	1490.975342	373.450012	157.023972	108.593857	550.367188	728.203308	445.973389	3.392780	99998.000000	4.281277	3.690839	0.425591	0.850428	4.160107	4.999991	3.394009	3.173470	2.572232	2.195966	2.035805	2.740653	2.862253	2.649309	0.530556	4.999991	9040.000000		1
12574.857422	6478.811523	1.606628	5.492139	17985.644531	99998.000000	2979.255615	1842.351929	428.155548	175.581924	113.278061	543.265320	742.644470	415.802094	4.813697	0.000000	4.099503	3.811495	0.205915	0.739742	4.254926	4.999991	3.474108	3.265373	2.631602	2.244480	2.054146	2.735012	2.870781	2.618887	0.682479	0.000000	9093.000000		1
15403.715820	5221.657715	2.084607	4.847637	12519.522461	99998.000000	2093.251221	1268.637817	327.523895	133.871262	72.122482	381.581848	546.765381	237.182678	2.927493	0.000000	4.187625	3.717808	0.319024	0.685530	4.097588	4.999991	3.320821	3.103338	2.515243	2.126687	1.858071	2.581588	2.737801	2.375083	0.466496	0.000000	9129.000000		1
5619.238281	2946.126953	3.250261	2.300469	3936.935303	55590.199219	679.887329	426.949799	108.547607	56.093208	27.028971	136.495529	163.851379	112.189499	0.072947	0.000000	3.749677	3.469251	0.511918	0.361816	3.595158	4.744998	2.832437	2.630377	2.035620	1.748910	1.431829	2.135118	2.214450	2.049952	0.000000	0.000000	9174.000000		1
4090.619629	1566.545410	2.926468	2.556419	2636.436279	41379.386719	462.687256	286.861725	75.696533	58.837734	23.670778	105.587212	127.857979	126.457962	0.203426	99998.000000	3.611789	3.194943	0.466344	0.407632	3.421017	4.616784	2.665287	2.457673	1.879076	1.769656	1.374213	2.023611	2.106728	2.101946	0.000000	4.999991	9224.000000		1
6220.209473	2014.686646	3.015897	3.089906	4315.645996	56555.250000	732.323181	453.032074	111.915047	53.006386	25.530273	131.490616	153.363586	148.818146	0.857427	0.000000	3.793805	3.304208	0.479416	0.489945	3.635046	4.752473	2.864703	2.656129	2.048888	1.724328	1.407055	2.118895	2.185722	2.172656	0.000000	0.000000	9238.000000		1
24455.265625	2823.946045	2.411484	4.252476	12999.485352	99998.000000	2222.968506	1336.837769	318.562561	110.533531	76.615486	360.337952	516.017395	262.589600	3.506848	99998.000000	4.388372	3.450856	0.382284	0.628642	4.113926	4.999991	3.346933	3.126079	2.503195	2.043494	1.884317	2.556710	2.712664	2.419277	0.544917	4.999991	9260.000000		1
8039.417969	1670.263916	2.374479	4.388160	4196.212891	57352.953125	714.637939	442.633698	88.750000	38.016331	36.853764	148.007126	224.027451	177.786789	0.009017	99998.000000	3.905225	3.222785	0.375568	0.642282	3.622858	4.758556	2.854086	2.646044	1.948168	1.579970	1.566482	2.170283	2.350301	2.249899	0.000000	4.999991	9302.000000		1
8163.082031	1625.549683	3.092990	4.819884	4141.004883	54972.878906	698.969482	438.035828	97.439980	65.011383	30.886726	115.828308	140.294693	105.729065	1.208431	0.000000	3.911854	3.211000	0.490378	0.683037	3.617106	4.740149	2.844458	2.641510	1.988737	1.812989	1.489772	2.063815	2.147041	2.024194	0.082222	0.000000	9398.000000		1
4206.756348	1343.924194	2.692104	4.008861	2885.682617	45970.417969	491.073059	309.551849	83.766678	30.387161	21.663265	111.989059	149.191284	64.252777	0.108968	99998.000000	3.623947	3.128375	0.430092	0.603021	3.460248	4.662478	2.691146	2.490733	1.923071	1.482690	1.335724	2.049176	2.173743	1.807892	0.000000	4.999991	9457.000000		1
6733.105957	1926.127930	1.637465	5.325617	6241.450195	77396.414062	1037.789062	652.679504	148.580704	73.275803	31.534313	209.018890	254.790833	142.533493	1.394903	0.000000	3.828215	3.284685	0.214172	0.726370	3.795285	4.888721	3.016109	2.814700	2.171962	1.864961	1.498783	2.320185	2.406184	2.153917	0.144544	0.000000	9521.000000		1
10397.914062	3662.084717	1.458608	4.588603	7221.896973	86500.390625	1133.277100	748.102661	149.675430	51.473766	39.234409	183.263504	222.146378	150.363098	0.793485	0.000000	4.016946	3.563728	0.163939	0.661681	3.858651	4.937018	3.054336	2.873961	2.175151	1.711586	1.593667	2.263076	2.346639	2.177141	0.000000	0.000000	9554.000000		1
14454.291016	3028.586182	3.506211	5.772759	8805.276367	99998.000000	1486.639648	899.545105	226.457443	101.556770	46.613796	263.443787	386.713165	192.662750	2.314532	99998.000000	4.159997	3.481240	0.544838	0.761383	3.944743	4.999991	3.172206	2.954023	2.354987	2.006709	1.668514	2.420688	2.587389	2.284798	0.364463	4.999991	9609.000000		1
6573.458008	1040.724854	2.938803	4.150712	3620.201416	57894.140625	614.206726	390.404419	114.912437	47.844208	39.832653	177.022018	245.545776	128.625824	0.618698	0.000000	3.817794	3.017336	0.468170	0.618123	3.558733	4.762635	2.788315	2.591515	2.060367	1.679829	1.600239	2.248027	2.390132	2.109328	0.000000	0.000000	9654.000000		1
10328.477539	1982.325928	0.968294	3.897846	7419.395020	93575.226562	1231.891968	771.767273	210.721115	75.496094	43.462215	227.632339	313.233856	221.992188	4.202200	99998.000000	4.014036	3.297175	0.000000	0.590825	3.870368	4.971161	3.090573	2.887486	2.323708	1.877924	1.638112	2.357234	2.495869	2.346338	0.623477	4.999991	9777.000000		1
7052.325684	4605.930664	1.680638	4.403579	7775.264648	99068.156250	1300.967651	808.281860	196.406403	84.664047	45.676338	236.957565	330.317749	250.957748	3.125469	99998.000000	3.848332	3.663317	0.225474	0.643806	3.890715	4.995934	3.114266	2.907563	2.293156	1.927699	1.659691	2.374671	2.518932	2.399601	0.494915	4.999991	9836.000000		1
7290.531738	1939.819702	4.311067	3.638812	3077.629883	40988.265625	546.284302	323.965271	81.130081	41.880257	18.012117	93.452705	148.824310	99.376564	1.039404	0.000000	3.862759	3.287761	0.634585	0.560960	3.488216	4.612659	2.737419	2.510499	1.909182	1.622009	1.255565	1.970592	2.172674	1.997284	0.016784	0.000000	9853.000000		1
19060.466797	3695.743652	1.338343	4.909312	15651.059570	99998.000000	2653.914795	1609.764038	449.991486	202.018814	132.014862	691.559265	926.651184	457.703918	4.439453	99998.000000	4.280134	3.567702	0.126567	0.691021	4.194544	4.999991	3.423887	3.206762	2.653204	2.305392	2.120623	2.839829	2.966916	2.660585	0.647329	4.999991	9884.000000		1
18635.431641	5005.444336	3.040566	5.704916	15974.965820	99998.000000	2650.257568	1644.230957	394.681549	125.526672	105.627304	504.561340	622.403320	454.743530	1.860600	99998.000000	4.270339	3.699443	0.482955	0.756249	4.203440	4.999991	3.423288	3.215963	2.596247	2.098736	2.023776	2.702914	2.794072	2.657767	0.269653	4.999991	9924.000000		1
5721.618164	2427.916992	2.454656	3.786831	4980.848633	63528.976562	845.521057	519.498962	120.253479	46.342426	26.421474	121.511642	169.473038	103.595123	0.481179	99998.000000	3.757519	3.385234	0.389991	0.578276	3.697303	4.802972	2.927125	2.715585	2.080098	1.665979	1.421957	2.084618	2.229101	2.015339	0.000000	4.999991	9957.000000		1
17509.962891	2330.991943	1.748480	6.192147	9015.519531	99998.000000	1569.148071	937.764954	279.288055	99.666435	73.004433	370.054810	490.699921	252.037048	1.382008	0.000000	4.243285	3.367541	0.242661	0.791841	3.954991	4.999991	3.195664	2.972094	2.446052	1.998549	1.863349	2.568266	2.690816	2.401464	0.140511	0.000000	10026.000000		1
5637.703613	2154.928955	1.927337	3.015897	4556.057617	62379.371094	751.096985	476.986542	136.917999	58.134644	40.529579	168.079178	240.876999	144.109283	0.796478	0.000000	3.751102	3.333433	0.284958	0.479416	3.658589	4.795041	2.875696	2.678506	2.136461	1.764435	1.607772	2.225514	2.381795	2.158692	0.000000	0.000000	10064.000000		1
16321.516602	2463.241211	2.204873	5.162179	9569.831055	99998.000000	1662.773560	983.728088	188.919083	74.851593	57.653580	272.846130	333.068451	223.583389	1.299120	0.000000	4.212760	3.391507	0.343384	0.712833	3.980904	4.999991	3.220833	2.992875	2.276276	1.874201	1.760826	2.435918	2.522533	2.349440	0.113649	0.000000	10083.000000		1
8796.975586	1511.818359	1.699140	2.460824	4426.787109	61674.320312	738.123718	469.160004	103.573532	24.262857	23.643024	104.239624	143.289001	71.869614	1.925809	99998.000000	3.944333	3.179500	0.230229	0.391080	3.646089	4.790104	2.868129	2.671321	2.015249	1.384942	1.373703	2.018033	2.156213	1.856545	0.284613	4.999991	10135.000000		1
19914.962891	4138.550293	2.420735	6.068798	16322.491211	99998.000000	2778.263672	1679.434937	426.937469	181.949844	131.910004	620.593201	801.235535	433.141937	1.496644	0.000000	4.299180	3.616848	0.383947	0.783103	4.212787	4.999991	3.443774	3.225163	2.630364	2.259952	2.120278	2.792807	2.903760	2.636630	0.175118	0.000000	10176.000000		1
5053.048340	1440.550049	1.304422	3.231758	3014.675293	40454.039062	480.440338	307.738617	52.312546	46.052555	13.701052	77.250740	113.250305	76.831352	0.148286	0.000000	3.703553	3.158528	0.115418	0.509439	3.479241	4.606962	2.681639	2.488182	1.718606	1.663254	1.136754	1.887903	2.054039	1.885538	0.000000	0.000000	10239.000000		1
9173.950195	3460.762939	1.736145	2.454656	5881.084473	72855.875000	958.882385	620.722717	143.110153	74.052902	36.983280	170.203873	211.633911	138.379700	1.592727	0.000000	3.962556	3.539172	0.239586	0.389991	3.769457	4.862464	2.981765	2.792898	2.155670	1.869542	1.568005	2.230969	2.325585	2.141072	0.202141	0.000000	10303.000000		1
7377.086426	4319.951172	1.427771	4.711953	7888.894531	96603.484375	1346.465210	820.052490	166.176514	113.617271	44.584694	241.191544	291.379395	121.224854	2.160948	0.000000	3.867885	3.635479	0.154659	0.673201	3.897016	4.984993	3.129195	2.913842	2.220570	2.055444	1.649186	2.382362	2.464459	2.083592	0.334644	0.000000	10348.000000		1
9030.451172	5044.068359	2.507080	5.103588	10393.482422	99998.000000	1688.118774	1076.668823	233.155319	101.158966	60.354935	283.222900	395.131775	230.645157	0.853370	0.000000	3.955709	3.702781	0.399168	0.707876	4.016761	4.999991	3.227403	3.032082	2.367645	2.005004	1.780713	2.452128	2.596742	2.362944	0.000000	0.000000	10458.000000		1
16009.916992	3527.624512	0.807940	3.108409	9250.408203	99998.000000	1504.935425	952.912292	211.242279	93.394112	59.651844	229.868057	334.579498	189.819534	2.528267	99998.000000	4.204389	3.547482	0.000000	0.492538	3.966161	4.999991	3.177518	2.979053	2.324781	1.970320	1.775624	2.361479	2.524499	2.278341	0.402823	4.999991	10490.000000		1
4607.864258	1374.588867	1.443190	2.636597	2533.683105	35276.722656	432.586884	276.287567	97.597244	42.888638	18.912569	85.367142	126.152672	72.341431	1.344954	99998.000000	3.663500	3.138173	0.159323	0.421044	3.403752	4.547488	2.636073	2.441361	1.989438	1.632342	1.276751	1.931291	2.100896	1.859387	0.128708	4.999991	10557.000000		1
3452.233154	1127.985352	2.149366	1.942755	2669.426025	39126.570312	451.992828	286.143188	76.926949	45.429638	22.736406	100.169083	143.184158	99.216209	0.332765	0.000000	3.538100	3.052304	0.332310	0.288418	3.426418	4.592472	2.655132	2.456583	1.886078	1.657339	1.356722	2.000734	2.155895	1.996583	0.000000	0.000000	10617.000000		1
22187.974609	5821.648438	2.331306	5.914611	17326.732422	99998.000000	2876.492920	1778.672729	460.032135	176.608795	123.146027	553.293640	743.070007	415.321014	1.898969	99998.000000	4.346117	3.765046	0.367599	0.771926	4.238717	4.999991	3.458863	3.250096	2.662788	2.247012	2.090420	2.742956	2.871030	2.618384	0.278518	4.999991	10651.000000		1
6766.783691	1788.115112	1.976677	0.000000	2820.375244	46478.984375	475.213379	289.803589	96.447014	46.561371	21.977806	100.776581	115.038872	41.026062	2.204443	99998.000000	3.830382	3.252395	0.295936	0.000000	3.450307	4.667257	2.676889	2.462104	1.984289	1.668026	1.341984	2.003360	2.060845	1.613060	0.343299	4.999991	10669.000000		1
11048.055664	2504.125488	1.760815	3.885511	6220.542480	81743.898438	1054.947021	650.992676	156.434982	72.301338	47.757862	224.437592	304.463684	136.100815	1.802407	0.000000	4.043286	3.398656	0.245714	0.589448	3.793828	4.912456	3.023231	2.813576	2.194334	1.859146	1.679045	2.351096	2.483536	2.133861	0.255853	0.000000	10743.000000		1
6120.752930	2650.192871	3.429117	4.539263	7040.699707	90364.882812	1201.517090	733.966858	170.672607	65.646629	48.053902	222.097031	333.873322	176.645813	0.751653	0.000000	3.786805	3.423277	0.535182	0.656985	3.847616	4.956000	3.079730	2.865676	2.232164	1.817212	1.681729	2.346543	2.523582	2.247103	0.000000	0.000000	10831.000000		1
12482.829102	5860.852051	2.574922	6.216817	14278.295898	99998.000000	2325.506104	1471.677368	338.024017	121.024414	106.247131	482.407745	699.635559	310.248779	1.126423	0.000000	4.096313	3.767961	0.410764	0.793568	4.154676	4.999991	3.366518	3.167813	2.528948	2.082873	2.026317	2.683414	2.844872	2.491710	0.051701	0.000000	10885.000000		1
13104.717773	4398.987305	3.533965	3.102241	6880.382324	88255.601562	1177.161743	718.591309	166.620575	76.911530	39.021629	192.499313	265.392731	193.504608	2.506676	0.000000	4.117428	3.643353	0.548262	0.491676	3.837613	4.945742	3.070836	2.856482	2.221729	1.885991	1.591305	2.284429	2.423889	2.286691	0.399098	0.000000	10944.000000		1
25840.103516	7179.344727	2.204873	7.666174	19926.654297	99998.000000	3305.326904	2037.093140	486.194580	174.616699	135.915787	582.027954	767.221863	382.439117	2.021148	0.000000	4.412294	3.856085	0.343384	0.884579	4.299434	4.999991	3.519214	3.309011	2.686810	2.242086	2.133270	2.764944	2.884921	2.582562	0.305598	0.000000	11002.000000		1
15702.370117	3814.538574	2.729109	5.254691	7940.679688	99998.000000	1339.844360	834.755737	233.488358	105.019806	61.514420	296.890045	398.304962	190.633652	2.427088	0.000000	4.195965	3.581442	0.436021	0.720547	3.899858	4.999991	3.127054	2.921559	2.368265	2.021271	1.788977	2.472596	2.600216	2.280200	0.385085	0.000000	11074.000000		1
23209.376953	3575.866455	2.602675	6.321664	12935.315430	99998.000000	2156.304199	1333.004639	342.529358	149.308456	72.714561	360.840607	492.565582	243.646194	2.733666	0.000000	4.365664	3.553381	0.415420	0.800831	4.111777	4.999991	3.333710	3.124832	2.534698	2.174084	1.861621	2.557315	2.692464	2.386760	0.436745	0.000000	11105.000000		1
5636.546875	754.476746	2.109277	2.818537	3071.804688	38550.617188	517.534607	316.582794	65.924164	45.256950	10.046821	72.110146	123.947792	39.175816	1.242958	0.000000	3.751013	2.877646	0.324134	0.450024	3.487394	4.586031	2.713939	2.500487	1.819045	1.655685	1.002029	1.857996	2.093239	1.593018	0.094456	0.000000	11151.000000		1
11774.975586	3000.662842	0.872698	3.105325	8451.799805	99998.000000	1441.573853	881.122864	213.074005	111.927383	47.397064	255.404495	329.830536	230.608154	2.030313	0.000000	4.070960	3.477217	0.000000	0.492107	3.926949	4.999991	3.158837	2.945036	2.328531	2.048936	1.675751	2.407228	2.518291	2.362875	0.307563	0.000000	11219.000000		1
8482.733398	1301.387085	3.037483	5.455134	4104.459473	54142.156250	728.422241	433.493500	104.951965	37.223812	26.967295	125.464996	181.644547	159.478638	0.081327	0.000000	3.928536	3.114407	0.482514	0.736805	3.613256	4.733536	2.862383	2.636983	2.020991	1.570821	1.430837	2.098523	2.259222	2.202703	0.000000	0.000000	11304.000000		1
10657.851562	1129.067749	3.012813	5.378040	6005.100098	94674.875000	1004.176331	625.221863	186.168396	81.765335	81.148582	313.973938	485.540833	261.605896	0.437378	0.000000	4.027669	3.052720	0.478972	0.730624	3.778520	4.976235	3.001810	2.796034	2.269906	1.912569	1.909281	2.496894	2.686226	2.417648	0.000000	0.000000	11382.000000		1
8232.531250	4224.876465	1.403101	5.667912	6635.422363	84886.820312	1150.453491	690.643372	158.464081	71.003082	40.757774	219.192154	311.506958	174.434769	0.373354	99998.000000	3.915533	3.625814	0.147089	0.753423	3.821869	4.928840	3.060869	2.839254	2.199931	1.851277	1.610210	2.340825	2.493468	2.241633	0.000000	4.999991	11437.000000		1
12298.486328	2914.718994	0.607497	3.564802	7965.926270	99998.000000	1309.577515	818.680237	187.812027	49.558765	46.629215	225.347290	307.587524	176.667389	2.845816	0.000000	4.089852	3.464597	0.000000	0.552035	3.901236	4.999991	3.117131	2.913114	2.273723	1.695120	1.668658	2.352852	2.487969	2.247156	0.454207	0.000000	11468.000000		1
10400.334961	2432.477783	1.754647	4.921647	5615.802734	71680.468750	901.605042	589.342590	143.554199	53.968513	36.523800	158.038528	250.698715	137.072189	1.109174	0.000000	4.017047	3.386049	0.244190	0.692110	3.749412	4.855401	2.955016	2.770368	2.157016	1.732140	1.562576	2.198763	2.399152	2.136949	0.045000	0.000000	11576.000000		1
9411.058594	2225.343018	1.964342	3.623393	5847.515137	73909.062500	993.346252	605.794312	159.441635	75.576271	22.976938	164.017899	203.008682	109.389465	1.962625	99998.000000	3.973639	3.347397	0.293217	0.559115	3.766971	4.868698	2.997101	2.782325	2.202602	1.878385	1.361292	2.214891	2.307515	2.038975	0.292837	4.999991	11602.000000		1
9109.830078	2331.386719	1.939672	3.681984	5379.548340	66765.632812	864.748169	553.429321	114.807594	68.236969	22.520544	143.091644	206.727676	114.832260	3.677683	87.022369	3.959510	3.367614	0.287728	0.566082	3.730746	4.824553	2.936890	2.743062	2.059971	1.834020	1.352579	2.155614	2.315399	2.060064	0.565574	1.939631	11619.000000		1
14752.596680	2245.615479	2.886379	3.271847	6316.048828	76435.054688	1054.635620	661.915283	170.219299	50.419128	43.591732	178.058167	278.739136	183.732239	3.429631	99998.000000	4.168869	3.351335	0.460353	0.514793	3.800446	4.883293	3.023103	2.820802	2.231009	1.702595	1.639404	2.250562	2.445198	2.264185	0.535247	4.999991	11708.000000		1
9995.242188	3237.290527	1.748480	3.731324	7682.866699	98164.476562	1278.166504	793.754333	168.979630	94.239059	38.571404	211.828186	250.498260	148.108887	1.292304	0.000000	3.999793	3.510182	0.242661	0.571863	3.885523	4.991954	3.106587	2.899686	2.227834	1.974231	1.586265	2.325984	2.398805	2.170581	0.111365	0.000000	11741.000000		1
7038.788086	3274.942871	2.402232	4.261727	7499.399902	96504.976562	1226.446045	773.340027	178.311020	67.589386	39.185070	187.626999	252.971420	163.626266	1.587121	99998.000000	3.847498	3.515204	0.380615	0.629586	3.875026	4.984550	3.088649	2.888371	2.251178	1.829878	1.593121	2.273295	2.403071	2.213853	0.200610	4.999991	11763.000000		1
15242.337891	3575.869629	2.562587	2.482410	8647.302734	99998.000000	1457.529175	885.541809	238.764633	93.280014	54.606846	271.156219	355.952881	151.686020	3.705290	99998.000000	4.183052	3.553382	0.408679	0.394873	3.936881	4.999991	3.163617	2.947209	2.377970	1.969789	1.737247	2.433220	2.551393	2.180946	0.568822	4.999991	11782.000000		1
15740.904297	3833.407959	1.958174	3.478457	10050.391602	99998.000000	1703.830444	1036.247192	235.372528	139.236969	74.484627	348.524139	446.596283	267.708618	4.767456	0.000000	4.197030	3.583585	0.291851	0.541387	4.002183	4.999991	3.231426	3.015463	2.371756	2.143754	1.872067	2.542233	2.649915	2.427662	0.678287	0.000000	11893.000000		1
20448.677734	5067.544922	2.470075	9.063108	15156.434570	99998.000000	2554.205322	1560.248413	387.043121	187.306290	128.881775	609.408447	776.133850	517.149170	1.785059	99998.000000	4.310665	3.704798	0.392710	0.957277	4.180597	4.999991	3.407256	3.193194	2.587759	2.272552	2.110192	2.784909	2.889937	2.713616	0.251652	4.999991	11953.000000		1
2541.401611	1193.807739	2.309720	2.516331	1906.351929	33245.035156	371.328400	214.029968	83.088257	33.341385	19.442972	92.058853	124.444275	62.701660	1.458654	99998.000000	3.405073	3.076934	0.363559	0.400768	3.280203	4.521727	2.569758	2.330475	1.919540	1.522984	1.288763	1.964066	2.094975	1.797279	0.163952	4.999991	12052.000000		1
10363.834961	2287.989258	2.599592	5.559981	6542.959473	92940.031250	1098.446289	681.213318	205.790222	56.543434	56.919651	260.733185	335.779053	218.421219	0.304711	0.000000	4.015521	3.359454	0.414905	0.745073	3.815774	4.968203	3.040779	2.833283	2.313425	1.752382	1.755262	2.416196	2.526054	2.339295	0.000000	0.000000	12139.000000		1
12684.124023	3771.807129	3.981107	5.495223	9964.709961	99998.000000	1638.640137	1023.529907	231.974243	90.911705	60.530708	327.764435	464.987701	256.764435	5.618893	0.000000	4.103261	3.576550	0.600004	0.739985	3.998465	4.999991	3.214483	3.010101	2.365440	1.958620	1.781976	2.515562	2.667441	2.409535	0.749651	0.000000	12179.000000		1
9815.833008	2637.490967	0.875782	4.052033	5618.831055	81485.992188	891.471863	581.691833	185.446793	60.771240	49.484756	226.482101	300.137207	177.789871	3.332171	0.000000	3.991927	3.421191	0.000000	0.607673	3.749646	4.911083	2.950108	2.764693	2.268219	1.783698	1.694471	2.355034	2.477320	2.249907	0.522727	0.000000	12229.000000		1
5989.129395	1394.688721	2.574922	0.746265	3016.818604	42913.058594	499.901794	310.150116	67.777496	25.687544	10.355195	71.881950	102.349289	28.552338	0.517063	0.000000	3.777364	3.144477	0.410764	0.000000	3.479549	4.632589	2.698885	2.491572	1.831086	1.409723	1.015158	1.856620	2.010085	1.455642	0.000000	0.000000	12254.000000		1
9624.743164	2644.543457	2.716774	3.552467	3536.425537	49226.019531	604.002686	375.460602	79.443275	52.124435	24.537310	92.006432	130.093689	63.142635	0.672273	0.000000	3.983389	3.422351	0.434053	0.550530	3.548564	4.692195	2.781039	2.574564	1.900057	1.717041	1.389827	1.963818	2.114256	1.800323	0.000000	0.000000	12286.000000		1
3944.499756	1201.526367	2.494745	4.045865	2922.126221	41487.855469	491.051483	313.224609	76.304031	29.696404	16.584347	98.488449	104.369141	59.886208	0.699566	0.000000	3.595992	3.079733	0.397026	0.607011	3.465699	4.617921	2.691127	2.495856	1.882547	1.472704	1.219698	1.993385	2.018572	1.777327	0.000000	0.000000	12367.000000		1
9605.315430	3880.447266	2.507080	3.805334	8157.043945	99998.000000	1346.489868	846.193359	198.401581	119.988274	42.842384	224.866226	291.330048	214.452438	0.667476	99998.000000	3.982512	3.588882	0.399168	0.580393	3.911533	4.999991	3.129203	2.927470	2.297545	2.079139	1.631874	2.351924	2.464385	2.331331	0.000000	4.999991	12429.000000		1
10152.747070	3278.871582	1.674470	2.864793	7418.806152	96013.359375	1230.720093	772.550537	186.578522	94.393242	39.906662	191.999741	291.348541	150.122574	0.007962	99998.000000	4.006584	3.515724	0.223877	0.457093	3.870334	4.982332	3.090159	2.887927	2.270862	1.974941	1.601045	2.283301	2.464413	2.176446	0.000000	4.999991	12494.000000		1
19454.664062	4981.101562	1.989012	4.909312	13876.485352	99998.000000	2371.885498	1427.770996	305.425812	138.117569	93.098076	444.450012	584.374634	287.034393	3.634709	0.000000	4.289024	3.697325	0.298637	0.691021	4.142280	4.999991	3.375094	3.154659	2.484906	2.140249	1.968941	2.647823	2.766691	2.457934	0.560470	0.000000	12625.000000		1
20125.287109	3092.064941	3.678900	4.468338	7010.281738	96814.968750	1176.662231	731.413513	205.247482	77.984673	55.874264	279.321960	374.085266	236.661530	2.492311	0.000000	4.303742	3.490249	0.565718	0.650146	3.845736	4.985942	3.070652	2.864163	2.312278	1.892009	1.747212	2.446105	2.572971	2.374128	0.396602	0.000000	12703.000000		1
6812.604980	2377.306641	1.464776	3.268763	4438.048828	64300.929688	752.641968	464.367889	136.495529	60.953178	36.517635	167.931168	229.485672	153.841553	1.717778	0.000000	3.833313	3.376085	0.165771	0.514383	3.647192	4.808217	2.876588	2.666862	2.135118	1.784996	1.562503	2.225131	2.360756	2.187074	0.234967	0.000000	12762.000000		1
12045.209961	2604.115723	0.999131	2.177119	6729.865234	93141.640625	1185.096191	704.689819	183.834000	71.018501	45.374130	183.377609	225.442886	136.436935	2.804424	0.000000	4.080814	3.415660	0.000000	0.337882	3.828006	4.969144	3.073754	2.847998	2.264426	1.851372	1.656808	2.263346	2.353037	2.134932	0.447844	0.000000	12833.000000		1
8633.515625	1897.347412	1.557288	1.103979	1233.840820	20839.244141	206.792435	141.145813	41.772324	18.650452	13.842903	43.243267	52.155273	39.622959	1.118357	99998.000000	3.936188	3.278147	0.192369	0.042961	3.091259	4.318882	2.315535	2.149668	1.620889	1.270689	1.141227	1.635918	1.717298	1.597947	0.048580	4.999991	12878.000000		1
10431.544922	1598.455933	2.180203	2.843207	4683.816895	59149.675781	782.307495	491.689819	95.213516	28.074358	32.373089	121.786095	182.489487	76.402710	0.697978	99998.000000	4.018349	3.203701	0.338497	0.453808	3.670600	4.771952	2.893378	2.691691	1.978699	1.448310	1.510184	2.085598	2.261238	1.883109	0.000000	4.999991	12988.000000		1
20227.396484	2580.361572	2.306637	4.619441	10611.811523	99998.000000	1729.823242	1096.599121	239.711349	111.245872	66.988060	294.345947	387.527283	190.522629	0.651965	0.000000	4.305940	3.411680	0.362979	0.664589	4.025790	4.999991	3.238002	3.040048	2.379689	2.046284	1.825997	2.468858	2.588302	2.279947	0.000000	0.000000	13061.000000		1
19829.908203	5192.643066	1.285919	3.296517	9436.931641	99998.000000	1598.499146	975.892273	312.657196	162.084396	83.415131	420.967346	565.940063	341.092346	2.612265	99998.000000	4.297321	3.715389	0.109214	0.518055	3.974831	4.999991	3.203712	2.989402	2.495068	2.209741	1.921245	2.624249	2.752770	2.532872	0.417017	4.999991	13138.000000		1
4999.110352	1923.815063	2.849375	3.632644	5352.581055	72963.179688	887.401306	560.204346	164.616135	83.273285	46.718643	199.086166	272.787537	190.550385	2.075932	99998.000000	3.698893	3.284163	0.454750	0.560223	3.728563	4.863104	2.948120	2.748347	2.216472	1.920506	1.669490	2.299041	2.435825	2.280010	0.317213	4.999991	13218.000000		1
9046.061523	5334.565918	2.226459	8.215080	12628.416016	99998.000000	2145.356934	1301.917480	332.920441	97.939545	110.752480	444.619629	602.611877	319.345825	2.993500	99998.000000	3.956460	3.727099	0.347615	0.914612	4.101349	4.999991	3.331500	3.114583	2.522341	1.990958	2.044353	2.647989	2.780038	2.504261	0.476179	4.999991	13256.000000		1
8513.953125	2043.957520	3.006645	5.606237	8289.669922	99998.000000	1422.195679	862.521729	198.629776	89.693626	49.287395	212.081055	296.960968	170.943970	1.207733	0.000000	3.930131	3.310472	0.478082	0.748671	3.918537	4.999991	3.152959	2.935770	2.298044	1.952762	1.692736	2.326502	2.472699	2.232854	0.081971	0.000000	13324.000000		1
9899.393555	4820.411133	2.796951	9.497915	15225.365234	99998.000000	2575.822266	1566.477661	371.868042	133.902100	91.654884	450.756256	615.723938	360.723419	1.725153	0.000000	3.995609	3.683084	0.446685	0.977628	4.182568	4.999991	3.410916	3.194924	2.570389	2.126787	1.962156	2.653942	2.789386	2.557174	0.236828	0.000000	13354.000000		1
16243.090820	6227.511719	2.207957	7.474983	23763.191406	99998.000000	3984.091797	2435.098877	614.851257	213.015427	143.930420	759.460083	1045.418213	570.463928	3.120627	0.000000	4.210669	3.794315	0.343991	0.873610	4.375905	4.999991	3.600329	3.386517	2.788770	2.328411	2.158153	2.880505	3.019290	2.756228	0.494242	0.000000	13384.000000		1
8723.517578	3219.842529	2.753779	4.489923	5247.536621	67674.148438	878.369080	552.220520	158.741623	56.870312	31.241358	147.988617	197.152664	93.680901	1.658978	99998.000000	3.940692	3.507835	0.439929	0.652239	3.719955	4.830423	2.943677	2.742113	2.200691	1.754886	1.494730	2.170228	2.294803	1.971651	0.219841	4.999991	13510.000000		1
22946.773438	3364.405273	1.199574	4.974071	12136.276367	99998.000000	2010.801147	1253.379395	341.548737	163.641678	88.891853	377.320099	577.818604	258.053436	2.186014	99998.000000	4.360722	3.526908	0.079027	0.696712	4.084085	4.999991	3.303369	3.098083	2.533453	2.213894	1.948862	2.576710	2.761791	2.411710	0.339653	4.999991	13648.000000		1
11090.308594	2595.280762	2.975808	4.113708	5652.854004	75253.437500	944.792786	585.645142	175.665176	45.081177	44.085129	172.831223	234.135956	158.146454	0.481980	0.000000	4.044944	3.414184	0.473605	0.614233	3.752268	4.876526	2.975337	2.767635	2.244686	1.653995	1.644292	2.237622	2.369468	2.199059	0.000000	0.000000	13689.000000		1
11805.729492	2944.372314	1.335259	3.638812	8686.078125	99998.000000	1425.726562	902.227966	236.248306	106.759033	66.818451	276.814880	371.587433	232.526230	2.095883	0.000000	4.072093	3.468993	0.125565	0.560960	3.938824	4.999991	3.154036	2.955316	2.373369	2.028405	1.824896	2.442189	2.570061	2.366472	0.321367	0.000000	13793.000000		1
13176.476562	3242.369385	2.636597	4.748958	12548.861328	99998.000000	2115.512695	1291.488281	318.725983	129.427597	79.671471	368.864502	527.171326	329.075012	2.864360	0.000000	4.119799	3.510863	0.421044	0.676598	4.098604	4.999991	3.325416	3.111090	2.503417	2.112027	1.901303	2.566867	2.721952	2.517295	0.457028	0.000000	13846.000000		1
30023.853516	8534.311523	1.976677	9.510250	26243.496094	99998.000000	4391.055664	2685.674316	680.815491	272.682678	176.550217	885.637451	1196.176147	652.028809	2.789571	0.000000	4.477467	3.931169	0.295936	0.978192	4.419022	4.999991	3.642569	3.429053	2.833030	2.435658	2.246868	2.947256	3.077795	2.814267	0.445537	0.000000	13883.000000		1
15075.905273	5935.647949	1.822490	5.399627	12186.022461	99998.000000	1962.355713	1257.036743	281.434326	92.765030	72.911919	313.788910	453.781403	205.833389	1.430743	0.000000	4.178283	3.773468	0.260665	0.732364	4.085862	4.999991	3.292778	3.099348	2.449377	1.967384	1.862799	2.496638	2.656847	2.313516	0.155562	0.000000	13925.000000		1
18342.388672	4439.572266	2.038351	5.720335	13934.807617	99998.000000	2350.413330	1428.597534	335.149963	135.767761	89.496269	444.076874	628.786682	370.171997	3.287070	0.000000	4.263456	3.647341	0.309279	0.757421	4.144101	4.999991	3.371144	3.154910	2.525239	2.132797	1.951805	2.647458	2.798503	2.568403	0.516809	0.000000	13965.000000		1
6891.983398	2997.073242	2.914133	3.540132	6773.481445	86578.046875	1120.766357	706.820679	190.673737	86.147324	45.978546	184.700531	254.969681	174.965164	2.052340	99998.000000	3.838344	3.476697	0.464509	0.549019	3.830812	4.937408	3.049515	2.849309	2.280291	1.935242	1.662555	2.266468	2.406489	2.242952	0.312249	4.999991	14119.000000		1
9161.488281	2518.211914	2.072273	2.917217	5066.958984	68267.046875	867.390930	527.137390	112.288177	58.467686	20.093641	117.148148	177.851547	122.220901	2.167947	99998.000000	3.961966	3.401092	0.316447	0.464969	3.704747	4.834211	2.938215	2.721924	2.050334	1.766916	1.303059	2.068735	2.250058	2.087146	0.336049	4.999991	14146.000000		1
8429.883789	2746.695312	1.261249	2.673601	7483.700684	94597.757812	1289.505493	776.140015	183.966599	69.303947	47.051685	203.273895	267.696289	168.446152	2.367203	0.000000	3.925822	3.438811	0.100801	0.427097	3.874116	4.975881	3.110423	2.889940	2.264739	1.840758	1.672575	2.308082	2.427642	2.226461	0.374236	0.000000	14187.000000		1
3955.573486	1208.868774	1.853327	2.732193	2235.463867	37575.632812	377.471222	234.900711	63.888901	45.078094	27.880081	96.576530	139.810547	66.581001	0.947071	99998.000000	3.597209	3.082379	0.267952	0.436511	3.349368	4.574906	2.576884	2.370884	1.805425	1.653966	1.445294	1.984872	2.145540	1.823350	0.000000	4.999991	14211.000000		1
9835.230469	3373.974121	3.321187	5.038829	6511.311523	84492.367188	1106.491699	683.902344	161.042084	89.471596	41.198750	209.580139	308.861115	213.681503	2.407696	99998.000000	3.992785	3.528142	0.521293	0.702330	3.813668	4.926817	3.043948	2.834994	2.206939	1.951685	1.614884	2.321350	2.489763	2.329767	0.381602	4.999991	14294.000000		1
7961.125000	4551.395020	1.230412	2.260381	6563.605469	82107.148438	1113.460938	678.092590	164.936844	38.697838	35.842297	194.608582	232.069839	173.028580	0.455855	99998.000000	3.900975	3.658144	0.090050	0.354182	3.817142	4.914381	3.046675	2.831289	2.217318	1.587687	1.554396	2.289162	2.365619	2.238118	0.000000	4.999991	14317.000000		1
8564.036133	1636.373657	2.454656	3.299600	4753.016113	59780.531250	811.297729	501.323395	104.483238	72.489449	38.374046	153.406754	182.461731	153.434509	0.594028	0.000000	3.932678	3.213882	0.389991	0.518461	3.676969	4.776560	2.909180	2.700118	2.019047	1.860275	1.584038	2.185844	2.261172	2.185923	0.000000	0.000000	14391.000000		1
9781.400391	2021.656006	4.070535	7.234451	6324.251465	94965.695312	1091.242676	660.601624	181.166565	86.794914	44.337997	232.890121	317.174866	189.249054	3.542046	0.000000	3.990401	3.305707	0.609652	0.859406	3.801009	4.977567	3.037921	2.819940	2.258078	1.938494	1.646776	2.367151	2.501299	2.277034	0.549254	0.000000	14443.000000		1
6361.990723	2854.746582	2.500912	3.570970	5546.134766	73088.289062	941.675110	574.509766	145.456879	64.829437	38.704006	161.008163	197.741669	155.759644	1.094912	99998.000000	3.803593	3.455568	0.398098	0.552786	3.743990	4.863848	2.973901	2.759297	2.162734	1.811772	1.587756	2.206848	2.296098	2.192455	0.039379	4.999991	14490.000000		1
5010.520508	2178.500977	1.680638	3.268763	2881.229736	40286.777344	501.826050	309.406921	68.514511	48.476372	16.575096	65.372177	103.934334	72.033051	0.518104	0.000000	3.699883	3.338158	0.225474	0.514383	3.459578	4.605163	2.700553	2.490530	1.835783	1.685530	1.219456	1.815393	2.016759	1.857532	0.000000	0.000000	14577.000000		1
14260.281250	4782.638184	3.167000	6.562196	10739.138672	99998.000000	1817.509399	1110.568481	319.762115	125.421822	76.088173	358.469208	480.825806	335.677307	4.398559	0.000000	4.154128	3.679667	0.500648	0.817049	4.030970	4.999991	3.259477	3.045545	2.504827	2.098373	1.881317	2.554452	2.681988	2.525922	0.643310	0.000000	14648.000000		1
6231.020996	3525.138916	1.359929	3.990358	8106.988770	99998.000000	1370.361084	841.435120	188.589127	78.687759	64.579659	285.011475	360.587738	186.319489	1.825483	0.000000	3.794559	3.547176	0.133516	0.601012	3.908859	4.999991	3.136835	2.925021	2.275517	1.895907	1.810096	2.454862	2.557011	2.270258	0.261378	0.000000	14696.000000		1
18892.599609	5319.088379	2.019849	4.989489	10500.552734	99998.000000	1801.893311	1088.017090	272.411316	107.088997	74.120743	342.831573	492.658112	272.318787	2.042680	0.000000	4.276292	3.725837	0.305319	0.698056	4.021212	4.999991	3.255729	3.036636	2.435225	2.029745	1.869940	2.535081	2.692546	2.435078	0.310200	0.000000	14774.000000		1
12185.619141	3173.783936	2.550252	5.859104	7269.818359	94114.039062	1189.946899	755.324829	217.970993	103.459435	56.925816	272.423645	380.514862	204.217514	2.131302	0.000000	4.085847	3.501577	0.406583	0.767831	3.861524	4.973654	3.075528	2.878134	2.338399	2.014770	1.755309	2.435245	2.580372	2.310093	0.328645	0.000000	14830.000000		1
13517.099609	3791.851562	3.746742	4.440584	8627.271484	99998.000000	1417.687256	896.072815	211.643158	95.151840	65.822403	340.891907	380.477844	268.531982	3.109667	99998.000000	4.130884	3.578851	0.573654	0.647440	3.935874	4.999991	3.151580	2.952343	2.325604	1.978417	1.818374	2.532617	2.580329	2.428996	0.492714	4.999991	14908.000000		1
22237.759766	6635.533691	2.106194	6.401842	18880.167969	99998.000000	3149.610596	1939.178223	510.781250	183.365280	105.874001	581.876831	755.219971	403.562714	3.844350	0.000000	4.347091	3.821876	0.323498	0.806305	4.276006	4.999991	3.498257	3.287618	2.708235	2.263317	2.024789	2.764831	2.878073	2.605911	0.584823	0.000000	14942.000000		1
14284.165039	3029.372314	2.963473	5.970118	8445.919922	99998.000000	1434.012573	880.018860	232.504654	66.719772	60.647888	264.587860	386.179688	196.767197	0.878402	99998.000000	4.154855	3.481353	0.471801	0.775983	3.926647	4.999991	3.156553	2.944492	2.366432	1.824255	1.782816	2.422570	2.586789	2.293953	0.000000	4.999991	15020.000000		1
7092.118164	3676.522705	1.205742	2.281967	5486.149902	69533.289062	923.120300	568.363892	132.532928	49.392242	33.316715	157.868927	229.013855	131.993271	0.638601	0.000000	3.850776	3.565437	0.081254	0.358309	3.739268	4.842193	2.965258	2.754627	2.122324	1.693659	1.522662	2.198297	2.359862	2.120552	0.000000	0.000000	15045.000000		1
10553.371094	2208.468750	3.012813	5.307115	5664.470215	75267.343750	969.367126	591.778748	142.548904	58.942581	34.476200	162.405106	207.202576	96.335999	0.022341	99998.000000	4.023391	3.344091	0.478972	0.724858	3.753159	4.876606	2.986488	2.772159	2.153964	1.770429	1.537519	2.210600	2.316395	1.983789	0.000000	4.999991	15212.000000		1
19666.828125	4381.514648	3.814585	8.757818	16569.183594	99998.000000	2805.375732	1695.310059	446.901581	187.836700	124.305511	576.449463	799.317444	400.944641	1.519966	99998.000000	4.293735	3.641624	0.581447	0.942396	4.219301	4.999991	3.447991	3.229249	2.650212	2.273780	2.094490	2.760761	2.902719	2.603084	0.181834	4.999991	15301.000000		1
24344.673828	5354.995605	2.426902	4.881558	13146.903320	99998.000000	2177.301514	1350.982910	320.073578	133.723251	70.457260	358.910187	478.815186	336.343384	2.839204	99998.000000	4.386404	3.728759	0.385052	0.688559	4.118824	4.999991	3.337919	3.130650	2.505250	2.126207	1.847926	2.554986	2.680168	2.526783	0.453197	4.999991	15467.000000		1
9286.293945	2108.941162	2.476242	1.902667	5112.903809	66967.320312	853.344543	528.044006	137.072189	50.493137	29.770414	136.165573	181.959091	117.949921	0.934377	0.000000	3.967842	3.324064	0.393793	0.279363	3.708668	4.825863	2.931124	2.722670	2.136949	1.703232	1.473785	2.134067	2.259974	2.071698	0.000000	0.000000	15492.000000		1
5522.041504	3169.497559	3.845422	4.311067	6571.653809	74625.242188	1100.170044	677.885925	147.119003	45.383385	34.874001	161.535492	231.104630	155.614716	0.016338	0.000000	3.742100	3.500990	0.584944	0.634585	3.817675	4.872886	3.041460	2.831157	2.167669	1.656897	1.542502	2.208268	2.363809	2.192051	0.000000	0.000000	15517.000000		1
21445.152344	6376.508789	1.187239	7.632253	16719.859375	99998.000000	2770.452393	1724.093628	408.663239	136.754562	110.172737	523.538635	674.678894	383.308716	1.840374	99998.000000	4.331329	3.804583	0.074538	0.882653	4.223233	4.999991	3.442551	3.236561	2.611366	2.135942	2.042074	2.718949	2.829097	2.583549	0.264906	4.999991	15607.000000		1
8579.368164	2050.939209	2.944971	4.705785	3707.862793	58130.265625	656.410828	387.866486	111.100937	40.563499	19.809938	134.555862	184.524765	122.094467	1.885530	99998.000000	3.933455	3.311953	0.469081	0.672632	3.569124	4.764402	2.817176	2.588682	2.045718	1.608135	1.296883	2.128903	2.266055	2.086696	0.275433	4.999991	15642.000000		1
21589.621094	5563.397949	3.092990	6.845900	13583.187500	99998.000000	2290.527100	1397.775513	335.356598	122.572449	108.100464	478.130615	631.229004	324.082428	2.107331	99998.000000	4.334245	3.745340	0.490378	0.835431	4.133002	4.999991	3.359936	3.145437	2.525507	2.088393	2.033828	2.679547	2.800187	2.510655	0.323733	4.999991	15765.000000		1
15572.667969	5031.773438	2.611927	4.644111	10043.521484	99998.000000	1705.844116	1034.927368	242.792007	103.471771	52.842949	308.990631	415.438202	210.779709	2.606701	99998.000000	4.192363	3.701721	0.416961	0.666903	4.001886	4.999991	3.231939	3.014910	2.385234	2.014822	1.722987	2.489945	2.618506	2.323829	0.416091	4.999991	15866.000000		1
5029.892578	2701.573975	1.915002	3.290349	6440.961914	82296.093750	1083.471558	676.618530	169.445282	93.545212	42.746788	208.297302	256.610229	173.595993	0.293009	0.000000	3.701559	3.431617	0.282169	0.517242	3.808951	4.915379	3.034817	2.830344	2.229029	1.971022	1.630903	2.318684	2.409274	2.239540	0.000000	0.000000	15938.000000		1
9888.576172	1201.045288	2.840123	2.843207	5445.743652	66864.968750	932.093933	568.857300	122.486107	58.322750	21.706436	141.898239	205.084045	173.836517	0.706493	99998.000000	3.995134	3.079559	0.453337	0.453808	3.736057	4.825199	2.969460	2.755003	2.088087	1.765838	1.336589	2.151977	2.311932	2.240141	0.000000	4.999991	15972.000000		1
6834.758301	3029.162842	2.457740	2.318972	3581.799561	46035.433594	587.957947	380.490204	92.129776	56.697620	20.112144	88.716080	113.074532	82.823059	1.449076	99998.000000	3.834723	3.481323	0.390536	0.365295	3.554101	4.663092	2.769346	2.580343	1.964400	1.753565	1.303458	1.948002	2.053365	1.918151	0.161091	4.999991	16083.000000		1
8135.772461	2159.323242	1.884164	3.651147	3766.583252	52750.503906	636.533020	397.648102	97.341301	28.580091	34.957264	115.680290	180.774933	145.811508	1.001615	99998.000000	3.910399	3.334318	0.275119	0.562429	3.575948	4.722227	2.803821	2.599499	1.988297	1.456064	1.543537	2.063259	2.257138	2.163792	0.000701	4.999991	16184.000000		1
18054.822266	3738.919189	3.142330	3.308852	10405.977539	99998.000000	1732.592407	1070.501465	255.247223	104.785446	64.345291	337.838989	443.925781	269.595856	2.700913	0.000000	4.256593	3.572746	0.497252	0.519677	4.017283	4.999991	3.238696	3.029587	2.406961	2.020301	1.808517	2.528710	2.647310	2.430713	0.431511	0.000000	16237.000000		1
7656.137207	1446.458496	1.255082	0.983713	4480.666016	59576.531250	723.152161	475.105469	124.472031	45.062675	36.203094	134.364670	182.797867	74.059067	2.968264	99998.000000	3.884010	3.160306	0.098672	0.000000	3.651343	4.775075	2.859230	2.676790	2.095072	1.653817	1.558746	2.128285	2.261971	1.869578	0.472502	4.999991	16353.000000		1
18504.373047	4663.864746	2.368311	6.774974	13337.728516	99998.000000	2235.032227	1375.270386	333.096222	104.070015	92.959305	404.605042	532.240967	293.214203	1.029902	0.000000	4.267274	3.668746	0.374439	0.830908	4.125082	4.999991	3.349284	3.138388	2.522570	2.017326	1.968293	2.607031	2.726108	2.467185	0.012796	0.000000	16378.000000		1
8909.692383	1647.922241	1.748480	3.055985	5040.408203	61513.390625	828.933655	521.546570	89.860146	30.535181	36.323360	138.262512	192.338959	162.741226	0.224729	99998.000000	3.949863	3.216937	0.242661	0.485151	3.702466	4.788970	2.918520	2.717293	1.953567	1.484800	1.560186	2.140704	2.284067	2.211498	0.000000	4.999991	16401.000000		1
8597.618164	2508.180420	1.171821	2.510163	4000.811768	52089.164062	662.747864	414.287964	75.779793	55.994530	19.026669	83.452141	125.899803	103.058548	0.978905	0.000000	3.934378	3.399359	0.068861	0.399702	3.602148	4.716747	2.821348	2.617302	1.879553	1.748146	1.279363	1.921438	2.100025	2.013084	0.000000	0.000000	16422.000000		1
26622.347656	4220.102539	2.420735	6.586866	13269.411133	99998.000000	2215.419678	1365.559692	309.998993	106.543175	91.938583	399.667969	566.078857	358.570984	3.407242	99998.000000	4.425246	3.625323	0.383947	0.818679	4.122852	4.999991	3.345456	3.135311	2.491360	2.027526	1.963498	2.601699	2.752877	2.554575	0.532403	4.999991	16461.000000		1
6123.269043	1354.149902	1.723810	4.409747	3376.400879	45764.250000	561.348389	351.117584	107.665657	21.993225	21.564585	100.307854	141.312332	137.978806	0.935330	99998.000000	3.786983	3.131667	0.236489	0.644414	3.528454	4.660526	2.749233	2.545453	2.032077	1.342289	1.333741	2.001335	2.150180	2.139812	0.000000	4.999991	16502.000000		1
9225.429688	2759.255371	1.982844	5.516809	9088.204102	99998.000000	1557.374390	941.854004	214.292084	99.025017	57.064587	317.871796	430.493011	281.036530	1.064676	99998.000000	3.964987	3.440792	0.297289	0.741688	3.958478	4.999991	3.192393	2.973984	2.331006	1.995745	1.756367	2.502252	2.633966	2.448763	0.027218	4.999991	16536.000000		1
26979.748047	8082.731934	3.111492	6.688629	18315.675781	99998.000000	3039.169434	1889.930908	445.211700	243.855896	127.450920	579.702820	772.976135	406.806824	4.050012	0.000000	4.431038	3.907558	0.492969	0.825337	4.262823	4.999991	3.482755	3.276446	2.648566	2.387133	2.105343	2.763206	2.888166	2.609388	0.607456	0.000000	16588.000000		1
22000.113281	5200.238281	2.763030	4.631775	11576.475586	99998.000000	1947.242310	1190.588379	294.453888	99.617096	52.398888	297.710297	400.685608	227.996231	1.550751	99998.000000	4.342425	3.716023	0.441386	0.665747	4.063576	4.999991	3.289420	3.075762	2.469017	1.998334	1.719322	2.473794	2.602804	2.357928	0.190542	4.999991	16624.000000		1
6857.226562	963.733093	1.705307	4.542347	4317.613770	61264.773438	720.682068	452.732941	104.763855	62.399452	41.547211	157.730148	218.751175	134.185806	0.047202	0.000000	3.836149	2.983957	0.231803	0.657280	3.635244	4.787211	2.857744	2.655842	2.020211	1.795181	1.618542	2.197915	2.339950	2.127707	0.000000	0.000000	16664.000000		1
3906.242920	1692.540894	1.643633	3.176251	2686.035156	42548.871094	464.457306	291.570587	80.738449	37.526016	16.797125	92.882210	139.964737	83.199272	0.437350	99998.000000	3.591759	3.228539	0.215805	0.501915	3.429112	4.628888	2.666946	2.464744	1.907080	1.574332	1.225235	1.967933	2.146019	1.920120	0.000000	4.999991	16706.000000		1
21697.300781	3803.181152	2.201789	5.871439	14872.976562	99998.000000	2472.375244	1525.482422	377.798096	191.830139	92.262383	457.472656	577.217285	341.727600	3.029353	99998.000000	4.336406	3.580147	0.342776	0.768745	4.172398	4.999991	3.393114	3.183407	2.577260	2.282917	1.965025	2.660365	2.761339	2.533680	0.481350	4.999991	16744.000000		1
12804.824219	3211.365479	2.824705	5.976286	7871.573242	96250.335938	1289.662720	821.656006	194.997131	74.274933	50.449966	264.023560	344.108246	236.920563	1.652844	99998.000000	4.107374	3.506690	0.450973	0.776431	3.896062	4.983402	3.110476	2.914690	2.290028	1.870842	1.702861	2.421643	2.536695	2.374603	0.218232	4.999991	16816.000000		1
9730.740234	3166.697510	1.230412	2.497828	7542.143555	95962.093750	1324.413330	784.743652	173.173523	53.407272	45.013336	207.378342	299.017822	200.162399	2.486538	0.000000	3.988146	3.500607	0.090050	0.397563	3.877495	4.982100	3.122024	2.894728	2.238482	1.727600	1.653341	2.316763	2.475697	2.301383	0.395595	0.000000	16872.000000		1
8665.071289	5884.464355	2.655099	8.242834	18463.447266	99998.000000	3026.631104	1900.609985	504.977631	195.373352	116.460480	579.215576	754.322571	454.657196	2.504723	0.000000	3.937772	3.769707	0.424081	0.916077	4.266313	4.999991	3.480959	3.278893	2.703272	2.290865	2.066179	2.762840	2.877557	2.657684	0.398760	0.000000	17003.000000		1
19945.455078	6511.770996	1.927337	4.440584	14646.704102	99998.000000	2429.813477	1511.213989	372.466309	172.254562	99.984062	475.592682	684.472839	392.226898	5.527892	0.000000	4.299844	3.813699	0.284958	0.647440	4.165740	4.999991	3.385573	3.179326	2.571087	2.236171	1.999931	2.677235	2.835356	2.593537	0.742560	0.000000	17062.000000		1
9214.683594	1219.384277	2.063021	4.480672	4207.708984	53409.480469	689.940308	440.493591	107.832176	60.425861	32.323750	114.613319	138.185410	66.867790	0.219676	0.000000	3.964480	3.086141	0.314504	0.651343	3.624046	4.727618	2.838812	2.643939	2.032748	1.781223	1.509522	2.059235	2.140462	1.825217	0.000000	0.000000	17131.000000		1
7985.915039	1047.154419	3.099157	2.707523	4266.056641	56670.453125	711.628235	452.362885	118.649933	28.327225	19.831524	108.316322	166.361542	103.533447	0.325144	99998.000000	3.902325	3.020011	0.491244	0.432572	3.630027	4.753356	2.852253	2.655487	2.074267	1.452204	1.297356	2.034694	2.221053	2.015081	0.000000	4.999991	17213.000000		1
9292.196289	1277.953735	0.786353	3.755994	4164.240723	53062.097656	683.985596	438.606323	95.031578	58.467686	13.374175	99.231628	144.756866	85.613838	1.507925	0.000000	3.968118	3.106515	0.000000	0.574725	3.619536	4.724784	2.835047	2.642075	1.977868	1.766916	1.126267	1.996650	2.160639	1.932544	0.178380	0.000000	17227.000000		1
24110.664062	5776.391602	2.026016	6.219901	14938.675781	99998.000000	2580.663818	1540.783936	404.518677	162.266327	98.765984	498.677551	572.779785	413.156219	3.329981	99998.000000	4.382209	3.761657	0.306643	0.793783	4.174312	4.999991	3.411731	3.187742	2.606939	2.210228	1.994607	2.697820	2.757988	2.616114	0.522442	4.999991	17275.000000		1
7247.174805	2083.438721	3.129995	3.826920	3808.164551	54895.890625	630.892883	403.266693	105.735237	74.410614	23.578266	112.445450	174.280579	77.839737	0.398641	99998.000000	3.860169	3.318781	0.495544	0.582849	3.580716	4.739540	2.799956	2.605592	2.024220	1.871635	1.372512	2.050942	2.241249	1.891201	0.000000	4.999991	17341.000000		1
12829.182617	4247.153320	3.330438	7.259121	11432.243164	99998.000000	1912.507080	1172.677979	290.269257	121.030579	99.746613	434.100983	563.951050	295.036713	2.768418	0.000000	4.108199	3.628098	0.522501	0.860884	4.058131	4.999991	3.281603	3.069179	2.462801	2.082895	1.998898	2.637591	2.751241	2.469876	0.442232	0.000000	17365.000000		1
8395.485352	1599.572266	2.374479	2.667434	5597.642578	75222.750000	949.806946	580.492249	151.454742	47.233627	36.267853	170.795959	231.736801	123.688759	0.465316	99998.000000	3.924046	3.204004	0.375568	0.426094	3.748005	4.876349	2.977635	2.763796	2.180283	1.674251	1.559522	2.232478	2.364995	2.092330	0.000000	4.999991	17400.000000		1
10084.954102	2406.753174	2.053770	3.225591	6064.095215	78055.000000	1009.221375	623.183533	141.281494	65.998177	43.193928	187.482071	298.317810	185.172348	0.280131	0.000000	4.003674	3.381432	0.312552	0.508609	3.782766	4.892401	3.003986	2.794616	2.150085	1.819532	1.635423	2.272960	2.474679	2.267576	0.000000	0.000000	17421.000000		1
5460.317383	699.484436	3.910181	5.997872	4261.498535	63174.605469	766.469421	455.443542	115.883820	78.909790	26.162439	145.003571	206.628998	96.144806	0.399354	99998.000000	3.737218	2.844778	0.592197	0.777997	3.629562	4.800542	2.884495	2.658435	2.064023	1.897131	1.417678	2.161379	2.315191	1.982926	0.000000	4.999991	17472.000000		1
7529.672852	1672.626099	1.507948	3.083739	4107.148438	52775.074219	679.449402	435.941986	98.519287	35.913223	20.704222	105.544044	135.474808	79.939758	0.472381	99998.000000	3.876776	3.223399	0.178386	0.489078	3.613540	4.722429	2.832157	2.639429	1.993521	1.555254	1.316059	2.023434	2.131859	1.902763	0.000000	4.999991	17494.000000		1
9490.909180	3760.526855	3.006645	6.007123	6429.873047	79622.515625	1026.135620	669.895996	159.577316	72.375351	37.078876	201.217041	254.726074	127.583527	0.435250	0.000000	3.977308	3.575249	0.478082	0.778666	3.808203	4.901036	3.011205	2.826007	2.202971	1.859591	1.569127	2.303665	2.406073	2.105795	0.000000	0.000000	17550.000000		1
9221.436523	3882.599854	3.086823	4.582436	10438.862305	99998.000000	1737.144043	1073.760864	252.419434	132.122787	80.639771	383.530762	555.430664	309.826324	2.548823	99998.000000	3.964799	3.589123	0.489512	0.661096	4.018653	4.999991	3.239836	3.030908	2.402123	2.120978	1.906549	2.583800	2.744630	2.491118	0.406340	4.999991	17578.000000		1
11927.432617	4526.009766	3.361275	4.425165	11552.795898	99998.000000	1864.002930	1180.738892	278.217987	143.720734	73.676689	367.365784	527.899048	325.115479	2.315844	0.000000	4.076547	3.655715	0.526504	0.645930	4.062687	4.999991	3.270447	3.072154	2.444385	2.157519	1.867330	2.565099	2.722551	2.512038	0.364709	0.000000	17607.000000		1
12603.101562	4325.316895	2.827788	3.435285	8069.817383	99998.000000	1350.153320	821.446350	220.148102	83.890030	49.771542	273.018799	337.478210	228.338516	1.688505	99998.000000	4.100477	3.636018	0.451447	0.535963	3.906864	4.999991	3.130383	2.914579	2.342715	1.923710	1.696981	2.436193	2.528246	2.358579	0.227502	4.999991	17640.000000		1
9130.382812	3765.803223	2.254213	5.254691	9436.031250	99998.000000	1574.908569	973.493164	220.835785	89.138550	48.565800	268.214355	363.054718	253.344559	3.217762	0.000000	3.960489	3.575858	0.352995	0.720547	3.974789	4.999991	3.197255	2.988333	2.344069	1.950066	1.686331	2.428482	2.559972	2.403712	0.507554	0.000000	17707.000000		1
8798.180664	1883.609253	1.541869	1.733061	4107.114258	56013.722656	707.514526	432.660889	122.387421	39.422516	33.282791	125.936806	175.242706	113.441498	0.154796	0.000000	3.944393	3.274991	0.188048	0.238814	3.613537	4.748294	2.849735	2.636148	2.087737	1.595744	1.522220	2.100153	2.243640	2.054772	0.000000	0.000000	17750.000000		1
7729.610352	2065.247803	1.828657	4.650278	5678.430664	73841.468750	943.716553	595.266418	139.021103	98.722809	30.587605	143.400024	175.615845	122.920914	0.858890	32046.796875	3.888158	3.314972	0.262132	0.667479	3.754228	4.868300	2.974842	2.774711	2.143081	1.994418	1.485546	2.156549	2.244564	2.089626	0.000000	4.505785	17825.000000		1
9278.753906	3017.021973	2.109277	5.328701	5542.631836	74054.304688	952.819763	582.327087	162.253998	66.861626	33.927292	164.859756	237.127182	127.398499	1.195302	0.000000	3.967490	3.479578	0.324134	0.726621	3.743716	4.869550	2.979011	2.765167	2.210195	1.825177	1.530549	2.217115	2.374981	2.105164	0.077478	0.000000	17890.000000		1
7699.676270	1787.498413	2.713690	2.800035	5650.180176	76270.765625	953.319336	590.794983	149.524323	52.528404	36.829090	191.623520	250.840561	170.000351	2.168167	99998.000000	3.886472	3.252246	0.433560	0.447163	3.752062	4.882358	2.979239	2.771437	2.174712	1.720394	1.566191	2.282449	2.399398	2.230450	0.336093	4.999991	17920.000000		1
7417.390625	2528.909424	3.561718	4.227806	4072.444092	56073.976562	715.655579	429.333527	119.467125	26.097681	17.910355	108.029533	153.089127	88.151756	1.000575	99998.000000	3.870251	3.402933	0.551660	0.626115	3.609855	4.748761	2.854704	2.632795	2.077248	1.416602	1.253104	2.033542	2.184944	1.945231	0.000250	4.999991	17964.000000		1
10096.999023	5491.679199	2.408400	3.873176	8800.252930	99998.000000	1452.222046	912.885376	225.097504	86.797997	55.454872	253.708435	383.259399	210.573105	0.575533	99998.000000	4.004192	3.739705	0.381729	0.588067	3.944495	4.999991	3.162033	2.960416	2.352371	1.938510	1.743940	2.404335	2.583493	2.323403	0.000000	4.999991	18081.000000		1
5819.779785	1711.388672	1.591209	4.304899	9757.923828	99998.000000	1695.720215	1006.359619	261.979034	78.737099	56.706871	299.801086	418.383179	223.065323	2.098193	99998.000000	3.764907	3.233349	0.201727	0.633963	3.989357	4.999991	3.229354	3.002753	2.418267	1.896179	1.753636	2.476833	2.621574	2.348432	0.321845	4.999991	18103.000000		1
10316.712891	3772.488770	1.936588	3.842339	6811.454590	94083.937500	1167.670044	695.207336	172.091125	66.750610	40.967468	213.185028	308.864197	118.591339	2.102492	0.000000	4.013541	3.576628	0.287037	0.584596	3.833240	4.973516	3.067320	2.842114	2.235759	1.824455	1.612439	2.328757	2.489768	2.074053	0.322734	0.000000	18136.000000		1
15881.482422	5421.138672	4.215471	7.672342	10305.096680	99998.000000	1746.790039	1060.540894	233.846069	71.669174	59.155361	307.874298	406.664978	271.424530	0.481950	0.000000	4.200891	3.734091	0.624846	0.884928	4.013052	4.999991	3.242241	3.025527	2.368930	1.855332	1.771994	2.488374	2.609237	2.433649	0.000000	0.000000	18167.000000		1
15611.831055	3045.922852	2.889463	4.150712	9226.545898	99998.000000	1539.057007	952.437378	242.307861	54.915218	41.655144	247.297348	295.459167	213.977554	2.657424	99998.000000	4.193454	3.483719	0.460817	0.618123	3.965039	4.999991	3.187255	2.978837	2.384367	1.739693	1.619669	2.393219	2.470497	2.330368	0.424461	4.999991	18196.000000		1
14748.473633	2060.153320	4.634860	6.395674	9301.172852	99998.000000	1529.121216	956.316711	201.272537	60.333347	74.974937	347.484924	398.354279	226.710312	0.938588	99998.000000	4.168747	3.313900	0.666037	0.805886	3.968538	4.999991	3.184442	2.980602	2.303785	1.780557	1.874916	2.540936	2.600270	2.355471	0.000000	4.999991	18229.000000		1
12688.212891	3076.772705	2.741444	3.870092	7376.709961	90187.023438	1221.071167	771.341736	166.768585	73.837044	35.783703	191.629700	255.348984	138.802170	1.072246	0.000000	4.103400	3.488096	0.437979	0.587721	3.867863	4.955144	3.086741	2.887247	2.222114	1.868274	1.553685	2.282463	2.407134	2.142396	0.030295	0.000000	18304.000000		1
7381.551758	1753.472412	2.291218	3.978023	4568.173340	60620.492188	766.895020	472.653900	119.130997	55.763248	31.090254	127.925819	181.573624	140.781921	0.883836	0.000000	3.868148	3.243899	0.360066	0.599667	3.659743	4.782619	2.884736	2.674543	2.076025	1.746348	1.492624	2.106958	2.259053	2.148547	0.000000	0.000000	18354.000000		1
7965.232422	1680.440308	3.077571	3.392113	5564.671387	77702.117188	960.288574	567.549805	120.956566	56.173386	34.349766	189.122620	242.671738	160.857071	1.745002	0.000000	3.901198	3.225423	0.488208	0.530470	3.745440	4.890433	2.982402	2.754004	2.082629	1.749531	1.535924	2.276743	2.385019	2.206440	0.241796	0.000000	18386.000000		1
17925.982422	4022.145020	2.932636	5.470552	12339.352539	99998.000000	2027.320801	1256.161011	348.194183	96.986664	91.815239	409.184387	569.847168	379.518799	5.452931	0.000000	4.253483	3.604458	0.467258	0.738031	4.091292	4.999991	3.306922	3.099045	2.541821	1.986712	1.962915	2.611919	2.755758	2.579233	0.736630	0.000000	18411.000000		1
16393.609375	5030.382812	2.260381	4.748958	11220.738281	99998.000000	1854.063965	1147.379028	260.273712	87.966728	62.572144	317.911865	425.497345	204.128082	2.770381	99998.000000	4.214674	3.701601	0.354182	0.676598	4.050022	4.999991	3.268125	3.059707	2.415430	1.944318	1.796381	2.502307	2.628897	2.309903	0.442539	4.999991	18474.000000		1
10425.572266	3749.422363	2.926468	3.743659	10675.635742	99998.000000	1798.929810	1101.455933	252.033966	93.264595	67.222420	357.090790	490.918884	235.844345	3.053118	99998.000000	4.018100	3.573964	0.466344	0.573296	4.028394	4.999991	3.255014	3.041967	2.401459	1.969717	1.827514	2.552779	2.691010	2.372625	0.484744	4.999991	18512.000000		1
27198.316406	3859.564209	3.444536	6.346334	12837.104492	99998.000000	2152.770264	1329.384399	310.276550	128.582657	92.650932	431.522980	593.983582	369.320892	3.665538	99998.000000	4.434542	3.586538	0.537131	0.802523	4.108467	4.999991	3.332998	3.123651	2.491749	2.109182	1.966850	2.635004	2.773774	2.567404	0.564138	4.999991	18563.000000		1
10582.188477	2600.455322	1.551121	2.516331	6256.088867	82949.125000	1073.412476	652.512939	164.955353	72.282837	42.342815	224.483841	316.709229	224.280319	1.092480	99998.000000	4.024576	3.415049	0.190646	0.400768	3.796303	4.918812	3.030767	2.814589	2.217366	1.859035	1.626780	2.351185	2.500661	2.350791	0.038414	4.999991	18595.000000		1
25016.064453	6684.028320	1.511032	13.216905	18319.289062	99998.000000	3025.261719	1885.866577	487.008698	160.705963	144.069183	616.689148	796.918274	564.694214	4.514709	0.000000	4.398219	3.825038	0.179274	1.121130	4.262908	4.999991	3.480763	3.275511	2.687537	2.206032	2.158571	2.790066	2.901414	2.751813	0.654630	0.000000	18755.000000		1
9378.698242	1310.502563	2.050686	2.840123	5450.616211	72820.742188	909.258850	557.382690	146.668777	78.851196	19.609495	129.853149	161.692764	84.321754	2.131001	0.000000	3.972142	3.117438	0.311899	0.453337	3.736446	4.862255	2.958688	2.746154	2.166338	1.896808	1.292466	2.113452	2.208691	1.925940	0.328584	0.000000	18822.000000		1
11221.231445	3529.141602	2.494745	5.156011	8876.800781	99998.000000	1491.283691	918.806152	227.814285	113.167046	57.798515	277.764679	393.235291	201.886215	0.586181	0.000000	4.050041	3.547669	0.397026	0.712314	3.948256	4.999991	3.173560	2.963224	2.357581	2.053720	1.761917	2.443677	2.594652	2.305107	0.000000	0.000000	18912.000000		1
4574.375000	2580.777832	2.809286	4.403579	5961.101562	77492.539062	1018.518799	623.966797	150.526535	88.706825	44.658703	220.693924	288.597870	188.172821	1.319343	0.000000	3.660332	3.411751	0.448596	0.643806	3.775326	4.889260	3.007969	2.795161	2.177613	1.947957	1.649906	2.343790	2.460293	2.274557	0.120358	0.000000	18971.000000		1
18109.527344	2551.066162	2.093859	5.544562	8336.224609	99998.000000	1392.684204	865.204590	221.171906	89.869400	41.880257	243.886734	318.793823	238.527191	2.186137	0.000000	4.257907	3.406722	0.320947	0.743867	3.920969	4.999991	3.143853	2.937119	2.344730	1.953612	1.622009	2.387188	2.503510	2.377538	0.339677	0.000000	19035.000000		1
14049.307617	4066.967285	2.081524	5.251607	10970.974609	99998.000000	1904.116211	1130.634277	258.367981	101.729454	73.485497	358.370544	467.044556	227.558334	2.660594	99998.000000	4.147655	3.609271	0.318381	0.720292	4.040245	4.999991	3.279693	3.053322	2.412239	2.007447	1.866202	2.554332	2.669358	2.357093	0.424979	4.999991	19130.000000		1
7212.328125	1421.736206	2.763030	3.318103	3159.530762	41147.714844	526.958557	325.285095	71.067841	31.848854	15.270675	67.333435	90.933289	40.495659	0.994512	0.000000	3.858075	3.152819	0.441386	0.520890	3.499623	4.614346	2.721776	2.512264	1.851673	1.503094	1.183858	1.828231	1.958723	1.607409	0.000000	0.000000	19159.000000		1
4342.095215	1135.913696	1.739229	2.109277	2722.592773	41264.031250	444.314331	275.797272	93.492790	30.794214	9.371482	83.193108	95.765511	87.683029	1.180994	0.000000	3.637699	3.055345	0.240357	0.324134	3.434983	4.615571	2.647690	2.440590	1.970778	1.488469	0.971808	1.920087	1.981209	1.942916	0.072248	0.000000	19180.000000		1
13551.933594	3375.278564	2.149366	3.441453	8694.625977	99998.000000	1435.736328	902.135437	207.079224	70.818062	42.842384	214.045395	263.412964	171.721069	2.536763	99998.000000	4.132001	3.528310	0.332310	0.536742	3.939251	4.999991	3.157075	2.955272	2.316137	1.850144	1.631874	2.330506	2.420637	2.234823	0.404280	4.999991	19210.000000		1
15439.502930	2086.062988	3.487709	3.962604	7854.621582	99998.000000	1352.216309	814.689880	218.556900	90.267204	47.949055	263.462311	328.038879	173.417130	1.738331	99998.000000	4.188633	3.319327	0.542540	0.597981	3.895125	4.999991	3.131046	2.910992	2.339565	1.955530	1.680780	2.420718	2.515925	2.239092	0.240132	4.999991	19248.000000		1
8732.704102	2943.101807	2.550252	4.647194	4834.219727	62759.968750	785.428284	508.354340	119.208092	55.350025	33.366055	159.780838	217.866150	129.806900	2.090755	0.000000	3.941149	3.468805	0.406583	0.667191	3.684326	4.797683	2.895107	2.706167	2.076306	1.743118	1.523305	2.203525	2.338190	2.113298	0.320303	0.000000	19313.000000		1
15460.126953	3921.195801	2.334390	6.827398	10171.287109	99998.000000	1705.344482	1045.183960	223.712906	108.180641	55.972942	324.322968	415.552307	223.201004	2.816333	0.000000	4.189213	3.593419	0.368173	0.834255	4.007376	4.999991	3.231812	3.019193	2.349691	2.034150	1.747978	2.510978	2.618626	2.348696	0.449684	0.000000	19363.000000		1
11397.319336	2822.114258	2.143198	5.060415	7374.446777	92128.351562	1237.911377	760.949524	156.919128	59.608669	49.820885	200.415268	273.845245	173.790268	0.259845	0.000000	4.056803	3.450575	0.331062	0.704186	3.867729	4.964393	3.092690	2.881356	2.195676	1.775309	1.697411	2.301931	2.437505	2.240026	0.000000	0.000000	19419.000000		1
7839.218750	2705.012451	3.311935	3.052901	4396.976562	59989.253906	741.158081	450.620575	113.777626	59.435982	25.453180	138.314941	177.142288	138.009644	0.469337	99998.000000	3.894273	3.432169	0.520082	0.484713	3.643154	4.778073	2.869911	2.653811	2.056057	1.774049	1.405742	2.140869	2.248322	2.139910	0.000000	4.999991	19469.000000		1
11295.414062	4668.740234	1.964342	4.619441	11167.439453	99998.000000	1795.087524	1137.739258	279.041351	117.308502	75.101372	302.539429	452.976562	253.501831	2.948638	0.000000	4.052902	3.669200	0.293217	0.664589	4.047954	4.999991	3.254086	3.056043	2.445668	2.069330	1.875648	2.480782	2.656076	2.403981	0.469622	0.000000	19489.000000		1
21485.330078	5702.131836	3.481541	6.747221	14178.494141	99998.000000	2365.107422	1470.329712	361.361755	124.993179	104.144028	464.272278	649.660522	410.180420	2.110986	99998.000000	4.332142	3.756037	0.541772	0.829125	4.151630	4.999991	3.373851	3.167415	2.557942	2.096886	2.017634	2.666773	2.812686	2.612975	0.324485	4.999991	19584.000000		1
19556.386719	5606.150879	5.122090	6.636206	13660.204102	99998.000000	2311.487305	1404.165039	309.027618	150.301422	97.979630	440.527496	588.488342	368.253906	3.008720	99998.000000	4.291289	3.748665	0.709447	0.821920	4.135457	4.999991	3.363892	3.147418	2.489997	2.176963	1.991136	2.643973	2.769738	2.566147	0.478382	4.999991	19746.000000		1
10606.963867	3718.082275	2.232627	3.820752	8319.832031	99998.000000	1397.084717	861.152527	230.953537	92.478241	60.478283	264.806824	388.788544	235.554474	2.161924	0.000000	4.025591	3.570319	0.348816	0.582149	3.920115	4.999991	3.145223	2.935080	2.363525	1.966040	1.781599	2.422929	2.589714	2.372091	0.334841	0.000000	19890.000000		1
6122.806641	2617.921631	2.883296	5.331784	5989.628906	89245.554688	1018.484924	625.875610	166.392380	94.377823	66.195534	272.910889	337.379517	175.134781	0.281916	0.000000	3.786951	3.417957	0.459889	0.726873	3.777400	4.950587	3.007955	2.796488	2.221133	1.974870	1.820829	2.436021	2.528119	2.243372	0.000000	0.000000	20049.000000		1
8918.187500	4434.798828	1.763899	3.792999	10386.722656	99998.000000	1744.227417	1068.752930	237.608231	146.317230	76.251610	337.083496	482.367676	314.411835	0.637899	99998.000000	3.950277	3.646874	0.246474	0.578983	4.016479	4.999991	3.241603	3.028877	2.375861	2.165295	1.882249	2.527737	2.683378	2.497499	0.000000	4.999991	20100.000000		1
9266.541992	2708.808594	1.896499	4.653362	5715.515625	72461.468750	973.641174	597.088928	149.376312	64.092422	42.731369	185.943283	231.157059	172.081879	2.687558	0.000000	3.966918	3.432778	0.277953	0.667767	3.757056	4.860107	2.988399	2.776039	2.174282	1.806807	1.630747	2.269381	2.363907	2.235735	0.429358	0.000000	20194.000000		1
4906.062012	1085.038208	1.665219	2.756862	2610.554443	38734.546875	475.271973	280.959442	86.202835	28.305637	16.140289	88.046906	103.419350	57.915699	0.109129	99998.000000	3.690733	3.035445	0.221471	0.440415	3.416733	4.588099	2.676942	2.448644	1.935522	1.451873	1.207911	1.944714	2.014602	1.762796	0.000000	4.999991	20243.000000		1
8793.151367	2941.948486	3.438369	4.600938	8088.146973	94935.968750	1316.340088	838.585754	178.554642	82.428337	48.766243	234.617004	309.921906	175.850204	1.145588	0.000000	3.944144	3.468635	0.536352	0.662846	3.907849	4.977431	3.119368	2.923548	2.251771	1.916077	1.688119	2.370359	2.491252	2.245143	0.059029	0.000000	20310.000000		1
15581.175781	7980.971680	2.056854	4.437500	11091.421875	99998.000000	1889.924805	1141.399658	300.060120	156.678604	77.944580	331.797943	469.616394	270.820099	1.450549	0.000000	4.192600	3.902056	0.313203	0.647138	4.044987	4.999991	3.276444	3.057438	2.477208	2.195010	1.891786	2.520874	2.671743	2.432681	0.161532	0.000000	20327.000000		1
12314.035156	4434.709473	3.629560	2.621178	10247.236328	99998.000000	1720.824951	1054.539917	238.311325	139.144455	64.089340	267.560608	329.670166	251.975372	3.358808	0.000000	4.090400	3.646865	0.559854	0.418496	4.010607	4.999991	3.235737	3.023063	2.377145	2.143466	1.806786	2.427422	2.518080	2.401358	0.526185	0.000000	20359.000000		1
13420.507812	2480.667480	1.452441	3.370527	6819.851562	91838.429688	1142.512817	698.818359	162.093643	63.222813	47.622177	251.207520	339.871185	189.717773	1.171883	0.000000	4.127769	3.394568	0.162098	0.527698	3.833775	4.963025	3.057861	2.844364	2.209766	1.800874	1.677809	2.400033	2.531314	2.278108	0.068884	0.000000	20382.000000		1
11234.208008	4744.985840	2.864793	5.119006	7770.633301	99747.179688	1322.578491	800.581726	185.308029	100.776581	70.130386	299.276855	414.466827	277.098602	3.167279	0.000000	4.050542	3.676235	0.457093	0.709186	3.890456	4.998900	3.121421	2.903406	2.267894	2.003360	1.845906	2.476073	2.617490	2.442634	0.500686	0.000000	20429.000000		1
16025.045898	5758.657227	2.201789	5.606237	10408.784180	99998.000000	1773.322510	1063.744873	248.407486	98.192406	66.781448	327.548553	433.425659	228.770248	2.569368	0.000000	4.204799	3.760321	0.342776	0.748671	4.017400	4.999991	3.248788	3.026838	2.395165	1.992078	1.824656	2.515276	2.636915	2.359400	0.409826	0.000000	20473.000000		1
12890.681641	3106.231445	3.956437	6.108886	10583.921875	99998.000000	1745.735352	1078.972412	275.303864	158.288315	68.474419	331.162689	469.301880	239.594162	1.892456	0.000000	4.110276	3.492234	0.597304	0.785962	4.024647	4.999991	3.241978	3.033010	2.439812	2.199449	1.835528	2.520041	2.671452	2.379476	0.277026	0.000000	20504.000000		1
10726.908203	1125.262451	1.409269	1.862578	5207.207520	68049.164062	843.510498	547.400635	125.720947	41.710651	28.980976	144.106201	181.761734	95.478722	2.128656	99998.000000	4.030475	3.051254	0.148994	0.270115	3.716605	4.832823	2.926090	2.738305	2.099408	1.620247	1.462113	2.158683	2.259502	1.979907	0.328105	4.999991	20544.000000		1
2536.930176	674.981079	2.133947	3.651147	1469.790039	22900.250000	251.312378	166.343033	30.751043	35.077530	10.120831	41.405361	56.851807	33.840950	0.435865	99998.000000	3.404309	2.829292	0.329184	0.562429	3.167255	4.359840	2.400214	2.221005	1.487860	1.545029	1.005216	1.617057	1.754744	1.529443	0.000000	4.999991	20648.000000		1
8604.874023	2912.729980	2.704439	7.980716	9131.930664	99998.000000	1560.855957	943.476013	232.649582	86.998436	84.778145	340.185730	510.722656	239.230286	0.635766	0.000000	3.934745	3.464300	0.432077	0.902042	3.960563	4.999991	3.193363	2.974731	2.366702	1.939511	1.928284	2.531716	2.708185	2.378816	0.000000	0.000000	20685.000000		1
18611.753906	4358.796875	3.401364	4.338820	14213.593750	99998.000000	2386.739746	1461.741455	385.636963	152.632736	125.384819	543.576782	742.154175	379.262848	3.240154	99998.000000	4.269787	3.639367	0.531653	0.637372	4.152704	4.999991	3.377805	3.164871	2.586179	2.183648	2.098245	2.735261	2.870494	2.578940	0.510566	4.999991	20762.000000		1
14564.343750	2409.405273	2.124696	1.150235	8472.375000	99998.000000	1397.090942	871.735962	215.402237	55.140331	45.312458	242.835175	288.138367	160.317413	2.762232	0.000000	4.163291	3.381910	0.327297	0.060786	3.928005	4.999991	3.145225	2.940385	2.333250	1.741469	1.656218	2.385312	2.459601	2.204981	0.441260	0.000000	20795.000000		1
8135.328613	2575.406006	3.336605	4.440584	6099.375977	79583.726562	1036.475464	624.898071	147.137512	45.374130	34.920258	194.232376	234.527588	234.604675	1.592995	99998.000000	3.910375	3.410846	0.523305	0.647440	3.785285	4.900824	3.015559	2.795809	2.167723	1.656808	1.543077	2.288322	2.370194	2.370337	0.202214	4.999991	20818.000000		1
9578.628906	2750.590088	3.453787	3.120744	4828.030762	65823.609375	830.679016	513.972900	132.693283	49.648193	33.273540	144.285049	200.467682	102.318451	0.269083	99998.000000	3.981303	3.439426	0.538296	0.494258	3.683770	4.818382	2.919433	2.710940	2.122849	1.695903	1.522099	2.159221	2.302044	2.009954	0.000000	4.999991	20872.000000		1
13649.445312	2652.647461	2.907966	4.548515	8347.014648	99998.000000	1398.339844	868.479492	216.182419	66.688934	51.356586	278.628143	350.429901	207.615799	1.565331	0.000000	4.135115	3.423680	0.463589	0.657870	3.921531	4.999991	3.145613	2.938760	2.334820	1.824054	1.710596	2.445025	2.544601	2.317261	0.194606	0.000000	20890.000000		1
11140.055664	2417.247314	4.172298	6.185980	7755.380859	98616.562500	1308.572144	808.806091	205.599030	69.186760	47.723942	222.892639	265.775116	165.615280	2.020150	99998.000000	4.046887	3.383321	0.620375	0.791408	3.889603	4.993950	3.116798	2.907844	2.313021	1.840023	1.678736	2.348096	2.424514	2.219100	0.305384	4.999991	20979.000000		1
14807.185547	4887.602539	2.272716	7.305377	14968.085938	99998.000000	2526.954346	1538.575928	341.428467	146.767456	118.286049	469.739746	692.879089	341.755341	3.732199	99998.000000	4.170473	3.689096	0.356545	0.863643	4.175166	4.999991	3.402597	3.187119	2.533300	2.166630	2.072933	2.671857	2.840657	2.533715	0.571965	4.999991	21004.000000		1
6837.512207	2929.625732	2.118529	2.639680	7932.060547	99998.000000	1329.196289	813.366943	190.038483	59.065933	37.886814	194.762772	275.920593	137.738281	2.150814	99998.000000	3.834898	3.466812	0.326034	0.421551	3.899386	4.999991	3.123589	2.910286	2.278841	1.771337	1.578488	2.289506	2.440784	2.139055	0.332603	4.999991	21022.000000		1
8129.787109	2326.939941	2.174036	3.941018	7287.657715	91816.671875	1213.892212	763.092712	214.992096	90.328873	57.844772	246.609665	282.510559	188.037140	0.807905	99998.000000	3.910079	3.366785	0.337267	0.595608	3.862588	4.962922	3.084180	2.882577	2.332422	1.955827	1.762264	2.392010	2.451035	2.274244	0.000000	4.999991	21086.000000		1
7739.518066	2937.785400	2.759946	3.897846	5835.383301	73272.984375	1004.096191	608.215027	145.481537	44.072796	34.158573	166.574310	197.303772	162.861496	1.316873	0.000000	3.888714	3.468020	0.440901	0.590825	3.766069	4.864944	3.001775	2.784057	2.162808	1.644171	1.533500	2.221608	2.295135	2.211818	0.119544	0.000000	21107.000000		1
11884.035156	1595.766968	2.503996	4.360406	6179.322266	80834.109375	1028.143188	638.851990	150.831833	67.407448	26.424557	162.358841	209.829926	116.879868	2.956771	99998.000000	4.074964	3.202970	0.398634	0.639527	3.790941	4.907595	3.012053	2.805400	2.178493	1.828708	1.422008	2.210476	2.321867	2.067740	0.470818	4.999991	21124.000000		1
27746.630859	5238.704590	2.257297	5.017243	16675.339844	99998.000000	2788.575684	1712.557373	389.756836	226.438934	109.506645	519.970764	674.166992	417.026337	2.714392	99998.000000	4.443210	3.719224	0.353589	0.700465	4.222075	4.999991	3.445382	3.233645	2.590794	2.354951	2.039440	2.715979	2.828768	2.620163	0.433673	4.999991	21277.000000		1
18463.052734	6861.682617	2.907966	7.172776	12282.719727	99998.000000	2064.001953	1266.226318	317.384552	117.832741	90.720512	416.680939	594.680542	366.847717	2.314013	0.000000	4.266304	3.836431	0.463589	0.855687	4.089294	4.999991	3.314710	3.102511	2.501586	2.071266	1.957705	2.619804	2.774284	2.564486	0.364366	0.000000	21336.000000		1
40725.046875	10771.295898	2.621178	13.383426	32845.152344	99998.000000	5547.695312	3372.839355	796.856567	340.999817	229.735458	982.753601	1400.936401	755.121277	3.525867	99998.000000	4.609861	4.032268	0.418496	1.126567	4.516471	4.999991	3.744112	3.527996	2.901380	2.532754	2.361228	2.992445	3.146418	2.878017	0.547266	4.999991	21434.000000		1
7508.990234	3179.581299	0.965210	4.579352	6020.494141	76644.382812	998.446777	617.114685	143.581955	69.010986	47.801033	214.844086	321.495178	167.231155	2.624859	0.000000	3.875582	3.502370	0.000000	0.660804	3.779632	4.884480	2.999325	2.790366	2.157100	1.838918	1.679437	2.332124	2.507174	2.223317	0.419106	0.000000	21473.000000		1
7722.699707	2892.744385	2.380646	3.749826	6254.997070	83088.460938	1073.313721	648.254333	155.679474	54.304638	46.968426	175.600418	223.022156	118.970642	2.207172	99998.000000	3.887769	3.461310	0.376695	0.574011	3.796227	4.919541	3.030727	2.811745	2.192231	1.734837	1.671806	2.244525	2.348348	2.075440	0.343836	4.999991	21510.000000		1
17256.966797	4370.817383	2.377563	4.459086	11373.149414	99998.000000	1977.311768	1177.908081	287.459961	115.930077	74.299599	343.192383	419.376129	227.049515	2.559282	99998.000000	4.236964	3.640563	0.376132	0.649246	4.055881	4.999991	3.296075	3.071111	2.458577	2.064196	1.870986	2.535538	2.622604	2.356121	0.408118	4.999991	21583.000000		1
16592.072266	4442.514160	3.185502	3.558635	9395.276367	99998.000000	1587.505615	974.516968	256.456055	105.044479	65.541786	310.097687	417.414886	250.362579	2.852295	99998.000000	4.219901	3.647629	0.503178	0.551283	3.972909	4.999991	3.200715	2.988789	2.409013	2.021373	1.816518	2.491498	2.620568	2.398569	0.455195	4.999991	21648.000000		1
5441.731934	2364.422852	2.815454	4.909312	6237.580078	77024.648438	1063.562988	646.641541	138.083649	68.437416	40.363056	171.856766	248.271805	109.858192	1.301176	0.000000	3.735737	3.373725	0.449548	0.691021	3.795016	4.886630	3.026763	2.810664	2.140142	1.835294	1.605984	2.235167	2.394928	2.040833	0.114336	0.000000	21672.000000		1
8846.741211	1838.074829	1.803987	4.175382	5247.888184	69989.273438	904.673340	548.162292	138.922424	65.202576	38.963039	161.563248	237.546570	154.803680	0.897274	0.000000	3.946783	3.264363	0.256233	0.620696	3.719985	4.845031	2.956492	2.738909	2.142772	1.814265	1.590653	2.208343	2.375749	2.189781	0.000000	0.000000	21866.000000		1
5853.244629	1571.556519	2.232627	3.487709	2643.189697	34453.691406	431.606232	283.728638	70.858147	39.866573	11.804552	70.559029	90.187027	87.920479	0.386293	0.000000	3.767397	3.196330	0.348816	0.542540	3.422128	4.537236	2.635088	2.452903	1.850390	1.600609	1.072049	1.848553	1.955144	1.944090	0.000000	0.000000	22038.000000		1
11520.770508	3312.135742	3.154665	4.967903	7271.816895	95735.437500	1273.497803	749.126465	184.074539	83.368874	43.841515	235.545212	305.869873	197.562805	2.053920	0.000000	4.061481	3.520108	0.498953	0.696173	3.861643	4.981073	3.104998	2.874555	2.264994	1.921004	1.641886	2.372074	2.485537	2.295705	0.312583	0.000000	22071.000000		1
15128.140625	4788.155273	1.492530	4.323402	9872.308594	99998.000000	1586.080933	1021.053650	268.760162	84.324837	57.218773	320.489899	397.299652	248.635681	1.541153	0.000000	4.179786	3.680168	0.173923	0.635826	3.994419	4.999991	3.200325	3.009048	2.429365	1.925956	1.757539	2.505814	2.599118	2.395563	0.187846	0.000000	22109.000000		1
13149.678711	3366.258545	1.261249	7.505820	18412.744141	99998.000000	3107.785645	1897.035889	453.001221	177.327316	113.262642	543.906738	724.373291	505.319946	1.553752	99998.000000	4.118915	3.527148	0.100801	0.875398	4.265119	4.999991	3.492451	3.278075	2.656099	2.248776	2.054087	2.735524	2.859962	2.703567	0.191382	4.999991	22156.000000		1
6002.562012	2501.004639	0.718511	1.924253	5649.251953	70787.601562	952.970886	585.685242	126.692322	44.288654	35.401321	160.986588	216.540131	99.216209	1.634607	0.000000	3.778337	3.398114	0.000000	0.284262	3.751991	4.849957	2.979080	2.767664	2.102750	1.646292	1.549019	2.206790	2.335538	1.996583	0.213413	0.000000	22183.000000		1
12618.464844	1882.557739	2.618094	5.612404	8330.263672	99998.000000	1419.666992	862.419983	210.159882	79.875000	69.970032	291.370148	411.771637	222.084702	1.006827	99998.000000	4.101007	3.274748	0.417985	0.749149	3.920659	4.999991	3.152186	2.935719	2.322550	1.902411	1.844912	2.464445	2.614656	2.346519	0.002955	4.999991	22318.000000		1
6763.545898	2132.380615	1.464776	2.140115	2982.737061	41561.070312	515.965027	318.547119	68.446663	49.626606	19.122265	85.903709	119.661400	66.565582	0.584181	0.000000	3.830174	3.328865	0.165771	0.330437	3.474615	4.618687	2.712620	2.503174	1.835352	1.695715	1.281539	1.934012	2.077954	1.823250	0.000000	0.000000	22367.000000		1
10407.673828	3734.857910	1.791652	4.579352	10803.798828	99998.000000	1801.763794	1113.670654	246.791611	129.998093	66.898628	318.093811	446.361938	207.461609	2.159103	0.000000	4.017354	3.572274	0.253254	0.660804	4.033576	4.999991	3.255698	3.046757	2.392330	2.113937	1.825417	2.502555	2.649687	2.316938	0.334273	0.000000	22399.000000		1
9488.867188	2062.922607	3.644979	6.741053	5688.606934	73903.179688	952.054993	591.374756	166.549652	65.307419	41.679813	178.841431	228.221344	120.407661	0.266661	0.000000	3.977214	3.314483	0.561695	0.828728	3.755006	4.868663	2.978662	2.771863	2.221544	1.814963	1.619926	2.252468	2.358356	2.080654	0.000000	0.000000	22446.000000		1
9844.801758	3735.813721	2.112361	2.337474	9378.164062	99998.000000	1566.582397	968.879883	237.598984	89.961914	56.524933	258.256958	374.597168	230.642075	2.682676	0.000000	3.993207	3.572385	0.324768	0.368747	3.972118	4.999991	3.194953	2.986270	2.375844	1.954059	1.752240	2.412052	2.573565	2.362939	0.428568	0.000000	22486.000000		1
10950.476562	3692.644531	2.648932	3.589472	11775.135742	99998.000000	1968.868530	1217.734497	324.967468	140.199097	81.663567	425.827332	534.260803	269.225800	1.339618	99998.000000	4.039433	3.567338	0.423071	0.555031	4.070966	4.999991	3.294217	3.085553	2.511840	2.146745	1.912028	2.629234	2.727753	2.430117	0.126981	4.999991	22565.000000		1
3428.497559	1537.977661	1.316756	2.343642	2700.547119	44913.554688	484.227173	286.726044	81.672821	34.285007	17.685242	87.713867	122.233238	79.517288	1.637505	0.000000	3.535104	3.186950	0.119505	0.369891	3.431452	4.652378	2.685049	2.457467	1.912078	1.535104	1.247611	1.943068	2.087189	1.900462	0.214183	0.000000	22594.000000		1
4667.096680	1135.932129	1.825573	3.089906	2747.642090	36024.148438	465.900513	295.786041	80.257385	39.144981	25.049210	85.367142	125.427986	93.181335	2.464694	99998.000000	3.669047	3.055352	0.261399	0.489945	3.438960	4.556594	2.668293	2.470978	1.904485	1.592676	1.398794	1.931291	2.098394	1.969329	0.391763	4.999991	22709.000000		1
16378.991211	5381.512695	1.816322	8.523454	14844.350586	99998.000000	2477.262939	1525.729126	388.116272	178.431290	128.625824	534.522949	720.133179	363.104065	3.125057	99998.000000	4.214287	3.730904	0.259193	0.930616	4.171561	4.999991	3.393972	3.183477	2.588962	2.251471	2.109328	2.727966	2.857413	2.560031	0.494858	4.999991	22752.000000		1
10105.127930	3158.229492	1.597377	4.875391	5978.527344	74369.859375	1023.748840	626.809998	145.830002	78.108017	39.138813	198.435501	257.183807	136.538696	1.589080	0.000000	4.004542	3.499444	0.203407	0.688009	3.776594	4.871397	3.010193	2.797136	2.163847	1.892696	1.592608	2.297619	2.410244	2.135256	0.201146	0.000000	22870.000000		1
9922.747070	2145.452637	1.853327	4.582436	7553.025879	89859.773438	1238.201294	784.142334	180.660828	68.286308	55.276016	240.288010	309.823242	189.434067	1.864622	99998.000000	3.996632	3.331519	0.267952	0.661096	3.878121	4.953565	3.092791	2.894395	2.256864	1.834334	1.742537	2.380732	2.491114	2.277458	0.270591	4.999991	22964.000000		1
3792.301758	532.635681	0.647585	2.010598	3089.721191	42668.605469	522.295898	325.130920	94.584435	31.256777	16.636770	90.865448	131.077393	65.106979	3.413950	99998.000000	3.578903	2.726430	0.000000	0.303325	3.489919	4.630108	2.717917	2.512058	1.975820	1.494944	1.221069	1.958399	2.117528	1.813628	0.533257	4.999991	22989.000000		1
9603.268555	1788.932373	3.496960	5.674079	4282.514648	55650.433594	723.667114	447.882202	122.708130	55.686153	27.016636	122.575531	204.587570	106.598679	0.296111	0.000000	3.982419	3.252594	0.543691	0.753895	3.631699	4.745469	2.859539	2.651164	2.088873	1.745747	1.431631	2.088404	2.310879	2.027752	0.000000	0.000000	23059.000000		1
6788.172363	2260.105957	1.063890	4.983322	6173.657227	77838.375000	1059.729858	643.002686	159.651321	38.617661	42.577183	202.589294	256.452972	114.548561	1.267549	99998.000000	3.831753	3.354129	0.026897	0.697519	3.790543	4.891194	3.025195	2.808213	2.203172	1.586786	1.629177	2.306617	2.409008	2.058990	0.102965	4.999991	23242.000000		1
22397.414062	4273.457520	3.237926	5.174514	11707.009766	99998.000000	1960.980347	1200.548828	303.726685	122.146889	93.073402	447.431976	642.120728	369.425720	3.827137	99998.000000	4.350198	3.630780	0.510267	0.713870	4.068446	4.999991	3.292473	3.079380	2.482483	2.086882	1.968826	2.650727	2.807617	2.567527	0.582874	4.999991	23277.000000		1
12073.244141	4916.728516	2.374479	4.600938	10722.643555	99998.000000	1776.841064	1102.229980	284.342285	112.772324	81.197922	356.356842	522.567261	297.747314	3.096814	0.000000	4.081824	3.691676	0.375568	0.662846	4.030302	4.999991	3.249649	3.042272	2.453841	2.052202	1.909545	2.551885	2.718142	2.473848	0.490915	0.000000	23397.000000		1
29015.820312	6888.251953	1.856411	5.378040	18803.763672	99998.000000	3173.284424	1927.355225	550.826660	187.910706	123.090515	555.406006	748.515930	396.041473	3.422761	0.000000	4.462635	3.838109	0.268674	0.730624	4.274245	4.999991	3.501509	3.284962	2.741015	2.273952	2.090225	2.744611	2.874201	2.597741	0.534377	0.000000	23460.000000		1
17240.160156	4024.337646	2.004430	6.358669	13352.740234	99998.000000	2163.868652	1357.828735	304.173828	129.159317	95.000740	438.196198	585.355286	259.740234	2.168444	0.000000	4.236541	3.604694	0.301991	0.803366	4.125570	4.999991	3.335231	3.132845	2.483122	2.111126	1.977727	2.641669	2.767420	2.414539	0.336148	0.000000	23499.000000		1
13972.858398	4752.112305	2.084607	5.242356	12130.971680	99998.000000	2022.880249	1244.418091	291.382477	124.823578	89.280403	377.671661	533.893860	226.509857	2.002013	99998.000000	4.145285	3.676887	0.319024	0.719526	4.083896	4.999991	3.305970	3.094966	2.464463	2.096297	1.950756	2.577114	2.727455	2.355087	0.301467	4.999991	23546.000000		1
8164.725586	1855.371460	0.872698	1.267417	5609.598145	76129.742188	951.570862	582.801941	142.474899	105.133904	34.281925	157.357025	214.347595	144.605759	3.720085	0.000000	3.911942	3.268431	0.000000	0.102919	3.748932	4.881554	2.978441	2.765521	2.153738	2.021743	1.535065	2.196886	2.331119	2.160186	0.570553	0.000000	23583.000000		1
16511.031250	11843.943359	2.503996	11.585607	28034.892578	99998.000000	4530.018555	2873.181152	709.139648	304.035065	212.281494	1012.092285	1445.520996	795.228394	4.184878	0.000000	4.217774	4.073496	0.398634	1.063919	4.447699	4.999991	3.656100	3.458363	2.850732	2.482924	2.326912	3.005220	3.160024	2.900492	0.621683	0.000000	23657.000000		1
6481.614746	2078.544678	2.420735	4.742790	4382.446289	59596.062500	752.589539	459.230377	105.701317	41.827831	32.070885	150.668396	198.487930	120.487839	0.671820	0.000000	3.811683	3.317759	0.383947	0.676034	3.641717	4.775218	2.876558	2.662031	2.024081	1.621465	1.506111	2.178022	2.297734	2.080943	0.000000	0.000000	23723.000000		1
4841.738281	2534.583496	2.938803	4.317234	8558.932617	99998.000000	1409.182251	883.873535	195.872925	105.152405	43.243267	217.804474	271.233337	173.571320	2.087757	99998.000000	3.685001	3.403907	0.468170	0.635206	3.932420	4.999991	3.148967	2.946390	2.291974	2.021819	1.635918	2.338067	2.433343	2.239478	0.319680	4.999991	23781.000000		1
17245.652344	3888.039551	0.576659	2.985059	8566.811523	99998.000000	1459.474976	881.224609	229.349991	95.358452	63.870396	242.640900	296.674164	207.498611	1.328862	99998.000000	4.236680	3.589731	0.000000	0.474953	3.932819	4.999991	3.164197	2.945087	2.360499	1.979359	1.805300	2.384964	2.472280	2.317015	0.123480	4.999991	23807.000000		1
19956.923828	4353.446777	0.848028	3.478457	11585.326172	99998.000000	1955.414185	1185.944214	324.834869	152.043732	83.085175	332.087830	501.428253	272.531586	2.263420	0.000000	4.300094	3.638833	0.000000	0.541387	4.063908	4.999991	3.291239	3.074064	2.511663	2.181968	1.919523	2.521253	2.700209	2.435417	0.354765	0.000000	23843.000000		1
9729.791016	2140.937988	2.562587	3.009729	6018.798340	80516.953125	1033.499634	629.332458	137.590256	65.470856	36.613232	156.934555	204.168182	122.643372	0.670522	0.000000	3.988104	3.330604	0.408679	0.478527	3.779510	4.905887	3.014310	2.798880	2.138588	1.816048	1.563638	2.195719	2.309988	2.088644	0.000000	0.000000	23897.000000		1
9994.631836	1758.770264	3.450704	4.616357	7377.345215	95179.445312	1210.533936	761.600220	184.737534	75.588608	47.261379	242.915359	308.602081	208.143112	1.145108	0.000000	3.999767	3.245209	0.537908	0.664299	3.867900	4.978543	3.082977	2.881727	2.266555	1.878456	1.674506	2.385455	2.489399	2.318362	0.058846	0.000000	23923.000000		1
13804.276367	2556.089355	1.945839	4.918563	8645.036133	99998.000000	1472.784424	884.289856	209.142242	84.697968	76.834435	344.777405	426.949799	248.897812	2.638516	0.000000	4.140014	3.407576	0.289107	0.691838	3.936767	4.999991	3.168139	2.946595	2.320442	1.927873	1.885556	2.537539	2.630377	2.396021	0.421360	0.000000	23961.000000		1
6958.388672	996.346741	0.767851	1.652884	3304.124268	43845.812500	575.721680	344.888428	64.724594	31.253693	21.919214	97.304291	136.637375	35.910137	1.825622	0.000000	3.842509	2.998410	0.000000	0.218242	3.519056	4.641928	2.760213	2.537679	1.811069	1.494901	1.340825	1.988132	2.135570	1.555217	0.261411	0.000000	23996.000000		1
15841.094727	7486.158203	1.634382	5.939281	14636.583984	99998.000000	2454.622070	1499.958252	353.828186	127.716125	76.587738	376.709534	492.910980	292.307587	0.743408	0.000000	4.199785	3.874259	0.213353	0.773734	4.165440	4.999991	3.389985	3.176079	2.548792	2.106246	1.884159	2.576007	2.692769	2.465840	0.000000	0.000000	24023.000000		1
9086.359375	1878.323730	2.112361	3.845422	4509.489746	60136.464844	760.160095	474.226593	118.125694	38.293869	42.931812	163.706436	232.372055	117.561371	1.399771	0.000000	3.958390	3.273770	0.324768	0.584944	3.654127	4.779138	2.880905	2.675986	2.072344	1.583129	1.632779	2.214066	2.366184	2.070265	0.146057	0.000000	24082.000000		1
4595.995117	205.158051	3.031315	5.316366	2254.283936	31254.000000	393.312378	239.591080	68.792046	35.697361	20.852242	77.707130	102.617577	109.466560	0.503590	0.000000	3.662380	2.312088	0.481631	0.725615	3.353009	4.494905	2.594738	2.379471	1.837538	1.552636	1.319153	1.890461	2.011222	2.039281	0.000000	0.000000	24150.000000		0
16845.853516	5500.403320	1.076225	3.145414	9464.697266	99998.000000	1586.179565	977.320068	239.732941	155.611618	63.725460	292.088654	364.164886	163.132858	2.765977	99998.000000	4.226493	3.740395	0.031903	0.497678	3.976107	4.999991	3.200352	2.990037	2.379728	2.192042	1.804313	2.465515	2.561298	2.212541	0.441849	4.999991	24225.000000		1
14219.619141	2893.589355	1.791652	5.038829	6220.872559	81226.570312	1076.061401	641.100037	136.369095	51.745136	36.517635	167.823227	216.450714	177.728195	0.165693	0.000000	4.152888	3.461437	0.253254	0.702330	3.793851	4.909698	3.031837	2.806926	2.134716	1.713870	1.562503	2.224852	2.335359	2.249756	0.000000	0.000000	24244.000000		1
4526.182129	2283.083008	0.934373	3.632644	6418.712891	82831.640625	1076.952637	666.497681	169.784485	77.519028	40.643677	202.737320	252.841904	203.458908	1.218397	0.000000	3.655732	3.358522	0.000000	0.560223	3.807448	4.918196	3.032197	2.823799	2.229898	1.889408	1.608993	2.306934	2.402849	2.308477	0.085789	0.000000	24314.000000		1
8883.375977	4661.379395	2.414567	5.427380	11834.840820	99998.000000	1963.305420	1217.802368	270.770752	105.525543	72.868744	334.955688	507.173248	324.082428	1.247454	0.000000	3.948578	3.668514	0.382839	0.734590	4.073163	4.999991	3.292988	3.085577	2.432602	2.023358	1.862541	2.524987	2.705156	2.510655	0.096025	0.000000	24433.000000		1
9945.233398	1681.766235	2.553336	3.281098	6152.928223	81592.804688	1094.918457	632.474792	157.347763	85.663177	30.615358	179.402664	225.473724	134.244400	1.799036	99998.000000	3.997615	3.225766	0.407108	0.516019	3.789082	4.911652	3.039382	2.801043	2.196861	1.932794	1.485939	2.253829	2.353096	2.127896	0.255040	4.999991	24474.000000		1
10170.043945	2354.326660	1.766982	3.496960	5466.759766	70752.203125	929.916809	571.025146	166.676086	51.344250	40.773193	206.172607	246.748444	130.374313	0.826856	99998.000000	4.007323	3.371867	0.247232	0.543691	3.737730	4.849740	2.968444	2.756655	2.221873	1.710492	1.610375	2.314231	2.392254	2.115192	0.000000	4.999991	24528.000000		1
11749.075195	2499.435059	0.715427	2.796951	7551.977539	89140.023438	1248.982056	777.607910	159.346039	72.239662	38.306202	210.662521	286.201782	106.644936	2.135770	99998.000000	4.070004	3.397842	0.000000	0.446685	3.878061	4.950073	3.096556	2.890761	2.202341	1.858776	1.583269	2.323587	2.456672	2.027940	0.329554	4.999991	24561.000000		1
12321.355469	5087.761719	4.400495	7.339298	12251.863281	99998.000000	2014.477051	1260.203735	340.037720	110.064804	80.442406	405.662750	577.069275	300.044708	1.770068	0.000000	4.090659	3.706527	0.643502	0.865655	4.088202	4.999991	3.304162	3.100441	2.531527	2.041648	1.905485	2.608165	2.761228	2.477186	0.247990	0.000000	24673.000000		1
9941.656250	3180.423096	1.566539	4.406662	7825.428223	97295.039062	1307.869141	798.737671	188.703232	85.718689	42.247219	203.258469	293.602753	144.642761	2.391367	0.000000	3.997459	3.502485	0.194941	0.644110	3.893508	4.988091	3.116564	2.902404	2.275779	1.933076	1.625798	2.308049	2.467760	2.160297	0.378646	0.000000	24742.000000		1
9813.810547	3359.178223	4.378909	6.737969	9997.913086	99998.000000	1686.512085	1034.797852	233.050476	87.926643	56.447838	299.634552	420.073059	232.655746	1.510659	99998.000000	3.991838	3.526233	0.641366	0.828529	3.999909	4.999991	3.226990	3.014856	2.367450	1.944121	1.751647	2.476592	2.623325	2.366714	0.179167	4.999991	24794.000000		1
6412.178223	1900.872070	2.729109	4.789046	4787.159180	64886.722656	813.311401	499.503998	103.385422	38.774933	29.462040	136.057632	186.994827	106.947144	1.008767	99998.000000	3.807006	3.278953	0.436021	0.680249	3.680078	4.812156	2.910257	2.698539	2.014459	1.588551	1.469263	2.133723	2.271830	2.029169	0.003791	4.999991	24903.000000		1
7286.587891	5128.689453	2.383730	3.725156	10922.701172	99998.000000	1820.741089	1123.890137	286.192535	138.617142	61.989315	342.507782	449.026276	236.988403	2.989542	0.000000	3.862524	3.710006	0.377257	0.571145	4.038330	4.999991	3.260248	3.050724	2.456658	2.141817	1.792317	2.534670	2.652272	2.374727	0.475605	0.000000	24945.000000		1
25978.777344	8550.874023	1.890332	9.957393	26064.623047	99998.000000	4406.878418	2672.374268	641.883301	274.378754	184.228714	857.205383	1210.429077	737.038208	3.384259	99998.000000	4.414618	3.932010	0.276538	0.998146	4.416051	4.999991	3.644131	3.426897	2.807456	2.438350	2.265357	2.933085	3.082939	2.867490	0.529464	4.999991	25062.000000		1
9270.915039	2840.493408	3.635728	5.538395	4971.572754	68432.335938	847.494690	514.913452	124.666306	85.095772	33.335217	138.601715	171.665573	97.113098	1.967716	99998.000000	3.967123	3.453394	0.560591	0.743384	3.696494	4.835261	2.928137	2.711734	2.095749	1.929908	1.522903	2.141769	2.234683	1.987278	0.293962	4.999991	25114.000000		1
17919.136719	3496.475586	2.346725	4.829135	12506.336914	99998.000000	2054.158447	1281.170044	308.811768	112.100075	102.435631	448.147430	617.660522	441.739410	3.789391	0.000000	4.253317	3.543631	0.370462	0.683869	4.097130	4.999991	3.312634	3.107607	2.489694	2.049606	2.010451	2.651421	2.790750	2.645166	0.578569	0.000000	25211.000000		1
19545.531250	4824.019043	2.692104	8.366183	15671.486328	99998.000000	2655.114502	1611.293579	378.066376	196.865875	110.644547	519.449646	696.431580	417.356293	2.734931	99998.000000	4.291048	3.683409	0.430092	0.922527	4.195110	4.999991	3.424083	3.207175	2.577568	2.294170	2.043930	2.715544	2.842878	2.620507	0.436946	4.999991	25291.000000		1
20811.287109	5835.068848	1.458608	7.092599	15477.799805	99998.000000	2561.791260	1588.455444	379.552734	163.536835	113.059113	514.700684	670.990723	398.684235	3.004329	0.000000	4.318299	3.766046	0.163939	0.850805	4.189709	4.999991	3.408544	3.200975	2.579272	2.213616	2.053306	2.711555	2.826716	2.600629	0.477747	0.000000	25437.000000		1
25215.386719	6847.463379	3.487709	7.120353	16657.169922	99998.000000	2745.298340	1707.413696	434.384705	166.487976	129.683548	587.486145	753.332703	456.362488	4.418568	0.000000	4.401666	3.835530	0.542540	0.852502	4.221601	4.999991	3.438590	3.232339	2.637875	2.221383	2.112885	2.768998	2.876987	2.659310	0.645281	0.000000	25494.000000		1
8462.969727	2382.616943	2.281967	4.718120	6931.868652	92931.171875	1196.490601	717.999207	176.732147	60.712650	55.134167	192.897110	257.313324	192.264938	1.544490	0.000000	3.927523	3.377054	0.358309	0.673769	3.840850	4.968162	3.077909	2.856124	2.247316	1.783279	1.741421	2.285326	2.410462	2.283900	0.188785	0.000000	25570.000000		1
7348.241211	2378.234863	1.921169	4.554682	7501.071289	92030.015625	1302.910400	779.285461	162.500702	59.621006	39.505775	200.257996	280.715820	155.543777	0.834995	0.000000	3.866184	3.376255	0.283566	0.658458	3.875123	4.963930	3.114915	2.891697	2.210855	1.775399	1.596661	2.301590	2.448267	2.191853	0.000000	0.000000	25617.000000		1
16262.192383	3817.736328	4.520761	6.275408	10022.218750	99998.000000	1725.012573	1032.142822	284.157288	110.203575	78.746353	356.541870	501.647186	280.388947	2.041760	0.000000	4.211179	3.581806	0.655212	0.797642	4.000964	4.999991	3.236792	3.013740	2.453559	2.042196	1.896230	2.552110	2.700398	2.447761	0.310005	0.000000	25679.000000		1
11688.492188	7989.211426	2.516331	4.480672	11718.978516	99998.000000	1999.949463	1197.875244	306.119659	78.222115	94.420998	418.787140	521.676086	298.259216	2.781094	99998.000000	4.067759	3.902504	0.400768	0.651343	4.068890	4.999991	3.301019	3.078412	2.485891	1.893330	1.975069	2.621993	2.717401	2.474594	0.444216	4.999991	25712.000000		1
6436.595215	1906.493774	2.056854	1.443190	5153.655273	74232.875000	861.840210	536.154236	152.472382	72.356850	26.606499	162.765900	221.051651	122.174644	2.650690	99998.000000	3.808656	3.280235	0.313203	0.159323	3.712115	4.870596	2.935427	2.729290	2.183191	1.859480	1.424988	2.211563	2.344494	2.086981	0.423359	4.999991	25745.000000		1
9006.435547	2596.310547	2.121612	3.284182	3959.970703	48820.886719	661.532898	413.708221	87.460999	39.774063	23.226721	109.232193	145.241013	90.446060	0.156310	99998.000000	3.954553	3.414357	0.326666	0.516427	3.597692	4.688606	2.820551	2.616694	1.941814	1.599600	1.365988	2.038351	2.162089	1.956390	0.000000	4.999991	25783.000000		1
19763.005859	5278.022461	2.516331	6.290827	15309.443359	99998.000000	2571.011719	1570.159546	419.262024	145.900925	112.945015	494.770477	725.335449	425.703979	3.038467	0.000000	4.295853	3.722471	0.400768	0.798708	4.184959	4.999991	3.410104	3.195944	2.622486	2.164058	2.052867	2.694404	2.860539	2.629108	0.482655	0.000000	25908.000000		1
16277.931641	5066.040039	1.699140	6.145891	12650.766602	99998.000000	2108.993652	1301.106445	325.685974	120.241142	92.376480	442.695374	587.063660	318.402191	1.443989	0.000000	4.211599	3.704669	0.230229	0.788585	4.102117	4.999991	3.324075	3.114313	2.512799	2.080053	1.965561	2.646105	2.768685	2.502976	0.159564	0.000000	25979.000000		1
9406.525391	3901.919434	2.883296	10.312022	16546.394531	99998.000000	2764.214111	1704.117188	371.242065	123.454399	100.933853	413.544800	516.211670	295.227905	1.821122	99998.000000	3.973429	3.591278	0.459889	1.013344	4.218703	4.999991	3.441572	3.231499	2.569657	2.091506	2.004037	2.616523	2.712828	2.470157	0.260339	4.999991	26031.000000		1
5965.079590	1508.497192	1.736145	4.853805	5274.494629	72450.015625	886.729065	547.739868	152.133163	75.785965	41.467033	193.680374	305.105103	175.251953	1.550270	0.000000	3.775616	3.178545	0.239586	0.686082	3.722181	4.860038	2.947791	2.738574	2.182224	1.879589	1.617703	2.287086	2.484449	2.243663	0.190407	0.000000	26109.000000		1
8052.005859	1045.106812	1.119397	2.615010	3668.760986	51271.191406	627.898560	382.608704	106.123787	72.714561	34.442280	143.637466	211.677078	153.520844	1.732185	0.000000	3.905904	3.019161	0.048984	0.417473	3.564519	4.709873	2.797889	2.582755	2.025813	1.861621	1.537092	2.157268	2.325674	2.186167	0.238594	0.000000	26307.000000		1
8942.502930	2752.030273	1.945839	4.896977	7377.931152	93974.523438	1205.954590	761.714294	197.639908	80.356064	55.235928	233.728897	355.289886	210.190720	2.553512	0.000000	3.951459	3.439653	0.289107	0.689928	3.867935	4.973010	3.081331	2.881792	2.295875	1.905019	1.742222	2.368712	2.550583	2.322613	0.407138	0.000000	26414.000000		1
9557.425781	2890.147705	2.340558	4.246308	5454.461426	88075.132812	915.740906	558.354065	173.787186	86.976852	51.516941	230.799347	312.820618	182.026932	1.232138	99998.000000	3.980341	3.460920	0.369319	0.628012	3.736752	4.944853	2.961773	2.746910	2.240018	1.939404	1.711950	2.363235	2.495295	2.260136	0.090659	4.999991	26456.000000		1
8519.189453	1103.602295	2.402232	2.331306	4396.828613	55981.156250	722.193115	462.169189	107.764336	25.342165	34.719814	118.474159	145.780670	115.624786	0.561977	99998.000000	3.930398	3.042813	0.380615	0.367599	3.643140	4.748042	2.858653	2.664801	2.032475	1.403844	1.540577	2.073624	2.163700	2.063051	0.000000	4.999991	26497.000000		1
5784.520508	1992.594849	1.227328	1.770066	3065.156250	45400.546875	543.505859	322.050262	86.582130	46.758732	26.486233	104.489403	152.219513	111.791695	0.449325	0.000000	3.762267	3.299419	0.088961	0.247989	3.486453	4.657061	2.735204	2.507924	1.937428	1.669863	1.423020	2.019072	2.182470	2.048409	0.000000	0.000000	26528.000000		1
9977.084961	2704.926025	3.049818	4.030447	5418.311035	69644.726562	880.117554	562.504761	126.840340	56.528015	25.545692	127.370743	184.712860	132.520584	1.088181	0.000000	3.999004	3.432155	0.484274	0.605353	3.733864	4.842888	2.944541	2.750126	2.103257	1.752264	1.407318	2.105070	2.266497	2.122283	0.036701	0.000000	26589.000000		1
24768.011719	5643.553223	1.791652	7.095683	17386.781250	99998.000000	2917.176758	1774.975342	376.752686	159.145584	94.152710	456.973083	688.154785	443.330627	2.692868	0.000000	4.393891	3.751553	0.253254	0.850994	4.240219	4.999991	3.464963	3.249192	2.576056	2.201795	1.973833	2.659891	2.837686	2.646728	0.430215	0.000000	26630.000000		1
34634.839844	7381.872559	1.877997	5.791261	20146.058594	99998.000000	3403.395996	2058.580566	462.542297	198.820969	127.398499	603.259460	807.026794	405.847778	4.359525	0.000000	4.539513	3.868166	0.273695	0.762773	4.304190	4.999991	3.531913	3.313568	2.665151	2.298462	2.105164	2.780504	2.906888	2.608363	0.639439	0.000000	26691.000000		1
3837.244141	234.946976	2.698272	4.875391	1967.755249	32267.224609	350.830780	216.151581	57.832436	79.042389	25.397673	83.131432	127.774712	101.319321	0.670906	0.000000	3.584019	2.370970	0.431086	0.688009	3.293971	4.508761	2.545098	2.334759	1.762172	1.897860	1.404794	1.919765	2.106445	2.005692	0.000000	0.000000	26788.000000		1
21291.029297	3242.350830	1.298254	3.527797	11982.017578	99998.000000	2002.962280	1230.393311	253.492569	130.016586	80.843292	320.970947	420.029877	198.648285	2.433260	0.000000	4.328197	3.510860	0.113360	0.547504	4.078530	4.999991	3.301673	3.090044	2.403965	2.113999	1.907644	2.506466	2.623280	2.298085	0.386188	0.000000	26817.000000		1
7595.825195	2071.180908	1.600460	4.126042	4247.603516	57653.562500	727.972046	447.943878	113.937981	38.423386	32.903492	144.047607	163.373398	167.743057	1.517862	99998.000000	3.880575	3.316218	0.204245	0.615534	3.628144	4.760826	2.862115	2.651224	2.056669	1.584596	1.517242	2.158506	2.213181	2.224645	0.181232	4.999991	26865.000000		1
7144.652832	1170.809204	1.939672	1.696056	4622.530762	55935.628906	773.642212	481.155762	135.166443	20.253996	28.444407	134.330750	177.290314	131.108231	2.314411	99998.000000	3.853981	3.068486	0.287728	0.229440	3.664880	4.747688	2.888540	2.682286	2.130869	1.306511	1.453997	2.128175	2.248685	2.117630	0.364440	4.999991	26915.000000		1
10977.117188	2533.747803	1.495613	2.106194	5485.854004	71779.273438	964.574951	565.199951	127.993660	62.889767	24.309113	133.501221	185.674988	132.067276	1.805353	0.000000	4.040488	3.403763	0.174819	0.323498	3.739244	4.855999	2.984336	2.752202	2.107188	1.798580	1.385769	2.125485	2.268753	2.120795	0.256562	0.000000	26935.000000		1
23253.201172	5189.574707	1.739229	7.000087	16376.086914	99998.000000	2707.562744	1685.016479	388.970459	163.478241	104.739189	522.576538	698.448303	455.505219	3.107982	0.000000	4.366483	3.715132	0.240357	0.845103	4.214210	4.999991	3.432579	3.226604	2.589917	2.213460	2.020109	2.718150	2.844134	2.658493	0.492478	0.000000	27007.000000		1
11654.925781	2118.593262	1.495613	2.904882	6688.250000	81331.132812	1111.589111	695.262817	179.544525	58.948750	49.876392	188.447281	256.197021	171.767334	1.659205	99998.000000	4.066510	3.326048	0.174819	0.463128	3.825313	4.910257	3.045944	2.842149	2.254172	1.770475	1.697895	2.275190	2.408574	2.234941	0.219900	4.999991	27083.000000		1
12065.590820	3151.679688	2.414567	4.933982	6204.093750	96719.875000	1070.254761	641.470093	214.572708	81.056076	44.658703	258.805847	329.589996	197.544312	2.462593	0.000000	4.081549	3.498542	0.382839	0.693198	3.792678	4.985516	3.029487	2.807176	2.331574	1.908786	1.649906	2.412974	2.517974	2.295665	0.391393	0.000000	27101.000000		1
8076.188477	2598.657471	2.624262	3.490792	5591.650879	66104.148438	913.631592	580.205444	136.501694	52.664089	20.842991	134.981415	185.289520	131.055817	0.630182	0.000000	3.907207	3.414749	0.419007	0.542924	3.747540	4.820229	2.960771	2.763582	2.135138	1.721515	1.318960	2.130274	2.267851	2.117456	0.000000	0.000000	27213.000000		1
8273.131836	4273.349609	3.413699	6.013290	9370.249023	99998.000000	1613.723511	960.344116	302.884827	113.796127	70.565193	370.575958	491.695984	328.883820	0.619325	99998.000000	3.917670	3.630769	0.533225	0.779112	3.971751	4.999991	3.207829	2.982427	2.481277	2.056128	1.848590	2.568877	2.691697	2.517042	0.000000	4.999991	27234.000000		1
15484.498047	5539.942871	2.618094	5.371873	15619.759766	99998.000000	2643.898926	1595.708374	360.100494	148.830490	84.852158	381.803864	548.069824	249.798264	3.354853	0.000000	4.189897	3.743505	0.417985	0.730126	4.193675	4.999991	3.422245	3.202954	2.556424	2.172692	1.928663	2.581840	2.738836	2.397589	0.525674	0.000000	27307.000000		1
6653.406738	3978.060059	2.013681	5.402710	8675.285156	99998.000000	1448.000366	895.375854	207.640472	58.797646	57.974289	233.762817	315.978363	303.927124	2.142033	0.000000	3.823044	3.599671	0.303991	0.732612	3.938284	4.999991	3.160769	2.952005	2.317312	1.769360	1.763235	2.368775	2.499657	2.482769	0.330826	0.000000	27431.000000		1
5422.020508	1416.885498	1.742312	4.523845	2416.698242	38984.445312	436.808502	257.991760	69.088081	53.262337	19.344294	90.048256	123.213867	80.090866	0.683818	99998.000000	3.734161	3.151335	0.241126	0.655508	3.383222	4.590891	2.640291	2.411606	1.839403	1.726420	1.286553	1.954475	2.090660	1.903583	0.000000	4.999991	27496.000000		1
9763.163086	1905.719727	2.019849	2.855542	4035.935547	58285.007812	703.897278	421.473083	109.491226	45.300121	33.150192	129.791473	148.216812	106.398239	1.483340	0.000000	3.989591	3.280059	0.305319	0.455689	3.605944	4.765557	2.847509	2.624770	2.039379	1.656099	1.520486	2.113246	2.170897	2.026934	0.171241	0.000000	27546.000000		1
6341.517578	1522.071777	0.860363	4.650278	3598.612061	47736.015625	608.144104	379.056244	89.915657	41.001389	24.703831	108.325577	141.509689	76.596985	1.126875	0.000000	3.802193	3.182435	0.000000	0.667479	3.556135	4.678846	2.784007	2.578704	1.953835	1.612799	1.392764	2.034731	2.150786	1.884212	0.051876	0.000000	27596.000000		1
9475.123047	1710.235352	2.534833	4.755125	5007.066406	69395.898438	836.217407	521.731567	165.877396	76.334869	34.540958	199.866364	302.946503	138.447540	1.572132	0.000000	3.976585	3.233056	0.403949	0.677162	3.699583	4.841334	2.922319	2.717447	2.219787	1.882723	1.538334	2.300740	2.481366	2.141285	0.196489	0.000000	27675.000000		1
16101.482422	3008.409180	2.510163	5.226937	7420.098145	99998.000000	1228.672485	767.496338	258.404968	106.284142	73.744530	322.512817	409.175140	226.685638	2.430012	99998.000000	4.206866	3.478337	0.399702	0.718247	3.870410	4.999991	3.089436	2.885076	2.412301	2.026469	1.867730	2.508547	2.611909	2.355424	0.385608	4.999991	27747.000000		1
8561.047852	3738.644775	3.136162	5.143676	6682.289062	85088.390625	1146.817749	690.171570	170.604767	48.291348	43.092167	166.999878	193.125305	144.892548	0.895172	0.000000	3.932527	3.572714	0.496399	0.711274	3.824925	4.929870	3.059494	2.838957	2.231991	1.683869	1.634398	2.222716	2.285839	2.161046	0.000000	0.000000	27784.000000		1
9560.761719	2454.878174	1.452441	3.743659	6147.726074	73969.273438	1018.799438	631.913574	157.942932	26.840862	42.672775	180.130432	235.542130	138.447540	1.092453	0.000000	3.980493	3.390030	0.162098	0.573296	3.788714	4.869051	3.008089	2.800658	2.198500	1.428796	1.630151	2.255587	2.372069	2.141285	0.038403	0.000000	27799.000000		1
6843.587402	1914.209229	3.268763	5.439715	5525.714355	72479.570312	928.735779	567.811890	116.312462	45.411137	46.354759	173.716248	209.484543	124.632385	0.440637	0.000000	3.835284	3.281989	0.514383	0.735576	3.742388	4.860216	2.967892	2.754205	2.065626	1.657162	1.666094	2.239841	2.321152	2.095631	0.000000	0.000000	27835.000000		1
12640.652344	2379.955566	1.498697	1.862578	7771.703125	94018.445312	1299.743408	790.189575	174.098633	67.860756	39.268330	192.977280	238.650543	199.234192	2.835302	99998.000000	4.101769	3.376569	0.175714	0.270115	3.890516	4.973213	3.113858	2.897731	2.240795	1.831619	1.594042	2.285506	2.377762	2.299364	0.452599	4.999991	27858.000000		1
9257.389648	2127.341797	2.257297	3.429117	5482.653320	69603.625000	906.794983	555.958008	141.947571	49.586517	27.263334	136.128571	187.953873	180.306198	0.386573	0.000000	3.966489	3.327837	0.353589	0.535182	3.738991	4.842632	2.957509	2.745042	2.152128	1.695364	1.435579	2.133949	2.274051	2.256011	0.000000	0.000000	27881.000000		1
10712.779297	3537.905518	2.211041	4.397411	9776.778320	99998.000000	1610.550415	1011.521790	243.751053	117.891335	73.710609	318.053741	461.456848	250.603119	3.988124	99998.000000	4.029902	3.548746	0.344597	0.643197	3.990196	4.999991	3.206974	3.004975	2.386946	2.071482	1.867530	2.502501	2.664131	2.398987	0.600769	4.999991	27953.000000		1
8996.304688	3913.754883	2.235711	3.860841	7652.834473	96883.617188	1247.933594	785.992554	162.627136	98.981850	58.199402	283.192078	370.628387	196.884384	1.916992	0.000000	3.954064	3.592594	0.349416	0.586682	3.883822	4.986250	3.096191	2.895418	2.211193	1.995556	1.764919	2.452081	2.568939	2.294211	0.282620	0.000000	28008.000000		1
5077.653320	467.932678	0.891200	0.955959	2830.736572	43783.964844	518.906860	301.420044	66.349724	39.425598	12.779014	97.985802	130.281799	79.091728	1.044743	0.000000	3.705663	2.670183	0.000000	0.000000	3.451900	4.641315	2.715089	2.479172	1.821839	1.595778	1.106497	1.991163	2.114884	1.898131	0.019010	0.000000	28055.000000		1
4404.503906	1230.991455	2.929552	4.181550	3252.345215	46489.882812	559.720154	342.846985	89.187889	45.775017	29.240011	124.663223	157.323105	103.992920	0.420252	99998.000000	3.643897	3.090255	0.466801	0.621337	3.512197	4.667358	2.747971	2.535100	1.950306	1.660629	1.465978	2.095738	2.196793	2.017004	0.000000	4.999991	28095.000000		1
18378.453125	3989.266357	1.520283	4.323402	10902.844727	99998.000000	1837.846680	1122.533325	283.506592	124.024887	76.556900	373.668945	504.789520	312.805206	2.945215	0.000000	4.264309	3.600893	0.181925	0.635826	4.037540	4.999991	3.264309	3.050199	2.452563	2.093509	1.883984	2.572487	2.703110	2.495274	0.469117	0.000000	28189.000000		1
9932.639648	981.214844	1.600460	3.466122	5670.236816	70111.343750	940.743835	582.185181	139.779709	51.066715	24.472551	116.935371	156.934555	152.305862	1.159361	99998.000000	3.997065	2.991764	0.204245	0.539844	3.753601	4.845788	2.973471	2.765061	2.145444	1.708138	1.388679	2.067946	2.195719	2.182717	0.064219	4.999991	28208.000000		1
11913.321289	1066.560425	2.198706	2.124696	5892.938477	74623.148438	1013.498474	600.789429	150.936676	77.195229	27.599463	170.709610	220.345474	100.899933	2.381180	99998.000000	4.076033	3.027986	0.342167	0.327297	3.770332	4.872874	3.005823	2.778722	2.178795	1.887590	1.440901	2.232258	2.343104	2.003891	0.376792	4.999991	28223.000000		1
10345.554688	3017.080566	2.251129	5.834434	10644.286133	99998.000000	1792.102417	1082.429321	254.371445	93.724075	56.096291	284.807953	389.164734	242.039566	1.871122	99998.000000	4.014754	3.479587	0.352400	0.765999	4.027117	4.999991	3.253363	3.034400	2.405468	1.971851	1.748934	2.454552	2.590133	2.383886	0.272102	4.999991	28244.000000		1
7721.613770	2428.900635	2.103110	1.856411	5118.950684	68756.945312	879.130737	531.833923	132.807373	47.748611	43.872353	179.248489	255.469254	161.776016	1.611832	99998.000000	3.887708	3.385410	0.322862	0.268674	3.709181	4.837317	2.944053	2.725776	2.123222	1.678961	1.642191	2.253455	2.407339	2.208914	0.207320	4.999991	28430.000000		1
10371.251953	1930.849121	1.187239	4.576268	5925.135742	85283.265625	1014.620972	614.934509	189.606766	78.037094	63.518852	313.918427	419.086273	210.730377	1.946638	99998.000000	4.015831	3.285748	0.074538	0.660511	3.772698	4.930864	3.006304	2.788829	2.277854	1.892301	1.802903	2.496817	2.622303	2.323727	0.289285	4.999991	28543.000000		1
6518.536621	1177.266602	2.633513	3.065236	4493.756836	57718.074219	764.764099	462.027313	98.571709	42.444580	27.661137	148.466599	201.787521	123.013420	0.804553	0.000000	3.814150	3.070875	0.420535	0.486464	3.652610	4.761312	2.883528	2.664668	1.993752	1.627822	1.441870	2.171629	2.304894	2.089952	0.000000	0.000000	28597.000000		1
7415.343262	2196.627197	2.747611	3.823836	5642.646973	71942.335938	932.670593	572.967896	145.231766	66.892464	30.322403	175.662094	227.993134	132.070358	0.884693	0.000000	3.870131	3.341756	0.438955	0.582499	3.751483	4.856985	2.969728	2.758130	2.162062	1.825377	1.481764	2.244678	2.357922	2.120805	0.000000	0.000000	28620.000000		1
12843.173828	3037.282227	2.238794	4.323402	8238.479492	99998.000000	1380.716309	851.543640	208.688934	111.600502	64.638245	314.343994	431.193024	272.349640	1.697215	0.000000	4.108672	3.482485	0.350014	0.635826	3.915847	4.999991	3.140105	2.930207	2.319499	2.047666	1.810490	2.497405	2.634672	2.435127	0.229737	0.000000	28666.000000		1
3037.433350	1189.536865	0.900452	1.523367	2234.427734	32918.269531	399.291748	240.519287	78.561325	38.158184	15.125738	90.359711	101.643112	66.975723	1.153101	99998.000000	3.482507	3.075378	0.000000	0.182805	3.349166	4.517437	2.601290	2.381150	1.895209	1.581588	1.179717	1.955975	2.007078	1.825917	0.061867	4.999991	28714.000000		1
11022.605469	2714.158936	3.833087	4.008861	7754.079590	99998.000000	1329.072876	800.039001	192.912521	59.910877	38.016331	223.820847	305.185303	186.152969	0.074965	99998.000000	4.042284	3.433635	0.583549	0.603021	3.889530	4.999991	3.123549	2.903111	2.285360	1.777506	1.579970	2.349900	2.484564	2.269870	0.000000	4.999991	28728.000000		1
17424.015625	5322.554688	2.692104	5.230021	9280.986328	99998.000000	1538.205933	956.726868	294.608063	123.990967	76.347206	414.799866	546.882568	333.074615	1.218063	99998.000000	4.241148	3.726120	0.430092	0.718503	3.967594	4.999991	3.187015	2.980788	2.469245	2.093390	1.882793	2.617839	2.737894	2.522542	0.085670	4.999991	28852.000000		1
7399.492676	2891.683594	3.419866	5.035745	5792.550293	70521.101562	957.247986	601.174866	123.516075	57.212605	44.825226	185.178513	231.884827	217.255569	0.704729	0.000000	3.869202	3.461151	0.534009	0.702064	3.762870	4.848319	2.981025	2.779001	2.091723	1.757492	1.651523	2.267591	2.365272	2.336971	0.000000	0.000000	28900.000000		1
17562.574219	3221.159424	1.289003	2.633513	9635.751953	99998.000000	1602.415527	995.856445	287.564819	139.021103	52.849113	287.130005	381.091522	166.259781	3.382371	99998.000000	4.244588	3.508012	0.110254	0.420535	3.983886	4.999991	3.204775	2.998197	2.458736	2.143081	1.723038	2.458079	2.581029	2.220787	0.529221	4.999991	28963.000000		1
16917.816406	5365.354004	2.198706	6.155142	15288.976562	99998.000000	2519.729004	1571.331421	394.262177	132.668610	103.928162	492.963379	712.235718	365.700592	5.055266	0.000000	4.228344	3.729598	0.342167	0.789238	4.184379	4.999991	3.401354	3.196268	2.595785	2.122768	2.016733	2.692815	2.852624	2.563126	0.703744	0.000000	29043.000000		1
18238.605469	4339.622070	2.433070	5.526060	11077.547852	99998.000000	1885.197388	1141.723389	303.248688	165.020111	90.683502	415.700317	554.511719	336.583923	4.138278	0.000000	4.260992	3.637452	0.386155	0.742416	4.044444	4.999991	3.275357	3.057561	2.481799	2.217537	1.957528	2.618780	2.743911	2.527093	0.616820	0.000000	29124.000000		1
9443.178711	3483.187744	1.295170	3.944102	9381.035156	99998.000000	1534.992676	968.213806	222.374573	69.248436	48.242008	244.460312	313.042664	183.790833	0.914716	0.000000	3.975118	3.541977	0.112327	0.595948	3.972251	4.999991	3.186106	2.985971	2.347085	1.840410	1.683425	2.388208	2.495604	2.264324	0.000000	0.000000	29183.000000		1
12549.700195	2947.351074	2.627345	4.517677	6170.185059	82369.640625	1054.521484	637.618469	141.284576	68.449753	28.108278	210.021118	287.518555	197.963699	1.184695	0.000000	4.098633	3.469432	0.419517	0.654915	3.790298	4.915767	3.023055	2.804561	2.150095	1.835372	1.448834	2.322263	2.458666	2.296586	0.073607	0.000000	29222.000000		1
10110.910156	2520.703613	2.849375	4.045865	8541.345703	99998.000000	1457.208374	876.121033	244.953705	93.862839	47.517330	256.422119	396.642822	220.823441	1.684196	0.000000	4.004790	3.401522	0.454750	0.607011	3.931526	4.999991	3.163522	2.942564	2.389084	1.972494	1.676852	2.408956	2.598400	2.344045	0.226393	0.000000	29251.000000		1
6054.714355	2635.946045	2.516331	7.262205	5286.323730	71286.539062	901.043823	553.238159	135.332962	72.181076	39.669216	159.117828	239.134689	178.900024	0.400983	0.000000	3.782094	3.420937	0.400768	0.861068	3.723154	4.853007	2.954746	2.742912	2.131404	1.858423	1.598454	2.201719	2.378643	2.252610	0.000000	0.000000	29311.000000		1
27882.783203	5769.422363	3.022064	5.822099	17012.953125	99998.000000	2864.087158	1738.750732	444.989655	173.781021	120.805466	586.268066	885.529480	427.168732	4.923321	99998.000000	4.445336	3.761132	0.480304	0.765080	4.230780	4.999991	3.456986	3.240237	2.648350	2.240002	2.082087	2.768096	2.947203	2.630599	0.692258	4.999991	29361.000000		1
22486.777344	8693.916992	1.927337	7.259121	18287.373047	99998.000000	3069.473389	1882.869263	515.631958	205.636032	122.671127	602.423767	828.221313	514.225769	4.537616	0.000000	4.351927	3.939215	0.284958	0.860884	4.262151	4.999991	3.487064	3.274820	2.712340	2.313099	2.088742	2.779902	2.918146	2.711154	0.656828	0.000000	29481.000000		1
12597.535156	3484.405762	2.735276	5.741921	6460.620605	82363.664062	1090.443970	664.357605	139.135208	75.933983	58.409096	251.679337	350.806122	208.368225	1.765200	0.000000	4.100286	3.542129	0.437001	0.759057	3.810274	4.915736	3.037603	2.822402	2.143437	1.880436	1.766480	2.400848	2.545067	2.318831	0.246794	0.000000	29554.000000		1
4757.610840	3315.716064	1.757731	3.046734	5401.785156	68792.531250	921.920715	559.994629	106.854630	63.916653	25.838648	135.447052	182.202698	107.141418	2.761061	0.000000	3.677389	3.520577	0.244952	0.483835	3.732537	4.837541	2.964694	2.748184	2.028793	1.805614	1.412270	2.131770	2.260555	2.029957	0.441076	0.000000	29593.000000		1
5842.596191	2895.408691	3.037483	6.630038	8677.696289	99998.000000	1451.404785	893.223450	265.608582	83.220856	73.574921	374.399811	530.091614	302.412994	1.696401	0.000000	3.766606	3.461710	0.482514	0.821516	3.938405	4.999991	3.161788	2.950960	2.424242	1.920232	1.866730	2.573336	2.724351	2.480600	0.229529	0.000000	29634.000000		1
5141.850586	1221.351685	1.514116	2.753779	2972.687256	47581.296875	501.875397	316.009216	87.454834	71.453308	25.437761	102.919785	151.106277	62.091080	1.443991	99998.000000	3.711119	3.086841	0.180159	0.439929	3.473149	4.677436	2.700596	2.499700	1.941784	1.854022	1.405479	2.012499	2.179282	1.793029	0.159564	4.999991	29713.000000		1
13821.347656	3304.164307	2.744528	5.359538	11566.761719	99998.000000	1935.123169	1190.995361	275.057159	129.880905	68.462082	345.640869	466.409332	209.388947	0.775515	0.000000	4.140551	3.519062	0.438468	0.729127	4.063212	4.999991	3.286709	3.075910	2.439423	2.113545	1.835450	2.538625	2.668767	2.320954	0.000000	0.000000	29729.000000		1
13287.006836	3634.309570	2.303553	3.694319	8220.223633	99998.000000	1369.337280	841.034241	207.073059	97.766853	48.479458	247.917175	344.694153	214.270508	1.995899	0.000000	4.123427	3.560422	0.362398	0.567534	3.914884	4.999991	3.136510	2.924814	2.316123	1.990192	1.685558	2.394307	2.537434	2.330962	0.300139	0.000000	29775.000000		1
10277.071289	1613.032837	2.729109	3.854673	4874.145020	61874.761719	838.980469	514.645142	91.846077	69.464302	31.309200	143.356842	189.449493	102.725502	0.654797	0.000000	4.011869	3.207643	0.436021	0.585988	3.687898	4.791513	2.923752	2.711508	1.963061	1.841762	1.495672	2.156418	2.277493	2.011678	0.000000	0.000000	29825.000000		1
7891.928711	1042.846436	2.260381	3.200921	3834.277588	56698.113281	713.222534	404.537170	115.819061	85.132774	25.986666	140.556808	180.303116	100.483627	0.132694	0.000000	3.897183	3.018220	0.354182	0.505275	3.583683	4.753569	2.853225	2.606958	2.063780	1.930097	1.414751	2.147852	2.256003	2.002095	0.000000	0.000000	29845.000000		1
12636.402344	1967.520874	1.745396	3.213256	5092.251953	77622.828125	881.329468	530.486328	153.684296	57.746090	50.416046	254.568802	318.611877	212.185898	1.322899	99998.000000	4.101624	3.293919	0.241894	0.506945	3.706910	4.889989	2.945138	2.724674	2.186630	1.761523	1.702569	2.405805	2.503262	2.326716	0.121527	4.999991	29888.000000		1
11896.052734	3916.230957	2.322055	4.446751	9109.987305	99998.000000	1509.372925	941.986572	206.049255	87.479500	50.400627	256.638000	348.943542	196.560593	1.007620	0.000000	4.075403	3.592868	0.365873	0.648043	3.959518	4.999991	3.178797	2.974045	2.313971	1.941906	1.702436	2.409321	2.542755	2.293496	0.003297	0.000000	29929.000000		1
19876.238281	8589.149414	1.915002	8.298341	17580.388672	99998.000000	2898.674316	1801.976562	444.638123	139.909225	118.813370	562.665161	798.438538	482.290558	3.428983	99998.000000	4.298334	3.933950	0.282169	0.918991	4.245028	4.999991	3.462199	3.255749	2.648007	2.145846	2.074865	2.750250	2.902241	2.683309	0.535165	4.999991	29969.000000		1
11912.122070	1225.169434	1.625130	1.862578	5202.748535	71129.601562	903.751343	530.547974	133.232925	63.013119	38.062588	141.281494	178.073578	57.928032	1.512736	0.000000	4.075989	3.088196	0.210888	0.270115	3.716233	4.852050	2.956049	2.724725	2.124612	1.799431	1.580498	2.150085	2.250599	1.762889	0.179763	0.000000	29993.000000		1
16750.343750	4351.337402	3.170084	6.593033	12339.925781	99998.000000	2083.679199	1266.864624	296.257874	118.631432	106.277969	466.739288	632.332947	342.020538	1.179760	0.000000	4.224024	3.638623	0.501071	0.819085	4.091312	4.999991	3.318831	3.102730	2.471670	2.074200	2.026443	2.669074	2.800946	2.534052	0.071794	0.000000	30083.000000		1
13393.589844	2834.137939	3.839255	5.723419	7768.934082	98602.484375	1288.799316	804.109558	193.655716	101.078789	53.542957	246.202621	319.956390	139.101288	2.022389	99998.000000	4.126897	3.452421	0.584247	0.757656	3.890362	4.993888	3.110185	2.905315	2.287030	2.004660	1.728702	2.391293	2.505091	2.143331	0.305865	4.999991	30167.000000		1
10018.681641	3906.841064	2.867877	4.970987	7823.099609	99998.000000	1298.784424	803.591492	200.723633	77.574532	54.733280	210.730377	317.588074	193.837646	1.748494	99998.000000	4.000811	3.591826	0.457561	0.696443	3.893379	4.999991	3.113537	2.905035	2.302598	1.889719	1.738251	2.323727	2.501864	2.287438	0.242664	4.999991	30196.000000		1
14569.049805	4098.464355	3.117660	5.106671	11722.537109	99998.000000	1986.822021	1192.944336	306.073395	123.812111	83.344208	332.334534	453.161591	270.570312	1.195225	0.000000	4.163431	3.612621	0.493829	0.708138	4.069022	4.999991	3.298159	3.076620	2.485826	2.092763	1.920875	2.521575	2.656253	2.432280	0.077450	0.000000	30231.000000		1
11009.736328	2401.837646	1.548037	3.472290	5628.048340	69210.265625	933.777710	573.353394	138.990280	81.682076	32.169563	143.640549	198.182632	96.357582	1.552904	0.000000	4.041777	3.380544	0.189781	0.540616	3.750358	4.840170	2.970243	2.758422	2.142984	1.912127	1.507445	2.157277	2.297065	1.983886	0.191145	0.000000	30262.000000		1
11781.886719	2796.537842	1.742312	5.501390	9141.743164	99998.000000	1578.880371	942.285706	242.714905	101.858978	79.868835	326.419922	431.930023	263.739838	1.732686	0.000000	4.071215	3.446621	0.241126	0.740472	3.961029	4.999991	3.198349	2.974183	2.385097	2.007999	1.902377	2.513777	2.635413	2.421176	0.238720	0.000000	30322.000000		1
6183.111816	1890.183838	2.001346	4.699618	5539.634277	81384.093750	958.583252	577.090881	174.030792	69.988533	50.949532	222.189545	289.411957	176.235672	0.976006	0.000000	3.791207	3.276504	0.301322	0.672063	3.743481	4.910540	2.981630	2.761244	2.240626	1.845027	1.707140	2.346724	2.461516	2.246094	0.000000	0.000000	30404.000000		1
6377.492676	1949.632202	1.982844	3.074487	3240.898438	47518.000000	578.709839	338.616089	91.161484	41.152493	26.948793	110.740143	170.709610	88.225769	0.825430	99998.000000	3.804650	3.289953	0.297289	0.487773	3.510665	4.676858	2.762461	2.529708	1.959811	1.614396	1.430539	2.044305	2.232258	1.945596	0.000000	4.999991	30461.000000		1
8487.787109	1725.216187	2.272716	4.138377	3976.296143	54190.195312	694.297607	408.342529	107.153755	65.877914	21.632427	113.157791	174.366928	72.541870	0.218100	99998.000000	3.928794	3.236844	0.356545	0.616830	3.599479	4.733921	2.841546	2.611025	2.030007	1.818740	1.335105	2.053684	2.241464	1.860589	0.000000	4.999991	30490.000000		1
2663.024170	1103.182861	0.277536	1.646716	2303.790283	33764.781250	396.867920	245.070892	72.039223	19.156185	15.653058	78.444145	99.805206	32.240490	1.125197	0.000000	3.425375	3.042648	0.000000	0.216619	3.362443	4.528464	2.598646	2.389292	1.857569	1.282309	1.194599	1.894561	1.999153	1.508402	0.051228	0.000000	30524.000000		1
11721.266602	2106.862793	1.125565	4.175382	6059.071777	74350.421875	1006.871521	626.652710	160.783051	52.176861	39.317669	154.742004	209.401276	123.704178	1.603985	99998.000000	4.068974	3.323636	0.051370	0.620696	3.782406	4.871284	3.002974	2.797027	2.206240	1.717478	1.594588	2.189608	2.320979	2.092384	0.205200	4.999991	30623.000000		1
9168.849609	2473.997314	2.063021	2.343642	5080.703125	63879.136719	856.653381	522.255798	123.201530	53.262337	24.753170	115.865318	170.746613	148.818146	2.148282	99998.000000	3.962315	3.393399	0.314504	0.369891	3.705924	4.805359	2.932805	2.717883	2.090616	1.726420	1.393631	2.063953	2.232352	2.172656	0.332091	4.999991	30641.000000		1
9302.240234	2798.246338	2.275799	4.807549	9726.093750	99998.000000	1667.275757	994.515015	244.099503	117.274582	78.653839	336.062775	428.109283	215.106201	2.372078	0.000000	3.968588	3.446886	0.357134	0.681924	3.987938	4.999991	3.222008	2.997611	2.387567	2.069204	1.895720	2.526420	2.631555	2.332653	0.375129	0.000000	30678.000000		1
20537.089844	6679.510742	2.599592	4.070535	19363.486328	99998.000000	3177.934570	1955.657715	454.826782	191.712952	107.218513	562.634277	736.134705	487.788879	3.479544	99998.000000	4.312539	3.824745	0.414905	0.609652	4.286983	4.999991	3.502145	3.291293	2.657846	2.282651	2.030270	2.750226	2.866957	2.688232	0.541522	4.999991	30748.000000		1
12296.161133	4010.590332	2.661267	3.059069	6894.758789	84143.882812	1118.533691	720.025269	183.766159	29.329439	45.790436	198.043869	243.559860	172.766464	0.819394	0.000000	4.089769	3.603208	0.425088	0.485589	3.838519	4.925023	3.048649	2.857348	2.264266	1.467304	1.660775	2.296762	2.386606	2.237459	0.000000	0.000000	30790.000000		1
8967.161133	2557.705322	2.001346	4.471421	10561.287109	99998.000000	1807.647583	1087.770386	280.836090	113.574097	75.307983	315.466461	408.308594	225.513809	2.048563	0.000000	3.952655	3.407851	0.301322	0.650446	4.023717	4.999991	3.257114	3.036537	2.448453	2.055279	1.876841	2.498953	2.610989	2.353173	0.311449	0.000000	30812.000000		1
10956.098633	3343.204590	0.854196	2.368311	6102.589355	79993.500000	991.378845	625.567261	128.218781	60.771240	34.204830	144.161697	192.416046	122.834564	1.952774	0.000000	4.039656	3.524163	0.000000	0.374439	3.785514	4.903055	2.996240	2.796274	2.107952	1.783698	1.534087	2.158850	2.284241	2.089321	0.290652	0.000000	30838.000000		1
24648.925781	6768.893066	5.300947	7.040175	24722.980469	99998.000000	4107.265625	2526.201904	636.298645	241.598602	148.121216	687.963623	977.847412	566.655518	3.700008	0.000000	4.391798	3.830518	0.724353	0.847583	4.393101	4.999991	3.613553	3.402468	2.803661	2.383094	2.170617	2.837565	2.990271	2.753319	0.568203	0.000000	30863.000000		1
13646.703125	2396.188477	2.063021	4.132210	7742.386230	99407.156250	1301.195923	779.094238	179.492096	67.592468	39.083305	191.299728	225.896194	125.720947	1.948093	0.000000	4.135028	3.379521	0.314504	0.616182	3.888875	4.997417	3.114343	2.891590	2.254045	1.829898	1.591991	2.281714	2.353909	2.099408	0.289610	0.000000	30895.000000		1
7084.307129	2683.753174	1.332175	1.887248	4775.563965	61471.863281	816.416748	507.262695	115.149887	42.617271	25.582697	129.893250	165.704697	125.057938	2.129201	0.000000	3.850297	3.428743	0.124561	0.275829	3.679025	4.788676	2.911912	2.705233	2.061264	1.629586	1.407946	2.113587	2.219335	2.097111	0.328217	0.000000	30954.000000		1
7692.941406	910.291931	2.069189	2.698272	3436.728271	48435.089844	594.187134	365.386047	85.734108	46.249912	29.209173	108.189888	136.868668	58.476936	0.873150	0.000000	3.886092	2.959181	0.315800	0.431086	3.536145	4.685160	2.773923	2.562752	1.933154	1.665111	1.465519	2.034187	2.136304	1.766985	0.000000	0.000000	30975.000000		1
12903.571289	4061.234619	2.303553	7.271456	8468.156250	99998.000000	1426.503662	875.939087	257.553864	88.145592	73.010597	323.527374	442.288300	312.484497	4.691094	0.000000	4.110710	3.608658	0.362398	0.861621	3.927789	4.999991	3.154273	2.942474	2.410868	1.945201	1.863386	2.509911	2.645705	2.494828	0.671274	0.000000	31056.000000		1
8090.638672	2346.756104	0.669171	2.812370	4380.281250	55622.273438	729.779114	457.694672	99.802124	66.090691	23.664612	117.928337	159.697586	105.858582	1.712753	0.000000	3.907983	3.370468	0.000000	0.449072	3.641502	4.745249	2.863191	2.660576	1.999140	1.820140	1.374099	2.071618	2.203298	2.024726	0.233695	0.000000	31096.000000		1
19171.714844	5043.568848	3.086823	5.544562	11108.844727	99998.000000	1847.597412	1130.689819	279.312714	138.203918	70.907486	312.052765	469.752106	284.148010	4.035140	0.000000	4.282661	3.702738	0.489512	0.743867	4.045669	4.999991	3.266607	3.053344	2.446091	2.140520	1.850692	2.494228	2.671869	2.453545	0.605859	0.000000	31147.000000		1
11002.823242	1575.136719	2.093859	4.002693	5446.000000	74535.085938	901.999756	535.207520	126.269852	32.548862	9.679856	111.446320	166.265945	142.774017	1.993009	99998.000000	4.041504	3.197318	0.320947	0.602352	3.736078	4.872361	2.955206	2.728522	2.101300	1.512536	0.985869	2.047066	2.220803	2.154649	0.299509	4.999991	31198.000000		1
14288.229492	4099.516113	2.639680	6.142807	10613.100586	99998.000000	1762.603394	1071.022583	309.542603	140.655487	80.837128	333.453918	432.509766	343.257141	2.608057	0.000000	4.154978	3.612733	0.421551	0.788367	4.025842	4.999991	3.246155	3.029799	2.490721	2.148157	1.907611	2.523036	2.635996	2.535619	0.416317	0.000000	31258.000000		1
12803.708008	1979.063354	0.903535	3.299600	6183.019531	77701.851562	1027.473999	643.292603	172.615356	51.227070	39.733974	178.659485	253.372314	191.389160	1.293980	99998.000000	4.107336	3.296460	0.000000	0.518461	3.791201	4.890431	3.011771	2.808408	2.237079	1.709499	1.599162	2.252026	2.403759	2.281917	0.111928	4.999991	31378.000000		1
5100.642578	2476.300781	1.279752	4.366574	4606.380859	53212.539062	790.682922	479.336365	112.957352	50.258774	29.930769	131.385773	150.067062	136.254990	1.865120	0.000000	3.707625	3.393803	0.107126	0.640141	3.663360	4.726014	2.898002	2.680640	2.052915	1.701212	1.476118	2.118548	2.176285	2.134352	0.270707	0.000000	31392.000000		1
7234.062500	3253.671143	3.860841	4.964819	7340.482422	95682.687500	1240.945801	757.480347	179.677124	65.356758	38.805767	200.954926	287.395203	176.636551	2.921370	99998.000000	3.859382	3.512374	0.586682	0.695903	3.865725	4.980834	3.093753	2.879371	2.254493	1.815290	1.588896	2.303099	2.458479	2.247081	0.465587	4.999991	31466.000000		1
7290.044922	2439.385254	1.890332	2.781532	3016.174072	47630.734375	509.951721	317.184113	104.551079	38.821186	33.995136	140.199097	193.384338	120.595772	0.340708	0.000000	3.862730	3.387280	0.276538	0.444284	3.479456	4.677887	2.707529	2.501312	2.019329	1.589069	1.531417	2.146745	2.286421	2.081332	0.000000	0.000000	31628.000000		1
7208.334961	951.697266	2.297385	5.032661	6599.136230	95341.445312	1120.639893	679.970581	172.374832	72.486366	55.269848	261.686066	352.699524	165.291473	0.700916	99998.000000	3.857835	2.978499	0.361234	0.701798	3.819487	4.979282	3.049466	2.832490	2.236474	1.860256	1.742488	2.417781	2.547405	2.218251	0.000000	4.999991	31691.000000		1
9534.666992	2129.494385	2.673601	5.156011	6340.104980	78995.484375	1050.635986	656.750000	141.543610	69.143593	47.736275	203.465088	245.428604	132.791962	0.941465	0.000000	3.979306	3.328276	0.427097	0.712314	3.802096	4.897602	3.021452	2.817400	2.150890	1.839752	1.678849	2.308490	2.389925	2.123172	0.000000	0.000000	31770.000000		1
9789.680664	3013.645264	3.327354	3.271847	4715.789062	66735.976562	802.709534	491.625061	119.868011	69.112755	25.928076	133.421036	164.872086	127.321404	1.313858	0.000000	3.990768	3.479092	0.522099	0.514793	3.673554	4.824360	2.904558	2.691634	2.078703	1.839558	1.413770	2.125224	2.217147	2.104901	0.118548	0.000000	31841.000000		1
8919.205078	2658.290771	3.364359	4.489923	6453.087402	84346.585938	1096.571289	670.410950	183.377609	80.322144	49.068451	206.542648	265.904633	150.233582	1.166645	0.000000	3.950326	3.424603	0.526902	0.652239	3.809767	4.926067	3.040037	2.826341	2.263346	1.904835	1.690802	2.315010	2.424726	2.176767	0.066939	0.000000	31932.000000		1
4369.892090	560.938232	2.121612	4.119875	3100.844238	48686.328125	552.939026	326.099213	87.997566	35.567844	27.047472	136.492447	185.826096	117.108063	0.745888	99998.000000	3.640471	2.748915	0.326666	0.614884	3.491480	4.687407	2.742677	2.513350	1.944471	1.551058	1.432127	2.135109	2.269107	2.068587	0.000000	4.999991	31988.000000		1
8211.277344	2617.465088	2.340558	4.277146	8609.083008	99998.000000	1408.485352	883.577515	187.673264	139.024200	51.998001	229.701538	302.197144	158.504166	1.409525	0.000000	3.914411	3.417881	0.369319	0.631154	3.934957	4.999991	3.148752	2.946245	2.273402	2.143090	1.715987	2.361164	2.480290	2.200041	0.149073	0.000000	32021.000000		1
7122.699707	2497.168457	1.797820	5.026494	8124.356445	99998.000000	1330.361938	838.949646	176.392944	97.939545	68.061195	271.513947	394.225159	288.147644	0.874828	0.000000	3.852645	3.397448	0.254746	0.701265	3.909789	4.999991	3.123970	2.923736	2.246481	1.990958	1.832900	2.433792	2.595744	2.459615	0.000000	0.000000	32122.000000		1
4402.505859	1443.513550	0.425556	0.783270	3255.752686	44918.828125	526.739563	339.263672	81.185593	70.148888	21.916132	87.072449	123.201530	119.254349	1.615209	99998.000000	3.643700	3.159421	0.000000	0.000000	3.512651	4.652429	2.721596	2.530537	1.909479	1.846021	1.340764	1.939881	2.090616	2.076474	0.208229	4.999991	32156.000000		1
20942.666016	6157.091309	3.407531	7.499653	14718.287109	99998.000000	2449.154541	1513.165894	349.255005	144.846298	106.345818	469.567078	633.776184	401.848175	5.069562	0.000000	4.321032	3.789376	0.532440	0.875041	4.167857	4.999991	3.389016	3.179887	2.543143	2.160908	2.026721	2.671698	2.801936	2.604062	0.704970	0.000000	32244.000000		1
7159.895508	1356.653809	2.590341	3.453787	4456.566895	60596.515625	736.304321	463.566101	100.107414	19.584826	25.770805	121.770676	170.839127	76.640160	1.659604	99998.000000	3.854907	3.132469	0.413357	0.538296	3.649000	4.782448	2.867057	2.666112	2.000466	1.291920	1.411128	2.085543	2.232587	1.884456	0.220004	4.999991	32305.000000		1
7848.355469	1724.707275	1.070057	2.349809	4131.688965	59376.003906	664.246582	425.475769	108.522934	54.770283	23.223637	136.005219	174.049301	81.561806	1.581114	0.000000	3.894779	3.236715	0.029407	0.371033	3.616128	4.773611	2.822329	2.628875	2.035522	1.738545	1.365930	2.133556	2.240672	1.911487	0.198963	0.000000	32324.000000		1
26300.511719	7377.462402	3.907097	6.852067	17582.669922	99998.000000	2958.748535	1792.839478	460.664307	186.590866	129.103806	613.287781	846.418457	441.230591	2.930217	99998.000000	4.419964	3.867907	0.591854	0.835822	4.245085	4.999991	3.471108	3.253541	2.663385	2.270890	2.110939	2.787664	2.927585	2.644666	0.466900	4.999991	32416.000000		1
8602.367188	2105.718750	1.279752	2.781532	6046.496094	77222.593750	1031.125122	626.917908	141.528183	55.642982	40.153362	171.582306	240.728989	130.062851	2.403383	0.000000	3.934618	3.323400	0.107126	0.444284	3.781504	4.887744	3.013311	2.797211	2.150843	1.745410	1.603722	2.234473	2.381528	2.114153	0.380823	0.000000	32456.000000		1
7618.370605	2985.749756	3.469206	7.567495	8507.041992	99998.000000	1449.135132	880.549255	189.862717	73.257301	50.277275	236.251389	308.037750	268.013916	0.251322	0.000000	3.881862	3.475053	0.540230	0.878952	3.929779	4.999991	3.161109	2.944754	2.278440	1.864851	1.701372	2.373374	2.488604	2.428157	0.000000	0.000000	32503.000000		1
9940.348633	1128.432495	2.081524	4.545431	5790.820312	79260.984375	977.446533	601.921143	160.064545	62.263767	47.662266	202.345688	247.719818	137.781448	0.064952	0.000000	3.997402	3.052476	0.318381	0.657575	3.762740	4.899059	2.990093	2.779540	2.204295	1.794235	1.678175	2.306094	2.393961	2.139191	0.000000	0.000000	32550.000000		1
6432.037598	2322.406738	1.874913	6.667043	6018.939941	74778.906250	1018.046997	624.968994	130.220123	62.871265	42.777622	176.408356	252.342346	149.160446	1.771172	99998.000000	3.808349	3.365938	0.272981	0.823933	3.779520	4.873779	3.007768	2.795858	2.114678	1.798452	1.631217	2.246519	2.401990	2.173654	0.248261	4.999991	32600.000000		1
3906.825684	533.631714	2.161701	2.056854	2211.046875	37188.562500	403.639801	229.510345	51.701965	34.078396	19.146935	91.004211	132.400330	85.906792	1.270047	99998.000000	3.591824	2.727242	0.334796	0.313203	3.344598	4.570409	2.605994	2.360802	1.713507	1.532479	1.282099	1.959062	2.121889	1.934028	0.103820	4.999991	32626.000000		1
13484.291992	3148.503418	3.521630	4.317234	8516.502930	99998.000000	1455.268799	875.060181	218.822098	114.921692	58.350506	294.222595	377.387939	230.494049	4.870316	0.000000	4.129828	3.498104	0.546744	0.635206	3.930261	4.999991	3.162943	2.942038	2.340091	2.060402	1.766045	2.468676	2.576788	2.362660	0.687557	0.000000	32685.000000		1
4819.640137	1935.490112	2.750695	4.295648	5940.313965	77693.757812	992.035645	621.897583	148.408005	80.494835	43.391289	181.613708	288.974060	160.268066	0.066424	0.000000	3.683015	3.286791	0.439442	0.633029	3.773809	4.890386	2.996527	2.793719	2.171457	1.905768	1.637403	2.259149	2.460859	2.204847	0.000000	0.000000	32764.000000		1
10323.691406	2210.260498	2.405316	5.245440	10931.083008	99998.000000	1783.085571	1123.421387	287.530884	112.019897	93.693237	420.689819	562.658997	292.838013	0.934820	0.000000	4.013835	3.344444	0.381172	0.719782	4.038663	4.999991	3.251172	3.050543	2.458684	2.049295	1.971708	2.623962	2.750245	2.466627	0.000000	0.000000	32792.000000		1
11937.569336	2704.543701	1.526451	2.741444	7617.818359	95540.054688	1261.360107	788.401001	210.936981	74.928680	43.064411	214.748489	295.372833	177.000443	1.726657	99998.000000	4.076916	3.432094	0.183683	0.437979	3.881831	4.980186	3.100839	2.896747	2.324153	1.874648	1.634119	2.331930	2.470371	2.247974	0.237206	4.999991	32850.000000		1
10964.023438	3930.558105	2.470075	6.192147	8710.895508	99998.000000	1481.135132	893.439270	205.938248	95.811760	62.951443	313.135162	418.491089	194.105942	4.263102	0.000000	4.039970	3.594454	0.392710	0.791841	3.940063	4.999991	3.170595	2.951065	2.313737	1.981419	1.799006	2.495732	2.621686	2.288039	0.629726	0.000000	32898.000000		1
8613.233398	2199.865234	2.433070	2.368311	6425.031250	91088.757812	1099.365234	647.141052	164.215256	58.501606	39.265247	200.723633	295.601044	193.418259	1.738964	0.000000	3.935166	3.342396	0.386155	0.374439	3.807875	4.959465	3.041142	2.810999	2.215414	1.767168	1.594008	2.302598	2.470706	2.286497	0.240290	0.000000	32935.000000		1
12292.356445	2457.881592	2.426902	4.385077	7831.654297	98029.546875	1321.422119	805.161133	187.059586	81.447708	44.905403	221.699234	290.923004	209.672653	2.071332	99998.000000	4.089635	3.390561	0.385052	0.641977	3.893853	4.991357	3.121042	2.905883	2.271980	1.910879	1.652299	2.345764	2.463778	2.321542	0.316250	4.999991	33065.000000		1
10603.219727	2320.627441	1.366096	2.636597	6717.135254	93492.078125	1092.340454	683.282471	205.216644	101.337822	50.036743	236.007782	313.101257	152.324356	2.660224	99998.000000	4.025438	3.365605	0.135481	0.421044	3.827184	4.970775	3.038358	2.834600	2.312212	2.005772	1.699289	2.372926	2.495685	2.182769	0.424918	4.999991	33096.000000		1
20269.750000	3927.313965	0.949792	5.911527	14492.083008	99998.000000	2440.335205	1490.383301	333.484772	128.712173	89.588776	381.221039	527.895996	239.723679	2.956386	0.000000	4.306849	3.594096	0.000000	0.771700	4.161131	4.999991	3.387450	3.173298	2.523076	2.109620	1.952254	2.581177	2.722548	2.379711	0.470761	0.000000	33217.000000		1
12690.451172	3464.679199	3.012813	5.569232	6873.703125	85068.359375	1148.190063	705.238708	154.630997	99.598595	53.842079	244.299957	356.708405	237.506470	3.703557	0.000000	4.103477	3.539663	0.478972	0.745795	3.837191	4.929768	3.060014	2.848336	2.189296	1.998253	1.731122	2.387923	2.552313	2.375675	0.568619	0.000000	33335.000000		1
6451.301758	1667.528687	1.927337	5.415045	3920.631592	54680.835938	699.120605	414.324982	90.106850	48.846420	31.753258	136.569534	193.223984	130.861542	1.428398	0.000000	3.809647	3.222073	0.284958	0.733602	3.593356	4.737835	2.844552	2.617341	1.954758	1.688833	1.501788	2.135354	2.286061	2.116812	0.154849	0.000000	33402.000000		1
7157.462402	2908.394287	1.751564	3.904013	7575.703613	95019.390625	1287.115601	783.578003	205.068634	63.568192	57.607323	225.430557	296.199280	171.412704	0.757669	99998.000000	3.854759	3.463653	0.243426	0.591511	3.879423	4.977812	3.109617	2.894082	2.311899	1.803240	1.760478	2.353013	2.471584	2.234043	0.000000	4.999991	33458.000000		1
10222.680664	3400.836426	2.611927	4.644111	6851.389160	82793.671875	1124.963257	700.896790	138.854584	102.583656	37.788136	168.535568	245.521118	183.352936	1.122445	0.000000	4.009565	3.531586	0.416961	0.666903	3.835779	4.917997	3.051138	2.845654	2.142560	2.011078	1.577356	2.226691	2.390089	2.263288	0.050165	0.000000	33509.000000		1
10406.033203	2952.201904	1.782401	4.542347	6287.940430	80005.320312	1088.017090	655.161865	148.833572	62.908272	48.223507	176.325104	237.404709	163.567673	0.662187	0.000000	4.017285	3.470146	0.251005	0.657280	3.798508	4.903119	3.036636	2.816349	2.172701	1.798708	1.683259	2.246314	2.375489	2.213697	0.000000	0.000000	33596.000000		1
7487.872559	2171.568848	2.408400	1.831741	6548.436523	99998.000000	1101.856812	678.629150	193.079056	94.495003	54.397152	291.262207	369.956146	259.083405	3.578706	99998.000000	3.874358	3.336774	0.381729	0.262864	3.816138	4.999991	3.042125	2.831633	2.285735	1.975409	1.735576	2.464284	2.568150	2.413440	0.553726	4.999991	33637.000000		1
8958.788086	2388.879883	2.278883	3.342773	7467.477051	97192.500000	1188.195435	767.431580	185.662659	75.465256	59.016594	229.143372	311.025879	203.622360	3.452040	0.000000	3.952249	3.378194	0.357722	0.524107	3.873174	4.987633	3.074888	2.885040	2.268725	1.877747	1.770974	2.360107	2.492796	2.308825	0.538076	0.000000	33673.000000		1
7498.212402	1832.335938	0.767851	5.088169	7396.920898	91393.210938	1224.343018	752.574097	178.354202	48.951267	47.156532	245.101730	355.585907	154.119095	1.886017	99998.000000	3.874958	3.263005	0.000000	0.706562	3.869051	4.960914	3.087903	2.876549	2.251283	1.689764	1.673542	2.389346	2.550945	2.187856	0.275546	4.999991	33702.000000		1
15153.353516	3038.845703	2.001346	2.769197	9777.887695	99998.000000	1667.454590	1014.155334	226.827484	87.892723	71.622917	312.453674	406.174652	256.570160	2.179546	99998.000000	4.180509	3.482709	0.301322	0.442354	3.990245	4.999991	3.222054	3.006104	2.355696	1.943953	1.855052	2.494786	2.608713	2.409206	0.338366	4.999991	33769.000000		1
6582.230957	1330.843018	2.186371	5.556897	4054.857422	54787.558594	714.277161	423.779724	98.645721	56.891895	30.535181	131.866837	189.526581	127.228897	0.044510	99998.000000	3.818373	3.124127	0.339724	0.744832	3.607975	4.738682	2.853867	2.627140	1.994078	1.755050	1.484800	2.120136	2.277670	2.104586	0.000000	4.999991	33834.000000		1
8785.701172	4115.773438	3.466122	2.923384	4533.910156	65518.265625	779.785034	474.297516	138.540054	42.978065	43.443710	189.205872	248.919388	143.924255	0.845543	99998.000000	3.943776	3.614451	0.539844	0.465886	3.656473	4.816362	2.891975	2.676051	2.141575	1.633247	1.637927	2.276935	2.396059	2.158134	0.000000	4.999991	33928.000000		1
11096.072266	2162.940430	2.063021	4.597855	6070.133301	75364.171875	998.058228	628.379639	158.757034	93.292351	35.077530	154.664917	233.038132	169.654968	0.796300	0.000000	4.045169	3.335045	0.314504	0.662555	3.783198	4.877165	2.999156	2.798222	2.200733	1.969846	1.545029	2.189392	2.367427	2.229567	0.000000	0.000000	33998.000000		1
11566.881836	6657.520508	1.051555	8.091730	17445.937500	99998.000000	2938.914062	1786.206299	508.517761	209.527710	130.781357	681.194824	906.354004	463.701782	3.502880	0.000000	4.063216	3.823313	0.021832	0.908041	4.241694	4.999991	3.468187	3.251932	2.706306	2.321241	2.116546	2.833271	2.957298	2.666239	0.544425	0.000000	34030.000000		1
6862.490723	2146.892822	3.660398	5.078918	9332.325195	99998.000000	1553.433350	950.429871	210.862976	83.082092	52.519154	237.278275	308.777832	213.986801	0.919550	99998.000000	3.836482	3.331810	0.563528	0.705771	3.969990	4.999991	3.191293	2.977920	2.324000	1.919507	1.720318	2.375258	2.489646	2.330387	0.000000	4.999991	34058.000000		1
11860.971680	3200.766602	0.909703	2.392981	6746.070312	85450.726562	1098.184082	696.653564	167.736893	56.157967	30.180552	182.514160	255.839294	138.462952	3.505811	0.000000	4.074120	3.505254	0.000000	0.378939	3.829051	4.931716	3.040675	2.843017	2.224629	1.749411	1.479727	2.261297	2.407967	2.141334	0.544788	0.000000	34091.000000		1
6778.144043	3396.534668	1.489446	4.378909	6674.052734	86056.414062	1158.739502	692.854431	152.521713	59.540829	36.332611	164.221420	223.213348	123.300209	1.069080	99998.000000	3.831111	3.531036	0.173025	0.641366	3.824390	4.934783	3.063986	2.840642	2.183332	1.774815	1.560297	2.215430	2.348720	2.090964	0.029010	4.999991	34159.000000		1
7910.196777	575.080261	0.906619	2.763030	3640.859375	47387.925781	594.344360	385.291565	99.037354	24.771673	29.955439	112.673645	138.897766	71.271370	1.852606	0.000000	3.898187	2.759728	0.000000	0.441386	3.561204	4.675668	2.774038	2.585789	1.995799	1.393955	1.476476	2.051822	2.142695	1.852915	0.267783	0.000000	34205.000000		1
5541.166992	519.150513	2.550252	2.294302	3638.821045	51140.808594	628.345703	382.263336	123.735016	66.698189	25.021456	104.199532	171.011810	112.315933	1.894661	99998.000000	3.743601	2.715293	0.406583	0.360651	3.560961	4.708767	2.798199	2.582363	2.092493	1.824114	1.398313	2.017866	2.233026	2.050441	0.277532	4.999991	34278.000000		1
10688.343750	2010.758057	0.885033	2.997394	7412.691406	94238.171875	1248.063110	762.781311	183.871002	57.268112	51.387421	181.447189	258.102753	157.107239	2.436901	0.000000	4.028911	3.303360	0.000000	0.476744	3.869976	4.974227	3.096236	2.882400	2.264513	1.757913	1.710857	2.258750	2.411793	2.196196	0.386838	0.000000	34307.000000		1
18645.683594	5330.748047	1.347594	4.681116	10844.914062	99998.000000	1858.664917	1115.542480	268.408630	108.020287	68.640938	351.610962	504.092621	296.874603	2.861754	0.000000	4.270578	3.726788	0.129559	0.670349	4.035226	4.999991	3.269201	3.047486	2.428797	2.033505	1.836583	2.546062	2.702510	2.472573	0.456632	0.000000	34397.000000		1
18185.013672	4264.878418	2.380646	6.697881	18218.919922	99998.000000	3107.471191	1871.286743	455.751923	187.263123	136.794647	552.954468	780.963013	456.417999	3.056189	0.000000	4.259714	3.629907	0.376695	0.825937	4.260523	4.999991	3.492407	3.272140	2.658729	2.272452	2.136069	2.742689	2.892631	2.659363	0.485180	0.000000	34473.000000		1
11323.541016	3204.417725	2.729109	4.890810	4790.668457	61301.542969	796.893616	497.675354	123.509903	48.346855	28.157619	118.014679	172.257645	85.468903	0.619194	0.000000	4.053982	3.505749	0.436021	0.689381	3.680396	4.787471	2.901400	2.696946	2.091702	1.684368	1.449596	2.071936	2.236178	1.931808	0.000000	0.000000	34562.000000		1
9564.080078	2640.642578	3.259512	5.908443	9452.328125	99998.000000	1519.493774	969.021729	224.724380	85.832787	51.430595	239.578751	279.291138	160.616531	2.944681	0.000000	3.980643	3.421710	0.513153	0.771473	3.975539	4.999991	3.181699	2.986334	2.351650	1.933653	1.711222	2.379448	2.446057	2.205790	0.469038	0.000000	34593.000000		1
15213.409180	5885.210449	2.701355	8.190410	14378.801758	99998.000000	2417.934814	1481.317139	386.380127	137.112274	122.837646	526.233826	638.081055	347.984497	1.460605	99998.000000	4.182227	3.769762	0.431582	0.913306	4.157722	4.999991	3.383445	3.170648	2.587015	2.137076	2.089331	2.721179	2.804876	2.541560	0.164533	4.999991	34647.000000		1
5698.980469	3319.940918	2.016765	3.515462	10515.018555	99998.000000	1773.717163	1078.414307	239.834702	134.451004	57.934200	297.926178	472.663147	194.226196	2.557925	99998.000000	3.755797	3.521130	0.304655	0.545982	4.021810	4.999991	3.248884	3.032786	2.379912	2.128564	1.762935	2.474109	2.674552	2.288308	0.407888	4.999991	34681.000000		1
5456.111328	2085.057617	1.646716	4.915480	5118.124512	62693.808594	842.298584	526.616211	135.918869	52.879951	48.396194	158.319153	236.630692	113.160873	1.178310	0.000000	3.736883	3.319118	0.216619	0.691566	3.709111	4.797225	2.925466	2.721494	2.133280	1.723291	1.684811	2.199533	2.374071	2.053696	0.071260	0.000000	34709.000000		1
12795.240234	4538.875000	3.157748	7.450313	9082.023438	99998.000000	1493.047607	923.659912	199.212601	102.207436	68.261642	273.589294	382.716644	242.977020	1.938398	0.000000	4.107049	3.656948	0.499378	0.872175	3.958183	4.999991	3.174074	2.965512	2.299317	2.009482	1.834177	2.437099	2.582877	2.385565	0.287443	0.000000	34840.000000		1
11722.838867	3587.704834	1.905751	5.766592	12633.942383	99998.000000	2080.481445	1300.156738	288.499176	143.153320	98.747482	437.946411	566.229919	382.251007	2.312224	0.000000	4.069033	3.554817	0.280066	0.760919	4.101539	4.999991	3.318164	3.113996	2.460145	2.155802	1.994526	2.641421	2.752993	2.582349	0.364030	0.000000	34896.000000		1
21488.722656	7279.079102	2.704439	6.827398	23018.003906	99998.000000	3859.989746	2359.670654	554.789246	232.316544	152.009811	758.158752	1024.041748	475.466248	4.116226	99998.000000	4.332211	3.862077	0.432077	0.834255	4.362068	4.999991	3.586586	3.372851	2.744128	2.366080	2.181872	2.879760	3.010318	2.677120	0.614499	4.999991	34944.000000		1
7215.874512	2798.656250	3.611058	4.628692	7591.810059	93358.164062	1265.399902	773.124146	197.834183	80.978981	52.994049	196.384811	268.279114	155.093552	0.233542	99998.000000	3.858289	3.446949	0.557634	0.665458	3.880345	4.970152	3.102228	2.888249	2.296301	1.908372	1.724227	2.293108	2.428587	2.190594	0.000000	4.999991	34986.000000		1
17529.210938	5924.922852	2.174036	7.154274	18230.734375	99998.000000	3073.161621	1875.770386	465.447205	181.928253	155.935425	709.195129	1023.033386	509.569336	2.883326	99998.000000	4.243762	3.772683	0.337267	0.854566	4.260804	4.999991	3.487585	3.273180	2.667871	2.259900	2.192945	2.850766	3.009890	2.707203	0.459894	4.999991	35056.000000		1
7135.284180	684.071960	2.525582	2.463907	3081.354980	47449.117188	446.031982	297.694885	76.427383	43.480717	25.061544	90.409050	98.469948	92.419647	0.317095	0.000000	3.853411	2.835102	0.402361	0.391624	3.488742	4.676228	2.649366	2.473771	1.883249	1.638297	1.399008	1.956212	1.993304	1.965764	0.000000	0.000000	35113.000000		1
9793.035156	956.896484	2.371395	4.341904	4651.702637	76714.796875	770.185364	455.449707	117.404099	38.660831	34.093815	142.598251	196.316971	100.203011	0.817266	99998.000000	3.990917	2.980865	0.375004	0.637680	3.667612	4.884879	2.886595	2.658440	2.069683	1.587271	1.532676	2.154114	2.292958	2.000881	0.000000	4.999991	35152.000000		1
8479.816406	2294.850586	2.821621	4.314150	7176.550781	99024.539062	1173.714111	711.248901	169.580963	91.241661	50.104588	194.078186	278.517120	141.121140	0.608692	0.000000	3.928386	3.360754	0.450499	0.634895	3.855916	4.995743	3.069562	2.852022	2.229377	1.960193	1.699878	2.287977	2.444852	2.149592	0.000000	0.000000	35182.000000		1
15976.283203	4952.903809	2.152450	7.148107	11433.063477	99998.000000	1941.167236	1137.295166	272.923218	171.893768	98.075226	410.457977	546.524841	274.027191	2.451970	0.000000	4.203476	3.694860	0.332933	0.854191	4.058163	4.999991	3.288063	3.055873	2.436040	2.235260	1.991559	2.613269	2.737610	2.437794	0.389515	0.000000	35218.000000		1
6200.865234	357.676697	3.003561	4.474505	2883.607178	49121.730469	476.178589	283.620697	100.573059	38.929119	26.350548	92.401146	108.020287	127.185722	0.742114	0.000000	3.792452	2.553491	0.477637	0.650745	3.459936	4.691274	2.677770	2.452738	2.002482	1.590275	1.420790	1.965677	2.033505	2.104438	0.000000	0.000000	35284.000000		1
9358.268555	546.086975	3.188586	4.292564	3643.039551	54694.640625	586.665894	354.087219	76.593903	31.398628	26.498568	71.931290	94.766373	82.940239	1.125367	0.000000	3.971195	2.737262	0.503598	0.632717	3.561464	4.737945	2.768391	2.549110	1.884194	1.496911	1.423222	1.856918	1.976654	1.918765	0.051294	0.000000	35323.000000		1
4454.244629	685.709412	1.945839	3.102241	3979.185547	69409.312500	615.045532	382.765991	133.781845	56.941235	29.924601	144.778458	222.282059	144.855545	1.249509	0.000000	3.648774	2.836140	0.289107	0.491676	3.599794	4.841418	2.788907	2.582933	2.126397	1.755427	1.476028	2.160704	2.346905	2.160935	0.096739	0.000000	35352.000000		1
10133.859375	3613.290771	2.359060	4.403579	4883.608887	70842.000000	781.388550	481.791016	119.010727	44.566193	39.083305	116.781189	185.274109	103.983673	1.837291	99998.000000	4.005775	3.557903	0.372739	0.643806	3.688741	4.850291	2.892867	2.682859	2.075586	1.649006	1.591991	2.067373	2.267815	2.016965	0.264178	4.999991	35397.000000		1
13814.507812	2503.083008	2.741444	4.397411	6244.965820	85636.335938	995.541870	614.530518	158.371567	68.622437	37.054203	165.260651	223.083832	158.235886	2.553236	0.000000	4.140336	3.398475	0.437979	0.643197	3.795530	4.932658	2.998060	2.788543	2.199677	1.836466	1.568838	2.218169	2.348468	2.199305	0.407091	0.000000	35428.000000		1
12142.375977	2516.589844	2.670518	5.044997	7398.395020	98791.523438	1171.163940	735.946594	177.595596	83.149933	48.294434	207.455444	320.739655	225.109848	1.739311	14849.460938	4.084304	3.400812	0.426595	0.702861	3.869138	4.994720	3.068618	2.866846	2.249432	1.919862	1.683897	2.316925	2.506153	2.352395	0.240377	4.171710	35528.000000		1
13213.028320	3062.266602	2.895631	6.617703	7923.595703	99998.000000	1285.468872	785.070557	186.183807	98.426773	47.088692	191.012939	263.551727	124.811241	5.204724	0.000000	4.121002	3.486043	0.461743	0.820707	3.898922	4.999991	3.109061	2.894909	2.269942	1.993113	1.672917	2.281063	2.420866	2.096254	0.716398	0.000000	35583.000000		1
9422.388672	2428.317871	2.642764	3.731324	5148.776855	74463.359375	779.300842	495.054169	89.964996	52.540741	26.674339	114.588646	145.290344	85.185196	1.112547	0.000000	3.974161	3.385306	0.422058	0.571863	3.711704	4.871943	2.891705	2.694653	1.954074	1.720496	1.426094	2.059142	2.162237	1.930364	0.046318	0.000000	35620.000000		1
4719.655762	1231.879639	3.037483	6.216817	2237.739746	39668.617188	321.911499	191.703705	44.313324	18.786137	11.610276	55.180420	74.151581	98.269501	0.483986	0.000000	3.673910	3.090568	0.482514	0.793568	3.349810	4.598447	2.507736	2.282630	1.646534	1.273837	1.064843	1.741785	1.870120	1.992419	0.000000	0.000000	35643.000000		1
14085.642578	3353.868164	2.143198	4.187717	6697.041992	95202.015625	1045.535400	664.564209	199.607330	90.695839	33.554161	189.572845	286.226471	134.389328	1.103564	0.000000	4.148777	3.525546	0.331062	0.621977	3.825883	4.978646	3.019339	2.822537	2.300176	1.957587	1.525746	2.277776	2.456710	2.128365	0.042798	0.000000	35686.000000		1
4781.700684	1364.764038	1.396934	1.930420	2363.722656	42935.988281	367.997955	220.474991	67.080566	64.163353	15.560546	44.131386	59.371223	31.130342	0.873844	99998.000000	3.679582	3.135058	0.145176	0.285652	3.373596	4.632822	2.565845	2.343359	1.826597	1.807287	1.192025	1.644748	1.773576	1.493184	0.000000	4.999991	35721.000000		1
4981.764648	1716.066650	1.714559	3.472290	5367.518555	84079.968750	874.659302	528.679260	146.391251	45.589993	34.300426	166.753174	227.505905	144.917221	0.299454	99998.000000	3.697383	3.234534	0.234152	0.540616	3.729774	4.924693	2.941839	2.723192	2.165515	1.658870	1.535300	2.222074	2.356993	2.161120	0.000000	4.999991	35753.000000		1
15344.301758	2605.959717	2.837040	5.723419	8504.084961	99998.000000	1393.350342	845.764709	223.950363	65.714470	57.665916	246.871796	312.583191	225.375046	2.215624	99998.000000	4.185947	3.415968	0.452865	0.757656	3.929628	4.999991	3.144060	2.927250	2.350152	1.817661	1.760919	2.392472	2.494966	2.352906	0.345496	4.999991	35772.000000		1
17011.519531	2167.757324	3.752910	4.779795	10724.790039	99998.000000	1774.777954	1079.638550	281.446655	107.326447	79.211998	336.963226	464.284637	259.290009	2.300427	0.000000	4.230743	3.336011	0.574368	0.679409	4.030389	4.999991	3.249144	3.033278	2.449396	2.030707	1.898791	2.527582	2.666784	2.413786	0.361808	0.000000	35816.000000		1
17706.728516	4345.481445	3.219423	6.969250	11340.733398	99998.000000	1854.267578	1141.082031	270.937286	118.748611	87.787872	374.606415	539.715942	335.584778	1.671957	0.000000	4.248138	3.638038	0.507778	0.843186	4.054641	4.999991	3.268173	3.057317	2.432869	2.074629	1.943434	2.573575	2.732165	2.525802	0.223225	0.000000	35886.000000		1
22255.095703	3512.729980	2.747611	6.118138	14916.957031	99998.000000	2478.437744	1498.869751	363.218170	131.308685	98.217079	463.714142	596.934753	384.640900	1.989018	0.000000	4.347429	3.545645	0.438955	0.786619	4.173680	4.999991	3.394178	3.175764	2.560168	2.118294	1.992187	2.666250	2.775927	2.585055	0.298639	0.000000	36018.000000		1
8143.216797	3050.289551	1.498697	3.978023	7432.800293	99998.000000	1234.605591	743.181030	158.473328	106.228630	41.149410	189.483414	245.132568	129.072968	0.949290	0.000000	3.910796	3.484341	0.175714	0.599667	3.871152	4.999991	3.091528	2.871095	2.199956	2.026242	1.614364	2.277571	2.389401	2.110835	0.000000	0.000000	36089.000000		1
25523.658203	5635.970215	2.809286	6.919910	19132.492188	99998.000000	3127.342773	1926.605835	440.768036	156.789612	131.687973	678.200500	960.085083	473.378571	2.793371	99998.000000	4.406943	3.750969	0.448596	0.840100	4.281772	4.999991	3.495176	3.284793	2.644210	2.195317	2.119546	2.831358	2.982310	2.675209	0.446129	4.999991	36139.000000		1
12311.996094	3700.369385	2.198706	6.142807	12001.849609	99998.000000	2018.245361	1211.138428	317.063843	97.254951	78.259125	395.865723	521.102539	334.237183	2.697802	99998.000000	4.090329	3.568245	0.342167	0.788367	4.079248	4.999991	3.304974	3.083194	2.501147	1.987912	1.893535	2.597548	2.716923	2.524055	0.431010	4.999991	36249.000000		1
13340.032227	2839.549805	2.352893	5.544562	10021.065430	99998.000000	1637.126099	998.536194	238.181808	93.394112	68.822884	277.283630	351.095978	222.294388	2.249695	0.000000	4.125157	3.453249	0.371602	0.743867	4.000914	4.999991	3.214082	2.999364	2.376909	1.970320	1.837733	2.442924	2.545426	2.346929	0.352124	0.000000	36314.000000		1
27719.837891	13265.916992	3.478457	7.437978	26138.380859	99998.000000	4302.691406	2639.464600	687.951294	265.324890	189.498825	854.257324	1089.913574	623.652222	5.260787	0.000000	4.442791	4.122737	0.541387	0.871455	4.417279	4.999991	3.633740	3.421516	2.837558	2.423778	2.277606	2.931589	3.037392	2.794942	0.721051	0.000000	36345.000000		1
11285.268555	1796.990112	2.368311	4.329569	7109.976074	93368.960938	1109.745117	685.111145	138.401276	73.288132	34.978848	167.962006	202.194580	120.944237	0.154384	0.000000	4.052512	3.254546	0.374439	0.636445	3.851868	4.970202	3.045223	2.835761	2.141140	1.865034	1.543805	2.225211	2.305769	2.082585	0.000000	0.000000	36367.000000		1
9454.360352	1372.140381	2.747611	2.624262	4426.830566	67287.437500	666.781433	411.848724	110.400932	14.974635	14.561415	94.760208	117.148148	118.477242	0.659258	0.000000	3.975632	3.137398	0.438955	0.419007	3.646093	4.827934	2.823983	2.614738	2.042973	1.175356	1.163204	1.976626	2.068735	2.073635	0.000000	0.000000	36394.000000		1
19230.201172	4161.338867	1.936588	6.377172	14391.925781	99998.000000	2396.169922	1457.325562	401.249908	136.057632	109.836609	482.543427	671.576599	431.004913	1.886753	0.000000	4.283984	3.619233	0.287037	0.804628	4.158119	4.999991	3.379518	3.163557	2.603415	2.133723	2.040747	2.683536	2.827096	2.634482	0.275715	0.000000	36458.000000		1
4111.841797	2278.025635	1.868746	2.747611	4602.566406	66302.335938	705.035217	452.458496	94.849640	56.765465	32.641376	131.644806	174.761642	134.814896	1.624213	99998.000000	3.614036	3.357558	0.271550	0.438955	3.663000	4.821529	2.848211	2.655579	1.977036	1.754084	1.513768	2.119404	2.242446	2.129738	0.210643	4.999991	36529.000000		1
19737.712891	3928.661621	3.225591	6.512856	12265.157227	99998.000000	2013.033813	1231.743896	297.223083	128.120087	83.538483	372.102417	533.311035	288.033539	3.429126	0.000000	4.295297	3.594245	0.508609	0.813771	4.088673	4.999991	3.303851	3.090520	2.473083	2.107617	1.921887	2.570662	2.726981	2.459443	0.535183	0.000000	36587.000000		1
10917.200195	3835.970459	4.119875	7.567495	6681.135742	92514.781250	1096.568237	663.861084	150.199661	77.774979	60.200748	223.025238	289.652496	208.389816	1.784054	0.000000	4.038111	3.583875	0.614884	0.878952	3.824850	4.966211	3.040036	2.822077	2.176669	1.890840	1.779602	2.348354	2.461877	2.318877	0.251408	0.000000	36663.000000		1
13077.106445	2575.470703	2.328223	2.429986	8493.998047	99998.000000	1346.027344	851.346252	250.874481	66.836952	59.358887	267.224457	327.193939	284.820282	1.952079	99998.000000	4.116512	3.410857	0.367025	0.385604	3.929112	4.999991	3.129054	2.930106	2.399457	1.825017	1.773486	2.426876	2.514805	2.454571	0.290497	4.999991	36756.000000		1
7841.719238	3126.741455	2.636597	4.440584	6349.930176	89130.421875	997.811523	628.317932	205.108719	45.515984	43.098331	174.965164	257.698792	152.133163	0.561632	99998.000000	3.894411	3.495092	0.421044	0.647440	3.802769	4.950026	2.999048	2.798179	2.311984	1.658164	1.634460	2.242952	2.411112	2.182224	0.000000	4.999991	36827.000000		1
12359.834961	2610.511230	3.894762	5.285528	6706.949707	95530.093750	1120.877319	666.334290	165.969910	67.842255	52.226200	210.788956	275.427216	152.429199	0.271869	0.000000	4.092013	3.416726	0.590481	0.723088	3.826525	4.980140	3.049558	2.823692	2.220029	1.831500	1.717888	2.323848	2.440007	2.183068	0.000000	0.000000	36864.000000		1
22376.345703	6768.658691	2.192538	9.793954	15847.428711	99998.000000	2607.276367	1592.917603	383.132965	184.700531	115.112885	505.356934	670.383240	471.929199	2.968247	99998.000000	4.349789	3.830503	0.340947	0.990958	4.199959	4.999991	3.416187	3.202193	2.583349	2.266468	2.061124	2.703598	2.826323	2.673877	0.472500	4.999991	36925.000000		1
10703.138672	2732.636475	1.430855	3.759078	5621.119141	75595.984375	902.342041	557.996338	135.857193	35.314976	39.851154	146.597855	205.784058	122.288742	2.181211	99998.000000	4.029511	3.436582	0.155596	0.575081	3.749823	4.878499	2.955371	2.746631	2.133083	1.547959	1.600441	2.166128	2.313412	2.087386	0.338698	4.999991	36974.000000		1
5544.398926	1692.050537	3.219423	5.094337	3020.010254	45841.515625	462.449799	289.390381	76.856018	66.793785	21.277798	77.161308	94.584435	57.283531	1.791943	99998.000000	3.743855	3.228413	0.507778	0.707088	3.480008	4.661259	2.665065	2.461484	1.885678	1.824736	1.327927	1.887400	1.975820	1.758030	0.253324	4.999991	37074.000000		1
7106.423340	3001.113037	2.389898	3.484625	6464.922363	89257.242188	1027.066895	643.526917	155.007217	81.065323	39.172733	174.444016	227.737198	135.058502	1.308012	99998.000000	3.851651	3.477282	0.378379	0.542156	3.810563	4.950644	3.011599	2.808567	2.190352	1.908835	1.592984	2.241656	2.357434	2.130522	0.116612	4.999991	37164.000000		1
4658.289551	1871.971313	2.790784	3.194753	2238.775879	39558.035156	316.558105	209.728149	43.779839	18.773802	22.421864	50.857021	60.401192	50.258774	0.798545	99998.000000	3.668226	3.272299	0.445726	0.504437	3.350011	4.597235	2.500453	2.321657	1.641274	1.273552	1.350672	1.706351	1.781046	1.701212	0.000000	4.999991	37224.000000		1
10618.422852	1331.987061	2.605759	4.628692	6862.737305	98460.828125	1109.140625	680.744568	196.656189	101.442673	48.963604	204.402542	264.220917	153.749054	0.730596	99998.000000	4.026060	3.124500	0.415934	0.665458	3.836497	4.993264	3.044987	2.832984	2.293708	2.006221	1.689873	2.310486	2.421967	2.186812	0.000000	4.999991	37386.000000		1
16631.164062	3023.818604	2.926468	3.799166	8068.010254	99998.000000	1328.110718	795.752625	239.550995	90.020500	55.331524	234.333313	304.994110	151.713776	3.063829	99998.000000	4.220922	3.480556	0.466344	0.579688	3.906766	4.999991	3.123234	2.900778	2.379398	1.954341	1.742973	2.369834	2.484292	2.181025	0.486265	4.999991	37423.000000		1
10703.638672	3255.854492	1.594293	4.570101	10494.335938	99998.000000	1684.572510	1046.445190	248.900894	129.116135	55.812588	292.819489	388.659027	276.352325	2.156368	99998.000000	4.029531	3.512665	0.202568	0.659926	4.020955	4.999991	3.226490	3.019717	2.396026	2.110981	1.746732	2.466600	2.589569	2.441463	0.333723	4.999991	37460.000000		1
5590.926270	2868.641846	1.982844	6.121222	4574.174316	67130.578125	762.321777	450.531158	127.565018	88.737663	32.928162	104.088516	123.136772	83.742012	0.315280	99998.000000	3.747484	3.457676	0.297289	0.786838	3.660313	4.826921	2.882138	2.653725	2.105731	1.948108	1.517568	2.017403	2.090388	1.922943	0.000000	4.999991	37579.000000		1
9352.677734	3056.524658	2.525582	3.342773	4848.306641	71557.218750	759.170227	474.266693	112.078484	99.247047	30.158964	115.152969	158.288315	142.996048	0.122960	99998.000000	3.970936	3.485228	0.402361	0.524107	3.685590	4.854653	2.880339	2.676023	2.049522	1.996718	1.479416	2.061275	2.199449	2.155324	0.000000	4.999991	37631.000000		1
9729.396484	3012.929932	2.528666	4.209303	6401.826172	90314.015625	1042.692261	636.138306	130.593246	62.800339	37.800468	154.072845	202.940842	146.437500	0.918416	0.000000	3.988086	3.478989	0.402891	0.624210	3.806304	4.955755	3.018156	2.803551	2.115921	1.797962	1.577497	2.187726	2.307369	2.165652	0.000000	0.000000	37709.000000		1
7952.317871	2312.063965	1.859494	5.994788	8179.425781	99998.000000	1349.644531	812.719360	207.621964	72.177986	63.432507	244.198181	310.714447	165.134216	2.192776	0.000000	3.900494	3.364000	0.269395	0.777774	3.912723	4.999991	3.130219	2.909941	2.317273	1.858405	1.802312	2.387743	2.492362	2.217837	0.340994	0.000000	37734.000000		1
9100.840820	2265.755371	1.723810	5.865271	5822.601562	93150.914062	965.506287	574.337097	158.837219	38.226025	50.178596	200.390594	306.520538	120.672867	0.591544	0.000000	3.959081	3.355213	0.236489	0.768288	3.765117	4.969187	2.984755	2.759167	2.200952	1.582359	1.700518	2.301877	2.486459	2.081610	0.000000	0.000000	37777.000000		1
22375.300781	4280.753418	2.433070	5.612404	12380.017578	99998.000000	2033.960083	1236.005615	334.542480	133.115753	82.909401	386.515808	570.368347	393.515900	3.876726	99998.000000	4.349769	3.631520	0.386155	0.749149	4.092721	4.999991	3.308342	3.092021	2.524451	2.124229	1.918604	2.587167	2.756155	2.594962	0.588465	4.999991	37805.000000		1
8375.860352	3475.728271	3.167000	4.989489	6080.639648	89934.968750	978.399353	598.510498	160.465424	93.070320	56.383080	228.366272	265.664093	183.858673	0.189401	0.000000	3.923029	3.541046	0.500648	0.698056	3.783949	4.953928	2.990516	2.777072	2.205381	1.968811	1.751149	2.358632	2.424333	2.264484	0.000000	0.000000	38005.000000		1
26829.285156	7640.912598	1.952007	8.813325	16965.531250	99998.000000	2812.095215	1711.718628	387.841827	188.916000	104.467819	543.755676	698.802979	434.218170	3.014926	99998.000000	4.428609	3.883145	0.290481	0.945140	4.229568	4.999991	3.449030	3.233432	2.588655	2.276269	2.018982	2.735404	2.844355	2.637708	0.479277	4.999991	38061.000000		1
9922.542969	2548.053223	1.631298	2.750695	6555.272949	93582.968750	1068.857788	638.229065	136.652802	82.921738	38.506645	170.265549	194.238541	115.948578	0.720210	0.000000	3.996623	3.406209	0.212533	0.439442	3.816591	4.971197	3.028920	2.804976	2.135618	1.918668	1.585536	2.231127	2.288335	2.064265	0.000000	0.000000	38094.000000		1
23623.443359	7767.697266	2.963473	8.461780	16290.701172	99998.000000	2652.049316	1641.017700	386.787170	138.145325	122.005043	522.471680	704.575684	426.286804	2.780484	99998.000000	4.373343	3.890292	0.471801	0.927462	4.211940	4.999991	3.423582	3.215113	2.587472	2.140336	2.086378	2.718063	2.847928	2.629702	0.444120	4.999991	38211.000000		1
6534.439453	1788.741211	3.194753	2.164785	3146.906006	47801.156250	486.937775	297.907654	59.121441	32.971336	15.992270	53.579960	87.837212	52.179943	1.384520	0.000000	3.815208	3.252548	0.504437	0.335415	3.497884	4.679439	2.687474	2.474082	1.771745	1.518137	1.203910	1.729002	1.943678	1.717504	0.141299	0.000000	38245.000000		1
8947.298828	1102.174438	1.958174	4.243225	4601.200195	69179.359375	725.908997	453.226349	121.931030	50.015160	23.393242	111.233543	126.168091	103.921997	0.021379	0.000000	3.951692	3.042250	0.291851	0.627696	3.662871	4.839976	2.860882	2.656315	2.086114	1.699102	1.369090	2.046236	2.100950	2.016707	0.000000	0.000000	38307.000000		1
31130.089844	4977.833008	4.591687	4.804465	17095.685547	99998.000000	2820.344238	1717.331055	443.466309	165.488846	132.119705	519.810425	770.872986	413.202484	1.576707	0.000000	4.493180	3.697040	0.661972	0.681645	4.232886	4.999991	3.450302	3.234854	2.646861	2.218769	2.120968	2.715845	2.886983	2.616163	0.197751	0.000000	38355.000000		1
11358.350586	3222.769043	4.480672	4.533096	6721.030273	92912.515625	1072.891357	652.500610	127.398499	44.806725	31.861189	157.659225	189.548172	138.934769	1.980579	99998.000000	4.055315	3.508229	0.651343	0.656395	3.827436	4.968074	3.030556	2.814581	2.105164	1.651343	1.503262	2.197719	2.277719	2.142811	0.296792	4.999991	38379.000000		1
20510.503906	5014.455078	2.482410	5.057332	12807.948242	99998.000000	2059.413330	1289.434570	387.977509	148.087296	113.678947	531.263428	707.862976	418.651459	3.471717	0.000000	4.311976	3.700224	0.394873	0.703921	4.107480	4.999991	3.313744	3.110399	2.588807	2.170518	2.055680	2.725310	2.849949	2.621853	0.540544	0.000000	38447.000000		1
5342.158203	1126.107422	2.303553	3.096074	2413.481934	50890.753906	373.024445	229.066284	97.868614	49.481670	19.911701	89.971161	134.700790	114.372787	0.146398	0.000000	3.727717	3.051580	0.362398	0.490811	3.382644	4.706639	2.571737	2.359961	1.990643	1.694444	1.299108	1.954103	2.129370	2.058323	0.000000	0.000000	38488.000000		1
13010.867188	2164.100098	2.867877	5.862187	8591.215820	99998.000000	1369.852295	857.526062	208.991150	61.138203	64.265114	263.326630	382.028961	227.320892	2.225345	0.000000	4.114306	3.335277	0.457561	0.768060	3.934055	4.999991	3.136674	2.933247	2.320128	1.786313	1.807975	2.420495	2.582096	2.356639	0.347397	0.000000	38565.000000		1
13985.630859	4272.039062	3.099157	5.513725	11457.970703	99998.000000	1908.390259	1138.442383	325.038391	162.389679	77.139725	397.062195	497.148041	294.022156	1.449025	0.000000	4.145682	3.630635	0.491244	0.741445	4.059108	4.999991	3.280667	3.056311	2.511935	2.210558	1.887278	2.598859	2.696486	2.468380	0.161076	0.000000	38618.000000		1
6591.519531	2133.934814	1.344510	2.923384	8040.503418	99998.000000	1318.455566	791.540222	262.854797	91.278664	49.555683	252.761734	307.023193	173.867355	1.453800	99998.000000	3.818985	3.329181	0.128564	0.465886	3.905283	4.999991	3.120065	2.898473	2.419716	1.960369	1.695094	2.402711	2.487171	2.240218	0.162505	4.999991	38650.000000		1
7701.375488	1984.552368	2.630429	3.694319	4114.706543	61620.476562	642.916382	403.753906	80.664436	50.884773	22.212170	100.425034	119.383865	112.389946	1.181536	0.000000	3.886568	3.297662	0.420027	0.567534	3.614339	4.789725	2.808155	2.606117	1.906682	1.706588	1.346591	2.001842	2.076946	2.050727	0.072447	0.000000	38733.000000		1
18632.951172	4777.639648	3.530881	8.116401	17282.406250	99998.000000	2840.459473	1739.900879	436.901031	192.638077	117.589127	499.846283	724.135864	368.321747	2.530587	99998.000000	4.270282	3.679213	0.547883	0.909364	4.237604	4.999991	3.453389	3.240525	2.640383	2.284742	2.070367	2.698837	2.859820	2.566227	0.403221	4.999991	38908.000000		1
7442.165527	2145.899902	3.493876	6.932245	7580.471191	99998.000000	1256.426147	757.298401	149.857361	80.723030	51.014290	191.904144	244.336960	166.592819	0.224411	0.000000	3.871699	3.331609	0.543307	0.840874	3.879696	4.999991	3.099137	2.879267	2.175678	1.906997	1.707692	2.283084	2.387989	2.221656	0.000000	0.000000	38992.000000		1
9983.002930	5304.261719	3.481541	4.718120	11851.539062	99998.000000	1959.555664	1187.372070	354.010132	102.488060	85.780357	366.971069	482.956665	278.763824	3.359060	0.000000	3.999261	3.724625	0.541772	0.673769	4.073775	4.999991	3.292158	3.074587	2.549016	2.010673	1.933388	2.564632	2.683908	2.445236	0.526218	0.000000	39025.000000		1
12977.779297	2461.403320	2.248045	4.446751	7232.360352	99418.828125	1124.479126	714.520752	175.606583	61.579178	47.878128	198.996750	280.857666	156.068024	1.267945	99998.000000	4.113200	3.391183	0.351805	0.648043	3.859280	4.997468	3.050951	2.854015	2.244541	1.789434	1.680137	2.298846	2.448486	2.193314	0.103100	4.999991	39067.000000		1
38487.488281	6612.695312	2.519415	5.415045	19191.357422	99998.000000	3157.433838	1928.536255	508.853912	198.096298	144.318970	744.889404	1048.150513	553.376892	3.397559	99998.000000	4.585320	3.820379	0.401300	0.733602	4.283106	4.999991	3.499334	3.285228	2.706593	2.296876	2.159323	2.872092	3.020424	2.743021	0.531167	4.999991	39110.000000		1
5119.391602	654.443359	2.426902	5.384208	3350.047363	61874.328125	534.760376	322.947632	106.092949	44.294823	25.780056	129.785309	165.874313	76.587738	0.236003	0.000000	3.709218	2.815872	0.385052	0.731122	3.525051	4.791511	2.728159	2.509132	2.025687	1.646353	1.411284	2.113225	2.219779	1.884159	0.000000	0.000000	39257.000000		1
5658.374023	2898.313477	3.441453	4.317234	3543.314453	54382.800781	548.375122	339.171173	69.707916	51.788307	27.241749	96.271240	126.775581	74.814583	0.968030	99998.000000	3.752692	3.462145	0.536742	0.635206	3.549410	4.735462	2.739078	2.530419	1.843282	1.714232	1.435235	1.983497	2.103036	1.873986	0.000000	4.999991	39274.000000		1
9169.389648	1385.015015	1.631298	5.297863	5546.131836	90387.851562	868.004639	545.636719	167.234238	82.745964	46.589127	232.637253	316.616699	209.493790	1.733537	0.000000	3.962340	3.141454	0.212533	0.724101	3.743990	4.956110	2.938522	2.736904	2.223325	1.917747	1.668285	2.366679	2.500534	2.321171	0.238933	0.000000	39317.000000		1
3837.623535	1791.701538	3.352024	3.148497	3922.111816	62880.066406	614.484314	374.008179	101.701706	80.371483	34.944927	116.142853	156.336304	116.275452	0.219962	99998.000000	3.584062	3.253266	0.525307	0.498103	3.593520	4.798513	2.788511	2.572881	2.007328	1.905102	1.543384	2.064992	2.194060	2.065488	0.000000	4.999991	39356.000000		1
22202.654297	7228.801758	1.144067	8.501867	15691.943359	99998.000000	2601.630127	1589.417603	379.540405	144.824707	110.416351	494.196899	670.534302	439.802826	2.300698	0.000000	4.346405	3.859066	0.058451	0.929514	4.195677	4.999991	3.415246	3.201238	2.579258	2.160843	2.043033	2.693900	2.826421	2.643258	0.361860	0.000000	39412.000000		1
2942.827393	269.568115	2.624262	1.270500	1368.116089	33528.511719	186.220810	117.151237	43.462215	38.096508	8.063977	45.552990	51.054379	46.431854	0.204840	99998.000000	3.468765	2.430669	0.419007	0.103975	3.136123	4.525414	2.270028	2.068747	1.638112	1.580885	0.906549	1.658517	1.708033	1.666816	0.000000	4.999991	39436.000000		1
9125.079102	1605.702759	2.309720	6.247655	6335.973145	86917.789062	1025.188965	630.889771	151.861801	35.265636	45.975460	170.820618	251.515900	142.770935	0.436867	0.000000	3.960237	3.205665	0.363559	0.795717	3.801813	4.939109	3.010804	2.799953	2.181448	1.547352	1.662526	2.232540	2.400565	2.154640	0.000000	0.000000	39494.000000		1
10104.875000	2802.184082	1.939672	3.678900	4419.031738	63985.101562	667.752808	432.167480	104.970467	48.161831	27.016636	116.124352	152.049911	120.191803	1.652391	99998.000000	4.004531	3.447497	0.287728	0.565718	3.645327	4.806079	2.824616	2.635652	2.021067	1.682703	1.431631	2.064923	2.181986	2.079875	0.218113	4.999991	39550.000000		1
9232.618164	4901.929688	2.581089	5.495223	7301.911133	99998.000000	1164.586304	721.961853	187.041092	58.113056	48.004562	232.214783	293.084686	143.295166	0.838140	0.000000	3.965325	3.690367	0.411803	0.739985	3.863436	4.999991	3.066172	2.858514	2.271937	1.764274	1.681283	2.365890	2.466993	2.156232	0.000000	0.000000	39588.000000		1
7126.964355	1551.968628	4.363490	4.859972	2973.655518	62067.976562	456.214478	275.282288	110.733978	43.172344	34.574879	139.896896	170.370392	114.545479	0.495205	0.000000	3.852905	3.190883	0.639834	0.686634	3.473291	4.792868	2.659169	2.439778	2.044281	1.635206	1.538761	2.145808	2.231394	2.058978	0.000000	0.000000	39636.000000		1
4558.444336	673.451538	1.674470	3.077571	2432.770752	47555.410156	377.196747	232.717422	85.891373	15.338516	18.613447	72.279755	95.780922	56.700703	2.272581	99998.000000	3.658817	2.828306	0.223877	0.488208	3.386101	4.677200	2.576568	2.366829	1.933950	1.185783	1.269827	1.859017	1.981279	1.753588	0.356519	4.999991	39676.000000		1
9162.003906	3852.206543	2.482410	6.457349	8453.197266	99998.000000	1381.536499	842.859802	219.811981	77.334000	57.005993	242.431198	330.552124	178.677994	2.025352	0.000000	3.961990	3.585710	0.394873	0.810054	3.927021	4.999991	3.140362	2.925755	2.342051	1.888371	1.755921	2.384588	2.519240	2.252071	0.306500	0.000000	39779.000000		1
19713.386719	5637.129883	2.167868	5.674079	11915.004883	99998.000000	1979.501221	1190.535889	285.258179	165.769455	81.355194	371.084778	505.949005	368.278595	4.419054	0.000000	4.294761	3.751058	0.336033	0.753895	4.076094	4.999991	3.296556	3.075742	2.455238	2.219505	1.910385	2.569473	2.704107	2.566176	0.645329	0.000000	39834.000000		1
10665.711914	3150.162598	2.192538	4.277146	5498.741211	78674.375000	847.775269	545.023071	146.785965	68.767372	38.645412	175.421570	243.371750	109.836609	1.410976	99998.000000	4.027990	3.498333	0.340947	0.631154	3.740263	4.895833	2.928281	2.736415	2.166685	1.837382	1.587098	2.244083	2.386270	2.040747	0.149520	4.999991	39890.000000		1
25668.863281	3632.274170	2.408400	5.112839	9042.370117	99998.000000	1476.410889	902.320435	228.813416	120.971985	74.805336	308.682251	446.408203	261.442444	2.924917	0.000000	4.409407	3.560179	0.381729	0.708662	3.956282	4.999991	3.169207	2.955361	2.359482	2.082685	1.873933	2.489512	2.649732	2.417376	0.466113	0.000000	39941.000000		1
22430.123047	7399.178223	2.503996	5.328701	16242.730469	99998.000000	2703.877686	1634.982910	371.599762	142.474899	115.054291	480.764130	637.775757	449.276062	2.993787	99998.000000	4.350832	3.869184	0.398634	0.726621	4.210659	4.999991	3.431987	3.213513	2.570076	2.153738	2.060903	2.681932	2.804668	2.652513	0.476221	4.999991	39973.000000		1
8411.797852	1231.491089	3.074487	3.836171	4057.756104	61901.941406	629.323242	395.458649	96.681374	34.636555	32.046211	97.088432	105.562546	113.537094	1.186893	0.000000	3.924889	3.090431	0.487773	0.583898	3.608286	4.791704	2.798874	2.597101	1.985343	1.539535	1.505777	1.987167	2.023510	2.055138	0.074412	0.000000	40100.000000		1
7486.959961	711.208862	2.371395	3.749826	3172.538086	52064.253906	514.703735	303.224030	72.332176	38.000912	24.491053	71.447144	90.859276	52.633251	0.523453	99998.000000	3.874305	2.851997	0.375004	0.574011	3.501407	4.716540	2.711557	2.481764	1.859331	1.579794	1.389007	1.853985	1.958369	1.721260	0.000000	4.999991	40124.000000		1
21731.886719	4141.596680	1.264333	3.614142	10506.449219	99998.000000	1694.255371	1047.003296	244.839600	90.735931	69.538307	279.676605	404.151703	173.192017	2.695839	99998.000000	4.337098	3.617168	0.101861	0.558005	4.021456	4.999991	3.228979	3.019948	2.388882	1.957779	1.842224	2.446656	2.606544	2.238528	0.430694	4.999991	40153.000000		1
19179.751953	5554.402344	1.807071	3.814585	12507.918945	99998.000000	2045.826294	1246.949829	295.829224	189.298386	91.466774	418.608276	603.672668	349.498627	2.981390	99998.000000	4.282843	3.744637	0.256975	0.581447	4.097185	4.999991	3.310869	3.095849	2.471041	2.277147	1.961263	2.621808	2.780802	2.543446	0.474419	4.999991	40178.000000		1
18348.658203	3675.079590	1.051555	6.861319	9984.073242	99998.000000	1695.603027	1003.534912	229.087875	119.960518	77.074966	376.364136	426.144928	265.438995	2.279213	0.000000	4.263604	3.565267	0.021832	0.836408	3.999308	4.999991	3.229324	3.001533	2.360002	2.079038	1.886913	2.575608	2.629557	2.423965	0.357785	0.000000	40248.000000		1
5727.243164	2623.904053	2.211041	4.033530	5389.095703	79006.968750	819.762634	533.295593	122.341164	71.012337	39.104893	141.158142	191.626602	132.196793	0.376837	0.000000	3.757946	3.418948	0.344597	0.605685	3.731516	4.897666	2.913688	2.726968	2.087573	1.851334	1.592231	2.149706	2.282456	2.121221	0.000000	0.000000	40297.000000		1
6643.211914	1374.582764	3.638812	5.048080	2395.472900	39101.359375	362.320801	221.523453	60.422775	23.186632	17.854847	56.901146	59.494572	62.245266	0.023254	0.000000	3.822378	3.138171	0.560960	0.703126	3.379391	4.592192	2.559093	2.345420	1.781201	1.365238	1.251756	1.755121	1.774477	1.794106	0.000000	0.000000	40337.000000		1
8835.531250	2206.741943	2.396065	2.029100	3983.142090	61943.066406	651.035828	380.018372	94.837303	47.418652	14.058765	93.227592	123.846031	83.720421	0.571846	0.000000	3.946233	3.343751	0.379499	0.307303	3.600226	4.791993	2.813605	2.579805	1.976979	1.675949	1.147947	1.969544	2.092882	1.922831	0.000000	0.000000	40356.000000		1
18365.927734	3759.154541	1.514116	5.513725	11725.158203	99998.000000	1918.634399	1166.788086	277.854126	112.602722	85.990051	323.237488	409.366333	259.268433	2.082339	0.000000	4.264013	3.575090	0.180159	0.741445	4.069118	4.999991	3.282992	3.066992	2.443817	2.051549	1.934448	2.509522	2.612112	2.413750	0.318551	0.000000	40378.000000		1
4589.954102	431.806671	1.569623	4.169215	2561.156006	47757.367188	380.184906	240.957184	68.804382	31.164265	30.932983	73.658180	109.195190	66.907883	0.208169	0.000000	3.661808	2.635289	0.195795	0.620054	3.408436	4.679040	2.579995	2.381940	1.837616	1.493657	1.490422	1.867221	2.038203	1.825477	0.000000	0.000000	40414.000000		1
2932.191406	273.160675	2.389898	3.074487	1875.458984	37815.664062	272.346558	172.152802	59.534660	25.582697	16.007689	69.772675	94.584435	50.709000	1.323824	0.000000	3.467192	2.436418	0.378379	0.487773	3.273108	4.577672	2.435122	2.235914	1.774770	1.407946	1.204329	1.843685	1.975820	1.705085	0.121830	0.000000	40603.000000		1
8552.203125	2695.033447	2.232627	3.934851	7356.129395	97133.265625	1204.255493	727.509460	153.508514	52.722683	34.716732	179.399582	222.501007	73.133949	1.312395	0.000000	3.932078	3.430564	0.348816	0.594928	3.866649	4.987368	3.080719	2.861839	2.186132	1.721997	1.540539	2.253821	2.347332	1.864119	0.118064	0.000000	40619.000000		1
7166.880371	2749.523193	0.752432	3.509295	5584.505859	82750.554688	919.934753	551.757935	143.433945	106.617180	40.714603	162.173828	212.734802	177.265640	1.644788	0.000000	3.855330	3.439257	0.000000	0.545220	3.746985	4.917771	2.963757	2.741749	2.156652	2.027827	1.609750	2.209981	2.327839	2.248625	0.216110	0.000000	40709.000000		1
16062.553711	6543.508789	2.007514	6.007123	18353.580078	99998.000000	3001.840820	1851.988647	453.124573	150.560455	114.178513	566.254639	715.757324	530.103943	4.297002	0.000000	4.205814	3.815811	0.302659	0.778666	4.263721	4.999991	3.477388	3.267638	2.656218	2.177711	2.057584	2.753012	2.854766	2.724361	0.633166	0.000000	40751.000000		1
8055.215820	3321.806396	2.352893	5.032661	7879.569336	99998.000000	1253.897461	774.351440	203.893723	70.824226	58.803814	215.541000	254.019897	171.930771	1.693444	0.000000	3.906077	3.521374	0.371602	0.701798	3.896502	4.999991	3.098262	2.888938	2.309404	1.850182	1.769405	2.333530	2.404868	2.235354	0.228771	0.000000	40790.000000		1
10239.739258	2346.022217	2.812370	4.021195	9088.514648	99998.000000	1502.641113	901.287415	262.688293	94.091034	53.694057	224.446838	278.717560	154.816025	1.673022	99998.000000	4.010289	3.370332	0.449072	0.604355	3.958493	4.999991	3.176855	2.954863	2.419441	1.973548	1.729926	2.351114	2.445164	2.189816	0.223502	4.999991	40833.000000		1
15936.527344	2223.351074	4.456003	6.065714	9513.581055	99998.000000	1482.957642	936.204590	221.788666	97.113098	54.767200	262.426178	369.367157	193.051300	2.374114	0.000000	4.202394	3.347008	0.648945	0.782882	3.978344	4.999991	3.171129	2.971371	2.345939	1.987278	1.738521	2.419007	2.567458	2.285673	0.375502	0.000000	40861.000000		1
12907.994141	4993.337891	3.012813	6.401842	10133.048828	99998.000000	1649.895874	1015.290161	241.700363	112.759995	75.884644	360.485962	464.244537	352.607025	2.221432	0.000000	4.110859	3.698391	0.478972	0.806305	4.005740	4.999991	3.217457	3.006590	2.383277	2.052155	1.880154	2.556888	2.666747	2.547291	0.346633	0.000000	40995.000000		1
9892.763672	1609.221313	3.444536	4.767460	6393.682129	90035.492188	1016.249207	633.665161	159.962784	74.792999	40.107105	150.964432	228.301514	121.416046	0.033616	0.000000	3.995318	3.206616	0.537131	0.678287	3.805751	4.954414	3.007000	2.801860	2.204019	1.873861	1.603221	2.178875	2.358509	2.084276	0.000000	0.000000	41057.000000		1
12314.574219	4633.955566	2.864793	5.963951	7426.663574	99998.000000	1212.578491	739.409607	179.646286	96.607368	49.497089	204.895935	297.824402	169.759811	1.946703	0.000000	4.090419	3.665952	0.457093	0.775534	3.870794	4.999991	3.083710	2.868885	2.254418	1.985010	1.694580	2.311533	2.473960	2.229835	0.289300	0.000000	41111.000000		1
10545.337891	2055.422852	3.031315	3.259512	4961.195801	69805.617188	805.472534	495.288544	137.491577	73.553337	42.056030	142.792526	187.099686	146.542343	1.396824	99998.000000	4.023060	3.312901	0.481631	0.513153	3.695586	4.843890	2.906051	2.694858	2.138276	1.866602	1.623828	2.154706	2.272073	2.165963	0.145142	4.999991	41212.000000		1
8400.653320	1094.218384	1.520283	2.769197	5355.504395	77853.273438	837.882629	528.898193	132.628525	46.280750	38.543652	164.202927	203.791962	88.793175	1.661302	0.000000	3.924313	3.039104	0.181925	0.442354	3.728800	4.891277	2.923183	2.723372	2.122637	1.665400	1.585953	2.215381	2.309187	1.948380	0.220449	0.000000	41279.000000		1
5100.614746	3218.393311	1.224244	2.713690	5658.318359	81653.140625	914.482727	554.678284	124.632385	39.690800	35.481499	127.515678	139.940063	137.186279	1.516472	0.000000	3.707623	3.507639	0.087868	0.433560	3.752687	4.911973	2.961175	2.744041	2.095631	1.598690	1.550002	2.105564	2.145942	2.137311	0.180834	0.000000	41311.000000		1
16051.890625	2061.911133	2.315888	4.082870	8526.109375	99998.000000	1391.290405	846.652832	248.780624	72.103981	38.913700	220.219040	262.546448	134.327667	1.987405	0.000000	4.205526	3.314270	0.364717	0.610966	3.930751	4.999991	3.143418	2.927705	2.395817	1.857959	1.590103	2.342855	2.419206	2.128165	0.298286	0.000000	41338.000000		1
6296.087891	1896.524048	1.862578	4.964819	4892.755371	67982.554688	786.137512	472.644653	117.808075	45.149017	28.666435	87.757034	135.064667	62.862015	1.049065	0.000000	3.799071	3.277958	0.270115	0.695903	3.689553	4.832397	2.895499	2.674535	2.071175	1.654648	1.457374	1.943282	2.130542	1.798388	0.020802	0.000000	41371.000000		1
12134.425781	3266.962158	3.052901	3.099157	0.000000	14367.148438	0.000000	0.000000	44.726547	62.402538	9.864881	0.000000	0.000000	37.310154	1.530768	0.000000	4.084019	3.514144	0.484713	0.491244	0.000000	4.157371	0.000000	0.000000	1.650565	1.795202	0.994092	0.000000	0.000000	1.571827	0.184909	0.000000	41396.000000		1
7509.199707	1645.143799	0.804856	3.447620	8017.338379	99998.000000	1329.683472	804.402527	182.242798	73.803116	47.643764	218.350296	327.008911	209.432114	2.047859	0.000000	3.875594	3.216204	0.000000	0.537519	3.904030	4.999991	3.123748	2.905473	2.260650	1.868075	1.678006	2.339154	2.514560	2.321043	0.311300	0.000000	41443.000000		1
7674.694824	1430.068481	3.672733	5.840601	4075.105225	50199.015625	632.591980	396.722992	72.443192	28.950140	21.253128	62.843513	74.500046	31.851938	0.974814	0.000000	3.885061	3.155357	0.564989	0.766458	3.610139	4.700695	2.801124	2.598487	1.859998	1.461651	1.327423	1.798260	1.872157	1.503136	0.000000	0.000000	41478.000000		1
12544.683594	1162.307373	3.296517	4.212387	7213.805664	99998.000000	1177.044556	719.013794	207.782318	67.947098	41.658226	208.217117	235.283096	145.564804	0.316713	0.000000	4.098460	3.065321	0.518055	0.624528	3.858165	4.999991	3.070793	2.856737	2.317609	1.832171	1.619701	2.318516	2.371591	2.163056	0.000000	0.000000	41581.000000		1
8724.390625	2297.175781	2.497828	5.458218	4139.142090	64444.230469	677.367859	403.920441	95.491051	76.402710	30.131212	124.089645	162.963257	105.121567	0.822538	0.000000	3.940735	3.361194	0.397563	0.737051	3.616910	4.809184	2.830825	2.606296	1.979963	1.883109	1.479017	2.093735	2.212090	2.021692	0.000000	0.000000	41620.000000		1
11137.403320	2839.947510	2.466991	3.441453	7408.657715	99998.000000	1204.172241	731.706421	204.825012	66.386726	51.199314	221.619049	333.759216	208.642685	1.313310	99998.000000	4.046784	3.453310	0.392168	0.536742	3.869740	4.999991	3.080689	2.864337	2.311383	1.822081	1.709264	2.345607	2.523433	2.319403	0.118367	4.999991	41687.000000		1
10692.228516	1761.962036	1.911918	4.403579	5417.441406	79393.085938	844.685364	534.196045	136.325928	53.388767	47.205872	153.166214	208.633423	158.140289	1.498812	99998.000000	4.029068	3.245996	0.281469	0.643806	3.733794	4.899783	2.926695	2.727701	2.134578	1.727450	1.673996	2.185163	2.319384	2.199043	0.175747	4.999991	41801.000000		1
5192.127930	675.560791	2.482410	2.704439	2362.871582	49984.601562	341.743011	217.952484	76.908447	38.660831	25.406923	86.168915	145.916351	97.393723	0.516932	99998.000000	3.715345	2.829664	0.394873	0.432077	3.373440	4.698836	2.533700	2.338362	1.885974	1.587271	1.404952	1.935351	2.164104	1.988531	0.000000	4.999991	41817.000000		1
15957.540039	3085.194336	3.327354	5.032661	7863.965332	99998.000000	1310.860352	777.179260	200.726730	92.487495	60.317928	275.797272	407.201538	227.820450	0.620314	0.000000	4.202966	3.489283	0.522099	0.701798	3.895642	4.999991	3.117556	2.890521	2.302605	1.966083	1.780446	2.440590	2.609809	2.357593	0.000000	0.000000	41843.000000		1
8976.196289	1069.977173	2.914133	5.757340	4645.609375	76733.593750	769.910889	459.190277	157.838089	35.543171	24.219685	147.140594	191.614273	165.985321	0.962110	99998.000000	3.953092	3.029375	0.464509	0.760222	3.667043	4.884985	2.886441	2.661993	2.198212	1.550756	1.384169	2.167732	2.282428	2.220070	0.000000	4.999991	41904.000000		1
9428.805664	1303.681396	1.070057	2.901798	4709.612305	69146.281250	755.189148	462.452881	132.249222	48.019981	33.711433	119.340691	160.292740	162.679550	2.195374	99998.000000	3.974457	3.115171	0.029407	0.462667	3.672985	4.839769	2.878056	2.665067	2.121393	1.681422	1.527777	2.076789	2.204914	2.211333	0.341508	4.999991	41957.000000		1
7986.402344	2124.698975	2.281967	5.217686	6247.574707	93118.648438	1014.155334	616.396179	167.681381	65.091560	45.685589	208.127701	385.288483	192.746002	0.375650	0.000000	3.902351	3.327297	0.358309	0.717478	3.795712	4.969037	3.006104	2.789860	2.224485	1.813525	1.659779	2.318330	2.585786	2.284985	0.000000	0.000000	41988.000000		1
7642.053711	1414.399902	1.073141	3.570970	5467.006348	79138.960938	869.728455	538.827820	140.356369	73.531754	25.323662	135.413132	185.844604	91.192322	1.539885	0.000000	3.883210	3.150572	0.030657	0.552786	3.737750	4.898390	2.939384	2.731450	2.147232	1.866475	1.403527	2.131661	2.269150	1.959958	0.187488	0.000000	42048.000000		1
10358.198242	1303.175659	1.958174	4.650278	5297.696777	86544.976562	844.858093	514.413879	159.407715	93.949188	46.388683	236.087952	337.891418	199.295868	1.200266	28329.535156	4.015284	3.115003	0.291851	0.667479	3.724087	4.937242	2.926784	2.711313	2.202509	1.972893	1.666412	2.373074	2.528777	2.299498	0.079277	4.452240	42070.000000		1
9394.773438	2154.068604	3.358191	3.934851	6196.378418	88780.976562	1001.000122	601.264282	136.831650	84.167564	34.133904	173.737839	228.323105	145.015900	0.080848	0.000000	3.972886	3.333260	0.526105	0.594928	3.792138	4.948320	3.000434	2.779065	2.136187	1.925145	1.533186	2.239894	2.358550	2.161416	0.000000	0.000000	42104.000000		1
2202.763916	913.767273	1.964342	2.497828	0.000000	4223.081543	0.000000	0.000000	0.000000	28.598593	1.665219	0.000000	0.000000	29.637814	0.256869	99998.000000	3.342968	2.960836	0.293217	0.397563	0.000000	3.625629	0.000000	0.000000	0.000000	1.456345	0.221471	0.000000	0.000000	1.471846	0.000000	4.999991	42246.000000		1
11592.217773	3288.838135	2.346725	5.606237	8399.614258	99998.000000	1385.483765	836.198914	231.937241	107.098244	64.715340	244.999954	325.945007	237.287537	4.729075	0.000000	4.064167	3.517042	0.370462	0.748671	3.924259	4.999991	3.141601	2.922310	2.365371	2.029782	1.811007	2.389166	2.513144	2.375275	0.674776	0.000000	42266.000000		1
3503.466553	1058.468628	2.029100	3.506211	2348.359619	42391.328125	350.627258	222.575012	68.514511	46.484280	14.431897	58.248741	77.697884	85.752609	1.587898	99998.000000	3.544498	3.024678	0.307303	0.544838	3.370764	4.627277	2.544846	2.347476	1.835783	1.667306	1.159323	1.765287	1.890409	1.933247	0.200823	4.999991	42371.000000		1
20332.945312	5551.997070	2.593424	6.543694	12704.609375	99998.000000	2120.514404	1278.653809	337.971588	150.486450	103.271324	473.992218	640.788574	429.737488	5.455847	0.000000	4.308200	3.744449	0.413874	0.815823	4.103961	4.999991	3.326441	3.106753	2.528880	2.177497	2.013980	2.675771	2.806715	2.633203	0.736862	0.000000	42435.000000		1
15710.513672	3082.203125	1.927337	5.834434	10186.782227	99998.000000	1656.195923	1022.527710	223.620392	93.067238	64.184937	293.849457	407.944702	227.789612	3.185422	0.000000	4.196190	3.488861	0.284958	0.765999	4.008037	4.999991	3.219112	3.009675	2.349511	1.968797	1.807433	2.468125	2.610601	2.357534	0.503167	0.000000	42516.000000		1
34215.062500	12758.947266	2.463907	10.540219	36665.363281	99998.000000	6077.441406	3725.699219	877.400757	371.146454	239.211777	1105.215088	1518.238647	761.106812	3.812566	0.000000	4.534217	4.105815	0.391624	1.022850	4.564256	4.999991	3.783721	3.571208	2.943198	2.569545	2.378783	3.043447	3.181340	2.881446	0.581217	0.000000	42540.000000		1
7646.050293	1547.861084	3.163916	5.304030	3529.860107	55259.019531	539.463074	335.738983	84.485191	49.777710	19.772932	61.424992	70.404839	97.936462	0.551918	0.000000	3.883437	3.189732	0.500225	0.724606	3.547757	4.742403	2.731962	2.526002	1.926781	1.697035	1.296071	1.788345	1.847602	1.990944	0.000000	0.000000	42590.000000		1
12442.907227	3024.040771	0.851112	3.256428	11402.629883	99998.000000	1893.649902	1134.300903	287.694336	121.693581	78.502739	362.808044	474.491791	315.330780	3.535015	0.000000	4.094922	3.480588	0.000000	0.512742	4.057005	4.999991	3.277300	3.054728	2.458931	2.085268	1.894885	2.559677	2.676229	2.498766	0.548391	0.000000	42612.000000		1
13564.201172	2876.274170	2.399149	5.729587	8804.364258	99998.000000	1406.209595	874.992371	220.928299	98.136902	58.396759	271.242584	373.937256	236.908234	3.092925	99998.000000	4.132394	3.458830	0.380057	0.758123	3.944698	4.999991	3.148050	2.942004	2.344251	1.991832	1.766389	2.433358	2.572799	2.374580	0.490369	4.999991	42640.000000		1
6683.245117	2819.289551	0.811023	5.396543	8029.143066	99998.000000	1312.738281	790.778564	185.255600	57.906445	45.738014	190.534973	259.055634	151.405411	1.459718	0.000000	3.824987	3.450140	0.000000	0.732116	3.904669	4.999991	3.118178	2.898055	2.267771	1.762727	1.660277	2.279975	2.413393	2.180141	0.164269	0.000000	42685.000000		1
21879.878906	6293.713379	1.945839	7.524323	15507.600586	99998.000000	2574.687500	1565.601807	401.182068	138.799088	105.963432	430.884644	547.875549	323.653809	1.973695	0.000000	4.340045	3.798907	0.289107	0.876467	4.190545	4.999991	3.410725	3.194681	2.603342	2.142387	2.025156	2.634361	2.738682	2.510081	0.295280	0.000000	42769.000000		1
9503.012695	2448.713623	2.204873	3.148497	4641.356934	68604.023438	735.699890	452.936462	116.300125	32.687630	27.090645	95.475632	146.483765	118.363144	1.009773	99998.000000	3.977861	3.388938	0.343384	0.498103	3.666645	4.836349	2.866701	2.656037	2.065580	1.514383	1.432819	1.979892	2.165790	2.073216	0.004224	4.999991	42832.000000		1
19269.841797	5545.715820	1.803987	7.222116	13427.418945	99998.000000	2203.047607	1342.875732	345.391083	134.830307	102.006996	460.371368	571.025146	298.271545	3.652657	99998.000000	4.284878	3.743958	0.256233	0.858664	4.127993	4.999991	3.343024	3.128036	2.538311	2.129787	2.008630	2.663108	2.756655	2.474612	0.562609	4.999991	42869.000000		1
7438.933594	2055.990234	3.814585	4.126042	3481.951172	56757.507812	562.073059	341.659760	98.553207	75.924728	20.883080	81.737579	103.403931	80.204964	0.307108	99998.000000	3.871511	3.313021	0.581447	0.615534	3.541823	4.754024	2.749793	2.533594	1.993671	1.880383	1.319795	1.912422	2.014537	1.904201	0.000000	4.999991	42925.000000		1
17449.005859	6284.906250	1.070057	7.888204	18527.701172	99998.000000	3009.947998	1874.327271	504.280701	199.351379	163.845215	661.360168	914.532043	541.270142	2.450230	99998.000000	4.241771	3.798299	0.029407	0.896978	4.267821	4.999991	3.478559	3.272846	2.702672	2.299619	2.214434	2.820438	2.961199	2.733414	0.389207	4.999991	43111.000000		1
25006.591797	4638.229980	2.568754	5.775843	14249.888672	99998.000000	2269.841309	1413.928101	325.204926	149.481155	74.959518	369.916046	493.601715	289.519897	2.276860	99998.000000	4.398055	3.666352	0.409723	0.761615	4.153811	4.999991	3.355995	3.150427	2.512157	2.174587	1.874827	2.568103	2.693377	2.461679	0.357336	4.999991	43190.000000		1
7526.179199	557.213074	2.352893	1.585042	3738.342529	55760.687500	519.872070	336.953979	97.594162	36.366531	13.941583	82.403664	148.685547	85.126610	1.053502	99998.000000	3.876575	2.746021	0.371602	0.200041	3.572679	4.746328	2.715896	2.527570	1.989424	1.560702	1.144312	1.915946	2.172269	1.930065	0.022635	4.999991	43214.000000		1
8119.851074	3040.461670	1.470943	5.088169	6274.181152	88425.476562	950.056763	591.322327	148.010208	61.434242	30.100374	146.647202	203.045700	114.554726	1.553328	0.000000	3.909548	3.482939	0.167596	0.706562	3.797557	4.946578	2.977750	2.771824	2.170292	1.788411	1.478572	2.166274	2.307594	2.059013	0.191263	0.000000	43236.000000		1
8953.281250	1917.052490	2.380646	3.389029	4441.015625	61870.468750	737.633423	446.250916	98.235580	36.277103	34.667393	93.613060	140.630829	76.418129	0.001158	0.000000	3.951982	3.282634	0.376695	0.530075	3.647482	4.791483	2.867841	2.649579	1.992269	1.559633	1.539921	1.971336	2.148081	1.883196	0.000000	0.000000	43287.000000		1
15330.667969	3277.597900	1.726894	4.835302	9101.506836	99998.000000	1468.815552	909.311279	227.678604	80.100113	77.580696	287.287262	381.612671	214.335266	2.567349	0.000000	4.185561	3.515556	0.237266	0.684424	3.959113	4.999991	3.166967	2.958713	2.357322	1.903633	1.889754	2.458316	2.581623	2.331094	0.409485	0.000000	43367.000000		1
7141.541016	2855.202881	2.137031	3.429117	5269.604004	84607.296875	820.558228	516.575562	137.695099	91.855324	40.649845	174.989838	239.211777	155.377258	1.268146	99998.000000	3.853792	3.455637	0.329811	0.535182	3.721778	4.927408	2.914109	2.713134	2.138918	1.963104	1.609059	2.243013	2.378783	2.191387	0.103169	4.999991	43410.000000		1
15423.153320	5566.478516	2.636597	6.623871	12252.384766	99998.000000	1955.790405	1227.765869	262.574188	111.282883	77.959999	345.579193	433.018585	241.456741	1.155904	99998.000000	4.188173	3.745580	0.421044	0.821112	4.088221	4.999991	3.291322	3.089116	2.419252	2.046428	1.891872	2.538548	2.636507	2.382839	0.062922	4.999991	43497.000000		1
4536.962891	972.324402	1.785485	4.699618	2008.377319	39069.882812	297.648621	184.863968	67.826836	56.688370	22.428032	54.341644	101.248398	42.783791	0.399267	0.000000	3.656765	2.987811	0.251756	0.672063	3.302845	4.591842	2.473704	2.266852	1.831402	1.753494	1.350791	1.735133	2.005388	1.631279	0.000000	0.000000	43597.000000		1
29175.767578	4842.925293	3.234842	7.660007	17329.421875	99998.000000	2870.883789	1752.744629	420.739136	177.500000	131.521454	507.891785	658.322693	351.854584	2.226657	0.000000	4.465022	3.685108	0.509853	0.884229	4.238784	4.999991	3.458016	3.243719	2.624013	2.249198	2.118997	2.705771	2.818439	2.546363	0.347653	0.000000	43686.000000		1
5903.910156	2236.469238	1.961258	2.103110	3620.858154	55845.429688	553.623596	344.333344	57.641243	49.293564	17.586561	84.309418	128.810852	105.978851	0.938393	99998.000000	3.771140	3.349563	0.292535	0.322862	3.558811	4.746988	2.743215	2.536979	1.760733	1.692790	1.245181	1.925876	2.109952	2.025219	0.000000	4.999991	43717.000000		1
5570.107910	687.285217	2.673601	4.089037	2666.083252	43712.476562	391.980194	249.545395	46.434937	47.258297	17.645153	72.523369	60.413525	54.807289	0.248570	99998.000000	3.745864	2.837137	0.427097	0.611621	3.425874	4.640605	2.593264	2.397150	1.666845	1.674478	1.246625	1.860478	1.781134	1.738838	0.000000	4.999991	43751.000000		1
9664.116211	5861.663086	2.445405	7.601416	13122.076172	99998.000000	2144.592285	1322.553833	340.716125	101.710953	104.344467	425.648468	584.201965	349.862488	3.331615	99998.000000	3.985162	3.768021	0.388351	0.880894	4.118002	4.999991	3.331345	3.121413	2.532393	2.007368	2.018469	2.629051	2.766563	2.543897	0.522655	4.999991	43817.000000		1
5183.271484	1157.243896	1.255082	2.380646	2203.427002	44946.714844	351.213165	203.039520	64.551903	10.290436	18.240314	87.223549	116.161354	75.018112	0.613273	99998.000000	3.714604	3.063425	0.098672	0.376695	3.343099	4.652698	2.545571	2.307580	1.809909	1.012434	1.261032	1.940634	2.065062	1.875166	0.000000	4.999991	43830.000000		1
40364.007812	8396.583008	1.341426	9.525669	25156.193359	99998.000000	4136.619629	2544.019775	670.833435	321.596954	182.730026	941.459290	1275.474487	686.871948	4.800044	99998.000000	4.605994	3.924103	0.127567	0.978895	4.400645	4.999991	3.616646	3.405520	2.826615	2.507312	2.261810	2.973802	3.105672	2.836876	0.681245	4.999991	43867.000000		1
15440.875000	5727.292480	1.144067	5.337952	11839.583008	99998.000000	1906.771240	1184.334595	277.662933	135.098587	78.697014	386.719330	494.896912	254.667480	4.063968	0.000000	4.188672	3.757949	0.058451	0.727375	4.073337	4.999991	3.280299	3.073474	2.443518	2.130651	1.895958	2.587396	2.694515	2.405973	0.608950	0.000000	43907.000000		1
8603.476562	881.955444	0.940540	1.424687	4792.570801	72090.687500	775.961182	458.169556	111.227371	36.237015	24.084000	106.814545	127.854889	90.976463	1.276549	99998.000000	3.934674	2.945447	0.000000	0.153720	3.680568	4.857879	2.889840	2.661026	2.046212	1.559152	1.381729	2.028630	2.106717	1.958929	0.106037	4.999991	43935.000000		1
21458.710938	3320.138184	2.436154	4.366574	10018.009766	99998.000000	1644.761353	989.972656	251.444977	128.968124	68.357239	266.987030	345.280060	221.011551	1.867467	0.000000	4.331604	3.521156	0.386705	0.640141	4.000782	4.999991	3.216103	2.995623	2.400443	2.110482	1.834785	2.426490	2.538172	2.344415	0.271253	0.000000	43962.000000		1
21292.433594	3583.779297	2.445405	5.396543	9904.271484	99998.000000	1638.532227	985.569092	265.173767	101.029449	62.969944	277.206512	375.371185	182.002258	5.237062	0.000000	4.328225	3.554341	0.388351	0.732116	3.995822	4.999991	3.214455	2.993687	2.423531	2.004448	1.799133	2.442803	2.574461	2.260077	0.719088	0.000000	44117.000000		1
9052.118164	2422.523438	2.710606	6.821230	5458.192871	71177.601562	863.998840	541.510681	133.498138	59.537743	46.718643	167.428513	257.060455	152.352112	0.563742	0.000000	3.956750	3.384268	0.433066	0.833863	3.737049	4.852344	2.936513	2.733607	2.125475	1.774792	1.669490	2.223830	2.410035	2.182848	0.000000	0.000000	44197.000000		1
6253.402832	2620.863281	1.995179	2.929552	3001.452148	43538.378906	441.862762	287.922516	66.146194	30.535181	23.985319	44.189976	89.971161	45.719509	0.534168	0.000000	3.796116	3.418444	0.299982	0.466801	3.477331	4.638872	2.645288	2.459276	1.820505	1.484800	1.379946	1.645324	1.954103	1.660102	0.000000	0.000000	44310.000000		1
6099.357910	1902.222778	1.440106	3.715905	3227.385498	50968.195312	513.923584	309.144806	81.373695	38.688587	16.960564	51.257904	133.362457	68.159874	0.698681	0.000000	3.785284	3.279261	0.158394	0.570065	3.508851	4.707299	2.710899	2.490162	1.910484	1.587583	1.229440	1.709761	2.125034	1.833529	0.000000	0.000000	44505.000000		1
7075.194336	1372.979126	2.433070	4.172298	3748.259766	52230.382812	570.972717	363.585144	80.840210	31.821100	26.594164	84.815147	103.268242	89.983498	0.755222	99998.000000	3.849738	3.137664	0.386155	0.620375	3.573830	4.717923	2.756615	2.560606	1.907627	1.502715	1.424786	1.928473	2.013967	1.954163	0.000000	4.999991	44736.000000		1
6617.357910	1286.831787	2.229543	3.151581	2748.369873	46291.484375	430.138397	260.847290	65.649712	54.085693	16.553509	77.053383	102.916695	86.967598	0.055931	0.000000	3.820685	3.109522	0.348216	0.498528	3.439075	4.665501	2.633608	2.416386	1.817233	1.733082	1.218890	1.886792	2.012486	1.939358	0.000000	0.000000	44797.000000		1
8943.373047	3763.215820	3.894762	5.381124	6622.088379	88819.421875	1032.380249	655.340759	170.789780	63.407837	41.519459	180.688583	226.898407	128.123184	1.211627	99998.000000	3.951501	3.575559	0.590481	0.730873	3.820995	4.948508	3.013840	2.816467	2.232462	1.802143	1.618252	2.256931	2.355831	2.107628	0.083369	4.999991	44836.000000		1
10021.361328	3241.650879	1.591209	7.394805	15320.753906	99998.000000	2510.573486	1541.305054	373.298920	194.719604	110.465691	497.456390	658.069824	392.054199	2.116942	0.000000	4.000926	3.510766	0.201727	0.868927	4.185280	4.999991	3.399773	3.187889	2.572057	2.289410	2.043227	2.696755	2.818272	2.593346	0.325709	0.000000	44881.000000		1
9326.678711	1220.315552	2.732193	1.970509	6207.485840	93349.437500	991.045776	601.322876	191.432327	55.747829	41.923428	171.425034	222.621262	127.691452	1.794136	99998.000000	3.969727	3.086472	0.436511	0.294578	3.792916	4.970112	2.996094	2.779108	2.282015	1.746228	1.622457	2.234074	2.347567	2.106162	0.253855	4.999991	44907.000000		1
11522.380859	2705.530518	2.251129	4.144545	8958.495117	99998.000000	1468.488770	878.076111	201.843033	101.966904	48.044651	239.147018	279.522430	175.020676	3.542290	99998.000000	4.061542	3.432252	0.352400	0.617477	3.952235	4.999991	3.166871	2.943532	2.305014	2.008459	1.681645	2.378665	2.446417	2.243089	0.549284	4.999991	44940.000000		1
3510.050293	604.622498	1.995179	4.496091	1655.344849	35487.667969	247.466949	155.842911	70.333916	31.999956	15.350851	48.738491	59.821449	26.649670	0.117264	0.000000	3.545313	2.781484	0.299982	0.652835	3.218889	4.550077	2.393517	2.192687	1.847165	1.505149	1.186132	1.687872	1.776857	1.425692	0.000000	0.000000	44988.000000		1
12577.361328	7439.211426	3.176251	7.922125	13933.765625	99998.000000	2337.862549	1405.444824	344.765076	131.228500	89.958824	443.651337	639.493408	344.256256	1.889627	0.000000	4.099589	3.871527	0.501915	0.898842	4.144069	4.999991	3.368819	3.147814	2.537523	2.118028	1.954044	2.647042	2.805836	2.536882	0.276376	0.000000	45075.000000		1
9101.503906	2162.721680	1.609712	2.195622	4559.412598	68928.484375	735.064636	439.229248	105.436111	92.283966	35.401321	131.083572	174.181900	121.005905	0.508926	99998.000000	3.959113	3.335001	0.206748	0.341558	3.658909	4.838399	2.866326	2.642691	2.022989	1.965126	1.549019	2.117548	2.241003	2.082807	0.000000	4.999991	45095.000000		1
8624.320312	6210.390625	0.971378	7.428727	12221.969727	99998.000000	2020.724609	1228.675659	294.722168	110.064804	81.157837	343.013519	486.962433	248.481506	0.717987	0.000000	3.935725	3.793119	0.000000	0.870914	4.087141	4.999991	3.305507	3.089437	2.469413	2.041648	1.909330	2.535311	2.687495	2.395294	0.000000	0.000000	45133.000000		1
8069.752441	3260.652832	3.049818	5.828266	8592.708984	99998.000000	1404.433350	858.260010	193.772888	75.545433	67.330353	244.509644	285.289001	261.448608	0.032561	99998.000000	3.906860	3.513304	0.484274	0.765539	3.934130	4.999991	3.147501	2.933619	2.287293	1.878208	1.828211	2.388296	2.455285	2.417386	0.000000	4.999991	45208.000000		1
6415.826172	1794.464600	1.236579	5.723419	7118.863281	97829.554688	1174.645386	702.500366	174.209656	79.893501	57.030666	220.530487	309.613525	202.280930	0.951798	0.000000	3.807253	3.253935	0.092222	0.757656	3.852411	4.990470	3.069907	2.846647	2.241072	1.902511	1.756108	2.343469	2.490820	2.305955	0.000000	0.000000	45235.000000		1
14382.896484	2848.128662	1.711475	2.766114	8052.573242	99998.000000	1343.301270	799.638123	200.819229	94.029366	44.581612	204.828094	254.118576	150.403183	1.870436	99998.000000	4.157846	3.454560	0.233371	0.441870	3.905935	4.999991	3.128173	2.902894	2.302805	1.973264	1.649156	2.311389	2.405036	2.177257	0.271943	4.999991	45272.000000		1
7764.070801	1348.256836	3.617226	5.048080	4808.581543	68037.835938	742.545776	468.595703	147.165268	91.821404	31.861189	138.028152	194.580826	116.189110	0.172302	0.000000	3.890090	3.129773	0.558376	0.703126	3.682017	4.832750	2.870723	2.670798	2.167805	1.962944	1.503262	2.139968	2.289100	2.065166	0.000000	0.000000	45335.000000		1
13793.816406	2877.886963	1.631298	4.486840	12290.407227	99998.000000	1971.770264	1233.014404	302.875580	105.152405	86.273758	348.104767	504.875885	272.167694	0.635434	99998.000000	4.139685	3.459074	0.212533	0.651941	4.089566	4.999991	3.294856	3.090968	2.481264	2.021819	1.935879	2.541710	2.703185	2.434837	0.000000	4.999991	45525.000000		1
5810.966309	4158.119629	3.129995	7.592165	17493.007812	99998.000000	2919.850342	1767.401733	457.179688	193.159225	122.788307	502.738831	663.608215	362.980713	1.086618	99998.000000	3.764248	3.618897	0.495544	0.880366	4.242865	4.999991	3.465361	3.247335	2.660087	2.285915	2.089157	2.701342	2.821912	2.559884	0.036077	4.999991	45629.000000		1
9436.431641	1157.074341	0.767851	2.759946	3583.791748	56053.710938	551.434143	341.863281	105.550209	34.920258	12.677250	88.867180	106.120705	62.057159	1.039711	0.000000	3.974808	3.063361	0.000000	0.440901	3.554343	4.748604	2.741494	2.533852	2.023459	1.543077	1.103025	1.948741	2.025800	1.792792	0.016912	0.000000	45659.000000		1
11801.200195	1119.748657	2.574922	6.919910	5189.981445	72719.867188	840.139954	512.230591	116.503647	29.782749	45.068840	130.574753	165.380905	87.732368	1.024257	99998.000000	4.071926	3.049121	0.410764	0.840100	3.715166	4.861653	2.924352	2.709466	2.066339	1.473965	1.653876	2.115859	2.218485	1.943160	0.010409	4.999991	45739.000000		1
6829.022949	3324.739014	2.377563	5.711084	4520.335449	66348.023438	736.143921	439.503693	123.364967	58.538612	37.510597	151.534927	194.867615	140.902191	1.701998	99998.000000	3.834358	3.521758	0.376132	0.756719	3.655171	4.821828	2.866963	2.642962	2.091192	1.767442	1.574154	2.180513	2.289740	2.148918	0.230959	4.999991	45809.000000		1
5687.086426	1940.343872	1.711475	6.704048	6184.172852	89644.164062	1019.743042	612.726562	162.463699	55.214344	54.338562	204.624573	267.628448	173.941360	0.016311	99998.000000	3.754890	3.287879	0.233371	0.826337	3.791282	4.952522	3.008491	2.787267	2.210756	1.742052	1.735108	2.310958	2.427532	2.240403	0.000000	4.999991	45919.000000		1
6960.445312	2810.066162	2.306637	5.581567	5544.216797	87572.015625	896.057373	546.463196	178.233932	64.154099	39.931332	180.774933	221.508041	168.612671	0.235356	0.000000	3.842637	3.448717	0.362979	0.746756	3.743840	4.942365	2.952336	2.737561	2.250990	1.807224	1.601314	2.257138	2.345390	2.226890	0.000000	0.000000	45963.000000		1
6633.917480	2793.833496	2.587257	2.756862	3258.395508	53222.886719	520.393250	308.845673	84.660965	25.113968	15.378605	96.178726	143.689896	179.507523	3.038690	99998.000000	3.821770	3.446201	0.412840	0.440415	3.513004	4.726099	2.716332	2.489742	1.927683	1.399915	1.186917	1.983079	2.157426	2.254083	0.482686	4.999991	45980.000000		1
14820.879883	1790.276855	2.389898	4.792130	6018.113770	84501.343750	991.095154	598.001709	125.267639	68.190712	38.731758	178.024231	216.318100	148.519028	0.207625	99998.000000	4.170874	3.252920	0.378379	0.680529	3.779460	4.926864	2.996115	2.776702	2.097839	1.833725	1.588067	2.250479	2.335093	2.171782	0.000000	4.999991	46049.000000		1
9604.421875	1466.940674	1.822490	4.662613	4830.109375	72103.351562	772.794189	476.610321	137.096863	50.835434	23.115705	113.324318	183.608887	79.264420	1.057235	0.000000	3.982471	3.166413	0.260665	0.668629	3.683957	4.857955	2.888064	2.678164	2.137028	1.706167	1.363907	2.054323	2.263894	1.899078	0.024172	0.000000	46114.000000		1
6008.486328	793.353455	2.957305	3.712821	2780.699707	49893.843750	410.976044	262.805481	69.337868	57.332870	29.122829	92.814369	106.823792	85.302383	0.001349	0.000000	3.778765	2.899467	0.470896	0.569704	3.444154	4.698047	2.613816	2.419634	1.840971	1.758404	1.464234	1.967615	2.028668	1.930961	0.000000	0.000000	46159.000000		1
9107.224609	1493.041504	0.780186	1.248914	4467.184082	66144.320312	685.983826	429.385956	129.806900	41.254257	32.434765	94.766373	132.551422	60.043476	2.377354	0.000000	3.959386	3.174072	0.000000	0.096533	3.650034	4.820493	2.836314	2.632848	2.113298	1.615469	1.511011	1.976654	2.122384	1.778466	0.376094	0.000000	46183.000000		1
6661.526367	2801.656738	2.211041	4.847637	7633.894043	99998.000000	1230.636841	748.864380	182.634430	44.634033	40.967468	190.920441	269.515686	165.997650	0.583300	0.000000	3.823574	3.447415	0.344597	0.685530	3.882746	4.999991	3.090130	2.874403	2.261583	1.649666	1.612439	2.280852	2.430584	2.220102	0.000000	0.000000	46208.000000		1
8357.018555	2710.769775	1.797820	4.816800	6717.147949	99998.000000	1064.130371	653.490479	208.793777	83.643333	47.208958	249.863022	355.968292	278.319763	2.799046	99998.000000	3.922051	3.433093	0.254746	0.682759	3.827185	4.999991	3.026995	2.815239	2.319718	1.922431	1.674024	2.397702	2.551411	2.444544	0.447010	4.999991	46236.000000		1
22004.464844	6395.732910	3.352024	7.777189	18353.718750	99998.000000	3037.698486	1847.884155	507.583405	240.346603	120.959656	583.011658	779.495117	496.586792	2.364885	99998.000000	4.342511	3.805890	0.525307	0.890823	4.263724	4.999991	3.482545	3.266675	2.705508	2.380838	2.082641	2.765677	2.891814	2.695995	0.373810	4.999991	46288.000000		1
11975.384766	2461.828857	2.716774	4.021195	6231.810547	87141.085938	974.615662	602.577942	153.375916	69.643158	58.908661	213.077103	292.720825	190.522629	2.668158	0.000000	4.078290	3.391258	0.434053	0.604355	3.794614	4.940223	2.988833	2.780013	2.185757	1.842878	1.770179	2.328537	2.466454	2.279947	0.426211	0.000000	46342.000000		1
3330.209717	1875.588501	2.053770	2.177119	4331.018555	74487.007812	674.496948	412.986633	138.126831	39.302250	37.633949	121.289612	176.325104	157.175079	0.812653	99998.000000	3.522472	3.273138	0.312552	0.337882	3.636590	4.872080	2.828980	2.615936	2.140278	1.594417	1.575580	2.083824	2.246314	2.196384	0.000000	4.999991	46372.000000		1
11237.140625	1518.402100	1.958174	2.531749	4163.256836	68920.343750	657.533264	406.032806	121.712082	50.709000	27.772152	124.145157	188.052551	97.532486	1.764665	0.000000	4.050656	3.181387	0.291851	0.403421	3.619433	4.838347	2.817918	2.608561	2.085334	1.705085	1.443609	2.093930	2.274279	1.989149	0.246662	0.000000	46401.000000		1
12797.954102	2076.521729	3.327354	6.130473	6794.839355	99998.000000	1103.688599	675.156860	171.665573	49.413830	43.937111	183.146332	264.362762	177.808380	1.434164	0.000000	4.107141	3.317337	0.522099	0.787494	3.832179	4.999991	3.042846	2.829405	2.234683	1.693848	1.642831	2.262798	2.422200	2.249952	0.156599	0.000000	46449.000000		1
6098.099609	1916.978394	3.496960	5.054248	2797.456787	45758.941406	444.206390	271.264160	76.569237	33.125523	23.294563	53.175991	76.390373	83.964035	1.604913	0.000000	3.785194	3.282617	0.543691	0.703657	3.446763	4.660476	2.647585	2.433393	1.884054	1.520163	1.367255	1.725716	1.883039	1.924093	0.205451	0.000000	46506.000000		1
7222.603516	2616.071289	1.396934	3.108409	3969.440918	59352.867188	605.115906	387.314514	82.486931	43.172344	20.553120	71.431725	110.749397	48.689152	1.151992	0.000000	3.858694	3.417650	0.145176	0.492538	3.598729	4.773442	2.781839	2.588064	1.916385	1.635206	1.312878	1.853891	2.044341	1.687432	0.061449	0.000000	46531.000000		1
9753.452148	3959.384766	2.488577	8.082479	16456.765625	99998.000000	2733.259521	1662.899902	415.669495	219.926086	108.997833	462.665649	682.394409	327.403625	1.228325	99998.000000	3.989158	3.597628	0.395951	0.907545	4.216344	4.999991	3.436681	3.220866	2.618748	2.342277	2.037418	2.665267	2.834035	2.515084	0.089313	4.999991	46575.000000		1
8291.612305	2831.806641	1.930420	4.554682	6480.131836	94924.734375	1056.640015	635.910095	148.981583	48.713821	42.225636	184.163956	259.780334	162.232407	1.200152	99998.000000	3.918639	3.452064	0.285652	0.658458	3.811584	4.977379	3.023927	2.803396	2.173133	1.687652	1.625576	2.265205	2.414606	2.210138	0.079236	4.999991	46599.000000		1
9294.580078	544.421753	2.571838	2.997394	3875.982178	58861.718750	621.203735	377.622314	101.072624	45.293953	27.963343	101.165131	102.873528	59.716602	1.645217	99998.000000	3.968230	2.735935	0.410244	0.476744	3.588382	4.769833	2.793234	2.577058	2.004633	1.656040	1.446589	2.005031	2.012304	1.776095	0.216223	4.999991	46687.000000		1
17074.167969	3158.436035	2.389898	3.620309	8576.635742	99998.000000	1392.712036	852.851135	191.746872	85.598419	56.876476	251.398712	302.409912	231.684372	2.571575	99998.000000	4.232339	3.499472	0.378379	0.558746	3.933317	4.999991	3.143861	2.930873	2.282728	1.932466	1.754933	2.400363	2.480596	2.364897	0.410199	4.999991	46711.000000		1
8234.877930	1364.659302	3.635728	3.558635	4306.589355	68987.289062	699.287109	413.202484	124.848244	24.657576	33.495571	118.603676	145.546295	77.645454	1.310965	99998.000000	3.915657	3.135024	0.560591	0.551283	3.634134	4.838769	2.844656	2.616163	2.096382	1.391950	1.524987	2.074098	2.163001	1.890116	0.117591	4.999991	46737.000000		1
5946.231445	2116.036865	1.964342	4.144545	4174.805664	64449.929688	676.044983	403.784760	87.636772	22.687065	24.349201	99.185371	121.517807	110.570534	0.665419	0.000000	3.774242	3.325523	0.293217	0.617477	3.620636	4.809222	2.829976	2.606150	1.942686	1.355778	1.386485	1.996448	2.084640	2.043639	0.000000	0.000000	46766.000000		1
4407.720215	1206.284546	1.606628	3.552467	2808.468750	51499.457031	431.356445	260.150360	87.985237	42.583347	18.767633	72.190323	108.917656	72.020721	1.264357	0.000000	3.644214	3.081450	0.205915	0.550530	3.448470	4.711802	2.634836	2.415224	1.944410	1.629240	1.273409	1.858479	2.037098	1.857458	0.101870	0.000000	46784.000000		1
11472.750977	1162.319702	2.038351	3.685068	4445.598145	60488.878906	749.959106	468.826965	103.348419	44.038872	25.758471	122.772888	166.275192	100.964691	0.860110	99998.000000	4.059668	3.065325	0.309279	0.566445	3.647930	4.781675	2.875038	2.671013	2.014304	1.643836	1.410920	2.089103	2.220827	2.004169	0.000000	4.999991	46832.000000		1
9907.855469	1162.588013	1.958174	3.830003	3823.179199	55867.613281	656.497131	401.808075	117.838905	38.633080	20.861492	114.224770	140.593811	99.839127	0.889694	0.000000	3.995980	3.065426	0.291851	0.583199	3.582425	4.747160	2.817233	2.604019	2.071289	1.586959	1.319345	2.057760	2.147966	1.999301	0.000000	0.000000	46908.000000		1
12207.109375	2000.951782	2.013681	3.697403	4870.346191	65884.335938	783.312805	504.857361	137.799957	56.873394	34.661224	127.395416	165.078705	112.750740	0.750680	0.000000	4.086613	3.301237	0.303991	0.567897	3.687560	4.818782	2.893935	2.703169	2.139249	1.754909	1.539844	2.105154	2.217691	2.052119	0.000000	0.000000	46955.000000		1
6383.375977	1781.993896	2.695188	3.971855	6271.609375	85194.414062	1026.823364	640.147156	149.111099	40.597420	33.489403	188.549042	233.944763	150.424774	1.296275	99998.000000	3.805050	3.250906	0.430589	0.598993	3.797379	4.930411	3.011496	2.806280	2.173510	1.608498	1.524907	2.275424	2.369113	2.177319	0.112697	4.999991	46980.000000		1
11350.008789	2663.517578	2.639680	3.614142	7421.032715	96138.054688	1199.851929	775.196411	186.640198	99.916222	51.581699	213.965210	291.746368	198.136383	1.719606	99998.000000	4.054996	3.425456	0.421551	0.558005	3.870464	4.982895	3.079128	2.889412	2.271005	1.999636	1.712496	2.330343	2.465005	2.296964	0.235429	4.999991	47044.000000		1
20830.128906	4648.551270	2.050686	6.870570	14898.938477	99998.000000	2515.115723	1528.899170	389.460785	96.450096	103.909660	443.420044	579.968018	322.867462	2.687031	0.000000	4.318692	3.667318	0.311899	0.836993	4.173155	4.999991	3.400558	3.184379	2.590464	1.984303	2.016656	2.646815	2.763404	2.509024	0.429273	0.000000	47078.000000		1
11338.502930	2680.715576	1.961258	3.484625	6613.321289	84191.429688	1064.626831	675.027344	152.019073	60.398106	31.386293	169.451447	187.500565	105.457695	0.102433	99998.000000	4.054556	3.428251	0.292535	0.542156	3.820420	4.925268	3.027197	2.829321	2.181898	1.781023	1.496740	2.229045	2.273003	2.023078	0.000000	4.999991	47113.000000		1
9524.558594	4164.663086	2.722941	3.836171	10873.469727	99998.000000	1842.404419	1114.583496	317.057678	151.960480	78.172775	325.103149	437.304993	233.775146	2.980952	0.000000	3.978845	3.619580	0.435038	0.583898	4.036368	4.999991	3.265385	3.047113	2.501138	2.181731	1.893056	2.512021	2.640785	2.368798	0.474355	0.000000	47140.000000		1
14180.751953	3195.314697	1.942755	5.994788	7078.222656	99998.000000	1229.662354	734.639099	176.297348	96.878738	61.391071	298.234528	377.005554	194.179947	3.023503	99998.000000	4.151699	3.504514	0.288418	0.777774	3.849924	4.999991	3.089786	2.866074	2.246246	1.986228	1.788105	2.474558	2.576348	2.288204	0.480510	4.999991	47249.000000		1
13058.920898	3786.232910	2.291218	4.671864	7837.315918	99998.000000	1265.492432	809.567749	240.880081	96.490189	63.031620	336.047333	474.050812	299.409454	1.489631	0.000000	4.115907	3.578207	0.360066	0.669490	3.894167	4.999991	3.102260	2.908253	2.381801	1.984483	1.799559	2.526401	2.675825	2.476265	0.173079	0.000000	47311.000000		1
7636.693848	1349.838745	2.186371	4.681116	4574.661621	61075.980469	746.196960	480.036346	116.623917	66.062935	32.397758	124.126656	183.945023	121.789177	0.749248	0.000000	3.882905	3.130282	0.339724	0.670349	3.660359	4.785871	2.872854	2.681274	2.066788	1.819958	1.510515	2.093865	2.264688	2.085609	0.000000	0.000000	47434.000000		1
7729.684082	1409.086670	2.531749	4.224722	3517.774902	52903.023438	572.366577	367.307220	108.985497	60.712650	27.118399	91.987930	130.343475	98.149239	0.228447	0.000000	3.888162	3.148938	0.403421	0.625798	3.546268	4.723481	2.757674	2.565029	2.037369	1.783279	1.433264	1.963731	2.115089	1.991887	0.000000	0.000000	47507.000000		1
18273.208984	5225.839355	1.236579	3.925599	9196.535156	99998.000000	1497.485107	938.313843	238.554947	81.040657	62.636902	243.692459	323.977600	206.376129	2.267895	0.000000	4.261815	3.718156	0.092222	0.593906	3.963624	4.999991	3.175363	2.972348	2.377589	1.908703	1.796830	2.386842	2.510515	2.314659	0.355623	0.000000	47544.000000		1
10813.758789	2461.541992	1.504864	5.507557	6167.551270	82450.218750	1025.762573	638.885925	171.591553	87.066277	48.235840	208.389816	263.200195	144.969635	1.036090	99998.000000	4.033977	3.391207	0.177497	0.740959	3.790113	4.916192	3.011047	2.805423	2.234496	1.939850	1.683370	2.318877	2.420286	2.161277	0.015398	4.999991	47739.000000		1
22135.947266	6255.376465	0.848028	5.960867	15347.869141	99998.000000	2524.906738	1572.910278	387.555023	175.458572	113.463081	493.484558	680.550293	371.911224	3.993339	0.000000	4.345098	3.796253	0.000000	0.775309	4.186048	4.999991	3.402245	3.196704	2.588333	2.244174	2.054855	2.693274	2.832860	2.570439	0.601336	0.000000	47778.000000		1
7258.189941	5187.736816	2.192538	3.731324	8814.632812	99998.000000	1419.084106	904.146057	211.189850	87.701530	56.734627	264.649536	362.641510	222.457825	1.596791	0.000000	3.860828	3.714978	0.340947	0.571863	3.945204	4.999991	3.152008	2.956239	2.324673	1.943007	1.753848	2.422671	2.559478	2.347248	0.203248	0.000000	47822.000000		1
8203.728516	2225.814941	2.695188	5.461301	4418.541016	61055.128906	719.575012	462.092072	110.077141	54.301556	35.287224	125.912140	157.162750	96.107803	0.981876	0.000000	3.914011	3.347489	0.430589	0.737296	3.645279	4.785722	2.857076	2.664728	2.041697	1.734812	1.547617	2.100068	2.196350	1.982759	0.000000	0.000000	47921.000000		1
14948.266602	4299.339355	2.716774	4.206220	7557.543457	99008.585938	1207.203491	778.095154	213.166519	81.379868	45.380299	203.304733	294.759155	157.042480	1.161751	0.000000	4.174591	3.633402	0.434053	0.623892	3.878381	4.995673	3.081780	2.891033	2.328719	1.910517	1.656867	2.308147	2.469467	2.196017	0.065113	0.000000	47940.000000		1
11214.019531	1914.554565	1.625130	5.285528	8126.743164	99998.000000	1344.170898	830.463196	181.727814	70.919823	73.846291	293.090851	432.802734	223.284271	2.783978	0.000000	4.049761	3.282068	0.210888	0.723088	3.909917	4.999991	3.128454	2.919320	2.259421	1.850768	1.868329	2.467002	2.636290	2.348858	0.444666	0.000000	47973.000000		1
6205.429199	2724.816162	1.794736	3.188586	6591.315918	86640.242188	1124.620972	682.345032	170.700363	82.036705	43.844597	221.788666	271.751404	160.779968	0.755846	99998.000000	3.792772	3.435337	0.254001	0.503598	3.818972	4.937720	3.051006	2.834004	2.232234	1.914008	1.641916	2.345939	2.434172	2.206232	0.000000	4.999991	48014.000000		1
15027.172852	3046.073975	2.426902	2.988143	7930.916504	99998.000000	1332.489624	822.775391	249.795181	105.519371	82.129211	347.774811	446.605560	252.123398	1.229355	99998.000000	4.176877	3.483740	0.385052	0.475401	3.899323	4.999991	3.124664	2.915281	2.397584	2.023332	1.914498	2.541298	2.649924	2.401613	0.089677	4.999991	48062.000000		1
7417.656250	1803.937866	2.593424	5.711084	3296.270020	51066.355469	551.924500	348.554993	95.586647	63.481846	30.106541	75.727371	102.327705	85.135857	0.296921	0.000000	3.870267	3.256222	0.413874	0.756719	3.518023	4.708135	2.741880	2.542271	1.980397	1.802649	1.478661	1.879253	2.009993	1.930112	0.000000	0.000000	48130.000000		1
4857.036621	2273.322998	1.242747	2.096942	4369.626953	65746.359375	721.095276	452.362885	100.696404	35.419823	35.580177	141.090302	199.992798	135.721512	0.931527	0.000000	3.686371	3.356661	0.094383	0.321587	3.640444	4.817872	2.857993	2.655487	2.003014	1.549246	1.551208	2.149497	2.301014	2.132649	0.000000	0.000000	48155.000000		1
13312.451172	3176.065918	3.789915	4.237057	2859.341309	43134.691406	448.927612	304.408173	81.379868	28.345726	18.227980	77.944580	120.897980	85.064934	0.630030	99998.000000	4.124258	3.501889	0.578629	0.627064	3.456266	4.634827	2.652176	2.483456	1.910517	1.452488	1.260738	1.891786	2.082419	1.929751	0.000000	4.999991	48222.000000		1
7702.954102	1276.257690	1.896499	4.955568	4165.168945	59915.132812	679.884216	435.337555	113.907143	64.141769	33.816280	148.469681	191.971985	157.085648	0.589762	0.000000	3.886657	3.105938	0.277953	0.695093	3.619633	4.777536	2.832435	2.638826	2.056551	1.807141	1.529126	2.171638	2.283238	2.196136	0.000000	0.000000	48314.000000		1
7831.808105	4729.477539	4.418998	6.108886	10838.037109	99998.000000	1906.786743	1119.810425	286.022949	80.100113	73.226463	317.517151	420.097717	205.873489	1.116145	99998.000000	3.893862	3.674813	0.645324	0.785962	4.034951	4.999991	3.280302	3.049145	2.456401	1.903633	1.864668	2.501767	2.623350	2.313601	0.047721	4.999991	48404.000000		1
11652.267578	3239.643311	2.519415	5.044997	10904.575195	99998.000000	1816.100098	1122.496338	252.786407	91.198486	68.761208	327.400543	411.734619	292.622131	2.748670	99998.000000	4.066411	3.510497	0.401300	0.702861	4.037609	4.999991	3.259140	3.050185	2.402754	1.959988	1.837343	2.515079	2.614617	2.466307	0.439123	4.999991	48470.000000		1
10237.078125	4688.880371	1.717642	7.206697	13076.166016	99998.000000	2190.839111	1337.368164	317.224213	102.346207	99.129868	397.401398	520.368591	278.421509	2.160631	0.000000	4.010176	3.671069	0.234933	0.857736	4.116480	4.999991	3.340611	3.126251	2.501366	2.010072	1.996204	2.599229	2.716311	2.444703	0.334581	0.000000	48513.000000		1
14241.692383	3352.045654	2.272716	4.582436	10155.729492	99998.000000	1693.311768	1051.070801	265.772034	142.277542	89.379082	445.245605	553.259766	321.362579	5.677625	0.000000	4.153562	3.525310	0.356545	0.661096	4.006711	4.999991	3.228737	3.021632	2.424509	2.153136	1.951236	2.648600	2.742929	2.506995	0.754167	0.000000	48614.000000		1
5173.906250	2194.511963	2.763030	5.479804	6654.369141	99790.937500	1102.979370	690.819153	204.889771	80.346809	72.588127	325.288177	427.887268	284.215851	0.843772	0.000000	3.713819	3.341338	0.441386	0.738765	3.823107	4.999091	3.042567	2.839364	2.311520	1.904969	1.860866	2.512268	2.631329	2.453648	0.000000	0.000000	48654.000000		1
16852.330078	3639.977295	1.844076	4.822968	10405.881836	99998.000000	1742.935303	1075.487793	280.552399	140.778839	76.507561	376.842133	518.691040	291.909790	6.173608	0.000000	4.226660	3.561099	0.265779	0.683314	4.017279	4.999991	3.241281	3.031605	2.448014	2.148537	1.883704	2.576159	2.714909	2.465249	0.790539	0.000000	48698.000000		1
12800.985352	3702.151611	2.685936	7.539741	8794.977539	99998.000000	1466.323975	911.695007	264.109894	108.812805	63.500347	295.736725	341.533325	299.153503	1.054636	0.000000	4.107244	3.568454	0.429096	0.877356	3.944235	4.999991	3.166230	2.959850	2.421785	2.036680	1.802776	2.470905	2.533433	2.475894	0.023103	0.000000	48781.000000		1
16785.835938	2929.638184	1.970509	3.120744	6592.114258	99998.000000	1108.412842	681.241089	220.280716	110.478027	76.482887	337.287018	455.628571	255.213303	1.584495	99998.000000	4.224943	3.466814	0.294578	0.494258	3.819025	4.999991	3.044702	2.833301	2.342977	2.043276	1.883564	2.528000	2.658611	2.406903	0.199891	4.999991	48819.000000		1
22352.529297	4228.342285	1.692973	5.593902	13295.866211	99998.000000	2135.442871	1361.877686	317.322876	94.094124	61.366402	366.172394	519.714844	290.623871	4.254708	0.000000	4.349327	3.626170	0.228650	0.747715	4.123717	4.999991	3.329488	3.134138	2.501501	1.973562	1.787931	2.563686	2.715765	2.463331	0.628870	0.000000	48837.000000		1
7872.880859	2692.162598	1.680638	3.904013	6961.330566	95504.945312	1150.222168	722.618652	172.951492	87.726196	52.398888	195.922256	256.027405	145.352020	1.453621	0.000000	3.896134	3.430101	0.225474	0.591511	3.842692	4.980026	3.060782	2.858909	2.237924	1.943129	1.719322	2.292084	2.408287	2.162421	0.162451	0.000000	48919.000000		1
9197.997070	3377.051758	2.386814	3.737491	8513.628906	99998.000000	1416.820679	875.439514	227.055679	64.342209	56.657532	248.462997	304.392761	226.895325	2.244657	0.000000	3.963693	3.528538	0.377819	0.572580	3.930115	4.999991	3.151315	2.942226	2.356132	1.808496	1.753258	2.395262	2.483434	2.355826	0.351150	0.000000	48946.000000		1
7906.576660	1793.638184	3.407531	3.308852	3472.299072	53146.492188	562.547974	369.607666	104.742271	56.959740	33.853283	121.104591	171.314026	83.109840	1.967505	99998.000000	3.897989	3.253735	0.532440	0.519677	3.540617	4.725475	2.750160	2.567741	2.020122	1.755568	1.529601	2.083161	2.233793	1.919652	0.293916	4.999991	48994.000000		1
8365.539062	2042.088745	2.877128	4.810632	6717.823242	86863.046875	1101.162964	695.339905	172.026367	55.642982	38.284618	174.188065	251.805771	115.593948	2.130994	0.000000	3.922494	3.310075	0.458959	0.682202	3.827229	4.938835	3.041852	2.842197	2.235595	1.745410	1.583024	2.241018	2.401066	2.062935	0.328582	0.000000	49129.000000		1
9214.193359	2280.523438	2.433070	4.961736	6023.087402	77520.476562	977.008606	617.885620	140.633911	64.400803	45.491314	169.056732	270.459320	136.288925	1.457520	0.000000	3.964457	3.358035	0.386155	0.695634	3.779819	4.889416	2.989898	2.790908	2.148090	1.808891	1.657928	2.228033	2.432102	2.134460	0.163615	0.000000	49180.000000		1
17354.998047	6165.177246	2.389898	6.944580	11966.772461	99998.000000	1935.989746	1235.657227	328.421265	123.300209	74.802254	348.656769	487.754944	298.644684	2.035846	0.000000	4.239425	3.789946	0.378379	0.841646	4.077977	4.999991	3.286903	3.091898	2.516431	2.090964	1.873915	2.542398	2.688202	2.475155	0.308745	0.000000	49246.000000		1
8433.248047	2595.854248	2.904882	6.395674	6511.431641	90469.234375	1141.353394	671.218933	176.568710	87.596680	47.171951	212.244492	273.253174	286.911041	1.675077	0.000000	3.925995	3.414280	0.463128	0.805886	3.813677	4.956501	3.057420	2.826864	2.246914	1.942488	1.673684	2.326836	2.436565	2.457747	0.224035	0.000000	49388.000000		1
8670.776367	3480.683838	1.754647	2.399149	6756.311035	86594.000000	1098.356812	691.935486	163.055771	91.485275	37.350243	165.596771	225.430557	132.095032	1.934484	0.000000	3.938058	3.541665	0.244190	0.380057	3.829710	4.937488	3.040743	2.840066	2.212336	1.961351	1.572293	2.219052	2.353013	2.120887	0.286565	0.000000	49430.000000		1
16452.234375	4767.895020	2.812370	3.231758	8177.785156	99998.000000	1386.846802	846.751465	171.252350	89.903320	58.035965	209.321106	266.826660	209.438278	1.901215	99998.000000	4.216225	3.678327	0.449072	0.509439	3.912636	4.999991	3.142029	2.927756	2.233637	1.953776	1.763697	2.320813	2.426229	2.321056	0.279031	4.999991	49519.000000		1
11402.586914	2210.402344	2.229543	5.415045	8797.401367	99998.000000	1475.078735	907.161926	227.798859	148.463516	57.524063	272.355804	352.631683	207.273499	2.841572	0.000000	4.057003	3.344471	0.348216	0.733602	3.944354	4.999991	3.168815	2.957685	2.357552	2.171620	1.759850	2.435137	2.547321	2.316544	0.453559	0.000000	49559.000000		1
4707.830078	1429.528809	2.340558	5.347203	3240.580811	56553.210938	547.323547	347.161133	112.972771	58.011292	38.589909	100.832092	123.426643	126.624481	0.579923	0.000000	3.672821	3.155193	0.369319	0.728127	3.510623	4.752457	2.738244	2.540531	2.052974	1.763512	1.586474	2.003599	2.091409	2.102518	0.000000	0.000000	49635.000000		1
25532.941406	5031.539062	1.026885	8.060893	13386.238281	99998.000000	2185.815674	1377.040405	365.645081	130.028931	103.761642	469.252533	647.205811	339.498047	3.845930	0.000000	4.407101	3.701701	0.011522	0.906383	4.126658	4.999991	3.339613	3.138947	2.563060	2.114040	2.016037	2.671407	2.811042	2.530837	0.585001	0.000000	49677.000000		1
11315.415039	1907.927612	2.522498	3.743659	6168.119141	85006.312500	1027.914917	624.580444	124.854416	71.733932	34.547127	181.379349	280.567810	134.821060	1.283702	99998.000000	4.053670	3.280562	0.401831	0.573296	3.790153	4.929451	3.011957	2.795588	2.096404	1.855725	1.538412	2.258588	2.448038	2.129758	0.108464	4.999991	49727.000000		1
2809.394043	252.296082	1.942755	4.243225	2254.580078	34912.437500	397.182465	249.992538	75.801384	27.102980	25.255821	71.700012	92.771194	74.074486	0.053654	2700.590088	3.448613	2.401911	0.288418	0.627696	3.353066	4.542980	2.598990	2.397927	1.879677	1.433017	1.402362	1.855519	1.967413	1.869669	0.000000	3.431459	49793.000000		1
11686.352539	2783.456543	1.597377	4.070535	8129.117676	99998.000000	1327.848633	842.967712	194.361893	103.249741	55.840340	240.704315	329.824371	186.708054	2.461072	0.000000	4.067679	3.444584	0.203407	0.609652	3.910043	4.999991	3.123149	2.925811	2.288611	2.013889	1.746948	2.381484	2.518283	2.271163	0.391124	0.000000	49837.000000		1
31645.525391	6792.061035	2.285050	6.657792	19519.138672	99998.000000	3226.762451	2005.783936	496.401764	197.877350	128.619659	630.414856	849.656372	467.288177	2.942569	99998.000000	4.500312	3.832002	0.358896	0.823330	4.290461	4.999991	3.508767	3.302284	2.695833	2.296396	2.109307	2.799626	2.929243	2.669585	0.468727	4.999991	49884.000000		1
14966.698242	2812.604004	2.704439	5.230021	7975.853027	99998.000000	1352.882446	825.026550	204.535141	62.763336	52.386555	215.883301	277.209625	207.680557	2.033281	0.000000	4.175126	3.449109	0.432077	0.718503	3.901777	4.999991	3.131260	2.916468	2.310768	1.797706	1.719220	2.334219	2.442808	2.317396	0.308197	0.000000	50004.000000		1
29113.941406	7991.690918	3.515462	7.993051	23874.605469	99998.000000	3922.201172	2440.958008	596.885376	218.942368	138.496872	702.330750	923.283691	515.511719	3.686926	99998.000000	4.464101	3.902639	0.545982	0.902713	4.377936	4.999991	3.593530	3.387560	2.775891	2.340330	2.141440	2.846542	2.965335	2.712239	0.566664	4.999991	50041.000000		1
10584.584961	2633.614746	1.208826	2.960389	6867.236328	90344.250000	1095.488892	709.740967	197.479553	78.653839	58.769894	251.287704	334.493134	195.743408	1.869174	0.000000	4.024674	3.420552	0.082364	0.471349	3.836782	4.955901	3.039608	2.851100	2.295522	1.895720	1.769155	2.400171	2.524387	2.291687	0.271650	0.000000	50095.000000		1
11593.022461	3081.678711	1.501781	4.875391	7775.431641	95935.398438	1293.135010	806.067749	203.206055	67.052818	59.435982	291.721680	402.175049	225.143768	1.774206	0.000000	4.064197	3.488787	0.176607	0.688009	3.890724	4.981979	3.111644	2.906372	2.307937	1.826417	1.774049	2.464969	2.604415	2.352460	0.249004	0.000000	50202.000000		1
5858.909180	1182.225220	2.861710	4.705785	4158.286133	64264.671875	664.302063	432.734894	156.956131	25.505604	28.583174	149.931381	149.326965	105.466949	1.472632	0.000000	3.767817	3.072700	0.456626	0.672632	3.618914	4.807972	2.822366	2.636222	2.195778	1.406636	1.456110	2.175893	2.174138	2.023116	0.168094	0.000000	50427.000000		1
6618.400391	1598.973999	2.951138	4.064368	2749.769775	40899.914062	437.816895	287.355103	72.310593	51.911659	25.995918	79.258255	96.502518	94.106453	1.030940	99998.000000	3.820753	3.203841	0.469990	0.608993	3.439296	4.611722	2.641293	2.458419	1.859202	1.715265	1.414905	1.899045	1.984539	1.973619	0.013233	4.999991	50453.000000		1
8804.037109	3530.415283	2.285050	3.904013	6780.228516	89704.734375	1159.692383	699.015747	158.245132	22.221422	33.640507	185.745926	248.370483	99.105194	0.951340	0.000000	3.944682	3.547826	0.358896	0.591511	3.831244	4.952816	3.064343	2.844487	2.199330	1.346772	1.526863	2.268919	2.395100	1.996096	0.000000	0.000000	50495.000000		1
10667.478516	2490.735840	2.050686	4.064368	6922.703613	89073.234375	1137.307495	704.880981	158.812546	71.820274	32.539612	174.706131	225.563156	153.301910	1.585080	0.000000	4.028062	3.396328	0.311899	0.608993	3.840276	4.949747	3.055878	2.848116	2.200885	1.856247	1.512412	2.242308	2.353268	2.185548	0.200051	0.000000	50535.000000		1
5105.971191	2299.392822	2.648932	4.896977	5902.578125	74662.789062	985.442627	618.092285	126.612144	76.535309	42.876305	187.787354	241.074356	170.521500	0.619643	0.000000	3.708078	3.361613	0.423071	0.689928	3.771042	4.873104	2.993631	2.791053	2.102475	1.883862	1.632217	2.273666	2.382151	2.231779	0.000000	0.000000	50602.000000		1
9254.124023	2822.552246	2.470075	3.913265	9769.781250	99998.000000	1628.500854	1007.957031	231.388336	94.282227	51.523106	252.619873	321.498260	176.204834	4.804302	99998.000000	3.966335	3.450642	0.392710	0.592539	3.989885	4.999991	3.211788	3.003442	2.364341	1.974430	1.712002	2.402467	2.507179	2.246018	0.681630	4.999991	50674.000000		1
12131.255859	2994.877686	1.958174	6.074965	8734.203125	99998.000000	1412.537354	901.472412	207.729889	73.735275	59.608669	284.906616	381.396820	238.203400	0.971260	0.000000	4.083906	3.476379	0.291851	0.783544	3.941223	4.999991	3.150000	2.954952	2.317499	1.867675	1.775309	2.454703	2.581377	2.376948	0.000000	0.000000	50810.000000		1
6717.675293	1136.240601	1.301338	3.157748	3141.916504	43535.550781	511.777283	327.264862	72.671387	48.137161	11.058288	68.209221	108.094292	80.917305	1.128580	99998.000000	3.827219	3.055470	0.114390	0.499378	3.497195	4.638844	2.709081	2.514899	1.861363	1.682480	1.043688	1.833843	2.033803	1.908041	0.052532	4.999991	50846.000000		1
14349.209961	5501.007324	2.833956	4.804465	10084.353516	99998.000000	1621.392822	1030.344971	259.752563	113.719032	83.945534	316.884979	391.428223	215.587265	1.535135	0.000000	4.156828	3.740442	0.452393	0.681645	4.003648	4.999991	3.209888	3.012983	2.414560	2.055833	1.923998	2.500902	2.592652	2.333623	0.186147	0.000000	50885.000000		1
7276.849609	3310.612549	1.948923	7.666174	8125.941406	99998.000000	1314.727295	841.524536	199.604248	68.011856	76.692581	330.983856	478.990967	282.418060	3.262325	2153.904785	3.861943	3.519908	0.289795	0.884579	3.909874	4.999991	3.118836	2.925067	2.300170	1.832585	1.884753	2.519807	2.680327	2.450892	0.513527	3.333226	51008.000000		1
8289.379883	1119.659302	2.309720	4.977154	2967.876465	48994.160156	463.892975	316.329926	125.033272	63.346161	42.093033	129.523193	204.627655	153.517761	0.323353	99998.000000	3.918522	3.049086	0.363559	0.696981	3.472446	4.690145	2.666418	2.500140	2.097026	1.801720	1.624210	2.112348	2.310964	2.186159	0.000000	4.999991	51080.000000		1
28702.927734	6920.409180	2.389898	8.245917	16341.674805	99998.000000	2759.554443	1679.789551	399.695709	184.558685	112.007561	557.296326	763.092712	428.368317	3.784111	99998.000000	4.457926	3.840132	0.378379	0.916239	4.213296	4.999991	3.440839	3.225255	2.601729	2.266135	2.049247	2.746086	2.882577	2.631817	0.577964	4.999991	51185.000000		1
7188.275391	2200.744141	2.297385	5.007992	6477.624512	85487.765625	1039.805908	668.526794	144.229538	85.986969	41.716816	235.807327	243.390244	217.045868	1.229534	0.000000	3.856625	3.342570	0.361234	0.699664	3.811416	4.931904	3.016952	2.825119	2.159054	1.934433	1.620311	2.372557	2.386303	2.336551	0.089741	0.000000	51249.000000		1
12184.335938	3069.596680	1.091644	3.768329	9483.606445	99998.000000	1559.718018	963.363098	210.829056	76.004906	72.844078	312.860718	404.062286	256.178528	3.172506	0.000000	4.085802	3.487081	0.038081	0.576149	3.976974	4.999991	3.193046	2.983790	2.323931	1.880842	1.862394	2.495351	2.606448	2.408543	0.501402	0.000000	51274.000000		1
28944.298828	13201.932617	3.706654	9.411571	30600.994141	99998.000000	5020.613281	3118.424561	727.108582	271.338165	203.542175	922.990784	1179.030518	666.624146	3.587182	0.000000	4.461563	4.120637	0.568982	0.973662	4.485735	4.999991	3.700757	3.493935	2.861599	2.433511	2.308654	2.965197	3.071525	2.823881	0.554753	0.000000	51307.000000		1
31349.322266	6801.111816	0.891200	8.073228	20196.195312	99998.000000	3307.374512	2086.630371	470.856079	209.034317	147.655579	648.130981	852.721619	431.470551	3.448184	0.000000	4.496228	3.832580	0.000000	0.907047	4.305270	4.999991	3.519483	3.319446	2.672888	2.320218	2.169250	2.811663	2.930807	2.634951	0.537590	0.000000	51376.000000		1
21913.322266	5991.889648	3.006645	4.477589	16699.037109	99998.000000	2729.275391	1717.796631	443.922699	169.994186	108.448921	544.199707	739.159851	533.597839	2.566808	0.000000	4.340708	3.777564	0.478082	0.651044	4.222692	4.999991	3.436047	3.234972	2.647307	2.230434	2.035225	2.735758	2.868738	2.727214	0.409393	0.000000	51418.000000		1
14583.370117	1968.150024	2.929552	3.583304	6717.416016	96185.484375	1100.854614	691.112122	172.430328	106.059029	55.516548	225.091339	316.184998	187.124344	1.958589	99998.000000	4.163858	3.294058	0.466801	0.554284	3.827202	4.983109	3.041730	2.839549	2.236614	2.025548	1.744422	2.352359	2.499941	2.272130	0.291943	4.999991	51445.000000		1
14308.667969	2117.106934	2.803118	4.082870	7137.652344	99998.000000	1171.629517	725.733215	188.539780	115.834480	40.828701	199.437714	297.099731	122.291824	1.742508	0.000000	4.155599	3.325743	0.447641	0.610966	3.853555	4.999991	3.068790	2.860777	2.275403	2.063838	1.610966	2.299807	2.472902	2.087397	0.241175	0.000000	51489.000000		1
8631.634766	4391.524414	3.179335	4.437500	10667.152344	99998.000000	1773.618530	1080.316895	269.389252	127.830223	91.065887	375.793640	478.469818	250.615448	3.080921	0.000000	3.936093	3.642615	0.502336	0.647138	4.028049	4.999991	3.248860	3.033551	2.430380	2.106634	1.959356	2.574950	2.679855	2.399008	0.488681	0.000000	51512.000000		1
10000.601562	4840.273438	3.857757	3.524713	9955.591797	99998.000000	1654.706421	1012.033691	230.537231	75.298737	50.709000	245.484100	350.978821	174.342255	2.371069	0.000000	4.000026	3.684870	0.586335	0.547124	3.998067	4.999991	3.218721	3.005195	2.362741	1.876788	1.705085	2.390023	2.545281	2.241403	0.374944	0.000000	51537.000000		1
15456.382812	3641.130615	4.499175	6.901407	9365.252930	99998.000000	1538.520386	958.953308	230.490967	106.666527	66.562500	266.996277	333.016022	216.632645	5.440147	0.000000	4.189108	3.561236	0.653133	0.838938	3.971519	4.999991	3.187103	2.981797	2.362654	2.028028	1.823230	2.426505	2.522465	2.335724	0.735611	0.000000	51567.000000		1
7565.484375	2114.889648	1.572707	2.775365	3979.577148	65699.140625	643.193909	423.224640	141.056381	80.075447	38.929119	179.643204	248.077530	101.365578	0.462158	0.000000	3.878837	3.325288	0.196648	0.443320	3.599837	4.817560	2.808342	2.626571	2.149393	1.903499	1.590275	2.254411	2.394588	2.005891	0.000000	0.000000	51628.000000		1
8724.908203	2469.735596	1.418520	3.040566	7993.550293	99184.062500	1298.016602	826.963135	204.575226	96.625870	52.698013	227.583008	269.602020	163.330215	2.365606	0.000000	3.940761	3.392650	0.151835	0.482955	3.902740	4.996442	3.113280	2.917486	2.310853	1.985093	1.721794	2.357140	2.430723	2.213067	0.373942	0.000000	51665.000000		1
7555.641113	3233.226074	2.608843	3.971855	5366.229492	72593.328125	876.059326	555.375183	129.150070	47.973724	29.668650	143.430862	200.319672	108.035706	0.115213	0.000000	3.878271	3.509636	0.416448	0.598993	3.729669	4.860897	2.942533	2.744586	2.111095	1.681003	1.472298	2.156643	2.301724	2.033567	0.000000	0.000000	51688.000000		1
4954.430176	1494.657349	1.952007	1.979760	2849.713867	53727.214844	466.211945	294.185608	98.852333	54.477329	21.305552	109.663918	135.823273	139.095123	0.901717	99998.000000	3.694994	3.174542	0.290481	0.296613	3.454801	4.730194	2.668583	2.468621	1.994987	1.736216	1.328493	2.040064	2.132974	2.143312	0.000000	4.999991	51717.000000		1
6701.463867	1308.014038	3.876260	5.507557	3707.575928	53999.355469	603.287231	382.904755	83.412048	20.568537	29.798168	96.332916	133.495056	95.762421	0.546232	0.000000	3.826170	3.116612	0.588413	0.740959	3.569090	4.732388	2.780524	2.583091	1.921229	1.313203	1.474190	1.983775	2.125465	1.981195	0.000000	0.000000	51741.000000		1
5962.603027	1964.702393	2.704439	7.400973	5517.764648	80334.937500	906.520508	571.669678	158.380829	90.353546	47.733192	169.907837	223.888687	134.774796	0.430849	0.000000	3.775436	3.293297	0.432077	0.869289	3.741763	4.904904	2.957378	2.757145	2.199703	1.955945	1.678820	2.230213	2.350032	2.129609	0.000000	0.000000	51772.000000		1
32877.304688	5576.593262	1.378431	7.851199	19046.166016	99998.000000	3144.978760	1952.740601	477.754395	190.479462	128.545654	619.738953	784.330444	448.899841	4.015399	0.000000	4.516896	3.746369	0.139385	0.894936	4.279808	4.999991	3.497618	3.290645	2.679205	2.279848	2.109057	2.792209	2.894499	2.652149	0.603729	0.000000	51894.000000		1
24016.283203	12359.915039	2.510163	7.305377	17633.398438	99998.000000	2919.541992	1813.398682	433.104950	170.080521	102.885857	545.343750	721.668884	416.039520	3.368593	0.000000	4.380506	4.092015	0.399702	0.863643	4.246336	4.999991	3.465315	3.258493	2.636593	2.230654	2.012356	2.736670	2.858338	2.619135	0.527448	0.000000	51964.000000		1
23134.664062	6062.587402	2.174036	7.345466	14712.909180	99998.000000	2390.107178	1515.679199	344.518372	161.026672	76.223854	383.703430	511.370239	293.904968	2.274810	99998.000000	4.364263	3.782658	0.337267	0.866019	4.167698	4.999991	3.378417	3.180607	2.537212	2.206898	1.882091	2.583996	2.708735	2.468207	0.356945	4.999991	52057.000000		1
9414.685547	1233.224121	2.133947	2.605759	4473.098633	58084.710938	735.052307	468.299652	105.445366	72.474030	26.384468	110.234406	150.295258	57.147846	0.875326	99998.000000	3.973806	3.091042	0.329184	0.415934	3.650609	4.764062	2.866318	2.670524	2.023027	1.860182	1.421348	2.042317	2.176945	1.757000	0.000000	4.999991	52161.000000		1
15826.052734	2877.788086	2.528666	5.415045	8764.790039	99998.000000	1455.540161	904.368042	206.468643	78.940628	54.233715	271.517029	347.851898	223.373703	1.671629	0.000000	4.199373	3.459059	0.402891	0.733602	3.942742	4.999991	3.163024	2.956345	2.314854	1.897301	1.734269	2.433797	2.541394	2.349032	0.223140	0.000000	52227.000000		1
8334.365234	2568.248535	2.180203	4.323402	5413.947266	70133.609375	884.650635	556.849182	121.163177	72.329094	33.279709	129.076050	171.347946	113.089951	1.434390	99998.000000	3.920872	3.409637	0.338497	0.635826	3.733514	4.845926	2.946772	2.745738	2.083371	1.859313	1.522179	2.110846	2.233879	2.053424	0.156667	4.999991	52255.000000		1
7621.148926	2294.135010	1.322924	5.319449	6636.680664	99998.000000	1078.109009	676.652466	221.116409	99.391983	67.262512	347.389343	521.895020	272.950958	1.945646	0.000000	3.882020	3.360619	0.121535	0.725867	3.821951	4.999991	3.032663	2.830366	2.344621	1.997351	1.827773	2.540817	2.717583	2.436085	0.289064	0.000000	52276.000000		1
11127.424805	7002.109863	1.896499	6.944580	16128.080078	99998.000000	2691.832520	1641.030029	408.129730	173.867355	87.843384	444.705963	595.180054	334.243347	3.448433	0.000000	4.046395	3.845229	0.277953	0.841646	4.207582	4.999991	3.430048	3.215117	2.610798	2.240218	1.943709	2.648073	2.774648	2.524063	0.537622	0.000000	52303.000000		1
5394.695801	1375.905640	1.742312	4.163047	3571.576904	49546.984375	633.606567	382.827667	106.574013	30.803467	29.563803	130.405151	169.525452	128.554901	1.644958	0.000000	3.731967	3.138589	0.241126	0.619411	3.552860	4.695017	2.801820	2.583003	2.027651	1.488600	1.470760	2.115295	2.229235	2.109089	0.216155	0.000000	52372.000000		1
11233.036133	904.272461	1.754647	3.833087	5694.617188	80203.187500	960.066528	593.009155	151.855637	55.852676	26.285789	141.420258	156.490494	119.824837	1.823611	99998.000000	4.050497	2.956299	0.244190	0.583549	3.755465	4.904191	2.982301	2.773062	2.181431	1.747044	1.419721	2.150512	2.194488	2.078547	0.260932	4.999991	52400.000000		1
10441.011719	2916.051270	4.354239	8.332262	7763.537598	98867.820312	1296.064575	803.526733	191.950409	56.528015	60.731152	181.832657	281.548431	179.815887	1.810969	0.000000	4.018743	3.464795	0.638912	0.920763	3.890060	4.995055	3.112627	2.905000	2.283189	1.752264	1.783412	2.259672	2.449553	2.254828	0.257911	0.000000	52447.000000		1
19764.875000	6796.171875	2.359060	8.215080	23805.544922	99998.000000	3964.787598	2441.519287	562.128540	230.170258	145.629562	688.302795	925.790771	557.518372	6.287749	0.000000	4.295894	3.832264	0.372739	0.914612	4.376678	4.999991	3.598220	3.387660	2.749836	2.362049	2.163249	2.837780	2.966513	2.746259	0.798495	0.000000	52530.000000		1
12863.214844	2319.131836	2.278883	4.563933	7041.313477	89591.093750	1167.781006	729.705078	172.501266	81.737579	59.500740	213.209702	285.341431	189.742447	1.809217	0.000000	4.109350	3.365325	0.357722	0.659339	3.847654	4.952265	3.067361	2.863147	2.236792	1.912422	1.774522	2.328807	2.455365	2.278164	0.257491	0.000000	52578.000000		1
9346.358398	3443.438477	2.164785	1.705307	4434.009277	60796.871094	714.329590	459.507904	98.611801	19.242529	20.750479	108.637032	178.499130	72.517197	0.723658	0.000000	3.970642	3.536992	0.335415	0.231803	3.646797	4.783881	2.853899	2.662293	1.993929	1.284262	1.317028	2.035978	2.251636	1.860441	0.000000	0.000000	52612.000000		1
19588.638672	6869.564453	2.309720	5.621656	13590.860352	99998.000000	2264.938232	1389.945923	339.516541	117.721725	81.349030	390.176208	506.090881	311.565552	3.693714	99998.000000	4.292004	3.836929	0.363559	0.749864	4.133247	4.999991	3.355056	3.142998	2.530861	2.070857	1.910352	2.591261	2.704228	2.493549	0.567463	4.999991	52636.000000		1
12367.165039	5547.559570	2.328223	10.003649	19045.494141	99998.000000	3166.231934	1959.999634	504.138855	189.828796	128.749176	598.553711	773.882751	630.232910	2.908155	0.000000	4.092270	3.744102	0.367025	1.000158	4.279792	4.999991	3.500543	3.292256	2.702550	2.278362	2.109745	2.777103	2.888675	2.799501	0.463618	0.000000	52747.000000		1
3322.781006	973.298889	2.195622	5.408878	3059.654785	47047.519531	512.301514	322.916779	67.028145	27.846161	23.303814	109.731758	142.419388	133.464218	1.847496	0.000000	3.521502	2.988246	0.341558	0.733107	3.485672	4.672537	2.709526	2.509091	1.826257	1.444765	1.367427	2.040332	2.153569	2.125365	0.266583	0.000000	52874.000000		1
11053.793945	3630.479492	2.214124	4.943233	7507.436035	93687.156250	1234.895508	777.015808	164.609970	69.575317	53.909920	227.481247	334.943359	156.117355	1.546402	99998.000000	4.043511	3.559964	0.345202	0.694011	3.875492	4.971680	3.091630	2.890430	2.216456	1.842455	1.731669	2.356946	2.524971	2.193451	0.189322	4.999991	52928.000000		1
8505.333984	4235.687988	1.797820	8.134903	13306.699219	99998.000000	2236.820801	1372.004761	348.221954	169.944839	94.420998	428.957306	516.100708	312.240875	2.356191	0.000000	3.929691	3.626924	0.254746	0.910352	4.124070	4.999991	3.349631	3.137356	2.541856	2.230308	1.975069	2.632414	2.712734	2.494490	0.372210	0.000000	52975.000000		1
12859.206055	4108.452637	1.532618	6.099635	7928.156738	99998.000000	1292.579956	819.765686	230.611237	108.655533	62.202095	260.344635	368.149078	190.285187	2.304141	99998.000000	4.109214	3.613678	0.185434	0.785304	3.899172	4.999991	3.111457	2.913690	2.362880	2.036052	1.793805	2.415549	2.566024	2.279405	0.362509	4.999991	53018.000000		1
5169.487305	11925.203125	2.516331	4.015028	1320.672852	26519.537109	222.568848	147.143677	61.391071	60.515289	13.519111	40.289047	70.303078	27.704309	0.029830	0.000000	3.713448	4.076466	0.400768	0.603689	3.120795	4.423566	2.347464	2.167742	1.788105	1.781865	1.130948	1.605187	1.846974	1.442547	0.000000	0.000000	53090.000000		0
9416.236328	1519.009644	1.742312	2.386814	4723.646484	63016.472656	797.507263	490.703003	131.984024	37.566105	30.075705	120.558769	187.929214	96.826317	2.247635	0.000000	3.973877	3.181561	0.241126	0.377819	3.674277	4.799454	2.901735	2.690819	2.120521	1.574796	1.478216	2.081199	2.273994	1.985993	0.351726	0.000000	53121.000000		1
14390.288086	5786.931641	2.803118	8.017721	15558.467773	99998.000000	2528.887695	1603.713745	337.200653	136.603455	110.052467	456.180542	618.860107	323.496521	1.890361	0.000000	4.158070	3.762448	0.447641	0.904051	4.191967	4.999991	3.402930	3.205127	2.527888	2.135462	2.041600	2.659137	2.791593	2.509870	0.276545	0.000000	53169.000000		1
7980.114746	4633.422363	3.062153	6.087300	9553.588867	99998.000000	1564.750732	987.021484	235.927597	104.708351	81.682076	317.791626	386.373962	218.180679	3.337347	0.000000	3.902009	3.665902	0.486027	0.784425	3.980166	4.999991	3.194445	2.994327	2.372779	2.019981	1.912127	2.502142	2.587008	2.338816	0.523401	0.000000	53240.000000		1
14791.955078	3534.245117	1.970509	6.759555	10067.898438	99998.000000	1693.851440	1032.719482	303.603333	100.175255	81.099243	379.432465	502.291718	261.362274	3.471440	0.000000	4.170025	3.548297	0.294578	0.829918	4.002939	4.999991	3.228875	3.013982	2.482306	2.000761	1.909017	2.579134	2.700956	2.417243	0.540510	0.000000	53326.000000		1
16134.342773	4387.796387	2.359060	3.796082	8522.889648	99998.000000	1428.356934	874.397217	225.196182	57.314369	50.983452	237.824097	304.892334	188.447281	2.868714	0.000000	4.207751	3.642246	0.372739	0.579336	3.930587	4.999991	3.154837	2.941709	2.352561	1.758263	1.707429	2.376256	2.484147	2.275190	0.457687	0.000000	53382.000000		1
13643.264648	3102.580322	3.333522	6.333999	6432.494141	86809.835938	1101.582397	663.830261	159.728409	95.441711	45.768852	241.256302	310.476990	153.853897	1.838975	0.000000	4.134918	3.491723	0.522903	0.801678	3.808379	4.938569	3.042017	2.822057	2.203382	1.979738	1.660570	2.382479	2.492029	2.187109	0.264576	0.000000	53561.000000		1
12761.349609	4922.026367	2.204873	6.648541	12726.435547	99998.000000	2100.849365	1308.757202	324.381561	130.608673	102.574402	447.240784	568.863464	376.632446	3.095393	0.000000	4.105896	3.692144	0.343384	0.822726	4.104707	4.999991	3.322395	3.116859	2.511056	2.115972	2.011039	2.650541	2.755008	2.575918	0.490716	0.000000	53688.000000		1
24603.580078	3742.477783	2.022933	5.390375	12462.054688	99998.000000	2036.223511	1273.738281	258.975464	112.796997	65.446190	306.480469	421.957214	293.467072	2.866897	0.000000	4.390998	3.573159	0.305981	0.731619	4.095590	4.999991	3.308825	3.105080	2.413259	2.052298	1.815884	2.486403	2.625268	2.467559	0.457412	0.000000	53718.000000		1
1970.468994	812.315369	2.112361	2.923384	2023.928711	35728.839844	335.880829	221.122574	64.795517	35.543171	23.809547	89.530190	84.432770	52.728848	0.097108	0.000000	3.294569	2.909725	0.324768	0.465886	3.306195	4.553019	2.526185	2.344633	1.811545	1.550756	1.376751	1.951970	1.926511	1.722048	0.000000	0.000000	53774.000000		1
10645.253906	2175.944580	1.612795	3.123827	6014.798340	83050.140625	1003.383850	626.458435	141.074875	76.378044	39.894329	186.072800	267.224457	119.686066	1.405212	99998.000000	4.027156	3.337648	0.207579	0.494687	3.779221	4.919341	3.001467	2.796892	2.149450	1.882969	1.600911	2.269683	2.426876	2.078044	0.147742	4.999991	53809.000000		1
9964.744141	2631.125977	2.833956	4.440584	6150.914551	72936.789062	963.162598	635.466064	121.227936	34.007469	23.399410	120.805466	147.711090	106.099113	1.271074	99998.000000	3.998466	3.420142	0.452393	0.647440	3.788940	4.862947	2.983700	2.803092	2.083603	1.531574	1.369205	2.082087	2.169413	2.025712	0.104171	4.999991	53826.000000		1
9200.806641	3738.018799	2.207957	4.126042	10447.182617	99998.000000	1750.721802	1074.584229	270.305115	113.765289	72.911919	301.925781	385.985413	229.402405	0.890276	0.000000	3.963826	3.572641	0.343991	0.615534	4.018999	4.999991	3.243217	3.031240	2.431854	2.056010	1.862799	2.479900	2.586571	2.360598	0.000000	0.000000	53941.000000		1
4171.749512	1004.339783	1.588125	3.025148	2786.947510	43457.710938	484.109985	289.208435	80.716866	44.785137	20.291000	94.858887	114.671906	79.492615	2.161150	0.000000	3.620318	3.001881	0.200885	0.480747	3.445129	4.638067	2.684944	2.461211	1.906964	1.651134	1.307303	1.977078	2.059457	1.900327	0.334685	0.000000	54002.000000		1
33866.945312	4830.016602	2.889463	8.480282	17132.269531	99998.000000	2847.401123	1759.504272	405.943359	163.746521	124.151321	548.689636	703.154114	395.973633	4.635011	99998.000000	4.529776	3.683949	0.460817	0.928410	4.233815	4.999991	3.454449	3.245390	2.608465	2.214172	2.093951	2.739327	2.847050	2.597666	0.666051	4.999991	54260.000000		1
19031.074219	4877.521973	0.527319	3.370527	10172.714844	99998.000000	1716.322632	1046.704224	283.833496	91.519196	73.571838	308.185760	395.572754	271.652710	2.263880	0.000000	4.279463	3.688199	0.000000	0.527698	4.007437	4.999991	3.234599	3.019824	2.453064	1.961512	1.866712	2.488813	2.597226	2.434014	0.354853	0.000000	54310.000000		1
30032.904297	5826.308105	0.533487	5.754257	17516.783203	99998.000000	2944.640625	1794.254883	433.055603	165.923645	135.925034	571.823853	767.240356	428.790802	2.811404	0.000000	4.477597	3.765393	0.000000	0.759989	4.243454	4.999991	3.469032	3.253884	2.636544	2.219908	2.133299	2.757262	2.884931	2.632246	0.448923	0.000000	54379.000000		1
15338.466797	4088.050781	3.500043	3.854673	7938.647461	99998.000000	1396.557495	822.393066	225.362717	89.120049	54.227547	223.808502	309.823242	214.523376	2.307349	99998.000000	4.185782	3.611516	0.544073	0.585988	3.899746	4.999991	3.145059	2.915079	2.352882	1.949975	1.734220	2.349877	2.491114	2.331475	0.363113	4.999991	54449.000000		1
11605.459961	3115.402588	1.717642	4.021195	7565.185059	99774.531250	1288.478516	778.486755	164.471207	104.316711	52.429726	238.394592	341.366791	199.351379	3.813643	0.000000	4.064662	3.493514	0.234933	0.604355	3.878819	4.999020	3.110077	2.891251	2.216090	2.018354	1.719578	2.377296	2.533221	2.299619	0.581340	0.000000	54467.000000		1
8869.896484	2561.347168	1.578874	3.830003	5463.244141	81484.804688	888.314148	555.214844	167.073883	81.071495	40.507992	208.469986	290.448090	186.279404	2.985478	0.000000	3.947919	3.408468	0.198348	0.583199	3.737451	4.911077	2.948567	2.744461	2.222908	1.908868	1.607541	2.319044	2.463068	2.270165	0.475014	0.000000	54514.000000		1
24299.072266	7085.604980	4.187717	7.259121	16704.351562	99998.000000	2792.078857	1714.965820	401.712494	198.824051	108.778885	466.097870	686.332336	341.009094	3.195045	99998.000000	4.385590	3.850377	0.621977	0.860884	4.222830	4.999991	3.445928	3.234256	2.603915	2.298469	2.036545	2.668477	2.836535	2.532766	0.504477	4.999991	54599.000000		1
9728.350586	2260.457520	2.078440	3.194753	4105.609375	63764.093750	674.731262	420.942688	107.153755	81.262680	34.528622	167.172562	220.956055	135.912704	1.867389	99998.000000	3.988039	3.354196	0.317737	0.504437	3.613378	4.804576	2.829131	2.624223	2.030007	1.909891	1.538179	2.223165	2.344306	2.133260	0.271235	4.999991	54626.000000		1
11069.617188	3176.932373	4.255559	3.836171	8862.773438	99998.000000	1434.875977	909.039917	202.391937	86.431030	68.218468	271.295013	408.145172	211.825104	1.145619	0.000000	4.044133	3.502008	0.628957	0.583898	3.947570	4.999991	3.156814	2.958583	2.306193	1.936670	1.833902	2.433442	2.610815	2.325977	0.059040	0.000000	54657.000000		1
7186.474121	2017.301758	2.220292	2.978892	3375.152100	49670.519531	571.823853	357.260376	97.751434	17.420040	22.887508	97.110016	134.549683	101.667786	0.872306	99998.000000	3.856516	3.304771	0.346410	0.474055	3.528293	4.696099	2.757262	2.552985	1.990123	1.241049	1.359599	1.987264	2.128883	2.007183	0.000000	4.999991	54762.000000		1
17788.642578	6628.838867	1.628214	9.636683	17276.775391	99998.000000	2859.871582	1774.241455	427.329102	178.727325	145.117661	674.931763	925.195618	533.866089	3.763557	0.000000	4.250143	3.821437	0.211711	0.983928	4.237463	4.999991	3.456347	3.249013	2.630763	2.252191	2.161720	2.829260	2.966233	2.727432	0.575598	0.000000	54797.000000		1
9338.732422	1983.957275	3.549383	2.368311	4480.931641	66119.445312	718.011536	451.847900	145.092987	57.036831	26.310459	121.924866	157.397110	146.594772	1.039860	0.000000	3.970288	3.297532	0.550153	0.374439	3.651368	4.820329	2.856131	2.654992	2.161646	1.756155	1.420128	2.086092	2.196997	2.166118	0.016975	0.000000	54842.000000		1
18212.607422	3023.772461	4.206220	8.603631	8734.163086	99998.000000	1511.537720	904.608582	239.742188	93.264595	83.649498	342.575623	448.554474	313.647064	4.039461	0.000000	4.260372	3.480549	0.623892	0.934682	3.941221	4.999991	3.179419	2.956461	2.379745	1.969717	1.922463	2.534756	2.651815	2.496441	0.606323	0.000000	54943.000000		1
6611.381836	2212.110840	3.598723	4.804465	3199.647217	41979.613281	498.766998	337.416534	73.642769	44.100548	24.497221	97.495483	116.420387	121.172432	0.608280	0.000000	3.820292	3.344807	0.556148	0.681645	3.505102	4.623038	2.697898	2.528166	1.867130	1.644444	1.389117	1.988984	2.066029	2.083404	0.000000	0.000000	55065.000000		1
14706.442383	2920.954346	1.659051	5.359538	6948.934082	90852.640625	1142.963135	719.732300	172.448837	63.364662	65.224159	307.057129	351.999542	239.205612	2.916233	0.000000	4.167508	3.465525	0.219860	0.729127	3.841918	4.958338	3.058032	2.857171	2.236660	1.801847	1.814409	2.487219	2.546542	2.378771	0.464822	0.000000	55126.000000		1
13973.000000	3595.793457	2.038351	5.085085	11373.376953	99998.000000	1857.875488	1171.055908	273.826752	106.481499	79.067062	359.196960	442.519592	277.308289	3.195810	0.000000	4.145289	3.555795	0.309279	0.706298	4.055890	4.999991	3.269017	3.068578	2.437476	2.027274	1.897996	2.555333	2.645932	2.442963	0.504581	0.000000	55268.000000		1
30821.050781	6947.712891	3.018980	9.837127	23391.474609	99998.000000	3891.777100	2403.351807	636.773560	206.974380	161.825363	753.924805	1009.498901	609.537964	3.382365	0.000000	4.488847	3.841842	0.479860	0.992868	4.369058	4.999991	3.590148	3.380817	2.803985	2.315917	2.209047	2.877328	3.004106	2.785001	0.529220	0.000000	55369.000000		1
4154.061523	1693.089722	2.377563	2.445405	0.000000	7166.167969	0.000000	0.000000	37.455090	15.246004	3.830003	0.000000	0.000000	0.000000	0.588411	0.000000	3.618473	3.228680	0.376132	0.388351	0.000000	3.855287	0.000000	0.000000	1.573511	1.183156	0.583199	0.000000	0.000000	0.000000	0.000000	0.000000	55402.000000		1
3747.858887	1028.698242	1.403101	4.104456	1993.957764	32105.988281	344.080475	214.862579	55.211258	51.023540	28.536919	67.311852	83.973289	104.862534	0.211515	0.000000	3.573783	3.012288	0.147089	0.613256	3.299716	4.506586	2.536660	2.332161	1.742028	1.707771	1.455407	1.828092	1.924141	2.020620	0.000000	0.000000	55477.000000		1
7673.140625	2913.519531	2.482410	4.989489	4441.743164	68585.132812	758.895752	463.695618	149.345474	74.962608	36.807507	173.401718	193.578613	118.720856	0.369358	0.000000	3.884973	3.464418	0.394873	0.698056	3.647553	4.836230	2.880182	2.666233	2.174192	1.874845	1.565936	2.239053	2.286857	2.074527	0.000000	0.000000	55662.000000		1
11333.791016	3453.932373	2.710606	4.570101	7792.888672	99769.406250	1287.670654	805.312195	193.550858	118.113365	45.704090	185.052078	246.073105	179.177551	1.119348	99998.000000	4.054375	3.538314	0.433066	0.659926	3.891698	4.998997	3.109805	2.905964	2.286795	2.072299	1.659955	2.267294	2.391064	2.253284	0.048965	4.999991	55850.000000		1
2663.715088	997.055969	1.871829	2.701355	2524.552002	43002.468750	418.367767	268.565887	67.429031	45.775017	23.343903	94.402496	116.784271	111.023849	0.428780	99998.000000	3.425488	2.998719	0.272266	0.431582	3.402184	4.633493	2.621558	2.429051	1.828847	1.660629	1.368173	1.974983	2.067384	2.045416	0.000000	4.999991	55927.000000		1
15091.083984	3298.558105	2.050686	5.896109	8680.823242	99998.000000	1438.255737	889.723389	232.877777	55.322273	63.444839	276.383179	361.987762	183.982025	2.100801	0.000000	4.178720	3.518324	0.311899	0.770565	3.938561	4.999991	3.157836	2.949255	2.367128	1.742900	1.802396	2.441512	2.558694	2.264775	0.322385	0.000000	55950.000000		1
4815.076172	1409.284058	2.263464	4.542347	2478.299072	39143.937500	412.224945	266.456604	69.852852	28.694189	21.891462	64.357628	100.893761	86.335434	0.606865	0.000000	3.682603	3.148998	0.354774	0.657280	3.394154	4.592665	2.615134	2.425627	1.844184	1.457794	1.340275	1.808600	2.003864	1.936189	0.000000	0.000000	56017.000000		1
9940.790039	2647.494629	2.735276	3.281098	6636.615723	88943.867188	1082.053101	684.445068	185.770584	73.781532	43.042824	181.897415	250.115875	127.099373	0.770249	99998.000000	3.997421	3.422835	0.437001	0.516019	3.821947	4.949116	3.034249	2.835339	2.268977	1.867948	1.633901	2.259826	2.398141	2.104143	0.000000	4.999991	56048.000000		1
4212.664551	2302.754150	0.774018	1.659051	5070.776855	75909.796875	864.291809	530.739197	151.988235	83.066673	36.369614	193.486099	235.085739	139.027283	2.093304	99998.000000	3.624557	3.362247	0.000000	0.219860	3.705075	4.880298	2.936660	2.724881	2.181810	1.919427	1.560739	2.286650	2.371226	2.143100	0.320832	4.999991	56117.000000		1
3175.196289	1259.571655	0.561240	2.713690	2299.494629	39675.167969	365.157837	245.403931	53.240749	42.626522	22.295431	70.546692	112.753822	69.026405	0.677225	0.000000	3.501770	3.100223	0.000000	0.433560	3.361632	4.598519	2.562481	2.389882	1.726244	1.629680	1.348216	1.848477	2.052131	1.839015	0.000000	0.000000	56212.000000		1
12162.561523	3650.582275	2.858626	6.259990	7830.217285	99998.000000	1284.710205	808.741333	199.385300	73.726028	42.046780	192.015167	300.334564	143.643631	1.729770	0.000000	4.085025	3.562362	0.456157	0.796574	3.893774	4.999991	3.108805	2.907810	2.299693	1.867621	1.623733	2.283335	2.477605	2.157286	0.237988	0.000000	56254.000000		1
9330.424805	2129.087158	1.807071	3.830003	5800.817871	77302.890625	969.058716	605.048035	155.176819	58.859322	39.789482	146.073624	195.339432	124.857498	0.362131	0.000000	3.969901	3.328193	0.256975	0.583199	3.763489	4.888196	2.986350	2.781790	2.190827	1.769815	1.599768	2.164572	2.290790	2.096415	0.000000	0.000000	56316.000000		1
3799.246338	1337.010498	3.888595	5.760424	3281.202881	52324.375000	524.368164	346.729431	100.344856	33.911877	30.877476	102.028580	133.528976	80.220383	0.787936	0.000000	3.579697	3.126135	0.589793	0.760454	3.516033	4.718704	2.719636	2.539991	2.001495	1.530352	1.489642	2.008722	2.125576	1.904285	0.000000	0.000000	56409.000000		1
8052.196777	3756.764648	1.279752	2.985059	4692.056641	64473.089844	779.532166	489.842651	134.503433	70.195145	26.979630	117.706306	192.813843	130.022766	1.295061	99998.000000	3.905914	3.574814	0.107126	0.474953	3.671363	4.809379	2.891834	2.690057	2.128733	1.846307	1.431036	2.070800	2.285138	2.114019	0.112290	4.999991	56488.000000		1
19908.025391	5107.217285	2.815454	4.243225	11411.705078	99998.000000	1897.640259	1173.032593	287.799164	150.255173	75.940147	341.918793	438.563171	258.522156	3.187059	99998.000000	4.299028	3.708184	0.449548	0.627696	4.057351	4.999991	3.278214	3.069310	2.459090	2.176829	1.880471	2.533923	2.642032	2.412498	0.503390	4.999991	56539.000000		1
10354.713867	1542.840698	1.711475	3.990358	5742.390137	74953.156250	941.268066	593.607361	138.219345	70.034790	45.420387	176.544037	277.027679	160.909485	0.631504	0.000000	4.015138	3.188321	0.233371	0.601012	3.759093	4.874790	2.973713	2.773499	2.140569	1.845314	1.657251	2.246853	2.442523	2.206582	0.000000	0.000000	56584.000000		1
22733.703125	4469.632812	2.750695	8.091730	16851.644531	99998.000000	2755.684570	1733.277100	424.078827	160.539444	93.027145	442.359253	635.694214	356.147156	0.661536	0.000000	4.356670	3.650272	0.439442	0.908041	4.226642	4.999991	3.440229	3.238868	2.627447	2.205582	1.968610	2.645775	2.803248	2.551630	0.000000	0.000000	56644.000000		1
14919.862305	3312.851318	1.945839	5.180681	8551.815430	99998.000000	1414.399902	874.474304	232.069839	68.008774	60.055813	305.333313	386.333862	245.397766	2.262380	0.000000	4.173765	3.520202	0.289107	0.714387	3.932058	4.999991	3.150572	2.941747	2.365619	1.832565	1.778555	2.484774	2.586963	2.389871	0.354566	0.000000	56677.000000		1
16261.899414	4464.520020	1.094727	7.456481	13138.528320	99998.000000	2161.676270	1340.448853	293.834045	85.222206	89.502434	363.341522	458.132568	281.699524	1.878322	99998.000000	4.211171	3.649775	0.039306	0.872534	4.118546	4.999991	3.334791	3.127250	2.468102	1.930553	1.951835	2.560315	2.660991	2.449786	0.273770	4.999991	56701.000000		1
9713.598633	1277.478882	0.706176	2.226459	4712.671387	66864.179688	752.256470	474.457886	101.118874	44.242401	19.486145	106.814545	160.730637	95.370789	1.612438	0.000000	3.987380	3.106354	0.000000	0.347615	3.673267	4.825193	2.876366	2.676198	2.004832	1.645839	1.289726	2.028630	2.206099	1.979415	0.207483	0.000000	56726.000000		1
4586.919434	1114.256592	5.220770	7.083348	2368.385254	42469.312500	400.867523	257.313324	85.290047	40.156445	26.384468	85.983887	120.657448	92.839035	0.575328	99998.000000	3.661521	3.046985	0.717735	0.850239	3.374452	4.628075	2.603001	2.410462	1.930898	1.603755	1.421348	1.934417	2.081554	1.967731	0.000000	4.999991	56799.000000		1
18294.007812	6430.557617	2.371395	6.593033	13591.772461	99998.000000	2301.881348	1400.387451	335.476868	178.832184	91.981758	404.142456	530.723755	349.961182	2.997544	99998.000000	4.262309	3.808249	0.375004	0.819085	4.133276	4.999991	3.362083	3.146248	2.525663	2.252446	1.963702	2.606534	2.724869	2.544020	0.476766	4.999991	56820.000000		1
6748.376953	2007.409058	2.278883	5.038829	5455.809082	71838.812500	866.163635	563.170898	133.979202	58.689716	36.588562	155.611618	185.187759	155.667130	1.376371	0.000000	3.829199	3.302636	0.357722	0.702330	3.736859	4.856359	2.937600	2.750640	2.127037	1.768562	1.563345	2.192042	2.267612	2.192197	0.138736	0.000000	56867.000000		1
29990.931641	8844.001953	2.291218	7.746352	22740.904297	99998.000000	3717.598145	2327.411621	591.606018	205.438675	149.623001	727.225769	974.797546	542.315552	3.788798	0.000000	4.476990	3.946649	0.360066	0.889097	4.356808	4.999991	3.570262	3.366873	2.772032	2.312682	2.174998	2.861669	2.988914	2.734252	0.578501	0.000000	56907.000000		1
14359.105469	3774.110840	1.181072	3.715905	11980.010742	99998.000000	1975.100708	1200.545776	267.471161	101.973076	64.132515	339.211273	440.641602	230.632828	2.260300	0.000000	4.157127	3.576815	0.072276	0.570065	4.078457	4.999991	3.295589	3.079379	2.427277	2.008486	1.807078	2.530470	2.644085	2.362921	0.354166	0.000000	56978.000000		1
10138.401367	4195.812012	1.125565	7.203614	8799.325195	99998.000000	1448.879272	914.973022	202.438202	103.274414	74.620308	328.994843	466.668365	243.075714	2.524231	0.000000	4.005970	3.622816	0.051370	0.857550	3.944449	4.999991	3.161032	2.961408	2.306293	2.013993	1.872857	2.517189	2.669008	2.385741	0.402129	0.000000	57086.000000		1
7436.503906	1334.151855	2.695188	3.407531	3803.319824	52389.230469	617.333679	399.260895	89.761467	52.509903	32.931248	96.237320	141.031708	99.425903	1.192866	99998.000000	3.871369	3.125205	0.430589	0.532440	3.580163	4.719242	2.790520	2.601257	1.953090	1.720241	1.517608	1.983343	2.149317	1.997500	0.076592	4.999991	57157.000000		1
4910.730469	1032.232178	2.272716	4.813716	2768.460449	48701.753906	457.053253	290.559113	90.455307	41.269676	32.157227	133.091080	210.394241	123.133690	0.301994	0.000000	3.691146	3.013777	0.356545	0.682481	3.442238	4.687545	2.659967	2.463234	1.956434	1.615631	1.507279	2.124149	2.323034	2.090377	0.000000	0.000000	57188.000000		1
14117.019531	2474.435059	3.456871	5.550730	6553.080566	88080.937500	1082.475586	677.848938	191.238052	127.565018	46.034054	201.337296	266.891418	177.697357	0.942618	0.000000	4.149743	3.393476	0.538683	0.744350	3.816446	4.944882	3.034418	2.831133	2.281574	2.105731	1.663079	2.303924	2.426335	2.249681	0.000000	0.000000	57246.000000		1
24629.660156	8509.382812	1.646716	7.771022	18216.593750	99998.000000	2986.412842	1863.786987	514.355286	194.876877	152.154755	659.898499	870.302002	498.193420	2.976363	0.000000	4.391459	3.929898	0.216619	0.890478	4.260467	4.999991	3.475150	3.270396	2.711263	2.289760	2.182286	2.819477	2.939670	2.697398	0.473686	0.000000	57284.000000		1
8514.609375	3134.941162	2.096942	3.743659	6827.292969	91105.000000	1123.532471	709.728638	179.282410	70.694710	46.271500	190.272842	260.699280	197.821838	0.919005	0.000000	3.930165	3.496229	0.321587	0.573296	3.834249	4.959542	3.050586	2.851092	2.253538	1.849387	1.665314	2.279377	2.416140	2.296274	0.000000	0.000000	57364.000000		1
16085.863281	3548.698730	1.736145	3.120744	7608.298828	95636.039062	1262.396240	782.659058	183.001389	63.290653	42.376740	208.402145	277.456299	161.233276	2.267751	99998.000000	4.206444	3.550069	0.239586	0.494258	3.881288	4.980622	3.101196	2.893573	2.262454	1.801340	1.627128	2.318902	2.443195	2.207455	0.355595	4.999991	57394.000000		1
6937.770996	1610.624390	2.167868	5.692582	4822.174805	65318.804688	824.869263	505.005402	119.501045	76.766594	39.478024	148.118134	189.057861	147.186844	1.280352	0.000000	3.841220	3.206994	0.336033	0.755309	3.683243	4.815038	2.916385	2.703296	2.077372	1.885172	1.596355	2.170608	2.276595	2.167869	0.107329	0.000000	57517.000000		1
5717.137695	1688.282227	2.026016	2.997394	2538.518311	46795.609375	417.353210	267.329315	69.908356	52.565411	21.950052	96.971252	128.998962	70.198227	0.990064	99998.000000	3.757179	3.227445	0.306643	0.476744	3.404580	4.670205	2.620504	2.427047	1.844529	1.720700	1.341436	1.986643	2.110586	1.846326	0.000000	4.999991	57550.000000		1
15998.785156	8245.143555	2.352893	7.629169	17357.378906	99998.000000	2873.486328	1777.559570	438.026581	138.102158	107.098244	501.986420	733.454956	447.191467	3.438602	99998.000000	4.204087	3.916198	0.371602	0.882477	4.239484	4.999991	3.458409	3.249824	2.641500	2.140200	2.029782	2.700692	2.865373	2.650494	0.536382	4.999991	57583.000000		1
10397.752930	1740.440552	2.248045	3.663482	5162.875488	72240.601562	876.077820	537.723877	123.738098	58.245659	28.031185	119.861839	177.388992	104.699097	1.693079	0.000000	4.016940	3.240659	0.351805	0.563894	3.712892	4.858781	2.942543	2.730559	2.092504	1.765264	1.447641	2.078681	2.248927	2.019943	0.228677	0.000000	57651.000000		1
11201.437500	3451.573242	1.082392	4.295648	10151.125000	99998.000000	1696.774780	1041.615967	266.046478	95.589737	53.712563	270.514801	372.503296	260.224365	1.471417	0.000000	4.049274	3.538017	0.034385	0.633029	4.006514	4.999991	3.229624	3.017708	2.424958	1.980411	1.730076	2.432191	2.571130	2.415348	0.167736	0.000000	57677.000000		1
26792.863281	5820.600098	1.918085	6.642373	17457.855469	99998.000000	2873.865723	1796.922363	382.741333	171.048828	104.760773	491.729889	684.386475	398.332703	2.870991	0.000000	4.428019	3.764968	0.282868	0.822323	4.241991	4.999991	3.458467	3.254529	2.582905	2.233120	2.020199	2.691727	2.835301	2.600246	0.458032	0.000000	57739.000000		1
16499.998047	5501.883301	2.615010	6.034877	14953.370117	99998.000000	2451.741943	1534.107544	399.310242	130.793701	106.574013	527.652344	684.830505	469.406708	3.106924	99998.000000	4.217484	3.740511	0.417473	0.780668	4.174739	4.999991	3.389475	3.185856	2.601310	2.116587	2.027651	2.722348	2.835583	2.671549	0.492331	4.999991	57778.000000		1
6011.813477	3620.833496	1.967425	2.957305	7022.027832	93843.703125	1173.072754	721.739807	164.122742	96.591949	48.393112	238.669037	319.388977	236.652283	4.178873	0.000000	3.779006	3.558809	0.293898	0.470896	3.846462	4.972405	3.069325	2.858381	2.215169	1.984941	1.684784	2.377796	2.504320	2.374111	0.621059	0.000000	57835.000000		1
15189.195312	3651.257812	1.736145	4.637943	8945.056641	99998.000000	1447.981812	925.439270	195.882172	87.053947	57.616573	262.965820	325.254272	220.774109	1.311947	0.000000	4.181535	3.562443	0.239586	0.666325	3.951583	4.999991	3.160763	2.966348	2.291995	1.939788	1.760547	2.419899	2.512223	2.343948	0.117916	0.000000	57918.000000		1
20540.136719	5966.732422	1.884164	5.344119	15018.680664	99998.000000	2533.427002	1545.872070	385.991577	173.284531	95.583565	417.118835	595.525452	372.790100	1.661439	0.000000	4.312603	3.775737	0.275119	0.727876	4.176632	4.999991	3.403708	3.189173	2.586578	2.238760	1.980383	2.620260	2.774900	2.571464	0.220484	0.000000	57994.000000		1
16073.865234	2762.962158	1.551121	3.694319	7606.806152	96968.031250	1233.430786	780.142761	196.773376	78.012421	58.591038	192.098419	296.097504	185.826096	1.896393	0.000000	4.206120	3.441375	0.190646	0.567534	3.881202	4.986629	3.091115	2.892174	2.293966	1.892164	1.767831	2.283524	2.471435	2.269107	0.277928	0.000000	58034.000000		1
8810.682617	1081.004639	2.405316	4.375825	3800.242432	57826.101562	642.632629	401.521301	111.141029	79.794823	36.570057	147.075836	191.783875	114.656494	0.811986	0.000000	3.945009	3.033828	0.381172	0.641060	3.579811	4.762124	2.807963	2.603709	2.045874	1.901975	1.563126	2.167541	2.282812	2.059399	0.000000	0.000000	58118.000000		1
7119.402832	3601.877686	2.729109	4.776711	7610.445312	99998.000000	1289.992676	784.142334	213.641418	80.081612	47.668434	217.076706	306.921448	196.091858	0.170578	0.000000	3.852443	3.556529	0.436021	0.679129	3.881410	4.999991	3.110587	2.894395	2.329685	1.903533	1.678231	2.336613	2.487027	2.292459	0.000000	0.000000	58171.000000		1
17022.601562	6253.307129	1.961258	6.805811	11854.461914	99998.000000	1986.575317	1216.312866	254.809326	104.137856	66.624176	320.381958	452.677429	217.126053	2.257932	0.000000	4.231026	3.796110	0.292535	0.832880	4.073882	4.999991	3.298105	3.085045	2.406215	2.017609	1.823632	2.505668	2.655789	2.336712	0.353711	0.000000	58216.000000		1
8566.654297	2088.138184	2.029100	3.225591	4459.730957	63689.226562	740.723328	463.593872	107.810593	54.366314	25.946577	116.121269	174.573532	94.445663	1.996218	99998.000000	3.932811	3.319759	0.307303	0.508609	3.649309	4.804066	2.869656	2.666138	2.032661	1.735330	1.414080	2.064912	2.241978	1.975182	0.300208	4.999991	58369.000000		1
11114.565430	2975.579590	1.359929	4.872307	7240.384277	99998.000000	1255.365356	745.974915	177.543182	97.982712	58.828484	241.681854	303.557068	153.557861	2.173712	0.000000	4.045893	3.473572	0.133516	0.687735	3.859762	4.999991	3.098770	2.872724	2.249304	1.991149	1.769588	2.383244	2.482240	2.186272	0.337202	0.000000	58417.000000		1
8106.412109	1100.478394	1.893416	1.850243	3676.359375	48218.511719	580.809875	375.445190	91.587044	27.599463	13.682549	80.189545	108.041870	61.366402	0.653716	99998.000000	3.908829	3.041582	0.277246	0.267229	3.565418	4.683214	2.764034	2.574547	1.961834	1.440901	1.136167	1.904118	2.033592	1.787931	0.000000	4.999991	58439.000000		1
10495.665039	1771.987183	1.927337	3.345856	5063.912109	69857.320312	860.400146	521.343018	118.884293	28.943972	31.423298	107.921608	146.708878	67.950180	1.482537	0.000000	4.021010	3.248461	0.284958	0.524507	3.704486	4.844212	2.934700	2.717124	2.075125	1.461558	1.497252	2.033108	2.166456	1.832191	0.171006	0.000000	58469.000000		1
18437.722656	4352.891602	1.921169	6.525191	12790.429688	99998.000000	2129.488037	1330.605469	333.873322	153.841553	88.484802	391.789001	523.143921	323.589050	1.739995	0.000000	4.265707	3.638778	0.283566	0.814593	4.106885	4.999991	3.328275	3.124049	2.523582	2.187074	1.946869	2.593052	2.718621	2.509994	0.240548	0.000000	58534.000000		1
20321.783203	6849.076172	3.154665	3.737491	11450.766602	99998.000000	1903.669067	1183.946045	261.544220	88.990532	81.752998	348.271301	463.115875	296.923950	2.172395	99998.000000	4.307962	3.835632	0.498953	0.572580	4.058835	4.999991	3.279592	3.073332	2.417545	1.949344	1.912504	2.541918	2.665690	2.472645	0.336939	4.999991	58584.000000		1
5907.888184	3007.977539	2.093859	2.621178	6732.474121	92269.445312	1130.467773	694.834167	160.530182	47.582088	41.007557	195.253082	272.876953	204.862015	1.315446	0.000000	3.771432	3.478275	0.320947	0.418496	3.828175	4.965058	3.053258	2.841881	2.205557	1.677444	1.612864	2.290598	2.435967	2.311461	0.119073	0.000000	58614.000000		1
13203.700195	3407.022461	2.642764	4.570101	8250.142578	99998.000000	1433.892212	868.547363	209.453705	51.251740	49.241138	262.645111	384.005646	274.505157	1.755611	0.000000	4.120696	3.532375	0.422058	0.659926	3.916461	4.999991	3.156517	2.938793	2.321088	1.709709	1.692328	2.419369	2.584338	2.438550	0.244428	0.000000	58667.000000		1
6349.001953	3316.323486	1.834825	3.688152	6928.312988	90222.570312	1166.738770	723.963196	177.506165	90.372047	48.100159	201.149200	260.976807	120.543350	2.511456	99998.000000	3.802706	3.520657	0.263595	0.566809	3.840627	4.955315	3.066974	2.859716	2.249213	1.956034	1.682147	2.303518	2.416602	2.081143	0.399926	4.999991	58707.000000		1
11403.283203	2447.692871	2.093859	4.644111	6141.231934	78496.257812	1012.699829	645.623901	166.262863	58.806896	59.772110	177.478409	269.709961	137.411392	1.396502	99998.000000	4.057030	3.388757	0.320947	0.666903	3.788255	4.894849	3.005481	2.809980	2.220795	1.769428	1.776499	2.249146	2.430897	2.138023	0.145042	4.999991	58874.000000		1
25763.703125	7956.946289	3.160832	6.741053	18288.392578	99998.000000	3094.923584	1880.738403	469.049011	181.225159	111.600502	585.919617	827.323914	490.110931	5.007794	0.000000	4.411008	3.900746	0.499801	0.828728	4.262176	4.999991	3.490650	3.274328	2.671218	2.258219	2.047666	2.767838	2.917675	2.690295	0.699646	0.000000	58938.000000		1
5429.026855	2191.428223	1.890332	4.896977	6947.947266	92456.257812	1168.018433	724.348633	178.986359	101.393333	44.066628	201.389725	261.285187	156.666260	1.136232	0.000000	3.734722	3.340727	0.276538	0.689928	3.841856	4.965936	3.067450	2.859948	2.252820	2.006009	1.644110	2.304037	2.417115	2.194975	0.055467	0.000000	58977.000000		1
18420.367188	4838.197754	3.210172	6.290827	10034.017578	99998.000000	1649.618286	1045.051270	228.668472	93.899841	68.742706	329.001007	426.117188	356.807068	2.001527	0.000000	4.265298	3.684684	0.506528	0.798708	4.001475	4.999991	3.217383	3.019138	2.359206	1.972665	1.837227	2.517197	2.629529	2.552433	0.301361	0.000000	59025.000000		1
6269.774414	1519.746582	3.228674	4.391244	5396.817383	84877.195312	924.517212	562.547974	160.816971	74.811501	41.319016	196.761032	288.397430	179.874481	2.398654	99998.000000	3.797252	3.181771	0.509024	0.642588	3.732138	4.928791	2.965915	2.750160	2.206332	1.873968	1.616150	2.293939	2.459991	2.254970	0.379968	4.999991	59054.000000		1
15343.348633	3588.201416	2.618094	4.428249	12589.073242	99998.000000	2073.903809	1304.538696	311.235596	117.089561	91.115227	442.750885	566.476624	310.279633	2.972031	0.000000	4.185920	3.554877	0.417985	0.646232	4.099994	4.999991	3.316789	3.115457	2.493089	2.068518	1.959591	2.646159	2.753182	2.491753	0.473053	0.000000	59200.000000		1
7707.635254	3024.407715	3.373610	6.475852	7614.888672	99048.390625	1310.360718	797.661438	167.224991	86.064064	51.998001	193.695801	250.075790	152.965775	0.415738	0.000000	3.886921	3.480640	0.528095	0.811297	3.881664	4.995847	3.117391	2.901819	2.223301	1.934822	1.715987	2.287120	2.398072	2.184594	0.000000	0.000000	59290.000000		1
7328.323242	739.363342	1.214993	2.963473	2962.156250	50332.910156	499.414581	316.052399	79.834915	22.073402	23.282228	102.682335	150.249008	103.188065	1.202172	99998.000000	3.865005	2.868858	0.084574	0.471801	3.471608	4.701852	2.698461	2.499759	1.902193	1.343869	1.367025	2.011496	2.176812	2.013629	0.079966	4.999991	59307.000000		1
11558.142578	1612.573364	3.123827	4.036614	5922.449707	82193.835938	1025.451050	626.982666	140.291611	44.017288	60.749653	186.979416	298.564514	199.178680	1.440107	0.000000	4.062888	3.207520	0.494687	0.606017	3.772501	4.914839	3.010915	2.797256	2.147032	1.643623	1.783544	2.271794	2.475038	2.299243	0.158395	0.000000	59458.000000		1
8802.412109	2177.322998	2.652015	3.894762	9257.139648	99998.000000	1565.743652	956.930420	221.446365	83.239357	45.503651	233.423599	307.306915	149.521240	2.478143	99998.000000	3.944602	3.337923	0.423576	0.590481	3.966477	4.999991	3.194721	2.980880	2.345268	1.920329	1.658046	2.368145	2.487572	2.174703	0.394126	4.999991	59498.000000		1
17709.966797	3009.093750	2.685936	5.686414	10619.773438	99998.000000	1753.941162	1107.059082	242.739578	120.780792	88.312111	408.823578	497.875793	374.409058	2.589865	0.000000	4.248218	3.478436	0.429096	0.754838	4.026115	4.999991	3.244015	3.044171	2.385141	2.081998	1.946020	2.611536	2.697121	2.573346	0.413277	0.000000	59561.000000		1
22290.386719	8627.964844	1.489446	5.291696	21241.673828	99998.000000	3531.031982	2189.278809	558.119690	235.585312	151.830963	636.008789	875.982239	477.664978	2.696968	99998.000000	4.348118	3.935908	0.173025	0.723595	4.327189	4.999991	3.547902	3.340301	2.746727	2.372148	2.181360	2.803463	2.942495	2.679123	0.430876	4.999991	59598.000000		1
9472.816406	1337.204712	2.593424	6.284659	4082.635742	60535.140625	725.653076	440.721771	94.285309	50.610321	36.147587	110.848076	136.461609	95.759338	1.245177	99998.000000	3.976479	3.126198	0.413874	0.798282	3.610941	4.782008	2.860729	2.644165	1.974444	1.704239	1.558079	2.044728	2.135010	1.981181	0.095231	4.999991	59642.000000		1
16547.080078	4170.152344	2.248045	5.384208	11589.516602	99998.000000	1956.015503	1200.468628	301.290527	120.925728	77.842819	377.825836	512.424866	200.449188	0.693533	0.000000	4.218721	3.620152	0.351805	0.731122	4.064065	4.999991	3.291372	3.079351	2.478986	2.082519	1.891219	2.577292	2.709630	2.302004	0.000000	0.000000	59698.000000		1
12151.521484	2180.243408	2.966557	4.095205	6339.220215	88637.343750	1067.969604	663.552734	166.774765	58.288830	44.328743	178.129089	284.400879	163.549164	0.891303	0.000000	4.084630	3.338505	0.472253	0.612276	3.802036	4.947617	3.028559	2.821875	2.222130	1.765585	1.646685	2.250735	2.453931	2.213648	0.000000	0.000000	59742.000000		1
7747.832031	1836.869019	1.865662	3.755994	5217.941895	72115.351562	881.690247	540.095276	120.006775	57.724506	32.265160	150.523453	207.014465	91.719643	1.759983	99998.000000	3.889180	3.264078	0.270833	0.574725	3.717499	4.858028	2.945316	2.732470	2.079206	1.761360	1.508734	2.177604	2.316001	1.962462	0.245509	4.999991	59771.000000		1
7421.998047	1586.922852	1.862578	4.215471	4246.820312	61210.242188	735.579651	458.801727	121.665825	43.576313	35.203960	121.172432	164.751831	68.209221	0.575673	0.000000	3.870521	3.200556	0.270115	0.624846	3.628064	4.786824	2.866630	2.661625	2.085169	1.639251	1.546592	2.083404	2.216830	1.833843	0.000000	0.000000	59850.000000		1
25393.056641	8783.666016	2.063021	7.956046	22771.109375	99998.000000	3858.207520	2343.496582	585.626648	226.556122	156.043350	721.434509	928.970154	498.930420	5.670215	0.000000	4.404715	3.943676	0.314504	0.900697	4.357384	4.999991	3.586385	3.369864	2.767621	2.355176	2.193245	2.858197	2.968002	2.698040	0.753600	0.000000	59918.000000		1
12168.248047	2832.593018	1.171821	3.422950	9648.583984	99998.000000	1624.979248	999.143677	221.649887	125.042526	65.341339	309.921906	420.695984	252.616791	4.423922	0.000000	4.085228	3.452184	0.068861	0.534401	3.984464	4.999991	3.210848	2.999628	2.345668	2.097058	1.815188	2.491252	2.623968	2.402462	0.645807	0.000000	59955.000000		1
11837.600586	4031.100342	2.389898	5.304030	10820.376953	99998.000000	1844.572266	1128.333862	282.492065	131.968597	70.056374	331.008514	505.714661	165.849640	3.539371	0.000000	4.073264	3.605424	0.378379	0.724606	4.034242	4.999991	3.265896	3.052438	2.451006	2.120471	1.845448	2.519839	2.703906	2.219715	0.548926	0.000000	60027.000000		1
11991.491211	3285.322754	3.857757	4.095205	9100.816406	99998.000000	1489.464355	935.880798	253.819458	94.445663	70.235237	347.898163	431.674072	302.052216	3.231444	0.000000	4.078873	3.516578	0.586335	0.612276	3.959080	4.999991	3.173030	2.971220	2.404525	1.975182	1.846555	2.541452	2.635156	2.480082	0.509397	0.000000	60084.000000		1
12031.188477	4463.477539	1.483278	2.337474	8557.377930	99998.000000	1434.903687	882.066467	213.992966	77.667046	57.366791	251.266113	374.828430	191.197968	2.190562	0.000000	4.080308	3.649673	0.171223	0.368747	3.932341	4.999991	3.156823	2.945501	2.330400	1.890237	1.758661	2.400134	2.573833	2.281483	0.340556	0.000000	60155.000000		1
8950.160156	2088.227783	1.020718	3.253344	4137.128418	61278.910156	696.838623	447.943878	97.998131	48.966686	21.811285	105.969597	149.487320	91.593208	1.056466	0.000000	3.951831	3.319778	0.008906	0.512330	3.616699	4.787311	2.843132	2.651224	1.991218	1.689901	1.338681	2.025181	2.174604	1.961863	0.023855	0.000000	60227.000000		1
8066.178711	1570.051636	3.228674	3.916348	3061.872070	50515.550781	582.866699	334.554810	87.288307	44.017288	19.513899	85.484322	164.557556	82.246399	0.269107	99998.000000	3.906668	3.195914	0.509024	0.592881	3.485987	4.703425	2.765569	2.524467	1.940956	1.643623	1.290344	1.931886	2.216318	1.915117	0.000000	4.999991	60243.000000		1
7694.850098	2654.309570	2.457740	4.866140	6731.067871	91817.960938	1142.284668	704.134766	177.191635	55.646065	36.727329	161.039001	231.271149	138.179245	0.794434	0.000000	3.886200	3.423952	0.390536	0.687185	3.828084	4.962928	3.057774	2.847656	2.248443	1.745434	1.564989	2.206931	2.364121	2.140443	0.000000	0.000000	60266.000000		1
5526.473145	2382.043213	1.273584	4.810632	5356.259766	76698.453125	907.470276	563.951050	138.842255	89.212563	44.714211	168.631165	234.000259	146.773636	1.339232	0.000000	3.742448	3.376950	0.105028	0.682202	3.728862	4.884787	2.957832	2.751241	2.142522	1.950426	1.650446	2.226938	2.369216	2.166648	0.126856	0.000000	60305.000000		1
25864.550781	7055.785645	3.302684	7.367052	17678.738281	99998.000000	2942.210449	1821.243774	463.091217	146.961731	125.952225	554.520996	724.413391	455.647064	3.598173	99998.000000	4.412705	3.848545	0.518867	0.867294	4.247451	4.999991	3.468674	3.260368	2.665667	2.167204	2.100206	2.743918	2.859987	2.658628	0.556082	4.999991	60442.000000		1
6647.442871	2649.764160	1.763899	4.156880	5647.312500	81883.515625	1025.975342	602.769165	143.609711	55.994530	34.177078	177.611023	251.034836	130.713516	0.523691	99998.000000	3.822655	3.423207	0.246474	0.618767	3.751842	4.913197	3.011137	2.780151	2.157184	1.748146	1.533735	2.249470	2.399734	2.116321	0.000000	4.999991	60509.000000		1
12396.132812	4361.705078	2.470075	5.137509	8889.564453	99998.000000	1528.948486	920.576172	221.813324	100.403450	59.213951	290.330933	358.697418	218.421219	2.693717	99998.000000	4.093286	3.639656	0.392710	0.710753	3.948880	4.999991	3.184393	2.964060	2.345988	2.001749	1.772424	2.462893	2.554728	2.339295	0.430352	4.999991	60593.000000		1
10410.899414	1634.264404	2.981975	4.076703	5619.213379	78855.820312	952.517578	577.090881	138.903931	62.562893	37.054203	173.710083	246.865616	94.837303	0.716714	0.000000	4.017488	3.213322	0.474504	0.610309	3.749676	4.896834	2.978873	2.761244	2.142715	1.796317	1.568838	2.239825	2.392461	1.976979	0.000000	0.000000	60616.000000		1
7178.777344	2787.675049	1.569623	4.267894	6440.443848	82796.867188	1103.737915	667.441345	144.460831	57.594990	48.846420	205.941330	263.665833	135.533401	0.838882	99998.000000	3.856050	3.445242	0.195795	0.630214	3.808916	4.918014	3.042866	2.824413	2.159750	1.760385	1.688833	2.313744	2.421054	2.132046	0.000000	4.999991	60648.000000		1
8611.985352	1757.780396	1.921169	4.616357	4239.591797	64367.335938	737.957214	435.830963	107.138336	36.610146	19.285702	105.291176	142.928207	107.036575	1.160058	0.000000	3.935103	3.244965	0.283566	0.664299	3.627324	4.808666	2.868031	2.639318	2.029945	1.563601	1.285235	2.022392	2.155118	2.029532	0.064480	0.000000	60675.000000		1
16817.822266	7775.974121	1.002215	9.541088	23137.943359	99998.000000	3874.612793	2379.166016	566.661682	214.523376	157.508118	726.809448	970.233643	521.087097	4.031277	0.000000	4.225770	3.890755	0.000961	0.979598	4.364325	4.999991	3.588228	3.376425	2.753324	2.331475	2.197303	2.861421	2.986876	2.716910	0.605443	0.000000	60723.000000		1
7617.981934	1299.509155	1.908834	2.920300	3816.188477	56234.691406	659.494507	411.688385	127.040787	52.386555	33.375305	127.352242	168.122360	88.484802	0.269287	99998.000000	3.881840	3.113779	0.280768	0.465428	3.581630	4.750004	2.819211	2.614569	2.103943	1.719220	1.523425	2.105007	2.225626	1.946869	0.000000	4.999991	60761.000000		1
6622.767090	922.898254	2.402232	4.138377	4657.765137	74526.281250	832.171570	498.261261	144.442322	65.677467	33.945797	149.024765	178.514557	124.934593	1.914850	0.000000	3.821039	2.965154	0.380615	0.616830	3.668178	4.872310	2.920213	2.697457	2.159694	1.817416	1.530786	2.173259	2.251674	2.096683	0.282135	0.000000	60817.000000		1
9852.557617	2326.236816	3.321187	5.347203	5914.540039	86973.171875	998.782898	622.736389	158.553513	73.164787	52.966297	221.437119	297.725739	214.884171	1.471186	99998.000000	3.993549	3.366654	0.521293	0.728127	3.771921	4.939385	2.999471	2.794304	2.200176	1.864302	1.724000	2.345250	2.473816	2.332204	0.167668	4.999991	60848.000000		1
14071.836914	3069.787842	1.976677	2.244962	7307.061035	97596.156250	1220.300171	757.156555	206.339127	75.042786	53.906837	237.635986	316.243591	212.262985	2.344387	99998.000000	4.148351	3.487108	0.295936	0.351209	3.863743	4.989433	3.086467	2.879186	2.314582	1.875309	1.731644	2.375912	2.500022	2.326874	0.370029	4.999991	60872.000000		1
23389.199219	10103.025391	2.019849	10.728327	25120.203125	99998.000000	4196.333008	2593.091309	633.214905	229.044693	185.419037	855.188599	1107.438477	636.076599	2.808574	0.000000	4.369015	4.004451	0.305319	1.030532	4.400023	4.999991	3.622870	3.413818	2.801551	2.359920	2.268154	2.932062	3.044320	2.803509	0.448486	0.000000	60916.000000		1
24093.982422	8884.818359	2.741444	9.633600	22869.134766	99998.000000	3804.627441	2354.203369	512.181274	262.975067	154.233200	726.183472	1000.466614	463.162140	2.815891	99998.000000	4.381908	3.948648	0.437979	0.983789	4.359250	4.999991	3.580312	3.371844	2.709424	2.419914	2.188178	2.861046	3.000203	2.665733	0.449616	4.999991	60943.000000		1
8993.381836	3079.588135	2.812370	4.952485	6235.717773	85717.085938	1035.272827	651.529236	125.033272	37.300903	37.183723	145.703568	232.236359	162.849167	0.196411	0.000000	3.953923	3.488493	0.449072	0.694823	3.794886	4.933067	3.015055	2.813934	2.097026	1.571719	1.570353	2.163470	2.365930	2.211786	0.000000	0.000000	60984.000000		1
10212.575195	1778.663452	2.920300	3.725156	5395.802734	78427.234375	923.564331	575.215942	153.271072	44.655621	48.405449	179.627777	241.857635	193.310333	1.869358	99998.000000	4.009135	3.250094	0.465428	0.571145	3.732056	4.894467	2.965467	2.759831	2.185460	1.649876	1.684894	2.254374	2.383560	2.286255	0.271692	4.999991	61044.000000		1
8564.452148	1934.586548	3.185502	4.375825	4451.679199	62668.746094	765.513489	474.926605	102.034744	71.407051	28.475245	120.608109	173.632996	83.470642	0.309066	99998.000000	3.932700	3.286588	0.503178	0.641060	3.648524	4.797051	2.883953	2.676626	2.008748	1.853741	1.454467	2.081377	2.239632	1.921534	0.000000	4.999991	61083.000000		1
7500.898438	3019.023438	3.524713	4.594771	5228.929199	76355.851562	885.557251	556.830688	140.714081	53.009468	31.059416	149.450317	172.103455	131.792831	1.815131	99998.000000	3.875113	3.479867	0.547124	0.662264	3.718413	4.882843	2.947217	2.745723	2.148338	1.724353	1.492193	2.174497	2.235790	2.119892	0.258908	4.999991	61140.000000		1
9177.354492	2502.484863	2.158617	4.311067	8167.467285	99998.000000	1372.750977	856.240173	186.535355	88.031487	47.532749	207.029892	298.542908	208.574844	2.873090	99998.000000	3.962718	3.398371	0.334176	0.634585	3.912087	4.999991	3.137592	2.932595	2.270761	1.944638	1.676993	2.316033	2.475007	2.319262	0.458349	4.999991	61181.000000		1
14948.842773	6114.307617	2.867877	4.711953	12638.595703	99998.000000	2112.262451	1310.144897	275.152771	153.613358	83.664917	366.644196	504.336212	302.169403	2.564606	99998.000000	4.174608	3.786347	0.457561	0.673201	4.101699	4.999991	3.324748	3.117319	2.439574	2.186429	1.922543	2.564245	2.702720	2.480251	0.409021	4.999991	61264.000000		1
16285.203125	2918.092529	2.710606	4.190801	8999.712891	99998.000000	1497.352539	924.757751	207.510941	93.973854	62.673908	282.473541	377.131989	229.084778	2.561546	99998.000000	4.211793	3.465099	0.433066	0.622297	3.954229	4.999991	3.175324	2.966028	2.317041	1.973007	1.797087	2.450978	2.576493	2.359996	0.408502	4.999991	61315.000000		1
9605.432617	2291.421387	1.711475	5.871439	6650.693359	99998.000000	1112.964478	701.359375	196.569839	99.789787	60.182247	238.117050	305.142120	257.942413	2.071199	0.000000	3.982517	3.360105	0.233371	0.768745	3.822867	4.999991	3.046481	2.845941	2.293517	1.999086	1.779468	2.376791	2.484502	2.411523	0.316222	0.000000	61397.000000		1
9215.065430	3215.864502	1.594293	7.589081	9028.397461	99998.000000	1551.712646	942.177795	238.305161	93.535965	79.844162	314.047943	441.606812	300.109467	2.042081	0.000000	3.964499	3.507298	0.202568	0.880189	3.955611	4.999991	3.190811	2.974133	2.377133	1.970979	1.902243	2.496996	2.645036	2.477280	0.310073	0.000000	61521.000000		1
7407.760254	1739.515503	2.035268	3.644979	5794.221680	81647.937500	1013.285706	606.306213	139.949310	56.987492	28.450573	178.499130	233.812149	151.485580	0.018731	99998.000000	3.869687	3.240428	0.308622	0.561695	3.762995	4.911945	3.005732	2.782692	2.145971	1.755780	1.454091	2.251636	2.368867	2.180371	0.000000	4.999991	61567.000000		1
19334.697266	8825.564453	3.173167	5.908443	14212.341797	99998.000000	2402.460693	1462.901001	332.291351	200.948746	92.509079	443.379944	566.880615	370.023987	2.831357	0.000000	4.286337	3.945743	0.501493	0.771473	4.152666	4.999991	3.380656	3.165215	2.521519	2.303085	1.966184	2.646776	2.753492	2.568230	0.451995	0.000000	61625.000000		1
5129.438477	2701.213379	1.662135	3.620309	4086.727783	66051.609375	732.326294	444.354431	111.952049	42.459999	27.411354	124.808159	155.130554	98.963341	0.708373	99998.000000	3.710070	3.431559	0.220666	0.558746	3.611376	4.819883	2.864705	2.647729	2.049032	1.627980	1.437930	2.096243	2.190697	1.995474	0.000000	4.999991	61682.000000		1
21318.539062	3317.640381	3.068320	4.452919	9842.785156	99998.000000	1691.517090	1025.651489	238.150970	72.733063	56.062370	241.573929	345.622345	162.516113	3.140811	0.000000	4.328757	3.520829	0.486901	0.648645	3.993118	4.999991	3.228276	3.011000	2.376852	1.861732	1.748671	2.383050	2.538602	2.210896	0.497042	0.000000	61886.000000		1
8095.591309	1360.548584	0.872698	3.836171	4282.930664	57618.414062	737.636475	456.189819	127.450920	47.452572	29.193754	120.080788	136.816238	89.194061	0.355375	99998.000000	3.908249	3.133714	0.000000	0.583898	3.631741	4.760561	2.867842	2.659146	2.105343	1.676260	1.465290	2.079473	2.136138	1.950336	0.000000	4.999991	61936.000000		1
17152.832031	3551.979736	1.751564	4.144545	7059.464355	96050.437500	1226.285767	737.096802	170.305634	67.422867	43.107582	185.937119	236.670776	156.912964	1.337223	99998.000000	4.234336	3.550471	0.243426	0.617477	3.848772	4.982499	3.088592	2.867525	2.231229	1.828807	1.634554	2.269366	2.374145	2.195659	0.126204	4.999991	61951.000000		1
10523.458984	4446.498535	3.055985	6.108886	9118.627930	99998.000000	1502.067505	952.363403	207.658966	158.448669	56.204224	243.889816	328.643280	203.976990	1.683099	0.000000	4.022159	3.648018	0.485151	0.785962	3.959929	4.999991	3.176689	2.978803	2.317351	2.199889	1.749769	2.387194	2.516725	2.309581	0.226110	0.000000	62041.000000		1
12270.677734	3235.215088	1.840992	5.433547	8298.766602	99998.000000	1423.083740	865.068909	199.511734	87.020027	60.672562	237.124084	266.311676	140.183685	0.346536	0.000000	4.088869	3.509903	0.265052	0.735083	3.919014	4.999991	3.153230	2.937051	2.299968	1.939619	1.782992	2.374976	2.425390	2.146698	0.000000	0.000000	62086.000000		1
17378.755859	6753.696289	2.359060	7.172776	13425.753906	99998.000000	2243.250244	1390.593506	343.368134	159.793167	105.809242	456.880554	621.286987	356.177979	2.512198	99998.000000	4.240019	3.829541	0.372739	0.855687	4.127939	4.999991	3.350878	3.143200	2.535760	2.203558	2.024523	2.659803	2.793292	2.551667	0.400054	4.999991	62150.000000		1
11301.597656	1880.947998	3.259512	3.857757	6835.381348	91050.492188	1173.772705	716.781128	194.756607	88.888771	37.174469	191.222641	219.204483	187.127441	0.719015	0.000000	4.053140	3.274377	0.513153	0.586335	3.834763	4.959282	3.069584	2.855386	2.289492	1.948847	1.570245	2.281539	2.340849	2.272137	0.000000	0.000000	62192.000000		1
6743.347168	2717.544678	2.244962	4.452919	7476.758789	99998.000000	1287.035400	787.765747	206.650589	134.636032	52.096684	237.703827	306.730255	178.039658	0.264916	0.000000	3.828876	3.434177	0.351209	0.648645	3.873713	4.999991	3.109591	2.896397	2.315237	2.129161	1.716810	2.376036	2.486757	2.250517	0.000000	0.000000	62240.000000		1
13081.546875	3269.879395	2.547168	3.577137	6173.466309	86421.976562	1091.551025	649.379883	175.766937	52.506821	62.143505	217.563934	275.112671	160.200226	0.369267	0.000000	4.116659	3.514532	0.406058	0.553536	3.790529	4.936624	3.038044	2.812499	2.244937	1.720216	1.793396	2.337587	2.439511	2.204663	0.000000	0.000000	62286.000000		1
16157.137695	5777.011230	1.828657	7.441061	15106.761719	99998.000000	2528.138428	1563.122559	361.506683	170.990234	95.962868	443.444702	616.710754	348.888031	2.209742	0.000000	4.208364	3.761703	0.262132	0.871635	4.179172	4.999991	3.402801	3.193993	2.558116	2.232971	1.982103	2.646839	2.790082	2.542686	0.344342	0.000000	62394.000000		1
8038.125977	3613.133545	2.652015	4.588603	4597.891602	68041.648438	771.415771	490.730774	118.979889	63.253651	37.337910	136.486282	183.430038	172.911392	0.544942	99998.000000	3.905155	3.557884	0.423576	0.661681	3.662559	4.832775	2.887289	2.690843	2.075474	1.801086	1.572150	2.135089	2.263470	2.237824	0.000000	4.999991	62450.000000		1
8825.132812	2053.517090	1.211909	3.472290	5338.796875	77096.210938	921.223755	564.910095	136.140900	47.773281	46.743313	148.263077	193.489182	122.584785	1.714810	99998.000000	3.945721	3.312498	0.083470	0.540616	3.727443	4.887033	2.964365	2.751979	2.133989	1.679185	1.669719	2.171033	2.286657	2.088437	0.234216	4.999991	62515.000000		1
21353.111328	2995.512939	1.674470	4.320318	11770.377930	99998.000000	1894.605957	1211.958618	337.623138	160.736801	95.099419	424.029510	580.612488	363.356934	3.321007	99998.000000	4.329461	3.476471	0.223877	0.635516	4.070790	4.999991	3.277519	3.083488	2.528432	2.206115	1.978178	2.627396	2.763886	2.560333	0.521270	4.999991	62550.000000		1
12450.964844	3162.614502	1.766982	3.179335	6679.634277	93157.937500	1105.400024	694.843445	171.918442	95.256691	65.048386	292.970612	389.352844	268.908173	3.185786	99998.000000	4.095203	3.500046	0.247232	0.502336	3.824753	4.969220	3.043519	2.841887	2.235322	1.978896	1.813236	2.466824	2.590343	2.429604	0.503217	4.999991	62586.000000		1
16222.473633	3998.918457	1.915002	6.981585	12950.198242	99998.000000	2134.098389	1342.215820	363.409363	137.932556	94.997658	434.397034	580.914734	370.702393	1.956411	0.000000	4.210117	3.601943	0.282169	0.843954	4.112277	4.999991	3.329214	3.127822	2.560396	2.139667	1.977713	2.637887	2.764112	2.569025	0.291460	0.000000	62709.000000		1
6532.462891	1403.600708	2.143198	3.071404	3886.994141	58012.402344	691.340332	410.865021	71.715431	40.600506	29.508297	101.680115	148.238403	105.078400	1.372845	0.000000	3.815077	3.147243	0.331062	0.487337	3.589614	4.763521	2.839692	2.613699	1.855613	1.608531	1.469944	2.007236	2.170961	2.021513	0.137622	0.000000	62730.000000		1
5431.441406	1628.183228	1.754647	3.071404	4011.216309	64415.039062	666.075256	431.334869	117.262253	55.957523	22.739489	147.023407	201.516159	141.472687	1.771341	99998.000000	3.734915	3.211703	0.244190	0.487337	3.603276	4.808987	2.823523	2.634815	2.069158	1.747859	1.356781	2.167387	2.304310	2.150673	0.248302	4.999991	62839.000000		1
10418.775391	1284.895264	1.581958	2.198706	4331.487305	62255.554688	728.659729	460.426880	103.847984	51.436764	33.893372	138.111404	195.209915	124.376434	1.952817	99998.000000	4.017817	3.108868	0.199195	0.342167	3.636637	4.794178	2.862525	2.663161	2.016398	1.711274	1.530115	2.140229	2.290502	2.094738	0.290662	4.999991	62853.000000		1
7549.858887	2094.111572	2.439237	3.071404	4976.519043	78430.171875	879.426758	521.697693	120.494011	64.727676	24.660658	147.652496	173.315369	110.000046	1.569949	0.000000	3.877939	3.321000	0.387254	0.487337	3.696926	4.894483	2.944200	2.717419	2.080966	1.811090	1.392005	2.169241	2.238837	2.041393	0.195886	0.000000	62872.000000		1
21827.220703	5291.757324	2.466991	8.387770	18429.902344	99998.000000	3086.088623	1903.576538	442.772461	153.428345	118.292221	524.229431	733.766357	381.205627	2.880781	99998.000000	4.338998	3.723600	0.392168	0.923647	4.265523	4.999991	3.489408	3.279570	2.646181	2.185906	2.072956	2.719521	2.865558	2.581159	0.459510	4.999991	62941.000000		1
21721.574219	3944.653809	2.722941	4.637943	10129.085938	99998.000000	1741.066528	1052.254883	291.471893	153.369751	74.407532	343.738190	438.649506	261.815582	3.531796	99998.000000	4.336891	3.596009	0.435038	0.666325	4.005570	4.999991	3.240815	3.022121	2.464597	2.185740	1.871617	2.536228	2.642118	2.417995	0.547996	4.999991	62981.000000		1
6266.792480	1075.228760	1.748480	3.194753	2885.078125	49970.535156	503.463531	312.219299	104.464737	38.861275	28.573923	118.045517	154.735840	140.362534	1.870852	99998.000000	3.797045	3.031501	0.242661	0.504437	3.460158	4.698714	2.701968	2.494460	2.018970	1.589517	1.455970	2.072049	2.189591	2.147251	0.272039	4.999991	63164.000000		1
11039.676758	2523.664062	1.985928	5.782010	5580.296875	76890.757812	957.371338	586.749146	139.502167	50.308113	32.940498	150.008469	202.913086	162.420517	1.306378	0.000000	4.042956	3.402032	0.297963	0.762079	3.746657	4.885874	2.981081	2.768452	2.144581	1.701638	1.517730	2.176116	2.307310	2.210641	0.116069	0.000000	63204.000000		1
5614.189941	2183.441162	3.478457	3.194753	6217.273926	84092.765625	1045.085205	647.202759	153.625702	77.404930	30.781879	200.208649	233.880005	124.416527	0.516059	0.000000	3.749287	3.339142	0.541387	0.504437	3.793600	4.924758	3.019152	2.811040	2.186464	1.888769	1.488295	2.301483	2.368993	2.094878	0.000000	0.000000	63219.000000		1
8646.862305	2594.861328	1.791652	3.358191	3959.967773	56401.238281	680.171021	417.461121	103.459435	28.428988	29.203007	115.908485	154.362717	96.175644	1.424260	99998.000000	3.936859	3.414114	0.253254	0.526105	3.597692	4.751288	2.832618	2.620616	2.014770	1.453761	1.465428	2.064115	2.188542	1.983065	0.153589	4.999991	63242.000000		1
9000.298828	2423.115479	2.457740	2.331306	3657.718018	56655.792969	652.275513	393.941467	100.196838	50.194016	27.889334	103.684547	141.611450	70.568275	0.880116	0.000000	3.954257	3.384374	0.390536	0.367599	3.563210	4.753244	2.814431	2.595432	2.000854	1.700652	1.445438	2.015714	2.151098	1.848609	0.000000	0.000000	63293.000000		1
12997.520508	4812.380859	3.003561	5.945448	10171.221680	99998.000000	1708.792114	1055.471313	238.712219	115.513771	73.417656	311.784485	464.904449	307.732452	1.749708	0.000000	4.113861	3.682360	0.477637	0.774185	4.007373	4.999991	3.232689	3.023446	2.377875	2.062634	1.865800	2.493855	2.667364	2.488173	0.242966	0.000000	63323.000000		1
6371.546875	1781.938477	0.471812	1.985928	3581.269043	53239.757812	612.942444	384.190674	87.171127	19.001999	22.733322	84.247742	85.388725	89.801559	1.735413	99998.000000	3.804245	3.250893	0.000000	0.297963	3.554037	4.726236	2.787420	2.584547	1.940373	1.278799	1.356663	1.925558	1.931401	1.953284	0.239403	4.999991	63379.000000		1
5347.983398	1544.555298	1.057722	2.954222	2401.705078	39695.003906	416.970825	259.598389	65.313583	47.612926	16.701529	65.686722	100.909180	81.823921	2.010411	99998.000000	3.728190	3.188803	0.024372	0.470443	3.380520	4.598736	2.620106	2.414302	1.815004	1.677725	1.222756	1.817478	2.003931	1.912880	0.303285	4.999991	63394.000000		1
13858.565430	4676.884766	1.594293	6.367920	13447.089844	99998.000000	2248.717773	1386.214600	355.644501	116.645500	81.885597	381.430725	505.696136	382.426788	1.795106	0.000000	4.141718	3.669957	0.202568	0.803998	4.128628	4.999991	3.351935	3.141830	2.551016	2.066868	1.913208	2.581416	2.703890	2.582548	0.254090	0.000000	63420.000000		1
16443.828125	4842.320801	1.970509	4.742790	15116.857422	99998.000000	2564.233643	1569.228271	435.904968	193.655716	131.040390	543.872864	724.996216	521.731567	3.564335	99998.000000	4.216003	3.685054	0.294578	0.676034	4.179461	4.999991	3.408957	3.195686	2.639392	2.287030	2.117405	2.735497	2.860336	2.717447	0.551978	4.999991	63521.000000		1
7711.866211	1719.461914	1.338343	3.361275	6867.174805	99967.492188	1192.975220	722.276367	219.115051	110.854240	57.212605	237.475632	339.374695	276.944397	2.220130	99998.000000	3.887160	3.235393	0.126567	0.526504	3.836778	4.999859	3.076631	2.858703	2.340672	2.044752	1.757492	2.375619	2.530679	2.442393	0.346378	4.999991	63625.000000		1
12824.254883	4210.185547	2.803118	7.080264	15016.802734	99998.000000	2514.437500	1551.305664	350.516235	156.031006	114.240189	556.787537	731.956238	408.564545	2.666489	99998.000000	4.108032	3.624301	0.447641	0.850049	4.176578	4.999991	3.400441	3.190697	2.544708	2.193211	2.057819	2.745689	2.864485	2.611261	0.425940	4.999991	63650.000000		1
6609.093750	2070.631836	2.476242	3.678900	5207.195312	76766.382812	886.035217	544.011597	127.867226	59.118355	35.805290	172.926819	221.733154	116.435806	2.210648	0.000000	3.820142	3.316103	0.393793	0.565718	3.716604	4.885171	2.947451	2.735608	2.106759	1.771722	1.553947	2.237862	2.345831	2.066087	0.344520	0.000000	63683.000000		1
7072.816895	3569.557129	4.311067	6.161310	7554.709473	99998.000000	1316.824341	793.054321	204.149673	99.512253	55.824924	217.372742	295.227905	240.938675	0.636523	0.000000	3.849592	3.552614	0.634585	0.789673	3.878218	4.999991	3.119528	2.899303	2.309949	1.997877	1.746828	2.337205	2.470157	2.381907	0.000000	0.000000	63804.000000		1
7111.073730	6594.590820	2.877128	5.001824	15905.011719	99998.000000	2655.407471	1644.311157	401.071075	149.993057	100.443535	485.494568	644.692566	415.173004	2.917570	99998.000000	3.851935	3.819188	0.458959	0.699128	4.201534	4.999991	3.424131	3.215984	2.603221	2.176071	2.001922	2.686184	2.809353	2.618229	0.465021	4.999991	63862.000000		1
10531.130859	2905.955078	1.548037	1.874913	328.578522	17868.974609	84.997093	50.931030	40.585087	26.399887	8.196578	12.180768	6.358669	39.061718	1.080229	0.000000	4.022475	3.463289	0.189781	0.272981	2.516639	4.252100	1.929404	1.706982	1.608366	1.421602	0.913633	1.085675	0.803366	1.591751	0.033516	0.000000	63895.000000		1
7708.310547	2466.577881	3.133079	5.285528	7569.064453	94844.453125	1293.178223	796.819580	176.778412	72.646721	62.251434	235.048737	294.651245	168.779190	0.489751	99998.000000	3.886959	3.392095	0.495971	0.723088	3.879042	4.977012	3.111658	2.901360	2.247429	1.861216	1.794149	2.371158	2.469308	2.227319	0.000000	4.999991	63949.000000		1
4394.235352	1799.839600	1.458608	4.665697	4562.613281	66236.320312	758.982117	486.669495	133.303864	69.902191	38.778015	146.967911	211.834351	135.141769	1.333789	99998.000000	3.642883	3.255234	0.163939	0.668917	3.659214	4.821096	2.880232	2.687234	2.124843	1.844491	1.588586	2.167222	2.325996	2.130790	0.125087	4.999991	63995.000000		1
9883.006836	4584.008301	3.413699	4.064368	11337.646484	99998.000000	1912.553223	1165.764282	277.727692	100.246178	69.294693	347.981415	447.758881	237.003830	1.321937	0.000000	3.994889	3.661245	0.533225	0.608993	4.054523	4.999991	3.281614	3.066611	2.443619	2.001068	1.840700	2.541556	2.651044	2.374755	0.121211	0.000000	64018.000000		1
16264.140625	5270.547363	2.420735	1.483278	7369.121094	99998.000000	1244.633911	757.653015	206.055420	75.866142	51.560112	234.037262	322.383301	224.295731	1.508972	99998.000000	4.211231	3.721856	0.383947	0.171223	3.867416	4.999991	3.095042	2.879470	2.313984	1.880048	1.712314	2.369285	2.508373	2.350821	0.178681	4.999991	64062.000000		1
13798.824219	3481.029053	1.995179	5.643242	10408.678711	99998.000000	1768.573486	1066.594360	226.451279	104.356804	67.157661	314.226807	395.326050	240.947922	4.461226	99998.000000	4.139842	3.541708	0.299982	0.751529	4.017395	4.999991	3.247623	3.027999	2.354975	2.018521	1.827096	2.497243	2.596956	2.381923	0.649454	4.999991	64192.000000		1
6506.401855	1413.135620	1.754647	1.985928	4502.144531	73021.445312	763.027954	453.399017	141.898239	61.021023	29.674818	195.786575	259.845093	157.690063	1.768688	0.000000	3.813341	3.150184	0.244190	0.297963	3.653419	4.863451	2.882540	2.656481	2.151977	1.785479	1.472388	2.291783	2.414715	2.197804	0.247651	0.000000	64233.000000		1
19479.878906	5123.000000	1.393850	3.974939	8967.629883	99998.000000	1529.861328	945.372559	218.815933	80.991318	58.122307	230.654404	304.028900	224.490021	2.120477	0.000000	4.289586	3.709524	0.144216	0.599330	3.952678	4.999991	3.184652	2.975603	2.340079	1.908438	1.764343	2.362962	2.482915	2.351197	0.326434	0.000000	64303.000000		1
6333.805176	1711.906738	1.433939	2.732193	2592.227783	44249.132812	484.788391	285.844086	88.133255	28.826790	23.655359	83.587822	88.672905	76.655579	2.454562	99998.000000	3.801665	3.233480	0.156531	0.436511	3.413673	4.645905	2.685552	2.456129	1.945140	1.459796	1.373930	1.922143	1.947791	1.884544	0.389974	4.999991	64395.000000		1
4145.170898	1147.499268	2.692104	5.920778	2138.171875	33953.199219	371.251312	237.077835	69.285439	26.057592	20.352676	45.028751	67.728157	61.357151	0.269569	99998.000000	3.617543	3.059752	0.430092	0.772379	3.330043	4.530881	2.569668	2.374891	1.840642	1.415934	1.308622	1.653490	1.830769	1.787865	0.000000	4.999991	64438.000000		1
6886.728516	2457.635010	1.794736	4.230890	5384.226562	71559.437500	882.057190	567.537476	154.976379	63.873482	33.890289	138.910095	198.250473	88.034576	1.642755	0.000000	3.838013	3.390517	0.254001	0.626432	3.731123	4.854667	2.945497	2.753994	2.190265	1.805321	1.530075	2.142734	2.297214	1.944653	0.215573	0.000000	64468.000000		1
7841.521973	1319.152466	1.989012	3.657314	3563.784424	53855.957031	619.612549	386.497314	93.992355	48.130993	38.259945	114.628738	154.578568	74.765244	0.765863	0.000000	3.894400	3.120295	0.298637	0.563162	3.551911	4.731234	2.792120	2.587147	1.973093	1.682425	1.582744	2.059294	2.189149	1.873700	0.000000	0.000000	64520.000000		1
7813.617188	1385.789062	1.403101	2.969640	3700.813477	56472.031250	653.823547	399.597046	98.124565	56.882645	28.305637	88.712997	127.173386	101.646194	1.257984	99998.000000	3.892852	3.141697	0.147089	0.472704	3.568297	4.751833	2.815460	2.601622	1.991778	1.754980	1.451873	1.947987	2.104396	2.007091	0.099675	4.999991	64560.000000		1
13270.601562	2802.026855	1.797820	5.538395	9511.208984	99998.000000	1600.068726	986.340027	313.159851	124.271591	64.965126	378.359314	481.969879	298.068024	1.203979	0.000000	4.122890	3.447472	0.254746	0.743384	3.978236	4.999991	3.204139	2.994027	2.495766	2.094372	1.812680	2.577904	2.683020	2.474315	0.080619	0.000000	64668.000000		1
4160.999512	1204.708740	2.488577	3.327354	2666.249756	46405.671875	480.970734	290.074982	97.884033	41.081566	22.030230	99.265549	117.215996	61.887554	0.995212	0.000000	3.619198	3.080882	0.395951	0.522099	3.425901	4.666571	2.682119	2.462510	1.990712	1.613647	1.343019	1.996799	2.068987	1.791603	0.000000	0.000000	64709.000000		1
29292.529297	7508.595703	3.167000	6.756472	18551.109375	99998.000000	3140.945068	1912.362061	428.423828	176.053726	140.115845	637.257690	876.401611	568.918945	3.545976	0.000000	4.466757	3.875559	0.500648	0.829720	4.268370	4.999991	3.497060	3.281570	2.631874	2.245645	2.146487	2.804315	2.942703	2.755050	0.549736	0.000000	64798.000000		1
8306.118164	2377.090820	2.026016	2.676685	4505.696777	60439.664062	738.305664	457.753265	100.452789	48.516460	14.314715	97.643501	139.021103	88.494049	0.908435	99998.000000	3.919398	3.376046	0.306643	0.427597	3.653762	4.781322	2.868236	2.660631	2.001962	1.685889	1.155783	1.989643	2.143081	1.946914	0.000000	4.999991	64847.000000		1
12597.846680	1254.770264	2.414567	3.355108	6262.561523	84748.765625	1042.242065	640.788574	131.290176	38.929119	30.895979	144.275803	173.734756	149.320801	0.867709	0.000000	4.100296	3.098564	0.382839	0.525706	3.796752	4.928133	3.017969	2.806715	2.118232	1.590275	1.489902	2.159194	2.239887	2.174120	0.000000	0.000000	64867.000000		1
9638.003906	3515.684326	1.939672	3.796082	8698.650391	99998.000000	1510.683472	911.213989	239.180939	73.559502	54.665436	242.480545	357.775360	181.348511	1.150975	0.000000	3.983987	3.546010	0.287728	0.579336	3.939452	4.999991	3.179173	2.959620	2.378726	1.866639	1.737713	2.384677	2.553610	2.258514	0.061066	0.000000	64981.000000		1
17126.810547	2539.119629	3.934851	5.168346	7008.915527	99998.000000	1194.159302	728.554871	229.198883	100.088905	71.860367	327.153839	450.858032	212.623779	2.050287	0.000000	4.233676	3.404683	0.594928	0.713352	3.845651	4.999991	3.077062	2.862462	2.360213	2.000386	1.856489	2.514752	2.654040	2.327612	0.311815	0.000000	65016.000000		1
12699.141602	1225.200195	3.006645	7.573662	7456.560547	96213.796875	1250.505371	782.480225	175.797775	83.692673	54.107281	231.465424	325.716827	203.927643	0.972876	0.000000	4.103775	3.088207	0.478082	0.879306	3.872539	4.983237	3.097085	2.893473	2.245013	1.922687	1.733256	2.364486	2.512840	2.309476	0.000000	0.000000	65130.000000		1
41198.335938	9418.607422	2.534833	8.748567	27383.460938	99998.000000	4553.615234	2820.205566	691.873779	248.398239	167.844818	802.447388	1012.752258	628.287109	5.177688	99998.000000	4.614880	3.973987	0.403949	0.941937	4.437489	4.999991	3.658356	3.450281	2.840027	2.395149	2.224908	2.904417	3.005503	2.798158	0.714136	4.999991	65283.000000		1
12142.150391	4041.363037	3.530881	6.969250	12037.707031	99998.000000	2015.457642	1240.415405	298.246887	108.159050	94.035530	378.569031	563.972656	320.138336	2.566612	99998.000000	4.084296	3.606528	0.547883	0.843186	4.080544	4.999991	3.304374	3.093567	2.474576	2.034063	1.973292	2.578145	2.751258	2.505338	0.409360	4.999991	65346.000000		1
10262.281250	4129.005859	2.593424	4.178466	6262.419434	86514.671875	1044.838501	665.365967	163.832870	49.268894	44.677208	155.090469	222.504089	125.865883	2.218343	99998.000000	4.011244	3.615845	0.413874	0.621017	3.796742	4.937090	3.019049	2.823061	2.214401	1.692573	1.650086	2.190585	2.347338	2.099908	0.346029	4.999991	65418.000000		1
8765.009766	1831.654419	2.149366	4.483756	5283.878418	71943.554688	916.117126	561.083191	136.603455	47.902798	34.112320	118.184288	193.877747	140.720245	0.893926	0.000000	3.942752	3.262844	0.332310	0.651642	3.722953	4.856992	2.961951	2.749027	2.135462	1.680361	1.532911	2.072560	2.287528	2.148357	0.000000	0.000000	65480.000000		1
10177.093750	3574.179688	2.861710	5.378040	8091.332520	99998.000000	1416.888550	843.390198	241.456741	95.457130	70.287659	312.734283	411.528015	237.605148	2.077751	0.000000	4.007624	3.553176	0.456626	0.730624	3.908020	4.999991	3.151336	2.926028	2.382839	1.979808	1.846879	2.495176	2.614399	2.375856	0.317593	0.000000	65537.000000		1
12285.463867	2508.168213	2.013681	5.649409	6834.666016	89136.703125	1135.639160	722.677246	175.961212	81.598808	53.953094	220.511993	282.942291	175.751526	0.645570	99998.000000	4.089392	3.399357	0.303991	0.752003	3.834717	4.950057	3.055240	2.858944	2.245417	1.911684	1.732016	2.343432	2.451698	2.244899	0.000000	4.999991	65624.000000		1
8988.901367	1536.309448	2.223376	2.948054	4427.373047	62548.164062	760.184753	471.596161	105.318932	55.624481	26.347464	107.058159	163.172958	119.383865	0.729219	99998.000000	3.953707	3.186479	0.347013	0.469535	3.646146	4.796215	2.880919	2.673570	2.022506	1.745266	1.420739	2.029620	2.212648	2.076946	0.000000	4.999991	65645.000000		1
13326.957031	2745.054688	2.001346	4.674948	9505.063477	99998.000000	1642.652100	985.815796	257.390411	143.501785	85.009430	355.678436	455.011810	296.220856	2.227633	0.000000	4.124731	3.438551	0.301322	0.669777	3.977955	4.999991	3.215546	2.993796	2.410592	2.156857	1.929467	2.551058	2.658023	2.471616	0.347844	0.000000	65683.000000		1
11792.538086	2144.999268	2.886379	5.519892	6106.672363	83299.226562	1036.648071	638.182800	157.091812	55.988361	51.779057	213.860367	297.633209	173.515808	0.504597	0.000000	4.071607	3.331427	0.460353	0.741931	3.785805	4.920641	3.015631	2.804945	2.196154	1.748098	1.714154	2.330130	2.473681	2.239339	0.000000	0.000000	65723.000000		1
10121.024414	3742.604248	3.543216	4.567017	7693.255859	99998.000000	1295.703735	806.406921	197.297607	103.366920	53.336346	235.785751	318.081482	201.725861	2.480827	0.000000	4.005225	3.573174	0.549398	0.659633	3.886110	4.999991	3.112506	2.906554	2.295122	2.014382	1.727023	2.372518	2.502538	2.304762	0.394597	0.000000	65774.000000		1
6064.141602	1315.732666	3.191670	2.633513	3919.875977	57069.074219	636.613220	413.609558	97.242615	49.191799	23.889725	73.904884	114.684242	59.667259	1.141418	99998.000000	3.782769	3.119168	0.504018	0.420535	3.593272	4.756401	2.803876	2.616590	1.987857	1.691893	1.378211	1.868673	2.059504	1.775736	0.057445	4.999991	65797.000000		1
15397.921875	4105.069824	1.760815	4.933982	12260.575195	99998.000000	2069.342773	1279.739258	291.154266	125.094948	87.624435	367.742004	511.863617	330.357849	2.902555	0.000000	4.187462	3.613321	0.245714	0.693198	4.088511	4.999991	3.315832	3.107121	2.464123	2.097240	1.942625	2.565543	2.709154	2.518985	0.462781	0.000000	65847.000000		1
8344.492188	3402.322998	3.540132	4.415914	4703.096191	67220.468750	791.318176	502.026489	141.910568	35.870049	36.341862	134.969070	188.117310	122.042046	0.206019	99998.000000	3.921400	3.531775	0.549019	0.645021	3.672384	4.827502	2.898351	2.700727	2.152015	1.554732	1.560407	2.130234	2.274429	2.086509	0.000000	4.999991	65942.000000		1
9197.805664	917.973511	1.390766	3.207088	4237.880371	61078.621094	732.054932	451.743042	107.603981	27.895500	30.121960	128.181763	169.099899	172.516678	0.139383	0.000000	3.963684	2.962830	0.143254	0.506111	3.627149	4.785889	2.864544	2.654891	2.031828	1.445534	1.478883	2.107826	2.228143	2.236831	0.000000	0.000000	65972.000000		1
9803.973633	3084.244385	1.372264	3.324270	7423.123535	96489.851562	1270.124146	768.825439	189.159622	95.799431	43.776756	186.541519	249.311020	157.320023	3.153252	0.000000	3.991402	3.489149	0.137438	0.521696	3.870587	4.984482	3.103846	2.885828	2.276829	1.981363	1.641244	2.270776	2.396741	2.196784	0.498759	0.000000	65991.000000		1
12569.393555	2415.156494	2.235711	3.503127	6147.217285	88220.218750	1038.032715	643.613281	156.724854	86.483452	46.126564	179.402664	278.125488	163.296295	1.781021	14907.926758	4.099314	3.382945	0.349416	0.544456	3.788679	4.945568	3.016211	2.808625	2.195138	1.936933	1.663951	2.253829	2.444241	2.212976	0.250669	4.173417	66042.000000		1
9863.054688	1282.687256	1.600460	3.148497	6134.758789	84099.898438	1021.642639	637.886780	163.925385	86.233673	40.227371	173.380127	241.132950	151.423904	1.099137	0.000000	3.994011	3.108121	0.204245	0.498103	3.787797	4.924796	3.009299	2.804744	2.214646	1.935677	1.604522	2.238999	2.382257	2.180194	0.041052	0.000000	66089.000000		1
17303.474609	4001.046143	2.294302	4.748958	5528.042480	93791.140625	942.384399	572.178467	217.992569	109.725594	52.105934	194.842957	283.395599	153.986496	1.908829	99998.000000	4.238133	3.602174	0.360651	0.676598	3.742571	4.972162	2.974228	2.757531	2.338442	2.040308	1.716887	2.289685	2.452393	2.187483	0.280767	4.999991	66139.000000		1
6027.253906	2356.183105	2.362144	3.336605	3885.276367	53511.878906	640.168762	412.810852	76.732674	24.731585	25.857149	136.939590	151.978973	100.989357	0.186050	0.000000	3.780119	3.372209	0.373306	0.523305	3.589422	4.728450	2.806294	2.615751	1.884980	1.393252	1.412581	2.136529	2.181783	2.004276	0.000000	0.000000	66347.000000		1
4168.055176	1170.291138	1.202658	2.772281	2529.729736	45240.257812	449.596771	274.236877	93.535965	27.186241	15.344684	73.337479	100.776581	53.367184	1.173407	99998.000000	3.619933	3.068294	0.080142	0.442837	3.403074	4.655525	2.652823	2.438126	1.970979	1.434349	1.185958	1.865326	2.003360	1.727274	0.069449	4.999991	66388.000000		1
17139.281250	3532.385742	2.870961	6.408009	8392.478516	99998.000000	1387.663940	865.007202	229.707703	102.395546	50.690498	221.190414	307.337738	193.945587	1.382520	0.000000	4.233993	3.548068	0.458027	0.806723	3.923890	4.999991	3.142284	2.937020	2.361176	2.010281	1.704927	2.344766	2.487616	2.287680	0.140671	0.000000	66437.000000		1
17293.304688	3989.000977	2.420735	4.483756	9376.144531	99998.000000	1528.103516	975.028870	281.320221	130.867706	78.320793	385.923737	503.577637	303.106842	3.213423	99998.000000	4.237878	3.600864	0.383947	0.651642	3.972024	4.999991	3.184153	2.989017	2.449201	2.116832	1.893877	2.586502	2.702066	2.481596	0.506968	4.999991	66512.000000		1
6773.062012	820.798767	0.835693	3.533965	2901.101318	43452.390625	496.090302	320.529968	73.232628	38.050251	30.294649	97.840866	119.220421	96.018372	0.788869	0.000000	3.830785	2.914237	0.000000	0.548262	3.462563	4.638014	2.695561	2.505869	1.864705	1.580358	1.481366	1.990520	2.076351	1.982354	0.000000	0.000000	66594.000000		1
8276.976562	1414.461670	2.624262	4.557766	4713.297363	67939.429688	816.805298	501.406677	123.753517	40.094772	35.512337	154.667999	211.785004	70.321579	0.736648	99998.000000	3.917872	3.150591	0.419007	0.658752	3.673325	4.832122	2.912118	2.700190	2.092558	1.603088	1.550379	2.189400	2.325895	1.847089	0.000000	4.999991	66610.000000		1
10914.800781	2859.267334	1.643633	3.342773	6136.794434	86880.359375	1026.027710	642.225586	201.852295	96.268158	43.927860	226.972427	281.653290	203.489746	2.248452	0.000000	4.038016	3.456255	0.215805	0.524107	3.787942	4.938921	3.011159	2.807688	2.305034	1.983483	1.642740	2.355973	2.449715	2.308542	0.351884	0.000000	66631.000000		1
6116.947266	2136.142822	3.358191	4.283313	3936.882812	53624.453125	693.831970	424.448883	86.868919	55.313023	33.699097	117.496613	130.645676	78.382469	0.107248	0.000000	3.786535	3.329630	0.526105	0.631780	3.595152	4.729363	2.841254	2.627825	1.938864	1.742827	1.527618	2.070025	2.116095	1.894219	0.000000	0.000000	66684.000000		1
17881.921875	3328.775635	2.463907	4.015028	10409.277344	99998.000000	1765.095093	1081.423950	327.018158	131.749649	81.105415	352.949310	487.406494	294.580322	2.781420	99998.000000	4.252414	3.522285	0.391624	0.603689	4.017421	4.999991	3.246768	3.033996	2.514572	2.119750	1.909050	2.547712	2.687891	2.469204	0.444267	4.999991	66718.000000		1
7310.934082	1934.700684	2.309720	3.176251	7788.401367	99998.000000	1316.503540	812.950623	145.607971	66.300385	54.390984	204.106506	293.661346	260.810303	0.029041	0.000000	3.863973	3.286614	0.363559	0.501915	3.891448	4.999991	3.119422	2.910064	2.163185	1.821516	1.735527	2.309857	2.467847	2.416325	0.000000	0.000000	66753.000000		1
6067.515137	2833.958984	2.790784	6.235320	6142.887695	89396.609375	1065.733887	652.260071	180.232193	88.756172	50.092251	215.396072	316.508789	188.419525	0.771774	0.000000	3.783011	3.452394	0.445726	0.794859	3.788373	4.951321	3.027649	2.814421	2.255832	1.948199	1.699771	2.333238	2.500386	2.275126	0.000000	0.000000	66807.000000		1
10154.107422	4585.889648	1.989012	6.938412	8991.661133	99998.000000	1552.224609	937.687866	241.274811	71.292953	70.327744	332.454803	466.924316	353.834351	1.548303	0.000000	4.006642	3.661424	0.298637	0.841260	3.953840	4.999991	3.190954	2.972058	2.382512	1.853047	1.847127	2.521733	2.669246	2.548800	0.189856	0.000000	66914.000000		1
12265.468750	3056.314941	2.257297	2.969640	7868.840820	99998.000000	1358.195679	824.468384	213.299118	103.897324	69.143593	281.523773	395.141022	184.151627	1.326262	99998.000000	4.088684	3.485198	0.353589	0.472704	3.895911	4.999991	3.132962	2.916174	2.328989	2.016604	1.839752	2.449515	2.596752	2.265176	0.122629	4.999991	66969.000000		1
9544.362305	3122.674072	2.574922	5.439715	6677.904297	86956.882812	1093.561646	701.476562	140.313202	77.170563	49.413830	198.352249	249.067413	169.833832	2.344466	0.000000	3.979747	3.494527	0.410764	0.735576	3.824640	4.939304	3.038843	2.846013	2.147099	1.887452	1.693848	2.297437	2.396317	2.230024	0.370044	0.000000	67082.000000		1
7004.024902	1086.691040	2.174036	3.725156	3957.445312	56118.160156	688.894897	425.478851	108.569191	42.543259	26.766851	101.186722	128.154022	94.063286	1.228559	0.000000	3.845348	3.036106	0.337267	0.571145	3.597415	4.749104	2.838153	2.628878	2.035707	1.628831	1.427597	2.005124	2.107732	1.973420	0.089396	0.000000	67137.000000		1
16698.060547	3189.970459	1.606628	3.706654	9703.070312	99998.000000	1624.914429	1006.001953	179.337906	82.477676	59.602501	263.493134	353.442719	240.747482	1.666697	99998.000000	4.222666	3.503787	0.205915	0.568982	3.986909	4.999991	3.210830	3.002599	2.253672	1.916336	1.775265	2.420769	2.548319	2.381562	0.221857	4.999991	67164.000000		1
6991.443359	3746.576172	1.995179	3.601807	7413.070312	91425.375000	1258.510742	779.097351	173.808762	73.408401	40.662178	187.611588	247.124649	110.971420	0.408396	0.000000	3.844567	3.573635	0.299982	0.556520	3.869998	4.961067	3.099857	2.891592	2.240072	1.865746	1.609191	2.273260	2.392916	2.045211	0.000000	0.000000	67249.000000		1
6587.640137	2959.929688	3.043650	5.402710	7309.262695	99998.000000	1264.520996	761.597107	184.638855	80.599678	59.719685	241.681854	289.402710	189.976807	1.721382	99998.000000	3.818730	3.471281	0.483395	0.732612	3.863873	4.999991	3.101926	2.881725	2.266323	1.906333	1.776118	2.383244	2.461503	2.278701	0.235877	4.999991	67282.000000		1
5923.205078	2746.260498	2.988143	5.458218	4962.343262	70607.015625	859.845032	521.010010	114.545479	43.452961	34.565628	111.273628	161.603333	116.886032	0.794643	0.000000	3.772557	3.438742	0.475401	0.737051	3.695687	4.848848	2.934420	2.716846	2.058978	1.638019	1.538644	2.046392	2.208450	2.067763	0.000000	0.000000	67310.000000		1
16765.251953	2394.674316	3.333522	5.112839	7460.643555	99998.000000	1257.998901	782.060791	176.500870	95.787094	65.819321	259.323914	353.603058	270.675171	2.871812	99998.000000	4.224410	3.379246	0.522903	0.708662	3.872776	4.999991	3.099680	2.893240	2.246747	1.981307	1.818353	2.413843	2.548516	2.432448	0.458156	4.999991	67393.000000		1
6761.411621	1294.880371	1.489446	3.111492	3591.846436	53394.800781	605.507507	390.876221	107.912354	34.568710	30.726374	120.117790	140.575317	80.420822	0.714465	0.000000	3.830037	3.112230	0.173025	0.492969	3.555318	4.727499	2.782120	2.592039	2.033071	1.538683	1.487511	2.079607	2.147909	1.905369	0.000000	0.000000	67512.000000		1
12042.215820	2328.771729	2.726025	4.674948	5771.864746	81760.359375	1006.668030	607.403992	180.996964	69.855934	48.858757	187.956955	264.211639	207.800827	1.380182	0.000000	4.080707	3.367127	0.435530	0.669777	3.761316	4.912543	3.002886	2.783478	2.257671	1.844203	1.688942	2.274058	2.421952	2.317647	0.139936	0.000000	67556.000000		1
9536.474609	1867.206909	3.062153	5.908443	4104.536621	60498.191406	715.973206	432.639282	104.329048	50.995789	27.519285	100.039566	127.037704	77.167480	0.372213	0.000000	3.979388	3.271193	0.486027	0.771473	3.613264	4.781743	2.854897	2.636126	2.018405	1.707534	1.439637	2.000172	2.103933	1.887434	0.000000	0.000000	67590.000000		1
19502.876953	2574.894043	1.742312	3.355108	9640.819336	99998.000000	1641.264404	1004.534058	233.266327	99.462906	68.702614	310.501648	371.254395	234.031097	2.583536	99998.000000	4.290099	3.410759	0.241126	0.525706	3.984114	4.999991	3.215178	3.001965	2.367852	1.997661	1.836973	2.492064	2.569672	2.369274	0.412215	4.999991	67701.000000		1
2887.760986	1036.910278	1.933504	3.441453	1938.228516	35344.285156	348.046173	219.593033	62.797256	48.951267	18.536354	67.666481	78.160446	35.108364	1.399920	99998.000000	3.460561	3.015741	0.286345	0.536742	3.287405	4.548319	2.541637	2.341619	1.797941	1.689764	1.268024	1.830374	1.892987	1.545411	0.146103	4.999991	67744.000000		1
2850.731445	1233.304321	2.343642	2.485493	1657.040894	33650.632812	319.324219	187.947708	50.480804	25.376085	12.510728	49.540264	80.941978	69.205261	0.798651	99998.000000	3.454956	3.091070	0.369891	0.395413	3.219333	4.526993	2.504232	2.274037	1.703126	1.404425	1.097283	1.694958	1.908174	1.840139	0.000000	4.999991	67764.000000		1
12257.568359	3365.894775	2.648932	3.139246	7457.735352	99700.734375	1231.444824	776.676636	195.351761	83.587822	43.147671	213.968292	288.255554	179.741882	1.416844	0.000000	4.088404	3.527101	0.423071	0.496825	3.872607	4.998698	3.090415	2.890240	2.290817	1.922143	1.634957	2.330349	2.459778	2.254649	0.151322	0.000000	67777.000000		1
12007.520508	2556.212891	2.550252	6.608452	7785.416504	99998.000000	1344.103027	816.466064	219.383347	81.305855	64.339127	274.431152	343.164612	206.114014	0.745644	99998.000000	4.079453	3.407597	0.406583	0.820100	3.891282	4.999991	3.128433	2.911938	2.341204	1.910122	1.808475	2.438433	2.535502	2.314107	0.000000	4.999991	67892.000000		1
8780.961914	2958.606689	2.177119	3.096074	6819.161133	92193.140625	1158.252319	716.981567	157.529709	52.380386	44.267071	179.791214	242.489792	151.430069	1.172054	99998.000000	3.943542	3.471087	0.337882	0.490811	3.833731	4.964699	3.063803	2.855508	2.197362	1.719169	1.646081	2.254768	2.384693	2.180212	0.068948	4.999991	67934.000000		1
7847.245605	2274.056885	2.143198	2.778449	6707.045410	99998.000000	1088.528931	701.359375	197.630646	107.733498	62.649235	265.167603	318.494720	210.637863	2.194942	99998.000000	3.894717	3.356801	0.331062	0.443802	3.826531	4.999991	3.036840	2.845941	2.295854	2.032351	1.796916	2.423521	2.503102	2.323536	0.341423	4.999991	67964.000000		1
7361.066406	2533.371582	3.046734	4.921647	4670.766602	65615.328125	793.825256	490.317535	116.445061	58.643459	32.086300	125.202873	181.758652	91.846077	0.352098	0.000000	3.866941	3.403699	0.483835	0.692110	3.669388	4.817005	2.899725	2.690477	2.066121	1.768220	1.506320	2.097614	2.259495	1.963061	0.000000	0.000000	67989.000000		1
8394.466797	2365.418701	1.871829	1.961258	5811.817383	81992.695312	953.282349	602.445374	129.011292	43.634903	34.408356	172.596863	229.134125	107.280190	0.364578	0.000000	3.923993	3.373908	0.272266	0.292535	3.764312	4.913775	2.979222	2.779918	2.110628	1.639834	1.536664	2.237033	2.360090	2.030519	0.000000	0.000000	68009.000000		1
9237.018555	2047.102905	0.607497	6.657792	5480.213867	73991.890625	935.137634	584.349976	142.154190	89.557938	31.691584	145.062149	205.571274	114.397453	1.544050	99998.000000	3.965532	3.311140	0.000000	0.823330	3.738797	4.869184	2.970876	2.766673	2.152760	1.952104	1.500944	2.161554	2.312963	2.058416	0.188661	4.999991	68085.000000		1
10113.731445	2833.971436	1.532618	2.238794	4843.689941	66195.804688	785.301819	516.060608	136.153229	50.591820	34.248001	140.800430	194.401978	119.945099	1.014772	99998.000000	4.004911	3.452395	0.185434	0.350014	3.685176	4.820830	2.895037	2.712701	2.134028	1.704080	1.534635	2.148604	2.288701	2.078983	0.006368	4.999991	68105.000000		1
10705.386719	2269.570068	3.496960	4.477589	6708.161621	92766.460938	1148.316528	700.835144	188.083389	80.861801	38.707088	180.364792	244.355453	137.312714	0.897637	99998.000000	4.029603	3.355944	0.543691	0.651044	3.826603	4.967391	3.060062	2.845616	2.274350	1.907743	1.587790	2.256152	2.388022	2.137711	0.000000	4.999991	68156.000000		1
33696.187500	9021.421875	3.265679	10.675903	29412.755859	99998.000000	4921.619141	3018.357422	679.467896	300.353058	176.907928	830.919556	1087.838135	633.048401	3.620221	0.000000	4.527581	3.955275	0.513974	1.028405	4.468536	4.999991	3.692108	3.479771	2.832169	2.477632	2.247747	2.919559	3.036564	2.801437	0.558735	0.000000	68190.000000		1
24409.171875	4971.714844	1.773150	8.147238	19811.630859	99998.000000	3268.300537	2027.946777	508.921753	235.970779	140.741837	635.422852	859.721680	498.079315	1.442187	0.000000	4.387553	3.696506	0.248745	0.911010	4.296920	4.999991	3.514322	3.307057	2.706651	2.372858	2.148423	2.803063	2.934358	2.697299	0.159022	0.000000	68224.000000		1
13592.043945	2800.336914	2.044519	4.015028	9101.333984	99998.000000	1565.059082	928.954712	258.719513	91.482193	66.047516	349.329010	457.290710	321.828217	2.539968	99998.000000	4.133285	3.447210	0.310591	0.603689	3.959105	4.999991	3.194531	2.967994	2.412829	1.961337	1.819857	2.543235	2.660192	2.507624	0.404828	4.999991	68254.000000		1
3044.858887	601.322876	3.493876	4.607106	1809.886353	34535.917969	327.138428	217.212387	74.660400	20.081306	24.509556	89.850899	111.557335	91.799820	0.279604	0.000000	3.483567	2.779108	0.543307	0.663428	3.257651	4.538271	2.514732	2.336884	1.873090	1.302792	1.389335	1.953522	2.047498	1.962842	0.000000	0.000000	68319.000000		1
9694.864258	2294.930664	2.072273	7.293042	7418.350098	99712.445312	1266.213989	782.196472	190.942017	77.093468	50.449966	218.544571	303.668091	214.301346	1.455307	0.000000	3.986542	3.360770	0.316447	0.862909	3.870307	4.998749	3.102507	2.893316	2.280901	1.887018	1.702861	2.339540	2.482399	2.331025	0.162955	0.000000	68372.000000		1
8922.600586	2466.198486	3.330438	3.540132	4778.216309	64106.406250	816.345825	505.563538	104.085434	47.181202	32.129475	104.258125	123.183029	69.544479	0.945189	99998.000000	3.950491	3.392028	0.522501	0.549019	3.679266	4.806901	2.911874	2.703776	2.017390	1.673769	1.506904	2.018110	2.090551	1.842263	0.000000	4.999991	68418.000000		1
14505.497070	1598.946289	3.210172	4.807549	7586.734375	99998.000000	1298.562378	798.130188	187.392639	82.446838	57.221855	246.458572	358.959534	172.686279	1.547882	99998.000000	4.161532	3.203834	0.506528	0.681924	3.880055	4.999991	3.113463	2.902074	2.272753	1.916174	1.757562	2.391744	2.555046	2.237258	0.189738	4.999991	68502.000000		1
8507.862305	1156.466797	2.291218	4.113708	3462.609863	55107.335938	621.974670	371.020020	112.679817	56.438587	33.097767	101.720207	148.821228	139.397324	0.050444	0.000000	3.929821	3.063133	0.360066	0.614233	3.539404	4.741210	2.793773	2.569397	2.051846	1.751576	1.519799	2.007407	2.172665	2.144254	0.000000	0.000000	68527.000000		1
14849.891602	3746.609863	2.981975	5.415045	7778.869629	99998.000000	1330.759644	807.523254	202.749649	80.158707	64.548820	279.075287	424.384125	285.967438	3.914160	99998.000000	4.171723	3.573638	0.474504	0.733602	3.890917	4.999991	3.124100	2.907155	2.306960	1.903951	1.809888	2.445721	2.627759	2.456316	0.592639	4.999991	68615.000000		1
9039.314453	2438.253662	1.779317	2.867877	5425.030273	73814.359375	916.049255	564.499939	99.262466	93.628479	29.514463	139.233887	194.701096	80.923470	2.336213	0.000000	3.956136	3.387079	0.250253	0.457561	3.734402	4.868141	2.961919	2.751664	1.996785	1.971408	1.470035	2.143745	2.289368	1.908074	0.368512	0.000000	68654.000000		1
21877.796875	4357.289062	2.445405	6.259990	12652.166992	99998.000000	2128.957764	1303.632080	295.730560	122.276405	108.775803	467.960449	640.529541	376.632446	1.544282	99998.000000	4.340003	3.639216	0.388351	0.796574	4.102165	4.999991	3.328167	3.115155	2.470896	2.087343	2.036532	2.670209	2.806539	2.575918	0.188727	4.999991	68684.000000		1
15801.101562	2943.835693	2.470075	4.705785	8428.061523	99998.000000	1424.459106	885.384583	215.149368	83.618660	61.619267	269.817902	378.535095	272.170776	2.373018	0.000000	4.198688	3.468914	0.392710	0.672632	3.925728	4.999991	3.153650	2.947132	2.332740	1.922303	1.789716	2.431071	2.578106	2.434841	0.375301	0.000000	68738.000000		1
7046.330566	1352.777588	2.645848	3.500043	4156.250977	66793.335938	733.374756	440.598419	149.912872	81.762253	29.520632	144.436157	172.485840	95.016159	0.976689	99998.000000	3.847963	3.131226	0.422565	0.544073	3.618702	4.824733	2.865326	2.644043	2.175839	1.912553	1.470126	2.159676	2.236753	1.977798	0.000000	4.999991	68807.000000		1
9888.239258	2382.256104	2.032184	3.922516	5113.242676	73886.585938	954.210510	542.420410	148.537521	50.456135	39.231323	187.219940	230.808594	156.956131	1.495547	99998.000000	3.995119	3.376988	0.307963	0.593565	3.708696	4.868566	2.979644	2.734336	2.171836	1.702914	1.593633	2.272352	2.363252	2.195778	0.174800	4.999991	68848.000000		1
21168.083984	3449.608887	2.778449	3.978023	9983.410156	99998.000000	1638.760498	1034.384644	277.049255	90.242531	71.416306	300.753967	398.536224	232.516983	1.697048	0.000000	4.325682	3.537770	0.443802	0.599667	3.999279	4.999991	3.214515	3.014682	2.442557	1.955411	1.853797	2.478211	2.600468	2.366455	0.229694	0.000000	68871.000000		1
10038.994141	3855.074219	2.426902	6.528275	8677.958008	99998.000000	1448.062012	908.235046	207.110062	88.827095	64.814018	278.023712	354.660797	199.342117	0.372878	0.000000	4.001690	3.586033	0.385052	0.814798	3.938417	4.999991	3.160787	2.958198	2.316201	1.948545	1.811669	2.444082	2.549813	2.299599	0.000000	0.000000	68984.000000		1
14865.119141	4489.837402	2.007514	4.798297	9059.931641	99998.000000	1543.747314	943.155334	219.833572	104.366051	54.736362	225.445969	340.342987	252.804901	1.859420	99998.000000	4.172168	3.652231	0.302659	0.681087	3.957125	4.999991	3.188576	2.974583	2.342094	2.018559	1.738276	2.353042	2.531917	2.402786	0.269377	4.999991	69023.000000		1
18060.267578	5835.710449	2.827788	4.613273	12709.231445	99998.000000	2112.947021	1298.019653	285.338348	68.970901	84.553032	427.961273	636.492920	225.288696	2.779411	99998.000000	4.256724	3.766094	0.451447	0.664009	4.104119	4.999991	3.324889	3.113281	2.455360	1.838666	1.927129	2.631404	2.803794	2.352739	0.443953	4.999991	69072.000000		1
18012.263672	4792.173340	1.770066	3.725156	13133.575195	99998.000000	2171.001465	1333.972900	300.948242	133.359360	71.811028	396.454712	496.438751	386.996887	3.758581	0.000000	4.255569	3.680532	0.247989	0.571145	4.118383	4.999991	3.336660	3.125147	2.478492	2.125024	1.856191	2.598194	2.695866	2.587708	0.575024	0.000000	69103.000000		1
7769.581543	3015.529541	3.469206	3.644979	7032.950195	98382.945312	1245.812012	746.628662	181.684631	89.064545	52.571579	227.351730	266.965424	192.271118	0.714409	0.000000	3.890398	3.479364	0.540230	0.561695	3.847137	4.992920	3.095453	2.873105	2.259318	1.949705	1.720751	2.356698	2.426455	2.283914	0.000000	0.000000	69177.000000		1
32789.714844	6758.926270	2.383730	5.458218	16597.937500	99998.000000	2792.541260	1712.193481	377.918365	220.274536	110.191238	497.746277	732.773438	380.215729	3.556170	99998.000000	4.515738	3.829878	0.377257	0.737051	4.220054	4.999991	3.446000	3.233553	2.577398	2.342964	2.042147	2.697008	2.864970	2.580030	0.550983	4.999991	69248.000000		1
11123.952148	4652.436523	2.038351	2.664350	6717.931152	89304.101562	1126.292358	712.297424	149.740189	71.265205	55.436371	200.489273	272.238617	171.079651	1.866114	99998.000000	4.046259	3.667681	0.309279	0.425591	3.827235	4.950871	3.051651	2.852661	2.175338	1.852877	1.743795	2.302091	2.434950	2.233198	0.270938	4.999991	69301.000000		1
25862.115234	5271.151855	2.402232	8.023889	14651.040039	99998.000000	2438.454102	1514.895874	418.013123	176.195587	126.248268	500.833099	689.160095	452.307373	5.471085	0.000000	4.412664	3.721905	0.380615	0.904385	4.165868	4.999991	3.387115	3.180383	2.621190	2.245995	2.101225	2.699693	2.838320	2.655434	0.738073	0.000000	69399.000000		1
30023.841797	6599.160645	0.675339	7.804943	20748.162109	99998.000000	3454.768066	2125.275635	495.134338	138.228592	148.185989	680.192566	862.216431	555.917908	4.038341	0.000000	4.477466	3.819489	0.000000	0.892370	4.316979	4.999991	3.538419	3.327415	2.694723	2.140598	2.170807	2.832632	2.935616	2.745011	0.606203	0.000000	69445.000000		1
4184.766113	1334.302979	2.571838	4.699618	2422.955322	36650.058594	446.624054	271.042145	76.041916	29.739576	15.353935	60.644806	65.473938	78.178947	0.245937	99998.000000	3.621671	3.125254	0.410244	0.672063	3.384345	4.564075	2.649942	2.433037	1.881053	1.473335	1.186220	1.782794	1.816068	1.893090	0.000000	4.999991	69537.000000		1
7074.155273	3148.497314	1.467860	3.022064	4192.093262	56223.871094	704.486267	450.034668	106.154625	46.521282	21.925383	110.126480	155.435852	83.859192	1.370701	0.000000	3.849675	3.498103	0.166685	0.480304	3.622431	4.749921	2.847872	2.653246	2.025939	1.667652	1.340947	2.041892	2.191551	1.923551	0.136943	0.000000	69603.000000		1
13381.332031	4632.879395	2.470075	8.615966	16218.433594	99998.000000	2738.551270	1677.708008	362.052521	197.917435	140.945358	607.545898	744.716736	415.543060	2.954772	0.000000	4.126499	3.665851	0.392710	0.935304	4.210009	4.999991	3.437521	3.224716	2.558772	2.296484	2.149051	2.783579	2.871991	2.618616	0.470524	0.000000	69645.000000		1
14612.527344	6887.459473	3.327354	7.481150	17042.880859	99998.000000	2858.533203	1760.922729	441.067139	213.647583	130.087524	541.004944	693.057922	318.963440	1.542101	0.000000	4.164725	3.838059	0.522099	0.873968	4.231543	4.999991	3.456143	3.245740	2.644505	2.329698	2.114236	2.733201	2.840770	2.503741	0.188113	0.000000	69727.000000		1
13757.091797	3461.000244	2.285050	5.760424	11106.387695	99998.000000	1846.441040	1153.355347	307.282227	85.175949	103.508774	390.342743	536.946777	285.011475	2.374630	0.000000	4.138526	3.539202	0.358896	0.760454	4.045573	4.999991	3.266335	3.061963	2.487537	1.930317	2.014977	2.591446	2.729931	2.454862	0.375596	0.000000	69784.000000		1
13508.061523	3908.740723	3.586388	6.130473	9219.875977	99998.000000	1605.770630	965.833130	281.409668	104.649757	67.114487	367.001923	401.348602	256.514648	2.747362	0.000000	4.130593	3.592037	0.554657	0.787494	3.964725	4.999991	3.205683	2.984902	2.449339	2.019738	1.826816	2.564668	2.603522	2.409112	0.438916	0.000000	69843.000000		1
20411.753906	6412.384766	4.104456	6.148975	15177.421875	99998.000000	2580.515869	1562.083252	359.681122	132.998566	111.353806	487.952332	653.635437	396.161743	2.492107	99998.000000	4.309880	3.807019	0.613256	0.788803	4.181198	4.999991	3.411706	3.193704	2.555918	2.123847	2.046705	2.688377	2.815336	2.597872	0.396567	4.999991	69899.000000		1
7149.114746	1074.448608	2.426902	2.405316	3435.614990	49519.242188	582.413391	373.536346	99.068192	47.307636	18.018286	76.344124	129.930252	68.659447	1.632159	99998.000000	3.854252	3.031186	0.385052	0.381172	3.536005	4.694774	2.765231	2.572333	1.995934	1.674931	1.255713	1.882776	2.113710	1.836700	0.212762	4.999991	70008.000000		1
17989.529297	3439.454102	1.921169	5.100504	8069.250000	99998.000000	1356.734009	838.739929	203.711777	124.194496	60.777409	278.566467	366.378998	266.302429	2.793447	0.000000	4.255020	3.536489	0.283566	0.707613	3.906833	4.999991	3.132495	2.923627	2.309016	2.094102	1.783742	2.444929	2.563931	2.425375	0.446140	0.000000	70030.000000		1
8409.139648	2777.936768	2.457740	2.559503	6264.460938	86554.882812	1062.607056	647.844177	157.202835	63.737797	41.430031	176.507034	240.426773	148.737976	1.088763	99998.000000	3.924752	3.443722	0.390536	0.408156	3.796884	4.937292	3.026373	2.811471	2.196460	1.804397	1.617315	2.246762	2.380983	2.172422	0.036933	4.999991	70057.000000		1
12731.527344	3691.599121	2.482410	5.199183	9411.675781	99998.000000	1613.233276	984.545288	288.875397	104.970467	68.286308	335.698883	430.742798	243.103455	2.181898	99998.000000	4.104880	3.567214	0.394873	0.715935	3.973667	4.999991	3.207697	2.993236	2.460711	2.021067	1.834334	2.525950	2.634218	2.385791	0.338834	4.999991	70135.000000		1
5835.155273	3440.296143	2.907966	4.323402	5007.183594	69981.140625	801.056641	514.157959	125.909050	53.472031	29.961605	125.646935	175.982803	91.346512	0.290008	0.000000	3.766052	3.536596	0.463589	0.635826	3.699594	4.844981	2.903663	2.711097	2.100057	1.728127	1.476565	2.099152	2.245470	1.960692	0.000000	0.000000	70198.000000		1
12282.709961	2886.126709	2.991227	4.286397	8096.793945	99998.000000	1306.943970	828.603699	202.213089	83.402802	46.780315	226.102814	304.078217	182.881134	1.555611	0.000000	4.089294	3.460315	0.475849	0.632092	3.908313	4.999991	3.116257	2.918347	2.305809	1.921181	1.670063	2.354306	2.482985	2.262169	0.191901	0.000000	70248.000000		1
12646.961914	3386.540283	2.260381	3.830003	11137.656250	99998.000000	1804.554565	1126.847534	279.349731	102.540482	62.155838	329.253876	407.534576	260.538910	2.147762	0.000000	4.101986	3.529756	0.354182	0.583199	4.046794	4.999991	3.256370	3.051865	2.446148	2.010895	1.793482	2.517531	2.610164	2.415873	0.331986	0.000000	70282.000000		1
4675.271973	2385.691406	1.739229	4.600938	5266.584961	79141.664062	898.678589	549.577759	176.180161	77.907578	48.871090	195.024887	242.696411	168.143936	0.766507	0.000000	3.669807	3.377614	0.240357	0.662846	3.721529	4.898405	2.953604	2.740029	2.245957	1.891580	1.689052	2.290090	2.385063	2.225681	0.000000	0.000000	70341.000000		1
2937.575684	1464.122192	2.445405	2.735276	2287.603760	40095.222656	388.150208	236.405579	78.280708	35.623348	15.443363	51.890072	95.361534	47.082523	0.920640	0.000000	3.467989	3.165577	0.388351	0.437001	3.359381	4.603093	2.589000	2.373658	1.893655	1.551735	1.188742	1.715084	1.979373	1.672860	0.000000	0.000000	70417.000000		1
2792.041748	928.902283	1.033052	4.406662	1845.593018	35362.632812	283.984589	186.381165	55.636814	45.247700	14.407228	65.174820	75.320320	120.265808	0.945326	99998.000000	3.445922	2.967970	0.014122	0.644110	3.266136	4.548544	2.453295	2.270402	1.745362	1.655596	1.158580	1.814080	1.876912	2.080142	0.000000	4.999991	70448.000000		1
19030.667969	5216.495605	1.711475	7.228283	12876.940430	99998.000000	2165.000488	1319.846313	315.583649	95.962868	99.395065	406.655701	507.484711	297.352600	1.916074	0.000000	4.279454	3.717379	0.233371	0.859035	4.109813	4.999991	3.335458	3.120523	2.499115	1.982103	1.997365	2.609227	2.705423	2.473272	0.282412	0.000000	70531.000000		1
13485.876953	3630.747803	0.841861	7.160441	8804.647461	99998.000000	1451.454102	899.079468	213.151108	91.577789	69.926857	317.181030	387.252838	246.079269	1.804364	0.000000	4.129879	3.559996	0.000000	0.854940	3.944712	4.999991	3.161803	2.953798	2.328688	1.961790	1.844644	2.501307	2.587995	2.391075	0.256324	0.000000	70578.000000		1
4383.244629	1019.163330	3.968772	5.304030	2568.242432	36643.945312	411.515686	271.982666	76.223854	32.678379	9.426990	39.101807	51.964081	36.770500	1.373862	99998.000000	3.641796	3.008244	0.598656	0.724606	3.409636	4.564002	2.614386	2.434541	1.882091	1.514261	0.974373	1.592197	1.715703	1.565500	0.137943	4.999991	70645.000000		1
26319.769531	6954.947266	2.661267	9.177207	19241.847656	99998.000000	3189.060791	1971.899780	476.163177	159.478638	124.324013	581.272400	744.359009	380.844818	3.371222	99998.000000	4.420282	3.842294	0.425088	0.962710	4.284247	4.999991	3.503663	3.294885	2.677756	2.202703	2.094555	2.764380	2.871783	2.580748	0.527787	4.999991	70688.000000		1
[truncated: 8,816 more rows]
