# Supplementary material for: Distinct elongation stalls during translation are linked with distinct pathways for mRNA degradation
Source: eLife. 2022 Jul 27;11:e76038. doi: 10.7554/eLife.76038 (PMC9352352; doi:10.7554/eLife.76038)
Supplement: Figure 1—source data 2. [file elife-76038-fig1-data2.zip › 1C_flow_cytometry_data/list_mode_data.SLH1_CGA_1.CSV]

FSC-HLin	SSC-HLin	BLU-V-HLin	GRN-V-HLin	YEL-V-HLin	ORG-V-HLin	GRN-B-HLin	YEL-B-HLin	RED-B-HLin	NIR-B-HLin	YEL-G-HLin	ORG-G-HLin	RED-G-HLin	NIR-G-HLin	BLU-V-ALin	BLU-V-W	FSC-HLog	SSC-HLog	BLU-V-HLog	GRN-V-HLog	YEL-V-HLog	ORG-V-HLog	GRN-B-HLog	YEL-B-HLog	RED-B-HLog	NIR-B-HLog	YEL-G-HLog	ORG-G-HLog	RED-G-HLog	NIR-G-HLog	BLU-V-ALog	BLU-V-WLog	TIME		P01.R1
12645.431641	2218.919678	2.630429	3.416783	1036.382935	52301.535156	159.549561	107.240097	134.451004	63.333828	41.685982	221.014633	339.658417	185.354279	1.307056	0.000000	4.101933	3.346142	0.420027	0.533617	3.015520	4.718514	2.202896	2.030357	2.128564	1.801636	1.619990	2.344421	2.531042	2.268003	0.116294	0.000000	19.000000		1
37183.859375	9050.464844	1.788568	2.895631	3189.732910	99998.000000	432.830475	320.150665	358.709747	191.743790	132.381821	700.896790	963.523438	599.543579	2.030101	99998.000000	4.570354	3.956671	0.252506	0.461743	3.503754	4.999991	2.636318	2.505354	2.554743	2.282721	2.121828	2.845654	2.983862	2.777821	0.307518	4.999991	78.000000		1
27167.689453	5812.539062	2.833956	4.391244	2337.893311	99998.000000	302.927979	226.081223	241.490662	154.091339	101.436501	515.305054	700.409607	401.262268	2.750438	0.000000	4.434052	3.764366	0.452393	0.642588	3.368825	4.999991	2.481339	2.354264	2.382900	2.187778	2.006194	2.712065	2.845352	2.603428	0.439402	0.000000	134.000000		1
11292.904297	2310.503662	3.509295	2.812370	915.568176	40112.218750	121.092255	99.647934	123.053513	76.692581	37.097378	162.121399	237.790176	107.539223	0.990849	99998.000000	4.052805	3.363707	0.545220	0.449072	2.961691	4.603277	2.083116	1.998468	2.090094	1.884753	1.569343	2.209840	2.376194	2.031567	0.000000	4.999991	190.000000		1
12441.060547	2445.663818	2.914133	2.963473	934.406738	48765.855469	119.633644	98.664223	153.647278	91.247833	42.530926	211.047989	272.019684	132.243057	0.552140	99998.000000	4.094857	3.388397	0.464509	0.471801	2.970536	4.688116	2.077853	1.994160	2.186525	1.960223	1.628705	2.324381	2.434600	2.121373	0.000000	4.999991	209.000000		1
13208.957031	2893.863770	2.716774	4.502259	949.834717	43584.222656	142.163437	98.325012	123.001091	65.967339	46.539783	218.896118	342.143890	168.705185	0.112441	0.000000	4.120869	3.461478	0.434053	0.653430	2.977648	4.639329	2.152788	1.992664	2.089909	1.819329	1.667824	2.340238	2.534209	2.227129	0.000000	0.000000	271.000000		1
17252.605469	3080.383545	2.112361	3.635728	1125.928467	49932.378906	152.105408	111.942802	139.372650	74.308853	44.202312	220.123444	322.019409	222.827881	0.879231	0.000000	4.236855	3.488605	0.324768	0.560591	3.051511	4.698382	2.182145	2.048996	2.144178	1.871041	1.645445	2.342666	2.507882	2.347970	0.000000	0.000000	297.000000		1
20849.382812	5415.667969	3.617226	3.882427	2941.300781	99998.000000	405.261871	299.905914	370.523560	105.716728	111.538834	602.627319	868.920471	449.892822	1.547868	99998.000000	4.319093	3.733652	0.558376	0.589103	3.468539	4.999991	2.607736	2.476985	2.568816	2.024144	2.047426	2.780049	2.938980	2.653109	0.189734	4.999991	373.000000		1
30769.357422	7790.683594	2.359060	2.935719	3001.424561	99998.000000	426.820282	300.291382	335.338074	165.800293	123.253952	637.510559	819.173584	426.252869	2.112475	99998.000000	4.488119	3.891576	0.372739	0.467715	3.477327	4.999991	2.630245	2.477543	2.525483	2.219585	2.090801	2.804487	2.913376	2.629667	0.324792	4.999991	408.000000		1
13300.134766	1280.981934	2.485493	1.933504	812.324646	33180.917969	90.378212	87.883469	109.207527	45.004082	30.587605	113.700531	141.426422	133.923691	1.552114	99998.000000	4.123856	3.107543	0.395413	0.286345	2.909730	4.520888	1.956064	1.943907	2.038253	1.653252	1.485546	2.055763	2.150531	2.126858	0.190924	4.999991	460.000000		1
8720.409180	2006.403809	2.574922	3.481541	675.748901	30361.740234	103.777061	70.327744	67.200836	34.593380	32.592033	136.424606	136.356766	130.022766	0.255124	99998.000000	3.940537	3.302418	0.410764	0.541772	2.829785	4.482327	2.016101	1.847127	1.827375	1.538993	1.513111	2.134893	2.134677	2.114019	0.000000	4.999991	490.000000		1
12654.279297	4160.953613	2.719858	4.600938	986.929016	44095.585938	122.627953	98.886253	115.239319	86.992271	52.574661	239.214859	355.542755	204.575226	0.904870	99998.000000	4.102237	3.619193	0.434546	0.662846	2.994286	4.644395	2.088589	1.995136	2.061601	1.939481	1.720776	2.378788	2.550892	2.310853	0.000000	4.999991	519.000000		1
7225.779785	3400.753174	3.416783	4.286397	718.911987	34755.941406	103.339172	75.699615	85.549080	43.002735	42.626522	138.993362	210.018021	165.013947	0.261722	0.000000	3.858885	3.531575	0.533617	0.632092	2.856676	4.541029	2.014265	1.879094	1.932215	1.633496	1.629680	2.142994	2.322257	2.217521	0.000000	0.000000	588.000000		1
4792.358398	2460.370117	2.312804	2.047602	573.384216	29419.818359	75.082870	60.721901	58.831570	48.019981	30.023281	110.185066	158.596680	97.924126	0.402385	0.000000	3.680549	3.391001	0.364139	0.311246	2.758446	4.468640	1.875541	1.783345	1.769610	1.681422	1.477458	2.042123	2.200294	1.990890	0.000000	0.000000	674.000000		1
6457.129883	669.433411	2.352893	2.238794	356.597382	18489.203125	45.173691	37.843643	24.799427	39.811066	11.144631	47.933636	69.741837	41.935764	1.185817	46323.804688	3.810040	2.825707	0.371602	0.350014	2.552178	4.266918	1.654886	1.577993	1.394442	1.600004	1.047066	1.680640	1.843493	1.622585	0.074018	4.665804	699.000000		1
19858.974609	3297.481934	3.648063	4.076703	1388.018555	59083.492188	196.415649	141.500443	179.282410	104.902626	50.958782	285.498688	348.126343	181.218994	0.155764	99998.000000	4.297957	3.518183	0.562062	0.610309	3.142395	4.771466	2.293176	2.150758	2.253538	2.020786	1.707219	2.455604	2.541737	2.258204	0.000000	4.999991	726.000000		1
3673.451416	740.155884	0.977545	1.831741	219.528275	18692.964844	21.706436	15.535876	18.268068	19.575573	3.759078	27.830742	24.565063	8.535789	1.313314	99998.000000	3.565074	2.869323	0.000000	0.262864	2.341491	4.271678	1.336589	1.191336	1.261693	1.291714	0.575081	1.444525	1.390318	0.931244	0.118368	4.999991	764.000000		1
13208.745117	5389.885254	1.982844	3.376694	1409.959351	52953.574219	191.207214	146.181549	142.814102	41.050732	49.867138	255.999649	329.269287	216.197845	0.388101	1056.475342	4.120862	3.731580	0.297289	0.528492	3.149207	4.723895	2.281504	2.164893	2.154771	1.613321	1.697814	2.408239	2.517551	2.334851	0.000000	3.023859	844.000000		1
12137.704102	2789.337402	1.791652	3.558635	756.604553	38162.917969	100.298599	73.941887	80.312889	61.088863	31.787180	131.102066	176.217163	123.932373	0.890346	0.000000	4.084136	3.445501	0.253254	0.551283	2.878869	4.581642	2.001295	1.868891	1.904785	1.785962	1.502252	2.117610	2.246048	2.093185	0.000000	0.000000	877.000000		1
11674.590820	2869.267822	1.970509	3.410615	1031.023438	42437.507812	122.945580	107.733498	103.653709	87.201965	38.213692	213.545822	288.397430	144.053772	0.622926	99998.000000	4.067242	3.457771	0.294578	0.532833	3.013268	4.627750	2.089713	2.032351	2.015585	1.940526	1.582219	2.329491	2.459991	2.158525	0.000000	4.999991	945.000000		1
8885.731445	1926.251221	1.495613	1.776234	579.650391	26424.871094	80.454742	61.955395	76.785095	60.694145	20.513031	89.921822	127.389244	61.307812	2.362640	99998.000000	3.948693	3.284713	0.174819	0.249500	2.763166	4.422013	1.905552	1.792079	1.885277	1.783147	1.312030	1.953865	2.105133	1.787516	0.373398	4.999991	1017.000000		1
15022.236328	5118.420410	2.414567	2.541001	1638.927002	79369.414062	229.467163	165.060196	237.589737	71.382385	64.585823	383.469086	586.274231	285.816315	0.119066	99998.000000	4.176734	3.709136	0.382839	0.405005	3.214560	4.899653	2.360721	2.217642	2.375828	1.853591	1.810137	2.583730	2.768101	2.456087	0.000000	4.999991	1046.000000		1
17080.773438	3834.891357	3.712821	5.026494	1090.379150	51165.628906	148.552948	111.088608	123.630173	86.921341	50.107670	213.141861	313.119751	173.491135	2.144709	0.000000	4.232508	3.583753	0.569704	0.701265	3.037578	4.708978	2.171881	2.045670	2.092124	1.939126	1.699904	2.328669	2.495710	2.239277	0.331368	0.000000	1084.000000		1
7629.345215	424.840515	1.939672	3.626477	441.128815	29748.419922	65.948837	44.825226	47.304554	22.909096	37.791218	133.491974	189.844208	96.413094	0.662195	0.000000	3.882487	2.628226	0.287728	0.559485	2.644565	4.473464	1.819207	1.651523	1.674903	1.360008	1.577391	2.125455	2.278397	1.984136	0.000000	0.000000	1123.000000		1
5743.854980	4008.909668	2.124696	2.497828	465.077148	30250.076172	60.422775	45.358715	55.313023	47.042435	17.746916	92.638596	115.862236	41.599636	0.000706	99998.000000	3.759203	3.603026	0.327297	0.397563	2.667525	4.480726	1.781201	1.656661	1.742827	1.672490	1.249123	1.966792	2.063942	1.619089	0.000000	4.999991	1141.000000		1
12965.085938	2364.296387	1.230412	3.234842	651.683411	34092.921875	97.433807	60.040394	109.818108	47.039352	36.523800	146.338821	171.554550	118.597511	1.770635	0.000000	4.112775	3.373702	0.090050	0.509853	2.814037	4.532664	1.988710	1.778444	2.040674	1.672461	1.562576	2.165359	2.234402	2.074075	0.248129	0.000000	1163.000000		1
10956.631836	2592.052002	2.143198	3.678900	943.149170	42555.054688	116.121269	92.876045	102.623741	55.840340	28.089777	155.173737	197.966782	94.701614	1.451399	7732.008789	4.039677	3.413644	0.331062	0.565718	2.974580	4.628951	2.064912	1.967904	2.011248	1.746948	1.448548	2.190818	2.296592	1.976357	0.161787	3.888292	1182.000000		1
9249.708008	1687.014771	2.815454	5.359538	713.321167	40544.832031	87.954399	62.340862	57.582653	44.874565	37.677120	181.869659	257.661804	119.334518	0.754650	0.000000	3.966128	3.227119	0.449548	0.729127	2.853285	4.607935	1.944258	1.794773	1.760292	1.652000	1.576078	2.259760	2.411050	2.076766	0.000000	0.000000	1210.000000		1
6284.641113	103.551949	1.258165	1.603544	235.024063	19887.376953	28.869963	12.803683	12.819102	17.250435	0.000000	11.493094	20.972507	16.720032	1.189349	99998.000000	3.798280	2.015158	0.099738	0.205081	2.371112	4.298577	1.460446	1.107335	1.107858	1.236800	0.000000	1.060437	1.321650	1.223237	0.075309	4.999991	1228.000000		0
11966.506836	2228.766113	1.267417	2.392981	1054.660278	46490.437500	132.307816	99.882301	104.409225	35.401321	28.136032	161.273376	236.772552	152.740662	1.523237	99998.000000	4.077967	3.348064	0.102919	0.378939	3.023113	4.667364	2.121586	1.999489	2.018739	1.549019	1.449263	2.207563	2.374331	2.183955	0.182768	4.999991	1247.000000		1
10218.754883	2441.217041	2.007514	2.652015	662.208252	35812.847656	97.671257	71.030838	76.507561	43.739750	41.513290	160.810806	173.373962	115.300995	0.692916	99998.000000	4.009398	3.387606	0.302659	0.423576	2.820995	4.554039	1.989767	1.851447	1.883704	1.640876	1.618187	2.206315	2.238984	2.061833	0.000000	4.999991	1334.000000		1
6012.041504	1543.633301	1.908834	3.117660	446.932434	20443.380859	48.448620	45.577660	34.661224	19.631081	20.241661	67.095985	96.755386	77.062630	0.257454	0.000000	3.779022	3.188544	0.280768	0.493829	2.650242	4.310553	1.685281	1.658752	1.539844	1.292944	1.306246	1.826697	1.985675	1.886844	0.000000	0.000000	1354.000000		1
9015.446289	2254.323975	1.507948	2.420735	600.018494	25855.875000	79.770157	61.480499	46.761814	44.300991	14.595336	85.663177	139.637863	83.482979	0.274055	99998.000000	3.954987	3.353016	0.178386	0.383947	2.778165	4.412559	1.901840	1.788737	1.669891	1.646413	1.164214	1.932794	2.145003	1.921598	0.000000	4.999991	1422.000000		1
6546.450684	676.791199	1.643633	1.208826	553.608215	29922.705078	66.143112	53.965427	61.421909	43.918606	13.250826	92.749611	136.547958	109.041000	0.637923	99998.000000	3.816006	2.830455	0.215805	0.082364	2.743202	4.476001	1.820485	1.732116	1.788323	1.642649	1.122243	1.967312	2.135285	2.037590	0.000000	4.999991	1437.000000		1
12970.294922	4694.834961	5.035745	3.293433	880.247070	46956.507812	124.250000	84.056549	148.179810	62.982281	50.058331	241.586258	343.858459	219.195236	0.274353	0.000000	4.112950	3.671620	0.702064	0.517649	2.944605	4.671696	2.094296	1.924572	2.170789	1.799218	1.699476	2.383072	2.536380	2.340831	0.000000	0.000000	1458.000000		1
14298.223633	4647.681641	2.796951	5.939281	1256.913452	56312.597656	179.973160	120.719124	144.679764	88.259689	67.339600	326.802307	446.497620	265.805939	0.435902	99998.000000	4.155282	3.667236	0.446685	0.773734	3.099305	4.750606	2.255208	2.081776	2.160408	1.945762	1.828271	2.514285	2.649819	2.424565	0.000000	4.999991	1494.000000		1
11226.384766	1742.996948	1.680638	3.962604	1074.340698	53087.160156	160.551773	102.475723	116.731850	75.246307	40.073185	225.122177	308.102509	184.096115	2.363549	99998.000000	4.050240	3.241297	0.225474	0.597981	3.031142	4.724989	2.205615	2.010621	2.067189	1.876485	1.602854	2.352418	2.488695	2.265045	0.373565	4.999991	1523.000000		1
7643.071289	2297.644287	0.860363	1.921169	569.862610	31478.740234	95.050079	64.980545	79.387772	19.766766	26.637335	98.991096	140.695587	58.245659	1.041986	99998.000000	3.883268	3.361283	0.000000	0.283566	2.755770	4.498017	1.977952	1.812783	1.899754	1.295936	1.425491	1.995596	2.148280	1.765264	0.017862	4.999991	1568.000000		1
11518.966797	3259.437744	2.223376	2.226459	795.820435	35139.921875	108.596947	83.267113	102.929031	81.456963	31.034746	147.051163	211.902191	168.270370	0.584737	99998.000000	4.061413	3.513143	0.347013	0.347615	2.900815	4.545801	2.035818	1.920473	2.012538	1.910928	1.491848	2.167469	2.326135	2.226008	0.000000	4.999991	1606.000000		1
35466.226562	7263.154785	0.946708	2.559503	2746.029297	99998.000000	381.119263	280.324188	383.191559	171.474380	120.003693	620.454407	758.180359	384.647064	2.435227	99998.000000	4.549815	3.861125	0.000000	0.408156	3.438705	4.999991	2.581061	2.447661	2.583416	2.234199	2.079195	2.792710	2.879772	2.585063	0.386539	4.999991	1639.000000		1
16027.136719	3176.173828	1.865662	2.541001	1039.226074	53768.031250	148.626953	107.061241	146.526932	94.140373	55.007732	278.020630	402.529663	213.678421	0.800335	0.000000	4.204856	3.501904	0.270833	0.405005	3.016710	4.730524	2.172098	2.029632	2.165917	1.973776	1.740424	2.444077	2.604798	2.329761	0.000000	0.000000	1683.000000		1
5518.788574	1148.267090	3.589472	4.039698	277.900360	22898.658203	43.912441	29.727242	36.468296	19.569407	14.499740	38.460388	50.024410	52.448227	0.771969	0.000000	3.741844	3.060043	0.555031	0.606349	2.443889	4.359810	1.642588	1.473155	1.561916	1.291578	1.161360	1.585014	1.699182	1.719731	0.000000	0.000000	1720.000000		1
13566.041992	4102.689453	2.670518	4.015028	1314.745850	59223.882812	195.481277	134.626785	174.212738	68.449753	65.791565	299.881256	433.866638	202.635559	1.686448	99998.000000	4.132453	3.613069	0.426595	0.603689	3.118842	4.772497	2.291105	2.129132	2.241080	1.835372	1.818170	2.476949	2.637356	2.306716	0.226973	4.999991	1765.000000		1
21134.044922	6274.137695	3.389029	2.374479	1793.749146	75647.179688	237.238190	179.529099	223.426117	127.093208	79.921257	415.222351	535.679321	285.390778	2.050565	99998.000000	4.324983	3.797554	0.530075	0.375568	3.253762	4.878793	2.375185	2.254135	2.349134	2.104122	1.902662	2.618281	2.728905	2.455440	0.311873	4.999991	1785.000000		1
11982.754883	1531.748535	3.614142	4.758209	789.541992	38195.410156	99.065109	82.804550	103.400841	73.938805	47.020847	208.843124	283.525116	220.397888	0.634648	0.000000	4.078557	3.185188	0.558005	0.677444	2.897375	4.582011	1.995921	1.918054	2.014524	1.868872	1.672290	2.319820	2.452591	2.343207	0.000000	0.000000	1838.000000		1
15299.843750	1235.959351	1.979760	3.327354	869.099365	45017.046875	126.800255	88.305946	126.939018	80.985146	53.237667	248.077530	293.846375	202.003387	0.142233	99998.000000	4.184687	3.092004	0.296613	0.522099	2.939070	4.653377	2.103120	1.945990	2.103595	1.908405	1.726219	2.394588	2.468120	2.305359	0.000000	4.999991	1893.000000		1
13356.332031	3752.370361	1.390766	1.813238	1048.048706	49908.585938	137.596420	106.382820	114.474548	43.042824	23.627605	175.520248	246.088516	152.210266	1.143251	0.000000	4.125687	3.574306	0.143254	0.258455	3.020381	4.698175	2.138607	2.026871	2.058709	1.633901	1.373420	2.244327	2.391091	2.182444	0.058142	0.000000	1919.000000		1
17616.906250	5686.778320	2.710606	3.598723	1562.080200	71161.625000	215.365234	153.126129	215.513245	141.876648	86.480370	413.208649	530.902649	264.677307	1.648408	0.000000	4.245930	3.754866	0.433066	0.556148	3.193703	4.852246	2.333176	2.185049	2.333474	2.151911	1.936918	2.616169	2.725015	2.422717	0.217065	0.000000	1950.000000		1
8723.150391	1565.031372	2.420735	4.039698	424.612335	26698.486328	58.350506	36.372700	48.124828	17.447794	8.649887	78.277626	129.433762	51.171562	0.649429	0.000000	3.940673	3.194523	0.383947	0.606349	2.627993	4.426486	1.766045	1.560776	1.682369	1.241740	0.937010	1.893638	2.112048	1.709029	0.000000	0.000000	1971.000000		1
21226.236328	7055.174805	3.342773	2.849375	2076.148682	97867.210938	284.185028	205.777893	278.837830	118.335388	83.578575	448.844330	544.958313	346.843506	1.780815	99998.000000	4.326873	3.848508	0.524107	0.454750	3.317258	4.990637	2.453601	2.313399	2.445352	2.073115	1.922095	2.652096	2.736363	2.540133	0.250619	4.999991	1991.000000		1
14647.043945	3213.339111	2.556419	5.279361	995.048462	52449.554688	102.744011	101.097290	139.998657	89.490097	42.518589	213.872696	286.997406	186.473679	1.065767	0.000000	4.165750	3.506957	0.407632	0.722581	2.997844	4.719742	2.011756	2.004740	2.146124	1.951775	1.628579	2.330155	2.457878	2.270617	0.027662	0.000000	2077.000000		1
18251.921875	4796.305176	2.192538	4.095205	1432.557007	68184.796875	185.856934	140.488968	186.914658	106.805290	94.004692	473.267548	619.757507	354.361664	1.664001	99998.000000	4.261309	3.680907	0.340947	0.612276	3.156112	4.833688	2.269179	2.147642	2.271643	2.028593	1.973150	2.675107	2.792222	2.549447	0.221153	4.999991	2119.000000		1
5904.736816	1437.904175	2.568754	3.481541	598.442688	33460.503906	68.428162	58.612621	77.858238	54.902885	40.952049	200.541702	290.660889	142.280624	0.492905	0.000000	3.771201	3.157730	0.409723	0.541772	2.777023	4.524532	1.835235	1.767991	1.891305	1.739595	1.612276	2.302205	2.463387	2.153146	0.000000	0.000000	2149.000000		1
6426.381836	1683.135498	2.355976	4.434416	588.115234	32826.136719	77.173645	57.474724	76.526062	52.179943	14.407228	92.752693	133.683151	73.365227	0.560428	99998.000000	3.807966	3.226119	0.372171	0.646836	2.769462	4.516220	1.887469	1.759477	1.883809	1.717504	1.158580	1.967327	2.126077	1.865490	0.000000	4.999991	2178.000000		1
8171.124512	605.874512	2.997394	3.049818	608.970581	36337.609375	92.428902	64.536484	74.102242	46.660049	34.488533	142.043167	169.275665	146.909317	0.520111	0.000000	3.912282	2.782383	0.476744	0.484274	2.784596	4.560356	1.965808	1.809805	1.869831	1.668945	1.537675	2.152420	2.228595	2.167049	0.000000	0.000000	2214.000000		1
18168.513672	5771.926270	2.303553	3.663482	1915.260742	78762.179688	273.065063	196.267639	252.570541	105.658142	85.388725	405.264954	584.251282	332.630554	0.296192	99998.000000	4.259319	3.761321	0.362398	0.563894	3.282228	4.896318	2.436266	2.292849	2.402383	2.023903	1.931401	2.607739	2.766600	2.521962	0.000000	4.999991	2313.000000		1
18011.914062	3319.706543	1.409269	2.830872	730.204651	47404.046875	108.695625	72.208824	111.322968	49.623524	32.117138	167.690628	283.071808	130.759781	1.249754	0.000000	4.255560	3.521100	0.148994	0.451920	2.863445	4.675816	2.036212	1.858590	2.046585	1.695688	1.506737	2.224509	2.451897	2.116474	0.096825	0.000000	2340.000000		1
14844.630859	4131.562500	2.880212	2.152450	1252.201416	54939.953125	166.660660	129.436844	163.259293	94.100288	65.214905	262.000610	307.494995	229.923569	0.478527	0.000000	4.171569	3.616114	0.459424	0.332933	3.097674	4.739888	2.221833	2.112058	2.212878	1.973591	1.814347	2.418302	2.487838	2.361583	0.000000	0.000000	2376.000000		1
3774.792236	1185.176392	2.022933	4.270978	182.878036	13888.154297	27.343512	18.314325	19.483061	6.870570	9.183374	0.000000	17.173342	24.352285	0.504867	99998.000000	3.576893	3.073783	0.305981	0.630527	2.262161	4.142644	1.436854	1.262791	1.289657	0.836993	0.963002	0.000000	1.234855	1.386540	0.000000	4.999991	2396.000000		1
18067.773438	3118.646729	2.534833	3.133079	1131.639648	50844.820312	150.486450	117.471947	134.673035	64.141769	41.294346	206.369965	259.364014	122.310333	0.283780	99998.000000	4.256905	3.493966	0.403949	0.495971	3.053708	4.706247	2.177497	2.069934	2.129281	1.807141	1.615891	2.314646	2.413910	2.087463	0.000000	4.999991	2423.000000		1
6613.056152	3222.278809	1.214993	2.843207	961.361694	41822.566406	141.488098	98.975677	116.750351	48.975941	42.290394	178.696487	221.187332	84.694885	0.885198	0.000000	3.820402	3.508163	0.084574	0.453808	2.982887	4.621411	2.150720	1.995528	2.067258	1.689983	1.626242	2.252116	2.344760	1.927857	0.000000	0.000000	2437.000000		1
5166.736328	1506.733276	2.667434	3.577137	699.058899	38654.347656	118.579002	74.170082	78.854286	55.969860	44.489098	200.816147	241.395065	141.839645	0.554584	0.000000	3.713216	3.178036	0.426094	0.553536	2.844514	4.587198	2.074008	1.870229	1.896825	1.747954	1.648254	2.302799	2.382728	2.151798	0.000000	0.000000	2501.000000		1
11964.218750	2626.984619	1.329091	3.971855	758.362305	36948.152344	99.607849	76.328705	120.068451	30.899063	36.428207	158.189636	220.882034	105.618050	0.324349	0.000000	4.077884	3.419457	0.123555	0.598993	2.879877	4.567593	1.998294	1.882688	2.079429	1.489945	1.561438	2.199178	2.344160	2.023738	0.000000	0.000000	2516.000000		1
15308.496094	4710.694824	3.142330	4.792130	814.729919	36660.597656	107.360367	82.456093	90.017418	62.125000	43.406708	136.338257	188.983841	130.543915	1.280026	0.000000	4.184933	3.673085	0.497252	0.680529	2.911014	4.564199	2.030844	1.916223	1.954327	1.793266	1.637557	2.134618	2.276425	2.115757	0.107219	0.000000	2553.000000		1
4610.213867	0.000000	3.450704	5.476720	219.919907	14854.893555	21.219206	22.646976	7.866618	6.358669	9.433157	19.273367	47.995312	60.996353	1.395617	0.000000	3.663721	0.000000	0.537908	0.738521	2.342265	4.171870	1.326729	1.355010	0.895788	0.803366	0.974657	1.284958	1.681199	1.785304	0.144766	0.000000	2586.000000		0
11182.795898	1951.035278	2.263464	5.285528	839.828491	39390.703125	113.632690	80.738449	90.140770	40.992138	36.733498	172.538269	177.857712	111.893463	1.546573	0.000000	4.048551	3.290265	0.354774	0.723088	2.924191	4.595394	2.055503	1.907080	1.954921	1.612701	1.565062	2.236886	2.250073	2.048805	0.189370	0.000000	2617.000000		1
7697.085938	846.137817	0.829526	1.489446	436.780762	28147.482422	59.170780	37.458176	46.456524	52.445145	20.799818	101.717125	148.759552	114.989532	0.616392	0.000000	3.886326	2.927441	0.000000	0.173025	2.640264	4.449440	1.772107	1.573547	1.667047	1.719705	1.318060	2.007394	2.172485	2.060658	0.000000	0.000000	2634.000000		1
4993.929688	835.326233	1.551121	1.609712	316.354584	20661.320312	44.976330	34.124653	28.296387	36.480629	9.078526	41.636642	42.598766	11.412917	0.807769	46477.500000	3.698442	2.921856	0.190646	0.206748	2.500174	4.315158	1.652984	1.533068	1.451731	1.562062	0.958015	1.619476	1.629397	1.057397	0.000000	4.667243	2669.000000		1
8571.239258	2170.918213	2.701355	3.688152	7381.083008	99998.000000	1224.191895	753.153870	202.348770	126.513466	66.380562	281.520691	405.018250	190.578140	2.281645	0.000000	3.933044	3.336643	0.431582	0.566809	3.868120	4.999991	3.087850	2.876884	2.306101	2.102137	1.822041	2.449510	2.607475	2.280073	0.358248	0.000000	2690.000000		1
2725.833984	847.439148	2.972724	3.570970	203.421906	18135.093750	31.500391	26.137770	11.853891	22.313934	10.749913	42.364403	52.244701	16.399323	0.242475	99998.000000	3.435499	2.928108	0.473155	0.552786	2.308398	4.258520	1.498316	1.417269	1.073861	1.348576	1.031405	1.627001	1.718042	1.214826	0.000000	4.999991	2743.000000		1
8250.567383	801.892334	1.683721	2.991227	0.000000	2166.311035	0.000000	0.000000	0.000000	6.833565	0.225113	0.000000	0.000000	0.000000	0.124637	0.000000	3.916484	2.904116	0.226270	0.475849	0.000000	3.335721	0.000000	0.000000	0.000000	0.834647	0.000000	0.000000	0.000000	0.000000	0.000000	0.000000	2803.000000		1
11969.506836	2577.271729	3.031315	3.296517	871.979553	40593.335938	113.299644	91.247833	115.023453	64.215775	49.416912	198.022278	308.031586	200.927170	1.500426	0.000000	4.078076	3.411160	0.481631	0.518055	2.940506	4.608455	2.054229	1.960223	2.060786	1.807642	1.693876	2.296714	2.488595	2.303039	0.176215	0.000000	2845.000000		1
11410.597656	1406.721436	1.202658	1.665219	869.645142	47015.117188	131.120575	93.622307	103.462517	71.848030	41.133991	204.525894	268.951355	199.783096	2.439920	99998.000000	4.057308	3.148208	0.080142	0.221471	2.939342	4.672237	2.117671	1.971379	2.014783	1.856415	1.614201	2.310748	2.429674	2.300559	0.387376	4.999991	2907.000000		1
8459.488281	4915.491699	2.963473	4.918563	1734.701782	78401.593750	242.915359	173.589828	221.252090	129.631119	71.536575	419.326782	539.358215	370.508118	2.121273	99998.000000	3.927344	3.691567	0.471801	0.691838	3.239225	4.894325	2.385455	2.239524	2.344887	2.112709	1.854528	2.622553	2.731877	2.568798	0.326597	4.999991	2952.000000		1
6550.964844	1494.941040	3.654230	4.107540	467.167908	25742.246094	65.418434	50.702831	53.626217	29.027233	24.642157	93.576050	116.324791	64.351463	0.619982	99998.000000	3.816305	3.174624	0.562796	0.613582	2.669473	4.410646	1.815700	1.705032	1.729377	1.462806	1.391679	1.971165	2.065672	1.808558	0.000000	4.999991	2991.000000		1
14841.476562	5303.787109	4.153796	6.133556	1267.108276	56265.636719	159.293610	128.175598	166.293701	102.512726	61.998566	317.128601	431.384216	321.818970	1.989129	0.000000	4.171477	3.724586	0.618445	0.787712	3.102814	4.750243	2.202198	2.107805	2.220876	2.010778	1.792382	2.501235	2.634864	2.507612	0.298663	0.000000	3044.000000		1
14810.654297	3943.713379	2.115445	4.107540	1171.734375	50741.183594	156.872879	123.059677	148.053375	96.622787	55.371613	276.444855	333.429260	195.546036	0.719265	99998.000000	4.170574	3.595905	0.325402	0.613582	3.068829	4.705360	2.195548	2.090116	2.170418	1.985080	1.743287	2.441608	2.523004	2.291249	0.000000	4.999991	3131.000000		1
6633.942383	1742.327759	1.214993	2.260381	489.654541	25572.458984	59.328049	51.430595	42.450748	48.063152	19.344294	57.147846	59.611755	53.752651	0.410870	99998.000000	3.821772	3.241130	0.084574	0.354182	2.689890	4.407773	1.773260	1.711222	1.627885	1.681812	1.286553	1.757000	1.775332	1.730400	0.000000	4.999991	3162.000000		1
9886.895508	474.581238	3.706654	6.025626	599.352356	31033.917969	75.224724	61.107368	88.527969	22.057983	27.198576	92.687935	139.835220	101.680115	0.987059	0.000000	3.995060	2.676311	0.568982	0.780002	2.777682	4.491837	1.876361	1.786094	1.947080	1.343566	1.434546	1.967023	2.145617	2.007236	0.000000	0.000000	3181.000000		1
6363.171387	2121.673828	1.631298	2.855542	660.376465	31686.652344	97.954964	62.883602	57.974289	36.696491	19.936371	80.448578	126.747833	45.380299	0.820627	0.000000	3.803674	3.326679	0.212533	0.455689	2.819792	4.500876	1.991026	1.798537	1.763235	1.564625	1.299646	1.905518	2.102941	1.656867	0.000000	0.000000	3210.000000		1
14804.536133	2406.873535	2.186371	5.745005	759.093140	36437.320312	97.523239	73.837044	82.400581	52.953960	28.169954	146.055115	173.423294	96.798561	1.099617	0.000000	4.170395	3.381453	0.339724	0.759290	2.880295	4.561546	1.989108	1.868274	1.915930	1.723898	1.449786	2.164517	2.239107	1.985869	0.041241	0.000000	3236.000000		1
14340.948242	2970.827637	3.231758	5.085085	1335.184814	59703.265625	191.941147	140.519806	152.392197	69.615402	56.546516	297.741150	432.099640	293.723022	0.532064	99998.000000	4.156578	3.472878	0.509439	0.706298	3.125541	4.775998	2.283168	2.147738	2.182963	1.842705	1.752406	2.473839	2.635584	2.467938	0.000000	4.999991	3280.000000		1
9709.052734	1863.484863	2.692104	3.055985	733.840393	35780.089844	97.547905	76.362625	86.233673	59.568581	31.537395	132.560684	188.175903	143.088562	0.469943	0.000000	3.987177	3.270326	0.430092	0.485151	2.865602	4.553641	1.989218	1.882881	1.935677	1.775017	1.498826	2.122415	2.274564	2.155605	0.000000	0.000000	3331.000000		1
6258.503418	39.653797	2.679769	2.670518	253.310638	17425.304688	29.816669	31.540480	31.198185	10.663568	6.173645	22.317017	26.032923	21.789698	0.124060	0.000000	3.796470	1.598285	0.428097	0.426595	2.403653	4.241180	1.474459	1.498868	1.494129	1.027903	0.790542	1.348636	1.415523	1.338251	0.000000	0.000000	3396.000000		0
8415.460938	2869.492920	2.167868	2.238794	829.322205	34615.058594	100.721077	85.209869	103.647545	49.382992	22.906012	104.199532	128.379135	108.960823	1.404089	99998.000000	3.925078	3.457805	0.336033	0.350014	2.918723	4.539265	2.003120	1.930490	2.015559	1.693577	1.359949	2.017866	2.108495	2.037270	0.147395	4.999991	3451.000000		1
9150.288086	1869.473389	2.470075	3.216340	829.528809	44538.351562	114.329613	85.172867	130.013504	61.717949	46.632298	203.529846	241.811371	150.178070	0.365767	0.000000	3.961435	3.271719	0.392710	0.507362	2.918832	4.648734	2.058159	1.930301	2.113988	1.790411	1.668687	2.308628	2.383477	2.176606	0.000000	0.000000	3553.000000		1
7416.006348	1415.093750	1.686805	1.153318	449.750977	24503.515625	49.170216	41.648975	38.053337	34.948009	11.721291	64.351463	110.626045	77.192146	1.278344	99998.000000	3.870170	3.150785	0.227065	0.061949	2.652972	4.389228	1.691702	1.619604	1.580393	1.543422	1.068975	1.808558	2.043857	1.887573	0.106648	4.999991	3584.000000		1
8774.655273	820.249817	0.817191	1.224244	437.499268	29084.093750	52.025757	39.416348	53.182159	22.141245	14.808113	59.272541	89.434593	50.116920	1.699420	0.000000	3.943230	2.913946	0.000000	0.087868	2.640977	4.463655	1.716218	1.595676	1.725766	1.345202	1.170500	1.772853	1.951506	1.699984	0.230301	0.000000	3598.000000		1
7527.045410	3243.189697	3.345856	4.607106	1095.769531	50959.632812	137.528580	109.861275	123.941628	75.912399	49.102371	227.111191	310.042175	142.333038	1.471288	0.000000	3.876625	3.510972	0.524507	0.663428	3.039719	4.707226	2.138393	2.040845	2.093217	1.880313	1.691103	2.356239	2.491421	2.153306	0.167698	0.000000	3626.000000		1
19982.919922	4927.207031	2.100026	3.842339	1544.940796	62268.593750	202.694153	156.320892	183.038391	88.990532	87.942062	403.985199	545.365356	340.873383	1.205690	0.000000	4.300659	3.692601	0.322225	0.584596	3.188912	4.794269	2.306841	2.194017	2.262542	1.949344	1.944197	2.606365	2.736688	2.532593	0.081235	0.000000	3666.000000		1
6644.541016	988.023743	1.585042	3.755994	255.120789	19642.371094	32.339169	24.614403	29.798168	26.051424	0.397802	14.968468	8.504951	0.000000	1.344411	99998.000000	3.822465	2.994767	0.200041	0.574725	2.406746	4.293194	1.509729	1.391189	1.474190	1.415831	0.000000	1.175177	0.929672	0.000000	0.128532	4.999991	3683.000000		1
7911.461426	4783.051270	1.020718	2.975808	1449.258545	62938.335938	209.817581	148.993927	155.738052	93.936852	48.408531	274.767303	375.950928	159.898026	0.089236	0.000000	3.898257	3.679705	0.008906	0.473605	3.161146	4.798915	2.321842	2.173169	2.192395	1.972836	1.684922	2.438965	2.575131	2.203843	0.000000	0.000000	3714.000000		1
19544.150391	3425.549561	1.551121	3.046734	1769.054565	69310.726562	251.010162	179.248489	200.788391	114.249435	90.233276	405.690491	534.381104	350.806122	3.285985	99998.000000	4.291017	3.534730	0.190646	0.483835	3.247741	4.840800	2.399691	2.253455	2.302739	2.057854	1.955367	2.608195	2.727851	2.545067	0.516666	4.999991	3743.000000		1
11422.242188	2210.658203	3.302684	3.521630	982.473022	45251.937500	129.362839	95.941277	122.618706	48.624393	39.888161	198.204224	280.657227	166.201187	0.552481	0.000000	4.057751	3.344522	0.518867	0.546744	2.992321	4.655637	2.111809	1.982005	2.088557	1.686854	1.600844	2.297113	2.448176	2.220634	0.000000	0.000000	3764.000000		1
8691.776367	2278.593018	2.056854	3.410615	416.748779	27618.716797	66.195534	45.528320	43.795258	22.529795	23.553596	64.040001	70.796471	50.813847	0.844439	99998.000000	3.939109	3.357667	0.313203	0.532833	2.619874	4.441204	1.820829	1.658282	1.641427	1.352757	1.372057	1.806451	1.850012	1.705982	0.000000	4.999991	3820.000000		1
19248.900391	5514.329102	2.541001	4.082870	1727.763306	76314.367188	231.372925	173.762512	220.178940	87.698448	88.235016	430.378906	592.191956	281.400421	1.985627	0.000000	4.284406	3.741493	0.405005	0.610966	3.237484	4.882607	2.364313	2.239956	2.342776	1.942992	1.945641	2.633851	2.772463	2.449325	0.297898	0.000000	3842.000000		1
12074.151367	3445.297852	2.251129	3.231758	654.270691	36595.648438	91.842995	67.361191	89.397583	19.180855	24.204266	147.871445	214.177994	170.071274	1.658581	99998.000000	4.081857	3.537227	0.352400	0.509439	2.815758	4.563429	1.963046	1.828410	1.951326	1.282868	1.383892	2.169884	2.330775	2.230631	0.219737	4.999991	3891.000000		1
19362.474609	4095.439453	2.420735	2.263464	1163.118408	55471.937500	162.796738	119.248177	145.577133	63.673038	47.825703	208.682770	292.816406	217.159973	1.184522	99998.000000	4.286961	3.612300	0.383947	0.354774	3.065624	4.744073	2.211646	2.076452	2.163093	1.803956	1.679661	2.319487	2.466595	2.336780	0.073543	4.999991	3922.000000		1
5524.018555	1127.566040	2.978892	2.849375	324.474060	21100.414062	53.743401	37.843643	39.200485	30.797298	7.965297	34.167824	51.446014	5.128258	0.299704	0.000000	3.742255	3.052142	0.474055	0.454750	2.511180	4.324291	1.730325	1.577993	1.593291	1.488513	0.901202	1.533617	1.711352	0.709970	0.000000	0.000000	4011.000000		1
40908.339844	9530.522461	3.117660	4.536180	3430.622314	99998.000000	429.438385	347.710052	505.853424	229.423996	199.403793	981.840820	1355.423462	696.376038	2.648758	0.000000	4.611812	3.979117	0.493829	0.656690	3.535373	4.999991	2.632901	2.541217	2.704025	2.360639	2.299733	2.992041	3.132075	2.842844	0.423042	0.000000	4075.000000		1
3496.897949	0.000000	1.995179	3.620309	0.000000	4678.941406	0.000000	0.000000	0.000000	15.538960	0.000000	0.000000	0.000000	0.000000	0.086375	0.000000	3.543683	0.000000	0.299982	0.558746	0.000000	3.670148	0.000000	0.000000	0.000000	1.191422	0.000000	0.000000	0.000000	0.000000	0.000000	0.000000	4128.000000		0
12640.349609	3233.589844	4.610189	4.989489	813.403931	36074.250000	107.801338	78.795692	82.579437	71.030838	33.779274	130.747437	201.328049	138.678818	0.693130	0.000000	4.101759	3.509685	0.663719	0.698056	2.910306	4.557197	2.032624	1.896502	1.916872	1.851447	1.528650	2.116433	2.303904	2.142010	0.000000	0.000000	4169.000000		1
18025.039062	8924.916992	2.195622	4.718120	2821.923096	99464.226562	396.297424	287.836182	267.585266	125.927559	110.700050	548.769836	770.465942	377.912170	2.036410	0.000000	4.255876	3.950604	0.341558	0.673769	3.450545	4.997667	2.598021	2.459145	2.427462	2.100121	2.044148	2.739390	2.886754	2.577391	0.308865	0.000000	4286.000000		1
11144.514648	2949.164307	4.067451	4.002693	763.823608	34070.468750	86.597549	78.808029	81.268852	41.883339	27.300339	113.780708	166.586655	99.012680	0.222809	99998.000000	4.047061	3.469699	0.609322	0.602352	2.882993	4.532378	1.937506	1.896570	1.909924	1.622041	1.436168	2.056069	2.221640	1.995691	0.000000	4.999991	4378.000000		1
9469.458984	2234.770020	2.722941	3.392113	556.115295	30900.462891	78.345467	55.100243	65.634293	26.680508	23.923645	103.271324	169.778320	42.049862	0.436033	0.000000	3.976325	3.349233	0.435038	0.530470	2.745165	4.489965	1.894014	1.741153	1.817131	1.426194	1.378827	2.013980	2.229882	1.623765	0.000000	0.000000	4422.000000		1
41209.851562	9201.574219	2.611927	5.242356	3803.384766	99998.000000	499.325134	381.655853	513.279053	241.660278	186.436676	904.016541	1189.515259	652.389587	3.305152	99998.000000	4.615001	3.963862	0.416961	0.719526	3.580170	4.999991	2.698383	2.581672	2.710354	2.383205	2.270531	2.956176	3.075370	2.814507	0.519191	4.999991	4498.000000		1
5122.459961	2631.952637	1.618963	2.093859	478.642517	27623.927734	59.944798	38.374046	55.245178	35.046692	5.772759	37.677120	67.786743	33.150192	0.607372	0.000000	3.709479	3.420278	0.209237	0.320947	2.680011	4.441286	1.777751	1.584038	1.742294	1.544647	0.761383	1.576078	1.831145	1.520486	0.000000	0.000000	4544.000000		1
7458.259766	1303.909546	1.908834	2.281967	559.242188	25820.199219	65.551033	61.896805	40.261292	31.417130	24.087084	94.562851	129.779144	45.149017	0.493714	0.000000	3.872638	3.115247	0.280768	0.358309	2.747600	4.411960	1.816580	1.791668	1.604888	1.497167	1.381784	1.975721	2.113205	1.654648	0.000000	0.000000	4576.000000		1
7762.417969	1775.542725	2.457740	2.892547	613.127441	27498.462891	70.645370	64.425468	77.793480	22.122742	36.406620	105.926430	144.673599	73.667435	0.450631	99998.000000	3.889997	3.249331	0.390536	0.461280	2.787551	4.439309	1.849084	1.809058	1.890943	1.344839	1.561180	2.025004	2.160389	1.867276	0.000000	4.999991	4616.000000		1
4015.071045	1510.705078	1.307505	3.959521	275.599915	14699.152344	31.639160	29.764246	41.026062	29.536049	5.143676	6.741053	4.221638	0.000000	0.180693	99998.000000	3.603693	3.179180	0.116443	0.597643	2.440279	4.167292	1.500225	1.473695	1.613060	1.470352	0.711274	0.828728	0.625481	0.000000	0.000000	4.999991	4668.000000		1
13920.107422	4474.767090	2.346725	4.163047	1616.246094	72603.976562	241.802124	163.456650	221.841080	98.889336	73.022934	353.973114	476.570251	267.822723	1.027874	0.000000	4.143642	3.650770	0.370462	0.619411	3.208508	4.860960	2.383460	2.213403	2.346042	1.995149	1.863459	2.548970	2.678127	2.427847	0.011940	0.000000	4737.000000		1
12509.525391	1597.789917	2.978892	4.415914	705.966492	39046.312500	95.848770	66.547081	91.491447	66.537834	34.066063	182.181122	256.573242	185.496140	0.572825	0.000000	4.097241	3.203520	0.474055	0.645021	2.848784	4.591580	1.981587	1.823129	1.961380	1.823069	1.532322	2.260503	2.409211	2.268335	0.000000	0.000000	4762.000000		1
6457.200684	1647.616943	2.840123	3.981107	532.228638	30137.933594	75.119873	47.612926	57.622742	26.036007	8.434026	102.558983	106.265640	86.585220	0.488068	0.000000	3.810044	3.216856	0.453337	0.600004	2.726098	4.479114	1.875755	1.677725	1.760594	1.415574	0.926035	2.010974	2.026393	1.937444	0.000000	0.000000	4780.000000		1
5479.088379	532.068298	2.667434	3.268763	311.861572	19260.564453	51.532360	37.146717	42.296562	25.490185	15.930594	47.242878	59.824532	20.035051	1.441722	99998.000000	3.738708	2.725967	0.426094	0.514383	2.493962	4.284669	1.712080	1.569920	1.626305	1.406373	1.202232	1.674336	1.776879	1.301790	0.158882	4.999991	4827.000000		1
3575.098633	118.508080	1.603544	1.227328	225.563156	20569.416016	28.484495	25.400757	33.421562	17.083912	14.700183	62.815758	99.487579	55.713909	0.124712	0.000000	3.553288	2.073748	0.205081	0.088961	2.353268	4.313222	1.454609	1.404847	1.524027	1.232587	1.167323	1.798069	1.997769	1.745964	0.000000	0.000000	4845.000000		0
1847.813232	168.236450	1.594293	3.096074	48.356106	11510.496094	8.767069	5.600070	23.787960	11.517764	6.515940	0.000000	0.000000	0.000000	0.342076	99998.000000	3.266658	2.225920	0.202568	0.490811	1.684451	4.061094	0.942854	0.748193	1.376357	1.061368	0.813977	0.000000	0.000000	0.000000	0.000000	4.999991	4858.000000		0
15705.179688	5504.732910	4.381993	6.253822	1385.363525	62465.210938	197.362366	142.138763	183.982025	113.759125	70.845818	317.470917	461.746704	270.678253	1.872077	99998.000000	4.196043	3.740736	0.641672	0.796146	3.141564	4.795638	2.295264	2.152713	2.264775	2.055986	1.850314	2.501704	2.664404	2.432453	0.272324	4.999991	4955.000000		1
6902.313965	2297.311279	3.222507	5.507557	598.683228	29639.693359	96.968163	66.750610	71.844948	68.967819	29.085823	118.341560	178.662567	94.448753	1.829647	0.000000	3.838995	3.361220	0.508194	0.740959	2.777197	4.471874	1.986629	1.824455	1.856396	1.838647	1.463681	2.073137	2.252033	1.975196	0.262367	0.000000	4998.000000		1
11277.898438	2622.543945	2.624262	4.039698	914.741760	43039.097656	115.350334	95.090172	133.149673	55.464127	32.767807	169.497696	220.585999	149.968384	1.450660	0.000000	4.052228	3.418723	0.419007	0.606349	2.961298	4.633863	2.062019	1.978136	2.124340	1.744012	1.515447	2.229164	2.343578	2.176000	0.161566	0.000000	5027.000000		1
8654.919922	1405.836426	2.053770	3.361275	711.501770	32451.841797	84.068886	69.754173	74.749825	12.017330	26.831612	136.267334	226.287827	129.825409	0.300744	0.000000	3.937263	3.147935	0.312552	0.526504	2.852176	4.511240	1.924635	1.843570	1.873610	1.079808	1.428647	2.134392	2.354661	2.113360	0.000000	0.000000	5045.000000		1
7639.229004	1134.396484	2.877128	5.048080	874.233765	38461.921875	129.831573	89.363663	121.690498	21.435068	42.660442	174.064713	230.824020	207.180984	0.883705	0.000000	3.883049	3.054765	0.458959	0.703126	2.941628	4.585031	2.113380	1.951161	2.085257	1.331125	1.630025	2.240711	2.363281	2.316350	0.000000	0.000000	5082.000000		1
12974.346680	2089.350098	1.930420	5.217686	767.826294	39451.125000	106.660355	77.327835	93.011726	42.956482	38.996960	168.699005	202.391937	81.537140	1.104929	0.000000	4.113085	3.320011	0.285652	0.717478	2.885263	4.596059	2.028003	1.888336	1.968538	1.633029	1.591031	2.227113	2.306193	1.911355	0.043334	0.000000	5106.000000		1
9238.427734	1340.365601	2.809286	5.125174	580.680359	30387.210938	79.437111	63.759384	83.994873	43.240185	36.900017	132.801208	182.205795	105.565628	0.430368	0.000000	3.965598	3.127223	0.448596	0.709709	2.763937	4.482691	1.900023	1.804544	1.924253	1.635888	1.567027	2.123202	2.260562	2.023523	0.000000	0.000000	5156.000000		1
10021.755859	3566.091064	3.515462	4.240141	837.666809	38347.296875	109.475807	87.337646	81.382950	63.139549	47.742443	208.833878	264.520020	143.637466	1.132744	99998.000000	4.000944	3.552192	0.545982	0.627380	2.923071	4.583735	2.039318	1.941201	1.910533	1.800301	1.678905	2.319801	2.422459	2.157268	0.054132	4.999991	5233.000000		1
7347.081543	1458.300049	2.840123	3.395196	360.982452	20213.556641	53.768070	36.196926	29.042652	30.926815	14.678596	31.999956	82.175468	59.398975	0.655225	99998.000000	3.866115	3.163847	0.453337	0.530865	2.557486	4.305643	1.730524	1.558672	1.463036	1.490335	1.166685	1.505149	1.914742	1.773779	0.000000	4.999991	5246.000000		1
4937.990723	2242.954346	1.424687	2.115445	628.953186	29074.494141	91.611710	66.553253	81.913353	39.422516	23.584435	108.331741	154.886948	70.444931	0.359290	0.000000	3.693550	3.350821	0.153720	0.325402	2.798618	4.463512	1.961951	1.823169	1.913355	1.595744	1.372625	2.034756	2.190015	1.847850	0.000000	0.000000	5290.000000		1
26555.271484	4095.791016	3.740575	4.274062	1423.968750	65995.273438	181.367004	143.326004	191.120880	87.177292	61.724113	324.948975	396.673645	266.706390	1.709530	99998.000000	4.424151	3.612338	0.572938	0.630841	3.153501	4.819513	2.258558	2.156325	2.281308	1.940403	1.790455	2.511815	2.598433	2.426033	0.232877	4.999991	5305.000000		1
5987.624512	1866.389648	1.066974	3.046734	643.520752	27334.050781	88.737663	66.762947	84.938499	38.475807	22.236839	146.264816	209.820663	71.598244	0.995386	0.000000	3.777255	3.271002	0.028154	0.483835	2.808563	4.436704	1.948108	1.824535	1.929105	1.585188	1.347073	2.165140	2.321848	1.854902	0.000000	0.000000	5339.000000		1
5678.905273	1492.202637	2.827788	3.163916	303.526245	21293.345703	38.552902	31.602154	39.317669	34.389854	15.144241	27.328093	43.505386	15.825747	1.225518	99998.000000	3.754265	3.173828	0.451447	0.500225	2.482196	4.328244	1.586057	1.499717	1.594588	1.536430	1.180248	1.436609	1.638543	1.199364	0.088320	4.999991	5367.000000		1
7665.372559	1615.573853	2.886379	3.697403	804.522766	39826.011719	102.447968	80.682938	90.735931	50.147758	35.851547	159.938110	253.036179	158.929733	1.474320	99998.000000	3.884533	3.208327	0.460353	0.567897	2.905538	4.600167	2.010503	1.906782	1.957779	1.700252	1.554508	2.203952	2.403183	2.201205	0.168592	4.999991	5399.000000		1
17825.138672	2715.207275	3.210172	4.730455	1007.438965	51536.812500	136.973511	95.265938	125.378647	65.628128	43.301861	200.449188	247.090729	165.735535	0.833283	99998.000000	4.251033	3.433803	0.506528	0.674903	3.003219	4.712118	2.136636	1.978938	2.098224	1.817090	1.636507	2.302004	2.392856	2.219416	0.000000	4.999991	5429.000000		1
11137.816406	661.949219	1.655968	4.218554	579.409851	31984.125000	85.175949	60.798992	74.891678	36.647152	25.770805	97.637337	165.359329	70.241402	0.663190	0.000000	4.046800	2.820825	0.219052	0.625164	2.762986	4.504934	1.930317	1.783896	1.874434	1.564040	1.411128	1.989616	2.218429	1.846593	0.000000	0.000000	5464.000000		1
15771.442383	3300.084717	3.296517	4.070535	1293.591431	65956.203125	183.565720	124.613884	185.961777	86.313850	61.650105	311.251007	417.464203	213.955963	1.770834	0.000000	4.197871	3.518525	0.518055	0.609652	3.111797	4.819256	2.263792	2.095567	2.269424	1.936080	1.789934	2.493111	2.620619	2.330324	0.248178	0.000000	5512.000000		1
15658.355469	2644.589600	4.215471	2.917217	1124.485352	54475.550781	172.174393	117.792656	145.037491	100.579224	50.890942	238.403839	307.874298	169.664215	1.588665	0.000000	4.194746	3.422358	0.624846	0.464969	3.050954	4.736202	2.235969	2.071118	2.161480	2.002508	1.706640	2.377313	2.488374	2.229590	0.201032	0.000000	5604.000000		1
18159.917969	6028.539551	3.111492	6.593033	1685.124512	78228.109375	236.713959	170.290222	222.257385	98.429855	77.950745	390.990326	489.947510	342.862396	2.005134	0.000000	4.259114	3.780212	0.492969	0.819085	3.226632	4.893363	2.374224	2.231190	2.346856	1.993127	1.891820	2.592166	2.690150	2.535120	0.302143	0.000000	5675.000000		1
16532.767578	2837.181396	2.473158	3.003561	1029.392090	57277.511719	145.237930	99.903885	162.778229	66.090691	47.794868	246.529495	322.380219	189.014679	0.499761	99998.000000	4.218346	3.452887	0.393252	0.477637	3.012581	4.757984	2.162080	1.999582	2.211596	1.820140	1.679381	2.391869	2.508368	2.276495	0.000000	4.999991	5767.000000		1
17041.425781	2738.563477	2.408400	3.762161	1371.224487	57473.144531	166.796341	129.581787	137.704361	84.796646	40.594337	256.076752	347.074799	142.743179	1.498539	99998.000000	4.231506	3.437523	0.381729	0.575437	3.137109	4.759465	2.222187	2.112544	2.138948	1.928379	1.608465	2.408370	2.540423	2.154555	0.175668	4.999991	5804.000000		1
8546.119141	1830.902100	3.092990	5.371873	412.006012	26284.931641	57.952702	35.351982	48.840256	33.338299	22.434200	89.554855	153.807632	80.118614	0.099461	0.000000	3.931769	3.262665	0.490378	0.730126	2.614903	4.419707	1.763074	1.548414	1.688778	1.522943	1.350911	1.952089	2.186978	1.903733	0.000000	0.000000	5826.000000		1
8082.618164	2096.501465	1.736145	2.288134	694.673828	32333.505859	103.530357	76.054245	115.957825	63.284485	28.768198	158.498001	169.923264	48.803249	0.524762	0.000000	3.907552	3.321495	0.239586	0.359481	2.841781	4.509653	2.015068	1.881123	2.064300	1.801297	1.458913	2.200024	2.230253	1.688449	0.000000	0.000000	5859.000000		1
5632.455078	1646.577759	3.333522	4.175382	513.713867	27709.726562	64.243530	55.016983	59.873871	31.925947	19.945621	117.256081	163.876038	51.239403	0.857522	99998.000000	3.750698	3.216582	0.522903	0.620696	2.710721	4.442632	1.807829	1.740497	1.777237	1.504144	1.299848	2.069135	2.214515	1.709604	0.000000	4.999991	5871.000000		1
22413.992188	4116.550781	1.896499	3.293433	1830.800293	81329.523438	263.628815	184.839294	245.915833	95.487968	90.331963	523.452332	731.629333	460.340515	1.031188	0.000000	4.350519	3.614533	0.277953	0.517649	3.262641	4.910248	2.420993	2.266794	2.390786	1.979949	1.955841	2.718877	2.864291	2.663079	0.013338	0.000000	5890.000000		1
16902.267578	3596.296143	2.241878	4.961736	1234.118408	61859.625000	152.293518	115.985580	163.879135	98.944839	41.312847	262.074615	348.746185	211.495132	0.750343	99998.000000	4.227945	3.555856	0.350612	0.695634	3.091357	4.791407	2.182681	2.064404	2.214524	1.995393	1.616085	2.418425	2.542510	2.325300	0.000000	4.999991	5938.000000		1
12264.716797	1947.954590	3.463039	3.537048	709.858154	29684.029297	70.383255	63.373917	57.286613	20.624044	8.196578	66.843124	106.348900	20.852242	0.559725	0.000000	4.088657	3.289579	0.539457	0.548641	2.851171	4.472523	1.847469	1.801911	1.758053	1.314374	0.913633	1.825057	2.026733	1.319153	0.000000	0.000000	5954.000000		1
5376.905762	1428.498779	3.592556	3.432201	617.706787	36204.304688	76.516808	53.913006	53.465862	67.099068	11.995744	70.312325	125.801125	34.164742	0.786434	99998.000000	3.730532	3.154880	0.555404	0.535573	2.790782	4.558760	1.883757	1.731694	1.728077	1.826717	1.079027	1.847031	2.099684	1.533578	0.000000	4.999991	5971.000000		1
10712.871094	1763.839966	1.326008	3.151581	569.486389	32180.861328	66.010513	57.971207	85.536743	59.429813	26.063761	100.653236	164.585312	87.386986	0.181221	99998.000000	4.029906	3.246459	0.122546	0.498528	2.755483	4.507597	1.819613	1.763212	1.932153	1.774004	1.416037	2.002828	2.216391	1.941447	0.000000	4.999991	5997.000000		1
8577.727539	2087.805176	3.950269	4.832219	586.625793	32496.191406	79.557373	64.388466	87.312981	38.185936	26.458479	112.470123	199.792343	79.986015	0.497042	0.000000	3.933372	3.319690	0.596627	0.684147	2.768361	4.511832	1.900680	1.808808	1.941079	1.581903	1.422565	2.051037	2.300579	1.903014	0.000000	0.000000	6040.000000		1
9481.589844	1144.591309	1.911918	3.324270	447.647858	25192.242188	59.207783	46.962257	50.086086	39.033966	24.614403	66.365143	69.630821	43.301861	0.567086	99998.000000	3.976881	3.058650	0.281469	0.521696	2.650937	4.401267	1.772379	1.671749	1.699717	1.591443	1.391189	1.821940	1.842802	1.636507	0.000000	4.999991	6081.000000		1
6374.365723	845.499512	3.814585	4.169215	294.805420	18538.259766	38.895195	31.090254	36.258598	9.377649	19.088343	53.407272	86.773323	61.079613	0.894081	99998.000000	3.804437	2.927113	0.581447	0.620054	2.469535	4.268069	1.589896	1.492624	1.559411	0.972094	1.280768	1.727600	1.938386	1.785896	0.000000	4.999991	6094.000000		1
6802.668945	2393.366699	2.029100	3.398280	252.484192	25947.761719	43.940193	24.774757	37.504429	59.824532	17.019154	73.855545	48.812500	84.272415	2.047954	99998.000000	3.832679	3.379009	0.307303	0.531259	2.402234	4.414100	1.642862	1.394009	1.574083	1.776879	1.230938	1.868383	1.688531	1.925685	0.311320	4.999991	6107.000000		1
7847.689453	641.402222	1.989012	3.694319	281.030365	22223.876953	45.093513	32.077049	65.214905	34.226418	13.297082	52.648670	69.137421	30.692451	1.763663	99998.000000	3.894742	2.807131	0.298637	0.567534	2.448753	4.346820	1.654114	1.506194	1.814347	1.534361	1.123756	1.721387	1.839713	1.487032	0.246416	4.999991	6149.000000		1
11266.365234	3397.783691	2.214124	3.654230	1058.320679	51237.625000	166.836441	108.646286	148.944580	72.659050	45.145935	221.708481	308.688416	114.243271	0.382292	99998.000000	4.051784	3.531196	0.345202	0.562796	3.024617	4.709589	2.222291	2.036015	2.173025	1.861290	1.654619	2.345782	2.489520	2.057831	0.000000	4.999991	6172.000000		1
17602.634766	5116.308105	2.346725	3.435285	1588.788452	64017.324219	210.384995	164.024063	186.171478	86.585220	50.696667	295.175476	374.316559	211.285446	0.057483	0.000000	4.245578	3.708957	0.370462	0.535963	3.201066	4.806297	2.323015	2.214908	2.269913	1.937444	1.704979	2.470080	2.573239	2.324870	0.000000	0.000000	6220.000000		1
20523.240234	5331.975586	1.976677	3.327354	1479.676514	74699.523438	208.494659	149.280716	201.254044	81.487793	65.726807	391.881531	534.899170	284.086334	3.762029	99998.000000	4.312246	3.726888	0.295936	0.522099	3.170167	4.873318	2.319095	2.174004	2.303745	1.911093	1.817743	2.593155	2.728272	2.453450	0.575422	4.999991	6237.000000		1
8365.504883	1447.463745	3.355108	3.830003	516.877808	33460.078125	74.022064	47.699272	79.915092	43.573227	31.734755	180.768768	254.365280	136.942673	1.166587	0.000000	3.922492	3.160608	0.525706	0.583199	2.713388	4.524527	1.869361	1.678512	1.902629	1.639220	1.501535	2.257123	2.405458	2.136539	0.066917	0.000000	6256.000000		1
5482.588379	2508.072510	1.995179	3.176251	742.832581	33868.875000	93.736404	72.378433	88.114754	44.652538	21.555334	105.090736	152.345947	93.341690	0.875001	0.000000	3.738986	3.399340	0.299982	0.501915	2.870891	4.529801	1.971908	1.859609	1.945049	1.649846	1.333555	2.021564	2.182831	1.970076	0.000000	0.000000	6288.000000		1
6982.121094	3226.648438	1.881081	2.738360	607.626038	37356.113281	84.383430	64.147934	84.556114	42.404491	29.344858	122.008125	200.276489	150.329178	0.460978	99998.000000	3.843987	3.508752	0.274407	0.437491	2.783636	4.572361	1.926257	1.807183	1.927145	1.627412	1.467532	2.086389	2.301630	2.177043	0.000000	4.999991	6387.000000		1
10303.119141	882.720215	2.849375	2.923384	551.884399	31227.671875	75.110626	55.797169	72.415436	74.256432	23.359322	82.490013	109.084175	86.807243	0.956510	0.000000	4.012969	2.945823	0.454750	0.465886	2.741848	4.494540	1.875701	1.746612	1.859831	1.870734	1.368460	1.916401	2.037762	1.938556	0.000000	0.000000	6425.000000		1
7713.661133	1681.858765	1.125565	1.282835	797.103271	39290.710938	116.704094	82.841560	101.288483	52.916958	16.238968	125.474243	184.802292	110.764809	1.921291	0.000000	3.887260	3.225790	0.051370	0.108171	2.901515	4.594290	2.067086	1.918248	2.005560	1.723595	1.210558	2.098555	2.266707	2.044402	0.283593	0.000000	6466.000000		1
7982.942383	1608.854370	3.043650	4.761292	373.049133	22138.312500	58.261078	37.769630	33.304379	24.222769	13.161397	34.244919	17.935024	70.469597	0.030371	99998.000000	3.902163	3.206517	0.483395	0.677725	2.571766	4.345145	1.765378	1.577143	1.522501	1.384224	1.119302	1.534596	1.253702	1.848002	0.000000	4.999991	6479.000000		1
15674.804688	5525.810059	2.988143	5.078918	2083.207275	86636.453125	316.021545	211.004822	237.824097	137.491577	93.517464	413.825409	593.829407	382.402100	1.319821	0.000000	4.195202	3.742396	0.475401	0.705771	3.318733	4.937701	2.499717	2.324292	2.376256	2.138276	1.970893	2.616817	2.773662	2.582520	0.120515	0.000000	6510.000000		1
20527.646484	2822.817383	3.749826	4.681116	1538.282959	67282.734375	189.239792	154.230103	190.279022	83.082092	71.561241	330.012482	443.398468	206.499481	1.732471	0.000000	4.312339	3.450683	0.574011	0.670349	3.187036	4.827904	2.277012	2.188169	2.279391	1.919507	1.854678	2.518530	2.646794	2.314919	0.238666	0.000000	6540.000000		1
15655.129883	4475.948242	4.530012	4.588603	1419.651611	67959.015625	179.504425	148.885986	207.227249	88.028404	68.896889	349.544861	474.772430	253.884216	0.701595	0.000000	4.194657	3.650885	0.656099	0.661681	3.152182	4.832247	2.254075	2.172854	2.316447	1.944623	1.838200	2.543503	2.676486	2.404636	0.000000	0.000000	6605.000000		1
9625.181641	3358.814453	2.072273	2.661267	653.203735	34398.625000	99.336479	68.082787	73.007515	43.600983	29.320189	137.954132	187.004089	99.203873	0.361040	0.000000	3.983409	3.526186	0.316447	0.425088	2.815049	4.536541	1.997109	1.833037	1.863368	1.639496	1.467167	2.139735	2.271851	1.996529	0.000000	0.000000	6629.000000		1
7507.401855	2014.982788	3.611058	6.124305	428.571838	30032.845703	57.940369	43.070580	82.829224	45.722595	33.736103	123.966301	178.443634	133.871262	1.034799	0.000000	3.875490	3.304271	0.557634	0.787057	2.632024	4.477596	1.762981	1.634181	1.918184	1.660131	1.528095	2.093304	2.251501	2.126687	0.014856	0.000000	6665.000000		1
9484.599609	2876.563965	0.730846	2.272716	41.325184	12213.424805	0.000000	7.826529	0.656836	15.116488	10.632731	0.000000	6.392591	4.048949	1.126758	0.000000	3.977019	3.458874	0.000000	0.356545	1.616215	4.086837	0.000000	0.893569	0.000000	1.179451	1.026645	0.000000	0.805677	0.607342	0.051831	0.000000	6696.000000		1
16829.076172	4671.580566	2.069189	2.904882	1094.332520	50251.843750	137.799957	111.458656	134.839554	74.432205	57.295864	229.775543	285.853333	242.631653	0.156503	99998.000000	4.226060	3.669464	0.315800	0.463128	3.039149	4.701152	2.139249	2.047114	2.129817	1.871761	1.758123	2.361304	2.456143	2.384948	0.000000	4.999991	6792.000000		1
10747.307617	2421.912842	1.076225	2.244962	583.295349	30137.970703	79.837997	57.530231	56.620525	32.989838	25.669041	65.424599	120.885643	116.364883	0.103966	0.000000	4.031300	3.384159	0.031903	0.351209	2.765888	4.479114	1.902210	1.759896	1.752974	1.518380	1.409410	1.815741	2.082375	2.065822	0.000000	0.000000	6806.000000		1
5049.523438	880.854553	1.924253	3.780664	329.133606	19544.511719	40.159531	33.668259	32.040047	43.671909	11.616444	59.963299	59.158443	72.523369	1.803159	99998.000000	3.703250	2.944904	0.284262	0.577568	2.517372	4.291025	1.603789	1.527221	1.505693	1.640202	1.065073	1.777886	1.772017	1.860478	0.256034	4.999991	6844.000000		1
19619.134766	4471.951660	3.580221	3.500043	1649.066284	71853.812500	225.122177	166.925858	222.510254	110.841904	67.145325	347.904327	482.648285	233.331085	1.467288	99998.000000	4.292680	3.650497	0.553910	0.544073	3.217238	4.856450	2.352418	2.222524	2.347350	2.044704	1.827016	2.541460	2.683631	2.367973	0.166515	4.999991	6868.000000		1
8606.906250	6441.893066	5.048080	3.139246	1936.868530	83455.960938	282.781921	192.622650	260.992218	97.594162	105.152405	442.266724	564.336548	368.654785	0.363010	99998.000000	3.934847	3.809014	0.703126	0.496825	3.287100	4.921457	2.451452	2.284707	2.416628	1.989424	2.021819	2.645684	2.751538	2.566620	0.000000	4.999991	6888.000000		1
12253.349609	6087.565430	4.215471	5.390375	2546.767334	95135.750000	355.027771	260.628357	308.617493	117.953011	76.075836	467.722992	617.185669	310.736023	1.399974	99998.000000	4.088255	3.784444	0.624846	0.731619	3.405989	4.978344	2.550262	2.416022	2.489421	2.071709	1.881247	2.669989	2.790416	2.492392	0.146120	4.999991	6946.000000		1
7539.769043	4042.269531	3.373610	5.341035	1073.480347	70219.929688	155.987839	105.904839	194.475983	99.385818	96.739967	459.116272	605.658630	357.849365	2.088065	0.000000	3.877358	3.606625	0.528095	0.727625	3.030794	4.846460	2.193091	2.024916	2.288866	1.997324	1.985606	2.661923	2.782228	2.553700	0.319744	0.000000	6972.000000		1
3469.483643	213.548904	0.992964	1.646716	141.851990	18239.189453	27.654968	14.428814	30.393330	9.747698	0.000000	20.454439	3.003561	4.520761	0.675304	99998.000000	3.540265	2.329497	0.000000	0.216619	2.151835	4.261005	1.441773	1.159231	1.482778	0.988902	0.000000	1.310788	0.477637	0.655212	0.000000	4.999991	7000.000000		1
8781.053711	1229.477417	2.130863	4.172298	742.542725	30591.267578	86.708565	74.059067	71.962128	16.994484	18.459261	66.910965	109.685501	93.091904	1.289828	0.000000	3.943547	3.089720	0.328556	0.620375	2.870721	4.485598	1.938062	1.869578	1.857104	1.230308	1.266214	1.825497	2.040149	1.968912	0.110532	0.000000	7017.000000		1
9802.727539	3065.850098	1.668303	2.442321	663.145691	33842.953125	96.928078	68.153709	80.201874	27.917088	31.929031	149.542831	195.764984	157.640732	0.623015	99998.000000	3.991347	3.486551	0.222275	0.387803	2.821609	4.529468	1.986450	1.833490	1.904184	1.445870	1.504186	2.174766	2.291735	2.197669	0.000000	4.999991	7054.000000		1
10907.486328	1324.848145	2.044519	2.960389	664.644409	36373.234375	97.319710	70.148888	84.935417	33.489403	47.908966	183.257339	263.416046	218.251617	0.500579	21127.982422	4.037724	3.122166	0.310591	0.471349	2.822589	4.560782	1.988201	1.846021	1.929089	1.524907	1.680417	2.263061	2.420642	2.338958	0.000000	4.324858	7088.000000		1
19662.408203	9340.274414	2.852458	5.026494	2764.133789	99998.000000	381.301208	280.410522	331.498840	106.314980	116.975464	568.200439	848.037415	370.973785	2.007162	0.000000	4.293637	3.970360	0.455219	0.701265	3.441559	4.999991	2.581268	2.447794	2.520482	2.026594	2.068095	2.754502	2.928415	2.569343	0.302582	0.000000	7106.000000		1
5959.664551	1470.132324	2.093859	2.935719	522.027649	29019.609375	64.995964	44.529186	52.408138	39.077137	17.188759	104.970467	134.802551	82.712044	0.196015	99998.000000	3.775222	3.167356	0.320947	0.467715	2.717694	4.462692	1.812886	1.648645	1.719399	1.591923	1.235245	2.021067	2.129698	1.917569	0.000000	4.999991	7150.000000		1
11088.289062	1826.516968	2.963473	3.111492	534.720276	28619.253906	77.586868	60.182247	49.638943	30.769545	26.085346	74.851593	111.495659	57.446968	0.667560	0.000000	4.044865	3.261624	0.471801	0.492969	2.728127	4.456658	1.889788	1.779468	1.695822	1.488121	1.416397	1.874201	2.047258	1.759267	0.000000	0.000000	7189.000000		1
10830.957031	1835.271729	2.241878	5.433547	873.712646	42465.796875	112.966599	90.137680	108.707962	60.095901	26.748350	162.195404	227.931473	134.062454	1.660175	0.000000	4.034667	3.263700	0.350612	0.735083	2.941369	4.628039	2.052950	1.954906	2.036261	1.778845	1.427297	2.210039	2.357804	2.127307	0.220154	0.000000	7210.000000		1
16050.961914	5818.049805	5.479804	4.761292	973.258789	49231.347656	113.407578	93.520546	134.962906	36.782837	38.213692	226.401932	305.919220	155.374176	1.873178	0.000000	4.205501	3.764777	0.738765	0.677725	2.988228	4.692242	2.054642	1.970907	2.130214	1.565645	1.582219	2.354880	2.485607	2.191379	0.272579	0.000000	7259.000000		1
24832.029297	5324.349609	1.859494	3.490792	2503.804688	99998.000000	338.915222	249.582397	294.885590	133.513550	103.974419	542.639343	703.999084	383.811371	3.261840	0.000000	4.395012	3.726267	0.269395	0.542924	3.398600	4.999991	2.530091	2.397214	2.469654	2.125525	2.016927	2.734511	2.847572	2.584118	0.513463	0.000000	7305.000000		1
7007.278320	964.497864	1.631298	2.904882	346.778748	24717.968750	51.316498	27.476112	51.372005	23.063282	18.551773	66.926384	111.532661	66.195534	0.502287	0.000000	3.845549	2.984301	0.212533	0.463128	2.540052	4.393013	1.710257	1.438955	1.710726	1.362921	1.268385	1.825597	2.047402	1.820829	0.000000	0.000000	7346.000000		1
25994.220703	6112.673340	2.547168	3.789915	1760.904297	82419.664062	252.638382	179.766556	251.978455	138.515381	87.257469	433.311554	616.571960	352.514526	1.111819	0.000000	4.414877	3.786231	0.406058	0.578629	3.245736	4.916031	2.402499	2.254709	2.401363	2.141498	1.940803	2.636800	2.789984	2.547177	0.046034	0.000000	7381.000000		1
13424.347656	3128.005859	1.677554	3.962604	947.071655	50152.203125	112.615059	96.706047	122.618706	70.793388	51.260990	218.152924	328.473694	192.921783	0.823068	0.000000	4.127893	3.495268	0.224676	0.597981	2.976383	4.700290	2.051596	1.985454	2.088557	1.849993	1.709787	2.338761	2.516501	2.285381	0.000000	0.000000	7416.000000		1
15768.025391	5015.565430	3.734408	5.310198	987.888062	53722.156250	145.293442	101.905228	147.630905	70.488098	60.515289	291.786438	390.416748	217.233978	0.486610	0.000000	4.197777	3.700320	0.572222	0.725111	2.994708	4.730154	2.162246	2.008196	2.169177	1.848116	1.781865	2.465065	2.591528	2.336928	0.000000	0.000000	7490.000000		1
15163.320312	3438.396484	3.345856	4.169215	1412.583618	65262.296875	205.204315	134.188889	146.249390	59.266376	60.509121	333.012939	480.039429	306.153595	2.921073	99998.000000	4.180794	3.536356	0.524507	0.620054	3.150014	4.814662	2.312186	2.127717	2.165094	1.772808	1.781821	2.522461	2.681277	2.485939	0.465542	4.999991	7535.000000		1
5879.647461	2154.454102	1.933504	3.244093	771.116638	32261.744141	98.691978	71.857277	52.053509	62.726330	28.493746	150.862671	206.530319	103.508774	0.126764	0.000000	3.769351	3.333337	0.286345	0.511093	2.887120	4.508688	1.994282	1.856471	1.716450	1.797450	1.454750	2.178582	2.314984	2.014977	0.000000	0.000000	7575.000000		1
20213.572266	5644.228516	1.073141	3.114576	2143.824463	84667.242188	276.580536	212.056381	225.063583	116.189110	69.285439	376.805115	480.656189	246.970474	1.432703	0.000000	4.305643	3.751605	0.030657	0.493399	3.331189	4.927715	2.441822	2.326451	2.352305	2.065166	1.840642	2.576117	2.681834	2.392645	0.156156	0.000000	7599.000000		1
13710.487305	2360.281250	2.611927	3.675817	783.516357	41730.406250	93.733322	71.326874	90.797607	55.383949	33.221119	179.535263	264.082123	179.643204	1.928820	13616.777344	4.137053	3.372964	0.416961	0.565354	2.894048	4.620452	1.971894	1.853253	1.958074	1.743384	1.521414	2.254150	2.421739	2.254411	0.285292	4.134074	7627.000000		1
2824.125000	0.000000	0.922038	2.121612	232.609497	12588.018555	23.365488	30.652363	26.295040	13.691800	13.374175	11.964907	4.927814	28.336475	0.586156	0.000000	3.450884	0.000000	0.000000	0.326666	2.366627	4.099957	1.368575	1.486464	1.419874	1.136461	1.126267	1.077909	0.692654	1.452346	0.000000	0.000000	7680.000000		0
12101.658203	2088.375732	2.790784	5.276277	696.702942	40727.980469	89.909485	73.904884	121.215599	62.427208	38.565235	188.502777	248.000443	180.263031	0.451215	0.000000	4.082845	3.319809	0.445726	0.722328	2.843048	4.609893	1.953806	1.868673	2.083559	1.795374	1.586196	2.275318	2.394453	2.255907	0.000000	0.000000	7732.000000		1
8147.330078	1409.382690	2.389898	4.952485	700.014893	42073.894531	88.601982	66.497742	99.284050	64.055420	29.354109	166.435547	229.562759	171.816666	1.996179	0.000000	3.911015	3.149029	0.378379	0.694823	2.845107	4.624013	1.947443	1.822807	1.996879	1.806556	1.467669	2.221246	2.360901	2.235065	0.300199	0.000000	7784.000000		1
10657.169922	2301.937012	2.251129	3.447620	659.772095	40574.691406	96.403839	65.193321	105.932594	22.717903	32.508774	162.284836	203.159790	174.582779	0.608855	0.000000	4.027642	3.362093	0.352400	0.537519	2.819394	4.608255	1.984094	1.814203	2.025030	1.356368	1.512001	2.210278	2.307838	2.242001	0.000000	0.000000	7817.000000		1
8278.919922	1100.777588	0.737014	2.306637	563.244873	30320.402344	93.582222	60.650974	77.050293	39.132645	24.586649	99.200790	153.835388	67.493790	1.649094	0.000000	3.917974	3.041700	0.000000	0.362979	2.750697	4.481735	1.971193	1.782838	1.886774	1.592539	1.390699	1.996515	2.187056	1.829264	0.217245	0.000000	7907.000000		1
23734.130859	5486.464844	2.991227	4.440584	2028.017700	88742.734375	277.777008	204.559814	290.259979	142.844940	105.019806	514.111694	734.339966	374.914795	0.586192	99998.000000	4.375373	3.739293	0.475849	0.647440	3.307072	4.948133	2.443696	2.310820	2.462787	2.154865	2.021271	2.711057	2.865897	2.573933	0.000000	4.999991	7928.000000		1
28991.773438	7747.640625	4.224722	5.279361	2867.232422	99998.000000	370.199768	286.300476	346.760254	152.524796	123.275543	673.544067	913.230713	521.299866	2.261410	0.000000	4.462275	3.889169	0.625798	0.722581	3.457463	4.999991	2.568436	2.456822	2.540029	2.183341	2.090877	2.828366	2.960581	2.717088	0.354379	0.000000	7979.000000		1
5620.573242	899.501953	1.526451	1.992095	164.662399	17528.568359	26.998133	12.939368	32.373089	7.777189	0.000000	1.603544	28.422819	34.661224	0.256804	99998.000000	3.749781	2.954002	0.183683	0.299310	2.216594	4.243746	1.431334	1.111913	1.510184	0.890823	0.000000	0.205081	1.453667	1.539844	0.000000	4.999991	8006.000000		1
19392.294922	6656.888184	2.843207	4.422081	1929.458374	74803.851562	257.344177	192.101501	191.953491	96.009125	97.433807	515.314331	706.250183	490.647491	1.804600	99998.000000	4.287629	3.823271	0.453808	0.645627	3.285435	4.873924	2.410514	2.283531	2.283196	1.982313	1.988710	2.712072	2.848958	2.690770	0.256381	4.999991	8083.000000		1
18587.851562	5730.554688	3.802250	4.156880	2044.512573	78819.726562	266.564545	191.389160	193.048218	112.383774	59.664177	404.984314	563.892456	294.370605	1.536909	99998.000000	4.269229	3.758197	0.580041	0.618767	3.310590	4.896635	2.425802	2.281917	2.285666	2.050704	1.775714	2.607438	2.751196	2.468894	0.186648	4.999991	8168.000000		1
8876.397461	3487.720947	2.981975	4.613273	1538.717773	60541.058594	184.629608	157.720901	172.710953	85.663177	71.613663	343.913971	489.710052	247.047562	0.739837	0.000000	3.948237	3.542542	0.474504	0.664009	3.187159	4.782050	2.266301	2.197889	2.237320	1.932794	1.854996	2.536450	2.689939	2.392781	0.000000	0.000000	8208.000000		1
13140.843750	1908.273071	1.692973	2.226459	862.090027	35624.187500	108.337914	88.361450	78.484238	45.152103	36.437458	157.810333	205.537354	141.562119	0.212327	333.277771	4.118623	3.280641	0.228650	0.347615	2.935553	4.551745	2.034781	1.946263	1.894782	1.654678	1.561548	2.198135	2.312891	2.150947	0.000000	2.522806	8239.000000		1
12066.697266	2429.326172	2.611927	3.786831	849.539185	38217.007812	115.634033	88.679077	106.265640	62.701660	33.529491	199.015244	250.445847	180.349380	1.529804	99998.000000	4.081588	3.385486	0.416961	0.578276	2.929183	4.582257	2.063086	1.947821	2.026393	1.797279	1.525427	2.298886	2.398714	2.256115	0.184636	4.999991	8282.000000		1
7623.406250	1492.945801	2.679769	4.329569	511.246887	27037.400391	72.665222	55.593643	70.148888	24.016157	22.128910	64.274368	88.916527	142.539658	0.524703	0.000000	3.882149	3.174044	0.428097	0.636445	2.708631	4.431965	1.861327	1.745025	1.846021	1.380504	1.344960	1.808038	1.948982	2.153936	0.000000	0.000000	8322.000000		1
20090.750000	4241.112305	2.981975	4.520761	1712.393921	99998.000000	205.407837	173.170441	299.316925	148.963089	114.986450	600.610535	799.117004	399.704956	1.971495	0.000000	4.302996	3.627480	0.474504	0.655212	3.233604	4.999991	2.312617	2.238474	2.476131	2.173079	2.060647	2.778593	2.902610	2.601740	0.294796	0.000000	8338.000000		1
12850.549805	4522.293457	2.732193	4.341904	983.247009	50448.777344	148.685547	103.385422	123.713432	50.869354	35.870049	202.780487	244.006989	179.112793	0.211514	0.000000	4.108922	3.655359	0.436511	0.637680	2.992663	4.702851	2.172269	2.014459	2.092417	1.706456	1.554732	2.307026	2.387402	2.253127	0.000000	0.000000	8396.000000		1
7118.385254	2138.899658	2.026016	4.082870	625.212585	33841.480469	84.919998	65.643547	68.520676	56.423168	26.116184	125.323143	161.251785	77.469688	0.481077	0.000000	3.852381	3.330190	0.306643	0.610966	2.796028	4.529449	1.929010	1.817192	1.835822	1.751457	1.416910	2.098031	2.207505	1.889132	0.000000	0.000000	8421.000000		1
10413.011719	1719.979980	3.099157	4.687283	816.592529	41357.441406	100.591560	84.716469	65.292000	35.018936	35.281055	159.379959	196.486588	128.181763	1.082071	99998.000000	4.017576	3.235523	0.491244	0.670921	2.912005	4.616554	2.002562	1.927968	1.814860	1.544303	1.547542	2.202434	2.293333	2.107826	0.034256	4.999991	8446.000000		1
7944.580566	2082.603027	2.482410	2.741444	363.659149	27053.875000	59.593250	36.536137	42.549427	24.269024	21.996309	53.805073	72.384598	46.129646	0.893085	0.000000	3.900071	3.318606	0.394873	0.437979	2.560694	4.432230	1.775197	1.562723	1.628894	1.385052	1.342350	1.730823	1.859646	1.663980	0.000000	0.000000	8468.000000		1
11012.660156	1298.540771	2.186371	5.507557	576.138000	33368.929688	84.697968	56.691452	78.197449	51.449097	11.761379	110.462608	156.613846	56.506428	0.753990	0.000000	4.041892	3.113456	0.339724	0.740959	2.760526	4.523342	1.927873	1.753518	1.893193	1.711378	1.070458	2.043215	2.194830	1.752098	0.000000	0.000000	8487.000000		1
11989.400391	2438.688477	2.519415	3.046734	1125.687988	63670.476562	157.835007	109.873611	185.819931	80.140205	59.584000	250.492096	356.258179	176.732147	1.799679	99998.000000	4.078797	3.387156	0.401300	0.483835	3.051418	4.803938	2.198203	2.040893	2.269092	1.903850	1.775130	2.398794	2.551765	2.247316	0.255195	4.999991	8504.000000		1
6958.888184	2709.860107	1.853327	3.348940	479.385681	36055.394531	74.833092	48.007645	61.844379	41.636642	29.283184	139.681030	161.671173	105.019806	0.659115	0.000000	3.842540	3.432947	0.267952	0.524907	2.680685	4.556970	1.874094	1.681310	1.791300	1.619476	1.466618	2.145138	2.208633	2.021271	0.000000	0.000000	8537.000000		1
23395.742188	7641.800781	3.133079	5.162179	2342.071777	97904.484375	327.647247	237.895020	308.953613	114.807594	120.521759	537.409302	723.044250	431.162170	1.051050	99998.000000	4.369137	3.883196	0.495971	0.712833	3.369600	4.990803	2.515407	2.376385	2.489893	2.059971	2.081065	2.730305	2.859165	2.634641	0.021624	4.999991	8598.000000		1
7649.876953	1401.805908	1.597377	1.437022	780.438782	38666.726562	121.419128	81.271935	118.255211	39.989925	53.953094	171.144424	197.932861	176.534790	1.239814	99998.000000	3.883654	3.146688	0.203407	0.157463	2.892339	4.587337	2.084287	1.909941	2.072820	1.601951	1.732016	2.233363	2.296518	2.246830	0.093356	4.999991	8655.000000		1
14099.340820	1424.526978	0.906619	0.265202	797.257507	38436.609375	121.187851	83.766678	115.048126	41.704483	20.423601	127.481758	161.140762	126.248268	2.715716	99998.000000	4.149199	3.153671	0.000000	0.000000	2.901599	4.584745	2.083459	1.923071	2.060879	1.620183	1.310132	2.105448	2.207205	2.101225	0.433884	4.999991	8706.000000		1
8009.668945	1752.093994	1.807071	3.558635	681.675842	32959.851562	93.862839	70.901321	69.263855	30.380995	24.376955	138.271759	215.981979	160.098465	0.462121	99998.000000	3.903615	3.243557	0.256975	0.551283	2.833578	4.517985	1.972494	1.850654	1.840507	1.482602	1.386979	2.140733	2.334418	2.204387	0.000000	4.999991	8726.000000		1
6154.556641	2320.994385	3.974939	4.027363	509.877686	27186.488281	80.442406	51.763638	68.347984	49.734539	12.726590	81.185593	121.567146	78.724770	0.169552	99998.000000	3.789197	3.365674	0.599330	0.605021	2.707466	4.434353	1.905485	1.714025	1.834726	1.696658	1.104712	1.909479	2.084816	1.896111	0.000000	4.999991	8752.000000		1
13629.218750	1749.818237	1.976677	3.657314	827.906738	37619.933594	123.229286	84.790482	104.026840	52.624001	25.860233	179.448929	190.041565	179.334824	1.353422	99998.000000	4.134471	3.242993	0.295936	0.563162	2.917981	4.575418	2.090714	1.928347	2.017145	1.721184	1.412632	2.253941	2.278849	2.253665	0.131433	4.999991	8812.000000		1
10976.688477	1777.741455	3.111492	3.361275	594.328979	33588.289062	82.897064	57.900280	76.270111	37.387249	24.762423	96.413094	156.092682	68.261642	0.031522	0.000000	4.040472	3.249869	0.492969	0.526504	2.774027	4.526188	1.918539	1.762681	1.882354	1.572724	1.393793	1.984136	2.193383	1.834177	0.000000	0.000000	8837.000000		1
9723.648438	2178.149414	2.645848	3.410615	591.445679	30241.189453	87.649109	57.141678	54.048691	32.527275	29.030317	90.649582	111.967468	107.536140	0.344462	99998.000000	3.987829	3.338088	0.422565	0.532833	2.771915	4.480599	1.942747	1.756953	1.732785	1.512248	1.462852	1.957366	2.049092	2.031554	0.000000	4.999991	8875.000000		1
9486.295898	1880.158569	3.040566	3.632644	790.793945	38371.632812	112.864838	80.852547	126.057076	57.126259	40.945885	171.736496	250.109711	162.371185	1.140924	0.000000	3.977097	3.274194	0.482955	0.560223	2.898063	4.584010	2.052559	1.907694	2.100567	1.756836	1.612210	2.234863	2.398131	2.210509	0.057257	0.000000	8993.000000		1
9047.582031	1877.771729	2.112361	3.367443	812.247559	47149.796875	103.959000	83.094421	133.852768	70.972244	36.045822	194.593170	255.564850	215.997391	1.576931	99998.000000	3.956532	3.273643	0.324768	0.527300	2.909688	4.673480	2.016862	1.919572	2.126627	1.851089	1.556855	2.289128	2.407501	2.334449	0.197813	4.999991	9046.000000		1
29051.453125	7675.120605	3.358191	2.633513	2444.590820	99998.000000	346.701660	244.016251	279.732117	136.782318	123.580833	618.440735	866.145142	452.347473	1.790300	99998.000000	4.463168	3.885085	0.526105	0.420535	3.388206	4.999991	2.539956	2.387419	2.446742	2.136030	2.091951	2.791298	2.937591	2.655472	0.252926	4.999991	9073.000000		1
12115.885742	2193.117920	0.872698	1.504864	287.703583	19850.843750	38.818104	31.848854	49.839386	36.758167	15.483452	26.507818	50.582565	42.237968	0.462180	0.000000	4.083355	3.341062	0.000000	0.177497	2.458945	4.297779	1.589034	1.503094	1.697573	1.565354	1.189868	1.423374	1.704001	1.625703	0.000000	0.000000	9110.000000		1
27803.541016	7023.110352	3.648063	4.255559	1384.697388	61559.726562	167.749222	140.424210	169.297256	94.319237	65.825485	327.015076	427.692993	299.070221	0.052764	0.000000	4.444100	3.846529	0.562062	0.628957	3.141355	4.789297	2.224660	2.147442	2.228650	1.974600	1.818394	2.514568	2.631132	2.475773	0.000000	0.000000	9142.000000		1
13246.671875	1874.573975	3.691235	3.299600	710.931274	35091.289062	86.421776	69.994705	75.406662	30.078787	27.654968	106.469162	139.233887	56.524933	1.146126	99998.000000	4.122107	3.272902	0.567172	0.518461	2.851828	4.545199	1.936623	1.845065	1.877410	1.478260	1.441773	2.027224	2.143745	1.752240	0.059232	4.999991	9169.000000		1
5542.083008	1510.301147	0.650669	3.167000	483.388397	29875.525391	59.568581	47.341557	58.495441	48.815586	22.625391	119.766243	157.711655	98.482277	1.195974	0.000000	3.743673	3.179064	0.000000	0.500648	2.684296	4.475316	1.775017	1.675243	1.767122	1.688558	1.354596	2.078334	2.197864	1.993358	0.077722	0.000000	9193.000000		1
8009.474609	1026.878784	2.355976	1.933504	661.943054	31311.025391	83.371964	72.955093	67.546211	45.377216	25.200314	89.897156	111.292130	64.545738	0.969832	0.000000	3.903604	3.011519	0.372171	0.286345	2.820821	4.495697	1.921020	1.863056	1.829601	1.656838	1.401406	1.953746	2.046464	1.809868	0.000000	0.000000	9232.000000		1
6508.770508	1617.541260	3.253344	4.508426	769.402100	38707.683594	105.852417	80.886467	100.588478	59.991055	34.297344	157.350861	198.500259	165.417908	0.079096	0.000000	3.813499	3.208855	0.512330	0.654025	2.886153	4.587797	2.024701	1.907876	2.002548	1.778087	1.535260	2.196869	2.297761	2.218583	0.000000	0.000000	9256.000000		1
7790.998047	888.970947	2.948054	3.681984	627.284912	30789.531250	82.622612	61.536007	59.855370	69.390289	17.867182	111.594337	169.513123	77.472771	0.784539	99998.000000	3.891593	2.948888	0.469535	0.566082	2.797465	4.488403	1.917099	1.789129	1.777103	1.841299	1.252056	2.047642	2.229203	1.889149	0.000000	4.999991	9284.000000		1
9770.008789	2201.989990	1.387682	3.789915	622.520508	29716.427734	93.810417	65.125481	84.926163	57.157097	26.517069	126.763252	175.458572	54.057941	1.747387	0.000000	3.989895	3.342815	0.142290	0.578629	2.794154	4.472997	1.972251	1.813751	1.929042	1.757070	1.423526	2.102993	2.244174	1.732859	0.242389	0.000000	9394.000000		1
13335.360352	2072.984863	1.699140	3.755994	1049.260620	37461.609375	124.755737	105.803078	92.542999	57.761509	32.095554	150.810242	236.868134	167.607376	0.653741	0.000000	4.125005	3.316596	0.230229	0.574725	3.020883	4.573586	2.096061	2.024498	1.966344	1.761639	1.506445	2.178431	2.374507	2.224293	0.000000	0.000000	9471.000000		1
6372.675781	1646.833618	1.773150	1.591209	401.018646	25579.388672	46.370178	35.820709	56.389248	58.720554	15.776407	90.180855	129.079132	76.732674	0.161553	99998.000000	3.804322	3.216650	0.248745	0.201727	2.603165	4.407890	1.666239	1.554134	1.751196	1.768790	1.198008	1.955114	2.110856	1.884980	0.000000	4.999991	9509.000000		1
5690.648438	2201.024658	3.089906	5.085085	534.004883	25066.058594	50.931030	47.051685	26.267286	40.026928	10.407619	66.380562	122.526192	44.341080	0.969209	0.000000	3.755162	3.342625	0.489945	0.706298	2.727545	4.399086	1.706982	1.672575	1.419415	1.602352	1.017351	1.822041	2.088229	1.646806	0.000000	0.000000	9523.000000		1
12112.629883	2382.231445	2.201789	2.929552	766.842590	40718.000000	104.532578	71.804855	88.725334	52.263203	20.053553	160.446930	247.710571	259.021729	0.108893	0.000000	4.083239	3.376984	0.342776	0.466801	2.884706	4.609787	2.019252	1.856154	1.948048	1.718196	1.302191	2.205331	2.393945	2.413336	0.000000	0.000000	9540.000000		1
4467.387695	3369.326904	1.859494	3.071404	1026.684570	45729.324219	134.682297	95.941277	110.391678	33.649757	32.860321	183.735321	260.640686	193.288742	0.097127	0.000000	3.650054	3.527543	0.269395	0.487337	3.011437	4.660195	2.129311	1.982005	2.042936	1.526982	1.516672	2.264193	2.416042	2.286206	0.000000	0.000000	9555.000000		1
7717.611328	2891.276367	2.710606	4.508426	788.000122	34524.226562	105.827744	84.229240	86.153496	53.934589	35.342731	168.754517	216.105331	150.708481	0.068779	99998.000000	3.887483	3.461090	0.433066	0.654025	2.896526	4.538124	2.024600	1.925463	1.935273	1.731867	1.548300	2.227255	2.334666	2.178138	0.000000	4.999991	9612.000000		1
14443.615234	7529.747070	5.128258	5.581567	2054.809326	89826.156250	280.641815	205.654541	271.745239	129.788391	101.257645	466.822540	625.573425	341.724518	0.400415	0.000000	4.159676	3.876780	0.709970	0.746756	3.312772	4.953403	2.448152	2.313138	2.434162	2.113236	2.005428	2.669152	2.796278	2.533676	0.000000	0.000000	9631.000000		1
31310.125000	5965.394043	2.143198	2.963473	2130.145020	95250.312500	298.129700	213.018509	291.623016	187.182938	86.683899	494.856812	695.241211	448.104248	1.022798	0.000000	4.495685	3.775639	0.331062	0.471801	3.328409	4.978867	2.474405	2.328417	2.464822	2.272266	1.937938	2.694479	2.842135	2.651379	0.009790	0.000000	9739.000000		1
12354.117188	1162.865601	2.883296	2.911049	633.800842	40254.503906	83.106758	56.938152	104.335220	78.774109	44.791306	184.934891	297.176819	152.293518	0.396015	0.000000	4.091812	3.065530	0.459889	0.464050	2.801953	4.604815	1.919636	1.755403	2.018431	1.896384	1.651194	2.267019	2.473015	2.182681	0.000000	0.000000	9764.000000		1
15843.368164	5875.176270	3.941018	4.363490	1993.353394	76280.523438	285.720734	203.495926	193.190063	87.849548	72.813240	350.799957	478.950897	243.751053	2.445987	99998.000000	4.199848	3.769021	0.595608	0.639834	3.299584	4.882414	2.455942	2.308556	2.285985	1.943740	1.862210	2.545059	2.680291	2.386946	0.388454	4.999991	9801.000000		1
19958.744141	2376.113281	4.070535	4.153796	1071.932251	53301.503906	133.343948	104.510986	130.602509	55.272934	33.834782	179.781967	260.261383	213.484146	2.027212	99998.000000	4.300133	3.375867	0.609652	0.618445	3.030167	4.726739	2.124973	2.019162	2.115952	1.742512	1.529363	2.254746	2.415410	2.329366	0.306899	4.999991	9841.000000		1
5870.359375	1885.996094	3.089906	4.613273	648.627441	34875.140625	99.536919	69.072662	86.838081	17.623568	33.011425	107.665657	153.422165	93.215256	1.052694	0.000000	3.768665	3.275541	0.489945	0.664009	2.811995	4.542516	1.997984	1.839306	1.938710	1.246094	1.518664	2.032077	2.185888	1.969487	0.022302	0.000000	9880.000000		1
15460.743164	3636.868896	3.089906	3.570970	793.137634	39269.832031	120.207222	83.149933	92.530663	53.120483	52.463646	191.697540	263.684326	175.369141	0.351796	0.000000	4.189230	3.560728	0.489945	0.552786	2.899348	4.594059	2.079931	1.919862	1.966286	1.725262	1.719859	2.282617	2.421084	2.243953	0.000000	0.000000	9934.000000		1
7327.274902	1150.157471	1.347594	3.907097	481.797180	31147.865234	73.272713	50.681248	66.056770	73.322060	30.729456	92.857544	122.954834	81.046822	0.240329	0.000000	3.864943	3.060757	0.129559	0.591854	2.682864	4.493428	1.864942	1.704847	1.819917	1.865235	1.487555	1.967817	2.089746	1.908736	0.000000	0.000000	9966.000000		1
4879.936523	94.972984	1.726894	1.406185	165.991486	14005.123047	24.191931	18.675121	12.427467	38.596073	0.582827	0.518068	0.000000	10.910268	0.196148	0.000000	3.688414	1.977600	0.237266	0.148042	2.220086	4.146287	1.383671	1.271263	1.094383	1.586543	0.000000	0.000000	0.000000	1.037835	0.000000	0.000000	10033.000000		0
9996.654297	3171.329346	1.591209	3.749826	1164.055908	49040.507812	143.794739	120.028366	143.390762	71.123352	50.610321	231.712128	340.697632	172.837387	1.074132	99998.000000	3.999855	3.501241	0.201727	0.574011	3.065974	4.690555	2.157743	2.079284	2.156521	1.852012	1.704239	2.364949	2.532369	2.237638	0.031058	4.999991	10065.000000		1
12883.774414	2746.667480	3.015897	4.866140	807.131592	45490.375000	109.685501	80.898804	124.962349	56.275150	27.297255	153.992661	241.617096	157.696228	0.807304	0.000000	4.110043	3.438806	0.479416	0.687185	2.906944	4.657919	2.040149	1.907942	2.096779	1.750317	1.436119	2.187500	2.383128	2.197821	0.000000	0.000000	10092.000000		1
16073.082031	1698.362915	2.226459	5.217686	925.867920	46073.726562	123.078178	90.689674	111.403145	39.419434	37.347160	185.505386	251.932205	133.359360	0.635689	0.000000	4.206099	3.230031	0.347615	0.717478	2.966549	4.663454	2.090181	1.957558	2.046897	1.595710	1.572258	2.268357	2.401284	2.125024	0.000000	0.000000	10111.000000		1
6116.968750	1653.710449	2.584173	3.993442	589.758850	31620.250000	87.485672	64.280533	66.688934	47.705437	37.233063	143.285919	174.410095	156.129700	0.479407	0.000000	3.786536	3.218459	0.412322	0.601347	2.770674	4.499965	1.941937	1.808079	1.824054	1.678568	1.570929	2.156204	2.241572	2.193485	0.000000	0.000000	10168.000000		1
4975.069824	1438.915649	2.075356	2.392981	308.019257	18532.175781	38.432636	34.001305	33.760773	12.908530	10.367530	42.888638	62.609146	27.257166	0.356846	0.000000	3.696799	3.158035	0.317093	0.378939	2.488578	4.267926	1.584700	1.531496	1.528412	1.110877	1.015675	1.632342	1.796638	1.435481	0.000000	0.000000	10192.000000		1
14195.652344	2121.781982	5.353371	9.541088	995.905762	47975.050781	132.677856	102.216690	118.511162	51.637207	44.815975	204.075668	254.118576	166.466385	1.547679	0.000000	4.152155	3.326701	0.728627	0.979598	2.998218	4.681015	2.122798	2.009522	2.073759	1.712963	1.651433	2.309791	2.405036	2.221327	0.189681	0.000000	10232.000000		1
11256.836914	1887.204956	2.112361	2.726025	743.319824	46457.968750	114.434464	73.133949	123.972466	61.773453	37.374912	206.650589	238.561111	193.208572	1.020223	0.000000	4.051416	3.275819	0.324768	0.435530	2.871176	4.667060	2.058557	1.864119	2.093325	1.790802	1.572580	2.315237	2.377600	2.286026	0.008695	0.000000	10256.000000		1
9587.195312	2028.107178	1.989012	2.482410	629.206055	34159.882812	91.198486	58.356670	99.031189	47.711605	22.243008	149.919037	196.548264	176.322021	1.173794	0.000000	3.981692	3.307091	0.298637	0.394873	2.798793	4.533516	1.959988	1.766091	1.995772	1.678624	1.347193	2.175857	2.293469	2.246307	0.069592	0.000000	10275.000000		1
9860.793945	1744.033081	2.463907	2.214124	581.423523	29688.503906	80.584259	62.686241	64.141769	46.200573	19.705091	95.944366	119.689156	152.281189	0.554760	99998.000000	3.993912	3.241555	0.391624	0.345202	2.764493	4.472589	1.906250	1.797172	1.807141	1.664647	1.294578	1.982019	2.078055	2.182646	0.000000	4.999991	10370.000000		1
19278.335938	2172.894775	2.198706	2.541001	1044.693604	45775.730469	143.363022	104.063850	136.322845	69.294693	48.969772	199.545654	272.435974	156.777283	0.391666	99998.000000	4.285069	3.337039	0.342167	0.405005	3.018989	4.660635	2.156437	2.017300	2.134569	1.840700	1.689928	2.300042	2.435264	2.195283	0.000000	4.999991	10389.000000		1
8919.979492	3009.651855	2.063021	4.773628	1162.927246	48700.246094	169.368179	119.670647	104.245789	45.149017	47.261379	207.156311	281.119781	149.684677	0.887580	99998.000000	3.950364	3.478516	0.314504	0.678849	3.065552	4.687531	2.228832	2.077988	2.018059	1.654648	1.674506	2.316298	2.448891	2.175177	0.000000	4.999991	10451.000000		1
8222.074219	1438.487061	2.260381	2.485493	487.221466	23714.546875	54.452660	48.908096	54.637684	35.814541	7.841948	50.650410	46.737144	24.629822	0.567945	0.000000	3.914981	3.157906	0.354182	0.395413	2.687726	4.375015	1.736019	1.689381	1.737492	1.554059	0.894424	1.704583	1.669662	1.391461	0.000000	0.000000	10471.000000		1
11911.496094	3668.958252	5.152927	5.415045	1259.654907	54028.070312	169.436020	124.182159	147.285538	72.113228	54.326225	219.796570	349.393768	235.875183	0.577517	99998.000000	4.075966	3.564543	0.712054	0.733602	3.100252	4.732619	2.229006	2.094059	2.168160	1.858015	1.735010	2.342021	2.543315	2.372682	0.000000	4.999991	10494.000000		1
23393.541016	4410.955078	2.056854	3.108409	1700.981079	73092.125000	219.004044	165.322311	205.222809	90.680420	84.602371	365.990448	518.287048	301.577301	2.074462	0.000000	4.369096	3.644533	0.313203	0.492538	3.230700	4.863871	2.340452	2.218332	2.312226	1.957514	1.927383	2.563470	2.714570	2.479399	0.316905	0.000000	10537.000000		1
3905.795654	1086.567627	1.643633	3.540132	434.566620	23300.703125	52.047344	32.900410	30.322403	44.667957	11.967990	74.204002	88.413872	63.031620	0.868625	0.000000	3.591710	3.036057	0.215805	0.549019	2.638056	4.367369	1.716399	1.517201	1.481764	1.649996	1.078021	1.870427	1.946520	1.799559	0.000000	0.000000	10570.000000		1
5828.676270	598.072632	2.759946	5.165262	360.692596	22611.310547	55.383949	45.910702	27.747480	26.344379	15.292260	51.896240	67.598640	18.499350	0.505408	99998.000000	3.765570	2.776754	0.440901	0.713092	2.557137	4.354326	1.743384	1.661914	1.443224	1.420688	1.184472	1.715136	1.829938	1.267156	0.000000	4.999991	10605.000000		1
16089.924805	2980.334717	3.654230	5.316366	1442.733398	64874.214844	203.514420	151.115540	196.064102	103.067802	56.003780	288.767456	393.065674	185.406708	2.720967	0.000000	4.206554	3.474265	0.562796	0.725615	3.159186	4.812072	2.308595	2.179309	2.292398	2.013123	1.748217	2.460548	2.594465	2.268126	0.434723	0.000000	10620.000000		1
20928.478516	5912.803711	3.839255	3.466122	2332.015869	93431.781250	310.344391	238.474762	287.944092	132.301651	108.596947	531.337463	683.119080	420.140900	0.436118	99998.000000	4.320738	3.771793	0.584247	0.539844	3.367732	4.970495	2.491844	2.377442	2.459308	2.121565	2.035818	2.725370	2.834496	2.623395	0.000000	4.999991	10676.000000		1
7129.058105	3021.058594	4.844553	3.826920	692.687927	37178.660156	97.526321	68.829048	97.822357	55.815670	45.321709	173.944458	220.067932	167.342163	0.001179	0.000000	3.853032	3.480159	0.685254	0.582849	2.840538	4.570294	1.989122	1.837772	1.990438	1.746756	1.656306	2.240411	2.342557	2.223605	0.000000	0.000000	10770.000000		1
11631.909180	2064.766602	1.723810	2.170952	665.609619	30778.308594	89.363663	63.768635	77.226067	36.104412	26.853197	108.347160	180.238358	81.487793	0.813032	0.000000	4.065651	3.314871	0.236489	0.336650	2.823220	4.488245	1.951161	1.804607	1.887764	1.557560	1.428996	2.034817	2.255847	1.911093	0.000000	0.000000	10796.000000		1
25461.416016	7421.683594	4.381993	3.910181	2015.522339	79126.835938	262.318237	201.152283	204.269943	93.976936	62.710911	351.311859	471.118195	233.513031	2.527274	99998.000000	4.405882	3.870502	0.641672	0.592197	3.304388	4.898324	2.418828	2.303525	2.310205	1.973021	1.797343	2.545693	2.673130	2.368311	0.402652	4.999991	10838.000000		1
7014.176758	1478.242554	1.091644	1.933504	431.889954	23939.470703	50.298862	48.390030	30.479673	51.109886	21.216122	75.351158	108.470512	115.649452	0.644920	99998.000000	3.845977	3.169746	0.038081	0.286345	2.635373	4.379115	1.701558	1.684756	1.484010	1.708505	1.326666	1.877090	2.035312	2.063143	0.000000	4.999991	10902.000000		1
14362.293945	4672.052246	1.662135	3.145414	847.399048	48946.984375	129.529358	87.942062	153.964905	66.411400	51.735886	241.913132	323.428680	211.455048	1.512452	0.000000	4.157224	3.669508	0.220666	0.497678	2.928088	4.689726	2.112368	1.944197	2.187422	1.822243	1.713792	2.383659	2.509778	2.325218	0.179682	0.000000	10945.000000		1
23208.695312	1362.858398	1.326008	2.516331	964.978943	53240.800781	113.028275	96.780060	167.749222	90.594078	50.934113	195.931503	285.264343	238.308243	1.301267	99998.000000	4.365651	3.134451	0.122546	0.400768	2.984518	4.726244	2.053187	1.985786	2.224660	1.957100	1.707009	2.292104	2.455247	2.377139	0.114367	4.999991	10962.000000		1
6457.358398	2425.369873	2.507080	4.563933	769.056702	36053.953125	109.068756	78.894371	102.895111	66.479240	33.745354	125.915222	184.796127	54.949142	0.763960	0.000000	3.810055	3.384778	0.399168	0.659339	2.885958	4.556953	2.037700	1.897046	2.012395	1.822686	1.528214	2.100078	2.266693	1.739961	0.000000	0.000000	11017.000000		1
12195.548828	4763.223145	1.199574	1.551121	1785.999756	74203.101562	234.755783	180.167435	225.236282	89.308159	84.133644	367.569336	554.320557	343.824524	2.433572	0.000000	4.086201	3.677901	0.079027	0.190646	3.251881	4.870422	2.370616	2.255676	2.352638	1.950891	1.924970	2.565339	2.743761	2.536337	0.386244	0.000000	11054.000000		1
16590.843750	4976.990723	1.933504	3.274930	1024.942261	54088.816406	142.299118	104.393806	135.419296	62.818844	43.329613	234.839035	294.410706	170.327225	1.173476	0.000000	4.219869	3.696967	0.286345	0.515202	3.010700	4.733108	2.153202	2.018675	2.131680	1.798090	1.636785	2.370770	2.468954	2.231284	0.069474	0.000000	11082.000000		1
10852.761719	2937.279541	3.506211	4.785963	843.587585	46481.628906	134.043961	81.971947	115.344162	66.954132	42.941063	189.643768	271.720551	148.734894	1.009072	0.000000	4.035540	3.467945	0.544838	0.679969	2.926130	4.667281	2.127247	1.913665	2.061996	1.825777	1.632873	2.277939	2.434123	2.172413	0.003922	0.000000	11129.000000		1
18684.724609	4290.331543	2.750695	4.644111	992.152832	50635.050781	140.535233	105.275757	153.813812	57.283531	64.801689	293.630524	354.842743	230.352203	0.791606	0.000000	4.271487	3.632491	0.439442	0.666903	2.996579	4.704451	2.147785	2.022328	2.186995	1.758030	1.811586	2.467801	2.550036	2.362392	0.000000	0.000000	11189.000000		1
14720.146484	2672.306396	2.729109	4.699618	924.363037	39088.894531	126.846512	95.565063	89.733711	49.037613	44.134468	182.384644	232.557068	123.793610	0.487901	0.000000	4.167912	3.426886	0.436021	0.672063	2.965842	4.592053	2.103279	1.980299	1.952956	1.690529	1.644778	2.260988	2.366529	2.092698	0.000000	0.000000	11242.000000		1
9542.484375	4012.110596	3.506211	5.350287	1021.408264	46674.035156	143.307510	106.768288	131.089737	65.298164	46.231411	210.986328	256.681152	176.997360	0.301707	0.000000	3.979661	3.603373	0.544838	0.728377	3.009199	4.669075	2.156269	2.028442	2.117569	1.814901	1.664937	2.324254	2.409394	2.247967	0.000000	0.000000	11322.000000		1
11427.873047	2497.680420	2.300469	3.459955	994.567444	46605.656250	145.333527	105.349770	130.540833	76.399628	47.958305	238.570358	361.599213	216.561722	0.657531	0.000000	4.057965	3.397537	0.361816	0.539070	2.997634	4.668438	2.162366	2.022634	2.115746	1.883091	1.680864	2.377616	2.558228	2.335582	0.000000	0.000000	11382.000000		1
4284.731445	922.926025	2.951138	4.089037	194.839859	16259.937500	24.413960	18.049124	28.194624	29.122829	5.054248	11.175469	28.768198	67.330353	0.922367	99998.000000	3.631924	2.965167	0.469990	0.611621	2.289678	4.211119	1.387638	1.256456	1.450166	1.464234	0.703657	1.048266	1.458913	1.828211	0.000000	4.999991	11412.000000		1
22110.597656	4770.176758	4.113708	4.909312	1744.726929	76249.304688	241.450577	178.776672	233.186157	98.861580	90.970291	451.992828	576.409363	351.839172	2.326389	0.000000	4.344601	3.678535	0.614233	0.691021	3.241727	4.882236	2.382828	2.252311	2.367703	1.995028	1.958900	2.655132	2.760731	2.546344	0.366682	0.000000	11462.000000		1
17294.162109	4179.869141	2.278883	2.522498	1583.197632	62030.207031	209.071320	154.809860	160.132385	51.782143	56.740791	315.892029	422.213165	281.872223	1.809062	99998.000000	4.237899	3.621163	0.357722	0.401831	3.199535	4.792603	2.320294	2.189799	2.204479	1.714180	1.753895	2.499539	2.625532	2.450052	0.257453	4.999991	11490.000000		1
9552.701172	2608.886230	1.563456	2.864793	1274.638794	55490.515625	173.848862	119.864922	143.122482	55.331524	49.774628	262.934998	382.661133	262.527924	0.677806	0.000000	3.980126	3.416455	0.194086	0.457093	3.105387	4.744219	2.240172	2.078692	2.155708	1.742973	1.697008	2.419848	2.582814	2.419175	0.000000	0.000000	11529.000000		1
15957.391602	7598.720703	3.463039	3.657314	2925.675537	99998.000000	389.510132	288.126038	277.348389	110.373177	89.927986	509.655670	653.043335	384.998627	0.915474	0.000000	4.202962	3.880740	0.539457	0.563162	3.466226	4.999991	2.590519	2.459583	2.443026	2.042864	1.953895	2.707277	2.814942	2.585459	0.000000	0.000000	11553.000000		1
16817.746094	2603.131836	2.167868	3.509295	1111.342407	47038.023438	142.477982	114.844597	140.775757	66.081436	29.169085	182.104019	218.926956	85.518242	1.667272	0.000000	4.225768	3.415496	0.336033	0.545220	3.045848	4.672449	2.153748	2.060111	2.148528	1.820079	1.464923	2.260319	2.340299	1.932059	0.222006	0.000000	11605.000000		1
3816.395020	826.016418	3.586388	5.782010	339.741669	27992.964844	56.635944	35.728199	39.783314	52.953960	28.444407	92.379562	127.549599	87.639854	0.440198	99998.000000	3.581653	2.916989	0.554657	0.762079	2.531149	4.447049	1.753092	1.553011	1.599701	1.723898	1.453997	1.965576	2.105679	1.942702	0.000000	4.999991	11652.000000		1
10166.285156	3491.094482	2.920300	5.260859	1220.549927	55096.296875	172.408752	123.244705	156.012512	87.393158	64.851028	277.570404	357.710602	197.871185	0.578358	0.000000	4.007162	3.542962	0.465428	0.721057	3.086555	4.741122	2.236559	2.090768	2.193159	1.941477	1.811917	2.443373	2.553532	2.296383	0.000000	0.000000	11676.000000		1
25164.314453	5928.777832	2.519415	4.002693	1747.061401	80687.578125	235.683990	172.643112	229.627518	115.516853	84.068886	466.005341	561.690674	293.525665	0.392307	0.000000	4.400785	3.772965	0.401300	0.602352	3.242308	4.906806	2.372330	2.237149	2.361024	2.062645	1.924635	2.668391	2.749497	2.467646	0.000000	0.000000	11702.000000		1
14226.409180	3245.604248	1.840992	3.506211	1036.429199	48850.675781	146.600937	110.249825	120.352158	71.086342	46.774151	195.444275	289.078918	192.844681	1.704362	0.000000	4.153095	3.511296	0.265052	0.544838	3.015540	4.688870	2.166137	2.042378	2.080454	1.851786	1.670006	2.291023	2.461016	2.285208	0.231562	0.000000	11767.000000		1
10450.432617	2959.772461	4.375825	4.107540	931.597473	38398.988281	126.226677	96.928078	93.020981	77.614624	36.730412	147.245438	202.706482	152.925690	0.152947	0.000000	4.019134	3.471258	0.641060	0.613582	2.969228	4.584320	2.101151	1.986450	1.968581	1.889944	1.565026	2.168042	2.306868	2.184480	0.000000	0.000000	11791.000000		1
14190.212891	1343.751465	2.044519	3.342773	771.298584	40553.601562	121.070663	77.284660	88.953529	35.281055	31.367790	157.239838	211.519806	113.256470	0.377394	0.000000	4.151989	3.128319	0.310591	0.524107	2.887223	4.608029	2.083039	1.888093	1.949163	1.547542	1.496484	2.196563	2.325351	2.054063	0.000000	0.000000	11813.000000		1
20882.736328	4197.091797	3.234842	3.959521	1864.767700	71719.757812	248.533920	181.561279	203.717957	118.064018	66.371307	382.658051	498.461700	356.742310	1.437556	99998.000000	4.319788	3.622948	0.509853	0.597643	3.270625	4.855639	2.395386	2.259023	2.309029	2.072118	1.821980	2.582811	2.697632	2.552355	0.157625	4.999991	11949.000000		1
13722.640625	2351.801025	1.995179	6.130473	1312.775391	46113.074219	178.061249	139.369568	101.106544	73.593422	66.152367	216.833084	308.694580	177.999573	0.923450	0.000000	4.137438	3.371401	0.299982	0.787494	3.118191	4.663824	2.250569	2.144168	2.004779	1.866839	1.820545	2.336126	2.489529	2.250419	0.000000	0.000000	11993.000000		1
10633.829102	2363.562500	3.746742	4.317234	963.726929	45461.089844	140.880600	96.484016	101.014030	47.335388	37.939240	209.561630	269.093201	198.290573	0.365680	0.000000	4.026690	3.373567	0.573654	0.635206	2.983954	4.657640	2.148851	1.984455	2.004382	1.675186	1.579089	2.321312	2.429903	2.297302	0.000000	0.000000	12016.000000		1
36853.492188	8434.345703	1.403101	2.118529	2967.999756	99998.000000	397.373657	302.073792	375.247833	154.408966	145.595642	711.082397	930.410217	528.404785	2.426217	0.000000	4.566479	3.926051	0.147089	0.326034	3.472464	4.999991	2.599199	2.480113	2.574318	2.188673	2.163148	2.851920	2.968674	2.722967	0.384930	0.000000	12076.000000		1
6175.063477	2872.937500	0.817191	1.763899	486.135986	26745.162109	87.029274	51.800644	55.513466	7.234451	25.928076	109.441887	126.519630	77.309334	1.575810	99998.000000	3.790641	3.458326	0.000000	0.246474	2.686758	4.427245	1.939665	1.714335	1.744398	0.859406	1.413770	2.039184	2.102158	1.888232	0.197504	4.999991	12115.000000		1
10338.295898	3925.707275	3.287266	4.483756	1319.923462	54364.871094	168.362885	128.160187	153.628784	95.987534	51.177727	251.256866	354.044037	215.177124	1.419999	99998.000000	4.014449	3.593918	0.516835	0.651642	3.120549	4.735318	2.226246	2.107753	2.186473	1.982215	1.709081	2.400118	2.549057	2.332796	0.152288	4.999991	12197.000000		1
11643.038086	3804.393066	2.130863	2.516331	802.160645	39445.648438	120.938065	80.682938	95.571228	58.332001	29.859842	132.212219	200.122314	48.908096	0.336595	99998.000000	4.066066	3.580285	0.328556	0.400768	2.904261	4.595999	2.082563	1.906782	1.980327	1.765907	1.475088	2.121272	2.301296	1.689381	0.000000	4.999991	12241.000000		1
5055.191406	790.214233	4.523845	3.515462	256.123016	17235.691406	34.621136	30.442669	34.827747	38.984627	13.075052	48.158749	68.169128	41.843250	1.752366	0.000000	3.703737	2.897745	0.655508	0.545982	2.408449	4.236429	1.539341	1.483483	1.541925	1.590893	1.116443	1.682675	1.833588	1.621625	0.243625	0.000000	12305.000000		1
6417.704590	2556.635254	2.476242	4.119875	620.149109	27265.986328	79.449448	63.796387	62.535137	50.949532	18.761467	69.686325	99.768196	67.962517	0.917061	99998.000000	3.807380	3.407669	0.393793	0.614884	2.792496	4.435621	1.900091	1.804796	1.796124	1.707140	1.273267	1.843148	1.998992	1.832269	0.000000	4.999991	12328.000000		1
9998.899414	3652.158203	2.389898	4.360406	1105.045410	43961.808594	135.382294	115.627869	121.160095	30.433418	37.307072	176.587219	251.904449	140.344040	0.726035	0.000000	3.999952	3.562550	0.378379	0.639527	3.043380	4.643075	2.131562	2.063062	2.083360	1.483351	1.571791	2.246959	2.401236	2.147194	0.000000	0.000000	12424.000000		1
12048.854492	3409.504883	2.488577	3.564802	970.597534	41351.042969	112.713737	96.410011	112.513290	57.098507	45.201443	211.525970	292.054718	348.006073	0.104406	0.000000	4.080946	3.532691	0.395951	0.552035	2.987039	4.616487	2.051977	1.984122	2.051204	1.756625	1.655152	2.325364	2.465464	2.541587	0.000000	0.000000	12448.000000		1
12772.805664	2140.611084	3.160832	4.730455	425.401764	28517.429688	39.425598	36.810589	63.235146	31.966036	19.372047	60.623219	64.036919	71.641418	0.111360	99998.000000	4.106287	3.330538	0.499801	0.674903	2.628799	4.455111	1.595778	1.565973	1.800959	1.504689	1.287176	1.782639	1.806430	1.855164	0.000000	4.999991	12480.000000		1
3183.115234	482.050049	1.369180	1.073141	211.772675	16028.148438	28.062023	18.986580	37.242313	16.186544	8.899670	1.794736	7.681593	40.150280	0.298503	0.000000	3.502852	2.683092	0.136461	0.030657	2.325870	4.204884	1.448119	1.278447	1.571037	1.209154	0.949374	0.254001	0.885451	1.603689	0.000000	0.000000	12507.000000		1
8744.104492	3563.229248	2.815454	3.432201	1116.547852	48976.597656	143.424683	112.383774	165.026276	58.387508	43.554726	275.313110	363.625214	214.427780	0.205277	99998.000000	3.941715	3.551844	0.449548	0.535573	3.047877	4.689989	2.156624	2.050704	2.217553	1.766320	1.639035	2.439827	2.560654	2.331281	0.000000	4.999991	12556.000000		1
10493.543945	2586.226807	1.976677	4.773628	815.975769	39968.164062	119.174171	79.566628	119.470207	59.278709	33.625088	187.519073	244.395554	147.495224	0.191495	0.000000	4.020922	3.412667	0.295936	0.678849	2.911677	4.601714	2.076182	1.900731	2.077260	1.772899	1.526663	2.273046	2.388093	2.168778	0.000000	0.000000	12600.000000		1
10495.526367	1586.910522	2.994310	2.960389	602.038330	30664.822266	100.643982	56.142548	58.766808	69.223770	17.210346	88.284355	108.035706	56.639030	0.258103	99998.000000	4.021004	3.200552	0.476297	0.471349	2.779624	4.486640	2.002788	1.749292	1.769132	1.840255	1.235790	1.945884	2.033567	1.753116	0.000000	4.999991	12633.000000		1
20186.171875	4634.162598	2.254213	4.896977	1551.977905	65427.445312	206.524155	149.749435	176.473114	106.789871	55.353111	326.278076	384.637817	208.318893	0.135855	0.000000	4.305054	3.665971	0.352995	0.689928	3.190886	4.815760	2.314971	2.175365	2.246679	2.028530	1.743142	2.513588	2.585052	2.318729	0.000000	0.000000	12649.000000		1
17281.701172	5211.632812	2.932636	4.872307	1711.354736	63442.175781	223.836258	166.318359	172.365570	99.758949	52.765854	316.462524	427.103973	283.303070	1.806342	99998.000000	4.237586	3.716974	0.467258	0.687735	3.233340	4.802378	2.349931	2.220940	2.236450	1.998952	1.722353	2.500322	2.630534	2.452251	0.256800	4.999991	12694.000000		1
10804.369141	2166.055176	2.251129	3.096074	828.412476	39952.460938	114.878517	87.516502	98.984932	27.695057	35.188541	157.835007	178.600891	127.111710	0.096962	0.000000	4.033599	3.335670	0.352400	0.490811	2.918247	4.601543	2.060239	1.942090	1.995569	1.442402	1.546401	2.198203	2.251884	2.104186	0.000000	0.000000	12730.000000		1
7555.730469	2577.203857	2.901798	3.595639	707.755066	34409.910156	98.217079	73.615013	65.868660	53.848248	23.081785	108.186806	131.749649	89.329742	0.391010	99998.000000	3.878276	3.411149	0.462667	0.555776	2.849883	4.536684	1.992187	1.866966	1.818679	1.731172	1.363269	2.034174	2.119750	1.950996	0.000000	4.999991	12756.000000		1
10019.736328	1642.985229	1.776234	1.868746	692.993164	29971.337891	83.149933	70.879738	77.315498	48.334522	28.188456	135.607407	213.727768	125.051773	0.732075	0.000000	4.000856	3.215634	0.249500	0.271550	2.840729	4.476706	1.919862	1.850522	1.888267	1.684257	1.450071	2.132283	2.329861	2.097090	0.000000	0.000000	12771.000000		1
11848.809570	3665.461426	3.092990	2.944971	1622.959351	71519.710938	218.920776	157.603714	174.089386	36.270935	69.211433	382.457611	434.871918	214.554214	1.226397	99998.000000	4.073675	3.564129	0.490378	0.469081	3.210308	4.854426	2.340287	2.197567	2.240772	1.559559	1.840178	2.582583	2.638361	2.331537	0.088631	4.999991	12806.000000		1
11390.507812	2468.545166	1.680638	3.188586	895.351196	44491.777344	133.738663	94.652275	125.841209	44.412006	41.584217	173.096420	195.496704	125.366318	2.379099	99998.000000	4.056543	3.392441	0.225474	0.503598	2.951993	4.648280	2.126257	1.976131	2.099823	1.647500	1.618929	2.238288	2.291139	2.098181	0.376413	4.999991	12840.000000		1
18832.216797	3394.690674	3.191670	4.927814	2053.396973	80385.312500	284.104858	208.870880	244.765594	83.597076	79.893501	388.551086	535.518982	233.420517	0.867841	0.000000	4.274901	3.530800	0.504018	0.692654	3.312473	4.905177	2.453479	2.319878	2.388750	1.922191	1.902511	2.589448	2.728775	2.368139	0.000000	0.000000	12860.000000		1
6075.612793	2036.858765	1.948923	4.579352	507.891785	28042.683594	75.240143	54.588345	56.734627	46.345509	20.562370	76.063499	102.879692	112.198753	1.390472	99998.000000	3.783590	3.308961	0.289795	0.660804	2.705771	4.447820	1.876450	1.737100	1.753848	1.666008	1.313073	1.881176	2.012330	2.049988	0.143162	4.999991	12940.000000		1
6478.592773	1221.404175	1.760815	3.922516	352.082794	17927.855469	41.059982	36.724243	40.440151	20.562370	5.504474	23.235971	48.652145	40.094772	1.268073	99998.000000	3.811481	3.086859	0.245714	0.593565	2.546645	4.253528	1.613419	1.564953	1.606813	1.313073	0.740716	1.366161	1.687102	1.603088	0.103144	4.999991	12968.000000		1
8018.479492	1242.666504	1.036136	2.155533	547.517822	32966.492188	84.087387	56.962822	73.695190	21.222290	30.266895	116.845947	153.024368	80.645935	1.596706	99998.000000	3.904092	3.094355	0.015417	0.333555	2.738398	4.518073	1.924731	1.755592	1.867439	1.326792	1.480968	2.067614	2.184761	1.906582	0.203225	4.999991	12996.000000		1
7337.669922	2117.563232	2.365228	1.998263	821.104004	39409.550781	121.249527	83.378128	72.899582	55.673820	24.210432	105.537872	155.673294	116.858276	0.433872	0.000000	3.865558	3.325836	0.373873	0.300653	2.914398	4.595602	2.083680	1.921052	1.862725	1.745651	1.384003	2.023408	2.192214	2.067659	0.000000	0.000000	13019.000000		1
18977.929688	5376.319824	3.012813	5.137509	1607.028809	79595.695312	224.483841	166.589737	235.616150	160.027542	102.703918	418.762482	583.942932	345.289307	2.235323	0.000000	4.278249	3.730485	0.478972	0.710753	3.206024	4.900889	2.351185	2.221648	2.372205	2.204195	2.011587	2.621968	2.766370	2.538183	0.349340	0.000000	13078.000000		1
9336.068359	1844.988525	0.252867	0.314541	747.960815	31077.185547	84.500610	78.333130	68.958565	32.582783	20.947838	90.017418	114.237099	61.030273	2.786284	99998.000000	3.970164	3.265994	0.000000	0.000000	2.873879	4.492442	1.926860	1.893945	1.838588	1.512988	1.321139	1.954327	2.057807	1.785545	0.445025	4.999991	13136.000000		1
10189.246094	2191.347900	2.198706	2.806202	811.214478	32546.685547	110.764809	83.831436	50.474636	39.681549	26.871700	99.317970	140.229935	164.523636	1.568626	99998.000000	4.008142	3.340711	0.342167	0.448119	2.909136	4.512507	2.044402	1.923407	1.703073	1.598589	1.429295	1.997028	2.146841	2.216228	0.195519	4.999991	13157.000000		1
7614.972168	1442.048706	3.216340	4.233974	514.219604	30713.710938	73.476242	52.876869	72.915001	50.061417	36.314106	93.384857	169.297256	87.189629	0.047823	0.000000	3.881668	3.158980	0.507362	0.626748	2.711149	4.487332	1.866147	1.723266	1.862817	1.699503	1.560075	1.970276	2.228650	1.940465	0.000000	0.000000	13273.000000		1
5828.130371	2631.974121	2.766114	4.526928	1069.721191	40868.691406	144.457748	109.620743	97.258034	89.268066	35.543171	184.395248	226.155228	149.114182	0.294166	99998.000000	3.765529	3.420282	0.441870	0.655804	3.029271	4.611391	2.159741	2.039893	1.987926	1.950696	1.550756	2.265750	2.354407	2.173519	0.000000	4.999991	13334.000000		1
7180.455078	1516.027588	2.719858	2.689020	427.178009	27361.953125	64.817108	40.939716	64.857193	39.043217	11.745961	67.345772	112.026062	56.999828	0.036526	0.000000	3.856152	3.180707	0.434546	0.429594	2.630609	4.437147	1.811690	1.612145	1.811958	1.591546	1.069889	1.828310	2.049319	1.755874	0.000000	0.000000	13358.000000		1
7023.973633	1633.770996	1.267417	2.429986	638.047119	39058.488281	101.812721	67.392029	101.399498	88.965866	43.499218	167.200317	258.725677	141.466522	0.366224	0.000000	3.846583	3.213191	0.102919	0.385604	2.804853	4.591715	2.007802	1.828609	2.006036	1.949223	1.638481	2.223237	2.412840	2.150654	0.000000	0.000000	13414.000000		1
9871.926758	2889.654297	1.723810	0.795605	1015.111267	44260.222656	128.154022	103.218903	111.449402	80.645935	31.885859	177.293396	247.855499	101.041786	2.003124	0.000000	3.994402	3.460846	0.236489	0.000000	3.006514	4.646014	2.107732	2.013759	2.047078	1.906582	1.503598	2.248693	2.394199	2.004501	0.301708	0.000000	13461.000000		1
12322.697266	3554.708984	1.859494	2.892547	1182.354736	52295.207031	179.997833	117.397934	141.229065	55.291435	43.634903	209.583221	268.109497	155.263168	0.787684	33096.847656	4.090706	3.550804	0.269395	0.461280	3.072748	4.718462	2.255267	2.069660	2.149924	1.742658	1.639834	2.321357	2.428312	2.191068	0.000000	4.519787	13477.000000		1
13433.209961	2811.003662	3.074487	3.028231	867.434143	45652.644531	101.482758	81.355194	128.576492	59.991055	54.884384	244.768677	296.045074	164.736404	0.528851	0.000000	4.128180	3.448861	0.487773	0.481189	2.938236	4.659466	2.006392	1.910385	2.109162	1.778087	1.739449	2.388756	2.471358	2.216789	0.000000	0.000000	13508.000000		1
11683.441406	2337.168701	2.519415	3.484625	493.043579	30680.474609	62.424122	44.757385	52.793606	47.936718	23.359322	84.623962	151.686020	108.831306	0.541256	0.000000	4.067571	3.368690	0.401300	0.542156	2.692885	4.486862	1.795352	1.650865	1.722581	1.680668	1.368460	1.927493	2.180946	2.036754	0.000000	0.000000	13540.000000		1
11800.336914	3961.216553	2.075356	2.726025	1279.079346	59391.847656	173.558990	133.865097	165.047867	62.430290	56.518764	283.892059	363.967529	289.522980	1.316856	0.000000	4.071894	3.597829	0.317093	0.435530	3.106898	4.773727	2.239447	2.126667	2.217610	1.795395	1.752193	2.453153	2.561063	2.461683	0.119538	0.000000	13606.000000		1
11927.599609	5650.269531	2.756862	3.737491	1560.288574	69175.812500	214.498703	157.480377	163.570755	71.382385	70.201309	368.179901	468.204041	305.367218	1.225927	0.000000	4.076553	3.752069	0.440415	0.572580	3.193205	4.839954	2.331425	2.197227	2.213706	1.853591	1.846345	2.566060	2.670435	2.484823	0.088465	0.000000	13701.000000		1
6245.286621	2681.594482	1.699140	3.466122	531.133911	30539.912109	63.238232	49.419998	55.390114	26.745266	33.039177	146.850723	172.738708	97.834694	0.726989	0.000000	3.795552	3.428393	0.230229	0.539844	2.725204	4.484868	1.800980	1.693903	1.743432	1.427247	1.519029	2.166876	2.237390	1.990493	0.000000	0.000000	13738.000000		1
6153.360352	1832.061523	1.310589	3.478457	453.099915	26150.447266	60.287094	40.375393	43.412872	21.943886	15.705482	81.608063	105.340515	98.395935	0.114435	0.000000	3.789112	3.262940	0.117467	0.541387	2.656194	4.417479	1.780224	1.606117	1.637619	1.341313	1.196051	1.911733	2.022595	1.992977	0.000000	0.000000	13755.000000		1
22539.431641	5435.120605	2.420735	2.914133	1650.558838	77526.453125	228.042480	171.258514	245.952835	96.881821	79.504951	416.983154	605.162170	320.144501	0.677019	0.000000	4.352943	3.735209	0.383947	0.464509	3.217631	4.889450	2.358016	2.233652	2.390852	1.986242	1.900394	2.620119	2.781872	2.505346	0.000000	0.000000	13830.000000		1
18245.859375	6233.725586	2.207957	5.828266	1705.896484	75004.562500	233.013474	172.010941	184.999649	111.437065	66.506996	333.130127	434.252106	302.221802	2.593718	99998.000000	4.261164	3.794748	0.343991	0.765539	3.231953	4.875088	2.367381	2.235556	2.267171	2.047030	1.822867	2.522614	2.637742	2.480326	0.413923	4.999991	13888.000000		1
8389.542969	3327.748779	2.066105	3.071404	1627.381470	68265.039062	224.073715	162.158401	194.645584	66.189369	56.938152	317.988983	472.305420	228.930603	1.044104	99998.000000	3.923738	3.522151	0.315152	0.487337	3.211489	4.834198	2.350391	2.209939	2.289245	1.820788	1.755403	2.502412	2.674223	2.359704	0.018744	4.999991	13911.000000		1
15841.128906	3927.175293	1.998263	3.324270	1131.096924	55312.218750	156.962296	109.148933	136.538696	100.927689	52.266289	288.274078	379.296783	248.493835	1.538265	99998.000000	4.199786	3.594080	0.300653	0.521696	3.053500	4.742821	2.195795	2.038019	2.135256	2.004010	1.718222	2.459805	2.578979	2.395316	0.187031	4.999991	13942.000000		1
14966.432617	2932.715820	2.112361	3.182418	958.293396	20254.703125	132.967728	104.433899	44.504517	37.288570	16.131037	29.036484	39.428684	73.294304	0.938075	99998.000000	4.175118	3.467270	0.324768	0.502757	2.981498	4.306526	2.123746	2.018842	1.648404	1.571576	1.207662	1.462944	1.595812	1.865070	0.000000	4.999991	13999.000000		1
3689.489990	785.070557	2.815454	2.269632	290.889069	24840.029297	42.971901	32.064716	42.444580	28.012682	17.361448	81.543304	118.588257	71.598244	0.431037	0.000000	3.566966	2.894909	0.449548	0.355955	2.463727	4.395152	1.633185	1.506027	1.627822	1.447355	1.239586	1.911388	2.074042	1.854902	0.000000	0.000000	14035.000000		1
29489.273438	5276.311035	2.556419	2.559503	2518.347656	99998.000000	356.970520	252.626053	296.282532	120.950401	97.350548	522.450073	679.446350	409.452667	2.550402	0.000000	4.469664	3.722330	0.407632	0.408156	3.401116	4.999991	2.552632	2.402478	2.471706	2.082607	1.988338	2.718045	2.832155	2.612204	0.406609	0.000000	14055.000000		1
7627.630859	1865.162354	1.554204	1.239663	399.294830	22405.218750	49.330570	44.905403	57.465473	20.223158	20.309504	68.557678	75.483757	50.055248	1.220954	99998.000000	3.882390	3.270717	0.191508	0.093304	2.601294	4.350349	1.693116	1.652299	1.759407	1.305849	1.307699	1.836056	1.877854	1.699450	0.086699	4.999991	14117.000000		1
26818.628906	4203.703125	4.659529	5.396543	2424.090088	99998.000000	313.119751	242.665573	353.168274	167.178726	119.235840	587.146912	815.537903	389.741394	0.755034	0.000000	4.428437	3.623632	0.668342	0.732116	3.384549	4.999991	2.495710	2.385008	2.547982	2.223181	2.076407	2.768747	2.911444	2.590776	0.000000	0.000000	14164.000000		1
8111.812012	2053.393799	2.692104	2.800035	460.032135	30403.076172	82.773712	54.529751	82.835388	21.965471	33.547993	95.784012	148.491272	117.151237	0.979948	0.000000	3.909118	3.312472	0.430092	0.447163	2.662788	4.482917	1.917892	1.736634	1.918216	1.341740	1.525667	1.981293	2.171701	2.068747	0.000000	0.000000	14244.000000		1
23527.910156	3937.931396	3.863925	5.177598	1598.206177	74645.656250	233.895416	164.653152	210.634781	111.844124	73.867882	406.865417	518.361084	289.251617	0.065164	0.000000	4.371583	3.595268	0.587029	0.714128	3.203633	4.873004	2.369022	2.216570	2.323530	2.048613	1.868456	2.609451	2.714632	2.461276	0.000000	0.000000	14283.000000		1
11197.502930	3417.436279	2.494745	3.244093	947.398560	44159.792969	134.454086	98.880081	132.415741	65.162483	60.191498	242.236923	347.278320	253.455566	0.311361	0.000000	4.049121	3.533700	0.397026	0.511093	2.976533	4.645027	2.128574	1.995109	2.121940	1.813998	1.779535	2.384240	2.540678	2.403902	0.000000	0.000000	14362.000000		1
18110.255859	6138.459473	2.016765	3.564802	1529.411011	72427.843750	214.964340	154.661835	197.032410	122.094467	76.001823	387.397766	543.897522	252.200485	1.083780	99998.000000	4.257925	3.788059	0.304655	0.552035	3.184524	4.859906	2.332366	2.189383	2.294538	2.086696	1.880824	2.588157	2.735517	2.401746	0.034941	4.999991	14427.000000		1
11775.358398	1775.265259	3.617226	4.872307	1159.960693	49093.429688	139.801300	112.667480	121.931030	56.413918	55.023151	266.752655	393.494324	216.028229	1.365650	0.000000	4.070974	3.249263	0.558376	0.687735	3.064443	4.691023	2.145511	2.051799	2.086114	1.751386	1.740546	2.426109	2.594939	2.334511	0.135339	0.000000	14451.000000		1
12698.635742	3964.192383	2.365228	3.657314	1164.740479	54846.421875	147.902283	117.527451	141.161224	58.816151	42.173210	224.382080	380.545685	218.516815	0.940582	99998.000000	4.103757	3.598155	0.373873	0.563162	3.066229	4.739148	2.169975	2.070139	2.149715	1.769497	1.625037	2.350988	2.580407	2.339485	0.000000	4.999991	14487.000000		1
8765.595703	1331.832886	1.958174	2.584173	706.996460	30358.167969	97.304291	76.911530	74.028229	39.934418	27.602545	110.058640	151.565765	113.752953	0.235247	0.000000	3.942781	3.124450	0.291851	0.412322	2.849417	4.482275	1.988132	1.885991	1.869397	1.601347	1.440949	2.041624	2.180601	2.055963	0.000000	0.000000	14538.000000		1
6817.412598	3324.868652	3.845422	5.390375	1049.775635	43472.718750	132.554504	107.634819	118.353889	84.284744	51.387421	194.241623	275.701660	228.566711	0.549752	0.000000	3.833620	3.521775	0.584944	0.731619	3.021096	4.638217	2.122395	2.031953	2.073183	1.925749	1.710857	2.288342	2.440439	2.359013	0.000000	0.000000	14564.000000		1
11741.656250	3582.727783	2.722941	2.951138	1072.592163	47742.292969	132.421906	108.239227	119.726158	46.487362	41.053814	197.599808	257.797485	151.220383	2.264846	99998.000000	4.069729	3.554214	0.435038	0.469990	3.030435	4.678903	2.121960	2.034385	2.078189	1.667335	1.613353	2.295787	2.411279	2.179610	0.355039	4.999991	14602.000000		1
4868.909180	637.877502	2.328223	2.232627	315.790253	18614.826172	36.388119	29.085823	32.570450	8.292173	10.025234	44.677208	50.190933	60.453613	0.290435	99998.000000	3.687432	2.804737	0.367025	0.348816	2.499399	4.269859	1.560960	1.463681	1.512824	0.918668	1.001095	1.650086	1.700625	1.781422	0.000000	4.999991	14620.000000		1
24103.406250	5213.797363	2.174036	3.194753	1671.774902	72064.523438	240.272583	174.613617	229.365402	93.039482	70.725548	354.731720	461.009705	232.020508	3.191338	0.000000	4.382079	3.717154	0.337267	0.504437	3.223178	4.857721	2.380704	2.242078	2.360528	1.968667	1.849576	2.549900	2.663710	2.365526	0.503973	0.000000	14660.000000		1
8613.881836	1753.722168	2.599592	2.041435	572.483765	23381.544922	63.481846	60.151409	39.755562	39.348507	15.326181	58.942581	77.488190	72.742310	0.621092	0.000000	3.935199	3.243961	0.414905	0.309936	2.757763	4.368873	1.802649	1.779246	1.599398	1.594928	1.185434	1.770429	1.889235	1.861787	0.000000	0.000000	14690.000000		1
8274.741211	3659.099609	1.649800	1.899583	817.011902	43722.417969	118.369308	82.166222	104.714516	59.497654	45.574574	234.937714	275.254517	161.834610	1.375774	99998.000000	3.917754	3.563374	0.217431	0.278658	2.912228	4.640704	2.073239	1.914693	2.020007	1.774500	1.658723	2.370953	2.439734	2.209071	0.138547	4.999991	14733.000000		1
5852.171387	2358.998535	2.007514	2.658183	826.056519	38421.226562	118.492661	83.260948	95.817932	43.533138	32.869572	156.148193	190.686066	107.372696	0.462355	0.000000	3.767317	3.372728	0.302659	0.424585	2.917010	4.584571	2.073691	1.920441	1.981447	1.638820	1.516794	2.193537	2.280319	2.030894	0.000000	0.000000	14762.000000		1
7773.818359	67.376610	1.631298	2.429986	396.396118	20933.259766	50.483887	41.266590	39.829571	13.605455	12.032748	42.635773	65.726807	25.101633	0.052539	99998.000000	3.890634	1.828509	0.212533	0.385604	2.598130	4.320837	1.703153	1.615599	1.600206	1.133713	1.080365	1.629774	1.817743	1.399702	0.000000	4.999991	14789.000000		0
5624.942871	103.397758	1.674470	2.726025	368.870667	18908.689453	50.887856	38.367878	48.309853	12.785181	13.442018	14.249957	28.524584	0.064759	1.015307	99998.000000	3.750118	2.014511	0.223877	0.435530	2.566874	4.276661	1.706614	1.583968	1.684036	1.106707	1.128464	1.153814	1.455219	0.000000	0.006597	4.999991	14810.000000		0
11457.649414	3473.896484	1.544953	3.379778	594.106934	29675.580078	66.010513	61.045692	71.798691	33.742268	36.918522	133.858932	177.524673	96.271240	0.697137	0.000000	4.059095	3.540817	0.188915	0.528888	2.773865	4.472399	1.819613	1.785655	1.856117	1.528174	1.567244	2.126647	2.249259	1.983497	0.000000	0.000000	14860.000000		1
20103.404297	3843.131104	2.500912	4.052033	1399.129272	58681.277344	194.232376	144.861710	186.615540	79.174995	64.644417	276.969086	368.161407	209.515381	0.910872	99998.000000	4.303269	3.584685	0.398098	0.607673	3.145858	4.768499	2.288322	2.160954	2.270948	1.898588	1.810531	2.442431	2.566038	2.321216	0.000000	4.999991	14923.000000		1
9261.105469	1664.821167	2.500912	2.337474	667.345764	28085.390625	87.118706	70.207481	78.678513	33.273540	34.975765	143.680634	188.872833	109.084175	1.007433	99998.000000	3.966663	3.221368	0.398098	0.368747	2.824351	4.448481	1.940111	1.846383	1.895856	1.522099	1.543767	2.157398	2.276170	2.037762	0.003216	4.999991	14975.000000		1
10279.334961	3376.521240	0.909703	0.487231	1026.545776	46736.976562	134.854980	101.615356	135.428558	72.652885	34.877087	222.732285	279.898621	188.589127	1.870454	0.000000	4.011965	3.528470	0.000000	0.000000	3.011378	4.669661	2.129867	2.006959	2.131710	1.861253	1.542540	2.347783	2.447001	2.275517	0.271947	0.000000	14994.000000		1
7288.216309	2120.162842	3.003561	2.386814	412.351379	22609.552734	52.368050	39.770977	40.273628	34.365185	10.197924	37.442757	57.376041	33.671345	0.516076	0.000000	3.862621	3.326369	0.477637	0.377819	2.615268	4.354292	1.719066	1.599566	1.605021	1.536119	1.008512	1.573368	1.758731	1.527260	0.000000	0.000000	15033.000000		1
12890.200195	2377.371338	1.492530	2.547168	907.834167	45734.906250	138.034317	95.537308	100.344856	90.153099	44.412006	189.797958	241.092865	179.609283	0.518970	99998.000000	4.110260	3.376097	0.173923	0.406058	2.958007	4.660248	2.139987	1.980173	2.001495	1.954981	1.647500	2.278291	2.382184	2.254329	0.000000	4.999991	15082.000000		1
4439.007812	1719.036377	2.605759	3.071404	392.257751	23481.939453	55.519634	40.002258	46.552120	38.725590	19.994963	60.842167	77.213737	43.449879	0.288851	99998.000000	3.647286	3.235285	0.415934	0.487337	2.593571	4.370734	1.744447	1.602085	1.667939	1.587998	1.300921	1.784205	1.887695	1.637989	0.000000	4.999991	15101.000000		1
7900.149902	1733.807495	2.365228	2.152450	780.950684	36761.058594	110.851158	82.360497	91.815239	36.896935	38.512814	169.343506	248.259476	99.564674	1.209616	99998.000000	3.897635	3.239001	0.373873	0.332933	2.892624	4.565388	2.044740	1.915719	1.962915	1.566990	1.585605	2.228769	2.394906	1.998105	0.082648	4.999991	15157.000000		1
8960.894531	464.670105	2.608843	3.626477	218.103592	22098.142578	40.554249	22.289263	52.775105	37.220726	18.884815	48.732323	75.101372	87.442497	0.105661	0.000000	3.952351	2.667145	0.416448	0.559485	2.338663	4.344356	1.608036	1.348096	1.722429	1.570785	1.276113	1.687817	1.875648	1.941723	0.000000	0.000000	15190.000000		1
22919.996094	6476.671875	3.052901	3.965688	2320.365479	93581.054688	315.210510	230.478638	254.963516	155.987839	115.973244	515.215637	780.044067	360.723419	1.430367	99998.000000	4.360215	3.811352	0.484713	0.598319	3.365556	4.971188	2.498601	2.362631	2.406478	2.193091	2.064358	2.711989	2.892119	2.557174	0.155448	4.999991	15220.000000		1
19198.175781	8723.940430	0.983713	2.226459	2456.796143	99998.000000	332.090912	252.669220	422.759003	163.472076	139.767380	721.631897	932.060059	629.119690	2.265837	99998.000000	4.283260	3.940713	0.000000	0.347615	3.390369	4.999991	2.521257	2.402552	2.626093	2.213444	2.145406	2.858316	2.969444	2.798733	0.355229	4.999991	15284.000000		1
6195.145020	2669.256592	1.674470	2.602675	640.800903	30524.677734	100.542221	66.547081	75.477592	18.329742	27.328093	94.146545	134.848816	78.675430	2.252408	0.000000	3.792052	3.426390	0.223877	0.415420	2.806723	4.484651	2.002348	1.823129	1.877818	1.263156	1.436609	1.973804	2.129847	1.895839	0.352647	0.000000	15316.000000		1
8373.732422	2137.524414	1.921169	3.731324	527.023315	28880.470703	73.503998	55.951355	69.655495	41.676731	20.889246	95.854935	116.053421	86.665398	0.887596	99998.000000	3.922919	3.329911	0.283566	0.571863	2.721830	4.460604	1.866311	1.747811	1.842955	1.619894	1.319923	1.981614	2.064658	1.937846	0.000000	4.999991	15365.000000		1
6257.165039	1639.981567	1.902667	3.324270	843.408691	39400.937500	123.772018	85.629257	92.789696	94.223640	26.717512	156.391815	234.080444	116.559158	1.427171	99998.000000	3.796378	3.214839	0.279363	0.521696	2.926038	4.595507	2.092623	1.932622	1.967500	1.974160	1.426796	2.194214	2.369365	2.066546	0.154476	4.999991	15417.000000		1
14186.770508	1864.804688	1.834825	3.984190	961.142761	39708.917969	123.318710	99.672607	104.810112	71.542740	33.705265	140.590729	189.119537	141.229065	1.406638	0.000000	4.151884	3.270633	0.263595	0.600340	2.982788	4.598888	2.091029	1.998576	2.020403	1.854566	1.527698	2.147957	2.276736	2.149924	0.148182	0.000000	15468.000000		1
7796.046387	1504.876831	1.554204	2.322055	1364.138062	63873.414062	193.624878	140.504395	189.773285	100.795082	66.164696	291.712433	392.263916	238.450104	0.518221	0.000000	3.891874	3.177501	0.191508	0.365873	3.134858	4.805320	2.286961	2.147690	2.278235	2.003439	1.820626	2.464955	2.593578	2.377398	0.000000	0.000000	15535.000000		1
8827.420898	1971.258423	1.915002	3.999609	718.686890	38142.167969	98.016640	71.962128	103.835648	34.130821	31.941366	154.560074	192.823105	173.491135	0.223960	0.000000	3.945834	3.294744	0.282169	0.602018	2.856540	4.581405	1.991300	1.857104	2.016346	1.533147	1.504354	2.189097	2.285159	2.239277	0.000000	0.000000	15562.000000		1
11068.629883	2699.902588	1.446273	1.853327	885.803955	43883.882812	122.788307	85.860535	121.906357	50.425297	51.486103	216.897842	289.461304	234.583084	0.847807	0.000000	4.044094	3.431348	0.160250	0.267952	2.947338	4.642305	2.089157	1.933794	2.086026	1.702649	1.711690	2.336255	2.461591	2.370297	0.000000	0.000000	15581.000000		1
10003.068359	2525.033203	2.793867	3.762161	557.530701	30506.638672	61.705612	50.881691	62.818844	83.600159	17.904186	85.909882	143.628220	150.366180	1.442936	0.000000	4.000133	3.402267	0.446206	0.575437	2.746269	4.484395	1.790325	1.706562	1.798090	1.922207	1.252955	1.934043	2.157240	2.177150	0.159247	0.000000	15628.000000		1
11898.041992	2765.413574	3.108409	2.602675	1139.811523	53822.589844	151.510254	104.865623	118.363144	58.063717	48.593555	259.320831	353.507477	168.797699	0.069427	0.000000	4.075476	3.441760	0.492538	0.415420	3.056833	4.730965	2.180442	2.020633	2.073216	1.763905	1.686579	2.413837	2.548398	2.227366	0.000000	0.000000	15671.000000		1
22849.406250	4804.356934	1.230412	2.639680	1941.534302	82748.492188	251.589905	183.124741	188.767990	101.948402	82.255646	393.324707	504.567505	271.714386	1.824861	0.000000	4.358875	3.681635	0.090050	0.421551	3.288145	4.917760	2.400693	2.262747	2.275928	2.008380	1.915166	2.594751	2.702919	2.434113	0.261230	0.000000	15699.000000		1
10932.159180	3798.321289	1.998263	2.929552	1327.222656	57836.027344	161.026672	123.842949	151.211136	84.124390	31.377041	176.355942	265.879944	116.519066	1.121891	99998.000000	4.038706	3.579592	0.300653	0.466801	3.122944	4.762198	2.206898	2.092871	2.179584	1.924922	1.496612	2.246390	2.424685	2.066397	0.049951	4.999991	15721.000000		1
9458.039062	1189.515259	2.451572	3.444536	920.773560	38941.050781	111.390808	85.740273	89.490097	31.799515	17.950443	82.126129	84.272415	92.761948	2.067053	0.000000	3.975801	3.075370	0.389445	0.537131	2.964153	4.590408	2.046849	1.933185	1.951775	1.502421	1.254075	1.914481	1.925685	1.967370	0.315352	0.000000	15746.000000		1
2861.678711	656.194946	0.370049	1.396934	94.300728	14593.787109	23.939064	17.194927	3.182418	42.586433	7.095683	14.521326	13.916913	50.542477	1.840525	0.000000	3.456621	2.817033	0.000000	0.145176	1.974515	4.164168	1.379107	1.235400	0.502757	1.629271	0.850994	1.162006	1.143543	1.703657	0.264942	0.000000	15785.000000		1
5883.751953	2557.190430	4.011944	5.106671	1067.309692	49264.394531	151.016861	111.908882	120.096207	52.090515	35.339645	196.545166	271.674286	155.636292	0.794261	0.000000	3.769654	3.407763	0.603355	0.708138	3.028291	4.692533	2.179025	2.048865	2.079529	1.716759	1.548262	2.293462	2.434049	2.192111	0.000000	0.000000	15804.000000		1
5330.615723	1518.426758	2.932636	5.415045	534.344055	27817.482422	80.809372	56.802467	47.279884	35.256386	27.229414	91.954002	130.158447	84.957001	0.968414	99998.000000	3.726777	3.181394	0.467258	0.733602	2.727821	4.444318	1.907462	1.754367	1.674676	1.547238	1.435038	1.963571	2.114472	1.929199	0.000000	4.999991	15902.000000		1
9580.069336	2830.875244	3.126911	2.460824	822.044556	34477.339844	96.092384	83.014244	79.834915	72.554207	34.195580	122.011208	172.738708	107.156837	1.270210	0.000000	3.981369	3.451921	0.495116	0.391080	2.914895	4.537534	1.982689	1.919153	1.902193	1.860663	1.533970	2.086400	2.237390	2.030020	0.103875	0.000000	15936.000000		1
10178.974609	1036.148560	2.211041	2.022933	488.689331	30935.431641	72.649803	47.939804	58.507774	24.059330	15.609885	93.168999	133.100327	93.471207	0.410003	0.000000	4.007704	3.015422	0.344597	0.305981	2.689033	4.490456	1.861234	1.680696	1.767214	1.381284	1.193400	1.969271	2.124179	1.970678	0.000000	0.000000	15989.000000		1
15116.706055	3709.096191	2.544085	3.789915	1307.668701	61459.375000	171.388031	129.177811	162.303345	74.697403	58.085304	291.589081	430.224731	218.325623	0.872539	0.000000	4.179457	3.569268	0.405532	0.578629	3.116498	4.788588	2.233980	2.111188	2.210327	1.873306	1.764066	2.464771	2.633695	2.339105	0.000000	0.000000	16010.000000		1
23356.968750	4134.883301	1.569623	2.991227	1337.892334	62791.667969	182.868790	140.553726	184.463089	124.885254	79.668388	369.912964	508.372833	280.382782	1.000329	0.000000	4.368416	3.616463	0.195795	0.475849	3.126421	4.797902	2.262140	2.147842	2.265909	2.096511	1.901286	2.568099	2.706182	2.447751	0.000143	0.000000	16065.000000		1
7409.110840	1975.177856	1.847160	2.266548	0.000000	3402.378418	0.000000	0.000000	0.000000	14.388725	0.000000	0.000000	0.000000	0.000000	0.709109	99998.000000	3.869766	3.295606	0.266504	0.355365	0.000000	3.531783	0.000000	0.000000	0.000000	1.158022	0.000000	0.000000	0.000000	0.000000	0.000000	4.999991	16165.000000		1
15774.156250	2450.542236	2.673601	3.860841	1095.840454	44698.003906	140.078827	111.652931	116.855194	69.202179	45.719509	216.274933	281.653290	234.259293	1.270494	0.000000	4.197946	3.389262	0.427097	0.586682	3.039747	4.650288	2.146373	2.047870	2.067648	1.840120	1.660102	2.335006	2.449715	2.369697	0.103973	0.000000	16235.000000		1
17903.773438	3835.400146	2.272716	3.552467	879.451477	48689.875000	117.549034	90.304207	133.932938	61.193710	42.401409	194.537659	263.406799	190.963608	1.393293	99998.000000	4.252944	3.583811	0.356545	0.550530	2.944212	4.687438	2.070219	1.955708	2.126887	1.786707	1.627380	2.289004	2.420627	2.280951	0.144043	4.999991	16311.000000		1
2733.185547	634.738281	2.840123	2.701355	154.371964	16985.992188	24.361536	17.460129	40.458652	63.142635	7.471899	26.307375	22.711737	50.934113	0.662913	0.000000	3.436669	2.802595	0.453337	0.431582	2.188568	4.230091	1.386705	1.242047	1.607011	1.800323	0.873431	1.420078	1.356250	1.707009	0.000000	0.000000	16347.000000		1
8743.997070	4290.312988	2.994310	2.479326	936.482117	41643.062500	117.178986	93.690147	103.021545	43.221684	32.166477	152.244186	230.802429	133.692413	0.078622	0.000000	3.941710	3.632489	0.476297	0.394334	2.971499	4.619543	2.068850	1.971694	2.012928	1.635702	1.507403	2.182541	2.363240	2.126107	0.000000	0.000000	16371.000000		1
9232.550781	5867.608398	2.254213	3.281098	2742.893066	99389.593750	370.690063	275.784912	270.857117	122.307243	80.877213	476.311218	592.071655	339.775574	2.525014	0.000000	3.965322	3.768461	0.352995	0.516019	3.438209	4.997341	2.569011	2.440571	2.432740	2.087452	1.907826	2.677891	2.772374	2.531192	0.402264	0.000000	16399.000000		1
16516.310547	4218.754883	2.318972	4.227806	888.141418	43042.636719	113.160873	93.483543	118.816452	51.109886	43.141506	175.794693	215.047607	196.054855	0.129487	0.000000	4.217913	3.625184	0.365295	0.626115	2.948482	4.633899	2.053696	1.970735	2.074877	1.708505	1.634895	2.245006	2.332535	2.292378	0.000000	0.000000	16460.000000		1
8552.151367	1260.675537	2.941887	4.002693	420.319763	27985.515625	63.358498	46.820404	71.875786	31.238274	25.505604	109.050255	151.793961	138.903931	0.853332	99998.000000	3.932075	3.100603	0.468626	0.602352	2.623580	4.446933	1.801805	1.670435	1.856583	1.494687	1.406636	2.037627	2.181254	2.142715	0.000000	4.999991	16517.000000		1
19366.884766	4673.356934	3.432201	5.282444	1414.140869	68255.421875	174.413177	142.715424	166.965958	68.714951	78.342384	379.802521	490.234283	282.020233	1.436213	99998.000000	4.287060	3.669629	0.535573	0.722835	3.150493	4.834137	2.241579	2.154471	2.222628	1.837051	1.893997	2.579558	2.690404	2.450280	0.157219	4.999991	16547.000000		1
11960.841797	1132.225464	1.384599	3.154665	873.842163	33226.972656	116.284706	86.215164	103.712303	37.448925	18.042955	121.517807	173.192017	69.069580	0.815179	0.000000	4.077762	3.053933	0.141324	0.498953	2.941433	4.521491	2.065523	1.935584	2.015830	1.573439	1.256308	2.084640	2.238528	1.839287	0.000000	0.000000	16578.000000		1
13469.141602	2665.997070	2.192538	3.780664	859.700134	48191.546875	106.577095	84.549950	130.435974	42.759121	40.184200	173.389374	281.785889	168.625000	0.132822	99998.000000	4.129340	3.425860	0.340947	0.577568	2.934347	4.682971	2.027664	1.927113	2.115397	1.631029	1.604055	2.239022	2.449919	2.226922	0.000000	4.999991	16616.000000		1
7575.050293	918.861633	2.685936	5.304030	276.426331	17782.589844	35.903969	29.431202	34.775322	58.458435	20.016548	41.448532	65.834740	42.490837	0.840711	0.000000	3.879385	2.963250	0.429096	0.724606	2.441579	4.249995	1.555142	1.468808	1.541271	1.766847	1.301389	1.617509	1.818455	1.628295	0.000000	0.000000	16755.000000		1
24084.332031	10710.281250	1.995179	4.132210	3128.983398	99998.000000	403.309845	311.254089	363.526550	189.329224	128.644333	720.759155	983.453613	560.617554	3.676462	99998.000000	4.381734	4.029801	0.299982	0.616182	3.495403	4.999991	2.605639	2.493115	2.560536	2.277218	2.109391	2.857790	2.992754	2.748667	0.565430	4.999991	16805.000000		1
9529.301758	2240.786377	3.327354	5.199183	970.101013	41788.460938	135.527237	99.062027	118.067108	39.320751	39.490360	161.153107	212.148895	119.192673	0.273672	0.000000	3.979061	3.350400	0.522099	0.715935	2.986817	4.621057	2.132027	1.995907	2.072129	1.594622	1.596491	2.207239	2.326641	2.076250	0.000000	0.000000	16914.000000		1
4955.154785	1334.605103	4.301816	3.891678	406.060547	23529.865234	55.494961	41.951183	44.572361	27.642633	24.299862	71.795609	113.598770	101.763382	0.443438	0.000000	3.695057	3.125353	0.633652	0.590137	2.608591	4.371619	1.744254	1.622744	1.649066	1.441579	1.385604	1.856098	2.055374	2.007591	0.000000	0.000000	17066.000000		1
11050.435547	3810.532715	3.176251	5.485971	836.618347	41223.691406	121.779930	87.254387	104.193367	66.676598	31.839603	143.162567	221.208908	151.411575	0.657198	99998.000000	4.043379	3.580986	0.501915	0.739254	2.922527	4.615147	2.085576	1.940787	2.017840	1.823973	1.502968	2.155829	2.344803	2.180159	0.000000	4.999991	17139.000000		1
9622.473633	944.734192	1.514116	0.860363	691.275574	39416.199219	84.112061	69.405708	91.728889	58.628040	36.631733	169.688889	219.105804	87.183464	0.938215	99998.000000	3.983287	2.975310	0.180159	0.000000	2.839651	4.595675	1.924858	1.841395	1.962506	1.768105	1.563857	2.229653	2.340654	1.940434	0.000000	4.999991	17181.000000		1
15674.890625	3351.308594	3.759078	3.558635	948.952759	40613.136719	120.552597	91.611710	74.934853	55.306854	26.147020	150.825668	231.931076	125.310806	0.240557	99998.000000	4.195205	3.525214	0.575081	0.551283	2.977245	4.608666	2.081177	1.961951	1.874684	1.742779	1.417422	2.178475	2.365359	2.097989	0.000000	4.999991	17245.000000		1
24944.908203	6837.685059	3.500043	4.952485	1845.229126	77630.812500	235.094986	182.174957	196.902893	111.995224	71.675339	372.330627	514.386108	253.541916	1.487243	0.000000	4.396982	3.834909	0.544073	0.694823	3.266050	4.890034	2.371243	2.260489	2.294252	2.049200	1.855370	2.570929	2.711289	2.404050	0.172382	0.000000	17277.000000		1
11836.604492	1706.285034	2.960389	4.619441	603.740540	42262.203125	72.248917	52.688759	100.949272	30.451920	15.064064	144.436157	153.055206	174.601288	0.823460	99998.000000	4.073227	3.232052	0.471349	0.664589	2.780850	4.625952	1.858831	1.721718	2.004103	1.483615	1.177942	2.159676	2.184848	2.242048	0.000000	4.999991	17299.000000		1
11270.784180	5800.882812	2.482410	3.533965	1660.445312	67076.007812	227.314713	175.162521	192.820023	87.750870	77.626953	347.537354	447.888397	244.605240	0.694265	0.000000	4.051954	3.763494	0.394873	0.548262	3.220225	4.826567	2.356627	2.243441	2.285152	1.943251	1.890013	2.541002	2.651170	2.388466	0.000000	0.000000	17351.000000		1
8813.500977	674.752869	1.384599	2.411484	437.992676	24410.666016	77.932243	47.727024	57.702919	51.785225	22.733322	95.648323	143.190323	57.983540	0.305138	99998.000000	3.945148	2.829145	0.141324	0.382284	2.641467	4.387579	1.891717	1.678764	1.761198	1.714206	1.356663	1.980677	2.155914	1.763305	0.000000	4.999991	17369.000000		1
9478.142578	1551.015747	1.218077	4.150712	920.218506	45385.527344	135.740005	94.547432	120.984322	53.851330	43.906273	188.764893	301.675995	212.814972	1.048591	0.000000	3.976723	3.190616	0.085675	0.618123	2.963891	4.656918	2.132708	1.975650	2.082729	1.731196	1.642527	2.275921	2.479541	2.328002	0.020606	0.000000	17420.000000		1
9522.467773	2213.211670	2.303553	0.740097	789.566650	35770.769531	112.035309	79.350769	84.488274	57.709087	27.688890	130.531570	157.733231	111.097855	1.961600	99998.000000	3.978750	3.345023	0.362398	0.000000	2.897389	4.553528	2.049355	1.899551	1.926796	1.761244	1.442306	2.115716	2.197923	2.045706	0.292610	4.999991	17463.000000		1
11242.614258	2031.382080	2.664350	2.448488	834.330200	38534.968750	123.340302	82.866226	95.740837	54.347813	37.766548	146.332657	198.528015	165.205139	1.017268	0.000000	4.050867	3.307792	0.425591	0.388898	2.921338	4.585855	2.091105	1.918378	1.981097	1.735182	1.577107	2.165341	2.297822	2.218024	0.007435	0.000000	17507.000000		1
8188.973145	507.389130	1.353761	1.936588	419.693756	30143.777344	65.816238	42.641941	43.085999	20.195406	20.010382	75.881561	106.931725	57.295864	0.659783	0.000000	3.913229	2.705341	0.131542	0.287037	2.622932	4.479198	1.818333	1.629837	1.634336	1.305253	1.301255	1.880136	2.029107	1.758123	0.000000	0.000000	17552.000000		1
10103.771484	1520.523682	2.692104	4.477589	572.064392	37827.746094	87.115623	56.188805	90.063675	40.403145	29.631645	154.671082	204.242188	146.159973	0.539519	0.000000	4.004484	3.181993	0.430092	0.651044	2.757445	4.577810	1.940096	1.749650	1.954550	1.606415	1.471756	2.189409	2.310145	2.164829	0.000000	0.000000	17567.000000		1
6719.041016	1631.859009	2.988143	4.082870	585.589661	27357.351562	77.978500	53.660137	37.757298	41.941929	17.972029	48.319103	57.005993	84.432770	0.124901	0.000000	3.827307	3.212683	0.475401	0.610966	2.767593	4.437074	1.891975	1.729652	1.577001	1.622648	1.254597	1.684119	1.755921	1.926511	0.000000	0.000000	17599.000000		1
16077.497070	4145.069336	2.383730	3.709738	1292.783447	57568.371094	175.144028	132.662445	166.321457	64.968208	72.295174	324.915039	474.254364	272.093689	1.060155	0.000000	4.206218	3.617532	0.377257	0.569343	3.111526	4.760184	2.243395	2.122748	2.220948	1.812701	1.859109	2.511770	2.676011	2.434718	0.025369	0.000000	17634.000000		1
10318.720703	2426.705078	2.732193	3.000478	1136.052490	50133.328125	129.748306	110.740143	120.907227	63.623699	36.175339	213.567413	287.527802	175.643585	0.894277	0.000000	4.013626	3.385017	0.436511	0.477190	3.055398	4.700127	2.113102	2.044305	2.082452	1.803619	1.558413	2.329535	2.458680	2.244632	0.000000	0.000000	17676.000000		1
12335.824219	1806.361694	1.526451	1.572707	738.342651	39458.281250	101.741791	74.589470	92.092773	64.949707	41.467033	188.767990	255.518600	166.858017	0.582396	0.000000	4.091168	3.256805	0.183683	0.196648	2.868258	4.596138	2.007499	1.872678	1.964226	1.812577	1.617703	2.275928	2.407423	2.222347	0.000000	0.000000	17713.000000		1
7646.928711	2127.687256	1.544953	1.649800	328.655640	20274.015625	34.263420	31.478806	50.123089	28.913134	10.749913	14.993137	39.413265	26.748350	0.010496	99998.000000	3.883487	3.327908	0.188915	0.217431	2.516741	4.306940	1.534831	1.498018	1.700038	1.461095	1.031405	1.175892	1.595642	1.427297	0.000000	4.999991	17733.000000		1
6518.379395	1407.171631	2.007514	2.275799	474.220428	28392.371094	68.357239	47.545086	68.980148	53.863667	15.656141	71.107933	129.319672	82.770630	1.002398	99998.000000	3.814140	3.148347	0.302659	0.357134	2.675980	4.453202	1.834785	1.677106	1.838724	1.731296	1.194685	1.851918	2.111665	1.917876	0.001040	4.999991	17751.000000		1
4789.897461	0.000000	1.915002	1.652884	103.181900	16838.273438	21.102024	7.172776	16.646021	17.312109	2.133947	0.000000	3.537048	5.674079	0.133637	99998.000000	3.680326	0.000000	0.282169	0.218242	2.013603	4.226297	1.324324	0.855687	1.221310	1.238350	0.329184	0.000000	0.548641	0.753895	0.000000	4.999991	17765.000000		0
5766.616211	1463.838501	2.926468	3.459955	583.505066	28044.519531	78.163528	54.687023	40.970554	30.550600	7.647672	21.502911	36.668739	20.815237	0.167941	0.000000	3.760921	3.165493	0.466344	0.539070	2.766045	4.447848	1.893004	1.737884	1.612472	1.485020	0.883529	1.332497	1.564296	1.318381	0.000000	0.000000	17780.000000		1
10905.722656	3053.453369	2.679769	5.624740	1208.363037	52196.390625	151.032272	116.574577	104.914963	77.728722	49.944233	247.716736	327.107574	215.667435	0.393162	0.000000	4.037654	3.484791	0.428097	0.750102	3.082197	4.717640	2.179070	2.066604	2.020838	1.890581	1.698485	2.393955	2.514691	2.333785	0.000000	0.000000	17797.000000		1
12067.212891	1560.951538	0.533487	2.189455	713.139282	33577.546875	101.353241	68.153709	66.204788	37.344078	36.409702	148.870575	224.958740	92.320969	2.818069	99998.000000	4.081607	3.193389	0.000000	0.340336	2.853174	4.526049	2.005838	1.833490	1.820889	1.572222	1.561217	2.172809	2.352103	1.965300	0.449952	4.999991	17829.000000		1
54435.242188	11050.318359	2.630429	2.602675	3886.855225	99998.000000	556.497681	387.996002	519.215271	237.256699	206.354553	1104.027832	1389.063965	789.184265	2.357064	99998.000000	4.735880	4.043375	0.420027	0.415420	3.589598	4.999991	2.745463	2.588827	2.715348	2.375218	2.314614	3.042980	3.142722	2.897178	0.372371	4.999991	17858.000000		1
16125.197266	4159.260254	1.847160	4.008861	1173.683350	49486.328125	144.093857	118.979889	113.200966	101.883644	57.823185	262.944244	388.865631	211.273102	1.174900	99998.000000	4.207505	3.619016	0.266504	0.603021	3.069551	4.694485	2.158645	2.075474	2.053850	2.008105	1.762102	2.419864	2.589800	2.324844	0.070001	4.999991	17951.000000		1
11275.943359	770.247009	2.426902	3.577137	825.683411	36755.199219	122.849983	79.831825	64.499481	74.641899	35.185459	170.111359	221.208908	159.379959	0.082106	99998.000000	4.052153	2.886630	0.385052	0.553536	2.916814	4.565319	2.089375	1.902176	1.809556	1.872983	1.546363	2.230733	2.344803	2.202434	0.000000	4.999991	17975.000000		1
7642.679688	965.567932	1.171821	2.198706	738.317993	38757.816406	100.779663	69.575317	56.972073	34.143154	26.159355	114.187759	177.410568	49.170216	0.557791	0.000000	3.883246	2.984783	0.068861	0.342167	2.868243	4.588359	2.003373	1.842455	1.755662	1.533304	1.417627	2.057620	2.248980	1.691702	0.000000	0.000000	17993.000000		1
3550.814209	540.400574	2.414567	3.250261	313.418884	22714.578125	45.858280	34.926426	62.427208	61.076530	15.983018	57.357540	111.859543	42.432243	0.521999	0.000000	3.550328	2.732716	0.382839	0.511918	2.496125	4.356305	1.661418	1.543154	1.795374	1.785874	1.203659	1.758590	2.048673	1.627696	0.000000	0.000000	18069.000000		1
18213.507812	4919.044434	3.194753	4.619441	1793.425415	77089.648438	251.737930	181.687714	229.815628	96.570366	85.166695	394.336182	548.942505	416.801208	2.213460	0.000000	4.260394	3.691881	0.504437	0.664589	3.253683	4.886996	2.400949	2.259326	2.361380	1.984844	1.930270	2.595867	2.739527	2.619929	0.345072	0.000000	18094.000000		1
11911.067383	2242.485596	2.081524	3.327354	664.607361	32432.654297	76.103592	56.962822	55.026234	40.433983	12.843772	74.083740	107.298691	122.190063	0.736106	0.000000	4.075951	3.350730	0.318381	0.522099	2.822565	4.510983	1.881405	1.755592	1.740570	1.606747	1.108693	1.869723	2.030594	2.087036	0.000000	0.000000	18168.000000		1
10097.863281	2692.671387	1.945839	3.774496	771.107361	44361.660156	121.428383	76.951614	106.203964	78.074097	39.351589	161.153107	223.336700	114.431381	0.916189	99998.000000	4.004230	3.430183	0.289107	0.576859	2.887115	4.647008	2.084320	1.886218	2.026141	1.892507	1.594962	2.207239	2.348960	2.058545	0.000000	4.999991	18200.000000		1
16077.768555	3011.579346	4.061284	3.607974	1466.521362	69696.007812	196.054855	142.715424	188.194412	102.879692	109.645416	459.831696	591.615295	301.571136	1.117125	0.000000	4.206226	3.478794	0.608663	0.557263	3.166288	4.843208	2.292378	2.154471	2.274607	2.012330	2.039990	2.662599	2.772039	2.479390	0.048102	0.000000	18228.000000		1
6565.588379	3293.099854	3.302684	6.685545	768.800720	34723.183594	107.896935	83.578575	88.312111	55.914352	29.940020	149.841949	198.857971	155.244659	0.990212	99998.000000	3.817274	3.517605	0.518867	0.825137	2.885814	4.540619	2.033009	1.922095	1.946020	1.747523	1.476252	2.175633	2.298543	2.191017	0.000000	4.999991	18291.000000		1
11663.507812	3540.153564	3.049818	2.457740	2077.672119	80376.648438	304.981750	212.679291	230.102417	102.648415	76.871437	429.413696	607.317688	339.254425	0.580155	0.000000	4.066829	3.549022	0.484274	0.390536	3.317577	4.905130	2.484274	2.327725	2.361921	2.011352	1.885765	2.632876	2.783416	2.530525	0.000000	0.000000	18312.000000		1
8055.647461	312.247040	3.450704	5.421213	273.425873	19492.322266	33.615837	24.497221	26.847029	25.169476	14.206784	72.967430	96.804726	97.662003	0.888863	0.000000	3.906101	2.494498	0.537908	0.734096	2.436840	4.289864	1.526544	1.389117	1.428896	1.400874	1.152496	1.863129	1.985897	1.989726	0.000000	0.000000	18349.000000		1
10373.817383	2571.400146	2.426902	3.330438	1673.107178	63938.726562	223.497055	172.852814	161.714340	96.524109	64.949707	292.020813	373.372925	216.947189	1.392428	0.000000	4.015939	3.410170	0.385052	0.522501	3.223524	4.805764	2.349272	2.237676	2.208749	1.984636	1.812577	2.465414	2.572143	2.336354	0.143773	0.000000	18426.000000		1
21855.597656	7088.198730	2.220292	3.052901	1793.009033	76597.726562	227.444229	180.173599	197.155746	99.660271	58.116142	352.764282	491.005219	258.812012	0.843486	99998.000000	4.339563	3.850536	0.346410	0.484713	3.253582	4.884216	2.356875	2.255691	2.294809	1.998522	1.764297	2.547485	2.691086	2.412984	0.000000	4.999991	18489.000000		1
10128.614258	3005.229736	3.136162	4.255559	1016.458862	53258.832031	149.669266	107.758163	125.924469	84.263161	66.864708	253.507996	349.486267	200.452271	0.697016	0.000000	4.005550	3.477878	0.496399	0.628957	3.007090	4.726392	2.175133	2.032450	2.100110	1.925638	1.825197	2.403992	2.543430	2.302011	0.000000	0.000000	18526.000000		1
15006.407227	1245.907593	3.441453	3.561718	852.629089	49626.871094	118.862709	86.825745	121.274193	79.520370	58.279579	249.369614	336.987885	183.827835	0.552678	0.000000	4.176277	3.095486	0.536742	0.551660	2.930760	4.695717	2.075046	1.938648	2.083768	1.900478	1.765516	2.396843	2.527614	2.264411	0.000000	0.000000	18550.000000		1
5425.193848	972.564941	1.347594	2.022933	159.996704	18353.037109	32.120224	18.459261	23.911310	7.351633	19.729761	15.609885	50.641159	18.046040	0.691318	0.000000	3.734415	2.987919	0.129559	0.305981	2.204111	4.263708	1.506779	1.266214	1.378603	0.866384	1.295122	1.193400	1.704504	1.256382	0.000000	0.000000	18580.000000		1
6978.297363	485.562408	1.449357	3.083739	358.305786	21344.277344	59.682678	38.744095	64.610497	21.160616	16.683027	44.828312	74.654228	39.222073	2.303220	99998.000000	3.843750	2.686245	0.161175	0.489078	2.554254	4.329281	1.775848	1.588206	1.810303	1.325528	1.222275	1.651552	1.873054	1.593531	0.362335	4.999991	18611.000000		1
10615.375977	2950.126465	3.718989	4.360406	832.631042	38416.601562	118.307640	87.609016	109.219856	34.815411	37.803555	146.437500	179.168304	169.738235	0.069530	0.000000	4.025935	3.469841	0.570425	0.639527	2.920453	4.584519	2.073013	1.942549	2.038302	1.541772	1.577533	2.165652	2.253261	2.229780	0.000000	0.000000	18656.000000		1
6917.769531	863.237183	1.289003	1.794736	557.231567	23168.804688	67.385857	58.575619	38.848942	19.045170	12.245526	83.230110	134.836472	64.607414	1.048634	0.000000	3.839966	2.936130	0.110254	0.254001	2.746036	4.364903	1.828569	1.767717	1.589379	1.279785	1.087977	1.920280	2.129807	1.810282	0.020624	0.000000	18709.000000		1
22884.023438	5220.202148	2.741444	4.409747	2219.656738	90980.187500	331.514252	216.185501	265.864532	133.985367	107.394287	599.417114	791.139343	540.770569	2.309689	0.000000	4.359532	3.717687	0.437979	0.644414	3.346286	4.958947	2.520502	2.334826	2.424660	2.127057	2.030981	2.777729	2.898253	2.733013	0.363553	0.000000	18764.000000		1
4381.570312	1083.314331	1.363013	1.733061	217.224731	21991.238281	40.819450	21.681767	32.860321	11.391331	12.116010	40.862621	76.297867	47.307636	0.417985	0.000000	3.641630	3.034755	0.134500	0.238814	2.336909	4.342250	1.610867	1.336095	1.516672	1.056574	1.083360	1.611326	1.882512	1.674931	0.000000	0.000000	18843.000000		1
9169.441406	1874.771362	1.976677	5.489055	914.223694	40965.253906	136.436935	95.602066	94.041695	59.343468	43.215515	180.768768	238.823227	128.468552	0.285666	0.000000	3.962343	3.272948	0.295936	0.739498	2.961052	4.612416	2.134932	1.980467	1.973320	1.773373	1.635640	2.257123	2.378077	2.108797	0.000000	0.000000	18890.000000		1
7612.471191	1941.429443	2.550252	2.963473	529.656799	33055.222656	67.913177	55.322273	93.893677	65.498611	18.431507	121.079918	193.035873	89.153969	1.045550	99998.000000	3.881526	3.288122	0.406583	0.471801	2.723994	4.519240	1.831954	1.742900	1.972636	1.816232	1.265561	2.083072	2.285638	1.950141	0.019345	4.999991	18937.000000		1
4721.990234	1747.465332	2.442321	3.250261	737.244812	41678.332031	115.242401	77.950745	102.737839	54.603764	39.444103	149.801865	200.813065	153.018204	0.429951	99998.000000	3.674125	3.242409	0.387803	0.511918	2.867612	4.619910	2.061612	1.891820	2.011730	1.737223	1.595982	2.175517	2.302792	2.184743	0.000000	4.999991	19002.000000		1
10322.753906	3710.909424	2.198706	2.991227	1374.138672	62244.902344	184.934891	139.718033	156.823532	102.349289	74.891678	304.667206	402.871979	213.407059	1.268110	0.000000	4.013795	3.569480	0.342167	0.475849	3.138031	4.794104	2.267019	2.145252	2.195411	2.010085	1.874434	2.483826	2.605167	2.329209	0.103157	0.000000	19045.000000		1
4704.083008	822.833984	3.284182	4.332653	217.866150	17100.175781	22.609972	18.317408	37.612362	0.000000	1.455525	11.798385	38.241444	66.112274	1.069031	99998.000000	3.672475	2.915312	0.516427	0.636754	2.338190	4.233001	1.354300	1.262864	1.575331	0.000000	0.163020	1.071823	1.582534	1.820282	0.028990	4.999991	19067.000000		1
11116.310547	3983.218994	3.278014	4.440584	934.971069	48088.488281	122.877739	94.988403	120.148628	61.150539	45.340210	270.980469	376.610840	164.745667	0.696836	0.000000	4.045961	3.600234	0.515611	0.647440	2.970798	4.682041	2.089473	1.977671	2.079719	1.786400	1.656484	2.432938	2.575893	2.216814	0.000000	0.000000	19141.000000		1
4371.125488	677.010193	2.115445	2.503996	186.424347	13388.083008	26.489315	20.216991	24.127172	0.832609	8.347681	13.056550	22.073402	0.000000	0.028185	99998.000000	3.640593	2.830595	0.325402	0.398634	2.270503	4.126719	1.423071	1.305717	1.382506	0.000000	0.921566	1.115828	1.343869	0.000000	0.000000	4.999991	19178.000000		1
11176.986328	1437.376831	1.720726	2.522498	783.713684	34519.457031	111.797867	80.275887	125.107285	42.123871	31.867355	138.860764	157.979935	91.176903	0.033029	1123.452759	4.048325	3.157571	0.235712	0.401831	2.894157	4.538064	2.048434	1.904585	2.097283	1.624528	1.503346	2.142580	2.198602	1.959885	0.000000	3.050555	19211.000000		1
9829.423828	3154.381104	2.692104	4.055117	525.459839	27616.335938	69.202179	51.908573	56.780880	41.186417	22.822750	82.150803	101.171303	123.753517	0.623589	0.000000	3.992528	3.498914	0.430092	0.608003	2.720540	4.441166	1.840120	1.715239	1.754202	1.614754	1.358368	1.914612	2.005057	2.092558	0.000000	0.000000	19239.000000		1
14517.643555	2533.001465	2.365228	4.881558	1024.155884	49752.085938	147.085083	109.028664	139.539185	60.268589	39.490360	236.673859	305.302460	174.814072	1.540655	0.000000	4.161896	3.403636	0.373873	0.688559	3.010366	4.696811	2.167569	2.037541	2.144696	1.780091	1.596491	2.374150	2.484730	2.242576	0.187705	0.000000	19279.000000		1
22428.060547	5210.839844	3.105325	4.631775	2055.099121	83522.531250	287.049835	209.799088	253.057770	130.318802	88.392288	408.805084	526.835205	360.038849	0.767994	0.000000	4.350792	3.716908	0.492107	0.665747	3.312833	4.921803	2.457957	2.321804	2.403220	2.115007	1.946414	2.611516	2.721675	2.556349	0.000000	0.000000	19328.000000		1
9686.248047	2703.100586	2.574922	4.163047	864.245544	44580.871094	129.035965	85.089600	115.008034	59.466820	34.220249	205.136475	294.506287	171.517548	0.138886	0.000000	3.986156	3.431862	0.410764	0.619411	2.936637	4.649148	2.110711	1.929876	2.060728	1.774275	1.534283	2.312043	2.469095	2.234308	0.000000	0.000000	19360.000000		1
9977.205078	2159.782715	1.964342	2.448488	740.695557	34024.398438	84.334084	72.199577	69.035660	75.397415	21.814367	106.373566	142.524231	93.495872	0.287529	99998.000000	3.999009	3.334410	0.293217	0.388898	2.869640	4.531790	1.926003	1.858535	1.839074	1.877356	1.338743	2.026834	2.153889	1.970792	0.000000	4.999991	19398.000000		1
17000.529297	4851.507324	2.581089	3.968772	2066.277588	94475.937500	304.426697	207.073059	273.934692	131.835999	110.598289	561.650574	764.033264	400.247711	1.504183	0.000000	4.230463	3.685877	0.411803	0.598656	3.315189	4.975321	2.483483	2.316123	2.437647	2.120034	2.043748	2.749466	2.883112	2.602329	0.177301	0.000000	19430.000000		1
6231.930664	2759.708740	3.799166	4.483756	537.051636	27764.226562	76.347206	58.782227	84.167564	34.007469	29.021065	101.831223	169.543961	107.776672	0.614210	99998.000000	3.794623	3.440863	0.579688	0.651642	2.730016	4.443486	1.882793	1.769246	1.925145	1.531574	1.462713	2.007881	2.229282	2.032525	0.000000	4.999991	19499.000000		1
9317.250977	2597.584229	3.290349	3.657314	701.371704	40392.089844	90.621834	72.739227	111.039268	75.551598	29.961605	158.460999	216.873184	111.841034	1.601630	99998.000000	3.969288	3.414570	0.517242	0.563162	2.845948	4.606297	1.957233	1.861769	2.045477	1.878244	1.476565	2.199922	2.336206	2.048601	0.204562	4.999991	19519.000000		1
3899.720703	358.672729	1.803987	2.889463	217.493011	10485.828125	19.665003	23.445665	21.024931	14.246873	0.000000	0.000000	0.000000	1.797820	0.040959	99998.000000	3.591033	2.554698	0.256233	0.460817	2.337445	4.020603	1.293694	1.370063	1.322735	1.153720	0.000000	0.000000	0.000000	0.254746	0.000000	4.999991	19547.000000		1
6928.445312	670.873535	1.896499	3.185502	369.484314	24810.205078	57.875610	39.755562	61.711781	29.690237	20.105976	68.767372	67.552383	66.044434	0.157524	99998.000000	3.840636	2.826641	0.277953	0.503178	2.567596	4.394630	1.762496	1.599398	1.790368	1.472614	1.303325	1.837382	1.829641	1.819836	0.000000	4.999991	19596.000000		1
16103.580078	4788.127441	1.526451	4.190801	1394.892212	59144.488281	172.319321	140.131256	153.416000	80.448578	68.212303	306.412628	423.280151	210.801300	0.555621	0.000000	4.206923	3.680166	0.183683	0.622297	3.144541	4.771914	2.236334	2.146535	2.185871	1.905518	1.833863	2.486307	2.626628	2.323873	0.000000	0.000000	19614.000000		1
9432.034180	2950.777100	1.671386	3.083739	954.124207	40556.019531	112.063065	95.521889	128.369873	53.108150	31.256777	167.669037	203.421906	203.779617	1.126693	0.000000	3.974605	3.469936	0.223077	0.489078	2.979605	4.608055	2.049463	1.980103	2.108463	1.725161	1.494944	2.224453	2.308398	2.309161	0.051805	0.000000	19656.000000		1
10291.472656	696.073853	3.049818	2.029100	575.138855	23844.630859	71.157272	59.605587	49.130127	55.639896	18.098463	70.932159	84.639374	40.918129	0.182669	99998.000000	4.012477	2.842655	0.484274	0.307303	2.759773	4.377390	1.852219	1.775287	1.691348	1.745386	1.257642	1.850843	1.927572	1.611916	0.000000	4.999991	19684.000000		1
10139.724609	1913.222412	1.958174	3.688152	514.595825	28895.634766	56.250477	51.023540	68.785873	24.302944	11.523932	76.559982	84.290916	69.365616	0.110163	99998.000000	4.006026	3.281765	0.291851	0.566809	2.711466	4.460832	1.750126	1.707771	1.837499	1.385659	1.061601	1.884002	1.925781	1.841144	0.000000	4.999991	19703.000000		1
12005.047852	4747.400391	2.827788	2.022933	984.002502	42588.562500	126.824921	96.258904	100.289352	52.556160	31.451052	155.149063	205.142639	140.285446	0.711172	0.000000	4.079364	3.676456	0.451447	0.305981	2.992996	4.629293	2.103204	1.983441	2.001255	1.720624	1.497635	2.190749	2.312056	2.147013	0.000000	0.000000	19723.000000		1
14382.390625	4191.355957	1.797820	2.494745	1191.624512	47623.125000	146.101379	116.833611	96.246567	49.574184	39.363926	180.827362	246.788528	128.098511	0.053230	0.000000	4.157831	3.622355	0.254746	0.397026	3.076139	4.677818	2.164654	2.067568	1.983385	1.695256	1.595098	2.257264	2.392325	2.107544	0.000000	0.000000	19743.000000		1
10082.474609	3674.971680	4.104456	4.656446	1250.749023	60029.136719	153.428345	118.452576	144.349808	51.523106	53.727982	256.971039	347.780975	199.900284	0.400304	0.000000	4.003567	3.565254	0.613256	0.668055	3.097170	4.778362	2.185906	2.073545	2.159416	1.712002	1.730201	2.409884	2.541306	2.300813	0.000000	0.000000	19767.000000		1
20418.156250	4350.378418	3.271847	4.237057	1315.942383	61721.980469	165.997650	122.927078	180.025589	71.302208	45.195274	269.068542	324.619019	193.146896	0.070521	0.000000	4.310017	3.638527	0.514793	0.627064	3.119237	4.790440	2.220102	2.089648	2.255334	1.853103	1.655093	2.429863	2.511374	2.285888	0.000000	0.000000	19781.000000		1
6175.217773	1856.635864	1.612795	2.047602	248.481506	19479.765625	47.338474	29.967773	20.821404	19.261032	12.729673	41.127823	60.228500	91.127563	0.294214	99998.000000	3.790652	3.268727	0.207579	0.311246	2.395294	4.289584	1.675214	1.476655	1.318510	1.284680	1.104817	1.614136	1.779802	1.959650	0.000000	4.999991	19859.000000		1
7161.767578	1268.477417	3.102241	5.637074	420.572632	20906.361328	58.279579	44.905403	37.695621	14.521326	18.835476	35.447578	86.788742	47.939804	0.681763	0.000000	3.855020	3.103283	0.491676	0.751054	2.623841	4.320279	1.765516	1.652299	1.576291	1.162006	1.274977	1.549587	1.938463	1.680696	0.000000	0.000000	19895.000000		1
14518.945312	1723.082153	2.078440	2.405316	732.819702	36899.863281	88.219597	75.607109	73.732193	31.182766	37.122047	151.633606	226.824402	162.328003	0.318358	0.000000	4.161935	3.236306	0.317737	0.381172	2.864997	4.567025	1.945565	1.878563	1.867657	1.493915	1.569632	2.180795	2.355690	2.210393	0.000000	0.000000	19962.000000		1
24000.210938	5061.876953	2.038351	3.284182	1924.882080	83053.937500	264.846893	194.019592	230.824020	118.921303	95.709999	468.857819	612.479858	364.787781	2.197710	99998.000000	4.380215	3.704312	0.309279	0.516427	3.284404	4.919360	2.422995	2.287846	2.363281	2.075260	1.980957	2.671041	2.787092	2.562040	0.341970	4.999991	20017.000000		1
24009.296875	5439.561035	3.327354	3.688152	1581.082153	67564.468750	225.849945	156.817368	194.522247	62.646152	68.095116	322.269196	402.804138	264.153076	1.321503	99998.000000	4.380380	3.735564	0.522099	0.566809	3.198954	4.829719	2.353820	2.195394	2.288969	1.796894	1.833116	2.508219	2.605094	2.421856	0.121068	4.999991	20054.000000		1
14740.367188	2996.049561	2.325139	3.530881	1179.147705	51427.968750	143.261246	121.795349	144.503998	56.401581	62.306942	283.198242	418.457184	286.365234	0.295377	0.000000	4.168509	3.476549	0.366449	0.547883	3.071568	4.711199	2.156129	2.085631	2.159880	1.751291	1.794536	2.452091	2.621651	2.456920	0.000000	0.000000	20105.000000		1
40042.839844	7065.776855	2.232627	3.965688	3460.213867	99998.000000	471.765778	347.845734	467.895691	193.193146	191.244232	928.652527	1256.124023	599.990723	1.998573	0.000000	4.602525	3.849160	0.348816	0.598319	3.539103	4.999991	2.673726	2.541387	2.670149	2.285992	2.281588	2.967853	3.099033	2.778145	0.300720	0.000000	20153.000000		1
2676.777832	1027.961182	2.269632	2.300469	222.300552	16370.273438	5.677163	16.507254	0.000000	12.304117	0.000000	3.373610	0.388551	0.000000	1.187075	40964.421875	3.427612	3.011977	0.355955	0.361816	2.346941	4.214056	0.754131	1.217675	0.000000	1.090050	0.000000	0.528095	0.000000	0.000000	0.074478	4.612407	20190.000000		1
16399.337891	4642.315918	4.604022	4.792130	1567.846802	63882.980469	226.633209	164.872086	196.350891	79.048561	63.213562	307.874298	469.983368	276.278320	0.402461	0.000000	4.214826	3.666735	0.663137	0.680529	3.195304	4.805385	2.355324	2.217147	2.293033	1.897894	1.800810	2.488374	2.672082	2.441347	0.000000	0.000000	20245.000000		1
16058.461914	4017.901855	0.737014	3.068320	1119.418701	62649.191406	123.867615	110.385513	224.477676	101.960739	91.506866	465.274506	603.863892	379.682251	1.853271	0.000000	4.205704	3.603999	0.000000	0.486901	3.048993	4.796916	2.092958	2.042912	2.351173	2.008433	1.961454	2.667709	2.780939	2.579420	0.267939	0.000000	20312.000000		1
6923.440430	1991.987305	2.297385	3.145414	515.890991	31887.394531	75.397415	51.655708	67.256340	40.649845	19.825356	102.571320	159.996704	101.627693	1.027538	99998.000000	3.840322	3.299287	0.361234	0.497678	2.712558	4.503619	1.877356	1.713118	1.827733	1.609059	1.297221	2.011026	2.204111	2.007012	0.011798	4.999991	20343.000000		1
9575.616211	0.000000	1.341426	2.682853	525.657166	26327.345703	59.818363	49.574184	66.411400	22.384859	12.664915	47.449490	91.476028	64.114014	0.491334	99998.000000	3.981167	0.000000	0.127567	0.428597	2.720703	4.420407	1.776834	1.695256	1.822243	1.349954	1.102602	1.676232	1.961307	1.806953	0.000000	4.999991	20362.000000		0
10696.172852	2228.399170	2.809286	3.623393	742.718506	36851.886719	104.742271	76.452049	76.094337	39.663048	22.452702	124.157486	152.768417	76.624741	0.105399	99998.000000	4.029228	3.347993	0.448596	0.559115	2.870824	4.566460	2.020122	1.883389	1.881352	1.598386	1.351269	2.093973	2.184034	1.884369	0.000000	4.999991	20479.000000		1
4961.982422	2113.739502	0.752432	0.228197	420.939606	28337.923828	59.864620	43.801426	54.394070	13.593121	19.674253	87.488754	100.196838	101.273064	0.494681	99998.000000	3.695655	3.325052	0.000000	0.000000	2.624220	4.452368	1.777170	1.641488	1.735552	1.133319	1.293898	1.941952	2.000854	2.005494	0.000000	4.999991	20506.000000		1
8712.900391	2995.617920	2.322055	5.637074	1044.329712	44491.441406	145.962601	104.455482	129.523193	97.362885	46.983845	231.520935	325.100067	209.453705	0.017767	16706.839844	3.940163	3.476486	0.365873	0.751054	3.018838	4.648276	2.164242	2.018931	2.112348	1.988393	1.671949	2.364590	2.512017	2.321088	0.000000	4.222894	20525.000000		1
7555.375977	2412.470459	2.433070	4.126042	1337.873901	56294.367188	193.162308	134.996826	131.287094	49.645111	61.082699	292.134918	356.757721	238.539520	0.767429	0.000000	3.878256	3.382462	0.386155	0.615534	3.126415	4.750465	2.285922	2.130324	2.118222	1.695876	1.785918	2.465584	2.552373	2.377560	0.000000	0.000000	20599.000000		1
6804.596191	3377.773193	3.358191	2.855542	1348.753296	60870.703125	184.521683	140.091171	162.142990	95.040825	51.251740	265.004181	397.774536	167.104721	0.575530	0.000000	3.832802	3.528630	0.526105	0.455689	3.129932	4.784408	2.266047	2.146411	2.209898	1.977910	1.709709	2.423253	2.599637	2.222989	0.000000	0.000000	20638.000000		1
5622.858398	1272.862549	1.890332	3.330438	274.101196	22767.113281	50.255692	28.154535	35.620266	23.871222	16.593597	67.228592	94.757126	57.511726	0.442894	0.000000	3.749957	3.104782	0.276538	0.522501	2.437911	4.357308	1.701185	1.449548	1.551697	1.377875	1.219941	1.827554	1.976612	1.759756	0.000000	0.000000	20679.000000		1
12303.506836	3673.004150	2.004430	4.172298	1522.956787	63167.316406	204.439545	156.397980	199.499390	98.146156	61.098114	253.859543	344.623230	210.332565	0.317903	0.000000	4.090029	3.565022	0.301991	0.620375	3.182688	4.800492	2.310565	2.194231	2.299942	1.991873	1.786028	2.404593	2.537344	2.322906	0.000000	0.000000	20728.000000		1
1472.035034	290.207581	2.485493	3.416783	128.557983	15986.583008	17.077745	15.819580	23.676947	21.003345	13.287830	29.036484	66.084518	63.842644	0.976648	99998.000000	3.167918	2.462709	0.395413	0.533617	2.109099	4.203756	1.232431	1.199195	1.374326	1.322289	1.123454	1.462944	1.820100	1.805111	0.000000	4.999991	20792.000000		1
7082.922363	1526.820679	1.594293	2.830872	432.599213	26354.519531	57.036831	46.379433	55.103329	24.528057	23.285311	69.464302	96.585785	58.072968	0.438326	0.000000	3.850213	3.183788	0.202568	0.451920	2.636086	4.420855	1.756155	1.666325	1.741178	1.389663	1.367082	1.841762	1.984913	1.763974	0.000000	0.000000	20865.000000		1
5140.879395	1286.646851	1.998263	3.265679	277.780090	16477.759766	29.455873	29.967773	25.138638	30.479673	7.021673	15.813413	20.257080	31.216688	0.460324	0.000000	3.711037	3.109459	0.300653	0.513974	2.443701	4.216898	1.469172	1.476655	1.400342	1.484010	0.846441	1.199026	1.306577	1.494387	0.000000	0.000000	20909.000000		1
7088.880371	2763.541748	3.910181	3.385945	961.333984	42637.218750	133.451874	98.966431	111.557335	47.893547	53.422691	188.040222	261.917358	135.570404	0.049913	0.000000	3.850578	3.441466	0.592197	0.529680	2.982874	4.629789	2.125325	1.995488	2.047498	1.680277	1.727726	2.274251	2.418164	2.132165	0.000000	0.000000	20955.000000		1
10541.730469	4339.350586	1.563456	1.366096	0.000000	4030.881348	0.000000	0.000000	0.000000	22.061068	0.610580	0.000000	0.000000	0.000000	0.638840	0.000000	4.022912	3.637425	0.194086	0.135481	0.000000	3.605400	0.000000	0.000000	0.000000	1.343626	0.000000	0.000000	0.000000	0.000000	0.000000	0.000000	21001.000000		1
9023.482422	491.356750	1.890332	2.935719	455.458954	23691.326172	63.589775	49.586517	62.075661	12.415133	28.509165	79.014641	67.234756	101.618446	0.209500	99998.000000	3.955374	2.691397	0.276538	0.467715	2.658449	4.374589	1.803387	1.695364	1.792921	1.093951	1.454985	1.897708	1.827594	2.006973	0.000000	4.999991	21081.000000		1
9901.921875	1184.954346	1.594293	3.558635	741.028564	39033.988281	102.475723	76.279366	84.904579	54.569839	32.135643	177.799118	214.187241	156.031006	1.421602	0.000000	3.995719	3.073702	0.202568	0.551283	2.869835	4.591443	2.010621	1.882407	1.928931	1.736953	1.506987	2.249930	2.330794	2.193211	0.152778	0.000000	21101.000000		1
8795.639648	979.324524	2.920300	3.361275	488.559814	26009.365234	65.032967	49.259644	54.748699	33.603500	29.499044	88.148674	126.470291	89.163223	1.335551	0.000000	3.944268	2.990927	0.465428	0.526504	2.688918	4.415130	1.813134	1.692491	1.738374	1.526384	1.469808	1.945216	2.101989	1.950186	0.125661	0.000000	21163.000000		1
22564.912109	4795.858398	2.257297	3.743659	1879.446289	68551.789062	263.980377	190.846420	163.835953	99.974808	65.868660	336.577759	463.948486	202.021896	0.892731	99998.000000	4.353434	3.680866	0.353589	0.573296	3.274030	4.836019	2.421572	2.280684	2.214409	1.999891	1.818679	2.527085	2.666470	2.305398	0.000000	4.999991	21226.000000		1
9683.411133	2720.406494	2.429986	3.472290	788.148132	39033.363281	117.607628	81.302773	115.455177	54.119614	46.678555	186.893066	235.221420	164.634644	0.559503	99998.000000	3.986028	3.434634	0.385604	0.540616	2.896608	4.591436	2.070436	1.910105	2.062413	1.733355	1.669117	2.271593	2.371477	2.216521	0.000000	4.999991	21296.000000		1
21445.781250	5358.313477	3.429117	5.933114	2516.762451	99998.000000	365.571075	254.069229	324.585083	152.099243	119.827919	579.964905	831.163208	420.779236	3.271977	0.000000	4.331342	3.729028	0.535182	0.773283	3.400842	4.999991	2.562972	2.404952	2.511328	2.182127	2.078558	2.763402	2.919686	2.624054	0.514810	0.000000	21325.000000		1
9284.384766	2866.048340	2.365228	4.653362	652.405029	36258.246094	96.286659	68.835213	95.398544	34.611885	32.234322	143.794739	175.840958	130.476074	0.855410	99998.000000	3.967753	3.457283	0.373873	0.667767	2.814517	4.559407	1.983566	1.837811	1.979542	1.539225	1.508319	2.157743	2.245120	2.115531	0.000000	4.999991	21368.000000		1
2142.079102	853.890320	2.186371	1.726894	59.124523	15389.256836	5.313282	6.762639	16.519588	28.980976	4.835302	5.667912	3.271847	49.860973	1.551138	0.000000	3.330836	2.931402	0.339724	0.237266	1.771768	4.187218	0.725363	0.830116	1.217999	1.462113	0.684424	0.753423	0.514793	1.697761	0.190650	0.000000	21387.000000		1
8174.463867	2424.645020	2.710606	3.015897	756.478149	41574.089844	100.554550	75.366577	100.973938	87.275970	38.710171	166.740845	203.088867	106.284142	1.696118	0.000000	3.912459	3.384648	0.433066	0.479416	2.878796	4.618823	2.002402	1.877179	2.004209	1.940895	1.587825	2.222042	2.307686	2.026469	0.229456	0.000000	21405.000000		1
4726.005371	527.973083	3.111492	2.966557	421.312714	25964.871094	62.368618	45.404968	62.649235	39.194321	29.119745	87.769371	140.470474	91.432854	0.735303	0.000000	3.674494	2.722612	0.492969	0.472253	2.624604	4.414386	1.794966	1.657103	1.796916	1.593223	1.464188	1.943343	2.147585	1.961102	0.000000	0.000000	21443.000000		1
8003.399902	2575.880859	2.833956	2.923384	792.163147	35170.175781	93.446533	82.693535	90.042091	24.154926	42.237968	192.419128	225.920868	123.287872	0.428495	0.000000	3.903275	3.410926	0.452393	0.465886	2.898815	4.546175	1.970563	1.917472	1.954446	1.383006	1.625703	2.284248	2.353956	2.090920	0.000000	0.000000	21481.000000		1
6559.738281	4434.499512	3.102241	3.971855	772.081848	37983.710938	113.506256	82.058289	77.503609	89.647369	37.834393	157.181244	200.480026	182.597427	0.374671	0.000000	3.816886	3.646845	0.491676	0.598993	2.887663	4.579597	2.055020	1.914122	1.889322	1.952538	1.577887	2.196401	2.302071	2.261495	0.000000	0.000000	21547.000000		1
22854.763672	5315.705566	2.494745	5.054248	1881.046753	73459.437500	260.168884	189.532745	189.649933	116.343292	71.080177	374.057526	481.396301	309.817078	2.007873	0.000000	4.358977	3.725561	0.397026	0.703657	3.274400	4.866047	2.415255	2.277684	2.277953	2.065741	1.851748	2.572938	2.682503	2.491105	0.302736	0.000000	21568.000000		1
15390.110352	3014.848145	1.310589	2.901798	1522.213623	66775.851562	223.774582	154.489151	154.008087	69.865189	66.621094	331.415558	468.981171	245.980591	1.378980	99998.000000	4.187242	3.479265	0.117467	0.462667	3.182476	4.824619	2.349811	2.188898	2.187544	1.844261	1.823612	2.520373	2.671155	2.390901	0.139558	4.999991	21608.000000		1
11915.766602	2267.732178	2.007514	3.490792	844.340027	35833.027344	104.754608	82.690453	96.736885	52.654839	30.516678	149.925217	203.252304	115.914658	0.648552	0.000000	4.076122	3.355592	0.302659	0.542924	2.926517	4.554284	2.020173	1.917455	1.985592	1.721438	1.484537	2.175875	2.308035	2.064138	0.000000	0.000000	21625.000000		1
10906.168945	6356.455078	1.748480	1.825573	1566.249390	83588.984375	174.940506	165.152710	269.444763	124.009468	116.207611	526.221497	739.138245	458.447113	0.940768	99998.000000	4.037672	3.803215	0.242661	0.261399	3.194861	4.922149	2.242890	2.217886	2.430470	2.093455	2.065235	2.721169	2.868726	2.661289	0.000000	4.999991	21683.000000		1
12226.595703	4440.031738	2.241878	2.630429	1428.212036	64950.457031	204.788010	146.033539	199.221863	91.765900	60.160660	275.174347	377.585297	250.091217	0.535802	0.000000	4.087306	3.647386	0.350612	0.420027	3.154793	4.812582	2.311305	2.164453	2.299337	1.962681	1.779313	2.439608	2.577015	2.398098	0.000000	0.000000	21713.000000		1
7158.187012	2735.433594	0.743181	1.251998	568.357727	26723.253906	78.453400	55.605976	61.014854	19.692755	21.567669	88.935028	105.713646	138.589386	1.089807	0.000000	3.854803	3.437026	0.000000	0.097604	2.754622	4.426889	1.894612	1.745121	1.785436	1.294307	1.333803	1.949073	2.024131	2.141730	0.037350	0.000000	21729.000000		1
7570.729492	1062.594727	4.329569	5.723419	595.152344	28524.867188	83.769760	61.153622	62.575226	12.183852	23.701616	97.125435	193.816071	135.585831	0.612542	99998.000000	3.879138	3.026368	0.636445	0.757656	2.774628	4.455224	1.923087	1.786422	1.796402	1.085785	1.374778	1.987333	2.287390	2.132214	0.000000	4.999991	21765.000000		1
1499.171875	0.000000	0.487231	0.074010	0.000000	3637.035400	0.000000	0.000000	0.000000	0.000000	0.000000	0.000000	0.000000	0.000000	0.665137	0.000000	3.175851	0.000000	0.000000	0.000000	0.000000	3.560748	0.000000	0.000000	0.000000	0.000000	0.000000	0.000000	0.000000	0.000000	0.000000	0.000000	21779.000000		0
1335.135498	0.000000	2.408400	1.720726	141.028625	12849.572266	17.305943	19.236362	13.617790	12.979456	6.559113	9.451659	14.012509	40.384644	0.520390	0.000000	3.125525	0.000000	0.381729	0.235712	2.149307	4.108889	1.238195	1.284123	1.134107	1.113256	0.816845	0.975508	1.146516	1.606216	0.000000	0.000000	21828.000000		0
7123.171387	1478.609619	0.070926	1.674470	580.220886	24445.935547	63.062458	61.221466	50.832348	29.474375	13.395761	49.531013	77.593033	53.536789	2.167922	0.000000	3.852673	3.169853	0.000000	0.223877	2.763593	4.388206	1.799771	1.786904	1.706140	1.469445	1.126967	1.694877	1.889823	1.728652	0.336044	0.000000	21881.000000		1
12630.182617	3325.833740	2.254213	2.861710	813.718506	43283.148438	99.219292	81.941109	107.255516	76.883774	32.070885	157.394028	220.071014	143.406189	0.314344	0.000000	4.101409	3.521901	0.352995	0.456626	2.910474	4.636319	1.996596	1.913502	2.030420	1.885835	1.506111	2.196988	2.342563	2.156568	0.000000	0.000000	21911.000000		1
10433.712891	2013.693726	2.266548	4.076703	907.905090	41665.828125	127.891899	92.000259	107.921608	53.191410	37.794304	150.773239	209.894684	77.426514	1.113312	99998.000000	4.018439	3.303993	0.355365	0.610309	2.958040	4.619780	2.106843	1.963789	2.033108	1.725842	1.577426	2.178324	2.322001	1.888890	0.046617	4.999991	21986.000000		1
11549.859375	1830.686157	2.152450	3.941018	675.822937	31709.341797	92.188370	67.752823	77.950745	54.730194	34.667393	117.037140	162.198486	131.416611	0.950672	0.000000	4.062577	3.262614	0.332933	0.595608	2.829833	4.501187	1.964676	1.830927	1.891820	1.738227	1.539921	2.068324	2.210047	2.118650	0.000000	0.000000	22072.000000		1
3167.360596	706.762085	1.773150	4.304899	112.682899	11901.686523	15.569797	14.505907	9.960476	18.903318	0.000000	0.000000	0.000000	3.444536	1.105392	0.000000	3.500698	2.849273	0.248745	0.633963	2.051858	4.075609	1.192283	1.161545	0.998280	1.276538	0.000000	0.000000	0.000000	0.537131	0.043516	0.000000	22112.000000		1
6948.791992	716.895264	2.553336	2.297385	473.150360	30230.753906	58.288830	49.253475	58.356670	30.226807	21.959303	78.172775	97.797691	61.671692	0.444631	99998.000000	3.841909	2.855456	0.407108	0.361234	2.674999	4.480449	1.765585	1.692437	1.766091	1.480392	1.341619	1.893056	1.990329	1.790086	0.000000	4.999991	22136.000000		1
8062.274414	2310.972412	2.920300	3.268763	578.731445	31307.460938	79.878082	62.171257	72.945839	17.182592	37.220726	127.716125	169.562454	167.934250	0.009321	0.000000	3.906458	3.363795	0.465428	0.514383	2.762477	4.495648	1.902428	1.793590	1.863001	1.235089	1.570785	2.106246	2.229330	2.225139	0.000000	0.000000	22210.000000		1
36045.925781	9068.492188	1.696056	3.718989	2790.515381	99998.000000	340.207306	283.040955	469.345032	191.450836	171.881424	848.799072	1148.026611	559.322388	2.473717	99998.000000	4.556856	3.957535	0.229440	0.570425	3.445684	4.999991	2.531744	2.451849	2.671492	2.282057	2.235229	2.928805	3.059952	2.747662	0.393350	4.999991	22260.000000		1
15668.936523	4313.308594	1.665219	2.207957	1096.996948	48436.863281	153.749054	113.937981	122.745140	85.604591	40.569668	231.055298	355.592072	198.019196	0.121746	99998.000000	4.195040	3.634810	0.221471	0.343991	3.040205	4.685176	2.186812	2.056669	2.089004	1.932497	1.608202	2.363716	2.550952	2.296707	0.000000	4.999991	22317.000000		1
8517.045898	1711.999268	0.971378	1.036136	755.799683	30634.044922	103.703049	75.582436	79.514206	20.944754	28.364229	85.789612	141.571365	77.623871	1.702842	99998.000000	3.930289	3.233504	0.000000	0.015417	2.878407	4.486204	2.015791	1.878421	1.900445	1.321075	1.452771	1.933435	2.150975	1.889995	0.231174	4.999991	22343.000000		1
19297.658203	4065.076904	3.493876	3.836171	1664.225952	81341.648438	237.463303	166.969040	242.058075	130.550079	78.333130	399.547699	524.278748	329.904541	1.664939	99998.000000	4.285505	3.609069	0.543307	0.583898	3.221212	4.910313	2.375597	2.222636	2.383919	2.115777	1.893945	2.601569	2.719562	2.518388	0.221398	4.999991	22372.000000		1
14367.089844	2461.261475	2.371395	1.748480	1046.226196	48596.597656	122.412094	101.529015	114.493050	70.898239	48.041565	211.125092	308.716156	174.564285	0.897657	99998.000000	4.157369	3.391158	0.375004	0.242661	3.019626	4.686606	2.087824	2.006590	2.058779	1.850635	1.681617	2.324540	2.489559	2.241955	0.000000	4.999991	22427.000000		1
13960.171875	3761.914551	2.778449	4.418998	1813.411133	74912.750000	246.643585	188.450363	204.479630	80.975899	76.559982	394.373169	524.735168	300.312988	1.176673	0.000000	4.144891	3.575409	0.443802	0.645324	3.258496	4.874556	2.392070	2.275197	2.310650	1.908356	1.884002	2.595907	2.719940	2.477574	0.070656	0.000000	22464.000000		1
15023.287109	1808.125488	3.068320	3.607974	1053.873901	43086.910156	138.410522	106.777534	105.766075	72.147148	30.507427	175.819366	236.458008	130.448318	0.703692	99998.000000	4.176765	3.257229	0.486901	0.557263	3.022789	4.634346	2.141169	2.028480	2.024346	1.858219	1.484406	2.245067	2.373754	2.115438	0.000000	4.999991	22487.000000		1
7273.287598	732.468140	0.918954	3.799166	329.611572	19601.455078	46.888248	38.370960	47.532749	27.155403	8.150322	41.016808	36.949356	54.409485	0.663126	0.000000	3.861731	2.864789	0.000000	0.579688	2.518003	4.292288	1.671064	1.584003	1.676993	1.433856	0.911175	1.612962	1.567607	1.735675	0.000000	0.000000	22541.000000		1
6512.113281	1552.668579	1.406185	2.544085	113.503174	7014.407715	9.127867	15.720901	2.790784	7.934460	0.000000	0.000000	0.000000	0.000000	0.376436	0.000000	3.813722	3.191079	0.148042	0.405532	2.055008	3.845991	0.960369	1.196477	0.445726	0.899517	0.000000	0.000000	0.000000	0.000000	0.000000	0.000000	22570.000000		1
13916.542969	3234.610596	3.219423	3.268763	1095.414917	57956.167969	156.666260	111.057770	159.034576	74.718987	52.164524	272.543915	383.327240	281.431244	1.466572	99998.000000	4.143531	3.509822	0.507778	0.514383	3.039579	4.763100	2.194975	2.045549	2.201492	1.873431	1.717375	2.435436	2.583570	2.449372	0.166303	4.999991	22640.000000		1
13519.634766	5800.956543	2.803118	2.645848	1154.601074	51709.992188	157.310760	106.953308	138.102158	39.151146	44.859146	200.637299	280.669556	161.994965	0.789572	0.000000	4.130965	3.763499	0.447641	0.422565	3.062432	4.713574	2.196759	2.029194	2.140200	1.592744	1.651851	2.302412	2.448195	2.209502	0.000000	0.000000	22714.000000		1
4919.401855	1191.285278	4.064368	4.064368	129.575623	17541.841797	29.465124	12.100591	19.476894	18.761467	8.893502	12.109842	27.118399	31.682331	2.298455	99998.000000	3.691912	3.076016	0.608993	0.608993	2.112523	4.244075	1.469308	1.082807	1.289520	1.273267	0.949073	1.083138	1.433264	1.500817	0.361436	4.999991	22742.000000		1
12201.145508	1990.278931	2.747611	3.783747	1070.263916	52293.406250	143.396942	108.658615	145.200928	62.405621	32.209652	219.306244	282.643158	193.640289	1.547176	99998.000000	4.086401	3.298914	0.438955	0.577922	3.029491	4.718447	2.156540	2.036064	2.161969	1.795224	1.507986	2.341051	2.451238	2.286996	0.189540	4.999991	22796.000000		1
15933.776367	3123.445068	2.790784	3.814585	1083.866333	52250.183594	134.312241	107.138336	139.039612	95.275192	63.808723	323.434845	457.953705	267.952240	0.759103	0.000000	4.202319	3.494634	0.445726	0.581447	3.034976	4.718088	2.128116	2.029945	2.143139	1.978980	1.804880	2.509787	2.660822	2.428057	0.000000	0.000000	22832.000000		1
6020.222656	1063.476685	2.377563	4.064368	346.778748	24663.166016	45.611580	38.037918	40.785530	47.890461	28.191540	68.770454	72.853325	59.176945	0.659564	99998.000000	3.779613	3.026728	0.376132	0.608993	2.540052	4.392049	1.659075	1.580217	1.610506	1.680249	1.450119	1.837402	1.862449	1.772153	0.000000	4.999991	22880.000000		1
11473.444336	4083.970947	2.759946	3.731324	1197.502075	55175.023438	185.329620	125.172043	163.262375	103.120224	76.196098	314.421082	419.595093	233.574707	0.772643	0.000000	4.059694	3.611083	0.440901	0.571863	3.078276	4.741743	2.267945	2.097507	2.212886	2.013344	1.881933	2.497512	2.622830	2.368426	0.000000	0.000000	22928.000000		1
14467.533203	7125.743164	2.692104	2.793867	1987.963013	70384.757812	267.440338	203.206055	213.635254	78.407143	88.564980	327.900116	473.819550	268.069397	1.647643	0.000000	4.160395	3.852830	0.430092	0.446206	3.298408	4.847478	2.427227	2.307937	2.329673	1.894356	1.947262	2.515742	2.675613	2.428247	0.216863	0.000000	22976.000000		1
9819.416992	2635.813477	3.395196	3.916348	717.357788	35586.859375	98.482277	68.273979	86.427948	62.698578	40.628258	185.918610	234.928467	236.661530	1.164655	0.000000	3.992086	3.420915	0.530865	0.592881	2.855736	4.551290	1.993358	1.834255	1.936654	1.797258	1.608828	2.269323	2.370936	2.374128	0.066197	0.000000	22992.000000		1
11097.385742	2404.280029	2.220292	3.888595	1194.332031	52309.949219	159.336777	117.656967	145.620316	90.908615	55.433289	253.699188	345.909149	218.615494	0.407725	0.000000	4.045221	3.380985	0.346410	0.589793	3.077125	4.718584	2.202316	2.070618	2.163222	1.958605	1.743771	2.404319	2.538962	2.339681	0.000000	0.000000	23041.000000		1
8392.628906	3389.078125	3.845422	4.076703	1448.499878	62922.382812	192.989624	146.156876	167.471680	68.520676	55.161919	268.158844	324.329132	180.522064	0.037406	0.000000	3.923898	3.530082	0.584944	0.610309	3.160918	4.798805	2.285534	2.164819	2.223941	1.835822	1.741639	2.428392	2.510986	2.256530	0.000000	0.000000	23071.000000		1
10366.907227	2480.096924	2.803118	4.215471	909.940369	42213.621094	131.851425	97.415306	93.437286	80.143288	42.222549	178.890762	211.726425	150.794830	1.386525	99998.000000	4.015649	3.394469	0.447641	0.624846	2.959013	4.625453	2.120085	1.988627	1.970520	1.903867	1.625544	2.252588	2.325775	2.178386	0.141928	4.999991	23112.000000		1
16461.488281	2040.587036	2.463907	5.168346	940.518738	39749.671875	109.799599	97.757599	92.805115	57.826267	34.340515	156.968475	226.297089	119.630562	1.914072	0.000000	4.216469	3.309755	0.391624	0.713352	2.973367	4.599334	2.040601	1.990151	1.967572	1.762125	1.535807	2.195812	2.354679	2.077842	0.281958	0.000000	23142.000000		1
15799.246094	5611.155762	2.935719	5.436631	1606.393555	71834.835938	242.246185	165.895889	182.174957	111.033096	86.622223	447.290131	560.836487	355.925140	0.105552	0.000000	4.198637	3.749052	0.467715	0.735330	3.205852	4.856335	2.384257	2.219836	2.260489	2.045452	1.937629	2.650589	2.748836	2.551359	0.000000	0.000000	23234.000000		1
7323.225586	1233.911865	3.167000	3.062153	622.588379	29318.380859	73.618095	61.551426	63.623699	41.013725	19.754431	89.005951	118.825706	107.295609	0.272738	99998.000000	3.864702	3.091284	0.500648	0.486027	2.794201	4.467140	1.866985	1.789238	1.803619	1.612929	1.295665	1.949419	2.074910	2.030582	0.000000	4.999991	23257.000000		1
5241.985840	0.000000	2.359060	3.151581	269.432434	23593.955078	42.685112	30.587605	15.557462	24.891939	16.146456	48.960522	75.588608	104.258125	0.357891	0.000000	3.719496	0.000000	0.372739	0.498528	2.430450	4.372801	1.630276	1.485546	1.191939	1.396059	1.208077	1.689846	1.878456	2.018110	0.000000	0.000000	23293.000000		0
10955.913086	2640.540771	2.312804	2.960389	750.767029	38868.714844	103.181900	77.192146	108.763466	57.289700	32.240490	174.595123	244.318451	178.585480	2.272477	99998.000000	4.039649	3.421693	0.364139	0.471349	2.875505	4.589600	2.013603	1.887573	2.036483	1.758077	1.508402	2.242032	2.387956	2.251846	0.356500	4.999991	23314.000000		1
9393.244141	1664.275269	4.126042	5.137509	757.415588	31733.583984	96.335999	80.103195	80.479416	42.197880	37.044952	153.169296	188.083389	112.186417	1.253336	99998.000000	3.972816	3.221225	0.615534	0.710753	2.879334	4.501519	1.983789	1.903650	1.905685	1.625291	1.568729	2.185172	2.274350	2.049940	0.098068	4.999991	23359.000000		1
8581.591797	2715.370850	2.217208	3.533965	910.103821	41076.261719	117.749481	92.607758	120.234970	73.590340	32.268242	169.207825	208.873962	121.042915	0.201039	0.000000	3.933568	3.433829	0.345806	0.548262	2.959091	4.613591	2.070959	1.966647	2.080031	1.866821	1.508775	2.228420	2.319884	2.082939	0.000000	0.000000	23392.000000		1
7934.397949	2311.767822	2.482410	3.398280	1081.266724	52986.148438	149.360886	108.741882	135.474808	60.216167	44.254734	238.200317	267.175140	175.828613	0.945853	99998.000000	3.899514	3.363944	0.394873	0.531259	3.033933	4.724163	2.174237	2.036397	2.131859	1.779713	1.645960	2.376942	2.426796	2.245090	0.000000	4.999991	23418.000000		1
14884.195312	5589.301270	1.544953	2.806202	2206.482910	99049.500000	330.126556	228.995361	313.110504	120.956566	101.757210	558.471252	769.423645	445.162354	3.435088	0.000000	4.172725	3.747358	0.188915	0.448119	3.343701	4.995852	2.518681	2.359827	2.495698	2.082629	2.007565	2.747001	2.886166	2.648518	0.535938	0.000000	23480.000000		1
8131.035645	2491.549805	1.816322	2.140115	1182.101929	53441.136719	159.833267	120.438499	150.649887	76.427383	48.109409	250.627777	356.834839	180.546738	0.787512	0.000000	3.910146	3.396470	0.259193	0.330437	3.072655	4.727876	2.203667	2.080765	2.177969	1.883249	1.682230	2.399029	2.552467	2.256590	0.000000	0.000000	23509.000000		1
7979.658203	1147.193970	2.371395	4.496091	602.559448	25628.710938	89.394501	69.223770	62.195927	31.552814	32.422428	100.203011	164.930679	117.607628	0.185169	0.000000	3.901984	3.059637	0.375004	0.652835	2.780000	4.408727	1.951311	1.840255	1.793762	1.499038	1.510846	2.000881	2.217301	2.070436	0.000000	0.000000	23561.000000		1
13431.344727	1568.648560	2.926468	4.449835	922.716309	46739.132812	147.526062	96.086212	144.155533	70.340080	46.925251	252.844986	335.368927	223.435379	0.206059	0.000000	4.128119	3.195526	0.466344	0.648344	2.965068	4.669681	2.168869	1.982661	2.158831	1.847203	1.671407	2.402854	2.525523	2.349152	0.000000	0.000000	23607.000000		1
17247.927734	6289.886719	2.007514	5.051164	2240.916016	93229.796875	329.827454	232.553986	291.585999	141.586777	107.443626	489.481842	626.187073	343.072113	0.625380	0.000000	4.236737	3.798643	0.302659	0.703391	3.350425	4.969555	2.518287	2.366524	2.464767	2.151023	2.031181	2.689737	2.796704	2.535385	0.000000	0.000000	23725.000000		1
7974.690430	3122.822021	2.004430	3.219423	1721.509521	71893.289062	222.877213	175.717606	219.602295	140.516724	60.324097	347.244415	473.881226	266.909912	1.717932	99998.000000	3.901714	3.494547	0.301991	0.507778	3.235909	4.856688	2.348066	2.244815	2.341637	2.147728	1.780491	2.540635	2.675669	2.426365	0.235006	4.999991	23755.000000		1
17333.583984	3580.541504	2.152450	3.268763	1340.310059	57673.804688	171.569977	131.654053	163.580002	100.526802	44.143719	283.663879	374.461487	251.922958	2.445544	99998.000000	4.238888	3.553949	0.332933	0.514383	3.127205	4.760979	2.234441	2.119434	2.213730	2.002282	1.644869	2.452804	2.573407	2.401268	0.388375	4.999991	23793.000000		1
14872.329102	4221.851074	2.503996	5.374957	1098.282837	49534.429688	163.225372	117.814240	141.090302	83.760513	54.212128	268.821838	365.897949	229.454834	0.093049	0.000000	4.172379	3.625503	0.398634	0.730375	3.040714	4.694907	2.212788	2.071198	2.149497	1.923039	1.734096	2.429465	2.563360	2.360697	0.000000	0.000000	23847.000000		1
14635.871094	5503.150879	1.526451	2.466991	2151.977783	89490.031250	297.827484	222.257385	253.958221	165.544342	103.194237	472.015564	609.812439	369.530579	4.189065	0.000000	4.165419	3.740611	0.183683	0.392168	3.332838	4.951775	2.473965	2.346856	2.404762	2.218914	2.013655	2.673956	2.785196	2.567650	0.622117	0.000000	23902.000000		1
12120.437500	2288.239014	2.544085	3.725156	759.987427	33512.484375	97.871704	84.454353	100.517548	50.298862	40.449402	131.620132	187.664001	130.294128	0.120465	0.000000	4.083519	3.359501	0.405532	0.571145	2.880806	4.525207	1.990657	1.926622	2.002242	1.701558	1.606912	2.119322	2.273381	2.114925	0.000000	0.000000	23956.000000		1
12461.628906	4587.604004	2.260381	3.342773	2064.689453	99998.000000	263.857025	214.507950	491.797729	223.398376	174.817154	948.687561	1238.050171	698.328064	1.417115	99998.000000	4.095575	3.661586	0.354182	0.524107	3.314855	4.999991	2.421369	2.331443	2.691787	2.349080	2.242584	2.977123	3.092738	2.844059	0.151405	4.999991	24026.000000		1
20255.712891	3575.101562	1.865662	2.402232	1395.894409	58518.070312	191.093124	143.017639	156.484329	73.241882	64.015335	339.282196	458.391602	228.548218	0.295096	99998.000000	4.306548	3.553288	0.270833	0.380615	3.144853	4.767290	2.281245	2.155390	2.194471	1.864759	1.806284	2.530561	2.661237	2.358978	0.000000	4.999991	24047.000000		1
8782.025391	1382.711426	1.332175	4.745874	822.661316	33373.597656	102.577484	87.340736	83.757431	65.591125	25.665958	122.658791	185.597900	118.770195	1.465860	0.000000	3.943595	3.140732	0.124561	0.676316	2.915221	4.523403	2.011052	1.941217	1.923023	1.816845	1.409357	2.088699	2.268573	2.074708	0.166093	0.000000	24073.000000		1
1359.882568	747.118958	2.180203	5.341035	199.191025	12500.887695	19.695839	25.755386	16.158791	11.668867	16.174210	29.434286	42.919476	11.804552	0.135694	0.000000	3.133501	2.873390	0.338497	0.727625	2.299270	4.096941	1.294374	1.410868	1.208409	1.067029	1.208823	1.468853	1.632654	1.072049	0.000000	0.000000	24113.000000		1
12188.853516	6495.013672	3.191670	3.755994	1518.966431	64255.093750	215.796951	152.330521	181.508865	88.167175	57.585739	300.454834	411.401581	280.413605	0.649425	0.000000	4.085963	3.812580	0.504018	0.574725	3.181548	4.807908	2.334045	2.182787	2.258898	1.945307	1.760315	2.477779	2.614266	2.447799	0.000000	0.000000	24143.000000		1
3076.010986	796.757935	1.507948	0.838777	121.169350	11787.024414	38.417217	18.983496	26.452311	22.551382	6.562196	21.512161	28.836040	36.218513	0.319633	99998.000000	3.487988	2.901326	0.178386	0.000000	2.083393	4.071404	1.584526	1.278376	1.422464	1.353173	0.817049	1.332684	1.459936	1.558931	0.000000	4.999991	24199.000000		1
9776.518555	2062.666504	2.007514	2.473158	527.180542	23395.662109	68.961647	58.458435	60.919258	34.642719	23.772543	102.084091	149.006256	74.752914	1.231982	0.000000	3.990184	3.314429	0.302659	0.393252	2.721959	4.369135	1.838608	1.766847	1.784755	1.539612	1.376076	2.008958	2.173204	1.873628	0.090604	0.000000	24235.000000		1
12914.719727	3134.709961	2.809286	5.103588	1104.354736	48927.898438	169.247925	116.852112	159.959702	94.747871	65.498611	245.533447	367.803680	257.741974	0.422748	0.000000	4.111085	3.496197	0.448596	0.707876	3.043109	4.689557	2.228523	2.067636	2.204010	1.976569	1.816232	2.390111	2.565616	2.411185	0.000000	0.000000	24320.000000		1
10380.207031	4697.378906	2.063021	2.269632	778.798218	35832.675781	118.523499	83.433632	111.162613	31.235189	34.522457	157.190506	176.815414	151.309814	2.017246	0.000000	4.016206	3.671856	0.314504	0.355955	2.891425	4.554279	2.073804	1.921341	2.045959	1.494644	1.538102	2.196426	2.247520	2.179867	0.304759	0.000000	24374.000000		1
9203.670898	1253.126587	2.766114	4.576268	1322.094360	58110.687500	200.103806	139.825974	193.874649	80.775452	70.990753	309.795471	398.665741	200.205566	0.074612	0.000000	3.963961	3.097995	0.441870	0.660511	3.121263	4.764256	2.301255	2.145588	2.287521	1.907279	1.851202	2.491075	2.600609	2.301476	0.000000	0.000000	24446.000000		1
7320.718750	643.792114	2.716774	3.268763	387.064728	24792.925781	60.660225	42.154709	53.527538	21.145197	28.219294	108.023369	120.339821	102.793350	0.718268	99998.000000	3.864554	2.808746	0.434053	0.514383	2.587784	4.394328	1.782904	1.624846	1.728577	1.325212	1.450546	2.033518	2.080409	2.011965	0.000000	4.999991	24459.000000		1
6777.588867	1533.931885	2.096942	3.762161	405.906372	20960.572266	69.886772	45.192192	62.310024	47.508080	14.253040	64.740013	90.822273	57.530231	0.928316	0.000000	3.831075	3.185806	0.321587	0.575437	2.608426	4.321403	1.844395	1.655063	1.794558	1.676767	1.153908	1.811173	1.958192	1.759896	0.000000	0.000000	24481.000000		1
18165.972656	4612.045898	1.970509	2.781532	1672.444092	66096.375000	227.360977	174.132553	190.405457	81.197922	84.019547	352.866058	437.767548	238.813980	0.395171	99998.000000	4.259259	3.663894	0.294578	0.444284	3.223352	4.820178	2.356716	2.240880	2.279679	1.909545	1.924380	2.547610	2.641243	2.378060	0.000000	4.999991	24567.000000		1
21237.330078	2887.798096	1.995179	4.052033	1183.427979	55992.160156	153.560944	120.626610	168.137772	95.574318	67.148415	318.861664	399.948578	255.944153	1.473873	0.000000	4.327100	3.460567	0.299982	0.607673	3.073142	4.748127	2.186281	2.081443	2.225665	1.980341	1.827036	2.503602	2.602004	2.408145	0.168460	0.000000	24596.000000		1
21238.568359	3848.925293	2.217208	3.749826	1525.026001	55326.003906	211.556808	159.796265	175.877960	95.065498	53.157490	240.025894	341.705994	151.241974	0.096092	0.000000	4.327125	3.585340	0.345806	0.574011	3.183277	4.742929	2.325427	2.203567	2.245211	1.978023	1.725564	2.380258	2.533653	2.179672	0.000000	0.000000	24689.000000		1
11979.569336	3400.333984	2.032184	2.960389	1248.100098	49355.808594	174.545776	127.000694	138.484543	107.169174	50.844685	270.669006	357.750702	203.313980	0.281455	0.000000	4.078441	3.531522	0.307963	0.471349	3.096249	4.693338	2.241909	2.103806	2.141401	2.030070	1.706246	2.432439	2.553581	2.308167	0.000000	0.000000	24709.000000		1
4349.761719	863.092224	0.996048	0.844944	284.462555	14944.621094	39.980675	26.612665	21.105108	18.166306	4.641027	10.179421	17.250435	20.201572	1.977203	99998.000000	3.638465	2.936057	0.000000	0.000000	2.454025	4.174485	1.601850	1.425088	1.324388	1.259267	0.666614	1.007723	1.236800	1.305385	0.296051	4.999991	24733.000000		1
12168.152344	2638.736816	2.618094	3.120744	1011.376892	49484.066406	127.481758	94.390160	140.051086	79.961349	42.762207	255.512421	342.085297	282.257690	3.592580	0.000000	4.085225	3.421396	0.417985	0.494258	3.004913	4.694465	2.105448	1.974927	2.146286	1.902880	1.631060	2.407412	2.534134	2.450646	0.555406	0.000000	24777.000000		1
29227.158203	6483.573242	3.870092	3.392113	1822.782593	81372.507812	261.090912	187.694839	231.508606	133.899017	98.543953	463.273163	611.348145	360.532227	2.089093	0.000000	4.465786	3.811814	0.587721	0.530470	3.260735	4.910478	2.416792	2.273452	2.364567	2.126777	1.993630	2.665837	2.786288	2.556944	0.319958	0.000000	24933.000000		1
23050.066406	7966.157715	2.121612	3.629560	2121.334717	81739.148438	290.528290	219.185989	240.321930	150.871918	74.299599	413.264160	567.321594	282.908356	1.137558	99998.000000	4.362672	3.901249	0.326666	0.559854	3.326609	4.912430	2.463188	2.340813	2.380793	2.178608	1.870986	2.616228	2.753829	2.451646	0.055974	4.999991	24978.000000		1
10377.258789	4584.600586	2.340558	3.404448	975.509888	39302.726562	126.997612	99.407402	102.679253	38.910614	47.662266	223.259598	297.784302	200.409103	2.309141	99998.000000	4.016083	3.661302	0.369319	0.532047	2.989232	4.594423	2.103796	1.997419	2.011483	1.590068	1.678175	2.348810	2.473902	2.301918	0.363451	4.999991	25012.000000		1
17632.029297	5102.915527	2.698272	3.574053	1500.960449	66430.187500	220.481155	155.398849	194.176865	96.767723	81.327438	385.994659	497.996063	373.178650	0.281190	0.000000	4.246302	3.707818	0.431086	0.553161	3.176369	4.822365	2.343371	2.191448	2.288198	1.985731	1.910237	2.586581	2.697226	2.571917	0.000000	0.000000	25066.000000		1
17442.367188	7129.153809	2.130863	3.885511	1710.019531	67050.406250	227.848206	169.460693	165.861969	90.742096	93.508209	402.557434	502.757355	304.155334	0.250902	0.000000	4.241605	3.853038	0.328556	0.589448	3.233001	4.826401	2.357646	2.229069	2.219747	1.957809	1.970850	2.604828	2.701358	2.483095	0.000000	0.000000	25109.000000		1
35238.609375	8490.380859	2.685936	2.806202	2982.015381	99998.000000	415.179169	299.387848	408.613892	208.682770	120.944237	643.995667	904.204651	488.775665	2.790622	0.000000	4.547019	3.928927	0.429096	0.448119	3.474510	4.999991	2.618236	2.476234	2.611313	2.319487	2.082585	2.808883	2.956267	2.689110	0.445701	0.000000	25136.000000		1
8824.778320	1882.144531	3.395196	4.027363	947.910461	45767.644531	155.253906	105.445366	110.548950	51.023540	61.730282	235.973862	306.813507	234.024933	0.304560	0.000000	3.945704	3.274653	0.530865	0.605021	2.976767	4.660559	2.191042	2.023027	2.043555	1.707771	1.790498	2.372864	2.486875	2.369262	0.000000	0.000000	25181.000000		1
9719.426758	1027.699097	3.928683	6.318581	502.131348	24857.320312	68.440498	55.254433	73.050690	29.483625	27.217079	102.512726	153.434509	111.958221	0.638196	99998.000000	3.987641	3.011866	0.594247	0.800620	2.700817	4.395454	1.835313	1.742367	1.863624	1.469581	1.434842	2.010778	2.185923	2.049056	0.000000	4.999991	25245.000000		1
11208.421875	2548.013184	2.133947	3.432201	729.353577	32253.458984	111.224289	78.086433	102.031662	51.933243	33.258121	131.857590	188.820404	139.153717	0.279668	99998.000000	4.049544	3.406202	0.329184	0.535573	2.862938	4.508576	2.046200	1.892576	2.008735	1.715445	1.521898	2.120105	2.276049	2.143495	0.000000	4.999991	25304.000000		1
6629.106934	1309.861206	1.125565	1.440106	659.630249	32699.927734	96.656708	68.903061	94.824966	43.823009	21.169867	124.502869	165.522766	89.360580	0.815562	99998.000000	3.821455	3.117225	0.051370	0.158394	2.819301	4.514547	1.985232	1.838238	1.976923	1.641702	1.325718	2.095179	2.218858	1.951146	0.000000	4.999991	25317.000000		1
4541.008789	1164.086670	2.167868	2.652015	330.700134	17113.701172	31.503475	34.426861	42.648106	9.575008	10.592643	59.309547	99.404320	64.400803	0.105534	0.000000	3.657152	3.065985	0.336033	0.423576	2.519434	4.233344	1.498358	1.536897	1.629900	0.981139	1.025004	1.773125	1.997405	1.808891	0.000000	0.000000	25339.000000		1
12973.233398	3957.994141	2.383730	3.139246	1011.253540	39970.390625	139.243134	105.722900	109.182854	74.441452	59.639507	262.645111	330.040222	229.525757	0.811983	0.000000	4.113048	3.597475	0.377257	0.496825	3.004860	4.601738	2.143774	2.024169	2.038154	1.871815	1.775534	2.419369	2.518567	2.360831	0.000000	0.000000	25418.000000		1
11516.709961	3150.288818	3.833087	4.440584	719.960510	36576.433594	108.596947	70.333916	91.272499	41.476288	38.796516	182.557327	228.831924	157.017807	0.220116	99998.000000	4.061328	3.498350	0.583549	0.647440	2.857309	4.563201	2.035818	1.847165	1.960340	1.617800	1.588793	2.261399	2.359517	2.195949	0.000000	4.999991	25485.000000		1
12015.375000	1938.580078	4.027363	3.947186	966.708923	49546.960938	137.392899	95.916611	129.063721	93.542130	42.398323	244.589828	343.189301	275.769501	2.486101	0.000000	4.079737	3.287484	0.605021	0.596288	2.985296	4.695017	2.137964	1.981894	2.110804	1.971007	1.627349	2.388438	2.535534	2.440546	0.395519	0.000000	25503.000000		1
19005.597656	1730.430786	2.503996	3.509295	939.266724	46306.175781	132.400330	91.861496	94.898979	17.848680	45.216862	207.874832	285.036133	193.828400	1.754469	99998.000000	4.278882	3.238154	0.398634	0.545220	2.972789	4.665639	2.121889	1.963133	1.977262	1.251606	1.655300	2.317802	2.454900	2.287417	0.244146	4.999991	25547.000000		1
22793.988281	3465.508789	2.266548	4.983322	1653.679565	72473.640625	244.207443	168.350555	239.217957	104.270462	65.168648	349.988922	437.847717	200.171646	1.871740	99998.000000	4.357821	3.539767	0.355365	0.697519	3.218451	4.860180	2.387759	2.226215	2.378794	2.018161	1.814039	2.544054	2.641323	2.301403	0.272245	4.999991	25572.000000		1
16044.782227	1198.402588	1.810155	2.781532	1029.419800	41159.941406	146.551605	105.466949	100.391113	69.859016	40.464821	165.239059	237.124084	146.403580	0.823435	0.000000	4.205334	3.078603	0.257716	0.444284	3.012593	4.614475	2.165991	2.023116	2.001695	1.844222	1.607078	2.218113	2.374976	2.165552	0.000000	0.000000	25605.000000		1
9510.459961	3311.065918	2.611927	4.011944	932.362244	37796.011719	129.128479	100.992447	102.145760	50.758339	34.562546	163.394989	253.350723	114.394371	0.150099	99998.000000	3.978202	3.519968	0.416961	0.603355	2.969585	4.577446	2.111022	2.004289	2.009220	1.705507	1.538606	2.213239	2.403722	2.058405	0.000000	4.999991	25666.000000		1
6135.206055	1446.233398	1.637465	3.154665	287.102234	18493.289062	49.836304	32.006123	43.363533	20.907749	22.042564	49.857887	58.072968	74.210175	0.247603	0.000000	3.787829	3.160239	0.214172	0.498953	2.458037	4.267014	1.697546	1.505233	1.637125	1.320307	1.343262	1.697734	1.763974	1.870463	0.000000	0.000000	25689.000000		1
6199.138184	2306.303467	1.588125	3.413699	1059.720703	43691.535156	149.922134	112.309769	108.162140	56.395412	55.001564	229.436325	313.499054	155.343338	0.567219	0.000000	3.792331	3.362916	0.200885	0.533225	3.025191	4.640397	2.175866	2.050417	2.034075	1.751244	1.740375	2.360662	2.496236	2.191293	0.000000	0.000000	25720.000000		1
22542.457031	6134.626465	2.383730	2.251129	2279.351562	99998.000000	336.926208	230.820923	311.291077	146.483765	147.125183	683.023438	904.704163	552.741638	3.870549	0.000000	4.353001	3.787788	0.377257	0.352400	3.357811	4.999991	2.527535	2.363275	2.493167	2.165790	2.167687	2.834436	2.956506	2.742522	0.587773	0.000000	25753.000000		1
6976.410156	1485.807007	1.696056	3.404448	335.976410	18295.144531	42.392155	39.743225	36.937023	26.982714	26.788439	62.852764	66.932549	34.069145	0.520542	13630.545898	3.843632	3.171962	0.229440	0.532047	2.526309	4.262336	1.627285	1.599263	1.567462	1.431086	1.427947	1.798324	1.825637	1.532361	0.000000	4.134513	25787.000000		1
8722.336914	1918.449341	2.488577	3.916348	509.920868	26354.775391	73.840126	54.952225	64.172600	39.077137	28.108278	150.051651	197.004654	120.000610	0.538395	99998.000000	3.940633	3.282950	0.395951	0.592881	2.707503	4.420859	1.868292	1.739985	1.807350	1.591923	1.448834	2.176241	2.294477	2.079183	0.000000	4.999991	25868.000000		1
21783.925781	3739.631592	1.119397	2.985059	1304.680542	55053.968750	169.476120	128.092346	149.404053	59.417477	55.846508	262.518677	337.980865	210.421997	2.868100	0.000000	4.338136	3.572829	0.048984	0.474953	3.115504	4.740788	2.229109	2.107523	2.174362	1.773914	1.746996	2.419160	2.528892	2.323091	0.457594	0.000000	25892.000000		1
6780.715820	727.481750	1.847160	2.901798	532.006592	28572.357422	73.013680	50.968033	76.001823	38.222942	21.456654	112.753822	162.981766	90.190109	0.160942	0.000000	3.831275	2.861822	0.266504	0.462667	2.725917	4.455946	1.863404	1.707298	1.880824	1.582324	1.331562	2.052131	2.212139	1.955159	0.000000	0.000000	25926.000000		1
4714.432129	1173.297852	2.482410	3.533965	477.979492	21655.363281	66.210953	53.250000	61.125870	28.222378	28.857628	96.533356	143.501785	78.743271	0.512446	0.000000	3.673429	3.069408	0.394873	0.548262	2.679409	4.335566	1.820930	1.726320	1.786225	1.450594	1.460261	1.984677	2.156857	1.896213	0.000000	0.000000	25959.000000		1
5014.112793	956.859436	1.862578	2.778449	323.737061	21173.851562	51.902409	35.373566	36.813675	24.851851	21.931549	66.386726	131.660233	93.736404	0.177667	0.000000	3.700194	2.980848	0.270115	0.443802	2.510192	4.325800	1.715188	1.548679	1.566009	1.395359	1.341069	1.822081	2.119455	1.971908	0.000000	0.000000	25989.000000		1
7835.823242	1475.528931	1.628214	2.553336	501.570099	24309.675781	62.047909	57.419216	90.217857	41.334435	25.012205	118.902802	147.069672	161.557068	1.744799	99998.000000	3.894085	3.168948	0.211711	0.407108	2.700332	4.385779	1.792727	1.759057	1.955292	1.616312	1.398152	2.075192	2.167523	2.208326	0.241746	4.999991	26029.000000		1
11400.643555	3261.081543	2.445405	4.866140	1178.660400	46660.542969	171.335602	124.271591	127.093208	70.679291	64.955872	298.459656	399.698792	203.153625	1.128948	0.000000	4.056930	3.513362	0.388351	0.687185	3.071389	4.668950	2.233848	2.094372	2.104122	1.849292	1.812618	2.474886	2.601733	2.307825	0.052674	0.000000	26072.000000		1
18149.517578	3334.021240	1.563456	3.299600	1022.188477	45851.960938	133.800339	100.085823	140.020248	74.651146	53.687893	259.407196	349.239594	172.319321	1.773536	0.000000	4.258865	3.522968	0.194086	0.518461	3.009531	4.661358	2.126457	2.000373	2.146191	1.873037	1.729876	2.413982	2.543123	2.236334	0.248840	0.000000	26126.000000		1
10973.255859	3858.808838	1.785485	4.872307	951.438232	47828.148438	138.398193	97.156273	138.015808	52.710346	55.892765	257.325653	329.025665	201.732025	0.440845	99998.000000	4.040336	3.586453	0.251756	0.687735	2.978381	4.679684	2.141130	1.987471	2.139929	1.721896	1.747356	2.410483	2.517230	2.304775	0.000000	4.999991	26270.000000		1
9692.033203	4349.841797	3.549383	5.593902	1629.601685	61016.453125	215.325150	165.146545	174.928162	49.191799	59.010426	281.838318	338.949158	223.219513	0.888147	0.000000	3.986415	3.638474	0.550153	0.747715	3.212081	4.785447	2.333095	2.217870	2.242860	1.691893	1.770929	2.450000	2.530135	2.348732	0.000000	0.000000	26302.000000		1
12833.827148	2480.106201	2.513247	2.633513	1505.875977	60968.390625	208.454575	153.983414	197.057068	79.141068	62.766418	352.862976	433.256042	245.730804	1.205436	0.000000	4.108356	3.394470	0.400235	0.420535	3.177789	4.785105	2.319011	2.187474	2.294592	1.898402	1.797727	2.547606	2.636745	2.390460	0.081144	0.000000	26395.000000		1
14738.495117	5402.210938	2.121612	3.802250	1862.612183	65718.250000	259.586029	194.488312	214.504868	107.560806	71.672256	371.584351	453.102997	343.880035	1.166064	99998.000000	4.168453	3.732572	0.326666	0.580041	3.270123	4.817686	2.414281	2.288893	2.331437	2.031654	1.855351	2.570057	2.656197	2.536407	0.066722	4.999991	26455.000000		1
22304.787109	4277.639160	3.450704	5.267026	1774.926025	69984.109375	245.006134	182.384644	196.884384	96.638206	73.713692	391.687256	528.306152	308.457123	4.030076	0.000000	4.348398	3.631204	0.537908	0.721565	3.249180	4.844999	2.389177	2.260988	2.294211	1.985149	1.867548	2.592939	2.722886	2.489195	0.605313	0.000000	26508.000000		1
15870.263672	3453.993896	2.266548	3.786831	1488.517578	62967.683594	212.309250	157.850418	175.122437	108.621613	67.028145	367.162262	441.350861	294.151672	1.978273	99998.000000	4.200584	3.538321	0.355365	0.578276	3.172754	4.799118	2.326969	2.198246	2.243342	2.035916	1.826257	2.564858	2.644784	2.468571	0.296286	4.999991	26567.000000		1
6577.343262	1133.739624	3.176251	2.682853	357.093872	20918.785156	46.413353	39.629128	37.997829	46.058723	24.771673	90.137680	107.832176	71.132599	1.314407	0.000000	3.818051	3.054513	0.501915	0.428597	2.552782	4.320537	1.666643	1.598014	1.579759	1.663312	1.393955	1.954906	2.032748	1.852069	0.118730	0.000000	26609.000000		1
29613.546875	7816.963379	2.574922	3.348940	2706.245850	99998.000000	385.547516	276.481842	316.138733	145.080658	116.747269	559.818848	700.825867	426.400879	2.096902	0.000000	4.471490	3.893038	0.410764	0.524907	3.432367	4.999991	2.586078	2.441667	2.499878	2.161609	2.067247	2.748048	2.845610	2.629818	0.321578	0.000000	26671.000000		1
14762.850586	1939.529785	0.000000	0.869614	820.114136	39673.191406	115.624786	85.965385	101.932983	69.569145	33.850201	166.491058	254.716827	134.435593	2.536000	0.000000	4.169170	3.287696	0.000000	0.000000	2.913874	4.598497	2.063051	1.934324	2.008315	1.842417	1.529561	2.221391	2.406058	2.128514	0.404149	0.000000	26711.000000		1
11966.336914	2081.400391	2.211041	3.586388	1040.542847	39016.605469	140.923782	112.803162	109.552902	46.471943	40.760860	168.600327	249.036575	127.235062	0.810409	0.000000	4.077961	3.318356	0.344597	0.554657	3.017260	4.591249	2.148984	2.052321	2.039624	1.667191	1.610243	2.226858	2.396263	2.104607	0.000000	0.000000	26751.000000		1
12117.464844	684.611572	2.127780	3.324270	792.098389	42962.859375	121.931030	87.195793	152.182510	65.517113	37.310154	211.587646	287.971863	188.579880	1.274130	99998.000000	4.083412	2.835444	0.327927	0.521696	2.898779	4.633093	2.086114	1.940495	2.182365	1.816355	1.571827	2.325490	2.459350	2.275495	0.105214	4.999991	26794.000000		1
15341.723633	6775.094238	2.568754	2.981975	1537.764893	65474.527344	212.290741	157.236755	172.566025	101.035614	67.919350	359.267914	446.987946	311.189331	0.503139	0.000000	4.185874	3.830915	0.409723	0.474504	3.186890	4.816072	2.326931	2.196554	2.236955	2.004474	1.831993	2.555418	2.650296	2.493025	0.000000	0.000000	26844.000000		1
5669.875977	1956.305420	2.744528	4.033530	415.607819	20311.970703	51.220901	41.158661	54.613014	5.211518	18.403753	75.218559	101.815804	35.688110	0.254880	99998.000000	3.753574	3.291437	0.438468	0.605685	2.618684	4.307752	1.709447	1.614461	1.737296	0.716964	1.264906	1.876325	2.007815	1.552523	0.000000	4.999991	26861.000000		1
20798.033203	5038.443848	3.185502	4.113708	1551.385742	72682.179688	212.130386	152.999695	170.925476	97.307373	87.732368	428.285065	566.553711	364.513336	1.285448	0.000000	4.318022	3.702296	0.503178	0.614233	3.190720	4.861428	2.326603	2.184690	2.232807	1.988146	1.943160	2.631733	2.753241	2.561713	0.109055	0.000000	26910.000000		1
16929.472656	2436.230713	1.844076	3.842339	1300.992432	55298.492188	171.622391	129.677383	161.211700	82.570190	53.749565	285.711487	403.957428	185.554733	1.997484	0.000000	4.228643	3.386719	0.265779	0.584596	3.114275	4.742713	2.234574	2.112864	2.207397	1.916823	1.730375	2.455928	2.606336	2.268472	0.300483	0.000000	26933.000000		1
10171.628906	2330.341309	4.341904	4.964819	638.858154	31490.535156	94.495003	71.095596	94.590599	52.509903	34.655056	173.503479	234.863708	166.645248	0.440096	0.000000	4.007390	3.367419	0.637680	0.695903	2.805404	4.498180	1.975409	1.851843	1.975848	1.720241	1.539767	2.239308	2.370816	2.221793	0.000000	0.000000	26994.000000		1
31374.519531	9901.694336	2.704439	3.302684	2563.851318	99914.156250	331.850372	256.600983	290.050293	126.168091	109.990791	528.293762	680.075439	392.908417	2.074721	99998.000000	4.496577	3.995709	0.432077	0.518867	3.408893	4.999627	2.520942	2.409258	2.462473	2.100950	2.041356	2.722876	2.832557	2.594291	0.316960	4.999991	27119.000000		1
18327.488281	6670.219238	2.260381	2.516331	1963.367065	80032.921875	274.477417	189.273712	228.782578	131.805161	88.108582	480.406403	604.582397	304.568542	4.857718	0.000000	4.263103	3.824140	0.354182	0.400768	3.293001	4.903269	2.438507	2.277090	2.359423	2.119932	1.945018	2.681609	2.781456	2.483685	0.686432	0.000000	27162.000000		1
15553.700195	2340.508301	2.519415	3.805334	1420.749390	58567.613281	200.954926	157.881256	185.727417	68.940063	66.892464	293.781616	351.561646	177.333481	2.231064	0.000000	4.191833	3.369310	0.401300	0.580393	3.152518	4.767658	2.303099	2.198331	2.268876	1.838472	1.825377	2.468025	2.546001	2.248791	0.348512	0.000000	27228.000000		1
15354.647461	5337.902344	1.964342	5.156011	1974.999023	73892.773438	253.995224	202.210007	218.017242	148.269241	89.820061	506.926575	667.540039	438.587830	2.425916	0.000000	4.186240	3.727371	0.293217	0.712314	3.295567	4.868602	2.404825	2.305803	2.338491	2.171051	1.953373	2.704945	2.824477	2.642056	0.384876	0.000000	27287.000000		1
10408.478516	3968.444824	2.235711	3.080655	1095.603027	52010.511719	165.643021	118.039352	124.163658	66.775276	50.459217	229.618271	260.221283	205.302994	0.700972	99998.000000	4.017387	3.598620	0.349416	0.488643	3.039653	4.716091	2.219173	2.072027	2.093995	1.824616	1.702940	2.361006	2.415343	2.312395	0.000000	4.999991	27332.000000		1
9187.531250	4369.232422	1.754647	2.584173	1032.287720	39482.316406	127.805550	108.550690	105.204834	62.217514	49.302814	222.698364	256.946350	160.998917	1.435841	0.000000	3.963199	3.640405	0.244190	0.412322	3.013801	4.596403	2.106550	2.035633	2.022036	1.793913	1.692872	2.347717	2.409842	2.206823	0.157106	0.000000	27454.000000		1
14032.417969	2837.964844	3.052901	4.847637	1441.647827	63880.179688	206.952789	150.979843	203.801208	117.323921	70.623787	333.765381	425.586792	241.706528	0.812689	99998.000000	4.147132	3.453007	0.484713	0.685530	3.158859	4.805366	2.315871	2.178919	2.309207	2.069386	1.848951	2.523441	2.628988	2.383288	0.000000	4.999991	27537.000000		1
5279.644531	2773.452881	2.815454	5.643242	835.289246	34269.386719	118.178123	85.638512	80.935806	47.588257	19.063673	122.242485	170.358063	83.436722	2.662973	99998.000000	3.722605	3.443021	0.449548	0.751529	2.921837	4.534906	2.072537	1.932669	1.908141	1.677500	1.280207	2.087222	2.231363	1.921357	0.425367	4.999991	27564.000000		1
8251.714844	2692.325928	2.673601	4.317234	781.437927	35603.605469	104.840950	74.706657	96.841728	62.849678	33.800861	177.530838	237.392380	148.093475	0.807725	99998.000000	3.916544	3.430128	0.427097	0.635206	2.892895	4.551494	2.020531	1.873359	1.986063	1.798303	1.528928	2.249274	2.375467	2.170536	0.000000	4.999991	27589.000000		1
19805.953125	3630.880371	1.844076	3.330438	1801.736084	79464.500000	261.306763	182.470993	256.943268	89.934158	80.319061	414.445251	548.936340	316.980591	0.763470	0.000000	4.296796	3.560012	0.265779	0.522501	3.255691	4.900173	2.417151	2.261194	2.409837	1.953925	1.904819	2.617467	2.739522	2.501033	0.000000	0.000000	27614.000000		1
8133.595215	185.924774	2.874044	1.122481	451.015289	17706.691406	52.839863	53.771152	47.841122	24.691496	23.723202	58.279579	85.444237	36.385033	0.367082	0.000000	3.910283	2.269337	0.458493	0.050179	2.654191	4.248137	1.722962	1.730549	1.679801	1.392547	1.375173	1.765516	1.931683	1.560923	0.000000	0.000000	27656.000000		0
2381.059570	833.485229	1.276668	2.809286	250.652451	17124.482422	31.352371	32.539612	38.725590	33.686764	11.012031	50.437630	52.661007	73.288132	1.074436	99998.000000	3.376770	2.920898	0.106078	0.448596	2.399072	4.233617	1.496270	1.512412	1.587998	1.527459	1.041867	1.702755	1.721489	1.865034	0.031181	4.999991	27712.000000		1
14054.164062	1351.448486	1.958174	3.768329	659.050476	36249.628906	92.604675	71.089432	110.656883	58.035965	45.639332	174.789398	256.758270	115.788223	0.287392	99998.000000	4.147805	3.130800	0.291851	0.576149	2.818919	4.559304	1.966633	1.851805	2.043978	1.763697	1.659339	2.242515	2.409524	2.063664	0.000000	4.999991	27733.000000		1
8533.238281	2342.216797	2.550252	3.987274	787.278503	38883.703125	109.552902	84.309418	95.299866	27.405186	50.104588	170.478333	236.087952	192.110764	0.229151	0.000000	3.931114	3.369627	0.406583	0.600676	2.896128	4.589767	2.039624	1.925876	1.979092	1.437833	1.699878	2.231669	2.373074	2.283552	0.000000	0.000000	27771.000000		1
11426.624023	3045.081055	1.603544	3.108409	1150.851318	43770.660156	147.350296	113.635773	133.371704	84.537613	40.637508	225.128342	297.636292	173.352371	2.677641	99998.000000	4.057918	3.483599	0.205081	0.492538	3.061019	4.641183	2.168351	2.055515	2.125064	1.927050	1.608927	2.352430	2.473686	2.238930	0.427752	4.999991	27816.000000		1
6721.311035	418.740875	2.106194	4.594771	445.439880	23073.267578	62.729412	46.632298	37.208393	24.346117	20.599375	95.898109	118.412483	79.773239	0.114863	0.000000	3.827454	2.621945	0.323498	0.662264	2.648789	4.363109	1.797471	1.668687	1.570641	1.386430	1.313854	1.981810	2.073397	1.901857	0.000000	0.000000	27845.000000		1
6443.099121	1713.920410	1.307505	2.109277	705.331238	33221.093750	91.836823	71.086342	65.258080	35.308807	33.652840	140.072662	184.857803	123.035011	0.942943	0.000000	3.809095	3.233991	0.116443	0.324134	2.848393	4.521414	1.963017	1.851786	1.814634	1.547883	1.527022	2.146353	2.266838	2.090029	0.000000	0.000000	27862.000000		1
7089.891602	718.356934	2.494745	2.090775	527.633850	25448.236328	76.621658	56.968990	80.948143	41.978935	20.445189	101.017113	103.712303	131.897675	1.680487	99998.000000	3.850640	2.856340	0.397026	0.320307	2.722333	4.405658	1.884351	1.755638	1.908207	1.623031	1.310591	2.004395	2.015830	2.120237	0.225435	4.999991	27896.000000		1
11090.681641	1255.858765	2.278883	3.281098	845.055420	43037.914062	122.492271	90.526237	101.162048	95.935112	32.410095	193.208572	273.080475	135.527237	0.367494	0.000000	4.044958	3.098941	0.357722	0.516019	2.926885	4.633851	2.088109	1.956774	2.005018	1.981978	1.510680	2.286026	2.436291	2.132027	0.000000	0.000000	27954.000000		1
6782.023438	2048.962402	3.792999	4.607106	301.555725	18583.779297	52.278622	34.099983	62.451878	25.909573	23.991488	65.110062	80.830963	78.703178	1.250557	99998.000000	3.831359	3.311534	0.578983	0.663428	2.479367	4.269134	1.718324	1.532754	1.795545	1.413460	1.380057	1.813648	1.907578	1.895992	0.097103	4.999991	27995.000000		1
7821.012207	3238.184814	2.149366	3.922516	513.707703	23307.746094	62.658489	53.996265	65.455437	42.463081	22.014811	78.826530	114.135338	84.596207	1.165123	0.000000	3.893263	3.510302	0.332310	0.593565	2.710716	4.367500	1.796980	1.732364	1.815946	1.628011	1.342715	1.896672	2.057420	1.927351	0.066372	0.000000	28013.000000		1
9868.062500	1806.028564	1.803987	4.027363	689.289612	33445.492188	100.008728	74.737495	104.344467	57.400715	25.175644	130.725861	167.863312	153.675034	1.715882	99998.000000	3.994232	3.256725	0.256233	0.605021	2.838402	4.524338	2.000038	1.873538	2.018469	1.758917	1.400981	2.116362	2.224956	2.186603	0.234488	4.999991	28077.000000		1
10428.467773	1913.555542	1.813238	2.615010	896.976318	34477.003906	120.583435	91.978676	98.562454	43.567062	37.374912	138.290268	192.049088	154.233200	1.156064	0.000000	4.018220	3.281841	0.258455	0.417473	2.952781	4.537529	2.081288	1.963687	1.993711	1.639158	1.572580	2.140792	2.283412	2.188178	0.062982	0.000000	28107.000000		1
5779.419922	1918.973633	2.852458	4.307983	659.136841	27921.431641	90.677338	75.274063	89.709045	52.204613	39.277580	133.865097	158.121796	119.612061	1.364217	0.000000	3.761884	3.283069	0.455219	0.634274	2.818976	4.445938	1.957499	1.876645	1.952836	1.717709	1.594145	2.126667	2.198992	2.077775	0.134883	0.000000	28174.000000		1
7082.857422	4878.351562	2.198706	3.318103	780.463440	34307.785156	113.962646	82.490013	105.383690	37.208393	23.615271	144.439240	204.288437	117.727898	1.675441	0.000000	3.850209	3.688273	0.342167	0.520890	2.892353	4.535393	2.056762	1.916401	2.022774	1.570641	1.373193	2.159685	2.310244	2.070879	0.224129	0.000000	28195.000000		1
5121.017090	1021.226318	1.507948	1.831741	232.936371	14733.832031	42.737534	25.348333	27.241749	36.351112	4.881558	33.794693	37.177555	36.499130	0.902870	0.000000	3.709356	3.009122	0.178386	0.262864	2.367237	4.168316	1.630809	1.403949	1.435235	1.560518	0.688559	1.528849	1.570281	1.562283	0.000000	0.000000	28213.000000		1
9755.410156	1458.269165	1.310589	2.288134	504.160461	27517.212891	68.088951	52.318710	58.159313	62.232933	16.948229	99.789787	115.951660	55.007732	2.690245	99998.000000	3.989245	3.163838	0.117467	0.359481	2.702569	4.439604	1.833077	1.718657	1.764619	1.794020	1.229124	1.999086	2.064277	1.740424	0.429792	4.999991	28228.000000		1
12977.266602	3445.526123	1.776234	5.603153	1190.366333	52397.371094	161.658844	121.668915	135.628998	41.636642	59.152275	276.148804	359.237061	188.348602	1.321261	0.000000	4.113183	3.537256	0.249500	0.748433	3.075681	4.719309	2.208600	2.085180	2.132353	1.619476	1.771971	2.441143	2.555381	2.274962	0.120989	0.000000	28247.000000		1
6475.573730	2800.987549	1.224244	3.009729	990.977966	41770.871094	152.719070	104.594254	119.251259	45.275452	41.029144	202.533798	274.002533	160.049118	1.137080	0.000000	3.811278	3.447311	0.087868	0.478527	2.996064	4.620873	2.183893	2.019508	2.076463	1.655863	1.613092	2.306498	2.437755	2.204253	0.055791	0.000000	28314.000000		1
20683.955078	5019.623535	1.865662	4.082870	2266.276611	83262.109375	305.216125	230.127090	235.591476	124.472031	95.188850	473.168884	601.313660	345.844391	1.252958	0.000000	4.315634	3.700671	0.270833	0.610966	3.355313	4.920447	2.484607	2.361968	2.372159	2.095072	1.978586	2.675016	2.779101	2.538881	0.097937	0.000000	28369.000000		1
27993.828125	5987.926758	3.228674	4.471421	1942.999023	81229.398438	260.575928	196.853546	220.848114	128.881775	82.779884	460.729065	554.012146	280.749756	2.412541	99998.000000	4.447062	3.777277	0.509024	0.650446	3.288473	4.909713	2.415934	2.294143	2.344094	2.110192	1.917925	2.663446	2.743519	2.448319	0.382475	4.999991	28395.000000		1
5974.947266	1262.689209	0.635250	1.091644	515.237244	31260.470703	76.473640	52.451313	91.161484	29.184504	23.405577	156.431900	212.771805	95.540398	1.420662	99998.000000	3.776334	3.101296	0.000000	0.038081	2.712007	4.494996	1.883512	1.719756	1.959811	1.465152	1.369319	2.194325	2.327914	1.980187	0.152491	4.999991	28430.000000		1
6821.495117	2092.890381	1.742312	2.411484	816.925537	37172.511719	116.997047	83.313370	93.110405	71.641418	35.071362	134.919739	205.679214	133.609146	1.001381	0.000000	3.833879	3.320746	0.241126	0.382284	2.912183	4.570222	2.068175	1.920715	1.968998	1.855164	1.544953	2.130075	2.313190	2.125836	0.000599	0.000000	28459.000000		1
6037.957520	2420.697998	1.279752	2.476242	477.948669	24116.406250	66.260292	54.588345	72.856415	49.364491	24.238186	97.221031	103.847984	117.271500	2.576058	99998.000000	3.780890	3.383941	0.107126	0.393793	2.679381	4.382313	1.821253	1.737100	1.862468	1.693415	1.384500	1.987760	2.016398	2.069192	0.410956	4.999991	28541.000000		1
20547.695312	7633.055176	1.662135	3.274930	1930.624023	77664.328125	252.271423	195.055725	242.603897	75.526932	85.175949	420.079224	595.602539	299.301514	1.851865	0.000000	4.312763	3.882698	0.220666	0.515202	3.285698	4.890222	2.401868	2.290159	2.384898	1.878102	1.930317	2.623331	2.774956	2.476109	0.267609	0.000000	28575.000000		1
11717.500977	3378.078613	2.204873	3.971855	1038.911621	47280.117188	144.146286	105.291176	120.712952	81.552551	52.229282	235.764160	302.033722	186.054291	0.683871	0.000000	4.068835	3.528670	0.343384	0.598993	3.016579	4.674678	2.158803	2.022392	2.081754	1.911438	1.717914	2.372478	2.480055	2.269640	0.000000	0.000000	28605.000000		1
13451.830078	3150.979736	2.457740	2.269632	987.810974	41537.191406	142.055511	107.918518	119.121742	68.341820	35.987232	184.527847	214.295166	187.133606	0.747034	99998.000000	4.128781	3.498446	0.390536	0.355955	2.994674	4.618437	2.152458	2.033096	2.075991	1.834687	1.556148	2.266062	2.331012	2.272152	0.000000	4.999991	28654.000000		1
13807.600586	3225.646240	2.439237	5.032661	851.247559	38334.171875	127.302902	91.611710	120.882561	62.939106	62.155838	219.213730	305.814362	198.191895	0.107061	99998.000000	4.140118	3.508617	0.387254	0.701798	2.930056	4.583586	2.104838	1.961951	2.082364	1.798921	1.793482	2.340868	2.485458	2.297086	0.000000	4.999991	28728.000000		1
9866.958984	5320.633301	1.677554	3.071404	855.691223	36749.429688	123.938545	88.472466	98.510033	28.333391	31.330786	169.830750	230.318283	97.005173	1.887793	99998.000000	3.994183	3.725963	0.224676	0.487337	2.932317	4.565250	2.093206	1.946808	1.993480	1.452299	1.495971	2.230016	2.362329	1.986795	0.275954	4.999991	28752.000000		1
11199.232422	4877.037598	1.427771	2.368311	2175.537598	99594.632812	327.338867	218.029587	286.608856	147.452057	104.131691	601.199524	816.018921	420.063812	2.230666	0.000000	4.049188	3.688156	0.154659	0.374439	3.337567	4.998236	2.514997	2.338516	2.457290	2.168651	2.017583	2.779019	2.911700	2.623315	0.348435	0.000000	28777.000000		1
13114.857422	1394.565308	2.112361	4.015028	1062.471313	43655.824219	144.362152	102.472641	118.421738	73.966560	24.996786	176.713654	203.076538	175.190277	0.559553	0.000000	4.117764	3.144439	0.324768	0.603689	3.026317	4.640042	2.159453	2.010608	2.073431	1.869035	1.397884	2.247270	2.307660	2.243510	0.000000	0.000000	28804.000000		1
10151.670898	2322.502441	1.748480	2.078440	1063.060303	49043.085938	147.769684	117.101898	136.051468	70.793388	61.634686	253.544998	304.796753	179.226898	3.113048	0.000000	4.006537	3.365956	0.242661	0.317737	3.026558	4.690578	2.169585	2.068564	2.133703	1.849993	1.789825	2.404055	2.484010	2.253403	0.493186	0.000000	28846.000000		1
9422.212891	2839.617676	2.578006	4.477589	1175.259033	48101.472656	172.553680	124.438110	118.286049	56.931984	40.230457	220.508911	300.683044	147.942368	1.079800	0.000000	3.974153	3.453260	0.411284	0.651044	3.070134	4.682158	2.236924	2.094953	2.072933	1.755356	1.604555	2.343426	2.478109	2.170093	0.033343	0.000000	28873.000000		1
6464.290527	422.536957	1.140983	1.708391	361.099640	19998.878906	71.838776	42.660442	44.973248	48.220425	22.739489	73.429985	103.545776	121.564064	1.915210	99998.000000	3.810521	2.625865	0.057279	0.232587	2.557627	4.301006	1.856359	1.630025	1.652954	1.683231	1.356781	1.865873	2.015132	2.084805	0.282216	4.999991	28926.000000		1
11288.994141	3616.053711	2.738360	3.040566	1061.342651	44804.835938	157.196671	109.898285	156.657013	77.383339	64.480980	274.101196	363.865753	207.073059	4.715740	0.000000	4.052655	3.558235	0.437491	0.482955	3.025856	4.651325	2.196443	2.040991	2.194950	1.888647	1.809432	2.437911	2.560941	2.316123	0.673550	0.000000	28973.000000		1
6152.592285	1529.173584	1.433939	1.637465	590.363281	25705.417969	91.405098	59.627174	62.747917	28.931637	14.934546	85.798866	135.672165	79.862663	1.894096	0.000000	3.789058	3.184457	0.156531	0.214172	2.771119	4.410025	1.960970	1.775444	1.797599	1.461373	1.174192	1.933482	2.132491	1.902344	0.277402	0.000000	28998.000000		1
11183.166016	1595.970459	2.451572	3.299600	848.934753	44091.621094	118.138031	85.111191	107.338776	80.241966	45.787354	250.328659	322.623840	217.600937	0.136829	0.000000	4.048565	3.203025	0.389445	0.518461	2.928874	4.644356	2.072390	1.929987	2.030757	1.904402	1.660746	2.398510	2.508697	2.337661	0.000000	0.000000	29026.000000		1
13140.597656	886.161682	2.204873	2.991227	674.062134	30249.164062	95.845688	72.363014	77.019463	30.507427	21.293217	102.719337	130.173859	60.188412	1.610685	0.000000	4.118615	2.947513	0.343384	0.475849	2.828700	4.480713	1.981573	1.859517	1.886600	1.484406	1.328241	2.011652	2.114524	1.779513	0.207011	0.000000	29063.000000		1
11919.831055	3186.865234	2.584173	3.148497	1334.469482	52141.316406	166.478714	136.674393	136.359848	73.874046	40.609756	230.953537	279.682770	161.640335	1.914878	0.000000	4.076270	3.503364	0.412322	0.498103	3.125309	4.717182	2.221359	2.135687	2.134686	1.868492	1.608630	2.363525	2.446666	2.208550	0.282141	0.000000	29093.000000		1
8017.850098	1840.748413	4.073619	5.316366	533.542297	26628.205078	70.182808	56.429337	52.133686	47.588257	30.393330	91.220078	111.578918	120.959656	0.402109	99998.000000	3.904058	3.264994	0.609980	0.725615	2.727169	4.425342	1.846231	1.751505	1.717118	1.677500	1.482778	1.960090	2.047582	2.082641	0.000000	4.999991	29135.000000		1
14812.307617	2657.973145	2.833956	2.991227	779.556824	39873.382812	113.793045	85.561417	106.142288	59.328049	54.495831	247.954178	367.643341	203.573013	0.634905	0.000000	4.170623	3.424551	0.452393	0.475849	2.891848	4.600683	2.056116	1.932278	2.025888	1.773260	1.736363	2.394372	2.565427	2.308720	0.000000	0.000000	29175.000000		1
22088.882812	4007.639160	2.143198	3.965688	1884.102661	71443.765625	252.515030	194.694931	197.060150	127.925819	90.890114	411.719208	580.470642	362.959137	0.310708	0.000000	4.344174	3.602889	0.331062	0.598319	3.275105	4.853964	2.402287	2.289355	2.294599	2.106958	1.958517	2.614601	2.763780	2.559858	0.000000	0.000000	29228.000000		1
10203.613281	2278.340088	3.086823	3.398280	1046.364990	40770.988281	145.611053	106.580177	110.937500	93.387947	44.772804	219.401840	288.218567	270.070770	3.699292	99998.000000	4.008754	3.357619	0.489512	0.531259	3.019683	4.610351	2.163194	2.027676	2.045078	1.970291	1.651014	2.341240	2.459722	2.431478	0.568119	4.999991	29331.000000		1
7044.304688	3117.299072	1.242747	2.621178	734.814880	35387.578125	110.027802	72.289001	78.653839	47.498829	24.284443	124.293175	212.444931	135.758514	0.745260	99998.000000	3.847838	3.493778	0.094383	0.418496	2.866178	4.548851	2.041502	1.859072	1.895720	1.676683	1.385328	2.094447	2.327246	2.132767	0.000000	4.999991	29363.000000		1
8819.258789	1919.093872	2.263464	1.955090	637.439636	33857.902344	99.311806	69.818932	88.068497	54.082611	31.975286	156.586090	161.575577	147.285538	1.999663	0.000000	3.945432	3.283096	0.354774	0.291167	2.804439	4.529660	1.997001	1.843973	1.944821	1.733058	1.504814	2.194753	2.208376	2.168160	0.300957	0.000000	29404.000000		1
3993.074707	579.699707	2.235711	3.429117	189.603683	14252.170898	31.657661	21.487492	33.464733	27.229414	18.866314	35.490749	44.600113	48.331436	1.627764	36213.605469	3.601307	2.763203	0.349416	0.535182	2.277847	4.153881	1.500479	1.332186	1.524587	1.435038	1.275687	1.550115	1.649336	1.684230	0.211591	4.558872	29423.000000		1
4661.274414	829.593567	1.594293	3.315019	431.100525	18771.771484	56.327572	50.098419	45.953876	36.326443	18.573359	58.125393	89.878647	73.883293	0.689618	0.000000	3.668505	2.918865	0.202568	0.520486	2.634578	4.273505	1.750721	1.699824	1.662322	1.560223	1.268891	1.764366	1.953657	1.868546	0.000000	0.000000	29456.000000		1
20399.763672	5261.179199	1.276668	3.040566	2624.076660	99998.000000	376.024933	270.107758	329.734924	181.311508	102.910530	565.366516	752.608032	439.312500	2.793895	0.000000	4.309625	3.721083	0.106078	0.482955	3.418977	4.999991	2.575217	2.431537	2.518165	2.258425	2.012460	2.752330	2.876569	2.642774	0.446210	0.000000	29493.000000		1
5266.239258	2851.835449	1.939672	2.578006	279.189362	20656.652344	45.630081	32.083218	39.545864	27.772152	22.869007	55.535049	74.959518	44.677208	0.077344	0.000000	3.721501	3.455124	0.287728	0.411284	2.445899	4.315060	1.659251	1.506278	1.597101	1.443609	1.359247	1.744567	1.874827	1.650086	0.000000	0.000000	29544.000000		1
16842.646484	4889.708984	2.917217	2.670518	1551.669556	66294.296875	216.755997	162.093643	178.961700	94.057114	68.977066	343.864624	455.196838	259.222168	2.694683	99998.000000	4.226410	3.689283	0.464969	0.426595	3.190799	4.821476	2.335971	2.209766	2.252760	1.973392	1.838705	2.536387	2.658199	2.413672	0.430508	4.999991	29599.000000		1
17626.826172	3166.500244	2.513247	4.418998	1658.736938	68569.539062	231.641205	172.664703	233.562378	66.664261	69.229935	349.393768	506.972809	324.776276	0.401433	0.000000	4.246174	3.500580	0.400235	0.645324	3.219778	4.836131	2.364816	2.237204	2.368403	1.823893	1.840294	2.543315	2.704985	2.511584	0.000000	0.000000	29664.000000		1
12852.393555	2939.549316	1.230412	3.102241	917.498596	39428.968750	122.513855	99.416656	118.224373	78.814194	42.339733	233.759735	340.410828	204.559814	2.415611	0.000000	4.108984	3.468281	0.090050	0.491676	2.962605	4.595815	2.088185	1.997459	2.072707	1.896604	1.626748	2.368770	2.532003	2.310820	0.383027	0.000000	29713.000000		1
5273.587891	1249.759155	1.094727	1.492530	358.595642	18381.015625	49.672863	41.914177	45.836693	48.494877	18.268068	58.008209	76.692581	59.787525	0.703594	0.000000	3.722106	3.096826	0.039306	0.173923	2.554605	4.264369	1.696119	1.622361	1.661213	1.685696	1.261693	1.763489	1.884753	1.776611	0.000000	0.000000	29760.000000		1
9702.132812	4848.278809	1.699140	2.578006	780.158142	33905.886719	101.936066	83.467560	114.425209	32.326832	44.806725	173.830353	232.298035	172.775711	0.276562	0.000000	3.986867	3.685588	0.230229	0.411284	2.892183	4.530275	2.008328	1.921518	2.058522	1.509563	1.651343	2.240126	2.366045	2.237483	0.000000	0.000000	29787.000000		1
8426.375000	1185.537231	1.908834	2.269632	571.003540	24609.140625	72.433937	60.293259	63.105629	23.473419	26.359798	79.939758	102.867355	93.061066	1.188510	0.000000	3.925641	3.073915	0.280768	0.355955	2.756639	4.391097	1.859942	1.780269	1.800068	1.370576	1.420942	1.902763	2.012278	1.968768	0.075003	0.000000	29829.000000		1
28346.792969	7635.007324	2.587257	2.658183	2210.831055	98649.343750	295.076782	226.562286	290.821228	124.468948	95.469467	532.361267	702.537354	411.842560	2.045861	99998.000000	4.452504	3.882809	0.412840	0.424585	3.344556	4.994094	2.469935	2.355188	2.463626	2.095061	1.979864	2.726207	2.846669	2.614731	0.310876	4.999991	29892.000000		1
9944.690430	2009.993286	1.048471	2.411484	887.937927	38427.921875	120.999741	88.901108	121.113838	58.572533	43.428291	223.022156	304.093658	165.479584	1.518440	99998.000000	3.997591	3.303195	0.020557	0.382284	2.948383	4.584647	2.082784	1.948907	2.083194	1.767694	1.637773	2.348348	2.483007	2.218745	0.181398	4.999991	29929.000000		1
18832.226562	3795.743164	2.821621	4.397411	1437.543457	56891.328125	198.022278	152.867096	139.884552	70.969162	57.733757	261.889587	322.485077	186.359589	1.086012	0.000000	4.274902	3.579297	0.450499	0.643197	3.157621	4.755046	2.296714	2.184314	2.145770	1.851070	1.761430	2.418118	2.508510	2.270352	0.035835	0.000000	29987.000000		1
9360.084961	1037.715088	2.741444	3.626477	845.681458	33817.910156	95.706917	92.271629	86.110321	65.399933	43.138420	185.400543	234.475159	146.804474	0.149400	0.000000	3.971280	3.016078	0.437979	0.559485	2.927207	4.529147	1.980943	1.965068	1.935055	1.815577	1.634864	2.268111	2.370097	2.166739	0.000000	0.000000	30053.000000		1
5956.515625	1891.904541	1.905751	3.484625	923.188110	36804.546875	129.711304	96.265076	95.824097	70.142723	37.307072	194.910797	269.651367	121.875526	0.449884	0.000000	3.774992	3.276899	0.280066	0.542156	2.965290	4.565901	2.112978	1.983469	1.981475	1.845983	1.571791	2.289836	2.430803	2.085917	0.000000	0.000000	30081.000000		1
27938.951172	11428.949219	3.352024	3.478457	3550.524170	99998.000000	500.796082	361.802734	390.854645	173.725510	147.661743	722.563171	936.775085	539.672791	0.271783	0.000000	4.446210	4.058006	0.525307	0.541387	3.550292	4.999991	2.699661	2.558472	2.592015	2.239864	2.169268	2.858876	2.971635	2.732131	0.000000	0.000000	30115.000000		1
5500.178223	722.698853	2.248045	2.818537	337.219177	19581.296875	48.719990	40.150280	18.468512	24.454048	13.537613	44.152973	55.923603	71.376221	0.172037	99998.000000	3.740377	2.858957	0.351805	0.450024	2.527912	4.291842	1.687707	1.603689	1.266432	1.388351	1.131542	1.644960	1.747595	1.853554	0.000000	4.999991	30147.000000		1
8635.369141	1835.462891	2.072273	3.447620	1041.156494	42822.628906	139.277054	109.750259	111.665260	60.749653	39.098724	215.528671	260.165802	155.593124	0.285465	99998.000000	3.936281	3.263746	0.316447	0.537519	3.017516	4.631673	2.143880	2.040406	2.047918	1.783544	1.592163	2.333505	2.415250	2.191990	0.000000	4.999991	30190.000000		1
5226.320312	2326.344727	2.759946	3.842339	545.448608	27730.623047	95.046997	62.470379	50.453049	36.869179	28.669519	109.253777	143.467865	90.501564	0.643384	0.000000	3.718196	3.366674	0.440901	0.584596	2.736754	4.442960	1.977938	1.795674	1.702887	1.566664	1.457420	2.038436	2.156755	1.956656	0.000000	0.000000	30239.000000		1
18047.076172	5725.213867	2.941887	5.128258	1915.754150	76104.625000	283.771820	200.069885	227.179031	84.642464	108.504433	465.132660	624.700684	348.712250	0.200320	0.000000	4.256407	3.757792	0.468626	0.709970	3.282340	4.881411	2.452969	2.301182	2.356368	1.927588	2.035448	2.667577	2.795672	2.542467	0.000000	0.000000	30257.000000		1
15937.088867	2205.749023	1.603544	4.224722	1270.019287	46486.742188	165.880478	129.850067	124.274673	72.384598	48.353024	255.530930	314.306976	242.798172	1.987408	99998.000000	4.202409	3.343556	0.205081	0.625798	3.103810	4.667329	2.219795	2.113442	2.094383	1.859646	1.684424	2.407444	2.497354	2.385245	0.298287	4.999991	30285.000000		1
23626.660156	7522.385742	1.729977	3.108409	2163.662109	93146.015625	287.900940	218.408875	304.004211	95.136421	115.785141	607.653809	830.111633	552.479553	3.062040	0.000000	4.373402	3.876356	0.238040	0.492538	3.335189	4.969164	2.459243	2.339270	2.482880	1.978347	2.063653	2.783656	2.919137	2.742316	0.486011	0.000000	30308.000000		1
11042.183594	4488.381836	2.692104	2.343642	1234.272583	49874.976562	168.091522	127.296738	137.223297	72.865662	50.483887	231.372925	267.292297	176.066071	0.154181	0.000000	4.043055	3.652090	0.430092	0.369891	3.091411	4.697883	2.225546	2.104817	2.137428	1.862523	1.703153	2.364313	2.426986	2.245676	0.000000	0.000000	30340.000000		1
11227.010742	3174.585693	2.470075	2.627345	1249.574097	56191.796875	147.550735	127.059288	146.301819	91.010384	59.738186	317.248871	408.123566	252.977585	4.538058	0.000000	4.050264	3.501687	0.392710	0.419517	3.096762	4.749673	2.168941	2.104007	2.165250	1.959091	1.776252	2.501400	2.610792	2.403082	0.656870	0.000000	30379.000000		1
8967.274414	1098.054565	2.803118	3.003561	528.796448	24112.443359	76.421211	62.954525	80.954308	19.393633	27.217079	117.764900	139.280151	75.952484	0.283833	0.000000	3.952661	3.040624	0.447641	0.477637	2.723289	4.382241	1.883214	1.799027	1.908240	1.287659	1.434842	2.071016	2.143889	1.880542	0.000000	0.000000	30419.000000		1
6113.598633	1544.663208	2.334390	1.326008	351.302612	18207.275391	54.563675	41.772324	56.540352	10.564889	22.101156	46.206741	70.306160	40.245876	0.334587	0.000000	3.786297	3.188834	0.368173	0.122546	2.545681	4.260245	1.736904	1.620889	1.752359	1.023865	1.344415	1.664705	1.846993	1.604721	0.000000	0.000000	30459.000000		1
12071.668945	2448.901855	2.553336	4.363490	1282.875366	58505.210938	196.400238	133.840424	181.212830	66.405228	57.665916	260.921295	357.013672	230.102417	0.765678	99998.000000	4.081767	3.388971	0.407108	0.639834	3.108185	4.767195	2.293142	2.126587	2.258189	1.822202	1.760919	2.416510	2.552685	2.361921	0.000000	4.999991	30481.000000		1
13474.926758	3304.047119	3.426034	5.347203	849.273987	48572.562500	127.543434	86.443367	121.813850	79.949013	57.379128	269.685303	358.475372	220.518158	0.099215	99998.000000	4.129527	3.519046	0.534792	0.728127	2.929048	4.686391	2.105658	1.936732	2.085697	1.902813	1.758754	2.430857	2.554459	2.343444	0.000000	4.999991	30504.000000		1
6955.341797	1186.203247	2.343642	2.362144	365.731415	21594.798828	51.843815	45.824356	54.255299	4.859972	28.925470	99.928551	131.111313	78.419479	0.575608	0.000000	3.842319	3.074159	0.369891	0.373306	2.563162	4.334349	1.714697	1.661096	1.734442	0.686634	1.461280	1.999690	2.117640	1.894424	0.000000	0.000000	30544.000000		1
9556.247070	1541.570312	1.791652	2.066105	686.569763	34051.417969	99.435158	74.848511	97.150108	51.745136	32.422428	155.892242	219.010208	167.215729	0.708305	0.000000	3.980287	3.187963	0.253254	0.315152	2.836685	4.532135	1.997540	1.874183	1.987443	1.713870	1.510846	2.192825	2.340464	2.223277	0.000000	0.000000	30596.000000		1
5011.648926	2546.036377	2.605759	3.657314	544.245972	21417.994141	73.874046	59.602501	48.507210	20.858408	18.810806	68.610100	106.268723	124.607712	0.662902	0.000000	3.699981	3.405865	0.415934	0.563162	2.735795	4.330779	1.868492	1.775265	1.685806	1.319281	1.274407	1.836388	2.026406	2.095545	0.000000	0.000000	30622.000000		1
16910.181641	3269.176270	3.370527	3.987274	1201.467773	47853.777344	163.126694	121.943367	112.778496	36.866096	30.717121	214.637466	265.401978	124.783485	1.013167	0.000000	4.228148	3.514438	0.527698	0.600676	3.079712	4.679916	2.212525	2.086158	2.052226	1.566627	1.487381	2.331706	2.423904	2.096157	0.005681	0.000000	30642.000000		1
9591.744141	1527.863037	2.004430	4.230890	911.078308	40579.214844	135.752350	97.723679	102.981453	41.565716	54.742531	237.765503	334.968048	186.723465	1.757496	99998.000000	3.981898	3.184084	0.301991	0.626432	2.959556	4.608304	2.132747	1.990000	2.012759	1.618735	1.738325	2.376149	2.525003	2.271199	0.244894	4.999991	30698.000000		1
13011.780273	2410.169922	2.846291	2.889463	927.122986	43101.300781	131.404282	94.652275	130.287964	61.150539	51.424427	230.040741	291.780273	198.925812	0.568405	99998.000000	4.114336	3.382048	0.454279	0.460817	2.967137	4.634490	2.118609	1.976131	2.114904	1.786400	1.711169	2.361805	2.465056	2.298691	0.000000	4.999991	30778.000000		1
10012.890625	3871.603271	1.618963	4.200052	72.967430	6508.982910	0.000000	12.711171	19.732843	4.631775	4.394328	0.000000	0.000000	5.347203	0.097105	99998.000000	4.000559	3.587891	0.209237	0.623255	1.863129	3.813513	0.000000	1.104186	1.295190	0.665747	0.642892	0.000000	0.000000	0.728127	0.000000	4.999991	30814.000000		1
15958.329102	3922.398438	4.166131	5.600070	1232.487061	56167.136719	170.684937	125.307724	137.288055	70.333916	54.881298	276.087128	330.635376	229.627518	0.711403	0.000000	4.202987	3.593552	0.619733	0.748193	3.090782	4.749482	2.232195	2.097978	2.137633	1.847165	1.739424	2.441046	2.519349	2.361024	0.000000	0.000000	30846.000000		1
8221.771484	2176.370117	2.170952	3.018980	1024.976196	39899.199219	133.285355	106.546257	105.025978	49.854805	33.680595	187.509811	235.924515	162.192322	0.546955	99998.000000	3.914965	3.337733	0.336650	0.479860	3.010714	4.600964	2.124782	2.027538	2.021297	1.697707	1.527380	2.273024	2.372773	2.210030	0.000000	4.999991	30882.000000		1
18492.898438	4545.039062	1.449357	2.186371	1533.450806	63169.062500	208.164703	158.593597	156.074188	88.922691	78.872787	351.462952	479.256165	281.511414	1.319565	99998.000000	4.267005	3.657538	0.161175	0.339724	3.185670	4.800504	2.318407	2.200286	2.193331	1.949013	1.896927	2.545880	2.680568	2.449496	0.120431	4.999991	30926.000000		1
27212.927734	6220.418945	2.809286	4.681116	2188.800781	96913.335938	307.325409	223.250351	316.268250	130.324966	114.209351	567.010132	803.628479	458.656799	2.377043	0.000000	4.434775	3.793820	0.448596	0.670349	3.340206	4.986383	2.487598	2.348792	2.500056	2.115028	2.057702	2.753591	2.905055	2.661488	0.376037	0.000000	30962.000000		1
10158.329102	1429.386963	1.517200	2.914133	808.605652	40527.433594	106.570930	79.677643	92.740356	47.745525	33.819363	155.660965	239.705185	119.115578	0.893937	0.000000	4.006822	3.155150	0.181043	0.464509	2.907737	4.607749	2.027639	1.901336	1.967269	1.678933	1.529165	2.192180	2.379678	2.075969	0.000000	0.000000	30988.000000		1
12368.111328	4328.095215	2.325139	6.395674	893.747681	32851.734375	140.448883	91.352676	87.090950	45.892200	45.121265	166.105591	229.883469	164.539047	0.055057	0.000000	4.092303	3.636297	0.366449	0.805886	2.951215	4.516558	2.147518	1.960721	1.939973	1.661739	1.654381	2.220384	2.361508	2.216269	0.000000	0.000000	31020.000000		1
8533.013672	1945.740479	2.877128	5.408878	490.733856	29594.359375	77.337082	52.479065	70.651535	24.694580	20.007298	113.231804	138.499954	134.167313	1.279934	0.000000	3.931103	3.289085	0.458959	0.733107	2.690846	4.471209	1.888388	1.719986	1.849122	1.392602	1.301188	2.053968	2.141450	2.127647	0.107187	0.000000	31042.000000		1
12198.625977	3254.232422	2.470075	3.959521	986.765564	52867.230469	134.438675	102.081001	142.135681	95.839516	62.735580	314.177460	436.379883	250.834396	0.686925	0.000000	4.086311	3.512449	0.392710	0.597643	2.994214	4.723186	2.128524	2.008945	2.152703	1.981545	1.797514	2.497175	2.639865	2.399387	0.000000	0.000000	31070.000000		1
6151.226074	2292.759766	1.606628	2.846291	359.761292	21079.873047	60.271675	46.046387	73.343643	53.194492	30.152798	99.136032	140.310120	67.361191	0.154286	0.000000	3.788962	3.360358	0.205915	0.454279	2.556015	4.323868	1.780113	1.663196	1.865363	1.725867	1.479328	1.996232	2.147089	1.828410	0.000000	0.000000	31119.000000		1
11820.359375	1865.316528	3.204005	4.224722	940.756165	40999.351562	127.309067	100.912270	139.045776	53.755733	47.051685	194.926208	282.208344	157.887421	0.881722	0.000000	4.072631	3.270752	0.505693	0.625798	2.973477	4.612777	2.104859	2.003944	2.143158	1.730425	1.672575	2.289870	2.450570	2.198348	0.000000	0.000000	31148.000000		1
13067.361328	2789.019775	2.420735	3.978023	1027.131714	40768.085938	132.776535	106.055946	96.471680	45.540653	51.174644	247.926422	318.747559	186.162231	0.256696	0.000000	4.116188	3.445451	0.383947	0.599667	3.011626	4.610320	2.123121	2.025535	1.984400	1.658399	1.709055	2.394323	2.503447	2.269892	0.000000	0.000000	31176.000000		1
6708.423828	3802.416504	1.634382	3.651147	707.403503	36979.644531	99.216209	71.265205	86.764076	31.521978	26.686676	113.583351	168.566406	115.763550	2.255179	0.000000	3.826621	3.580060	0.213353	0.562429	2.849667	4.567963	1.996583	1.852877	1.938340	1.498613	1.426294	2.055315	2.226771	2.063572	0.353181	0.000000	31199.000000		1
6041.707031	2300.462891	2.935719	4.887726	631.324585	32794.707031	75.755127	65.492447	79.430946	43.163090	22.597637	89.190979	113.712868	92.422737	0.388950	99998.000000	3.781160	3.361815	0.467715	0.689107	2.800253	4.515804	1.879412	1.816191	1.899990	1.635113	1.354063	1.950321	2.055809	1.965779	0.000000	4.999991	31224.000000		1
16815.658203	4638.399414	2.673601	6.028709	1492.942749	60438.960938	201.118362	146.403580	181.311508	105.886337	57.706005	294.176331	408.937683	256.786011	1.054123	0.000000	4.225714	3.666368	0.427097	0.780224	3.174043	4.781317	2.303452	2.165552	2.258425	2.024840	1.761221	2.468608	2.611657	2.409571	0.022891	0.000000	31260.000000		1
5109.952637	1641.233643	1.085476	1.372264	729.967224	29671.037109	89.813889	84.728806	82.974159	25.989750	32.736969	141.429504	197.020065	111.717690	0.731042	0.000000	3.708417	3.215170	0.035620	0.137438	2.863303	4.472333	1.953344	1.928031	1.918943	1.414802	1.515038	2.150540	2.294510	2.048122	0.000000	0.000000	31308.000000		1
10323.447266	2730.040039	1.437022	3.959521	994.181946	51220.460938	144.920303	108.300903	117.000130	73.969643	55.346943	299.625305	411.595856	247.204834	1.422860	0.000000	4.013825	3.436169	0.157463	0.597643	2.997466	4.709444	2.161129	2.034632	2.068186	1.869053	1.743094	2.476578	2.614471	2.393057	0.153162	0.000000	31326.000000		1
9636.326172	2857.589600	1.631298	1.729977	1012.591858	48090.097656	159.096252	107.480629	141.654617	54.011684	43.508469	241.071274	296.427460	155.321747	2.705443	0.000000	3.983912	3.456000	0.212533	0.238040	3.005435	4.682055	2.201660	2.031330	2.151231	1.732488	1.638574	2.382145	2.471918	2.191232	0.432238	0.000000	31366.000000		1
5212.128906	1920.009766	2.103110	3.055985	701.498169	31215.746094	105.904839	76.196098	99.897720	52.916958	20.941669	112.679817	144.676682	122.165398	1.192939	99998.000000	3.717015	3.283303	0.322862	0.485151	2.846027	4.494374	2.024916	1.881933	1.999556	1.723595	1.321011	2.051846	2.160398	2.086948	0.076618	4.999991	31404.000000		1
15842.735352	1905.639526	2.482410	3.000478	985.569092	49112.531250	134.188889	101.572189	132.603851	64.715340	55.775581	259.786499	336.941620	182.807114	0.430923	0.000000	4.199830	3.280041	0.394873	0.477190	2.993687	4.691192	2.127717	2.006775	2.122556	1.811007	1.746444	2.414617	2.527555	2.261993	0.000000	0.000000	31447.000000		1
8887.822266	1178.947266	3.154665	5.430464	490.820190	26898.142578	68.810547	49.975071	48.390030	26.187109	17.161007	108.020287	148.475861	80.232712	0.084911	0.000000	3.948795	3.071494	0.498953	0.734837	2.690922	4.429722	1.837655	1.698753	1.684756	1.418088	1.234543	2.033505	2.171656	1.904351	0.000000	0.000000	31468.000000		1
14876.933594	3129.396484	2.436154	3.570970	975.232361	46774.335938	142.749344	100.147499	129.998093	76.859108	48.834087	272.929382	350.534760	193.042053	0.176551	0.000000	4.172513	3.495461	0.386705	0.552786	2.989108	4.670008	2.154574	2.000640	2.113937	1.885695	1.688723	2.436050	2.544731	2.285652	0.000000	0.000000	31534.000000		1
16212.648438	3246.239502	2.618094	3.629560	1285.228271	76703.695312	168.147018	135.086258	247.991180	107.810593	71.848030	441.307678	590.560669	352.816711	0.471767	0.000000	4.209854	3.511381	0.417985	0.559854	3.108980	4.884816	2.225689	2.130611	2.394436	2.032661	1.856415	2.644742	2.771265	2.547549	0.000000	0.000000	31602.000000		1
6032.606934	4098.140625	2.790784	2.985059	483.462402	29279.716797	72.443192	52.454395	100.326355	44.085129	45.580742	188.055634	268.735504	145.700485	0.566244	0.000000	3.780505	3.612587	0.445726	0.474953	2.684363	4.466567	1.859998	1.719782	2.001415	1.644292	1.658781	2.274286	2.429325	2.163461	0.000000	0.000000	31672.000000		1
1171.740601	146.653366	1.507948	3.037483	50.360538	9679.458008	10.870179	9.158704	3.823836	18.887899	1.526451	0.000000	8.104066	2.756862	0.528435	0.000000	3.068831	2.166292	0.178386	0.482514	1.702090	3.985851	1.036237	0.961834	0.582499	1.276184	0.183683	0.000000	0.908703	0.440415	0.000000	0.000000	31701.000000		0
9949.060547	2654.062988	2.951138	4.045865	734.571228	29257.101562	100.613144	76.445885	87.362320	51.584782	31.694668	150.134903	221.301422	143.992096	0.092947	99998.000000	3.997782	3.423911	0.469990	0.607011	2.866034	4.466231	2.002655	1.883354	1.941324	1.712522	1.500986	2.176482	2.344984	2.158339	0.000000	4.999991	31735.000000		1
30973.044922	6980.548340	3.080655	3.854673	2417.071533	99495.218750	342.683563	242.906097	313.199921	148.491272	106.339645	597.141357	780.540527	537.430908	0.768686	99998.000000	4.490984	3.843889	0.488643	0.585988	3.383290	4.997802	2.534893	2.385438	2.495822	2.171701	2.026695	2.776077	2.892395	2.730323	0.000000	4.999991	31754.000000		1
9775.667969	1665.946655	2.103110	3.429117	669.266907	30652.134766	103.573532	74.944099	75.483757	37.948490	30.288483	169.439102	195.037231	134.605194	0.287506	99998.000000	3.990146	3.221661	0.322862	0.535182	2.825599	4.486461	2.015249	1.874738	1.877854	1.579195	1.481277	2.229014	2.290118	2.129062	0.000000	4.999991	31827.000000		1
9076.586914	5038.249512	1.082392	1.955090	1050.799438	47131.187500	156.061844	111.705353	151.590424	109.269196	45.272369	236.319229	286.069183	153.884735	1.171447	99998.000000	3.957922	3.702280	0.034385	0.291167	3.021520	4.673308	2.193297	2.048074	2.180672	2.038498	1.655833	2.373499	2.456471	2.187196	0.068723	4.999991	31856.000000		1
8957.829102	950.584045	1.125565	2.590341	592.888855	29875.705078	87.667610	63.491096	82.903229	56.679119	32.952831	140.929947	225.347290	132.619263	1.559036	0.000000	3.952203	2.977991	0.051370	0.413357	2.772973	4.475318	1.942839	1.802713	1.918571	1.753423	1.517893	2.149003	2.352852	2.122607	0.192856	0.000000	31900.000000		1
5432.456055	1308.174438	1.529534	1.671386	635.108337	25910.978516	91.331093	68.317146	72.902664	67.503044	27.781403	141.848892	181.009293	128.335953	2.088226	0.000000	3.734996	3.116666	0.184559	0.223077	2.802848	4.413484	1.960619	1.834530	1.862743	1.829323	1.443754	2.151826	2.257701	2.108348	0.319777	0.000000	31960.000000		1
4650.494141	211.155930	2.766114	2.500912	222.553421	15825.472656	38.300034	24.898108	29.936935	14.314715	11.807635	37.778885	56.765465	30.109625	1.303416	99998.000000	3.667499	2.324603	0.441870	0.398098	2.347434	4.199357	1.583199	1.396166	1.476207	1.155783	1.072163	1.577249	1.754084	1.478705	0.115083	4.999991	31985.000000		0
10233.439453	1842.577026	2.726025	5.711084	880.672607	37530.445312	115.578529	93.091904	109.568321	62.143505	44.819057	202.459778	247.482376	160.326660	1.018162	0.000000	4.010022	3.265426	0.435530	0.756719	2.944814	4.574384	2.062877	1.968912	2.039685	1.793396	1.651463	2.306339	2.393544	2.205006	0.007817	0.000000	32059.000000		1
7936.091309	2689.618408	1.375347	2.590341	856.517700	35462.902344	125.532837	90.939453	92.311722	50.536312	41.500957	185.739746	195.490540	120.854805	1.570159	0.000000	3.899607	3.429691	0.138412	0.413357	2.932736	4.549774	2.098757	1.958752	1.965257	1.703604	1.618058	2.268905	2.291126	2.082264	0.195944	0.000000	32162.000000		1
11820.708008	2658.928955	1.970509	1.998263	941.428406	42323.039062	130.883118	100.153664	124.879082	58.002041	40.754692	201.297211	269.383087	163.922302	1.884433	99998.000000	4.072643	3.424707	0.294578	0.300653	2.973787	4.626577	2.116884	2.000667	2.096490	1.763443	1.610178	2.303838	2.430370	2.214638	0.275181	4.999991	32193.000000		1
8576.216797	2121.359375	3.315019	5.285528	455.054993	18302.150391	57.280449	50.052162	52.050426	18.702875	19.476894	65.591125	66.636513	93.495872	0.457948	99998.000000	3.933296	3.326614	0.520486	0.723088	2.658064	4.262502	1.758006	1.699423	1.716424	1.271908	1.289520	1.816845	1.823712	1.970792	0.000000	4.999991	32217.000000		1
18381.638672	5847.440918	3.438369	4.366574	1959.827026	78500.242188	258.596161	198.475586	253.958221	111.575836	70.873566	408.990112	535.694763	345.095032	1.910445	0.000000	4.264384	3.766966	0.536352	0.640141	3.292218	4.894871	2.412622	2.297707	2.404762	2.047570	1.850484	2.611713	2.728917	2.537939	0.281135	0.000000	32286.000000		1
9056.194336	2009.808228	2.180203	4.452919	745.691223	32017.072266	114.767502	79.628304	106.419823	93.828918	48.186501	207.742233	277.046173	208.910965	0.372342	0.000000	3.956946	3.303155	0.338497	0.648645	2.872559	4.505382	2.059819	1.901067	2.027023	1.972337	1.682925	2.317525	2.442552	2.319961	0.000000	0.000000	32370.000000		1
12117.517578	1810.722046	1.754647	3.663482	714.792114	34596.210938	101.775711	78.012421	109.108841	64.160271	24.207350	129.384430	164.514374	118.033188	1.143151	99998.000000	4.083414	3.257852	0.244190	0.563894	2.854180	4.539029	2.007644	1.892164	2.037860	1.807266	1.383947	2.111882	2.216204	2.072004	0.058103	4.999991	32410.000000		1
12220.211914	5272.693848	2.741444	4.089037	1389.545044	53540.593750	189.187378	145.820755	186.193069	90.424469	59.383556	304.759735	376.888397	241.839127	1.100660	99998.000000	4.087079	3.722033	0.437979	0.611621	3.142873	4.728683	2.276892	2.163819	2.269964	1.956286	1.773666	2.483958	2.576213	2.383527	0.041653	4.999991	32494.000000		1
20924.400391	8853.715820	2.667434	4.002693	1987.204468	84358.210938	261.596649	201.395889	263.900208	84.087387	113.669693	547.243347	695.543457	524.821472	1.538207	99998.000000	4.320653	3.947126	0.426094	0.602352	3.298243	4.926127	2.417632	2.304051	2.421440	1.924731	2.055645	2.738180	2.842324	2.720012	0.187015	4.999991	32569.000000		1
7075.906738	2312.754639	3.524713	5.994788	525.065125	29204.503906	80.855629	60.515289	65.924164	27.988012	31.870440	105.698227	143.511032	118.616013	0.150562	0.000000	3.849782	3.364130	0.547124	0.777774	2.720213	4.465450	1.907710	1.781865	1.819045	1.446972	1.503388	2.024068	2.156885	2.074143	0.000000	0.000000	32626.000000		1
15418.743164	2277.902344	1.279752	4.329569	1046.812134	51250.792969	153.203232	109.694756	136.788483	45.330959	65.106979	301.484802	364.867981	217.092117	1.091292	0.000000	4.188049	3.357535	0.107126	0.636445	3.019869	4.709701	2.185268	2.040186	2.136050	1.656395	1.813628	2.479265	2.562136	2.336644	0.037941	0.000000	32646.000000		1
9216.804688	1197.095093	3.219423	3.012813	651.381226	39655.457031	98.639549	65.329002	107.150673	67.456787	38.737926	167.770813	287.737488	216.916351	1.300049	99998.000000	3.964580	3.078129	0.507778	0.478972	2.813835	4.598303	1.994051	1.815106	2.029995	1.829026	1.588136	2.224716	2.458997	2.336292	0.113960	4.999991	32695.000000		1
5361.856934	2652.225098	3.049818	4.977154	751.840149	31858.474609	128.863281	81.577225	83.196190	54.767200	31.444883	121.937195	164.159744	80.426987	0.450727	0.000000	3.729315	3.423610	0.484274	0.696981	2.876126	4.503225	2.110129	1.911569	1.920103	1.738521	1.497550	2.086136	2.215267	1.905402	0.000000	0.000000	32733.000000		1
10989.202148	6938.575684	3.339689	4.730455	1077.446045	45747.238281	155.537613	112.214172	129.183990	49.814716	51.473766	216.040573	288.446747	148.448105	1.661944	99998.000000	4.040966	3.841270	0.523706	0.674903	3.032396	4.660365	2.191835	2.050048	2.111209	1.697358	1.711586	2.334535	2.460066	2.171575	0.220616	4.999991	32832.000000		1
11793.333008	2923.230225	2.559503	3.114576	1401.577759	60851.539062	170.990234	144.047607	181.070969	108.041870	68.742706	286.670532	353.997803	281.792053	0.824463	0.000000	4.071637	3.465863	0.408156	0.493399	3.146617	4.784272	2.232971	2.158506	2.257849	2.033592	1.837227	2.457383	2.549001	2.449929	0.000000	0.000000	32872.000000		1
12739.776367	5335.648438	0.582827	2.553336	2220.498535	89105.554688	327.465302	228.847336	257.405853	113.006691	104.945801	503.716400	659.978699	438.242462	1.861406	0.000000	4.105162	3.727187	0.000000	0.407108	3.346451	4.949905	2.515165	2.359546	2.410618	2.053104	2.020965	2.702186	2.819530	2.641715	0.269841	0.000000	32920.000000		1
4847.538574	400.078094	1.507948	1.979760	295.786041	17081.369141	39.000046	34.158573	37.125130	23.661528	11.209391	35.737450	17.851763	45.719509	0.450106	99998.000000	3.685521	2.602145	0.178386	0.296613	2.470978	4.232522	1.591065	1.533500	1.569668	1.374043	1.049582	1.553124	1.251681	1.660102	0.000000	4.999991	32944.000000		1
16265.658203	6143.562988	2.124696	2.855542	1959.438477	78997.710938	249.918518	195.539871	255.749878	113.672775	91.250916	492.571747	606.395630	431.230042	3.842741	0.000000	4.211272	3.788420	0.327297	0.455689	3.292132	4.897614	2.397799	2.291235	2.407815	2.055656	1.960237	2.692470	2.782756	2.634709	0.584641	0.000000	33013.000000		1
10402.428711	2401.264160	2.796951	3.934851	893.726074	39643.632812	128.234192	92.721855	83.809853	50.098419	44.304073	139.758118	192.120010	114.147675	0.137462	0.000000	4.017135	3.380440	0.446685	0.594928	2.951205	4.598174	2.108004	1.967182	1.923295	1.699824	1.646444	2.145377	2.283573	2.057467	0.000000	0.000000	33040.000000		1
6389.697754	1703.204468	2.235711	3.438369	567.247559	28627.093750	87.069366	62.840427	93.098076	47.313805	27.143068	136.017548	148.386429	127.278236	0.436980	99998.000000	3.805480	3.231267	0.349416	0.536352	2.753773	4.456777	1.939865	1.798239	1.968941	1.674988	1.433659	2.133595	2.171394	2.104754	0.000000	4.999991	33124.000000		1
20338.349609	4185.897949	3.284182	4.169215	1696.617554	75020.656250	231.095383	176.895584	231.894073	100.215340	72.646721	347.043945	459.304382	259.191315	1.624230	0.000000	4.308316	3.621789	0.516427	0.620054	3.229584	4.875181	2.363791	2.247717	2.365290	2.000934	1.861216	2.540385	2.662101	2.413620	0.210648	0.000000	33199.000000		1
20231.724609	3298.749268	1.921169	4.600938	1189.481323	57768.429688	164.165909	118.551254	148.768814	91.297173	67.117577	291.515076	379.392365	250.707962	0.187265	99998.000000	4.306033	3.518349	0.283566	0.662846	3.075358	4.761691	2.215283	2.073906	2.172512	1.960457	1.826836	2.464661	2.579089	2.399168	0.000000	4.999991	33283.000000		1
16815.876953	6273.761719	1.384599	2.263464	2403.672607	94792.117188	357.022949	250.979324	305.956238	158.531921	104.292046	584.917419	756.897522	382.836914	4.091479	99998.000000	4.225719	3.797528	0.141324	0.354774	3.380875	4.976772	2.552696	2.399638	2.485659	2.200117	2.018251	2.767095	2.879037	2.583014	0.611880	4.999991	33347.000000		1
9790.248047	4548.693359	1.051555	3.015897	2185.356201	91256.031250	316.521118	226.266251	275.032501	152.447708	106.302643	478.090515	663.750122	325.673645	1.806463	0.000000	3.990794	3.657887	0.021832	0.479416	3.339522	4.960261	2.500403	2.354620	2.439384	2.183121	2.026544	2.679510	2.822005	2.512783	0.256829	0.000000	33390.000000		1
10061.894531	1316.892090	1.184156	2.288134	670.984558	33090.988281	94.791046	68.813629	82.560936	52.062763	26.902536	140.636993	188.219086	179.806641	1.233163	0.000000	4.002680	3.119550	0.073409	0.359481	2.826713	4.519710	1.976767	1.837674	1.916775	1.716527	1.429793	2.148100	2.274664	2.254806	0.091021	0.000000	33411.000000		1
6733.340332	803.751831	0.545822	1.498697	462.024231	21888.029297	66.013596	51.106804	53.132820	35.854630	17.725330	52.247787	87.587433	27.139984	1.316923	0.000000	3.828231	2.905122	0.000000	0.175714	2.664665	4.340207	1.819633	1.708479	1.725363	1.554545	1.248594	1.718068	1.942442	1.433610	0.119560	0.000000	33445.000000		1
6781.813965	1023.338684	1.446273	2.852458	483.752258	22649.423828	71.774017	52.960129	43.838428	20.670301	21.586172	104.421562	117.943756	67.188499	0.219711	0.000000	3.831346	3.010019	0.160250	0.455219	2.684623	4.355057	1.855967	1.723949	1.641855	1.315347	1.334176	2.018790	2.071675	1.827295	0.000000	0.000000	33475.000000		1
11612.002930	1456.708862	2.359060	4.961736	613.084290	30115.664062	87.507256	64.129433	79.523453	51.874653	28.765116	141.654617	195.771149	108.874481	0.839022	0.000000	4.064907	3.163373	0.372739	0.695634	2.787520	4.478793	1.942044	1.807057	1.900495	1.714955	1.458866	2.151231	2.291749	2.036926	0.000000	0.000000	33504.000000		1
6835.316406	2376.924316	0.218945	0.659920	627.941711	23262.675781	76.226936	71.074013	69.075745	38.562153	25.616617	77.253822	93.724075	60.243919	1.268105	0.000000	3.834759	3.376015	0.000000	0.000000	2.797919	4.366660	1.882108	1.851711	1.839326	1.586161	1.408522	1.887920	1.971851	1.779913	0.103155	0.000000	33556.000000		1
23193.406250	5738.116211	2.115445	3.811501	1499.051636	73810.804688	214.992096	155.355667	237.830261	156.382553	96.117050	450.972137	596.466003	257.177643	1.625558	99998.000000	4.365365	3.758769	0.325402	0.581096	3.175817	4.868120	2.332422	2.191327	2.376267	2.194188	1.982800	2.654150	2.775586	2.410233	0.211003	4.999991	33636.000000		1
8223.828125	1954.982422	1.578874	2.655099	824.989563	38456.367188	116.417305	85.027931	108.507515	46.854328	45.882950	216.463043	269.938141	216.065247	0.416752	0.000000	3.915074	3.291143	0.198348	0.424081	2.916448	4.584968	2.066018	1.929562	2.035460	1.670750	1.661651	2.335384	2.431264	2.334585	0.000000	0.000000	33654.000000		1
16498.162109	4887.766113	2.149366	4.018112	884.992920	33180.863281	118.455658	88.450882	84.210739	76.430466	47.455654	193.344254	258.306305	179.103546	0.723737	0.000000	4.217435	3.689111	0.332310	0.604022	2.946940	4.520888	2.073556	1.946702	1.925367	1.883266	1.676288	2.286331	2.412135	2.253104	0.000000	0.000000	33698.000000		1
20916.037109	4594.881836	3.222507	4.397411	1677.375000	76356.625000	234.906876	172.578354	221.221252	128.653580	71.555077	390.015869	507.450806	328.088226	0.693017	99998.000000	4.320479	3.662274	0.508194	0.643197	3.224630	4.882847	2.370896	2.236986	2.344827	2.109422	1.854640	2.591082	2.705394	2.515991	0.000000	4.999991	33736.000000		1
7412.435059	4077.670898	2.229543	3.558635	758.309875	33904.273438	106.709694	76.396545	108.189888	27.824575	35.746700	133.596817	193.723557	132.986237	0.537210	99998.000000	3.869961	3.610412	0.348216	0.551283	2.879847	4.530254	2.028204	1.883074	2.034187	1.444429	1.553236	2.125796	2.287182	2.123807	0.000000	4.999991	33769.000000		1
25780.767578	7024.013672	2.531749	2.559503	2228.035156	96454.406250	307.328491	229.806381	296.501495	100.209175	91.741226	486.999451	621.071167	342.480011	2.274149	99998.000000	4.411296	3.846585	0.403421	0.408156	3.347922	4.984322	2.487603	2.361362	2.472027	2.000907	1.962565	2.687528	2.793141	2.534635	0.356819	4.999991	33797.000000		1
3369.397705	1057.552734	1.063890	1.680638	135.755432	15093.679688	31.210520	16.155706	29.690237	0.000000	11.989576	27.667305	63.293739	60.398106	1.601456	99998.000000	3.527552	3.024302	0.026897	0.225474	2.132757	4.178795	1.494301	1.208326	1.472614	0.000000	1.078804	1.441967	1.801361	1.781023	0.204515	4.999991	33822.000000		1
21905.460938	3754.797363	3.080655	4.496091	1434.262329	65913.148438	189.656097	144.454651	182.541916	94.202049	73.544083	359.138397	467.547211	247.429947	0.445227	0.000000	4.340552	3.574586	0.488643	0.652835	3.156629	4.818972	2.277967	2.159732	2.261363	1.974060	1.866548	2.555262	2.669826	2.393452	0.000000	0.000000	33836.000000		1
17606.865234	4233.637207	2.035268	2.722941	1635.707520	70208.320312	252.382431	167.807816	219.044128	72.171822	70.380173	352.668701	499.072266	311.781403	0.354231	99998.000000	4.245682	3.626714	0.308622	0.435038	3.213706	4.846389	2.402059	2.224812	2.340532	1.858368	1.847450	2.547367	2.698164	2.493850	0.000000	4.999991	33861.000000		1
4368.196289	953.380981	3.009729	2.658183	233.025803	17467.687500	29.890680	26.316626	46.101894	35.549339	11.391331	38.300034	28.049688	38.762596	0.077207	0.000000	3.640302	2.979266	0.478527	0.424585	2.367404	4.242235	1.475536	1.420230	1.663719	1.550832	1.056574	1.583199	1.447928	1.588413	0.000000	0.000000	33884.000000		1
16455.039062	4761.718262	2.827788	5.430464	1288.253418	70783.507812	173.562073	124.814323	184.003601	85.885208	79.884254	421.204803	557.475220	332.294434	0.978793	0.000000	4.216299	3.677764	0.451447	0.734837	3.110001	4.849932	2.239455	2.096264	2.264826	1.933918	1.902461	2.624493	2.746226	2.521523	0.000000	0.000000	33941.000000		1
18599.259766	6800.097168	2.167868	5.131341	1620.415283	66919.140625	248.577103	170.746613	205.111801	85.752609	71.703094	356.128662	453.143066	196.434158	1.285357	99998.000000	4.269495	3.832515	0.336033	0.710231	3.209626	4.825551	2.395461	2.232352	2.311991	1.933247	1.855538	2.551607	2.656235	2.293217	0.109024	4.999991	33981.000000		1
16664.382812	4452.490234	2.343642	3.629560	1968.368896	79518.851562	281.045776	206.080093	241.465988	96.385338	82.110710	438.917786	547.557922	269.524933	1.082752	0.000000	4.221789	3.648603	0.369891	0.559854	3.294106	4.900470	2.448777	2.314036	2.382856	1.984011	1.914400	2.642383	2.738430	2.430599	0.034529	0.000000	34053.000000		1
9016.379883	4786.132324	1.877997	1.726894	1675.611084	64734.207031	222.581177	177.345810	199.968124	93.902931	102.888947	452.384460	634.562500	312.404327	2.509716	99998.000000	3.955032	3.679985	0.273695	0.237266	3.224173	4.811134	2.347488	2.248821	2.300961	1.972679	2.012369	2.655508	2.802474	2.494717	0.399625	4.999991	34144.000000		1
33622.375000	7414.168457	2.093859	3.185502	3051.149902	99998.000000	437.890900	308.154938	415.364197	184.271896	121.271111	622.372498	796.868958	583.023987	1.471045	0.000000	4.526628	3.870062	0.320947	0.503178	3.484463	4.999991	2.641366	2.488769	2.618429	2.265459	2.083757	2.794050	2.901387	2.765687	0.167626	0.000000	34186.000000		1
18745.683594	3102.194824	1.736145	3.305768	1666.520264	77286.156250	230.922699	167.564194	224.668869	133.809586	74.968773	430.372742	551.600708	282.347107	1.126844	0.000000	4.272901	3.491669	0.239586	0.519272	3.221811	4.888102	2.363467	2.224181	2.351543	2.126487	1.874880	2.633845	2.741625	2.450783	0.051864	0.000000	34217.000000		1
5375.422363	1219.476807	2.195622	2.611927	305.391907	23906.644531	16.972898	24.663742	47.992226	15.199748	5.082002	55.214344	90.686592	44.023453	1.122751	99998.000000	3.730412	3.086174	0.341558	0.416961	2.484858	4.378519	1.229756	1.392059	1.681171	1.181836	0.706035	1.742052	1.957543	1.643684	0.050283	4.999991	34250.000000		1
3961.302979	962.404053	0.851112	0.616748	197.636810	21086.031250	17.722246	17.053076	51.883904	23.797213	2.466991	53.536789	85.808113	5.094337	0.592382	0.000000	3.597838	2.983357	0.000000	0.000000	2.295868	4.323995	1.248519	1.231803	1.715033	1.376526	0.392168	1.728652	1.933528	0.707088	0.000000	0.000000	34267.000000		1
12532.875977	1982.122437	0.915870	2.497828	674.308838	34480.253906	108.174469	70.037872	76.297867	30.871309	29.952354	127.386162	174.638290	86.480370	1.046556	99998.000000	4.098051	3.297131	0.000000	0.397563	2.828859	4.537570	2.034125	1.845333	1.882512	1.489555	1.476431	2.105122	2.242140	1.936918	0.019762	4.999991	34290.000000		1
9030.997070	1192.534180	2.938803	3.558635	710.832642	28303.734375	94.414833	79.085564	92.530663	32.138725	20.935503	119.167999	143.896500	96.832481	0.519206	99998.000000	3.955736	3.076471	0.468170	0.551283	2.851767	4.451844	1.975040	1.898097	1.966286	1.507029	1.320883	2.076160	2.158050	1.986021	0.000000	4.999991	34332.000000		1
3618.588623	1317.767944	1.304422	2.389898	501.119873	25587.662109	65.560287	55.334610	77.623871	29.899931	35.478413	148.938416	179.402664	164.924515	0.519704	99998.000000	3.558539	3.119839	0.115418	0.378379	2.699942	4.408031	1.816641	1.742997	1.889995	1.475670	1.549964	2.173007	2.253829	2.217285	0.000000	4.999991	34375.000000		1
19465.691406	5284.023438	1.739229	2.812370	2506.678711	99998.000000	347.771729	256.289520	272.957123	124.138985	104.643593	512.196655	687.815613	486.620148	1.491732	0.000000	4.289270	3.722965	0.240357	0.449072	3.399099	4.999991	2.541294	2.408731	2.436095	2.093908	2.019713	2.709437	2.837472	2.687190	0.173691	0.000000	34428.000000		1
5128.350098	1047.780396	1.347594	3.373610	466.301392	19892.970703	39.376259	43.132256	48.621307	27.312674	16.127954	63.623699	85.169777	55.229759	0.201482	0.000000	3.709978	3.020270	0.129559	0.528095	2.668667	4.298700	1.595234	1.634802	1.686827	1.436364	1.207579	1.803619	1.930285	1.742173	0.000000	0.000000	34466.000000		1
9790.808594	3197.880371	3.108409	2.627345	1041.523560	48828.808594	133.276108	99.974808	121.567146	63.614449	42.682030	197.923599	224.687378	139.866058	1.827399	0.000000	3.990819	3.504862	0.492538	0.419517	3.017669	4.688676	2.124752	1.999891	2.084816	1.803556	1.630245	2.296498	2.351579	2.145712	0.261833	0.000000	34488.000000		1
9122.673828	3846.504639	3.870092	4.221638	2384.877197	93767.750000	317.751526	244.410965	238.400757	118.674599	124.151321	524.562439	682.394409	445.066772	1.061784	0.000000	3.960122	3.585066	0.587721	0.625481	3.377466	4.972054	2.502088	2.388121	2.377308	2.074358	2.093951	2.719797	2.834035	2.648425	0.026036	0.000000	34551.000000		1
12615.831055	4910.940430	3.000478	2.787700	1425.695679	56804.375000	195.983932	144.713699	176.895584	59.254040	53.626217	276.552765	296.378143	226.219986	0.601715	99998.000000	4.100916	3.691165	0.477190	0.445246	3.154027	4.754382	2.292220	2.160510	2.247717	1.772718	1.729377	2.441778	2.471846	2.354531	0.000000	4.999991	34576.000000		1
6292.640137	809.950134	2.371395	2.966557	380.524109	22339.238281	63.512684	40.057766	34.377518	31.922863	11.400582	48.359192	56.318321	71.413223	0.293676	0.000000	3.798833	2.908458	0.375004	0.472253	2.580382	4.349068	1.802860	1.602687	1.536275	1.504102	1.056927	1.684479	1.750650	1.853779	0.000000	0.000000	34601.000000		1
5037.392090	1019.487122	3.129995	2.630429	286.769196	13687.849609	37.905315	38.472725	34.852417	39.280663	16.100201	42.052944	93.418785	42.740620	0.458950	99998.000000	3.702206	3.008382	0.495544	0.420027	2.457532	4.136335	1.578700	1.585153	1.542233	1.594179	1.206831	1.623796	1.970434	1.630841	0.000000	4.999991	34637.000000		1
11274.978516	1444.250488	3.663482	5.624740	795.761841	32064.734375	102.913612	85.795776	97.384468	82.838470	42.262638	151.528748	213.077103	146.187714	0.214365	0.000000	4.052116	3.159642	0.563894	0.750102	2.900783	4.506028	2.012473	1.933466	1.988490	1.918232	1.625957	2.180495	2.328537	2.164911	0.000000	0.000000	34679.000000		1
11079.700195	2260.362061	1.526451	2.941887	777.299500	31289.050781	103.693802	78.320793	69.507469	46.317757	22.048733	106.749786	154.735840	56.376911	0.439962	99998.000000	4.044528	3.354178	0.183683	0.468626	2.890588	4.495392	2.015753	1.893877	1.842031	1.665748	1.343384	2.028367	2.189591	1.751101	0.000000	4.999991	34714.000000		1
5266.279297	1896.141602	1.486362	3.429117	417.482727	19090.998047	71.003082	44.368832	65.686722	36.807507	11.471508	73.735275	98.377434	68.619354	0.899572	0.000000	3.721504	3.277871	0.172125	0.535182	2.620639	4.280828	1.851277	1.647078	1.817478	1.565936	1.059620	1.867675	1.992895	1.836447	0.000000	0.000000	34750.000000		1
8463.687500	1551.062012	3.348940	2.516331	733.226746	31790.498047	111.853371	78.240616	102.139595	57.215691	37.051121	154.936279	215.454666	129.455353	0.110617	0.000000	3.927560	3.190629	0.524907	0.400768	2.865238	4.502297	2.048649	1.893432	2.009194	1.757515	1.568801	2.190153	2.333356	2.112120	0.000000	0.000000	34808.000000		1
6710.138184	783.769226	2.957305	2.615010	544.030090	31742.087891	77.935326	58.369007	74.922516	62.797256	37.180637	136.732971	161.390549	151.211136	0.256625	0.000000	3.826731	2.894188	0.470896	0.417473	2.735623	4.501636	1.891734	1.766182	1.874612	1.797941	1.570317	2.135873	2.207878	2.179584	0.000000	0.000000	34838.000000		1
16249.098633	3372.567871	2.433070	4.126042	1603.346802	62042.269531	214.942764	161.735931	192.200180	81.706741	71.231285	380.921906	446.534637	293.214203	0.009272	0.000000	4.210829	3.527961	0.386155	0.615534	3.205028	4.792688	2.332323	2.208807	2.283754	1.912258	1.852671	2.580836	2.649855	2.467185	0.000000	0.000000	34857.000000		1
21824.705078	6489.808594	1.369180	3.577137	2212.009033	91445.289062	318.059906	226.364929	283.435669	148.852066	113.540176	548.162292	725.159668	442.726196	1.787841	0.000000	4.338948	3.812232	0.136461	0.553536	3.344787	4.961161	2.502509	2.354809	2.452455	2.172755	2.055150	2.738909	2.860434	2.646135	0.252329	0.000000	34907.000000		1
8421.363281	2987.285645	2.167868	4.514594	792.977234	38645.175781	123.053513	84.031883	98.858498	53.391853	29.878345	144.229538	222.559586	141.719376	0.470166	99998.000000	3.925382	3.475277	0.336033	0.654619	2.899261	4.587095	2.090094	1.924444	1.995014	1.727475	1.475357	2.159054	2.347446	2.151429	0.000000	4.999991	34939.000000		1
1704.505737	303.846954	3.839255	3.937934	139.153717	12232.988281	16.124870	14.993137	17.256601	13.503692	12.868442	14.262292	26.523237	10.250347	2.329577	13420.541992	3.231598	2.482655	0.584247	0.595268	2.143495	4.087533	1.207496	1.175892	1.236955	1.130453	1.109526	1.154189	1.423627	1.010739	0.367277	4.127770	34956.000000		1
13252.361328	2006.431519	1.560372	3.034399	953.686279	44764.617188	131.595474	101.760292	110.308418	68.132126	35.231716	168.634247	260.205872	200.917908	1.180937	99998.000000	4.122293	3.302424	0.193228	0.482073	2.979406	4.650935	2.119241	2.007578	2.042609	1.833352	1.546934	2.226946	2.415317	2.303019	0.072227	4.999991	34985.000000		1
13762.152344	2697.447998	1.791652	3.490792	1032.725586	45683.109375	142.894287	111.181114	117.357849	69.439629	47.261379	221.128738	253.693024	172.889816	0.786587	99998.000000	4.138686	3.430953	0.253254	0.542924	3.013985	4.659756	2.155015	2.046031	2.069512	1.841607	1.674506	2.344645	2.404309	2.237769	0.000000	4.999991	35027.000000		1
5963.025391	604.992554	1.076225	2.491661	436.814667	27195.113281	59.883121	48.439369	87.115623	40.844120	21.697186	104.828613	121.252609	105.041389	1.409492	0.000000	3.775467	2.781750	0.031903	0.396489	2.640297	4.434491	1.777304	1.685198	1.940096	1.611130	1.336403	2.020480	2.083691	2.021360	0.149063	0.000000	35041.000000		1
12567.314453	3722.818848	2.426902	3.675817	786.257812	44954.269531	105.189415	83.649498	109.414131	73.954224	57.727589	255.641937	319.173126	214.945847	0.128235	0.000000	4.099243	3.570872	0.385052	0.565354	2.895565	4.652771	2.021972	1.922463	2.039073	1.868963	1.761383	2.407632	2.504026	2.332329	0.000000	0.000000	35067.000000		1
8729.241211	3064.335938	1.717642	3.589472	840.337341	45061.761719	119.969772	86.597549	127.309067	66.611839	54.912136	238.749222	319.839203	171.560715	0.980050	0.000000	3.940976	3.486336	0.234933	0.555031	2.924454	4.653808	2.079072	1.937506	2.104859	1.823551	1.739668	2.377942	2.504932	2.234418	0.000000	0.000000	35136.000000		1
23306.978516	4552.329102	1.782401	4.856888	1350.396973	62833.667969	173.077927	137.130783	161.106842	74.163918	47.871960	281.221558	393.364807	234.950058	1.055834	0.000000	4.367486	3.658234	0.251005	0.686358	3.130461	4.798193	2.238242	2.137135	2.207114	1.870193	1.680081	2.449049	2.594795	2.370975	0.023596	0.000000	35157.000000		1
6886.839844	4545.619141	1.526451	2.590341	1468.735474	62391.066406	201.220123	144.861710	170.876129	79.449448	58.338169	326.160889	483.326721	210.480591	1.021609	0.000000	3.838020	3.657593	0.183683	0.413357	3.166944	4.795123	2.303671	2.160954	2.232682	1.900091	1.765953	2.513432	2.684241	2.323212	0.009285	0.000000	35188.000000		1
12018.846680	1664.910522	4.437500	3.774496	693.116516	35345.718750	88.373787	69.578400	64.237358	44.387337	22.958435	128.878693	198.460175	72.301338	0.802603	99998.000000	4.079863	3.221391	0.647138	0.576859	2.840806	4.548337	1.946324	1.842474	1.807788	1.647259	1.360942	2.110181	2.297673	1.859146	0.000000	4.999991	35214.000000		1
5684.120117	871.402893	3.315019	3.222507	349.063812	29652.843750	55.723160	31.888943	75.385078	33.816280	13.488274	90.196274	150.902756	115.489098	1.302594	0.000000	3.754663	2.940219	0.520486	0.508194	2.542905	4.472066	1.746036	1.503640	1.877285	1.529126	1.129956	1.955189	2.178697	2.062541	0.114809	0.000000	35232.000000		1
8324.994141	745.133057	1.526451	1.742312	615.791809	29077.892578	82.092209	70.703964	69.834351	38.485058	22.131992	106.200882	113.120789	63.599030	0.988594	99998.000000	3.920384	2.872234	0.183683	0.241126	2.789434	4.463563	1.914302	1.849444	1.844069	1.585292	1.345021	2.026128	2.053542	1.803450	0.000000	4.999991	35286.000000		1
11434.879883	880.132935	3.339689	4.292564	817.378906	37825.953125	102.512726	86.690063	79.936676	50.943363	32.669128	169.858505	224.906311	158.578186	0.742753	99998.000000	4.058232	2.944548	0.523706	0.632717	2.912423	4.577790	2.010778	1.937969	1.902746	1.707088	1.514138	2.230087	2.352002	2.200243	0.000000	4.999991	35341.000000		1
15135.236328	2545.188477	3.555551	4.163047	611.545471	40488.046875	90.427559	62.239098	88.453964	52.081264	25.949661	165.047867	221.896591	128.289703	1.106881	0.000000	4.179989	3.405720	0.550907	0.619411	2.786429	4.607327	1.956301	1.794063	1.946717	1.716681	1.414132	2.217610	2.346151	2.108192	0.044101	0.000000	35369.000000		1
8059.123047	2012.401611	4.036614	3.256428	623.667664	38295.238281	88.191841	60.771240	116.552986	67.382774	30.109625	190.109406	245.101730	184.170135	0.862748	0.000000	3.906288	3.303715	0.606017	0.512742	2.794953	4.583145	1.945428	1.783698	2.066523	1.828549	1.478705	2.279004	2.389346	2.265219	0.000000	0.000000	35394.000000		1
5779.398438	1921.307983	3.607974	4.616357	638.346252	37750.773438	89.705963	70.142723	109.315453	50.801514	46.761814	203.770370	284.138763	215.164795	1.004360	0.000000	3.761883	3.283597	0.557263	0.664299	2.805056	4.576926	1.952821	1.845983	2.038682	1.705877	1.669891	2.309141	2.453531	2.332771	0.001889	0.000000	35437.000000		1
5979.819824	2565.362305	2.621178	4.363490	526.640930	28735.412109	78.909790	54.730194	65.566452	50.829266	22.869007	122.328835	188.434937	143.788574	0.088610	99998.000000	3.776688	3.409149	0.418496	0.639834	2.721515	4.458417	1.897131	1.738227	1.816682	1.706114	1.359247	2.087529	2.275162	2.157724	0.000000	4.999991	35458.000000		1
8484.235352	1824.167114	2.204873	3.077571	769.118347	40530.742188	109.987709	81.490883	103.764725	38.873611	34.099983	163.018768	220.123444	125.042526	1.305038	99998.000000	3.928613	3.261065	0.343384	0.488208	2.885993	4.607785	2.041344	1.911109	2.016050	1.589655	1.532754	2.212238	2.342666	2.097058	0.115623	4.999991	35486.000000		1
14457.066406	3067.953125	1.344510	3.463039	650.138489	33089.042969	97.541740	69.815842	97.402969	57.579571	27.408270	120.783882	150.301422	150.739319	0.818671	99998.000000	4.160080	3.486849	0.128564	0.539457	2.813006	4.519684	1.989190	1.843954	1.988572	1.760268	1.437882	2.082009	2.176963	2.178226	0.000000	4.999991	35531.000000		1
10400.590820	3035.314697	3.518546	4.785963	698.158447	39885.421875	127.938156	74.250259	141.056381	44.122135	39.746307	183.026062	244.216690	144.581085	0.147632	99998.000000	4.017058	3.482204	0.546363	0.679969	2.843954	4.600814	2.107000	1.870698	2.149393	1.644657	1.599297	2.262513	2.387775	2.160111	0.000000	4.999991	35586.000000		1
13015.977539	3850.017090	1.211909	3.382861	1236.903076	48590.152344	185.116837	129.535522	132.107361	111.520325	36.304855	202.203827	272.698090	202.330261	0.892512	0.000000	4.114477	3.585463	0.083470	0.529284	3.092336	4.686548	2.267446	2.112389	2.120927	2.047354	1.559965	2.305789	2.435682	2.306061	0.000000	0.000000	35631.000000		1
24580.144531	5532.461914	2.217208	3.968772	2149.446045	82556.468750	302.305084	216.102249	234.561508	134.546600	96.573448	530.440063	664.083130	365.318207	0.952563	99998.000000	4.390584	3.742918	0.345806	0.598656	3.332327	4.916751	2.480445	2.334659	2.370257	2.128873	1.984858	2.724636	2.822222	2.562671	0.000000	4.999991	35684.000000		1
11964.243164	5010.859375	4.616357	6.127389	1145.140259	55641.859375	154.334961	113.685112	137.883209	70.093384	40.079353	231.372925	326.771454	155.405014	2.327839	0.000000	4.077885	3.699912	0.664299	0.787275	3.058859	4.745402	2.188464	2.055704	2.139511	1.845677	1.602921	2.364313	2.514244	2.191465	0.366953	0.000000	35715.000000		1
16650.324219	7010.769043	2.423819	3.114576	2018.575317	93356.171875	311.241760	209.015808	290.087311	145.700485	108.997833	489.935150	633.665161	315.386292	1.957547	99998.000000	4.221423	3.845766	0.384500	0.493399	3.305045	4.970143	2.493098	2.320179	2.462529	2.163461	2.037418	2.690139	2.801860	2.498843	0.291712	4.999991	35755.000000		1
31111.328125	8770.942383	2.843207	4.403579	2673.879150	99998.000000	379.114838	273.142151	387.931244	153.169296	135.493317	715.942383	974.674194	481.448700	1.304129	0.000000	4.492918	3.943046	0.453808	0.643806	3.427142	4.999991	2.578771	2.436389	2.588755	2.185172	2.131918	2.854878	2.988859	2.682550	0.115320	0.000000	35844.000000		1
7344.315430	4357.144043	1.847160	3.595639	1218.940308	50810.835938	159.722244	120.839386	123.861450	82.082954	51.886990	224.927902	279.115356	160.594940	0.232512	99998.000000	3.865951	3.639202	0.266504	0.555776	3.085982	4.705956	2.203365	2.082208	2.092936	1.914253	1.715058	2.352043	2.445784	2.205732	0.000000	4.999991	35881.000000		1
18772.623047	4616.665039	3.598723	2.473158	1514.929810	70685.554688	214.298264	151.356064	172.735626	107.042740	53.616966	362.743286	492.695099	246.569580	2.673443	99998.000000	4.273525	3.664328	0.556148	0.393252	3.180393	4.849331	2.331019	2.180000	2.237382	2.029557	1.729302	2.559599	2.692578	2.391939	0.427071	4.999991	35908.000000		1
26496.859375	5131.495605	1.279752	2.053770	2401.819336	99809.070312	336.645599	249.659485	298.993134	149.351639	109.429550	525.894653	764.921387	382.883179	1.749200	0.000000	4.423194	3.710244	0.107126	0.312552	3.380540	4.999170	2.527173	2.397348	2.475661	2.174210	2.039135	2.720899	2.883617	2.583066	0.242839	0.000000	35951.000000		1
19412.771484	3871.745117	2.778449	3.250261	1273.442261	59364.117188	158.596680	124.253082	163.209961	70.559029	59.627174	263.927948	386.201263	241.327225	0.003931	99998.000000	4.288087	3.587907	0.443802	0.511918	3.104979	4.773524	2.200294	2.094307	2.212747	1.848553	1.775444	2.421485	2.586814	2.382606	0.000000	4.999991	36007.000000		1
10623.917969	2635.406250	2.889463	4.052033	637.874451	33824.964844	88.413872	58.905579	81.669739	54.890549	29.597725	130.972549	203.079620	106.802208	0.111545	0.000000	4.026285	3.420848	0.460817	0.607673	2.804735	4.529237	1.946520	1.770156	1.912061	1.739498	1.471258	2.117180	2.307666	2.028580	0.000000	0.000000	36036.000000		1
11949.801758	1833.720581	1.705307	2.602675	1219.967163	57328.343750	171.505219	130.423645	139.662521	97.461563	58.350506	229.275970	326.947235	180.555984	1.930617	99998.000000	4.077361	3.263333	0.231803	0.415420	3.086348	4.758369	2.234277	2.115356	2.145080	1.988833	1.766045	2.360358	2.514478	2.256612	0.285696	4.999991	36081.000000		1
5521.918457	839.652710	1.615879	5.094337	287.700500	18348.380859	54.955307	34.146240	52.682594	30.710955	18.798471	51.933243	65.091560	58.735973	0.655234	0.000000	3.742090	2.924100	0.208409	0.707088	2.458941	4.263598	1.740010	1.533343	1.721667	1.487293	1.274123	1.715445	1.813525	1.768904	0.000000	0.000000	36147.000000		1
9909.514648	1382.717651	1.427771	1.437022	621.151306	32978.402344	78.441063	65.381432	100.425034	51.717384	20.537701	132.233795	160.277328	121.665825	1.022171	99998.000000	3.996052	3.140733	0.154659	0.157463	2.793197	4.518229	1.894544	1.815454	2.001842	1.713637	1.312552	2.121342	2.204872	2.085169	0.009523	4.999991	36180.000000		1
9799.224609	1687.816528	2.396065	1.782401	1039.738037	46918.242188	149.687759	109.352463	126.152672	48.439369	39.700054	197.309937	281.819794	187.093521	2.775368	0.000000	3.991192	3.227325	0.379499	0.251005	3.016924	4.671342	2.175186	2.038829	2.100896	1.685198	1.598791	2.295149	2.449971	2.272059	0.443321	0.000000	36214.000000		1
8235.898438	4245.814941	1.973593	4.301816	585.811707	40649.324219	69.689415	60.435112	98.957176	71.252869	32.194233	162.395844	242.770416	145.120743	1.118477	99998.000000	3.915711	3.627961	0.295258	0.633652	2.767758	4.609053	1.843167	1.781289	1.995447	1.852802	1.507778	2.210575	2.385196	2.161730	0.048627	4.999991	36348.000000		1
3982.167480	1708.974121	2.531749	2.599592	486.866852	24949.574219	69.288528	52.565411	57.150928	31.454136	18.678205	89.545609	147.914612	86.387856	0.566281	0.000000	3.600120	3.232735	0.403421	0.414905	2.687410	4.397063	1.840661	1.720700	1.757023	1.497678	1.271335	1.952044	2.170011	1.936453	0.000000	0.000000	36413.000000		1
8575.676758	2272.003174	2.507080	4.489923	906.868958	42918.148438	122.063629	94.044777	106.509254	69.785011	36.033485	178.585480	242.042648	170.317978	0.561468	0.000000	3.933268	3.356409	0.399168	0.652239	2.957545	4.632641	2.086586	1.973335	2.027387	1.843762	1.556706	2.251846	2.383892	2.231261	0.000000	0.000000	36447.000000		1
8881.679688	682.863098	2.007514	2.090775	653.641602	33015.746094	80.275887	67.586304	60.780491	30.923733	26.069927	89.129303	92.934631	96.545692	1.403104	0.000000	3.948495	2.834334	0.302659	0.320307	2.815340	4.518721	1.904585	1.829859	1.783764	1.490292	1.416140	1.950021	1.968178	1.984733	0.147090	0.000000	36499.000000		1
40021.347656	5916.831055	3.503127	3.783747	3000.727539	99998.000000	392.473602	303.942535	383.610931	182.606674	138.626389	804.942139	1061.984131	506.127869	2.355824	99998.000000	4.602292	3.772089	0.544456	0.577922	3.477226	4.999991	2.593811	2.482791	2.583891	2.261517	2.141846	2.905765	3.026118	2.704260	0.372143	4.999991	36599.000000		1
10006.685547	2097.016357	2.346725	2.541001	773.932068	36821.082031	112.041481	75.224724	98.257164	60.225418	24.990620	124.484367	188.444199	107.203094	1.233398	99998.000000	4.000290	3.321602	0.370462	0.405005	2.888703	4.566097	2.049379	1.876361	1.992364	1.779780	1.397777	2.095115	2.275183	2.030207	0.091103	4.999991	36632.000000		1
3863.079590	128.545654	1.828657	1.742312	224.607193	17086.904297	29.082741	26.177858	26.208696	23.522758	12.408965	37.122047	48.087822	20.466774	0.120262	99998.000000	3.586934	2.109057	0.262132	0.241126	2.351424	4.232663	1.463635	1.417934	1.418445	1.371488	1.093736	1.569632	1.682035	1.311049	0.000000	4.999991	36663.000000		0
9371.605469	1776.643677	2.285050	3.900929	659.596313	35952.320312	80.978981	69.303947	93.366356	74.339691	43.289524	189.967560	269.401581	186.297913	2.638998	0.000000	3.971814	3.249600	0.358896	0.591168	2.819278	4.555727	1.908372	1.840758	1.970190	1.871221	1.636383	2.278679	2.430400	2.270208	0.421439	0.000000	36740.000000		1
20160.537109	6494.572754	2.377563	2.954222	1760.296753	75347.023438	250.809723	179.704880	207.699051	110.922081	73.322060	408.990112	564.947083	236.695450	0.638977	99998.000000	4.304502	3.812551	0.376132	0.470443	3.245586	4.877066	2.399344	2.254560	2.317435	2.045018	1.865235	2.611713	2.752008	2.374190	0.000000	4.999991	36788.000000		1
16082.687500	3177.225342	2.978892	4.119875	1554.309204	62871.097656	210.927734	161.479980	160.058380	107.924690	77.093468	311.050568	409.508179	187.972382	0.715100	0.000000	4.206358	3.502048	0.474055	0.614884	3.191537	4.798451	2.324134	2.208119	2.204278	2.033121	1.887018	2.492831	2.612262	2.274094	0.000000	0.000000	36831.000000		1
14100.358398	4625.811523	1.748480	2.676685	880.900818	50956.238281	104.319801	92.546082	149.888199	77.204483	47.841122	238.638214	344.632477	194.867615	0.838296	99998.000000	4.149230	3.665188	0.242661	0.427597	2.944927	4.707197	2.018367	1.966358	2.175767	1.887643	1.679801	2.377740	2.537356	2.289740	0.000000	4.999991	36870.000000		1
16243.667969	3215.988037	2.294302	3.228674	1105.773193	57083.484375	156.758774	113.130043	161.005081	78.203613	57.780014	280.577057	359.718140	194.429733	1.985411	99998.000000	4.210684	3.507314	0.360651	0.509024	3.043666	4.756510	2.195232	2.053578	2.206840	1.893227	1.761778	2.448052	2.555962	2.288763	0.297850	4.999991	36884.000000		1
6441.618652	2095.045898	3.092990	3.792999	421.716705	24045.435547	51.927078	45.583828	61.249218	39.983757	16.707697	65.495529	73.769196	47.310719	0.814061	0.000000	3.808995	3.321193	0.490378	0.578983	2.625021	4.381032	1.715394	1.658811	1.787101	1.601884	1.222917	1.816212	1.867875	1.674960	0.000000	0.000000	36925.000000		1
7519.635254	1288.164062	1.618963	2.837040	661.653137	31165.373047	100.816673	66.750610	69.273109	30.812717	30.455004	113.962646	171.566895	103.937416	0.434645	99998.000000	3.876197	3.109971	0.209237	0.452865	2.820630	4.493672	2.003532	1.824455	1.840565	1.488730	1.483659	2.056762	2.234433	2.016772	0.000000	4.999991	36946.000000		1
5108.228516	1352.299561	1.575791	2.787700	211.513641	18539.085938	37.208393	20.260164	31.127258	51.831482	11.036701	42.527840	74.046738	54.739445	0.059807	0.000000	3.708270	3.131073	0.197498	0.445246	2.325338	4.268088	1.570641	1.306643	1.493141	1.714594	1.042839	1.628673	1.869506	1.738300	0.000000	0.000000	36968.000000		1
7922.658203	1986.482788	1.797820	3.931767	531.673584	27531.902344	81.349030	57.992790	74.706657	45.664005	28.700357	115.775887	146.853806	84.198402	1.507741	0.000000	3.898871	3.298085	0.254746	0.594588	2.725645	4.439836	1.910352	1.763374	1.873359	1.659574	1.457887	2.063618	2.166885	1.925304	0.178327	0.000000	37006.000000		1
5393.557617	1233.335205	3.429117	2.485493	612.430542	28898.027344	87.041611	67.984108	64.055420	43.018154	26.865532	104.159447	146.369659	58.165482	0.841978	0.000000	3.731875	3.091081	0.535182	0.395413	2.787057	4.460868	1.939727	1.832407	1.806556	1.633652	1.429195	2.017699	2.165451	1.764665	0.000000	0.000000	37061.000000		1
8445.055664	2680.943848	2.759946	4.286397	651.600159	31037.679688	94.621437	69.445793	73.232628	36.585476	36.946274	113.820801	149.582916	125.369400	0.882696	0.000000	3.926603	3.428288	0.440901	0.632092	2.813981	4.491889	1.975990	1.841646	1.864705	1.563309	1.567571	2.056222	2.174882	2.098191	0.000000	0.000000	37172.000000		1
10921.477539	4369.916992	4.406662	4.493007	1490.158203	62751.343750	226.186066	151.753860	177.459915	87.319145	63.284485	333.953491	409.724030	254.214172	0.087688	0.000000	4.038281	3.640473	0.644110	0.652537	3.173232	4.797623	2.354466	2.181140	2.249100	1.941109	1.801297	2.523686	2.612491	2.405200	0.000000	0.000000	37200.000000		1
13504.215820	2535.200195	3.456871	6.617703	1103.068726	45614.179688	144.106201	110.801819	117.690887	65.794647	40.470989	184.555603	266.290100	139.391159	2.061578	0.000000	4.130469	3.404012	0.538683	0.820707	3.042603	4.659100	2.158683	2.044547	2.070743	1.818191	1.607144	2.266127	2.425355	2.144235	0.314200	0.000000	37221.000000		1
8506.098633	2132.753906	2.211041	2.880212	995.905762	48330.257812	139.076614	102.802597	130.969467	58.652710	54.440323	258.688690	347.108704	192.058334	0.840464	0.000000	3.929730	3.328941	0.344597	0.459424	2.998218	4.684219	2.143254	2.012004	2.117170	1.768288	1.735921	2.412777	2.540466	2.283433	0.000000	0.000000	37274.000000		1
8822.114258	2849.732422	2.183287	3.765245	654.668457	35622.488281	101.168221	72.699142	87.942062	53.620049	28.222378	146.641022	201.180038	150.970596	0.364633	6679.502930	3.945573	3.454804	0.339111	0.575793	2.816021	4.551724	2.005044	1.861529	1.944197	1.729327	1.450594	2.166255	2.303585	2.178892	0.000000	3.824744	37347.000000		1
8521.208984	2881.167969	3.148497	2.994310	994.185059	45687.125000	141.636124	101.883644	134.259811	95.969032	53.293175	275.448792	363.693054	166.635986	1.047588	0.000000	3.930501	3.459569	0.498103	0.476297	2.997467	4.659794	2.151174	2.008105	2.127946	1.982131	1.726672	2.440041	2.560735	2.221769	0.020190	0.000000	37389.000000		1
2645.588867	882.442688	2.229543	3.805334	162.898499	15928.701172	21.798948	22.600721	36.061241	12.618659	13.414264	42.546345	63.753216	64.801689	1.432992	7385.695312	3.422522	2.945687	0.348216	0.580393	2.211917	4.202180	1.338436	1.354122	1.557041	1.101013	1.127567	1.628862	1.804502	1.811586	0.156244	3.868391	37436.000000		1
10025.580078	1367.638184	2.309720	2.596508	741.984558	36609.660156	104.726852	77.037964	107.570061	36.943192	34.593380	168.782272	237.694580	121.755257	0.436274	99998.000000	4.001110	3.135971	0.363559	0.414390	2.870395	4.563596	2.020058	1.886705	2.031691	1.567534	1.538993	2.227327	2.376019	2.085488	0.000000	4.999991	37452.000000		1
11780.381836	4674.769043	1.760815	2.719858	1732.419800	68052.789062	234.290131	177.663437	199.789261	85.428818	82.810722	392.368744	560.802551	302.847809	0.467337	99998.000000	4.071159	3.669760	0.245714	0.434546	3.238653	4.832846	2.369754	2.249598	2.300572	1.931604	1.918087	2.593694	2.748810	2.481225	0.000000	4.999991	37514.000000		1
11074.529297	4771.678711	2.340558	3.564802	1157.737305	47515.578125	152.614227	118.221291	126.387032	53.558376	43.449879	215.429993	283.327759	162.001129	1.128166	0.000000	4.044325	3.678671	0.369319	0.552035	3.063610	4.676836	2.183595	2.072696	2.101702	1.728827	1.637989	2.333306	2.452289	2.209518	0.052373	0.000000	37560.000000		1
9755.747070	3153.767334	1.896499	4.005776	620.142944	33739.019531	69.710999	59.287960	77.642372	45.660919	25.625870	140.260773	201.614838	182.945892	1.380499	0.000000	3.989260	3.498830	0.277953	0.602687	2.792492	4.528132	1.843301	1.772967	1.890099	1.659545	1.408679	2.146936	2.304523	2.262323	0.140036	0.000000	37624.000000		1
22738.824219	13535.213867	2.935719	4.489923	3318.688721	99998.000000	466.110199	346.544403	470.066620	244.969116	157.967606	839.526306	1119.039429	602.864746	2.529497	0.000000	4.356768	4.131465	0.467715	0.652239	3.520967	4.999991	2.668489	2.539759	2.672159	2.389111	2.198568	2.924034	3.048845	2.780220	0.403034	0.000000	37694.000000		1
11926.186523	1878.570435	2.923384	4.933982	695.836426	39174.144531	83.430550	62.476547	93.424950	43.252522	37.843643	193.202393	285.495605	119.220421	0.219380	0.000000	4.076501	3.273828	0.465886	0.693198	2.842507	4.592999	1.921325	1.795717	1.970463	1.636011	1.577993	2.286012	2.455600	2.076351	0.000000	0.000000	37752.000000		1
21480.617188	6286.546875	2.704439	6.312413	1662.718018	79822.164062	234.950058	168.347473	240.395935	122.405930	87.066277	407.475983	592.349182	299.804169	0.439437	0.000000	4.332047	3.798412	0.432077	0.800195	3.220819	4.902123	2.370975	2.226207	2.380927	2.087802	1.939850	2.610102	2.772578	2.476838	0.000000	0.000000	37782.000000		1
5035.736328	1282.502319	2.331306	2.473158	538.041504	25258.771484	66.343559	51.399757	60.552296	33.261208	13.010294	66.923302	86.353935	81.404533	0.291920	0.000000	3.702063	3.108058	0.367599	0.393252	2.730816	4.402412	1.821799	1.710961	1.782131	1.521938	1.114287	1.825577	1.936282	1.910649	0.000000	0.000000	37799.000000		1
16690.097656	3789.945801	3.278014	3.823836	1353.634888	55631.472656	191.527924	142.178864	161.674255	78.456482	71.141853	286.932648	373.382172	311.429871	1.193326	0.000000	4.222459	3.578633	0.515611	0.582499	3.131501	4.745320	2.282232	2.152835	2.208641	1.894629	1.852125	2.457780	2.572154	2.493360	0.076759	0.000000	37842.000000		1
16846.380859	7108.918457	1.871829	2.991227	1559.677979	76120.945312	219.870575	157.357025	225.621750	88.608147	86.480370	362.357819	494.021118	254.871002	1.272380	99998.000000	4.226507	3.851804	0.272266	0.475849	3.193035	4.881504	2.342167	2.196886	2.353381	1.947474	1.936918	2.559138	2.693746	2.406320	0.104617	4.999991	37877.000000		1
7867.659668	429.580231	1.070057	3.469206	378.192810	32299.234375	53.197578	43.927860	95.090172	48.087822	35.425991	119.269760	158.402405	133.063324	1.234983	99998.000000	3.895846	2.633044	0.029407	0.540230	2.577713	4.509192	1.725892	1.642740	1.978136	1.682035	1.549322	2.076530	2.199762	2.124058	0.091661	4.999991	37913.000000		1
5343.416016	2035.905884	3.305768	4.440584	536.983765	25626.939453	84.408096	56.364578	61.283142	27.821491	21.431984	62.112667	94.874306	67.382774	0.743546	0.000000	3.727819	3.308758	0.519272	0.647440	2.729961	4.408697	1.926384	1.751006	1.787341	1.444380	1.331062	1.793180	1.977149	1.828549	0.000000	0.000000	37940.000000		1
8157.071777	2742.399658	2.149366	4.052033	752.074524	39199.683594	109.195190	78.280708	122.775978	55.849594	41.803162	192.934113	234.351807	135.681427	0.523576	0.000000	3.911534	3.438131	0.332310	0.607673	2.876261	4.593283	2.038203	1.893655	2.089113	1.747020	1.621209	2.285409	2.369868	2.132520	0.000000	0.000000	38005.000000		1
5145.637695	870.712158	3.981107	3.851590	342.554047	18727.511719	28.428988	36.190758	30.973072	24.756254	9.380733	16.938976	7.416392	12.856107	0.321945	99998.000000	3.711439	2.939875	0.600004	0.585640	2.534729	4.272480	1.453761	1.558598	1.490984	1.393685	0.972237	1.228887	0.870193	1.109110	0.000000	4.999991	38046.000000		1
16667.978516	4339.973633	1.967425	3.506211	1896.101562	86150.000000	251.565247	193.729721	235.560638	136.961166	95.552727	454.422821	613.509827	343.849213	2.048765	0.000000	4.221883	3.637487	0.293898	0.544838	3.277862	4.935255	2.400651	2.287196	2.372103	2.136597	1.980243	2.657460	2.787822	2.536368	0.311492	0.000000	38066.000000		1
7658.754883	2740.901123	1.911918	2.948054	715.720337	35444.476562	120.851723	79.461777	92.450485	37.757298	47.952137	165.877396	202.586212	100.761162	0.867851	0.000000	3.884158	3.437893	0.281469	0.469535	2.854743	4.549549	2.082253	1.900158	1.965909	1.577001	1.680808	2.219787	2.306610	2.003293	0.000000	0.000000	38142.000000		1
27538.027344	7154.761230	2.944971	4.360406	1794.942505	94138.046875	232.739014	173.892029	300.707703	137.590256	92.937721	571.355103	724.863647	518.863708	0.640843	0.000000	4.439933	3.854595	0.469081	0.639527	3.254050	4.973765	2.366869	2.240280	2.478145	2.138588	1.968192	2.756906	2.860256	2.715053	0.000000	0.000000	38295.000000		1
14782.385742	3119.115479	2.556419	3.564802	1331.638550	64784.640625	194.722687	143.193405	188.345505	93.810417	75.711952	362.604492	491.566467	234.293213	1.547361	0.000000	4.169744	3.494031	0.407632	0.552035	3.124386	4.811472	2.289417	2.155923	2.274955	1.972251	1.879164	2.559433	2.691582	2.369760	0.189592	0.000000	38344.000000		1
12228.332031	1961.353394	2.784616	3.718989	782.668335	37547.093750	97.221031	84.682549	72.387680	57.690586	33.853283	136.628128	218.023407	117.342430	0.720499	0.000000	4.087367	3.292556	0.444765	0.570425	2.893578	4.574576	1.987760	1.927794	1.859665	1.761105	1.529601	2.135540	2.338503	2.069455	0.000000	0.000000	38360.000000		1
6587.670898	210.610107	2.608843	2.710606	328.726562	23433.771484	47.067104	35.879299	60.984016	16.242052	24.722334	73.778450	113.564850	54.659271	0.072500	0.000000	3.818732	2.323479	0.416448	0.433066	2.516835	4.369842	1.672717	1.554844	1.785216	1.210641	1.393089	1.867930	2.055244	1.737664	0.000000	0.000000	38442.000000		0
14790.625977	2209.394043	2.214124	4.724288	986.817993	43659.562500	148.574539	99.456741	129.532440	77.472771	46.095726	220.863541	320.943207	289.131348	1.199182	0.000000	4.169987	3.344273	0.345202	0.674336	2.994237	4.640079	2.171944	1.997634	2.112379	1.889149	1.663661	2.344124	2.506428	2.461095	0.078885	0.000000	38497.000000		1
6562.399414	829.402405	1.026885	2.167868	500.472290	28132.066406	58.698967	57.240360	89.110802	58.042130	24.580482	96.983582	132.721039	50.579483	2.013896	0.000000	3.817063	2.918765	0.011522	0.336033	2.699380	4.449202	1.768631	1.757702	1.949930	1.763743	1.390590	1.986698	2.122940	1.703974	0.304037	0.000000	38538.000000		1
7032.897949	2612.907471	1.859494	3.268763	747.239258	33024.851562	100.724159	79.585129	70.586777	57.456219	31.744007	157.246002	228.369354	111.736191	0.584925	0.000000	3.847134	3.417124	0.269395	0.514383	2.873460	4.518841	2.003134	1.900832	1.848723	1.759337	1.501662	2.196580	2.358638	2.048194	0.000000	0.000000	38589.000000		1
17103.925781	7773.498047	4.150712	5.559981	1659.692871	72803.468750	224.400589	164.449615	189.634521	117.077225	80.510254	424.818939	495.670929	363.202759	2.613829	0.000000	4.233096	3.890616	0.618123	0.745073	3.220028	4.862152	2.351024	2.216033	2.277917	2.068472	1.905851	2.628204	2.695194	2.560149	0.417277	0.000000	38710.000000		1
1761.656738	431.609314	2.285050	2.806202	55.325356	11029.262695	6.836649	1.350678	17.207262	1.227328	1.896499	4.187717	14.401060	18.271152	1.039033	0.000000	3.245921	2.635091	0.358896	0.448119	1.742924	4.042546	0.834843	0.130552	1.235712	0.088961	0.277953	0.621977	1.158394	1.261766	0.016630	0.000000	38727.000000		1
9913.659180	1770.164673	2.975808	5.168346	951.028137	47179.277344	116.824356	92.314804	98.405190	46.857410	44.405838	191.876389	302.903320	155.038055	0.432410	99998.000000	3.996234	3.248014	0.473605	0.713352	2.978193	4.673751	2.067533	1.965271	1.993018	1.670778	1.647440	2.283021	2.481304	2.190438	0.000000	4.999991	38742.000000		1
5986.671875	1212.038818	1.674470	0.844944	482.817902	28751.244141	64.502563	43.856934	61.579178	46.064888	5.785094	99.336479	138.984100	64.761597	1.999542	99998.000000	3.777185	3.083517	0.223877	0.000000	2.683783	4.458657	1.809577	1.642038	1.789434	1.663370	0.762310	1.997109	2.142965	1.811318	0.300931	4.999991	38761.000000		1
15873.560547	3816.379639	2.149366	0.629083	1303.206543	53654.710938	185.782928	139.878387	168.581833	67.814499	50.329700	266.049561	346.834259	188.882080	2.337837	99998.000000	4.200675	3.581652	0.332310	0.000000	3.115013	4.729608	2.269006	2.145751	2.226811	1.831323	1.701824	2.424963	2.540122	2.276191	0.368814	4.999991	38806.000000		1
9182.103516	1265.772949	2.340558	3.256428	779.815857	37347.109375	104.646675	83.149933	94.368576	44.393501	35.345814	138.614059	248.842300	167.585785	0.821199	0.000000	3.962942	3.102356	0.369319	0.512742	2.891992	4.572257	2.019725	1.919862	1.974827	1.647319	1.548338	2.141807	2.395924	2.224237	0.000000	0.000000	38842.000000		1
15943.290039	11161.178711	3.333522	3.358191	3690.578369	99998.000000	521.121033	375.846069	469.002747	218.106674	168.797699	832.834595	1121.771606	651.612488	3.023226	99998.000000	4.202578	4.047710	0.522903	0.526105	3.567094	4.999991	2.716938	2.575010	2.671175	2.338669	2.227366	2.920559	3.049904	2.813989	0.480471	4.999991	38871.000000		1
8965.230469	1404.988403	2.790784	3.617226	736.914856	39932.980469	104.033012	71.450226	92.410400	37.892982	19.973375	122.612534	154.695755	121.153931	2.032719	0.000000	3.952561	3.147673	0.445726	0.558376	2.867417	4.601332	2.017171	1.854004	1.965721	1.578559	1.300452	2.088535	2.189478	2.083338	0.308077	0.000000	38899.000000		1
5869.141113	3170.817383	2.574922	2.507080	665.248779	28473.214844	94.945229	74.981110	71.700012	32.484104	32.613621	117.490448	145.293442	69.818932	1.721219	99998.000000	3.768574	3.501171	0.410764	0.399168	2.822984	4.454436	1.977473	1.874952	1.855519	1.511671	1.513399	2.070003	2.162246	1.843973	0.235836	4.999991	38956.000000		1
21429.314453	4316.879395	2.639680	2.775365	2095.499268	81214.585938	298.043335	216.925598	246.622009	138.555466	107.270935	485.078278	694.951355	352.048859	1.648704	99998.000000	4.331008	3.635170	0.421551	0.443320	3.321288	4.909634	2.474279	2.336311	2.392032	2.141624	2.030482	2.685812	2.841954	2.546603	0.217143	4.999991	39032.000000		1
17061.371094	5368.931152	3.071404	5.584651	1481.983154	63834.328125	205.756302	155.679474	216.669647	71.844948	71.308372	333.447754	451.289734	278.073059	0.331032	99998.000000	4.232014	3.729888	0.487337	0.746996	3.170843	4.805054	2.313353	2.192231	2.335798	1.856396	1.853140	2.523028	2.654455	2.444159	0.000000	4.999991	39121.000000		1
12966.646484	4052.347168	1.948923	3.691235	1161.021484	51146.632812	162.263245	117.897499	147.692581	84.321754	44.606281	233.395844	279.349731	162.633301	0.347859	0.000000	4.112828	3.607707	0.289795	0.567172	3.064840	4.708817	2.210220	2.071505	2.169359	1.925940	1.649396	2.368093	2.446148	2.211210	0.000000	0.000000	39209.000000		1
16184.469727	2949.525146	2.001346	1.458608	962.151184	50409.671875	144.726028	97.094597	133.969940	57.974289	46.872829	233.787491	325.830933	168.652756	1.481743	99998.000000	4.209098	3.469752	0.301322	0.163939	2.983243	4.702514	2.160547	1.987195	2.127007	1.763235	1.670921	2.368821	2.512992	2.226994	0.170773	4.999991	39263.000000		1
5941.655273	1034.514160	2.359060	3.136162	161.085266	17649.242188	45.642418	21.832870	53.761902	14.974635	12.137596	44.304073	32.351501	33.273540	0.873157	99998.000000	3.773907	3.014736	0.372739	0.496399	2.207056	4.246726	1.659369	1.339111	1.730475	1.175356	1.084133	1.646444	1.509894	1.522099	0.000000	4.999991	39304.000000		1
7575.716309	1716.982544	0.363881	1.844076	645.383362	34167.539062	91.516113	68.459000	89.058372	42.336651	30.640028	154.199280	210.918472	114.801430	2.621851	99998.000000	3.879424	3.234766	0.000000	0.265779	2.809818	4.533614	1.961498	1.835431	1.949675	1.626716	1.486289	2.188082	2.324115	2.059947	0.418608	4.999991	39319.000000		1
5646.621582	1864.665894	1.939672	3.626477	697.594116	32993.101562	100.085823	74.398277	47.538918	26.930290	37.535267	155.167572	207.076141	113.438416	0.862909	0.000000	3.751789	3.270601	0.287728	0.559485	2.843603	4.518423	2.000373	1.871563	1.677049	1.430241	1.574440	2.190801	2.316130	2.054760	0.000000	0.000000	39362.000000		1
6602.195312	1568.679443	1.350678	2.090775	297.272430	20964.390625	37.914566	32.212734	53.138985	39.299168	5.893025	38.475807	49.204136	0.838777	2.087097	99998.000000	3.819688	3.195534	0.130552	0.320307	2.473155	4.321482	1.578806	1.508028	1.725413	1.594383	0.770338	1.585188	1.692002	0.000000	0.319543	4.999991	39387.000000		1
27346.462891	6835.104004	3.278014	6.710216	2416.408447	91505.226562	335.627960	245.693802	272.516174	124.903755	114.092163	553.077820	757.813354	461.583282	2.486005	99998.000000	4.436901	3.834745	0.515611	0.826736	3.383170	4.961446	2.525858	2.390394	2.435392	2.096575	2.057256	2.742786	2.879562	2.664250	0.395502	4.999991	39410.000000		1
4926.648926	127.802467	1.674470	3.851590	328.541534	17171.605469	46.549038	40.896542	45.204525	24.972116	14.817365	40.245876	47.196621	52.923126	0.784014	0.000000	3.692552	2.106539	0.223877	0.585640	2.516590	4.234811	1.667911	1.611687	1.655182	1.397455	1.170771	1.604721	1.673911	1.723645	0.000000	0.000000	39458.000000		0
7650.774414	1816.895752	3.142330	2.648932	472.521301	24571.373047	65.964256	51.893154	62.199009	18.545605	20.189238	84.380341	107.579308	57.817017	0.071098	99998.000000	3.883705	3.259330	0.497252	0.423071	2.674421	4.390429	1.819309	1.715110	1.793783	1.268241	1.305120	1.926241	2.031729	1.762056	0.000000	4.999991	39586.000000		1
15366.875000	2917.753418	3.247177	5.267026	1023.791992	47680.875000	137.574844	107.036575	127.925819	62.717079	55.137249	250.088135	349.014465	220.545914	1.416626	0.000000	4.186585	3.465049	0.511506	0.721565	3.010212	4.678344	2.138539	2.029532	2.106958	1.797386	1.741445	2.398093	2.542843	2.343499	0.151255	0.000000	39652.000000		1
24286.453125	8311.295898	2.975808	4.933982	2645.443848	99998.000000	394.561279	270.252686	299.637634	167.792389	109.885948	627.158447	885.091614	501.785980	2.716557	0.000000	4.385364	3.919669	0.473605	0.693198	3.422498	4.999991	2.596114	2.431770	2.476596	2.224772	2.040942	2.797377	2.946988	2.700519	0.434019	0.000000	39748.000000		1
7588.464355	1670.032593	3.589472	3.546299	573.057312	32453.494141	83.627914	65.887161	107.468292	51.276409	45.855194	162.870743	210.576187	120.093124	1.045395	0.000000	3.880154	3.222725	0.555031	0.549775	2.758198	4.511261	1.922351	1.818801	2.031280	1.709918	1.661389	2.211843	2.323409	2.079518	0.019280	0.000000	39898.000000		1
8432.373047	832.233276	2.935719	4.005776	449.627625	24617.757812	62.109581	49.857887	49.077702	49.327484	20.072056	68.024193	101.279228	46.542870	0.030874	0.000000	3.925950	2.920245	0.467715	0.602687	2.652853	4.391249	1.793159	1.697734	1.690884	1.693089	1.302592	1.832663	2.005520	1.667853	0.000000	0.000000	39932.000000		1
13005.905273	3439.013184	3.068320	5.630907	1150.043335	53125.714844	162.593216	114.215515	143.208832	55.593643	48.494877	255.626526	370.101074	169.432938	0.688693	99998.000000	4.114141	3.536434	0.486901	0.750578	3.060714	4.725305	2.211102	2.057725	2.155970	1.745025	1.685696	2.407606	2.568320	2.228998	0.000000	4.999991	39969.000000		1
9568.354492	2470.916504	1.652884	2.547168	720.922607	37361.996094	113.694366	74.592560	97.810028	34.744484	34.146240	148.774979	235.301605	111.927383	0.527283	4921.496094	3.980837	3.392858	0.218242	0.406058	2.857889	4.572430	2.055739	1.872696	1.990383	1.540886	1.533343	2.172530	2.371625	2.048936	0.000000	3.692097	40013.000000		1
27587.292969	6852.332520	2.849375	5.125174	2071.649414	88910.015625	306.252258	210.280151	249.974030	103.773979	100.190674	499.541016	707.526855	399.652527	0.335260	0.000000	4.440709	3.835838	0.454750	0.709709	3.316316	4.948951	2.486079	2.322798	2.397895	2.016088	2.000827	2.698571	2.849743	2.601683	0.000000	0.000000	40063.000000		1
8940.378906	789.245911	1.797820	2.951138	512.733215	26340.162109	63.962910	56.463257	47.736275	17.253519	21.290133	76.205353	102.225937	123.315628	0.141896	99998.000000	3.951356	2.897212	0.254746	0.469990	2.709892	4.420619	1.805928	1.751766	1.678849	1.236878	1.328178	1.881985	2.009561	2.091018	0.000000	4.999991	40099.000000		1
5860.830566	1871.129395	2.007514	3.734408	669.606140	30804.404297	99.197708	73.800034	80.982063	64.721512	34.944927	115.442841	146.986404	89.197144	0.027587	0.000000	3.767959	3.272104	0.302659	0.572222	2.825819	4.488613	1.996502	1.868057	1.908389	1.811049	1.543384	2.062367	2.167277	1.950351	0.000000	0.000000	40132.000000		1
9198.900391	4355.238281	1.942755	3.752910	1042.923584	56015.003906	146.483765	105.975769	150.067062	77.506691	41.013725	236.828049	345.267731	231.391418	2.054037	99998.000000	3.963736	3.639012	0.288418	0.574368	3.018252	4.748304	2.165790	2.025207	2.176285	1.889339	1.612929	2.374433	2.538156	2.364347	0.312608	4.999991	40195.000000		1
10485.143555	2621.856445	2.044519	2.621178	804.124939	39838.800781	116.315544	86.751740	102.222855	50.533226	33.353718	155.364929	203.838211	107.459045	0.535202	99998.000000	4.020575	3.418609	0.310591	0.418496	2.905324	4.600306	2.065638	1.938278	2.009548	1.703577	1.523144	2.191353	2.309286	2.031243	0.000000	4.999991	40281.000000		1
17775.490234	4599.908203	2.362144	3.774496	1063.334839	52901.101562	133.393280	110.101807	180.867447	72.264336	56.639030	291.453400	395.566589	199.160187	0.652785	0.000000	4.249822	3.662749	0.373306	0.576859	3.026670	4.723464	2.125134	2.041795	2.257360	1.858924	1.753116	2.464569	2.597220	2.299202	0.000000	0.000000	40336.000000		1
25027.681641	4281.342773	3.179335	5.106671	1480.691040	65545.023438	205.642197	145.524719	195.838989	106.922470	84.352592	378.575195	480.841217	222.834045	0.984188	99998.000000	4.398421	3.631580	0.502336	0.708138	3.170465	4.816540	2.313112	2.162937	2.291899	2.029069	1.926098	2.578152	2.682002	2.347981	0.000000	4.999991	40392.000000		1
10233.309570	2581.154053	1.810155	2.596508	774.067749	38545.082031	112.266594	79.967514	105.470032	52.953960	33.902622	158.078613	210.233887	104.652840	0.012566	0.000000	4.010016	3.411814	0.257716	0.414390	2.888779	4.585969	2.050251	1.902914	2.023129	1.723898	1.530233	2.198873	2.322703	2.019751	0.000000	0.000000	40423.000000		1
2499.999268	588.457520	0.767851	2.214124	159.117828	16817.800781	15.551294	14.851286	28.398149	20.827572	13.016461	24.629822	25.499435	30.051035	1.124374	99998.000000	3.397940	2.769715	0.000000	0.345202	2.201719	4.225769	1.191767	1.171764	1.453290	1.318639	1.114493	1.391461	1.406531	1.477859	0.050911	4.999991	40443.000000		1
5418.320312	1280.747681	1.899583	3.028231	282.260773	19531.167969	37.350243	25.761553	20.580872	21.444319	7.034008	32.817146	50.243355	12.871526	0.031041	0.000000	3.733865	3.107464	0.278658	0.481189	2.450650	4.290728	1.572293	1.410972	1.313464	1.331312	0.847203	1.516101	1.701079	1.109630	0.000000	0.000000	40457.000000		1
17570.623047	7422.553223	1.430855	4.348072	2157.735107	85224.164062	311.599457	221.908920	220.382477	121.644241	99.493744	507.854767	679.174988	399.100555	1.435621	0.000000	4.244787	3.870553	0.155596	0.638297	3.333998	4.930563	2.493597	2.346175	2.343177	2.085092	1.997796	2.705739	2.831982	2.601082	0.157040	0.000000	40487.000000		1
6934.184570	2324.839844	5.510641	3.913265	728.749146	45471.527344	116.528320	79.295258	89.616531	37.217644	39.570534	163.829788	230.564972	166.395462	0.716658	99998.000000	3.840995	3.366393	0.741202	0.592539	2.862578	4.657740	2.066432	1.899247	1.952388	1.570749	1.597372	2.214393	2.362793	2.221142	0.000000	4.999991	40525.000000		1
18534.345703	2117.871582	2.093859	3.379778	1080.616089	49674.699219	123.664093	109.904449	118.489578	39.666130	50.157009	227.138947	319.962555	171.523712	1.267109	99998.000000	4.267977	3.325900	0.320947	0.528888	3.033671	4.696135	2.092244	2.041015	2.073680	1.598420	1.700332	2.356292	2.505099	2.234324	0.102814	4.999991	40601.000000		1
25647.248047	8847.407227	2.673601	3.546299	3057.804443	99998.000000	407.028839	309.206482	331.104126	115.325661	145.231766	664.311340	896.143738	513.824890	0.572125	0.000000	4.409041	3.946816	0.427097	0.549775	3.485410	4.999991	2.609625	2.490249	2.519965	2.061926	2.162062	2.822372	2.952378	2.710815	0.000000	0.000000	40634.000000		1
16757.111328	3051.837402	2.303553	2.676685	1556.282715	59960.191406	195.805069	159.543396	194.818283	93.576050	63.617531	281.372650	414.605591	249.684158	1.574634	0.000000	4.224199	3.484561	0.362398	0.427597	3.192089	4.777863	2.291824	2.202879	2.289630	1.971165	1.803577	2.449282	2.617635	2.397391	0.197180	0.000000	40686.000000		1
17998.509766	4243.569824	2.260381	2.355976	1455.259521	60945.593750	186.048126	145.709747	175.156357	90.683502	78.715515	388.002167	529.339172	317.840942	0.363947	0.000000	4.255237	3.627731	0.354182	0.372171	3.162941	4.784942	2.269625	2.163489	2.243426	1.957528	1.896060	2.588834	2.723734	2.502210	0.000000	0.000000	40724.000000		1
15868.827148	4696.046875	2.368311	2.436154	1007.438965	50991.703125	122.032791	102.130341	137.238708	96.434677	53.027973	255.207138	355.659912	210.267807	0.731620	0.000000	4.200545	3.671732	0.374439	0.386705	3.003219	4.707500	2.086477	2.009155	2.137477	1.984233	1.724505	2.406893	2.551035	2.322773	0.000000	0.000000	40757.000000		1
32026.695312	4029.330322	2.559503	2.029100	1481.255371	78697.343750	192.875519	157.320023	241.447495	106.182373	83.791351	410.747833	571.675842	282.365631	0.750737	99998.000000	4.505512	3.605233	0.408156	0.307303	3.170630	4.895960	2.285277	2.196784	2.382823	2.026052	1.923199	2.613575	2.757150	2.450812	0.000000	4.999991	40813.000000		1
12700.716797	3718.421631	1.282835	1.378431	191.176376	11840.230469	0.000000	23.584435	37.035702	14.283878	3.765245	0.000000	0.000000	5.677163	0.185640	0.000000	4.103828	3.570359	0.108171	0.139385	2.281434	4.073360	0.000000	1.372625	1.568621	1.154846	0.575793	0.000000	0.000000	0.754131	0.000000	0.000000	40836.000000		1
11359.130859	2045.891113	3.493876	5.211518	901.037598	42757.621094	129.779144	92.993225	103.866486	47.757862	45.676338	215.769196	290.192139	163.709518	0.082948	0.000000	4.055345	3.310883	0.543307	0.716964	2.954743	4.631013	2.113205	1.968451	2.016475	1.679045	1.659691	2.333989	2.462686	2.214074	0.000000	0.000000	40863.000000		1
16776.251953	2733.580322	2.001346	3.200921	1190.464966	55860.761719	170.410492	122.957916	156.931458	52.898453	59.978718	298.505920	390.870056	211.729507	0.395765	0.000000	4.224695	3.436732	0.301322	0.505275	3.075717	4.747107	2.231496	2.089756	2.195710	1.723443	1.777997	2.474953	2.592032	2.325781	0.000000	0.000000	40905.000000		1
9171.809570	963.020752	0.878866	2.590341	550.129761	29761.693359	87.260559	61.150539	86.517372	9.090862	16.664524	98.275673	132.465088	77.602287	1.428546	0.000000	3.962455	2.983636	0.000000	0.413357	2.740465	4.473658	1.940818	1.786400	1.937103	0.958605	1.221793	1.992446	2.122102	1.889875	0.154894	0.000000	40976.000000		1
3453.577637	773.275269	2.732193	3.228674	625.573425	31496.271484	89.237228	66.547081	89.348244	45.494396	30.399496	130.176941	220.234451	102.284531	0.251947	0.000000	3.538269	2.888334	0.436511	0.509024	2.796278	4.498259	1.950546	1.823129	1.951086	1.657958	1.482866	2.114534	2.342885	2.009810	0.000000	0.000000	40993.000000		1
28799.636719	4208.442871	4.431333	7.311544	1601.555176	73483.507812	210.058121	161.819183	231.983505	88.629738	72.726898	362.869720	470.159149	298.758789	0.207079	0.000000	4.459387	3.624121	0.646534	0.864009	3.204542	4.866190	2.322340	2.209030	2.365457	1.947580	1.861695	2.559751	2.672245	2.475321	0.000000	0.000000	41021.000000		1
4717.694824	935.094421	1.859494	1.696056	383.530762	24736.466797	52.969379	38.904449	57.283531	5.020327	10.719076	76.374954	124.539871	43.363533	0.742699	99998.000000	3.673730	2.970855	0.269395	0.229440	2.583800	4.393338	1.724025	1.589999	1.758030	0.700732	1.030157	1.882951	2.095308	1.637125	0.000000	4.999991	41069.000000		1
13797.911133	3915.558838	1.791652	3.256428	1315.162109	62052.121094	171.779663	127.672951	177.537003	108.085045	50.261856	318.257263	457.864288	271.569458	1.605824	0.000000	4.139813	3.592794	0.253254	0.512742	3.118979	4.792757	2.234972	2.106099	2.249289	2.033766	1.701239	2.502778	2.660737	2.433881	0.205698	0.000000	41109.000000		1
9964.895508	2654.710449	0.977545	0.548905	615.458740	31450.216797	58.828484	54.218296	64.588905	47.958305	14.027927	121.897110	172.448837	87.501083	1.106421	99998.000000	3.998473	3.424017	0.000000	0.000000	2.789199	4.497623	1.769588	1.734146	1.810158	1.680864	1.146994	2.085994	2.236660	1.942013	0.043921	4.999991	41140.000000		1
6473.174805	810.283203	2.735276	5.926946	270.150940	22039.734375	54.064106	29.323273	42.623436	22.492790	8.239750	28.317972	38.380211	46.845074	0.494974	0.000000	3.811117	2.908637	0.437001	0.772831	2.431607	4.343206	1.732909	1.467212	1.629648	1.352043	0.915914	1.452062	1.584107	1.670664	0.000000	0.000000	41167.000000		1
16772.732422	4472.549805	2.544085	4.320318	1599.677124	73640.125000	244.959869	162.639465	215.605759	116.182938	88.487885	410.322266	552.834167	345.144379	2.132098	0.000000	4.224604	3.650555	0.405532	0.635516	3.204032	4.867115	2.389095	2.211226	2.333660	2.065142	1.946884	2.613125	2.742595	2.538001	0.328807	0.000000	41212.000000		1
9052.882812	1736.126465	3.444536	5.374957	475.740723	27584.683594	84.411179	49.056114	63.191975	29.122829	18.857063	97.951881	152.571060	51.603283	1.080525	99998.000000	3.956787	3.239581	0.537131	0.730375	2.677370	4.440668	1.926400	1.690693	1.800662	1.464234	1.275474	1.991013	2.183472	1.712677	0.033635	4.999991	41241.000000		1
26165.832031	8414.496094	2.655099	4.169215	2472.711426	99956.148438	309.801636	254.809326	308.241272	174.003036	110.928253	570.938782	759.968933	429.194763	3.158692	99998.000000	4.417735	3.925028	0.424081	0.620054	3.393173	4.999810	2.491084	2.406215	2.488891	2.240557	2.045042	2.756590	2.880796	2.632654	0.499507	4.999991	41297.000000		1
25250.863281	4607.469727	3.422950	5.603153	1381.971313	65059.500000	206.678345	139.579269	234.265472	115.556946	85.607674	421.291138	586.857056	323.360840	1.819018	0.000000	4.402276	3.663462	0.534401	0.748433	3.140499	4.813311	2.315295	2.144821	2.369708	2.062796	1.932513	2.624582	2.768532	2.509687	0.259837	0.000000	41338.000000		1
7351.990723	4129.246582	1.267417	1.794736	1192.438599	48768.925781	167.169479	127.454010	128.517899	78.493484	51.338081	252.730896	362.163544	165.390167	1.545579	99998.000000	3.866405	3.615871	0.102919	0.254001	3.076436	4.688143	2.223157	2.105354	2.108964	1.894834	1.710440	2.402658	2.558905	2.218510	0.189091	4.999991	41394.000000		1
6650.378418	352.927734	1.304422	1.874913	442.297577	24973.056641	60.527626	47.643764	59.201618	47.908966	23.445665	81.786919	124.169823	127.857979	0.487796	99998.000000	3.822846	2.547686	0.115418	0.272981	2.645715	4.397472	1.781954	1.678006	1.772334	1.680417	1.370063	1.912684	2.094016	2.106728	0.000000	4.999991	41424.000000		1
9737.907227	2628.961182	1.347594	3.096074	675.566956	30590.121094	94.729370	71.302208	76.418129	43.419041	33.726852	152.617310	203.625443	180.189026	1.648629	0.000000	3.988466	3.419784	0.129559	0.490811	2.829668	4.485581	1.976485	1.853103	1.883196	1.637680	1.527976	2.183604	2.308832	2.255728	0.217123	0.000000	41489.000000		1
7507.183105	1158.276978	2.035268	1.881081	476.767609	27413.298828	67.919350	48.599724	47.480324	5.396543	17.327528	99.176125	150.656052	64.141769	0.105011	99998.000000	3.875477	3.063812	0.308622	0.274407	2.678307	4.437961	1.831993	1.686634	1.676514	0.732116	1.238737	1.996407	2.177987	1.807141	0.000000	4.999991	41503.000000		1
14439.989258	1376.870850	2.035268	2.707523	1041.902832	48324.222656	136.480103	103.434769	102.731674	51.646458	37.445839	196.270721	274.005615	153.391327	0.428436	0.000000	4.159567	3.138893	0.308622	0.432572	3.017827	4.684165	2.135069	2.014667	2.011704	1.713041	1.573404	2.292856	2.437759	2.185801	0.000000	0.000000	41524.000000		1
11529.985352	1675.651245	4.030447	4.311067	978.843445	42539.683594	122.103722	95.250519	117.838905	46.774151	33.736103	185.767502	297.676392	117.860497	0.249451	0.000000	4.061829	3.224184	0.605353	0.634585	2.990713	4.628794	2.086729	1.978867	2.071289	1.670006	1.528095	2.268970	2.473744	2.071368	0.000000	0.000000	41542.000000		1
6870.311035	605.535278	1.757731	2.648932	272.497650	22784.119141	55.214344	34.815411	41.710651	25.428511	12.371960	42.000523	61.243053	37.880646	2.665036	99998.000000	3.836976	2.782140	0.244952	0.423071	2.435363	4.357632	1.742052	1.541772	1.620247	1.405321	1.092438	1.623255	1.787057	1.578417	0.425703	4.999991	41583.000000		1
6445.600098	226.593124	1.221161	2.904882	445.581757	29702.605469	59.204700	50.449966	77.074966	35.314976	29.680986	109.639244	122.998001	67.913177	0.179569	0.000000	3.809263	2.355247	0.086773	0.463128	2.648927	4.472795	1.772356	1.702861	1.886913	1.547959	1.472478	2.039966	2.089898	1.831954	0.000000	0.000000	41619.000000		0
21931.781250	6725.134766	3.432201	5.661744	2137.397949	89318.929688	291.687775	217.098297	269.962830	92.709518	92.086609	469.357361	683.060486	352.360321	1.600301	0.000000	4.341074	3.827701	0.535573	0.752950	3.329885	4.950943	2.464918	2.336656	2.431304	1.967124	1.964196	2.671504	2.834459	2.546987	0.204202	0.000000	41668.000000		1
19625.369141	3143.547852	3.589472	3.003561	1407.939575	58640.476562	188.737152	140.418045	149.129608	55.131081	64.092422	303.162354	419.770844	261.951263	1.697221	99998.000000	4.292818	3.497420	0.555031	0.477637	3.148584	4.768198	2.275857	2.147423	2.173564	1.741397	1.806807	2.481675	2.623012	2.418221	0.229738	4.999991	41707.000000		1
9758.025391	2652.413086	2.966557	3.241009	570.220276	31148.996094	74.367447	51.683460	84.753479	47.511162	12.708087	97.079178	165.211304	57.635078	0.784442	99998.000000	3.989362	3.423641	0.472253	0.510680	2.756043	4.493444	1.871383	1.713352	1.928158	1.676796	1.104080	1.987126	2.218040	1.760687	0.000000	4.999991	41724.000000		1
11300.024414	3023.895752	2.158617	2.608843	854.343628	41689.382812	114.847679	80.016853	114.085999	59.432896	25.992834	154.637161	253.141037	148.139725	1.240209	0.000000	4.053080	3.480567	0.334176	0.416448	2.931633	4.620026	2.060122	1.903181	2.057232	1.774027	1.414854	2.189314	2.403363	2.170671	0.093495	0.000000	41743.000000		1
6397.672363	2605.580322	2.587257	3.092990	726.652222	34900.082031	114.440628	80.874130	100.881432	31.950617	38.700920	160.416092	228.128830	159.074661	0.415909	99998.000000	3.806022	3.415905	0.412840	0.490378	2.861327	4.542827	2.058580	1.907810	2.003811	1.504479	1.587721	2.205248	2.358180	2.201601	0.000000	4.999991	41791.000000		1
6932.130371	835.344727	2.146282	2.901798	309.391510	19046.910156	47.011597	36.104412	45.161354	21.968555	15.936762	47.717773	71.703094	61.896805	0.114073	99998.000000	3.840867	2.921866	0.331687	0.462667	2.490508	4.279825	1.672205	1.557560	1.654767	1.341802	1.202400	1.678680	1.855538	1.791668	0.000000	4.999991	41842.000000		1
9240.425781	2625.122070	2.365228	4.459086	938.850403	46574.832031	120.117790	97.748352	143.622055	59.670345	56.953571	274.360229	339.834167	226.482101	0.672108	0.000000	3.965692	3.419149	0.373873	0.649246	2.972596	4.668151	2.079607	1.990109	2.157221	1.775759	1.755521	2.438321	2.531267	2.355034	0.000000	0.000000	41899.000000		1
9074.986328	4198.208008	3.962604	5.618572	537.433960	36426.554688	87.328400	52.173775	97.544823	63.315323	23.874306	131.456696	170.607849	116.010254	0.053929	0.000000	3.957846	3.623064	0.597981	0.749626	2.730325	4.561418	1.941156	1.717452	1.989204	1.801509	1.377931	2.118783	2.231999	2.064496	0.000000	0.000000	41923.000000		1
2030.093018	0.000000	0.524236	2.214124	83.458305	17598.527344	11.499262	11.675035	37.495178	32.413177	15.764072	59.522324	79.199661	26.810024	1.054658	99998.000000	3.307516	0.000000	0.000000	0.345202	1.921470	4.245476	1.060670	1.067258	1.573975	1.510722	1.197668	1.774680	1.898723	1.428297	0.023112	4.999991	41953.000000		0
9696.193359	3822.713623	3.167000	5.618572	931.757812	38097.152344	118.881210	95.959785	100.671738	55.439457	42.706699	209.342682	336.997131	195.493622	1.236078	0.000000	3.986601	3.582372	0.500648	0.749626	2.969303	4.580893	2.075113	1.982089	2.002908	1.743819	1.630496	2.320858	2.527626	2.291133	0.092046	0.000000	41996.000000		1
18828.302734	3370.153320	4.579352	3.746742	1529.238403	59647.027344	181.508865	152.324356	191.537186	89.533272	62.106499	296.128357	399.803650	257.177643	0.080091	0.000000	4.274811	3.527650	0.660804	0.573654	3.184475	4.775589	2.258898	2.182769	2.282253	1.951984	1.793137	2.471480	2.601847	2.410233	0.000000	0.000000	42037.000000		1
10450.621094	2053.082275	3.527797	4.126042	785.625610	32738.796875	97.646591	69.704834	77.944580	37.165218	26.156273	105.602631	188.755646	87.023109	0.984112	99998.000000	4.019142	3.312406	0.547504	0.615534	2.895216	4.515063	1.989657	1.843263	1.891786	1.570137	1.417576	2.023675	2.275900	1.939635	0.000000	4.999991	42096.000000		1
6890.759277	1350.776245	2.574922	2.824705	288.113708	20216.587891	48.766243	33.810112	50.746006	26.587996	15.856585	30.936068	31.558983	11.761379	0.454956	0.000000	3.838267	3.130584	0.410764	0.450973	2.459564	4.305708	1.688119	1.529047	1.705402	1.424686	1.200210	1.490465	1.499123	1.070458	0.000000	0.000000	42129.000000		1
30481.880859	4650.642090	2.704439	4.428249	2241.159668	99998.000000	304.898499	220.909790	315.728607	136.998184	94.738625	587.273376	784.262634	456.032532	1.537783	0.000000	4.484042	3.667513	0.432077	0.646232	3.350473	4.999991	2.484155	2.344215	2.499314	2.136715	1.976527	2.768840	2.894462	2.658996	0.186895	0.000000	42250.000000		1
33323.738281	9108.796875	3.160832	2.482410	2954.190918	99998.000000	360.711090	293.368408	406.917816	191.854813	160.268066	782.245850	1097.326904	633.822388	3.050961	99998.000000	4.522754	3.959461	0.499801	0.394873	3.470438	4.999991	2.557159	2.467413	2.609507	2.282973	2.204847	2.893343	3.040336	2.801968	0.484437	4.999991	42300.000000		1
5067.702148	141.821152	2.476242	2.701355	271.698975	19864.636719	23.251390	18.197142	34.257256	20.365011	0.000000	48.427032	58.677380	49.386078	0.419665	99998.000000	3.704811	2.151741	0.393793	0.431582	2.434088	4.298080	1.366449	1.260003	1.534753	1.308885	0.000000	1.685088	1.768471	1.693605	0.000000	4.999991	42321.000000		0
11190.375977	1203.463013	2.710606	2.519415	708.492065	44042.710938	107.631737	75.381996	125.572929	60.740402	43.206264	191.672867	270.715271	203.054947	0.581504	99998.000000	4.048845	3.080433	0.433066	0.401300	2.850335	4.643874	2.031940	1.877268	2.098896	1.783478	1.635547	2.282561	2.432513	2.307614	0.000000	4.999991	42348.000000		1
23018.496094	4889.101074	2.386814	2.713690	1614.522217	71758.671875	219.589951	163.293213	244.707001	116.460480	84.352592	418.719299	578.392212	352.724213	1.297330	0.000000	4.362077	3.689229	0.377819	0.433560	3.208044	4.855875	2.341613	2.212968	2.388646	2.066179	1.926098	2.621923	2.762223	2.547435	0.113050	0.000000	42368.000000		1
6193.911133	2392.571045	2.399149	4.610189	640.079346	29460.435547	88.395370	64.684502	97.313545	37.942322	10.823923	67.990273	126.461044	78.937546	2.154625	99998.000000	3.791965	3.378865	0.380057	0.663719	2.806234	4.469239	1.946429	1.810800	1.988173	1.579124	1.034385	1.832447	2.101957	1.897284	0.333372	4.999991	42400.000000		1
9360.874023	2923.902344	2.957305	3.216340	821.017700	34517.972656	115.775887	89.138550	84.833656	58.566368	26.513987	122.483017	194.158356	94.834221	0.631485	0.000000	3.971316	3.465963	0.470896	0.507362	2.914352	4.538045	2.063618	1.950066	1.928568	1.767648	1.423475	2.088076	2.288156	1.976965	0.000000	0.000000	42438.000000		1
6781.110840	1134.047974	1.989012	2.670518	613.654785	35764.140625	80.559593	66.337387	87.269806	45.966209	43.070580	178.863022	238.585785	145.472290	0.479104	0.000000	3.831301	3.054631	0.298637	0.426595	2.787924	4.553448	1.906117	1.821758	1.940864	1.662439	1.634181	2.252521	2.377645	2.162780	0.000000	0.000000	42504.000000		1
21953.394531	6223.095703	1.162570	1.911918	2327.630615	96632.820312	310.446136	236.060196	296.026581	129.381348	111.896545	509.362701	659.738159	408.687897	1.732741	99998.000000	4.341502	3.794007	0.065419	0.281469	3.366914	4.985125	2.491986	2.373023	2.471331	2.111872	2.048817	2.707027	2.819372	2.611392	0.238734	4.999991	42528.000000		1
14864.601562	4056.020020	1.369180	1.813238	1119.514404	48505.839844	145.681992	114.610237	128.903366	55.587475	53.253086	252.666138	350.664276	215.343643	1.622185	0.000000	4.172153	3.608100	0.136461	0.258455	3.049030	4.685794	2.163406	2.059223	2.110264	1.744977	1.726345	2.402547	2.544892	2.333132	0.210100	0.000000	42551.000000		1
12164.196289	3869.444580	1.045387	1.902667	2137.962158	86072.523438	295.705872	222.991318	264.436768	109.108841	104.871788	538.556458	665.304321	391.329529	2.955150	0.000000	4.085083	3.587649	0.019277	0.279363	3.330000	4.934865	2.470860	2.348288	2.422322	2.037860	2.020659	2.731231	2.823020	2.592543	0.470579	0.000000	42591.000000		1
6194.694336	3526.427979	3.691235	5.004908	961.152039	48658.460938	139.801300	99.647934	116.210693	47.677685	46.385597	254.843246	343.291046	166.938202	2.131132	99998.000000	3.792020	3.547335	0.567172	0.699396	2.982792	4.687159	2.145511	1.998468	2.065246	1.678315	1.666383	2.406273	2.535662	2.222556	0.328610	4.999991	42632.000000		1
9099.656250	2115.568115	1.791652	4.329569	720.823914	32898.234375	102.278366	72.899582	101.368660	32.959000	29.579222	127.740791	176.004395	92.811287	0.866412	0.000000	3.959025	3.325427	0.253254	0.636445	2.857829	4.517173	2.009784	1.862725	2.005904	1.517974	1.470987	2.106330	2.245523	1.967601	0.000000	0.000000	42652.000000		1
10992.051758	3013.346191	2.473158	2.621178	0.000000	6268.994141	0.000000	0.000000	8.649887	36.859928	0.000000	0.000000	0.000000	0.000000	0.412339	0.000000	4.041079	3.479049	0.393252	0.418496	0.000000	3.797198	0.000000	0.000000	0.937010	1.566554	0.000000	0.000000	0.000000	0.000000	0.000000	0.000000	42671.000000		1
11775.574219	3699.672363	3.086823	4.354239	814.840942	34363.816406	107.329529	81.006737	95.497223	49.981239	32.040047	142.157272	194.923126	116.845947	1.058312	0.000000	4.070982	3.568163	0.489512	0.638912	2.911073	4.536101	2.030719	1.908521	1.979991	1.698807	1.505693	2.152769	2.289863	2.067614	0.024614	0.000000	42737.000000		1
10059.991211	3148.580566	2.587257	3.558635	948.456299	42520.460938	122.353500	95.565063	126.815674	27.978762	36.101330	165.393250	241.589340	196.347809	0.897579	0.000000	4.002598	3.498115	0.412840	0.551283	2.977017	4.628598	2.087616	1.980299	2.103173	1.446828	1.557523	2.218518	2.383078	2.293026	0.000000	0.000000	42782.000000		1
24042.982422	6369.989746	2.309720	3.718989	2212.428467	86664.593750	315.747101	224.829224	237.956696	85.919128	73.251129	406.338074	561.351440	290.454254	1.363993	0.000000	4.380988	3.804139	0.363559	0.570425	3.344869	4.937842	2.499339	2.351853	2.376498	1.934090	1.864814	2.608887	2.749235	2.463078	0.134812	0.000000	42810.000000		1
3947.595703	2101.746826	1.782401	3.644979	494.514526	27721.578125	53.549122	47.656097	53.339428	26.526321	20.867661	70.488098	85.234543	39.367008	0.303801	8908.700195	3.596333	3.322580	0.251005	0.561695	2.694179	4.442818	1.728752	1.678118	1.727048	1.423677	1.319474	1.848116	1.930616	1.595132	0.000000	3.949814	42831.000000		1
11590.558594	2053.517090	1.908834	3.453787	1299.617065	53979.859375	178.619400	137.133865	140.661667	52.842949	56.753128	277.104767	373.110809	230.706833	0.316727	0.000000	4.064105	3.312498	0.280768	0.538296	3.113815	4.732232	2.251929	2.137145	2.148176	1.722987	1.753990	2.442644	2.571838	2.363060	0.000000	0.000000	42871.000000		1
9775.170898	1207.777100	1.742312	3.376694	421.522430	25603.882812	69.775757	45.013336	60.823662	18.878649	24.833347	106.308807	122.421341	45.617748	0.786118	0.000000	3.990124	3.081987	0.241126	0.528492	2.624821	4.408306	1.843705	1.653341	1.784073	1.275971	1.395035	2.026569	2.087857	1.659134	0.000000	0.000000	42896.000000		1
16698.482422	2738.693115	2.013681	4.138377	1072.845093	48633.679688	149.925217	109.201355	119.476372	71.197357	44.082047	208.824615	292.585144	147.035751	0.291124	99998.000000	4.222677	3.437543	0.303991	0.616830	3.030537	4.686937	2.175875	2.038228	2.077282	1.852464	1.644262	2.319782	2.466252	2.167423	0.000000	4.999991	42918.000000		1
8224.355469	1951.729126	2.528666	4.323402	518.240784	32808.511719	75.560852	50.727501	50.012074	48.029232	27.309591	145.857758	220.508911	106.203964	0.346876	0.000000	3.915102	3.290420	0.402891	0.635826	2.714532	4.515986	1.878297	1.705243	1.699075	1.681506	1.436315	2.163929	2.343426	2.026141	0.000000	0.000000	42955.000000		1
12085.083008	2070.755127	1.335259	1.514116	456.100372	31347.900391	80.303642	55.982193	84.778145	21.493660	32.644459	135.206528	158.753952	134.845734	0.878407	0.000000	4.082250	3.316129	0.125565	0.180159	2.659060	4.496209	1.904735	1.748050	1.928284	1.332310	1.513809	2.130998	2.200725	2.129837	0.000000	0.000000	43004.000000		1
12311.454102	3753.394287	2.735276	2.790784	1304.011353	53674.156250	177.043610	131.586212	161.100677	88.765419	60.333347	318.537872	437.687378	235.983109	2.474893	0.000000	4.090309	3.574424	0.437001	0.445726	3.115281	4.729765	2.248080	2.119210	2.207097	1.948244	1.780557	2.503161	2.641164	2.372881	0.393556	0.000000	43104.000000		1
10987.142578	2607.890137	1.168737	2.701355	637.044922	34112.984375	69.547562	61.064194	68.841385	53.885250	19.600243	115.482933	155.966248	48.753910	1.330646	99998.000000	4.040885	3.416289	0.067717	0.431582	2.804170	4.532920	1.842282	1.785787	1.837850	1.731470	1.292261	2.062518	2.193031	1.688010	0.124063	4.999991	43160.000000		1
6674.592285	1191.556641	0.539654	1.998263	459.279724	30314.398438	67.940933	50.690498	71.888115	34.981934	25.311327	90.119179	103.952835	76.526062	2.195667	0.000000	3.824425	3.076115	0.000000	0.300653	2.662077	4.481649	1.832132	1.704927	1.856657	1.543844	1.403315	1.954817	2.016836	1.883809	0.341566	0.000000	43201.000000		1
7253.816895	3286.534668	2.698272	4.082870	1624.889771	63969.312500	213.653763	167.419266	175.433899	117.037140	68.295563	317.159454	454.049683	215.707520	0.694892	0.000000	3.860567	3.516738	0.431086	0.610966	3.210824	4.805972	2.329710	2.223805	2.244113	2.068324	1.834392	2.501278	2.657103	2.333865	0.000000	0.000000	43215.000000		1
18419.064453	5810.883301	2.217208	3.151581	1662.502197	66763.976562	237.404709	172.994659	187.300125	94.772545	68.465164	351.493805	468.244141	298.314728	1.522210	0.000000	4.265267	3.764242	0.345806	0.498528	3.220762	4.824542	2.375489	2.238033	2.272538	1.976683	1.835470	2.545918	2.670472	2.474675	0.182475	0.000000	43265.000000		1
26356.625000	6880.740234	2.032184	4.752041	2189.143066	94197.226562	289.415039	218.313278	329.451233	134.293732	103.021545	561.428589	731.839050	415.169922	1.163954	0.000000	4.420890	3.837635	0.307963	0.676880	3.340274	4.974038	2.461521	2.339080	2.517791	2.128056	2.012928	2.749295	2.864416	2.618226	0.065936	0.000000	43332.000000		1
11662.990234	3030.803223	3.392113	3.299600	873.977844	35522.957031	116.987801	95.571228	95.565063	38.802685	32.810982	134.821060	187.361801	82.906319	0.017979	99998.000000	4.066810	3.481558	0.530470	0.518461	2.941500	4.550509	2.068141	1.980327	1.980299	1.588862	1.516019	2.129758	2.272681	1.918588	0.000000	4.999991	43405.000000		1
8077.625488	3099.068115	2.531749	2.997394	1075.410767	61345.609375	140.575317	112.229591	208.664261	89.545609	67.854584	396.821655	520.121887	318.078400	0.046475	99998.000000	3.907284	3.491231	0.403421	0.476744	3.031574	4.787784	2.147909	2.050107	2.319448	1.952044	1.831579	2.598595	2.716105	2.502534	0.000000	4.999991	43444.000000		1
15667.424805	1473.965454	2.374479	1.665219	1012.218750	41145.718750	134.472595	103.937416	129.251831	76.729591	49.164047	176.651978	224.230972	147.017242	0.040112	99998.000000	4.194998	3.168487	0.375568	0.221471	3.005274	4.614325	2.128634	2.016772	2.111437	1.884963	1.691648	2.247118	2.350696	2.167368	0.000000	4.999991	43484.000000		1
6771.569824	2185.550537	2.673601	3.336605	843.942200	41652.082031	116.546822	80.815544	102.771759	39.360840	29.600809	135.632080	190.753906	162.010376	0.332635	99998.000000	3.830689	3.339561	0.427097	0.523305	2.926313	4.619637	2.066500	1.907495	2.011874	1.595064	1.471304	2.132362	2.280473	2.209543	0.000000	4.999991	43523.000000		1
8580.238281	1499.831909	2.050686	2.207957	669.936096	34243.964844	94.140373	72.868744	79.319931	56.931984	47.403233	160.076874	235.893677	98.596382	1.271047	99998.000000	3.933499	3.176043	0.311899	0.343991	2.826033	4.534584	1.973776	1.862541	1.899382	1.755356	1.675808	2.204329	2.372716	1.993861	0.104162	4.999991	43579.000000		1
6799.576172	2549.040039	2.103110	2.892547	496.380188	24751.351562	59.556248	54.273804	78.416389	39.123394	25.499435	77.121223	109.959953	75.187721	0.490672	99998.000000	3.832482	3.406377	0.322862	0.461280	2.695814	4.393599	1.774927	1.734590	1.894407	1.592437	1.406531	1.887174	2.041234	1.876147	0.000000	4.999991	43600.000000		1
10962.987305	2898.325928	2.923384	3.891678	994.909729	45340.378906	127.888817	97.372131	125.113449	64.462479	43.711998	251.247620	325.633575	195.496704	1.653896	0.000000	4.039929	3.462147	0.465886	0.590137	2.997784	4.656485	2.106833	1.988435	2.097304	1.809307	1.640601	2.400102	2.512729	2.291139	0.218508	0.000000	43678.000000		1
3648.463867	583.387878	2.778449	2.300469	214.125565	15735.359375	15.865836	15.727068	11.712040	0.000000	9.787786	25.231150	51.008121	14.635424	0.371415	99998.000000	3.562110	2.765957	0.443802	0.361816	2.330668	4.196877	1.200463	1.196648	1.068633	0.000000	0.990685	1.401937	1.707639	1.165405	0.000000	4.999991	43723.000000		1
9140.645508	518.151367	2.106194	3.361275	950.827698	32946.203125	142.379303	101.084953	93.773415	62.800339	44.963993	139.144455	184.228714	145.376694	1.023519	99998.000000	3.960977	2.714457	0.323498	0.526504	2.978102	4.517806	2.153447	2.004687	1.972080	1.797962	1.652865	2.143466	2.265357	2.162495	0.010096	4.999991	43766.000000		1
32203.933594	8040.626953	3.062153	3.435285	3053.999268	99998.000000	406.677307	307.972992	336.731934	164.042572	161.421387	770.872986	1023.375732	513.615173	2.783201	99998.000000	4.507909	3.905290	0.486027	0.535963	3.484869	4.999991	2.609250	2.488513	2.527284	2.214957	2.207961	2.886983	3.010035	2.710638	0.444545	4.999991	43811.000000		1
8835.898438	2086.106201	2.874044	3.496960	623.420959	35115.425781	93.184418	64.823273	74.654228	50.906361	30.831221	127.278236	183.337524	111.659096	1.118786	0.000000	3.946251	3.319336	0.458493	0.543691	2.794781	4.545498	1.969343	1.811731	1.873054	1.706772	1.488991	2.104754	2.263251	2.047894	0.048747	0.000000	43859.000000		1
31729.587891	10359.462891	3.629560	4.175382	2800.256836	99998.000000	379.207367	285.378448	331.619110	143.162567	146.138382	674.265625	872.944763	601.119385	1.576305	99998.000000	4.501464	4.015337	0.559854	0.620696	3.447198	4.999991	2.578877	2.455421	2.520640	2.155829	2.164764	2.828831	2.940987	2.778961	0.197640	4.999991	43900.000000		1
19095.957031	4371.076172	2.618094	3.928683	1141.186890	49894.164062	147.985535	114.486885	124.777321	83.415131	46.755646	237.663742	317.218048	250.658615	0.486220	0.000000	4.280941	3.640588	0.417985	0.594247	3.057357	4.698050	2.170219	2.058756	2.096136	1.921245	1.669834	2.375963	2.501358	2.399083	0.000000	0.000000	43939.000000		1
12792.883789	3472.823242	2.685936	2.029100	845.610535	44756.027344	101.023285	80.534920	114.671906	57.249611	35.823792	185.400543	272.331146	80.784706	1.176826	0.000000	4.106968	3.540683	0.429096	0.307303	2.927170	4.650852	2.004421	1.905984	2.059457	1.757773	1.554172	2.268111	2.435097	1.907329	0.070712	0.000000	43958.000000		1
10042.201172	2781.248535	2.815454	3.404448	570.214111	32373.193359	95.145676	62.624565	78.012421	27.883165	24.466383	126.229759	208.651932	155.364929	0.278599	99998.000000	4.001829	3.444240	0.449548	0.532047	2.756038	4.510186	1.978389	1.796745	1.892164	1.445342	1.388570	2.101162	2.319422	2.191353	0.000000	4.999991	43992.000000		1
13722.113281	1446.350586	1.581958	3.059069	935.760498	28066.525391	128.502472	98.414436	68.384987	34.183243	23.442581	69.936111	112.359108	62.103416	0.777190	99998.000000	4.137421	3.160274	0.199195	0.485589	2.971165	4.448189	2.108912	1.993059	1.834961	1.533813	1.370005	1.844702	2.050608	1.793115	0.000000	4.999991	44029.000000		1
12709.965820	3683.100342	3.018980	4.150712	365.833191	20445.128906	28.213125	38.485058	49.136292	34.479282	17.006819	49.256557	87.491837	61.347900	0.138387	0.000000	4.104145	3.566214	0.479860	0.618123	2.563283	4.310590	1.450451	1.585292	1.691402	1.537558	1.230623	1.692464	1.941967	1.787800	0.000000	0.000000	44049.000000		1
6368.956543	1624.088013	1.489446	3.151581	352.526855	23702.683594	63.568192	40.816364	59.226288	53.718731	25.931160	76.914612	117.857414	61.736450	0.135299	0.000000	3.804068	3.210610	0.173025	0.498528	2.547192	4.374797	1.803240	1.610834	1.772514	1.730126	1.413822	1.886009	2.071357	1.790542	0.000000	0.000000	44085.000000		1
7820.271973	318.975769	3.404448	5.041913	548.779053	27531.859375	73.713692	59.519241	70.235237	45.688675	27.710476	97.264206	134.500351	88.534142	0.528283	99998.000000	3.893222	2.503758	0.532047	0.702595	2.739398	4.439836	1.867548	1.774657	1.846555	1.659809	1.442644	1.987953	2.128723	1.947111	0.000000	4.999991	44141.000000		1
27946.531250	7117.019043	2.886379	4.557766	1804.036499	85101.828125	249.329529	184.543259	249.640991	133.655411	115.313324	471.537567	658.276489	411.790131	2.695896	99998.000000	4.446328	3.852298	0.460353	0.658752	3.256245	4.929939	2.396774	2.266098	2.397316	2.125987	2.061879	2.673516	2.818408	2.614676	0.430703	4.999991	44159.000000		1
4388.089355	42.617271	1.298254	3.059069	335.088318	18573.636719	39.027798	31.938282	33.680595	3.564802	12.519979	45.186024	85.345551	93.764160	0.877049	0.000000	3.642276	1.629586	0.113360	0.485589	2.525159	4.268897	1.591374	1.504312	1.527380	0.552035	1.097604	1.655004	1.931181	1.972037	0.000000	0.000000	44177.000000		0
11529.084961	3797.238770	1.048471	3.299600	1180.837524	56406.546875	162.287918	123.842949	144.010605	90.128433	64.832527	346.454956	437.755219	253.008423	2.133433	0.000000	4.061795	3.579468	0.020557	0.518461	3.072190	4.751329	2.210286	2.092871	2.158395	1.954862	1.811793	2.539647	2.641231	2.403135	0.329079	0.000000	44299.000000		1
9016.352539	964.781616	2.722941	3.472290	386.781006	28466.445312	60.610886	42.626522	59.435982	43.085999	26.520153	116.463562	139.952393	132.462006	0.844456	0.000000	3.955031	2.984429	0.435038	0.540616	2.587465	4.454333	1.782551	1.629680	1.774049	1.634336	1.423576	2.066190	2.145980	2.122091	0.000000	0.000000	44340.000000		1
8708.373047	2439.166504	2.886379	4.533096	684.235352	37825.433594	103.644463	72.551125	109.065674	61.545258	34.297344	191.694458	252.135727	137.883209	2.286968	99998.000000	3.939937	3.387241	0.460353	0.656395	2.835206	4.577784	2.015546	1.860644	2.037688	1.789195	1.535260	2.282609	2.401634	2.139511	0.359260	4.999991	44394.000000		1
11584.456055	4307.335449	3.404448	3.589472	844.759399	38483.167969	123.355721	84.241577	101.997742	61.070362	39.197403	204.886688	254.118576	178.409698	1.670884	0.000000	4.063876	3.634209	0.532047	0.555031	2.926733	4.585271	2.091159	1.925526	2.008590	1.785830	1.593257	2.311514	2.405036	2.251418	0.222946	0.000000	44467.000000		1
9437.995117	1590.641846	1.779317	3.796082	629.138184	32236.673828	99.046608	69.322449	94.871223	55.044735	40.693016	151.926559	227.259216	149.891296	1.567567	0.000000	3.974880	3.201572	0.250253	0.579336	2.798746	4.508350	1.995840	1.840874	1.977134	1.740716	1.609520	2.181634	2.356522	2.175776	0.195226	0.000000	44537.000000		1
11845.312500	3867.582031	1.612795	5.007992	1009.767151	44520.953125	136.143982	103.539612	103.962082	52.574661	60.700314	244.213608	347.907410	236.269897	1.821195	0.000000	4.073546	3.587440	0.207579	0.699664	3.004221	4.648564	2.133998	2.015106	2.016875	1.720776	1.783191	2.387770	2.541464	2.373408	0.260356	0.000000	44579.000000		1
19112.375000	3649.000488	3.456871	4.335737	3565.594482	79061.312500	590.446533	360.023407	189.828796	90.698921	56.432419	285.563446	387.582794	225.285614	2.136292	0.000000	4.281315	3.562174	0.538683	0.637063	3.552132	4.897964	2.771181	2.556331	2.278362	1.957602	1.751529	2.455703	2.588365	2.352733	0.329661	0.000000	44602.000000		1
5341.584473	1475.464111	2.118529	2.886379	272.577850	20607.667969	44.954742	25.607367	35.336563	34.713646	9.858713	30.353241	64.628998	11.483843	0.633189	0.000000	3.727670	3.168929	0.326034	0.460353	2.435491	4.314029	1.652776	1.408365	1.548224	1.540500	0.993820	1.482205	1.810427	1.060087	0.000000	0.000000	44644.000000		1
5636.895508	3265.081055	2.038351	3.028231	823.281128	33267.140625	121.881691	90.174690	106.361237	48.889595	26.190193	149.194366	200.344345	64.295952	0.056437	2727.400146	3.751040	3.513894	0.309279	0.481189	2.915548	4.522016	2.085938	1.955085	2.026783	1.689216	1.418139	2.173752	2.301777	1.808184	0.000000	3.435749	44692.000000		1
21792.699219	6346.355957	2.318972	1.979760	1771.780640	72838.140625	253.745438	180.460388	220.721680	91.229324	67.114487	319.336578	419.656769	326.497009	1.675675	99998.000000	4.338311	3.802524	0.365295	0.296613	3.248410	4.862359	2.404398	2.256382	2.343845	1.960135	1.826816	2.504249	2.622894	2.513879	0.224190	4.999991	44735.000000		1
8383.501953	2645.524170	2.991227	4.440584	3700.233643	47855.746094	611.878540	378.806458	91.938583	51.572449	37.075790	148.796555	227.031021	160.052216	1.588148	0.000000	3.923425	3.422512	0.475849	0.647440	3.568229	4.679934	2.786665	2.578417	1.963498	1.712418	1.569090	2.172593	2.356085	2.204262	0.200891	0.000000	44780.000000		1
15738.008789	5169.067871	1.646716	3.805334	1771.971802	69374.468750	230.453964	173.895111	190.220428	95.910446	83.341125	367.664917	486.758911	286.343658	1.575877	0.000000	4.196950	3.713412	0.216619	0.580393	3.248457	4.841200	2.362584	2.240287	2.279257	1.981866	1.920859	2.565452	2.687314	2.456887	0.197522	0.000000	44804.000000		1
7014.596191	564.484558	2.685936	5.926946	382.716644	22610.388672	60.521458	45.318626	74.136162	26.057592	19.856194	79.594383	131.145248	75.668785	1.470745	0.000000	3.846003	2.751652	0.429096	0.772831	2.582877	4.354308	1.781909	1.656277	1.870030	1.415934	1.297896	1.900882	2.117753	1.878917	0.167537	0.000000	44882.000000		1
5770.196289	511.919128	1.026885	2.396065	296.035828	17865.492188	47.073273	33.776192	39.410183	26.301208	21.114359	50.160095	87.562759	22.794996	0.952715	0.000000	3.761191	2.709201	0.011522	0.379499	2.471344	4.252015	1.672774	1.528611	1.595608	1.419976	1.324578	1.700358	1.942319	1.357840	0.000000	0.000000	44939.000000		1
8085.630859	2258.594971	2.380646	2.146282	611.625671	35953.312500	83.153015	66.127693	103.641373	57.527145	24.808678	125.973808	161.242538	106.728195	0.785426	0.000000	3.907714	3.353838	0.376695	0.331687	2.786486	4.555739	1.919878	1.820383	2.015533	1.759873	1.394604	2.100280	2.207480	2.028279	0.000000	0.000000	44986.000000		1
11224.861328	1940.677002	2.864793	4.385077	1140.323364	52022.113281	163.250046	115.967079	163.385727	39.521194	56.944321	276.531189	445.742096	250.199142	0.349248	0.000000	4.050181	3.287953	0.457093	0.641977	3.057028	4.716188	2.212853	2.064335	2.213214	1.596830	1.755450	2.441744	2.649084	2.398286	0.000000	0.000000	45019.000000		1
10644.730469	2106.841064	1.964342	4.354239	878.631165	44943.398438	126.556641	89.863228	124.598465	35.836128	35.583260	186.510681	260.067108	128.012161	1.373838	99998.000000	4.027135	3.323632	0.293217	0.638912	2.943807	4.652666	2.102285	1.953582	2.095513	1.554321	1.551246	2.270704	2.415085	2.107251	0.137935	4.999991	45047.000000		1
7923.950195	2879.882080	3.185502	5.815931	797.242065	43392.156250	118.079437	85.845116	128.638168	46.829659	35.290306	182.236618	229.362320	109.642334	0.219484	99998.000000	3.898942	3.459375	0.503178	0.764619	2.901590	4.637411	2.072174	1.933716	2.109370	1.670521	1.547655	2.260636	2.360522	2.039978	0.000000	4.999991	45084.000000		1
9352.923828	2041.928467	2.093859	5.106671	481.149597	30725.835938	71.518066	52.630169	80.818626	38.016331	33.720684	142.687683	173.102585	92.956223	0.855030	0.000000	3.970948	3.310040	0.320947	0.708138	2.682280	4.487504	1.854416	1.721235	1.907511	1.579970	1.527896	2.154387	2.238304	1.968278	0.000000	0.000000	45119.000000		1
6686.180664	1324.882080	2.599592	3.792999	532.635681	28847.814453	82.564018	56.685287	68.150627	36.551556	34.303509	128.413055	161.883957	97.406059	0.902959	0.000000	3.825178	3.122177	0.414905	0.578983	2.726430	4.460113	1.916791	1.753470	1.833470	1.562906	1.535339	2.108609	2.209204	1.988586	0.000000	0.000000	45186.000000		1
24443.250000	4743.894043	2.488577	2.722941	1695.174316	70443.781250	202.203827	168.936462	185.237106	113.672775	69.698662	329.771942	452.205627	240.035141	1.084799	0.000000	4.388159	3.676135	0.395951	0.435038	3.229214	4.847843	2.305789	2.227723	2.267728	2.055656	1.843224	2.518214	2.655336	2.380275	0.035349	0.000000	45215.000000		1
18755.574219	4121.975098	2.510163	3.944102	1332.122681	56535.476562	176.766068	132.002518	122.159225	74.438370	76.766594	322.852020	381.122345	305.786621	1.436486	0.000000	4.273130	3.615105	0.399702	0.595948	3.124544	4.752321	2.247399	2.120582	2.086926	1.871797	1.885172	2.509003	2.581064	2.485419	0.157302	0.000000	45259.000000		1
19970.662109	6677.632812	2.880212	4.937066	1315.119019	68078.726562	187.506729	139.505264	207.843994	93.887512	69.590729	334.625732	423.742706	201.260208	1.301238	99998.000000	4.300393	3.824623	0.459424	0.693469	3.118965	4.833012	2.273017	2.144591	2.317738	1.972608	1.842551	2.524559	2.627102	2.303758	0.114357	4.999991	45334.000000		1
23277.357422	5523.339844	2.571838	5.732670	1773.014038	75782.664062	234.419647	181.441025	262.506348	103.761642	80.692192	343.220123	507.515564	229.161880	2.556647	0.000000	4.366934	3.742202	0.410244	0.758357	3.248712	4.879570	2.369994	2.258735	2.419140	2.016037	1.906832	2.535573	2.705449	2.360142	0.407671	0.000000	45385.000000		1
6637.458008	1068.919434	0.826442	0.252867	274.770386	21361.523438	36.696491	25.638205	37.294735	10.333609	10.154752	42.854717	31.229023	35.102200	0.997463	0.000000	3.822002	3.028945	0.000000	0.000000	2.438970	4.329632	1.564625	1.408888	1.571648	1.014252	1.006669	1.631999	1.494558	1.545334	0.000000	0.000000	45405.000000		1
22847.220703	6571.373047	2.833956	4.690367	1659.156250	71865.046875	250.951569	173.253693	225.772842	83.390465	75.002693	346.239105	495.695587	309.277405	0.821005	0.000000	4.358833	3.817656	0.452393	0.671207	3.219887	4.856518	2.399590	2.238683	2.353672	1.921116	1.875077	2.539376	2.695215	2.490348	0.000000	0.000000	45460.000000		1
15411.777344	6574.416992	2.155533	2.732193	1611.567993	75347.671875	220.669266	167.761551	226.697968	129.005127	84.186066	421.553253	558.045715	324.541931	1.197376	0.000000	4.187853	3.817857	0.333555	0.436511	3.207249	4.877070	2.343742	2.224692	2.355448	2.110607	1.925240	2.624852	2.746670	2.511271	0.078230	0.000000	45524.000000		1
8531.157227	2045.039917	2.189455	3.392113	949.261108	43184.605469	139.838303	96.431595	119.167999	76.097420	31.056334	172.501266	255.435333	219.485107	0.193994	0.000000	3.931008	3.310702	0.340336	0.530470	2.977386	4.635329	2.145626	1.984219	2.076160	1.881370	1.492150	2.236792	2.407281	2.341405	0.000000	0.000000	45560.000000		1
6599.117676	525.058960	1.403101	3.139246	399.097473	21654.191406	40.585087	43.366619	50.144676	38.799603	10.574141	58.535530	92.077354	16.605932	0.835300	99998.000000	3.819486	2.720208	0.147089	0.496825	2.601079	4.335542	1.608366	1.637156	1.700225	1.588827	1.024245	1.767420	1.964153	1.220263	0.000000	4.999991	45594.000000		1
9931.877930	3038.873535	1.683721	3.348940	1208.483276	49634.312500	164.169006	123.716515	141.460342	68.119789	56.602024	266.453522	374.748260	216.657318	0.632045	0.000000	3.997031	3.482713	0.226270	0.524907	3.082241	4.695782	2.215291	2.092428	2.150635	1.833273	1.752832	2.425622	2.573740	2.335773	0.000000	0.000000	45616.000000		1
16152.049805	3562.408936	3.274930	3.830003	1378.850586	57670.367188	203.415741	142.817200	181.323837	44.097466	39.129562	254.908020	299.671570	263.721344	0.736576	99998.000000	4.208228	3.551744	0.515202	0.583199	3.139517	4.760953	2.308385	2.154781	2.258455	1.644414	1.592505	2.406384	2.476645	2.421145	0.000000	4.999991	45676.000000		1
13536.484375	2213.865479	2.815454	4.076703	1192.870361	51877.187500	157.727066	122.590950	146.930893	84.475937	46.891331	273.835999	351.620239	193.982590	0.772222	0.000000	4.131506	3.345151	0.449548	0.610309	3.076593	4.714976	2.197906	2.088458	2.167113	1.926733	1.671093	2.437490	2.546074	2.287763	0.000000	0.000000	45833.000000		1
7374.416016	1884.247681	1.353761	1.952007	483.783112	24873.013672	74.444534	55.112579	81.608063	42.099201	32.058548	118.347725	137.214035	103.838737	0.725167	0.000000	3.867728	3.275138	0.131542	0.290481	2.684651	4.395729	1.871833	1.741251	1.911733	1.624274	1.505944	2.073160	2.137398	2.016359	0.000000	0.000000	45874.000000		1
6627.121094	3306.360107	2.837040	4.924731	1080.872070	47050.441406	155.636292	114.400543	142.024673	101.781883	32.968250	199.813934	244.454132	154.717346	0.217572	99998.000000	3.821325	3.519350	0.452865	0.692383	3.033774	4.672564	2.192111	2.058428	2.152364	2.007670	1.518096	2.300626	2.388197	2.189539	0.000000	4.999991	45919.000000		1
4178.099121	378.646118	2.895631	7.111102	227.638504	17618.988281	31.010077	24.571230	49.962734	54.030186	9.016852	32.983669	53.916088	27.556290	2.221345	99998.000000	3.620979	2.578233	0.461743	0.851937	2.357246	4.245981	1.491503	1.390427	1.698646	1.732636	0.955055	1.518299	1.731718	1.440221	0.346616	4.999991	45942.000000		1
8360.583008	1639.531372	1.177988	2.898715	621.616943	37015.160156	78.336212	67.681900	77.876740	31.947533	40.307549	164.902924	230.817841	135.135605	0.441319	0.000000	3.922237	3.214720	0.071141	0.462205	2.793523	4.568379	1.893963	1.830473	1.891408	1.504437	1.605386	2.217228	2.363269	2.130770	0.000000	0.000000	45979.000000		1
17581.539062	4963.487305	2.827788	4.132210	1533.487793	63646.863281	188.000137	156.092682	186.794388	96.169479	63.512684	294.339783	435.439331	242.585388	1.345512	4890.484375	4.245057	3.695787	0.451447	0.616182	3.185680	4.803777	2.274158	2.193383	2.271364	1.983037	1.802860	2.468849	2.638928	2.384865	0.128888	3.689352	46006.000000		1
4612.042969	717.962219	3.496960	3.416783	246.853287	13053.188477	35.592514	33.729935	14.049514	0.000000	8.939758	24.016157	27.090645	52.935459	2.304450	99998.000000	3.663893	2.856102	0.543691	0.533617	2.392439	4.115716	1.551359	1.528015	1.147661	0.000000	0.951326	1.380504	1.432819	1.723747	0.362567	4.999991	46069.000000		1
6637.498047	2293.913086	3.105325	3.247177	570.090759	32110.212891	81.589561	63.111797	106.567841	56.543434	49.743790	191.950409	249.227768	127.127129	0.575615	99998.000000	3.822004	3.360577	0.492107	0.511506	2.755944	4.506643	1.911635	1.800111	2.027626	1.752382	1.696739	2.283189	2.396596	2.104238	0.000000	4.999991	46103.000000		1
17107.281250	3088.956543	2.408400	2.010598	1330.392700	55246.437500	176.260345	137.516251	159.571152	55.309937	64.687592	280.540039	389.084564	275.643066	1.104308	0.000000	4.233181	3.489812	0.381729	0.303325	3.123980	4.742304	2.246155	2.138354	2.202954	1.742803	1.810821	2.447995	2.590044	2.440347	0.043090	0.000000	46132.000000		1
10583.227539	3660.098877	1.600460	3.490792	838.348328	35362.226562	110.394760	88.916527	82.394417	55.895847	35.216297	148.525192	187.577667	106.037437	0.784591	0.000000	4.024618	3.563493	0.204245	0.542924	2.923424	4.548540	2.042948	1.948982	1.915898	1.747380	1.546744	2.171800	2.273181	2.025459	0.000000	0.000000	46175.000000		1
5675.343750	1857.206299	1.810155	3.213256	504.450317	27892.798828	74.814583	54.717861	82.049034	19.930204	16.294476	108.649368	150.350769	63.228981	0.733867	0.000000	3.753992	3.268860	0.257716	0.506945	2.702818	4.445492	1.873986	1.738129	1.914073	1.299512	1.212040	2.036027	2.177106	1.800916	0.000000	0.000000	46226.000000		1
24556.236328	4459.400879	2.371395	3.552467	2554.279297	99068.164062	368.873749	260.471069	284.444061	122.442932	102.925949	547.234131	794.001038	336.759705	2.465724	0.000000	4.390162	3.649276	0.375004	0.550530	3.407268	4.995934	2.566878	2.415760	2.453997	2.087934	2.012525	2.738173	2.899821	2.527320	0.391944	0.000000	46247.000000		1
12762.034180	4001.465576	2.756862	5.513725	8855.825195	99998.000000	1492.955078	892.699219	236.470337	117.092644	54.754864	360.865265	484.772980	275.310028	1.298461	0.000000	4.105920	3.602219	0.440415	0.741445	3.947229	4.999991	3.174047	2.950705	2.373777	2.068530	1.738423	2.557345	2.685538	2.439822	0.113429	0.000000	46302.000000		1
12295.973633	2619.993896	2.994310	3.373610	955.070923	46683.175781	139.610107	99.660271	111.267464	48.599724	49.105457	195.644714	278.421509	204.498138	1.414658	29032.962891	4.089763	3.418300	0.476297	0.528095	2.980036	4.669160	2.144917	1.998522	2.046368	1.686634	1.691130	2.291468	2.444703	2.310689	0.150651	4.462892	46360.000000		1
21261.962891	6509.630859	2.420735	2.658183	1188.223145	56676.656250	163.811279	118.520416	140.911438	94.442581	62.976112	272.099854	338.239899	230.848679	1.689055	0.000000	4.327603	3.813556	0.383947	0.424585	3.074898	4.753404	2.214344	2.073793	2.148946	1.975168	1.799176	2.434728	2.529225	2.363328	0.227644	0.000000	46404.000000		1
7218.243164	1712.184326	1.834825	0.854196	833.812134	36833.687500	108.118965	90.402885	84.327919	33.464733	27.722811	143.967422	189.958313	133.288437	0.743505	0.000000	3.858432	3.233551	0.263595	0.000000	2.921068	4.566245	2.033902	1.956182	1.925971	1.524587	1.442837	2.158264	2.278658	2.124793	0.000000	0.000000	46441.000000		1
7549.291504	1227.713501	3.444536	4.875391	415.052734	24523.585938	54.116531	45.287788	63.925903	12.519979	12.319536	62.914436	110.570534	106.321144	2.052180	0.000000	3.877906	3.089097	0.537131	0.688009	2.618103	4.389584	1.733330	1.655981	1.805677	1.097604	1.090594	1.798750	2.043639	2.026620	0.312215	0.000000	46460.000000		1
7844.060059	1575.812134	3.025148	2.084607	411.454010	22726.888672	57.342121	44.711128	54.202877	18.502432	16.892721	65.180984	68.215385	52.186111	0.446396	0.000000	3.894541	3.197505	0.480747	0.319024	2.614321	4.356540	1.758474	1.650416	1.734022	1.267229	1.227700	1.814121	1.833882	1.717555	0.000000	0.000000	46496.000000		1
8026.768555	2210.726074	2.729109	4.946317	443.651337	27100.468750	67.712738	45.219944	45.775017	25.869484	20.775148	71.952873	101.331657	53.268501	0.615177	0.000000	3.904541	3.344535	0.436021	0.694282	2.647042	4.432977	1.830670	1.655330	1.660629	1.412788	1.317544	1.857048	2.005745	1.726470	0.000000	0.000000	46517.000000		1
8543.165039	2274.655029	3.034399	3.204005	888.357300	34705.296875	125.375565	95.719254	88.410789	66.793785	30.627693	165.439499	231.089218	151.436249	2.309974	99998.000000	3.931619	3.356915	0.482073	0.505693	2.948588	4.540396	2.098213	1.980999	1.946505	1.824736	1.486114	2.218639	2.363780	2.180230	0.363607	4.999991	46564.000000		1
4597.182129	1677.732788	2.352893	3.404448	427.520294	27016.064453	72.051559	47.387814	45.904533	4.579352	19.276451	109.744095	129.245651	120.053032	0.686679	14210.204102	3.662492	3.224723	0.371602	0.532047	2.630957	4.431622	1.857643	1.675667	1.661856	0.660804	1.285027	2.040381	2.111416	2.079373	0.000000	4.152600	46586.000000		1
10534.819336	2348.041992	2.837040	3.311935	753.866211	32217.736328	105.892502	77.864403	76.797432	72.948921	28.490662	141.352417	202.971680	114.493050	0.243588	0.000000	4.022627	3.370706	0.452865	0.520082	2.877294	4.508095	2.024865	1.891339	1.885347	1.863019	1.454702	2.150303	2.307436	2.058779	0.000000	0.000000	46608.000000		1
19821.261719	4563.785156	1.483278	2.491661	1344.405273	57065.023438	146.884644	140.038742	169.914001	93.841255	67.200836	303.005096	411.602020	269.487915	0.984083	0.000000	4.297131	3.659325	0.171223	0.396489	3.128530	4.756370	2.166976	2.146248	2.230229	1.972394	1.827375	2.481450	2.614477	2.430539	0.000000	0.000000	46657.000000		1
19268.289062	6514.946777	2.130863	2.855542	2440.584961	95278.562500	337.811249	247.420700	287.503143	126.902016	102.148849	520.917480	704.637390	371.929718	0.963170	99998.000000	4.284843	3.813911	0.328556	0.455689	3.387494	4.978995	2.528674	2.393436	2.458642	2.103468	2.009233	2.716769	2.847966	2.570461	0.000000	4.999991	46682.000000		1
10209.046875	1066.634399	2.066105	2.883296	701.991516	27966.902344	81.996613	69.242271	71.030838	34.892506	14.422647	126.063240	169.315765	75.980240	0.211495	0.000000	4.008985	3.028016	0.315152	0.459889	2.846332	4.446644	1.913796	1.840371	1.851447	1.542732	1.159045	2.100589	2.228697	1.880701	0.000000	0.000000	46707.000000		1
21173.517578	6543.375977	1.831741	2.485493	2204.669678	86793.085938	319.333496	229.747787	245.847992	142.289871	101.562935	477.338074	653.114258	333.518677	1.919261	0.000000	4.325793	3.815802	0.262864	0.395413	3.343343	4.938485	2.504245	2.361251	2.390667	2.153174	2.006735	2.678826	2.814989	2.523120	0.283134	0.000000	46749.000000		1
9341.008789	2918.160400	1.877997	2.041435	579.237122	35491.359375	87.451744	61.976982	84.223076	43.823009	26.933374	138.789825	180.395630	79.356934	0.972833	99998.000000	3.970394	3.465109	0.273695	0.309936	2.762856	4.550123	1.941769	1.792230	1.925431	1.641702	1.430291	2.142358	2.256226	1.899585	0.000000	4.999991	46815.000000		1
14334.281250	4257.332520	3.373610	4.779795	1314.671875	57437.531250	179.149796	130.355804	163.271637	79.936676	66.793785	289.137512	334.218689	273.595459	2.618591	0.000000	4.156376	3.629138	0.528095	0.679409	3.118817	4.759196	2.253216	2.115130	2.212911	1.902746	1.824736	2.461104	2.524031	2.437109	0.418068	0.000000	46870.000000		1
19139.828125	4635.318848	2.001346	3.022064	1019.064636	52521.968750	131.037308	95.046997	127.861061	41.417694	45.256950	255.919479	341.665924	298.209869	1.642351	0.000000	4.281938	3.666080	0.301322	0.480304	3.008202	4.720341	2.117395	1.977938	2.106738	1.617186	1.655685	2.408103	2.533602	2.474522	0.215466	0.000000	46907.000000		1
19520.455078	2518.767090	1.890332	2.485493	1132.638794	47517.882812	165.624527	120.891808	117.891335	61.822796	49.025280	212.256821	255.598770	152.225677	1.891291	99998.000000	4.290490	3.401188	0.276538	0.395413	3.054091	4.676857	2.219125	2.082397	2.071482	1.791149	1.690420	2.326862	2.407559	2.182488	0.276758	4.999991	46957.000000		1
10579.999023	1983.355957	1.603544	2.664350	894.105408	37796.539062	118.057854	93.671646	99.102112	42.046780	44.226982	172.402588	208.537827	189.181198	0.807415	99998.000000	4.024486	3.297401	0.205081	0.425591	2.951389	4.577452	2.072095	1.971608	1.996083	1.623733	1.645687	2.236544	2.319185	2.276878	0.000000	4.999991	47008.000000		1
13749.817383	3210.446533	1.915002	3.398280	1348.031738	58911.621094	202.256256	134.629868	181.743225	80.686028	55.815670	303.023590	426.844940	207.110062	0.455386	0.000000	4.138297	3.506565	0.282169	0.531259	3.129700	4.770201	2.305902	2.129141	2.259458	1.906798	1.746756	2.481477	2.630270	2.316201	0.000000	0.000000	47030.000000		1
8828.792969	1554.750122	2.346725	4.422081	437.619537	23815.511719	54.603764	48.100159	45.115097	15.791826	13.195318	85.391808	107.856850	104.310547	1.059324	0.000000	3.945901	3.191661	0.370462	0.645627	2.641097	4.376860	1.737223	1.682147	1.654322	1.198432	1.120420	1.931416	2.032848	2.018328	0.025029	0.000000	47086.000000		1
30449.607422	7988.508301	0.922038	1.856411	3009.272705	99998.000000	400.152100	305.413483	407.805939	234.629349	160.619614	835.554443	1134.911499	571.308838	3.367497	0.000000	4.483582	3.902466	0.000000	0.268674	3.478462	4.999991	2.602225	2.484888	2.610454	2.370382	2.205799	2.921975	3.054962	2.756871	0.527307	0.000000	47145.000000		1
15211.121094	1950.255005	4.082870	3.102241	796.819580	45093.242188	102.703918	76.831352	118.927467	64.632080	44.461346	216.293442	282.365631	140.063416	1.592288	0.000000	4.182161	3.290092	0.610966	0.491676	2.901360	4.654111	2.011587	1.885538	2.075282	1.810448	1.647983	2.335043	2.450812	2.146325	0.202022	0.000000	47172.000000		1
11454.837891	1373.774780	3.012813	4.045865	654.693176	35011.500000	76.350288	57.302032	67.725067	55.420952	16.158791	113.506256	147.828262	56.250477	1.420929	99998.000000	4.058989	3.137916	0.478972	0.607011	2.816038	4.544211	1.882811	1.758170	1.830749	1.743674	1.208409	2.055020	2.169757	1.750126	0.152573	4.999991	47215.000000		1
15852.100586	3916.958740	2.109277	4.480672	1811.591675	79316.546875	246.896454	174.138733	204.760254	127.454010	69.572227	397.478516	541.220825	368.667145	1.642075	0.000000	4.200087	3.592949	0.324134	0.651343	3.258060	4.899364	2.392515	2.240895	2.311246	2.105354	1.842436	2.599314	2.733375	2.566634	0.215393	0.000000	47235.000000		1
2681.360107	446.614807	3.111492	3.299600	91.389679	18349.546875	0.000000	4.045865	15.989185	26.427641	0.296039	10.052988	2.448488	24.555811	0.608480	99998.000000	3.428355	2.649933	0.492969	0.518461	1.960897	4.263625	0.000000	0.607011	1.203826	1.422058	0.000000	1.002295	0.388898	1.390154	0.000000	4.999991	47265.000000		1
14032.343750	3040.406006	1.205742	1.825573	965.204041	51274.929688	115.254738	95.423210	115.806725	31.839603	52.398888	283.978424	402.289124	202.135986	1.137579	0.000000	4.147130	3.482932	0.081254	0.261399	2.984619	4.709905	2.061659	1.979654	2.063734	1.502968	1.719322	2.453285	2.604538	2.305644	0.055982	0.000000	47286.000000		1
11320.651367	4476.602051	2.944971	3.715905	1246.089478	50321.140625	167.551865	122.942497	130.559326	51.779057	49.867138	220.456482	330.108063	217.705795	0.058370	99998.000000	4.053872	3.650949	0.469081	0.570065	3.095549	4.701750	2.224149	2.089702	2.115808	1.714154	1.697814	2.343323	2.518656	2.337870	0.000000	4.999991	47309.000000		1
7532.833496	2362.291992	2.285050	3.225591	480.582184	26812.136719	76.954704	51.615620	68.502174	62.402538	31.552814	108.689453	122.005043	121.169350	0.553071	0.000000	3.876958	3.373334	0.358896	0.508609	2.681768	4.428331	1.886235	1.712781	1.835704	1.795202	1.499038	2.036187	2.086378	2.083393	0.000000	0.000000	47349.000000		1
7073.831543	2591.641846	1.939672	3.441453	550.832825	32622.039062	89.514771	57.672081	68.378822	34.402191	26.304291	112.155579	174.277496	86.138077	0.726411	0.000000	3.849655	3.413575	0.287728	0.536742	2.741020	4.513511	1.951895	1.760966	1.834922	1.536586	1.420027	2.049821	2.241241	1.935195	0.000000	0.000000	47379.000000		1
13036.128906	2117.483154	2.352893	3.157748	1402.576904	67807.375000	215.935715	142.709259	219.784225	85.715599	69.118919	350.852386	450.503387	253.359970	1.292128	0.000000	4.115149	3.325820	0.371602	0.499378	3.146927	4.831277	2.334324	2.154452	2.341996	1.933060	1.839597	2.545125	2.653698	2.403738	0.111306	0.000000	47417.000000		1
22162.367188	2855.579102	3.429117	4.200052	1267.157593	64292.355469	171.088913	131.718811	192.530151	92.111275	63.861145	278.563385	391.915436	208.164703	0.939869	99998.000000	4.345616	3.455694	0.535182	0.623255	3.102831	4.808159	2.233222	2.119648	2.284499	1.964313	1.805237	2.444924	2.593192	2.318407	0.000000	4.999991	47500.000000		1
8515.932617	1678.435791	2.698272	2.300469	600.928162	28034.974609	71.305290	61.970814	55.155750	34.729065	18.656620	91.738144	109.346291	62.855846	0.228093	99998.000000	3.930232	3.224905	0.431086	0.361816	2.778823	4.447700	1.853122	1.792187	1.741591	1.540693	1.270833	1.962550	2.038804	1.798346	0.000000	4.999991	47537.000000		1
15077.163086	2757.466797	3.284182	3.373610	949.557190	51831.210938	104.877953	94.547432	138.981018	81.062241	42.015942	221.057816	298.798859	215.673599	0.891620	0.000000	4.178319	3.440510	0.516427	0.528095	2.977521	4.714592	2.020684	1.975650	2.142956	1.908819	1.623414	2.344506	2.475379	2.333797	0.000000	0.000000	47558.000000		1
13042.675781	2612.564941	2.722941	4.755125	1388.237549	60767.355469	198.706879	136.649719	151.649017	66.436066	57.561066	319.802216	450.287537	235.307770	1.332729	0.000000	4.115367	3.417067	0.435038	0.677162	3.142464	4.783670	2.298213	2.135609	2.180840	1.822404	1.760129	2.504881	2.653490	2.371636	0.124742	0.000000	47619.000000		1
6592.342773	1307.156738	1.810155	3.876260	635.228577	37797.253906	66.510078	60.919258	75.064369	28.173037	27.263334	165.701614	213.083267	141.222900	0.635283	5295.895020	3.819040	3.116328	0.257716	0.588413	2.802930	4.577460	1.822887	1.784755	1.875434	1.449834	1.435579	2.219327	2.328549	2.149905	0.000000	3.723939	47643.000000		1
8168.151855	2082.192871	2.281967	3.444536	994.203552	44965.996094	122.304161	103.545776	136.914917	70.309242	46.626129	183.195663	225.424393	160.659698	1.059901	99998.000000	3.912124	3.318521	0.358309	0.537131	2.997475	4.652884	2.087441	2.015132	2.136451	1.847012	1.668629	2.262915	2.353001	2.205907	0.025265	4.999991	47692.000000		1
23354.167969	5421.823242	2.562587	3.808417	1925.745483	77358.734375	265.263214	195.996262	199.064590	89.064545	95.127174	434.875000	604.314087	337.478210	2.109987	0.000000	4.368364	3.734145	0.408679	0.580745	3.284599	4.888509	2.423677	2.292248	2.298994	1.949705	1.978305	2.638365	2.781263	2.528246	0.324280	0.000000	47721.000000		1
4310.875488	1922.794312	1.810155	2.059937	535.392578	29271.822266	75.409744	49.611191	48.285183	36.668739	25.422342	102.155014	156.687851	92.965469	0.502901	0.000000	3.634566	3.283933	0.257716	0.313854	2.728672	4.466450	1.877427	1.695580	1.683814	1.564296	1.405216	2.009260	2.195035	1.968322	0.000000	0.000000	47776.000000		1
24926.761719	7421.282715	3.290349	2.923384	2536.720459	99315.398438	335.819153	253.819458	291.906708	179.744965	102.207436	550.240784	720.759155	405.203278	2.053700	0.000000	4.396666	3.870479	0.517242	0.465886	3.404273	4.997016	2.526105	2.404525	2.465244	2.254657	2.009482	2.740553	2.857790	2.607673	0.312537	0.000000	47813.000000		1
10459.036133	3201.377197	2.260381	3.034399	78.561325	11327.379883	0.000000	14.320883	41.763073	51.322662	11.126129	0.000000	0.000000	0.000000	1.020142	99998.000000	4.019492	3.505337	0.354182	0.482073	1.895209	4.054130	0.000000	1.155970	1.620792	1.710309	1.046344	0.000000	0.000000	0.000000	0.008661	4.999991	47875.000000		1
4534.230957	513.294495	2.285050	2.880212	241.345734	19103.628906	42.348984	26.958044	43.668823	41.223419	14.502823	36.903103	68.249306	39.783314	1.010289	0.000000	3.656504	2.710366	0.358896	0.459424	2.382640	4.281116	1.626843	1.430688	1.640172	1.615144	1.161453	1.567063	1.834098	1.599701	0.004445	0.000000	47900.000000		1
5921.339844	0.000000	2.087691	3.941018	249.998703	18750.988281	43.246353	25.480934	26.245701	3.561718	19.612579	76.109756	68.061195	15.042478	0.889818	2920.959473	3.772420	0.000000	0.319666	0.595608	2.397938	4.273024	1.635949	1.406215	1.419058	0.551660	1.292535	1.881440	1.832900	1.177319	0.000000	3.465526	47922.000000		0
4808.955078	681.916382	4.246308	4.249392	229.430161	22478.589844	39.604458	26.504734	44.933159	26.325878	14.132774	43.449879	68.594688	41.982018	1.058676	0.000000	3.682051	2.833731	0.628012	0.628327	2.360651	4.351769	1.597744	1.423323	1.652567	1.420383	1.150227	1.637989	1.836290	1.623063	0.024763	0.000000	47954.000000		1
5442.931641	1186.397583	1.501781	1.998263	388.122437	21888.072266	53.512119	39.601372	34.599548	11.847724	12.350373	41.892590	74.284180	60.586216	0.575571	22580.361328	3.735833	3.074230	0.176607	0.300653	2.588969	4.340208	1.728452	1.597710	1.539070	1.073635	1.091680	1.622137	1.870896	1.782374	0.000000	4.353731	47978.000000		1
9201.648438	2385.321289	1.850243	2.701355	335.421356	23453.013672	51.085217	32.107887	45.121265	4.863056	11.610276	72.335258	65.517113	68.027275	1.036980	99998.000000	3.963866	3.377547	0.267229	0.431582	2.525591	4.370199	1.708295	1.506612	1.654381	0.686909	1.064843	1.859350	1.816355	1.832683	0.015770	4.999991	47993.000000		1
4970.431641	687.723083	2.377563	3.089906	659.451355	37075.031250	90.985710	62.874348	60.536877	48.790913	26.338213	142.829529	210.122879	124.061897	0.369448	0.000000	3.696394	2.837414	0.376132	0.489945	2.819183	4.569081	1.958973	1.798473	1.782020	1.688339	1.420586	2.154818	2.322473	2.093638	0.000000	0.000000	48014.000000		1
5872.308105	849.662537	0.286788	0.838777	279.732117	19484.658203	29.397282	21.814367	7.456481	45.022587	0.000000	15.992270	40.085522	39.715473	1.583115	0.000000	3.768809	2.929246	0.000000	0.000000	2.446742	4.289693	1.468307	1.338743	0.872534	1.653430	0.000000	1.203910	1.602988	1.598960	0.199512	0.000000	48028.000000		1
7933.056641	6090.041504	1.366096	2.340558	1484.268188	61907.312500	206.937378	154.045090	178.051987	95.608238	63.426338	303.575592	379.962860	285.640564	0.122676	0.000000	3.899441	3.784620	0.135481	0.369319	3.171512	4.791742	2.315839	2.187648	2.250547	1.980495	1.802270	2.482267	2.579741	2.455820	0.000000	0.000000	48106.000000		1
10567.165039	5067.109863	1.279752	3.157748	1209.491699	49546.886719	148.889069	121.104591	111.868790	68.973984	73.195625	313.511383	363.702301	235.443451	2.012352	0.000000	4.023959	3.704760	0.107126	0.499378	3.082603	4.695016	2.172863	2.083161	2.048709	1.838685	1.864485	2.496253	2.560746	2.371887	0.303704	0.000000	48175.000000		1
21283.207031	2468.662354	2.667434	4.292564	1354.507568	66817.023438	190.704575	131.623215	193.668045	74.965691	73.966560	347.108704	449.309998	339.365448	2.676750	99998.000000	4.328037	3.392462	0.426094	0.632717	3.131781	4.824887	2.280361	2.119333	2.287058	1.874863	1.869035	2.540466	2.652546	2.530668	0.427608	4.999991	48252.000000		1
8323.892578	3217.341797	2.229543	1.770066	388.899536	25424.376953	56.151798	42.641941	56.383080	53.182159	21.780447	62.350113	88.685242	72.501785	0.170955	0.000000	3.920326	3.507497	0.348216	0.247989	2.589837	4.405251	1.749364	1.629837	1.751149	1.725766	1.338067	1.794837	1.947851	1.860349	0.000000	0.000000	48315.000000		1
14111.252930	2649.017822	2.587257	5.103588	1153.629761	43928.140625	154.319534	116.722595	108.334824	58.914829	36.718079	207.187149	283.814972	168.988876	0.214067	0.000000	4.149566	3.423085	0.412840	0.707876	3.062067	4.642743	2.188421	2.067155	2.034768	1.770225	1.564880	2.316363	2.453035	2.227858	0.000000	0.000000	48341.000000		1
5609.530273	903.165405	2.630429	3.139246	341.536407	23615.744141	58.183983	36.125999	32.280579	29.613144	13.849071	75.952484	123.719597	69.778839	0.546173	0.000000	3.748926	2.955767	0.420027	0.496825	2.533437	4.373202	1.764803	1.557820	1.508941	1.471485	1.141421	1.880542	2.092438	1.843724	0.000000	0.000000	48405.000000		1
21418.154297	3720.687988	3.537048	5.032661	1529.947632	74981.343750	218.735764	151.053864	217.403580	140.473557	75.437500	451.872589	594.625000	361.198334	1.148137	0.000000	4.330782	3.570623	0.548641	0.701798	3.184677	4.874953	2.339920	2.179132	2.337267	2.147595	1.877587	2.655016	2.774243	2.557746	0.059994	0.000000	48480.000000		1
4098.911621	1665.049316	2.389898	3.237926	176.849335	18811.783203	34.442280	17.891851	16.874218	20.799818	7.222116	20.291000	0.604413	51.674210	2.116048	99998.000000	3.612669	3.221427	0.378379	0.510267	2.247603	4.274430	1.537092	1.252655	1.227224	1.318060	0.858664	1.307303	0.000000	1.713274	0.325526	4.999991	48520.000000		1
4747.548340	1184.778564	1.748480	3.083739	448.341705	31273.388672	82.061371	42.703613	64.351463	39.175816	19.513899	106.355064	129.072968	133.461136	1.524177	99998.000000	3.676469	3.073637	0.242661	0.489078	2.651609	4.495175	1.914139	1.630465	1.808558	1.593018	1.290344	2.026758	2.110835	2.125355	0.183035	4.999991	48537.000000		1
13821.184570	2921.897949	1.492530	1.538786	1096.969116	52682.992188	152.333603	116.269287	138.111404	21.468988	47.387814	252.410187	324.507996	209.311844	0.908748	0.000000	4.140545	3.465665	0.173923	0.187178	3.040195	4.721671	2.182796	2.065465	2.140229	1.331812	1.675667	2.402107	2.511225	2.320794	0.000000	0.000000	48585.000000		1
4894.691895	755.543762	0.678423	3.213256	308.241272	21601.253906	39.052467	33.982800	29.212257	30.239141	21.746525	38.839691	57.425385	31.879692	1.195737	0.000000	3.689725	2.878260	0.000000	0.506945	2.488891	4.334479	1.591648	1.531259	1.465565	1.480569	1.337390	1.589276	1.759104	1.503514	0.077636	0.000000	48634.000000		1
6611.705566	1586.854980	0.518068	0.376216	414.472992	23859.962891	53.105064	42.703613	37.683289	30.436501	21.712605	87.473335	121.045998	50.616489	1.682447	0.000000	3.820313	3.200537	0.000000	0.000000	2.617496	4.377670	1.725136	1.630465	1.576149	1.483395	1.336712	1.941876	2.082950	1.704292	0.225941	0.000000	48645.000000		1
9857.516602	4844.766113	4.789046	6.222985	1060.497803	49943.597656	139.360321	106.768288	130.167694	75.909309	52.540741	204.973038	278.961182	163.481323	1.423769	0.000000	3.993767	3.685273	0.680249	0.793999	3.025510	4.698480	2.144139	2.028442	2.114503	1.880295	1.720496	2.311697	2.445544	2.213468	0.153439	0.000000	48679.000000		1
4336.874512	1122.030640	2.981975	3.318103	199.776932	19345.806641	33.831699	25.274323	25.872568	26.085346	9.016852	20.176903	50.940281	23.340818	0.130389	0.000000	3.637177	3.050005	0.474504	0.520890	2.300545	4.286587	1.529324	1.402680	1.412840	1.416397	0.955055	1.304855	1.707061	1.368116	0.000000	0.000000	48756.000000		1
13592.704102	3647.501709	3.913265	3.364359	1662.307861	72204.703125	208.136948	169.753647	192.511642	113.179382	82.496178	414.010437	605.772705	382.395935	1.234154	0.000000	4.133306	3.561996	0.592539	0.526902	3.220711	4.858565	2.318349	2.229819	2.284457	2.053767	1.916434	2.617011	2.782310	2.582513	0.091369	0.000000	48785.000000		1
5534.379883	738.607849	1.581958	4.082870	375.448273	23459.726562	45.605412	36.502216	28.524584	65.443100	13.105889	81.410706	123.275543	81.271935	0.012357	0.000000	3.743069	2.868414	0.199195	0.610966	2.574550	4.370323	1.659016	1.562319	1.455219	1.815864	1.117466	1.910681	2.090877	1.909941	0.000000	0.000000	48820.000000		1
5255.319824	343.941711	3.065236	6.790393	333.586517	19931.726562	37.698708	36.819839	26.396803	39.212822	14.185198	50.625740	81.373695	44.587780	0.650788	0.000000	3.720599	2.536485	0.486464	0.831895	2.523208	4.299545	1.576326	1.566082	1.421551	1.593428	1.151835	1.704371	1.910484	1.649216	0.000000	0.000000	48865.000000		1
9617.993164	2080.737305	2.186371	4.089037	575.336243	27061.710938	71.447144	58.498524	70.284576	27.210911	21.678684	85.727936	126.547386	105.312759	0.296678	99998.000000	3.983084	3.318217	0.339724	0.611621	2.759922	4.432355	1.853985	1.767145	1.846860	1.434743	1.336033	1.933122	2.102253	2.022481	0.000000	4.999991	48882.000000		1
14340.655273	3894.629395	1.440106	3.333522	1356.225220	57743.703125	178.986359	136.819321	156.290054	95.454048	69.661659	343.075195	511.653931	301.808594	0.743321	0.000000	4.156569	3.590466	0.158394	0.522903	3.132332	4.761505	2.252820	2.136147	2.193931	1.979794	1.842994	2.535389	2.708976	2.479732	0.000000	0.000000	48942.000000		1
23453.416016	9517.444336	4.011944	6.210650	2363.022705	98060.789062	266.086578	228.255264	276.013123	193.233231	128.561066	565.918457	720.611145	457.629913	1.306789	99998.000000	4.370206	3.978520	0.603355	0.793137	3.373468	4.991496	2.425023	2.358421	2.440930	2.286082	2.109109	2.752754	2.857701	2.660514	0.116205	4.999991	48994.000000		1
5099.029785	755.781189	1.239663	3.102241	283.346252	18448.498047	41.815498	34.840080	14.385641	35.876217	15.048645	36.141418	91.167656	6.515940	0.174225	99998.000000	3.707488	2.878396	0.093304	0.491676	2.452317	4.265961	1.621337	1.542079	1.157929	1.554807	1.177497	1.558005	1.959841	0.813977	0.000000	4.999991	49036.000000		1
11878.006836	3070.250488	2.244962	3.157748	872.661072	41504.136719	116.216866	91.398933	123.213867	101.609192	38.993877	162.044296	236.202057	157.671570	0.030497	0.000000	4.074744	3.487174	0.351209	0.499378	2.940845	4.618092	2.065269	1.960941	2.090660	2.006933	1.590996	2.209634	2.373284	2.197753	0.000000	0.000000	49070.000000		1
7920.064941	2463.019043	3.567886	5.661744	334.483887	25206.250000	41.991272	34.386772	57.665916	26.458479	21.663265	78.897453	117.706306	119.957436	0.034663	0.000000	3.898729	3.391468	0.552411	0.752950	2.524375	4.401508	1.623159	1.536391	1.760919	1.422565	1.335724	1.897063	2.070800	2.079027	0.000000	0.000000	49153.000000		1
19916.505859	8044.447754	3.099157	3.669649	2159.067383	99998.000000	316.977509	211.362534	319.271820	114.496140	97.137772	532.644958	695.426270	379.136414	2.391564	99998.000000	4.299213	3.905496	0.491244	0.564625	3.334266	4.999991	2.501029	2.325028	2.504161	2.058791	1.987388	2.726438	2.842251	2.578795	0.378682	4.999991	49213.000000		1
11555.049805	4328.866211	1.594293	1.955090	356.961273	25326.941406	46.219078	37.541435	47.844208	13.321752	19.751347	79.150322	90.116096	121.551727	1.273595	99998.000000	4.062772	3.636374	0.202568	0.291167	2.552621	4.403583	1.664821	1.574511	1.679829	1.124561	1.295597	1.898453	1.954802	2.084761	0.105031	4.999991	49262.000000		1
7957.310547	2346.003662	3.018980	3.435285	888.529968	38568.226562	116.398804	93.535965	118.767113	52.062763	31.534313	195.604630	255.913315	205.592865	0.567039	99998.000000	3.900766	3.370329	0.479860	0.535963	2.948672	4.586230	2.065948	1.970979	2.074696	1.716527	1.498783	2.291379	2.408093	2.313008	0.000000	4.999991	49317.000000		1
11825.724609	8699.153320	4.070535	4.893893	1583.203857	73584.054688	201.858459	160.203308	211.513641	92.117447	69.485886	347.222809	475.191803	266.851318	0.464613	0.000000	4.072828	3.939477	0.609652	0.689654	3.199537	4.866784	2.305047	2.204671	2.325338	1.964342	1.841897	2.540608	2.676869	2.426269	0.000000	0.000000	49336.000000		1
16939.955078	3805.071533	1.995179	4.437500	1133.477539	53922.429688	163.179123	113.543259	140.899109	56.592773	47.982975	256.206268	332.396210	180.192108	1.436123	0.000000	4.228912	3.580363	0.299982	0.647138	3.054413	4.731770	2.212665	2.055161	2.148908	1.752761	1.681087	2.408590	2.521656	2.255736	0.157192	0.000000	49403.000000		1
6938.032715	393.093445	1.952007	2.772281	514.734558	28554.082031	54.461910	47.264465	64.258949	27.303423	15.992270	106.419823	124.342514	102.959869	0.156108	0.000000	3.841236	2.594496	0.290481	0.442837	2.711583	4.455668	1.736093	1.674535	1.807934	1.436217	1.203910	2.027023	2.094620	2.012668	0.000000	0.000000	49424.000000		1
6211.133789	644.072754	2.889463	2.837040	445.501556	33044.007812	71.656837	48.365360	77.673210	50.536312	41.756905	175.406143	202.407364	128.376038	0.126467	0.000000	3.793171	2.808935	0.460817	0.452865	2.648849	4.519093	1.855258	1.684534	1.890271	1.703604	1.620728	2.244045	2.306226	2.108484	0.000000	0.000000	49469.000000		1
5912.563477	988.048401	2.309720	3.015897	215.704437	19071.187500	21.909964	22.659313	28.388899	5.933114	12.439802	29.952354	21.700270	7.212865	0.102790	99998.000000	3.771776	2.994778	0.363559	0.479416	2.333859	4.280378	1.340642	1.355247	1.453149	0.773283	1.094813	1.476431	1.336465	0.858108	0.000000	4.999991	49484.000000		1
6591.028809	900.066223	1.810155	1.766982	289.516815	21896.511719	47.813370	29.788916	33.594250	30.985407	5.495223	30.488926	38.105759	17.367617	0.466956	0.000000	3.818953	2.954274	0.257716	0.247232	2.461674	4.340375	1.679549	1.474055	1.526265	1.491157	0.739985	1.484142	1.580991	1.239740	0.000000	0.000000	49506.000000		1
7943.541504	1859.833618	1.887248	3.336605	649.034485	34595.050781	83.782097	66.164696	69.569145	63.531185	28.268633	129.917908	147.889938	115.954742	0.607880	99998.000000	3.900014	3.269474	0.275829	0.523305	2.812268	4.539014	1.923151	1.820626	1.842417	1.802987	1.451305	2.113669	2.169939	2.064289	0.000000	4.999991	49529.000000		1
8023.675293	2667.736328	2.442321	3.521630	589.863708	26983.250000	80.309807	58.017460	79.850334	43.823009	19.291870	63.401669	76.988625	37.131298	0.213989	0.000000	3.904373	3.426143	0.387803	0.546744	2.770752	4.431094	1.904769	1.763559	1.902277	1.641702	1.285374	1.802101	1.886427	1.569740	0.000000	0.000000	49545.000000		1
4755.035645	40.393894	1.729977	3.034399	331.107208	11609.431641	53.280838	38.411049	1.763899	0.974461	3.259512	0.000000	0.000000	0.000000	1.137529	99998.000000	3.677154	1.606316	0.238040	0.482073	2.519969	4.064811	1.726571	1.584456	0.246474	0.000000	0.513153	0.000000	0.000000	0.000000	0.055962	4.999991	49605.000000		0
18204.093750	6039.110840	2.735276	5.223854	1839.783203	77086.304688	269.867218	184.604935	214.066971	59.250957	71.629082	408.428864	525.154541	245.823318	1.988320	99998.000000	4.260169	3.780973	0.437001	0.717991	3.264767	4.886977	2.431150	2.266243	2.330550	1.772695	1.855089	2.611116	2.720287	2.390623	0.298486	4.999991	49639.000000		1
6909.745605	1441.502930	2.050686	2.491661	429.984192	27796.644531	49.497089	39.700054	47.933636	82.776802	18.083044	78.314629	127.935066	97.421478	0.628856	0.000000	3.839462	3.158816	0.311899	0.396489	2.633452	4.443992	1.694580	1.598791	1.680640	1.917909	1.257272	1.893843	2.106990	1.988655	0.000000	0.000000	49666.000000		1
8531.829102	2319.215088	3.586388	4.502259	689.055237	32787.628906	74.873177	61.878304	70.084129	49.025280	36.153751	163.086609	235.915268	165.750961	1.078583	0.000000	3.931042	3.365341	0.554657	0.653430	2.838254	4.515710	1.874326	1.791538	1.845620	1.690420	1.558153	2.212418	2.372756	2.219456	0.032853	0.000000	49705.000000		1
29760.605469	8891.047852	1.085476	2.312804	2854.120361	99998.000000	383.595520	276.654541	323.317688	145.207092	113.099205	591.735535	812.528137	387.521118	2.106943	0.000000	4.473642	3.948953	0.035620	0.364139	3.455472	4.999991	2.583874	2.441938	2.509629	2.161988	2.053460	2.772128	2.909838	2.588295	0.323653	0.000000	49722.000000		1
22119.785156	7523.391113	2.149366	3.463039	2110.825439	89631.171875	264.248657	202.947021	239.372131	142.104843	85.601501	409.098022	540.437561	352.459015	2.254672	0.000000	4.344781	3.876414	0.332310	0.539457	3.324452	4.952459	2.422013	2.307383	2.379074	2.152609	1.932481	2.611827	2.732745	2.547109	0.353083	0.000000	49743.000000		1
26461.572266	6837.132812	2.433070	5.057332	1850.594849	80140.539062	262.130127	191.043777	273.576965	110.228241	107.647156	527.818909	768.270325	346.606079	1.269637	99998.000000	4.422616	3.834874	0.386155	0.703921	3.267311	4.903852	2.418517	2.281133	2.437079	2.042293	2.032002	2.722485	2.885514	2.539836	0.103680	4.999991	49811.000000		1
11242.022461	3084.512695	2.303553	2.793867	673.753723	37505.925781	90.251785	69.618484	86.557465	63.188892	43.708912	212.531281	291.456482	210.832138	1.572163	99998.000000	4.050845	3.489187	0.362398	0.446206	2.828501	4.574100	1.955456	1.842725	1.937304	1.800641	1.640570	2.327423	2.464574	2.323937	0.196497	4.999991	49866.000000		1
3375.722656	663.602051	1.955090	2.689020	282.846680	19801.333984	39.878910	31.410963	50.934113	13.987839	14.786528	66.954132	83.035835	43.906273	0.039105	9663.809570	3.528367	2.821908	0.291167	0.429594	2.451551	4.296694	1.600743	1.497081	1.707009	1.145751	1.169866	1.825777	1.919266	1.642527	0.000000	3.985148	49948.000000		1
4621.978516	2206.399658	1.045387	2.769197	550.068054	23907.947266	75.354240	59.139942	47.631428	24.457132	21.404230	70.253738	67.931679	86.039398	0.833851	0.000000	3.664828	3.343684	0.019277	0.442354	2.740417	4.378542	1.877108	1.771881	1.677894	1.388406	1.330500	1.846669	1.832072	1.934697	0.000000	0.000000	50006.000000		1
2433.082275	662.862000	0.545822	0.000000	82.755211	14633.102539	11.076790	10.342860	20.821404	21.845205	7.120353	3.577137	25.622786	32.151062	1.286422	0.000000	3.386157	2.821423	0.000000	0.000000	1.917795	4.165337	1.044414	1.014641	1.318510	1.339356	0.852502	0.553536	1.408626	1.507195	0.109384	0.000000	50017.000000		1
6175.430664	0.000000	1.517200	1.541869	547.209412	28908.611328	75.459084	56.568104	74.342773	34.981934	22.079569	99.570839	115.532272	94.547432	0.114407	0.000000	3.790667	0.000000	0.181043	0.188048	2.738153	4.461027	1.877712	1.752572	1.871239	1.543844	1.343991	1.998132	2.062703	1.975650	0.000000	0.000000	50102.000000		0
8103.624512	2131.208740	2.473158	3.725156	1107.931885	45547.703125	133.047913	110.622963	134.500351	45.886032	47.822620	226.152145	278.066895	170.789780	0.189988	0.000000	3.908679	3.328626	0.393252	0.571145	3.044513	4.658466	2.124008	2.043845	2.128723	1.661680	1.679633	2.354401	2.444149	2.232462	0.000000	0.000000	50130.000000		1
15241.246094	5770.322754	1.995179	2.917217	1084.853149	53154.921875	158.803299	109.922951	157.406357	73.352890	66.149277	279.664276	473.008514	229.288315	0.778410	0.000000	4.183021	3.761200	0.299982	0.464969	3.035371	4.725543	2.200860	2.041088	2.197022	1.865417	1.820525	2.446637	2.674869	2.360382	0.000000	0.000000	50194.000000		1
7812.636719	846.927246	2.266548	3.552467	506.479431	26853.814453	66.278793	53.324009	51.658791	51.153057	22.168999	126.550468	204.723251	68.622437	1.614191	0.000000	3.892798	2.927846	0.355365	0.550530	2.704562	4.429006	1.821375	1.726923	1.713144	1.708872	1.345746	2.102264	2.311167	1.836466	0.207955	0.000000	50258.000000		1
6977.665039	1451.694702	2.544085	3.133079	428.726044	29613.593750	67.361191	45.623917	69.344032	53.077312	26.998133	116.707176	146.027359	90.063675	0.654994	0.000000	3.843710	3.161875	0.405532	0.495971	2.632180	4.471491	1.828410	1.659193	1.841009	1.724909	1.431334	2.067098	2.164434	1.954550	0.000000	0.000000	50364.000000		1
8457.480469	2056.671875	1.877997	2.935719	733.380920	43049.195312	101.948402	75.684196	104.002174	62.852764	33.477066	157.381683	219.938416	111.813286	0.029766	0.000000	3.927241	3.313165	0.273695	0.467715	2.865330	4.633965	2.008380	1.879005	2.017042	1.798324	1.524747	2.196954	2.342301	2.048493	0.000000	0.000000	50430.000000		1
15304.863281	4710.506348	2.096942	2.448488	1506.184326	58541.531250	222.257385	154.378128	157.801086	66.118446	59.596336	287.833099	340.407745	255.234894	1.594875	0.000000	4.184829	3.673068	0.321587	0.388898	3.177878	4.767464	2.346856	2.188586	2.198110	1.820323	1.775220	2.459141	2.531999	2.406940	0.202727	0.000000	50485.000000		1
7156.997070	2908.909180	2.072273	4.092121	819.845886	40890.558594	111.862625	82.394417	95.491051	74.361275	28.888464	139.446671	192.927948	84.577705	0.995649	0.000000	3.854731	3.463730	0.316447	0.611948	2.913732	4.611623	2.048685	1.915898	1.979963	1.871347	1.460724	2.144408	2.285395	1.927256	0.000000	0.000000	50518.000000		1
20386.787109	3849.165771	2.793867	4.896977	1574.825317	67678.742188	206.064682	144.158615	167.903412	114.465302	51.735886	348.628998	480.693207	244.472641	0.930242	0.000000	4.309349	3.585367	0.446206	0.689928	3.197232	4.830452	2.314003	2.158841	2.225060	2.058674	1.713792	2.542363	2.681868	2.388230	0.000000	0.000000	50613.000000		1
9313.334961	1079.675537	2.371395	3.071404	553.210388	26469.677734	87.621353	63.401669	56.466339	32.477936	34.025974	118.847290	161.538574	132.135117	0.181644	0.000000	3.969105	3.033293	0.375004	0.487337	2.742890	4.422749	1.942610	1.802101	1.751790	1.511588	1.531811	2.074989	2.208276	2.121018	0.000000	0.000000	50699.000000		1
18976.496094	3846.803711	2.507080	3.891678	1232.012207	57990.140625	166.050079	122.008125	134.654541	75.715034	48.618225	242.764252	330.771057	196.070282	2.284461	0.000000	4.278216	3.585100	0.399168	0.590137	3.090615	4.763354	2.220239	2.086389	2.129221	1.879182	1.686799	2.385185	2.519527	2.292412	0.358784	0.000000	50760.000000		1
26214.457031	5466.130371	1.948923	3.179335	1834.756714	78465.609375	263.958771	190.501038	244.361633	96.767723	89.206398	399.732727	468.419922	319.866974	1.190082	0.000000	4.418541	3.737680	0.289795	0.502336	3.263578	4.894680	2.421536	2.279897	2.388033	1.985731	1.950396	2.601770	2.670635	2.504969	0.075577	0.000000	50820.000000		1
13094.911133	2089.674072	1.952007	2.874044	805.984436	41146.621094	111.131775	84.395760	100.548386	77.105804	32.601288	152.441544	212.367844	161.794525	0.797155	0.000000	4.117103	3.320079	0.290481	0.458493	2.906327	4.614334	2.045838	1.926321	2.002375	1.887087	1.513235	2.183103	2.327089	2.208964	0.000000	0.000000	50873.000000		1
2830.150635	410.865021	1.865662	3.419866	89.456177	11078.541016	19.113012	11.397498	9.158704	10.071490	0.000000	0.000000	0.000000	29.341774	0.286971	99998.000000	3.451810	2.613699	0.270833	0.534009	1.951610	4.044483	1.281329	1.056810	0.961834	1.003094	0.000000	0.000000	0.000000	1.467486	0.000000	4.999991	50908.000000		1
6842.575684	1285.493530	1.840992	3.225591	301.324463	20401.158203	47.921299	32.225071	63.105629	29.480543	20.701138	46.582958	78.573662	40.631340	0.422610	0.000000	3.835220	3.109070	0.265052	0.508609	2.479034	4.309655	1.680529	1.508194	1.800068	1.469535	1.315994	1.668227	1.895277	1.608861	0.000000	0.000000	50972.000000		1
6524.722656	995.603577	1.643633	1.208826	576.002319	31279.453125	68.761208	60.419693	89.209480	58.122307	24.731585	102.469559	134.543518	71.588997	0.191789	0.000000	3.814562	2.998086	0.215805	0.082364	2.760424	4.495259	1.837343	1.781178	1.950411	1.764343	1.393252	2.010595	2.128863	1.854846	0.000000	0.000000	51045.000000		1
8214.605469	2242.905029	2.038351	3.459955	1417.785889	60180.843750	162.984848	143.770065	161.254868	94.035530	52.512989	306.764160	446.648712	267.464996	1.191557	0.000000	3.914587	3.350811	0.309279	0.539070	3.151611	4.779458	2.212147	2.157668	2.207513	1.973292	1.720267	2.486805	2.649966	2.427267	0.076115	0.000000	51084.000000		1
22734.890625	8133.774414	2.790784	2.886379	2118.010498	78916.796875	268.390106	217.369659	258.842865	126.131081	98.735146	472.906769	629.415771	349.356750	2.966313	99998.000000	4.356693	3.910292	0.445726	0.460353	3.325928	4.897170	2.428766	2.337199	2.413036	2.100822	1.994472	2.674776	2.798938	2.543269	0.472217	4.999991	51164.000000		1
10649.672852	2219.530273	2.383730	2.815454	926.752930	49213.707031	143.878006	95.706917	105.769157	85.154366	40.979805	189.668442	249.246262	210.101288	0.424722	0.000000	4.027336	3.346261	0.377257	0.449548	2.966964	4.692086	2.157995	1.980943	2.024359	1.930207	1.612570	2.277995	2.396629	2.322429	0.000000	0.000000	51217.000000		1
3942.461426	913.196777	2.985059	1.733061	257.263977	15090.549805	24.244354	24.953613	16.127954	2.047602	4.989489	21.638596	32.036961	54.878216	0.483171	0.000000	3.595767	2.960564	0.474953	0.238814	2.410379	4.178705	1.384611	1.397133	1.207579	0.311246	0.698056	1.335229	1.505651	1.739400	0.000000	0.000000	51235.000000		1
21503.363281	5456.524414	2.636597	3.410615	1623.255371	76433.710938	205.605194	165.911316	222.214218	77.534447	81.854759	412.326721	579.897095	265.090515	1.483793	99998.000000	4.332506	3.736916	0.421044	0.532833	3.210387	4.883285	2.313034	2.219876	2.346772	1.889495	1.913044	2.615242	2.763351	2.423394	0.171373	4.999991	51277.000000		1
20279.205078	4492.439941	2.396065	5.174514	1418.689453	64579.730469	218.566147	143.708389	179.007950	94.960648	73.704437	327.027405	406.538544	257.344177	1.635238	99998.000000	4.307051	3.652482	0.379499	0.713870	3.151887	4.810096	2.339583	2.157482	2.252872	1.977544	1.867494	2.514584	2.609102	2.410514	0.213581	4.999991	51307.000000		1
9564.708984	1375.597290	2.938803	3.947186	533.637878	37247.667969	66.420647	48.920433	83.742012	47.828789	30.852806	133.852768	218.954697	146.193893	0.226597	99998.000000	3.980672	3.138491	0.468170	0.596288	2.727247	4.571099	1.822303	1.689490	1.922943	1.679689	1.489295	2.126627	2.340354	2.164929	0.000000	4.999991	51327.000000		1
4133.739258	775.285828	1.890332	2.645848	90.526237	15455.032227	16.852633	9.695274	4.662613	33.255039	3.953353	8.656054	1.474027	4.573184	1.156048	0.000000	3.616343	2.889462	0.276538	0.422565	1.956774	4.189070	1.226668	0.986560	0.668629	1.521858	0.596966	0.937320	0.168505	0.660219	0.062976	0.000000	51354.000000		1
5729.450684	0.000000	1.720726	2.140115	469.511566	25495.908203	57.520977	47.631428	67.527710	44.695709	14.583000	69.529060	101.889809	104.529495	1.321900	99998.000000	3.758113	0.000000	0.235712	0.330437	2.671646	4.406470	1.759826	1.677894	1.829482	1.650266	1.163847	1.842166	2.008131	2.019239	0.121199	4.999991	51369.000000		0
3604.939941	0.000000	2.155533	2.460824	164.572968	15823.490234	27.244831	17.882601	33.918041	30.004778	10.194840	20.787483	37.868313	46.413353	0.242141	99998.000000	3.556898	0.000000	0.333555	0.391080	2.216358	4.199302	1.435284	1.252431	1.530431	1.477190	1.008380	1.317802	1.578276	1.666643	0.000000	4.999991	51431.000000		0
4084.711182	713.867004	1.763899	2.704439	328.362671	18339.095703	35.629517	34.907921	29.825922	30.313152	12.205438	19.085258	39.351589	32.206566	0.319940	0.000000	3.611161	2.853617	0.246474	0.432077	2.516354	4.263378	1.551810	1.542924	1.474594	1.481631	1.086553	1.280698	1.594962	1.507944	0.000000	0.000000	51519.000000		1
21389.283203	9544.159180	2.833956	3.250261	3157.563477	99998.000000	426.555084	319.611023	370.415619	186.319489	111.905792	622.909058	877.743042	489.713135	3.532028	0.000000	4.330196	3.979738	0.452393	0.511918	3.499352	4.999991	2.629975	2.504622	2.568689	2.270258	2.048853	2.794425	2.943367	2.689942	0.548024	0.000000	51549.000000		1
27207.414062	4559.356934	1.976677	2.541001	2236.595703	85286.593750	298.447327	215.022934	243.285400	144.439240	78.166611	394.601379	573.473633	238.342163	0.670823	0.000000	4.434687	3.658904	0.295936	0.405005	3.349587	4.930881	2.474868	2.332485	2.386116	2.159685	1.893021	2.596159	2.758513	2.377201	0.000000	0.000000	51636.000000		1
11372.103516	1705.659058	0.918954	2.355976	970.230530	46542.503906	149.465729	107.184593	129.510864	80.121696	44.211563	176.494705	253.384644	163.734192	3.107302	99998.000000	4.055841	3.231892	0.000000	0.372171	2.986875	4.667850	2.174542	2.030132	2.112306	1.903750	1.645536	2.246732	2.403780	2.214139	0.492383	4.999991	51700.000000		1
15793.655273	2574.083008	2.676685	3.974939	733.707764	44223.191406	91.306419	73.793869	116.932289	49.910313	43.900105	212.318497	319.176208	255.882477	0.685350	0.000000	4.198483	3.410623	0.427597	0.599330	2.865523	4.645650	1.960501	1.868020	2.067935	1.698190	1.642466	2.326988	2.504030	2.408041	0.000000	0.000000	51777.000000		1
3044.125000	1419.444946	1.915002	2.457740	382.192413	21015.894531	48.806332	43.511555	43.264854	76.263947	25.178726	83.957870	98.158485	98.707397	0.922414	99998.000000	3.483463	3.152118	0.282169	0.390536	2.582282	4.322548	1.688476	1.638605	1.636135	1.882319	1.401034	1.924061	1.991928	1.994350	0.000000	4.999991	51848.000000		1
20319.529297	4049.923340	3.549383	4.409747	1686.971558	65417.058594	234.327133	170.573929	170.462906	46.613796	54.619183	303.520081	353.069580	234.749619	2.113804	99998.000000	4.307914	3.607447	0.550153	0.644414	3.227108	4.815691	2.369823	2.231913	2.231630	1.668514	1.737345	2.482188	2.547860	2.370605	0.325065	4.999991	51891.000000		1
23731.558594	9066.256836	1.181072	3.188586	2814.472900	99998.000000	355.573578	285.976685	397.808472	174.743134	153.184723	744.846252	956.736145	591.417908	2.947996	0.000000	4.375326	3.957428	0.072276	0.503598	3.449397	4.999991	2.550930	2.456331	2.599674	2.242400	2.185215	2.872067	2.980792	2.771894	0.469527	0.000000	51979.000000		1
10694.337891	4121.358398	1.840992	2.019849	987.881897	51306.808594	124.098900	94.861969	143.569626	72.214996	51.211651	253.073181	332.568878	188.422607	2.111724	99998.000000	4.029154	3.615040	0.265052	0.305319	2.994705	4.710175	2.093768	1.977092	2.157063	1.858627	1.709369	2.403246	2.521882	2.275133	0.324637	4.999991	52010.000000		1
5238.402344	614.012451	2.297385	2.874044	194.519150	18590.492188	33.486320	15.505038	16.615185	7.160441	9.297472	38.491226	49.632774	25.113968	0.415760	0.000000	3.719199	2.788177	0.361234	0.458493	2.288962	4.269291	1.524867	1.190473	1.220505	0.854940	0.968365	1.585362	1.695769	1.399915	0.000000	0.000000	52027.000000		1
7985.014648	2954.419189	1.952007	2.722941	923.980652	44462.921875	118.973724	92.259293	116.478981	35.564758	37.859062	154.526154	204.473465	133.180511	1.026726	99998.000000	3.902276	3.470472	0.290481	0.435038	2.965663	4.647998	2.075451	1.965010	2.066247	1.551020	1.578170	2.189002	2.310637	2.124441	0.011455	4.999991	52050.000000		1
6931.517090	1415.084595	1.736145	3.830003	755.830505	40377.410156	101.297737	78.215950	101.695534	48.365360	50.801514	211.396454	256.366608	164.135086	0.333334	0.000000	3.840828	3.150782	0.239586	0.583199	2.878424	4.606138	2.005600	1.893295	2.007302	1.684534	1.705877	2.325098	2.408861	2.215201	0.000000	0.000000	52104.000000		1
4331.333008	2202.100830	2.537917	3.324270	529.397766	29937.089844	71.774017	54.036354	61.021023	42.376740	24.028492	111.150276	155.034973	118.563591	0.344436	0.000000	3.636621	3.342837	0.404477	0.521696	2.723782	4.476210	1.855967	1.732686	1.785479	1.627128	1.380726	2.045911	2.190430	2.073951	0.000000	0.000000	52130.000000		1
[truncated: 8,802 more rows]
