# Supplementary material for: Distinct elongation stalls during translation are linked with distinct pathways for mRNA degradation
Source: eLife. 2022 Jul 27;11:e76038. doi: 10.7554/eLife.76038 (PMC9352352; doi:10.7554/eLife.76038)
Supplement: Figure 1—source data 2. [file elife-76038-fig1-data2.zip › 1C_flow_cytometry_data/list_mode_data.SLH1_CGA_3.CSV]

FSC-HLin	SSC-HLin	BLU-V-HLin	GRN-V-HLin	YEL-V-HLin	ORG-V-HLin	GRN-B-HLin	YEL-B-HLin	RED-B-HLin	NIR-B-HLin	YEL-G-HLin	ORG-G-HLin	RED-G-HLin	NIR-G-HLin	BLU-V-ALin	BLU-V-W	FSC-HLog	SSC-HLog	BLU-V-HLog	GRN-V-HLog	YEL-V-HLog	ORG-V-HLog	GRN-B-HLog	YEL-B-HLog	RED-B-HLog	NIR-B-HLog	YEL-G-HLog	ORG-G-HLog	RED-G-HLog	NIR-G-HLog	BLU-V-ALog	BLU-V-WLog	TIME		P01.R1
32566.445312	8471.989258	4.489923	6.204483	2806.550781	10457.957031	398.536224	292.578979	369.083435	157.989182	135.918869	669.905212	856.255554	510.969330	1.503379	0.000000	4.512770	3.927985	0.652239	0.792706	3.448173	4.019447	2.600468	2.466243	2.567125	2.198627	2.133280	2.826013	2.932603	2.708395	0.177068	0.000000	14.000000		1
3559.229736	884.767822	1.332175	3.410615	191.167130	1091.214844	43.332699	21.808201	37.917652	12.014246	9.827875	43.616402	44.183807	68.825966	1.027135	0.000000	3.551356	2.946829	0.124561	0.532833	2.281413	3.037910	1.636816	1.338620	1.578841	1.079697	0.992460	1.639650	1.645263	1.837752	0.011628	0.000000	30.000000		1
15007.872070	1873.889404	2.402232	2.562587	644.686401	2084.015381	94.365486	71.400887	70.568275	83.603241	30.269979	104.844032	161.976456	54.936806	0.901909	0.000000	4.176319	3.272744	0.380615	0.408679	2.809349	3.318901	1.974813	1.853704	1.848609	1.922223	1.481012	2.020544	2.209452	1.739863	0.000000	0.000000	95.000000		1
16950.146484	4704.058594	1.847160	2.312804	667.145264	2223.505127	84.722641	72.649803	81.114662	53.237667	40.754692	115.581612	148.593033	124.129738	0.898924	0.000000	4.229174	3.672473	0.266504	0.364139	2.824220	3.347038	1.927999	1.861234	1.909099	1.726219	1.610178	2.062889	2.171999	2.093876	0.000000	0.000000	140.000000		1
5710.229980	3238.702881	3.336605	4.970987	904.879944	2989.311523	145.136169	94.732452	102.922867	57.665916	44.852982	165.106461	212.432602	113.888641	0.091987	0.000000	3.756654	3.510371	0.523305	0.696443	2.956591	3.475571	2.161776	1.976499	2.012512	1.760919	1.651791	2.217764	2.327221	2.056480	0.000000	0.000000	186.000000		1
4273.685547	1506.245972	2.294302	3.244093	619.153076	1640.838867	82.789131	66.325050	63.457176	37.112797	37.313240	116.287788	159.978195	118.452576	0.366084	0.000000	3.630803	3.177896	0.360651	0.511093	2.791798	3.215066	1.917973	1.821678	1.802481	1.569524	1.571863	2.065534	2.204061	2.073545	0.000000	0.000000	219.000000		1
6155.342773	1178.278076	2.026016	2.590341	395.224304	1450.399536	53.419605	42.450748	64.348373	23.393242	20.198488	71.465645	135.659836	103.857239	0.143461	99998.000000	3.789252	3.071248	0.306643	0.413357	2.596844	3.161488	1.727701	1.627885	1.808538	1.369090	1.305319	1.854097	2.132451	2.016437	0.000000	4.999991	245.000000		1
16236.785156	4854.187012	2.451572	2.343642	1154.274292	3912.283936	158.929733	122.436760	177.968735	69.439629	50.878605	221.168823	287.614136	161.566330	0.557293	0.000000	4.210500	3.686116	0.389445	0.369891	3.062309	3.592430	2.201205	2.087912	2.250344	1.841607	1.706535	2.344724	2.458810	2.208351	0.000000	0.000000	299.000000		1
4069.326416	1429.864868	3.389029	3.583304	377.209106	1409.755859	56.839474	43.847683	57.092339	30.291565	23.047863	74.327354	88.490967	93.554466	1.428484	99998.000000	3.609523	3.155295	0.530075	0.554284	2.576582	3.149144	1.754650	1.641947	1.756578	1.481322	1.362631	1.871149	1.946899	1.971065	0.154875	4.999991	356.000000		1
6894.280762	1718.743408	1.927337	3.598723	580.048157	1894.155640	76.630905	59.448315	74.481544	61.989315	28.706524	111.079353	195.012558	123.044258	1.425110	0.000000	3.838489	3.235211	0.284958	0.556148	2.763464	3.277416	1.884404	1.774140	1.872049	1.792317	1.457981	2.045633	2.290063	2.090061	0.153848	0.000000	370.000000		1
12883.335938	2583.599609	1.763899	3.500043	606.975403	2732.846191	88.447792	69.276192	105.081482	55.090992	40.437065	170.910049	206.567322	197.226685	1.229313	0.000000	4.110028	3.412225	0.246474	0.544073	2.783171	3.436615	1.946687	1.840584	2.021526	1.741081	1.606780	2.232768	2.315062	2.294966	0.089663	0.000000	510.000000		1
9257.988281	2021.810181	3.250261	2.417651	840.170776	2701.941162	122.174644	90.600243	86.196663	59.004257	34.818493	154.427475	222.201874	135.699921	0.584592	99998.000000	3.966517	3.305740	0.511918	0.383394	2.924368	3.431676	2.086981	1.957129	1.935490	1.770883	1.541810	2.188725	2.346748	2.132580	0.000000	4.999991	592.000000		1
9202.517578	1491.326904	2.038351	3.114576	566.963867	2251.832275	90.917870	57.042999	78.518158	46.237579	22.261511	120.944237	148.660873	90.470726	0.244965	99998.000000	3.963907	3.173573	0.309279	0.493399	2.753555	3.352536	1.958649	1.756202	1.894970	1.664995	1.347555	2.082585	2.172197	1.956508	0.000000	4.999991	649.000000		1
19213.554688	4657.780762	2.155533	2.602675	732.344788	3071.483887	88.179512	74.925598	113.592598	51.732800	37.963909	180.811935	244.198181	96.224983	0.995952	0.000000	4.283607	3.668179	0.333555	0.415420	2.864716	3.487348	1.945368	1.874630	2.055350	1.713766	1.579371	2.257227	2.387743	1.983288	0.000000	0.000000	681.000000		1
6848.813965	1847.961304	2.821621	4.366574	481.174255	1973.241211	77.750305	45.571491	50.499306	42.117702	19.174688	89.810806	152.114670	67.385857	0.258795	0.000000	3.835615	3.266693	0.450499	0.640141	2.682302	3.295180	1.890702	1.658693	1.703285	1.624465	1.282728	1.953329	2.182171	1.828569	0.000000	0.000000	705.000000		1
9863.579102	1521.411865	2.476242	3.762161	709.401794	2204.314941	96.505608	77.275406	82.730545	47.020847	22.776495	155.309418	199.570328	119.013817	0.184259	99998.000000	3.994035	3.182247	0.393793	0.575437	2.850892	3.343274	1.984553	1.888041	1.917666	1.672290	1.357487	2.191198	2.300096	2.075597	0.000000	4.999991	769.000000		1
16843.853516	4805.775391	2.100026	3.712821	1712.924316	5386.754883	233.509949	178.116745	152.848602	74.694321	66.466904	342.409088	443.275116	231.126221	1.491506	99998.000000	4.226441	3.681763	0.322225	0.569704	3.233738	3.731327	2.368305	2.250705	2.184262	1.873288	1.822605	2.534545	2.646673	2.363849	0.173625	4.999991	796.000000		1
13040.499023	2947.036621	3.398280	5.038829	1506.098022	5367.031250	195.342514	152.339783	171.677902	88.006821	76.948532	313.653229	447.287048	254.926514	1.519807	0.000000	4.115294	3.469386	0.531259	0.702330	3.177853	3.729734	2.290797	2.182813	2.234715	1.944516	1.886200	2.496450	2.650586	2.406415	0.181789	0.000000	822.000000		1
8721.208008	2000.368896	2.161701	2.442321	495.507477	1715.826172	64.320625	56.605110	77.987755	66.775276	17.984364	80.658272	89.866318	86.868919	0.382107	0.000000	3.940577	3.301110	0.334796	0.387803	2.695050	3.234473	1.808350	1.752856	1.892026	1.824616	1.254895	1.906649	1.953597	1.938864	0.000000	0.000000	864.000000		1
6233.198242	346.787994	2.346725	3.197837	398.388214	1552.110474	52.667175	45.589993	44.051208	23.979153	20.300253	104.933464	136.057632	44.023453	0.574621	0.000000	3.794711	2.540064	0.370462	0.504856	2.600307	3.190923	1.721540	1.658870	1.643958	1.379834	1.307501	2.020914	2.133723	1.643684	0.000000	0.000000	942.000000		1
7210.795898	1910.974365	2.340558	3.937934	923.311462	3040.942627	123.731934	95.762421	119.050819	56.500263	32.588951	180.000916	260.921295	170.721939	0.742663	0.000000	3.857983	3.281255	0.369319	0.595268	2.965348	3.483008	2.092482	1.981195	2.075732	1.752051	1.513070	2.255275	2.416510	2.232289	0.000000	0.000000	988.000000		1
13661.375977	4967.458984	0.354630	2.044519	517.380432	1325.545044	47.054771	60.006474	50.486969	35.311893	23.417912	66.232544	71.774017	40.079353	1.843642	99998.000000	4.135494	3.696134	0.000000	0.310591	2.713810	3.122395	1.672604	1.778198	1.703179	1.547921	1.369548	1.821071	1.855967	1.602921	0.265676	4.999991	1033.000000		1
8472.837891	1937.291016	2.618094	3.472290	564.570862	2635.717773	95.999870	64.024582	86.320015	68.724205	29.906099	127.867226	130.488403	121.755257	0.223497	99998.000000	3.928029	3.287195	0.417985	0.540616	2.751719	3.420899	1.982271	1.806347	1.936111	1.837110	1.475760	2.106759	2.115572	2.085488	0.000000	4.999991	1050.000000		1
7848.244629	5187.153809	3.126911	4.958652	1249.068359	4830.297363	181.724731	130.658005	166.099426	48.340687	52.753517	260.893555	347.747040	229.901978	0.039714	99998.000000	3.894773	3.714929	0.495116	0.695364	3.096586	3.683974	2.259414	2.116136	2.220368	1.684313	1.722251	2.416463	2.541263	2.361543	0.000000	4.999991	1064.000000		1
17649.919922	4173.840332	2.013681	4.292564	2077.360596	7389.097656	271.890167	212.216736	232.076004	125.135033	102.010078	529.940491	659.562378	381.819275	0.928301	0.000000	4.246743	3.620536	0.303991	0.632717	3.317512	3.868591	2.434393	2.326780	2.365630	2.097379	2.008643	2.724227	2.819256	2.581858	0.000000	0.000000	1100.000000		1
5589.622070	730.328003	3.315019	4.348072	273.490631	1146.734497	44.951660	32.490273	33.754604	43.721249	11.844641	52.087433	64.604324	49.919563	0.278702	0.000000	3.747382	2.863518	0.520486	0.638297	2.436942	3.059463	1.652746	1.511753	1.528333	1.640693	1.073522	1.716733	1.810262	1.698271	0.000000	0.000000	1186.000000		1
3943.195312	1174.682495	3.654230	4.921647	260.517334	773.827209	37.254646	28.407402	22.819666	28.672604	8.033139	38.978458	49.919563	54.098030	0.418345	0.000000	3.595848	3.069921	0.562796	0.692110	2.415837	2.888644	1.571180	1.453431	1.358309	1.457467	0.904885	1.590825	1.698271	1.733181	0.000000	0.000000	1201.000000		1
11764.401367	3114.320068	1.918085	3.435285	819.293884	2945.772217	118.619095	84.250824	98.365097	43.628735	40.976719	167.588867	239.575668	105.180161	0.997699	0.000000	4.070570	3.493363	0.282868	0.535963	2.913440	3.469199	2.074155	1.925574	1.992841	1.639773	1.612537	2.224245	2.379443	2.021934	0.000000	0.000000	1218.000000		1
6830.290039	2162.187988	0.758600	1.677554	0.000000	0.000000	0.000000	4.903145	17.025322	29.887596	6.855151	0.000000	0.000000	5.026494	1.187085	0.000000	3.834439	3.334893	0.000000	0.224676	0.000000	0.000000	0.000000	0.690475	1.231095	1.475491	0.836017	0.000000	0.000000	0.701265	0.074482	0.000000	1371.000000		1
11654.583984	1666.800903	2.411484	3.620309	625.739929	2939.647949	105.439194	67.453705	99.055855	68.175293	55.753998	218.936203	286.784607	193.433685	0.925199	0.000000	4.066497	3.221884	0.382284	0.558746	2.796394	3.468295	2.023002	1.829006	1.995880	1.833627	1.746276	2.340317	2.457556	2.286532	0.000000	0.000000	1386.000000		1
13976.342773	666.679626	2.426902	2.442321	808.759827	2821.540771	112.982018	86.628387	65.214905	79.347679	43.024323	177.034363	272.670349	148.272324	1.059055	99998.000000	4.145393	2.823917	0.385052	0.387803	2.907820	3.450486	2.053009	1.937660	1.814347	1.899534	1.633714	2.248058	2.435638	2.171060	0.024919	4.999991	1425.000000		1
11847.002930	3874.729980	3.404448	4.641027	1169.807007	3824.381836	158.979065	114.653404	146.052032	71.669174	49.185635	243.701706	320.896942	184.478500	0.109383	0.000000	4.073608	3.588241	0.532047	0.666614	3.068114	3.582561	2.201340	2.059387	2.164508	1.855332	1.691838	2.386858	2.506366	2.265946	0.000000	0.000000	1458.000000		1
9212.965820	1345.472168	1.304422	3.296517	872.216980	2436.295410	122.550865	91.247833	99.728111	40.162613	34.433025	132.976990	220.234451	94.994576	0.502359	99998.000000	3.964400	3.128875	0.115418	0.518055	2.940624	3.386730	2.088316	1.960223	1.998818	1.603822	1.536975	2.123776	2.342885	1.977699	0.000000	4.999991	1502.000000		1
12760.079102	2550.776123	1.585042	4.616357	1041.532715	3616.127686	146.850723	105.087646	130.380478	62.322361	51.242485	224.687378	282.701752	152.262680	0.996128	0.000000	4.105854	3.406672	0.200041	0.664299	3.017673	3.558244	2.166876	2.021552	2.115213	1.794644	1.709630	2.351579	2.451329	2.182594	0.000000	0.000000	1527.000000		1
5607.532227	1156.685791	2.883296	4.798297	394.940582	1405.207275	64.743095	43.786007	53.472031	1.535702	16.942060	47.113361	103.807899	48.242008	0.072419	0.000000	3.748772	3.063215	0.459889	0.681087	2.596532	3.147740	1.811193	1.641335	1.728127	0.186307	1.228966	1.673144	2.016230	1.683425	0.000000	0.000000	1554.000000		1
8512.621094	1871.342163	2.593424	3.873176	827.101929	2620.311523	107.637901	88.984367	115.041954	41.096985	40.304466	201.839951	309.909576	146.138382	0.009478	99998.000000	3.930063	3.272153	0.413874	0.588067	2.917559	3.418353	2.031965	1.949314	2.060856	1.613810	1.605353	2.305007	2.491235	2.164764	0.000000	4.999991	1626.000000		1
10019.653320	2749.529297	2.127780	2.775365	942.131531	3096.110596	125.199791	98.303421	123.380386	93.566803	44.023453	184.879395	243.362488	132.949234	0.877657	0.000000	4.000853	3.439258	0.327927	0.443320	2.974112	3.490816	2.097604	1.992569	2.091246	1.971122	1.643684	2.266889	2.386254	2.123686	0.000000	0.000000	1673.000000		1
19691.996094	3102.734619	3.916348	5.772759	1166.880615	4316.287598	170.503006	121.665825	121.727501	67.182335	58.541695	251.996964	353.458130	173.929031	0.070970	0.000000	4.294290	3.491745	0.592881	0.761383	3.067026	3.635110	2.231732	2.085169	2.085389	1.827255	1.767465	2.401395	2.548338	2.240372	0.000000	0.000000	1735.000000		1
8431.873047	749.206665	1.070057	2.007514	530.335205	2909.791260	81.080742	55.994530	110.558205	19.766766	29.591557	156.949966	208.611847	103.536530	0.512324	0.000000	3.925924	2.874602	0.029407	0.302659	2.724550	3.463862	1.908918	1.748146	2.043591	1.295936	1.471168	2.195761	2.319339	2.015094	0.000000	0.000000	1756.000000		1
6188.896973	1373.188843	2.661267	3.342773	302.742981	1134.843628	46.311588	30.917564	63.904320	32.632122	14.573750	53.937675	67.348854	51.686546	0.387888	0.000000	3.791613	3.137730	0.425088	0.524107	2.481074	3.054936	1.665690	1.490205	1.805530	1.513645	1.163571	1.731892	1.828330	1.713377	0.000000	0.000000	1785.000000		1
27241.603516	6411.987305	2.081524	2.837040	2290.061523	8232.984375	327.030487	232.865448	272.139954	101.189804	91.698059	458.077057	636.264709	515.471619	0.622440	0.000000	4.435233	3.806993	0.318381	0.452865	3.359847	3.915557	2.514588	2.367105	2.434792	2.005137	1.962360	2.660939	2.803638	2.712205	0.000000	0.000000	1816.000000		1
16717.583984	4973.197754	1.156402	2.846291	1331.549194	4793.270996	195.117401	138.361191	168.276535	63.558941	52.559242	258.219940	326.931824	188.336258	2.171286	0.000000	4.223174	3.696636	0.063109	0.454279	3.124357	3.680632	2.290296	2.141014	2.226024	1.803177	1.720649	2.411990	2.514457	2.274934	0.336717	0.000000	1850.000000		1
7584.952148	1009.591370	4.073619	5.328701	638.907471	2811.515625	104.773109	68.995567	102.481888	55.642982	32.841816	148.956909	192.446884	135.406967	0.875967	99998.000000	3.879953	3.004146	0.609980	0.726621	2.805438	3.448941	2.020250	1.838821	2.010647	1.745410	1.516427	2.173061	2.284311	2.131641	0.000000	4.999991	1951.000000		1
15615.778320	1947.905273	1.810155	4.036614	1195.352783	5403.833008	171.206085	120.404579	144.522507	65.134727	53.792740	309.817078	432.176727	226.213821	0.054146	0.000000	4.193563	3.289568	0.257716	0.606017	3.077496	3.732702	2.233519	2.080643	2.159935	1.813813	1.730724	2.491105	2.635661	2.354519	0.000000	0.000000	1978.000000		1
12779.296875	4817.280762	3.475374	5.032661	769.883118	3865.645264	103.659882	69.334785	101.424164	69.479721	51.193146	248.854630	327.474548	212.444931	0.983106	99998.000000	4.106507	3.682802	0.541001	0.701798	2.886425	3.587222	2.015611	1.840951	2.006141	1.841858	1.709212	2.395946	2.515177	2.327246	0.000000	4.999991	2030.000000		1
17104.523438	5200.105469	3.000478	4.631775	1893.964478	6579.927734	261.356110	188.829666	236.467255	116.121269	89.231064	443.848694	621.684814	348.092438	1.321692	99998.000000	4.233111	3.716012	0.477190	0.665747	3.277372	3.818221	2.417233	2.276070	2.373771	2.064912	1.950516	2.647235	2.793570	2.541695	0.121130	4.999991	2112.000000		1
3703.721436	1730.156250	1.942755	4.082870	321.788147	1126.477417	64.181854	39.175816	38.022499	47.945969	17.413874	66.732109	80.195709	70.969162	0.098213	99998.000000	3.568638	3.238085	0.288418	0.610966	2.507570	3.051723	1.807412	1.593018	1.580041	1.680752	1.240895	1.824335	1.904151	1.851070	0.000000	4.999991	2181.000000		1
9579.159180	2419.260986	2.519415	4.847637	799.107727	3965.404297	128.706009	84.062721	141.383255	65.396851	45.605412	276.225891	364.288239	230.124008	0.633034	0.000000	3.981327	3.383683	0.401300	0.685530	2.902605	3.598288	2.109599	1.924603	2.150398	1.815557	1.659016	2.441264	2.561445	2.361962	0.000000	0.000000	2208.000000		1
7988.221680	2436.344727	2.334390	3.833087	902.943359	2908.267822	121.486969	98.087563	113.345901	70.892067	31.031664	172.242233	206.653671	99.869965	0.418174	0.000000	3.902450	3.386739	0.368173	0.583549	2.955661	3.463634	2.084530	1.991614	2.054406	1.850598	1.491805	2.236140	2.315243	1.999435	0.000000	0.000000	2330.000000		1
23567.583984	4096.857910	1.162570	1.739229	2060.856445	7333.923340	287.907104	213.499573	251.164352	149.086441	93.147415	404.975067	568.089417	289.803589	0.097449	99998.000000	4.372315	3.612451	0.065419	0.240357	3.314048	3.865336	2.459252	2.329397	2.399958	2.173438	1.969171	2.607428	2.754417	2.462104	0.000000	4.999991	2439.000000		1
11851.627930	1240.443115	3.234842	2.451572	927.230896	2873.264404	139.147537	98.870834	106.564758	40.908878	30.643112	149.838867	193.301086	169.050552	0.666978	99998.000000	4.073778	3.093577	0.509853	0.389445	2.967188	3.458376	2.143476	1.995068	2.027614	1.611818	1.486333	2.175624	2.286234	2.228017	0.000000	4.999991	2502.000000		1
6113.580078	1678.118164	1.507948	1.770066	750.878052	3092.971436	115.914658	80.063110	91.534615	27.759817	44.788223	222.923477	282.945374	118.057854	0.900488	0.000000	3.786296	3.224823	0.178386	0.247989	2.875569	3.490376	2.064138	1.903432	1.961585	1.443417	1.651164	2.348156	2.451703	2.072095	0.000000	0.000000	2552.000000		1
8953.382812	1443.630737	2.892547	3.009729	791.978149	2744.024902	103.252823	84.340256	87.898888	61.421909	44.106716	184.897888	221.036224	125.739449	0.731276	99998.000000	3.951987	3.159456	0.461280	0.478527	2.898713	3.438388	2.013902	1.926035	1.943983	1.788323	1.644505	2.266932	2.344463	2.099472	0.000000	4.999991	2615.000000		1
2119.213135	717.071045	0.000000	1.477111	93.369438	607.255981	19.967209	13.645544	31.324617	33.871788	10.817756	28.009600	31.447968	71.653755	2.452989	0.000000	3.326175	2.855562	0.000000	0.169413	1.970205	2.783372	1.300317	1.134991	1.495886	1.529838	1.034137	1.447307	1.497593	1.855239	0.389696	0.000000	2693.000000		1
14604.043945	3273.437988	1.202658	3.009729	1070.239258	3968.081055	126.127998	112.871002	145.928680	85.894463	52.047344	256.406708	349.776154	224.178558	1.795007	0.000000	4.164473	3.515004	0.080142	0.478527	3.029481	3.598581	2.100811	2.052582	2.164141	1.933965	1.716399	2.408929	2.543790	2.350594	0.254066	0.000000	2763.000000		1
10678.126953	3279.876953	0.817191	3.003561	679.541931	2894.662354	99.672607	72.329094	108.371834	37.078876	39.832653	157.649979	203.647018	117.240662	1.340310	0.000000	4.028495	3.515857	0.000000	0.477637	2.832216	3.461598	1.998576	1.859313	2.034916	1.569127	1.600239	2.197694	2.308878	2.069078	0.127205	0.000000	2834.000000		1
12930.464844	6689.912109	2.167868	3.971855	1911.800903	6645.870117	253.119446	198.216553	233.565460	144.285049	83.809853	423.653290	597.791992	308.873444	0.909867	0.000000	4.111614	3.825420	0.336033	0.598993	3.281443	3.822552	2.403326	2.297140	2.368409	2.159221	1.923295	2.627011	2.776550	2.489781	0.000000	0.000000	2880.000000		1
9127.980469	2088.523682	1.606628	1.554204	601.208801	1835.401245	89.126221	69.566063	73.639679	32.237404	24.876520	113.870140	159.216522	84.297081	1.252482	99998.000000	3.960375	3.319839	0.205915	0.191508	2.779025	3.263731	1.950006	1.842397	1.867112	1.508360	1.395790	2.056410	2.201988	1.925812	0.097772	4.999991	2959.000000		1
8214.657227	2441.334229	2.081524	3.743659	602.019836	1889.582520	89.249565	67.179245	71.468727	43.662659	21.293217	117.101898	161.421387	133.559814	0.397421	0.000000	3.914589	3.387627	0.318381	0.573296	2.779611	3.276366	1.950606	1.827235	1.854116	1.640110	1.328241	2.068564	2.207961	2.125676	0.000000	0.000000	2974.000000		1
6493.761719	3171.208984	1.409269	3.265679	500.718994	2230.604004	74.796082	53.095814	59.534660	37.498264	42.037525	172.115799	224.119965	178.011902	0.067955	0.000000	3.812496	3.501225	0.148994	0.513974	2.699594	3.348423	1.873879	1.725060	1.774770	1.574011	1.623637	2.235821	2.350481	2.250449	0.000000	0.000000	3006.000000		1
6901.339355	1128.343140	1.908834	2.386814	439.182983	1815.193481	73.201790	49.222637	58.643459	61.878304	14.129691	75.733543	130.873871	57.616573	1.336053	99998.000000	3.838933	3.052441	0.280768	0.377819	2.642646	3.258923	1.864522	1.692165	1.768220	1.791538	1.150133	1.879288	2.116853	1.760547	0.125824	4.999991	3037.000000		1
7670.584473	2275.860840	2.938803	2.812370	627.651855	2574.033691	97.073013	68.819801	82.847725	47.329224	33.544910	158.451752	242.314026	101.723289	0.713196	99998.000000	3.884829	3.357146	0.468170	0.449072	2.797719	3.410614	1.987098	1.837713	1.918281	1.675129	1.525627	2.199897	2.384379	2.007420	0.000000	4.999991	3124.000000		1
6938.473633	1697.653687	1.372264	2.985059	299.320007	1385.863037	46.660049	34.414524	69.337868	36.872265	14.055681	60.102070	84.895325	45.910702	0.302454	0.000000	3.841264	3.229849	0.137438	0.474953	2.476136	3.141720	1.668945	1.536742	1.840971	1.566700	1.147852	1.778889	1.928884	1.661914	0.000000	0.000000	3163.000000		1
16077.291016	3830.999512	3.142330	5.082002	1457.849854	4937.552734	221.427856	149.999222	147.976288	79.048561	65.042221	306.468140	418.198151	267.930634	0.637775	99998.000000	4.206213	3.583312	0.497252	0.706035	3.163713	3.693512	2.345232	2.176089	2.170192	1.897894	1.813195	2.486385	2.621382	2.428022	0.000000	4.999991	3306.000000		1
4780.288574	1025.824219	0.622915	1.887248	379.830261	1829.872070	51.849983	38.411049	44.337997	19.427553	10.386032	89.113884	110.962173	72.631302	1.782121	99998.000000	3.679454	3.011073	0.000000	0.275829	2.579590	3.262421	1.714749	1.584456	1.646776	1.288418	1.016450	1.949945	2.045175	1.861124	0.250937	4.999991	3332.000000		1
19713.744141	3399.615479	1.803987	1.400017	1070.106689	3639.520996	147.624741	114.505386	121.375954	25.521023	43.505386	167.854065	281.264740	117.182076	0.144646	0.000000	4.294769	3.531430	0.256233	0.146133	3.029427	3.561044	2.169159	2.058826	2.084133	1.406898	1.638543	2.224932	2.449115	2.068861	0.000000	0.000000	3366.000000		1
9420.436523	1185.512573	1.498697	2.423819	1066.147217	3189.924316	149.915955	113.105370	152.111588	65.214905	31.006992	170.980972	230.028412	124.974678	0.514055	0.000000	3.974071	3.073906	0.175714	0.384500	3.027817	3.503780	2.175848	2.053483	2.182162	1.814347	1.491460	2.232948	2.361782	2.096822	0.000000	0.000000	3396.000000		1
4005.172119	1045.461426	1.643633	1.689889	369.043365	234.024933	46.783401	41.346767	18.909487	9.442408	4.872307	15.431028	17.349113	14.758774	0.119535	0.000000	3.602621	3.019308	0.215805	0.227858	2.567077	2.369262	1.670092	1.616442	1.276680	0.975083	0.687735	1.188395	1.239277	1.169050	0.000000	0.000000	3427.000000		1
5112.080078	2408.726807	3.099157	2.602675	806.437744	2534.814697	122.538528	83.689583	83.606323	15.048645	31.114923	129.116135	163.897629	111.316803	0.442921	99998.000000	3.708598	3.381788	0.491244	0.415420	2.906571	3.403946	2.088273	1.922671	1.922239	1.177497	1.492969	2.110981	2.214573	2.046561	0.000000	4.999991	3443.000000		1
10338.930664	1930.553101	2.611927	4.027363	619.205505	2120.791992	94.171211	64.937370	87.399323	54.162788	29.258512	104.233452	123.661011	95.130257	0.422094	0.000000	4.014476	3.285682	0.416961	0.605021	2.791835	3.326498	1.973918	1.812495	1.941508	1.733701	1.466252	2.018007	2.092233	1.978319	0.000000	0.000000	3581.000000		1
15852.347656	3193.069580	2.081524	1.646716	1509.409912	5117.439941	210.625519	158.047775	172.707870	80.769287	58.985756	313.893768	401.126556	237.833344	0.720109	0.000000	4.200094	3.504208	0.318381	0.216619	3.178807	3.709053	2.323511	2.198788	2.237312	1.907246	1.770747	2.496783	2.603281	2.376273	0.000000	0.000000	3651.000000		1
18808.794922	4335.999023	2.914133	3.854673	1481.144409	5349.392578	204.507385	150.230499	205.216644	99.099030	75.274063	353.276184	484.504700	264.899323	0.973782	99998.000000	4.274361	3.637089	0.464509	0.585988	3.170597	3.728304	2.310709	2.176758	2.312212	1.996069	1.876645	2.548114	2.685298	2.423081	0.000000	4.999991	3689.000000		1
10341.561523	2365.283203	1.908834	3.441453	1083.650513	3649.117676	146.597855	115.806725	132.844376	38.944538	42.786877	214.881088	274.317078	168.958054	1.285013	99998.000000	4.014586	3.373883	0.280768	0.536742	3.034889	3.562188	2.166128	2.063734	2.123343	1.590447	1.631311	2.332198	2.438253	2.227779	0.108908	4.999991	3768.000000		1
5230.267578	1847.689941	2.692104	3.675817	846.255005	2721.430176	119.871094	90.655754	84.957001	46.499695	32.872654	146.958649	194.395813	75.110626	1.371930	0.000000	3.718524	3.266629	0.430092	0.565354	2.927501	3.434797	2.078714	1.957395	1.929199	1.667450	1.516835	2.167195	2.288687	1.875701	0.137332	0.000000	3843.000000		1
10650.564453	2727.391113	2.574922	2.985059	1151.369385	3779.359375	155.050385	119.112495	138.493790	64.641335	61.409573	259.012482	351.981018	191.857895	0.804498	0.000000	4.027373	3.435747	0.410764	0.474953	3.061215	3.577418	2.190473	2.075957	2.141430	1.810510	1.788236	2.413321	2.546519	2.282980	0.000000	0.000000	3880.000000		1
11906.019531	1980.765625	2.312804	3.490792	792.098389	2523.207520	106.080612	83.538483	61.622353	46.823490	44.637119	154.939377	185.092163	130.491486	0.074163	0.000000	4.075767	3.296833	0.364139	0.542924	2.898779	3.401953	2.025636	1.921887	1.789738	1.670464	1.649696	2.190162	2.267388	2.115582	0.000000	0.000000	3936.000000		1
19096.435547	4897.853027	1.985928	4.218554	1682.006836	5679.830566	230.506393	174.712296	186.415085	78.885124	76.433548	343.491486	439.423523	266.259247	1.273506	0.000000	4.280952	3.690006	0.297963	0.625164	3.225828	3.754335	2.362683	2.242323	2.270481	1.896995	1.883284	2.535916	2.642883	2.425305	0.105001	0.000000	4006.000000		1
22474.054688	5439.042969	2.682853	2.553336	1451.312256	6217.190430	201.568588	149.280716	184.564850	92.142113	100.446625	469.123016	668.153687	409.631531	2.174770	99998.000000	4.351681	3.735523	0.428597	0.407108	3.161761	3.793594	2.304423	2.174004	2.266149	1.964458	2.001935	2.671287	2.824876	2.612393	0.337413	4.999991	4066.000000		1
9020.614258	1033.749390	0.410137	2.880212	638.682373	2982.095703	96.474770	67.132996	119.624397	44.442844	40.887291	166.706924	213.576660	126.303772	2.009921	0.000000	3.955236	3.014415	0.000000	0.459424	2.805285	3.474522	1.984414	1.826936	2.077820	1.647802	1.611588	2.221954	2.329554	2.101416	0.303179	0.000000	4107.000000		1
7007.580566	5027.940430	3.922516	3.607974	2195.267334	7642.546875	307.596771	222.818634	254.772324	134.950577	89.915657	454.240875	647.585144	249.918518	0.340803	0.000000	3.845568	3.701390	0.593565	0.557263	3.341487	3.883238	2.487982	2.347951	2.406152	2.130175	1.953835	2.657286	2.811297	2.397799	0.000000	0.000000	4124.000000		1
4875.677734	635.688049	2.174036	3.318103	142.477982	789.295288	22.110407	11.200139	26.458479	26.686676	10.148584	44.627869	62.017071	0.000000	0.057184	0.000000	3.688035	2.803244	0.337267	0.520890	2.153748	2.897239	1.344597	1.049223	1.422565	1.426294	1.006405	1.649606	1.792511	0.000000	0.000000	0.000000	4143.000000		1
7756.404785	1073.757812	2.621178	3.361275	349.159393	1690.715332	68.095116	42.401409	68.172211	10.956524	15.363187	96.564194	114.329613	111.757774	0.196991	99998.000000	3.889660	3.030906	0.418496	0.526504	2.543024	3.228070	1.833116	1.627380	1.833607	1.039673	1.186481	1.984816	2.058159	2.048278	0.000000	4.999991	4184.000000		1
5751.996094	506.029205	2.800035	5.248523	225.273285	855.145447	44.933159	26.967295	17.540306	22.088821	24.062414	61.085781	87.997566	71.607498	1.751677	8987.002930	3.759819	2.704175	0.447163	0.720037	2.352710	2.932040	1.652567	1.430837	1.244037	1.344173	1.381339	1.785940	1.944471	1.854959	0.243454	3.953615	4212.000000		1
5471.477539	1523.958984	1.322924	2.954222	391.640991	1522.417114	71.114098	47.871960	49.799297	61.196796	17.790089	74.984192	77.966164	63.484928	1.131030	99998.000000	3.738105	3.182973	0.121535	0.470443	2.592888	3.182534	1.851956	1.680081	1.697223	1.786729	1.250178	1.874970	1.891906	1.802671	0.053474	4.999991	4254.000000		1
4641.477051	839.202515	4.030447	4.212387	235.372528	1019.958923	47.350807	29.573055	34.297344	9.812457	18.829309	48.032314	57.388378	51.372005	1.590918	0.000000	3.666656	2.923867	0.605353	0.624528	2.371756	3.008583	1.675327	1.470896	1.535260	0.991778	1.274834	1.681533	1.758824	1.710726	0.201648	0.000000	4285.000000		1
5573.965820	767.564148	2.050686	4.052033	363.591309	1352.194824	51.307247	40.168781	39.496525	38.213692	21.052685	82.819969	134.935150	93.184418	0.563309	0.000000	3.746164	2.885115	0.311899	0.607673	2.560613	3.131039	1.710179	1.603889	1.596559	1.582219	1.323308	1.918135	2.130125	1.969343	0.000000	0.000000	4306.000000		1
9086.862305	2299.944824	0.570492	0.851112	789.063965	3161.893066	128.743011	83.045082	95.799431	38.435719	33.150192	147.593903	210.110535	140.476639	2.257159	0.000000	3.958414	3.361717	0.000000	0.000000	2.897112	3.499947	2.109724	1.919314	1.981363	1.584735	1.520486	2.169068	2.322448	2.147604	0.353562	0.000000	4356.000000		1
9794.089844	4183.677734	3.142330	3.771412	1640.697021	6526.301270	258.577667	168.612671	207.264252	101.979240	72.822487	336.398895	503.284668	299.844269	0.597059	0.000000	3.990964	3.621558	0.497252	0.576504	3.215028	3.814667	2.412591	2.226890	2.316525	2.008512	1.862265	2.526855	2.701814	2.476896	0.000000	0.000000	4372.000000		1
5357.018555	408.555298	2.029100	1.221161	373.647369	1054.336426	46.290001	41.661312	34.096901	39.212822	5.763508	38.176685	68.135208	19.353544	0.746252	99998.000000	3.728923	2.611251	0.307303	0.086773	2.572462	3.022979	1.665487	1.619733	1.532715	1.593428	0.760687	1.581798	1.833372	1.286761	0.000000	4.999991	4406.000000		1
11553.529297	1134.149780	2.488577	3.136162	872.735046	3317.455322	124.197578	91.328011	94.346985	62.257603	29.616226	177.031281	253.640594	115.143723	0.477645	0.000000	4.062715	3.054670	0.395951	0.496399	2.940882	3.520805	2.094113	1.960604	1.974728	1.794192	1.471530	2.248050	2.404219	2.061240	0.000000	0.000000	4437.000000		1
16830.080078	5821.047363	2.137031	4.508426	1199.654541	3806.733643	154.920868	122.202400	149.956055	55.898933	42.561764	216.904022	301.827087	202.573883	0.266735	99998.000000	4.226086	3.765001	0.329811	0.654025	3.079056	3.580553	2.190110	2.087080	2.175964	1.747404	1.629020	2.336268	2.479758	2.306583	0.000000	4.999991	4463.000000		1
3772.972900	833.704163	1.865662	3.780664	0.000000	0.000000	0.000000	2.096942	0.000000	8.754734	4.884642	0.000000	0.000000	0.000000	0.274900	0.000000	3.576684	2.921012	0.270833	0.577568	0.000000	0.000000	0.000000	0.321587	0.000000	0.942243	0.688833	0.000000	0.000000	0.000000	0.000000	0.000000	4521.000000		1
11403.499023	1975.917969	2.500912	4.132210	554.132446	3175.097656	97.279625	60.576965	115.091301	73.312805	55.430202	191.139374	223.475464	193.680374	0.577208	0.000000	4.057038	3.295769	0.398098	0.616182	2.743613	3.501757	1.988022	1.782308	2.061043	1.865180	1.743747	2.281350	2.349230	2.287086	0.000000	0.000000	4573.000000		1
9009.522461	4580.163086	2.420735	2.830872	1571.578125	5212.144531	187.306290	161.328873	175.625092	69.075745	68.283226	311.778320	433.302307	206.450134	0.271450	0.000000	3.954702	3.660881	0.383947	0.451920	3.196336	3.717016	2.272552	2.207712	2.244586	1.839326	1.834314	2.493846	2.636791	2.314815	0.000000	0.000000	4817.000000		1
11768.857422	4022.953125	2.874044	3.466122	1138.701416	3954.811768	170.256302	115.920822	132.369492	82.591774	70.352417	301.638977	412.598083	239.378311	0.194816	11392.164062	4.070735	3.604545	0.458493	0.539844	3.056410	3.597126	2.231103	2.064162	2.121788	1.916937	1.847279	2.479487	2.615527	2.379085	0.000000	4.056606	4915.000000		1
5293.237793	810.671753	1.480195	3.040566	269.238159	843.781860	41.978935	29.184504	35.395153	22.606890	12.800599	29.650148	36.995613	42.617271	1.221863	0.000000	3.723722	2.908845	0.170319	0.482955	2.430137	2.926230	1.623031	1.465152	1.548944	1.354241	1.107230	1.472027	1.568150	1.629586	0.087022	0.000000	4952.000000		1
11126.107422	2624.801270	1.921169	2.072273	954.111877	2804.185547	124.308594	96.126305	91.525368	30.788048	30.892895	139.421997	214.529541	135.419296	1.162375	41832.031250	4.046343	3.419096	0.283566	0.316447	2.979599	3.447807	2.094501	1.982842	1.961542	1.488382	1.489859	2.144331	2.331487	2.131680	0.065346	4.621509	4974.000000		1
9386.508789	3909.200195	3.555551	2.374479	1284.284668	5073.561035	200.726730	133.809586	169.648804	122.390511	73.010597	396.599640	574.037964	275.670837	0.341920	0.000000	3.972504	3.592088	0.550907	0.375568	3.108661	3.705313	2.302605	2.126487	2.229551	2.087748	1.863386	2.598352	2.758941	2.440391	0.000000	0.000000	5053.000000		1
7619.826172	978.519653	2.710606	4.311067	482.361511	1489.763428	63.358498	49.728371	41.642807	24.497221	27.741314	67.268677	117.262253	44.967079	1.031952	0.000000	3.881945	2.990570	0.433066	0.634585	2.683373	3.173117	1.801805	1.696604	1.619540	1.389117	1.443127	1.827813	2.069158	1.652895	0.013659	0.000000	5069.000000		1
15265.194336	2940.582275	2.667434	3.496960	1434.872925	5022.448242	211.140503	149.246796	171.406540	90.436806	61.841297	301.090088	404.925720	232.828445	0.866832	0.000000	4.183702	3.468433	0.426094	0.543691	3.156813	3.700916	2.324572	2.173905	2.234027	1.956345	1.791279	2.478696	2.607375	2.367036	0.000000	0.000000	5113.000000		1
16917.687500	3809.922119	2.248045	4.881558	1108.776733	4009.699219	158.155716	114.067497	131.055817	85.826614	69.115837	279.442230	341.277374	177.129959	0.015844	0.000000	4.228341	3.580916	0.351805	0.688559	3.044844	3.603112	2.199085	2.057162	2.117456	1.933622	1.839578	2.446292	2.533108	2.248292	0.000000	0.000000	5183.000000		1
14592.859375	6913.196289	2.544085	4.554682	1262.115723	4339.933594	174.656799	134.407837	157.286102	98.389771	70.802643	308.487976	388.193359	213.715424	0.687641	0.000000	4.164140	3.839679	0.405532	0.658458	3.101099	3.637483	2.242186	2.128425	2.196690	1.992950	1.850049	2.489238	2.589048	2.329836	0.000000	0.000000	5258.000000		1
11695.337891	3113.472168	2.075356	3.453787	1310.225098	4408.481934	186.979416	135.289780	173.262939	62.871265	53.980846	241.259384	311.352753	171.690231	0.349536	0.000000	4.068013	3.493245	0.317093	0.538296	3.117346	3.644289	2.271794	2.131265	2.238706	1.798452	1.732240	2.382484	2.493253	2.234746	0.000000	0.000000	5278.000000		1
13531.146484	3144.870850	1.461692	3.259512	1388.663086	4845.956543	209.496872	140.430374	160.286575	69.920692	76.273193	324.504913	430.810638	233.315674	0.694496	0.000000	4.131335	3.497603	0.164856	0.513153	3.142597	3.685380	2.321177	2.147461	2.204897	1.844606	1.882372	2.511221	2.634286	2.367944	0.000000	0.000000	5323.000000		1
25198.371094	6474.809082	2.013681	2.726025	2203.454590	8758.558594	312.549255	227.246872	290.170563	147.436630	109.047173	606.078003	773.269104	477.143799	0.618544	0.000000	4.401372	3.811227	0.303991	0.435530	3.343104	3.942433	2.494919	2.356498	2.462653	2.168605	2.037614	2.782529	2.888331	2.678649	0.000000	0.000000	5383.000000		1
1434.475098	1109.393555	2.328223	5.044997	236.180466	1039.269287	30.569101	28.388899	52.386555	32.527275	22.862839	65.631210	89.459259	55.411701	0.008725	99998.000000	3.156693	3.045086	0.367025	0.702861	2.373244	3.016728	1.485283	1.453149	1.719220	1.512248	1.359130	1.817110	1.951625	1.743601	0.000000	4.999991	5528.000000		1
7011.589355	1243.098267	2.864793	3.404448	448.896759	1569.018555	70.161224	50.468468	46.684719	36.499130	23.954483	92.339470	105.627304	36.551556	1.003249	99998.000000	3.845816	3.094506	0.457093	0.532047	2.652147	3.195628	1.846097	1.703020	1.669175	1.562283	1.379387	1.965387	2.023776	1.562906	0.001409	4.999991	5641.000000		1
5735.377930	408.977783	1.739229	2.978892	414.744354	1061.225464	54.054855	45.941540	45.528320	27.605629	13.343338	80.263550	102.096420	60.287094	0.440708	99998.000000	3.758562	2.611700	0.240357	0.474055	2.617780	3.025808	1.732835	1.662206	1.658282	1.440998	1.125265	1.904518	2.009011	1.780224	0.000000	4.999991	5734.000000		1
7552.489258	634.133850	2.248045	3.213256	632.283630	2125.429932	85.894463	66.843124	87.288307	65.005211	23.205133	107.098244	162.093643	96.447014	1.882224	99998.000000	3.878090	2.802181	0.351805	0.506945	2.800912	3.327447	1.933965	1.825057	1.940956	1.812948	1.365584	2.029782	2.209766	1.984289	0.274671	4.999991	5764.000000		1
8444.078125	2516.287598	2.710606	4.545431	690.156128	3481.519531	112.969688	67.928596	117.687805	62.094162	49.978153	240.485367	312.086700	157.819580	0.717519	99998.000000	3.926552	3.400760	0.433066	0.657575	2.838947	3.541769	2.052962	1.832053	2.070731	1.793051	1.698780	2.381089	2.494275	2.198161	0.000000	4.999991	5937.000000		1
15827.107422	5028.113281	1.893416	5.439715	1710.219971	6355.983398	264.005035	176.365189	200.819229	92.376480	68.360321	375.713470	517.007324	239.489319	1.606840	99998.000000	4.199401	3.701405	0.277246	0.735576	3.233052	3.803183	2.421612	2.246413	2.302805	1.965561	1.834804	2.574857	2.713497	2.379286	0.205973	4.999991	6011.000000		1
10993.208008	2801.937500	2.932636	3.151581	1729.687622	5162.333008	249.776672	179.263901	167.517944	93.838173	81.712906	375.485291	470.862244	286.035278	0.840394	0.000000	4.041124	3.447459	0.467258	0.498528	3.237968	3.712846	2.397552	2.253493	2.224061	1.972380	1.912291	2.574593	2.672894	2.456420	0.000000	0.000000	6093.000000		1
9537.106445	672.473999	2.482410	3.546299	863.625732	2749.344238	118.751694	87.559677	89.483932	67.968689	36.492966	149.829620	188.518204	198.876480	1.283003	99998.000000	3.979417	2.827676	0.394873	0.549775	2.936326	3.439229	2.074640	1.942304	1.951745	1.832309	1.562209	2.175598	2.275353	2.298584	0.108228	4.999991	6122.000000		1
6186.908203	1607.673218	2.420735	3.339689	748.346313	2441.676514	112.692146	81.521721	71.265205	39.684635	26.214863	110.989922	150.014633	122.421341	0.190472	0.000000	3.791474	3.206198	0.383947	0.523706	2.874103	3.387688	2.051894	1.911273	1.852877	1.598622	1.418548	2.045284	2.176134	2.087857	0.000000	0.000000	6252.000000		1
7707.250000	1566.267944	2.454656	3.836171	1195.593262	4686.191406	152.894852	127.194969	161.430634	105.482368	68.551514	343.676514	421.439148	330.798828	1.016592	0.000000	3.886899	3.194866	0.389991	0.583898	3.077584	3.670820	2.184393	2.104470	2.207986	2.023180	1.836017	2.536150	2.624735	2.519564	0.007147	0.000000	6300.000000		1
7805.543945	1909.370850	2.994310	4.415914	545.266663	1889.363525	86.412529	58.239491	58.313499	48.578136	25.484016	88.509468	83.600159	85.191368	0.789068	0.000000	3.892403	3.280890	0.476297	0.645021	2.736609	3.276315	1.936577	1.765218	1.765769	1.686441	1.406268	1.946990	1.922207	1.930396	0.000000	0.000000	6349.000000		1
16313.064453	3108.414795	2.198706	4.113708	1350.319824	4085.337158	188.354767	133.359360	171.647064	59.630257	66.331223	282.596893	355.514984	242.696411	1.071969	0.000000	4.212535	3.492539	0.342167	0.614233	3.130437	3.611228	2.274977	2.125024	2.234636	1.775467	1.821718	2.451167	2.550858	2.385063	0.030182	0.000000	6391.000000		1
6280.142090	1026.576660	1.964342	3.222507	579.705872	2603.070312	92.934631	61.791958	83.720421	47.486492	30.359407	157.668472	167.110886	133.516632	2.184692	99998.000000	3.797970	3.011391	0.293217	0.508194	2.763208	3.415486	1.968178	1.790932	1.922831	1.676570	1.482293	2.197745	2.223005	2.125535	0.339390	4.999991	6434.000000		1
8714.213867	1622.028076	2.574922	4.304899	833.516052	3189.609619	103.188065	85.080353	102.148849	92.058853	31.666914	149.854279	192.733673	161.698929	1.159734	0.000000	3.940228	3.210058	0.410764	0.633963	2.920914	3.503737	2.013629	1.929829	2.009233	1.964066	1.500606	2.175669	2.284958	2.208707	0.064358	0.000000	6459.000000		1
12060.091797	2858.221924	2.864793	3.268763	782.458618	2941.458008	110.999176	79.834915	116.173691	40.942799	40.804031	203.668610	310.948792	130.580917	0.278095	99998.000000	4.081351	3.456096	0.457093	0.514383	2.893461	3.468563	2.045320	1.902193	2.065108	1.612177	1.610703	2.308924	2.492689	2.115880	0.000000	4.999991	6485.000000		1
12761.762695	3571.687988	0.925122	1.449357	1249.265747	4716.806641	174.915833	130.963303	169.337341	86.819580	54.751781	266.293182	361.102722	137.803040	1.931949	99998.000000	4.105911	3.552874	0.000000	0.161175	3.096655	3.673648	2.242829	2.117150	2.228753	1.938618	1.738398	2.425360	2.557631	2.139259	0.285996	4.999991	6511.000000		1
18679.025391	4602.279785	3.179335	4.397411	1509.792358	5576.096680	207.837830	154.501480	184.925644	68.896889	65.054550	352.526855	433.021667	278.945770	1.216644	0.000000	4.271354	3.662973	0.502336	0.643197	3.178917	3.746330	2.317725	2.188933	2.266997	1.838200	1.813278	2.547192	2.636510	2.445520	0.085164	0.000000	6561.000000		1
9590.393555	3337.191162	2.426902	5.341035	1059.190308	4216.966309	158.720032	101.991577	139.909225	56.728458	69.365616	301.435455	388.415405	215.081528	0.036475	0.000000	3.981836	3.523381	0.385052	0.727625	3.024974	3.625000	2.200632	2.008564	2.145846	1.753801	1.841144	2.479194	2.589296	2.332603	0.000000	0.000000	6604.000000		1
1166.535156	927.394348	2.772281	1.948923	574.041077	1948.713257	0.000000	52.090515	137.078354	218.751175	23.020109	0.000000	0.000000	55.276016	0.680853	99998.000000	3.066898	2.967264	0.442837	0.289795	2.758943	3.289748	0.000000	1.716759	2.136969	2.339950	1.362107	0.000000	0.000000	1.742537	0.000000	4.999991	6637.000000		1
4928.659668	288.530029	1.082392	2.278883	204.729416	687.476379	40.902710	21.117443	12.526147	21.419649	5.769675	37.035702	61.495918	31.953701	1.547482	0.000000	3.692729	2.460191	0.034385	0.357722	2.311180	2.837258	1.611752	1.324641	1.097818	1.330812	0.761151	1.568621	1.788846	1.504521	0.189626	0.000000	6657.000000		1
7538.036133	3056.413818	3.049818	4.101373	392.877563	1435.480347	65.495529	45.793522	48.692234	43.261772	21.191452	73.096947	100.708740	82.086044	0.387091	0.000000	3.877258	3.485212	0.484274	0.612929	2.594257	3.156997	1.816212	1.660804	1.687460	1.636104	1.326161	1.863899	2.003067	1.914269	0.000000	0.000000	6729.000000		1
6839.312988	1832.215698	3.302684	4.357323	878.248779	2357.206787	118.841125	93.958435	118.945969	69.701744	45.855194	195.746490	245.851074	182.767029	0.118030	0.000000	3.835012	3.262977	0.518867	0.639220	2.943618	3.372398	2.074967	1.972936	2.075350	1.843244	1.661389	2.291694	2.390672	2.261898	0.000000	0.000000	6792.000000		1
10841.192383	2118.559326	3.910181	4.045865	932.920410	3934.258545	125.933723	100.813591	123.303291	78.925209	48.272846	234.897629	338.662354	180.383301	0.284514	0.000000	4.035077	3.326041	0.592197	0.607011	2.969845	3.594863	2.100142	2.003519	2.090975	1.897216	1.683703	2.370879	2.529767	2.256196	0.000000	0.000000	6827.000000		1
8450.797852	2089.806641	4.320318	3.200921	559.390198	2234.557373	92.206871	59.719685	75.095207	32.952831	33.659008	147.131348	192.989624	94.402496	1.778847	0.000000	3.926898	3.320106	0.635516	0.505275	2.747715	3.349191	1.964763	1.776118	1.875612	1.517893	1.527101	2.167705	2.285534	1.974983	0.250139	0.000000	6871.000000		1
5864.419922	1200.058472	2.948054	3.129995	247.602631	1233.369019	39.203571	22.394112	36.477547	22.890593	13.013377	56.885727	69.451965	72.588127	1.300401	0.000000	3.768225	3.079202	0.469535	0.495544	2.393755	3.091093	1.593326	1.350134	1.562026	1.359657	1.114390	1.755003	1.841685	1.860866	0.114077	0.000000	6919.000000		1
7595.525879	3084.278320	3.697403	4.493007	906.394104	3106.256104	123.682594	86.708565	104.517159	34.846249	24.124088	145.789917	172.069534	101.390244	1.445621	0.000000	3.880558	3.489154	0.567897	0.652537	2.957317	3.492237	2.092309	1.938062	2.019188	1.542156	1.382451	2.163728	2.235704	2.005996	0.160055	0.000000	6941.000000		1
14496.094727	1949.733887	2.322055	3.163916	683.856079	2927.066406	110.903580	76.498306	119.257431	58.066799	56.410831	264.091400	356.853333	222.948151	0.180264	99998.000000	4.161251	3.289975	0.365873	0.500225	2.834965	3.466433	2.044945	1.883652	2.076485	1.763928	1.751362	2.421754	2.552490	2.348204	0.000000	4.999991	6983.000000		1
3945.760986	859.579834	1.723810	3.355108	304.315674	1230.744751	50.909443	35.274887	40.045433	45.670170	30.100374	80.189545	127.839470	63.222813	0.409794	0.000000	3.596131	2.934286	0.236489	0.525706	2.483324	3.090168	1.706798	1.547466	1.602553	1.659633	1.478572	1.904118	2.106665	1.800874	0.000000	0.000000	7072.000000		1
19889.166016	4778.475098	2.334390	2.985059	3105.207764	10543.657227	443.959686	320.233948	340.790131	192.477722	132.893723	668.640930	850.402649	515.033691	0.681344	0.000000	4.298616	3.679289	0.368173	0.474953	3.492091	4.022991	2.647344	2.505467	2.532487	2.284380	2.123504	2.825193	2.929625	2.711836	0.000000	0.000000	7150.000000		1
9171.464844	1514.750977	2.593424	2.473158	771.298584	2420.352539	94.026276	84.364922	88.861015	49.500175	33.341385	147.711090	202.891510	131.817490	0.348162	0.000000	3.962439	3.180341	0.413874	0.393252	2.887223	3.383879	1.973249	1.926162	1.948711	1.694607	1.522984	2.169413	2.307264	2.119973	0.000000	0.000000	7193.000000		1
12617.774414	3155.571289	2.756862	3.009729	1468.507202	4798.578125	204.942200	152.601898	174.669128	86.640724	61.335564	303.421387	442.149536	237.219681	0.827979	0.000000	4.100983	3.499078	0.440415	0.478527	3.166876	3.681113	2.311631	2.183560	2.242216	1.937722	1.787712	2.482046	2.645569	2.375151	0.000000	0.000000	7233.000000		1
16690.349609	3414.186035	1.995179	3.441453	1122.265015	4397.645996	169.756729	111.329140	124.450447	71.283707	43.298775	220.487320	292.393951	191.049957	0.949584	0.000000	4.222466	3.533287	0.299982	0.536742	3.050095	3.643220	2.229827	2.046609	2.094996	1.852990	1.636476	2.343384	2.465968	2.281147	0.000000	0.000000	7260.000000		1
9217.656250	1045.356567	1.896499	3.395196	760.968018	2636.494873	111.227371	86.942932	99.321060	48.090904	50.449966	166.278275	221.569717	92.197624	0.939732	0.000000	3.964621	3.019264	0.277953	0.530865	2.881366	3.421027	2.046212	1.939234	1.997041	1.682063	1.702861	2.220835	2.345510	1.964720	0.000000	0.000000	7317.000000		1
1202.291138	6887.820312	1.723810	0.989880	0.000000	0.000000	0.000000	0.000000	0.000000	0.000000	0.000000	0.000000	0.000000	0.000000	0.558226	3620.154297	3.080010	3.838082	0.236489	0.000000	0.000000	0.000000	0.000000	0.000000	0.000000	0.000000	0.000000	0.000000	0.000000	0.000000	0.000000	3.558727	7335.000000		0
14914.425781	3211.593750	2.735276	2.124696	1432.997925	4881.601562	199.773849	150.390854	166.484894	49.164047	64.228111	313.918427	421.214050	192.554810	0.553678	0.000000	4.173606	3.506721	0.437001	0.327297	3.156245	3.688562	2.300539	2.177222	2.221375	1.691648	1.807725	2.496817	2.624503	2.284554	0.000000	0.000000	7349.000000		1
8477.531250	2411.995605	2.177119	2.972724	766.722290	2755.018311	111.261292	80.078529	116.941544	37.606194	30.501261	151.556503	213.542740	128.955780	0.215988	99998.000000	3.928269	3.382376	0.337882	0.473155	2.884638	3.440125	2.046344	1.903516	2.067969	1.575259	1.484318	2.180575	2.329485	2.110441	0.000000	4.999991	7386.000000		1
11601.910156	1820.263184	1.785485	2.115445	578.256531	2275.916260	86.298431	61.742619	94.997658	23.744789	34.547127	135.625916	156.573746	152.842422	1.331876	0.000000	4.064529	3.260134	0.251756	0.325402	2.762120	3.357156	1.936003	1.790585	1.977713	1.375568	1.538412	2.132343	2.194719	2.184244	0.124464	0.000000	7443.000000		1
4464.288574	2398.744873	1.665219	2.294302	795.126648	2319.088623	102.673080	85.789612	98.062889	40.998306	39.518112	154.803680	195.876007	118.609840	0.235564	0.000000	3.649752	3.379984	0.221471	0.360651	2.900436	3.365317	2.011456	1.933435	1.991505	1.612766	1.596796	2.189781	2.291981	2.074121	0.000000	0.000000	7522.000000		1
29150.597656	5493.865723	1.896499	3.814585	1617.939087	7469.327148	206.567322	168.621918	287.947205	144.143204	97.254951	530.193359	638.025574	388.887207	1.213496	0.000000	4.464647	3.739878	0.277953	0.581447	3.208962	3.873281	2.315062	2.226914	2.459313	2.158794	1.987912	2.724434	2.804838	2.589824	0.084038	0.000000	7620.000000		1
10915.325195	2175.438965	3.037483	4.033530	885.927307	3000.718262	117.564453	88.842514	112.719902	39.003128	42.086868	201.059769	248.706619	127.003784	0.116781	0.000000	4.038037	3.337547	0.482514	0.605685	2.947398	3.477225	2.070276	1.948621	2.052001	1.591099	1.624147	2.303325	2.395687	2.103817	0.000000	0.000000	7646.000000		1
7360.942871	810.455872	2.254213	2.553336	446.488373	1940.818848	63.660702	47.628345	59.152275	52.167610	27.158487	86.076401	144.525589	41.830917	0.538299	0.000000	3.866933	2.908729	0.352995	0.407108	2.649810	3.287985	1.803871	1.677866	1.771971	1.717401	1.433906	1.934884	2.159945	1.621497	0.000000	0.000000	7691.000000		1
8733.851562	1691.597168	2.685936	3.965688	557.160645	1827.731934	86.890511	62.803425	68.551514	47.258297	28.691105	114.582481	152.170166	78.573662	0.074279	0.000000	3.941206	3.228297	0.429096	0.598319	2.745981	3.261913	1.938972	1.797983	1.836017	1.674478	1.457747	2.059118	2.182329	1.895277	0.000000	0.000000	7739.000000		1
3110.946533	224.304993	1.221161	2.920300	277.980560	1010.476440	34.540958	30.701702	43.659573	43.579395	15.468034	89.505516	111.588173	72.199577	1.664634	0.000000	3.492893	2.350839	0.086773	0.465428	2.444014	3.004526	1.538334	1.487162	1.640079	1.639281	1.189435	1.951850	2.047618	1.858535	0.221319	0.000000	7766.000000		1
6145.320801	3136.322754	1.884164	3.919432	835.572937	2513.123779	110.508865	88.626648	94.584435	56.907314	29.116661	161.920959	175.097763	127.910400	2.040319	99998.000000	3.788545	3.496421	0.275119	0.593223	2.921984	3.400214	2.043397	1.947564	1.975820	1.755168	1.464142	2.209303	2.243281	2.106906	0.309698	4.999991	7800.000000		1
8591.413086	1403.446533	2.429986	2.214124	692.447388	2237.511475	95.333786	73.152451	74.962608	45.303207	26.134686	120.981239	171.095078	97.196365	1.487527	0.000000	3.934065	3.147196	0.385604	0.345202	2.840387	3.349765	1.979247	1.864229	1.874845	1.656129	1.417217	2.082718	2.233238	1.987650	0.172465	0.000000	7831.000000		1
14977.861328	4059.439941	3.419866	4.317234	1441.505981	4901.707520	180.145844	143.492538	159.743835	93.480453	62.649235	336.139862	413.566376	276.426331	0.133967	0.000000	4.175450	3.608466	0.534009	0.635206	3.158816	3.690347	2.255624	2.156829	2.203424	1.970721	1.796916	2.526520	2.616545	2.441579	0.000000	0.000000	7896.000000		1
7700.885254	4026.921875	2.978892	3.327354	674.577087	2422.708496	87.818710	67.120659	92.617012	45.059589	25.209564	127.759300	184.941071	136.131653	1.496659	0.000000	3.886541	3.604973	0.474055	0.522099	2.829031	3.384301	1.943587	1.826856	1.966691	1.653787	1.401565	2.106393	2.267033	2.133959	0.175123	0.000000	7928.000000		1
13998.416016	2487.812500	2.426902	2.870961	986.956726	3230.043701	140.004822	105.550209	145.157745	53.740314	44.680290	192.203262	246.214951	166.386215	0.491011	0.000000	4.146079	3.395818	0.385052	0.458027	2.994298	3.509208	2.146143	2.023459	2.161840	1.730300	1.650116	2.283761	2.391315	2.221117	0.000000	0.000000	7963.000000		1
11776.918945	2454.211914	0.792521	2.007514	689.733704	3182.621826	120.777710	72.264336	104.840950	40.671429	19.991879	161.785263	209.077484	100.566887	2.073076	0.000000	4.071032	3.389912	0.000000	0.302659	2.838681	3.502785	2.081987	1.858924	2.020531	1.609289	1.300854	2.208939	2.320307	2.002455	0.316615	0.000000	8017.000000		1
9895.316406	624.595886	3.604891	4.644111	591.461121	1772.418945	62.803425	66.195534	41.038395	45.685589	32.336086	121.964951	153.437592	89.918739	2.632259	99998.000000	3.995430	2.795599	0.556892	0.666903	2.771926	3.248566	1.797983	1.820829	1.613190	1.659779	1.509687	2.086235	2.185932	1.953850	0.420329	4.999991	8047.000000		1
6392.553223	1231.663818	1.989012	3.527797	394.515045	1149.408081	60.999435	45.611580	41.713734	31.037830	28.691105	91.358841	107.209259	74.996529	0.347312	0.000000	3.805674	3.090492	0.298637	0.547504	2.596064	3.060474	1.785326	1.659075	1.620279	1.491891	1.457747	1.960751	2.030232	1.875041	0.000000	0.000000	8097.000000		1
8753.013672	1192.487915	2.914133	3.154665	524.984924	1791.868042	74.678902	57.887943	57.530231	35.990314	21.900713	80.689110	102.543564	71.326874	0.322001	0.000000	3.942158	3.076454	0.464509	0.498953	2.720147	3.253306	1.873198	1.762588	1.759896	1.556186	1.340458	1.906815	2.010908	1.853253	0.000000	0.000000	8118.000000		1
8812.989258	3980.900146	1.341426	3.120744	787.296997	3105.697998	128.733765	83.297951	101.945320	67.379692	39.003128	160.576447	219.565277	141.845810	1.081558	0.000000	3.945123	3.599981	0.127567	0.494258	2.896139	3.492159	2.109693	1.920634	2.008367	1.828529	1.591099	2.205682	2.341564	2.151817	0.034050	0.000000	8146.000000		1
10904.682617	2902.618408	3.006645	4.082870	778.378845	2754.657471	111.646759	79.261337	100.862930	64.292870	45.515984	187.007172	264.664948	152.823929	1.123863	0.000000	4.037613	3.462790	0.478082	0.610966	2.891191	3.440068	2.047846	1.899061	2.003731	1.808163	1.658164	2.271858	2.422696	2.184191	0.050714	0.000000	8169.000000		1
5227.732910	1408.337280	1.267417	2.812370	205.743973	975.096680	36.810589	21.802032	36.801338	28.345726	3.299600	43.835346	60.176079	9.352980	1.536303	99998.000000	3.718313	3.148707	0.102919	0.449072	2.313327	2.989048	1.565973	1.338497	1.565864	1.452488	0.518461	1.641824	1.779424	0.970950	0.186477	4.999991	8202.000000		1
7408.083984	1405.395386	2.531749	4.002693	929.950745	2693.491699	126.991447	93.468124	88.305946	76.149841	43.727417	183.124741	283.333923	258.448151	0.561412	0.000000	3.869706	3.147799	0.403421	0.602352	2.968460	3.430316	2.103775	1.970664	1.945990	1.881669	1.640754	2.262747	2.452299	2.412374	0.000000	0.000000	8237.000000		1
10985.337891	3969.604492	1.964342	2.978892	957.975769	4272.464355	114.338867	91.349594	151.343735	78.650757	55.297604	275.723236	413.893250	230.299774	0.261575	99998.000000	4.040813	3.598747	0.293217	0.474055	2.981354	3.630678	2.058194	1.960707	2.179965	1.895703	1.742706	2.440473	2.616888	2.362293	0.000000	4.999991	8258.000000		1
24004.001953	6359.724121	2.769197	4.021195	2816.853516	9796.452148	399.828308	289.248535	308.059326	196.699356	122.831482	587.091431	809.333374	378.942139	0.257124	0.000000	4.380284	3.803438	0.442354	0.604355	3.449764	3.991069	2.601874	2.461271	2.488634	2.293803	2.089310	2.768706	2.908128	2.578573	0.000000	0.000000	8287.000000		1
6729.600098	1584.178223	1.174904	0.915870	444.200226	1491.166504	71.878868	44.652538	50.576401	27.463778	15.060980	86.209000	96.419258	72.612793	0.730875	0.000000	3.827989	3.199804	0.070003	0.000000	2.647579	3.173526	1.856601	1.649846	1.703948	1.438760	1.177853	1.935553	1.984164	1.861013	0.000000	0.000000	8312.000000		1
9075.616211	2487.288086	2.544085	3.509295	623.812622	2433.082275	87.353065	58.301167	69.871353	41.497871	26.350548	150.810242	201.349640	154.310287	0.808838	0.000000	3.957876	3.395726	0.405532	0.545220	2.795054	3.386157	1.941278	1.765677	1.844299	1.618026	1.420790	2.178431	2.303951	2.188395	0.000000	0.000000	8343.000000		1
18843.761719	2815.391846	3.018980	3.990358	1075.015991	4358.217285	146.594772	112.189499	153.582520	73.756866	49.352154	266.404205	294.620392	153.428345	1.039112	99998.000000	4.275167	3.449539	0.479860	0.601012	3.031415	3.639309	2.166118	2.049952	2.186342	1.867803	1.693306	2.425541	2.469263	2.185906	0.016662	4.999991	8389.000000		1
4779.480469	971.121765	2.485493	3.694319	210.351074	1049.932861	36.884598	22.597637	59.991055	9.491748	14.259208	59.346554	81.703659	61.128952	1.122090	99998.000000	3.679381	2.987274	0.395413	0.567534	2.322945	3.021162	1.566845	1.354063	1.778087	0.977346	1.154095	1.773396	1.912241	1.786247	0.050028	4.999991	8407.000000		1
5482.437500	582.071106	3.191670	2.803118	580.236267	2154.229004	73.294304	57.403797	79.745483	25.089298	32.986752	127.515678	205.037796	109.105759	1.129151	0.000000	3.738974	2.764976	0.504018	0.447641	2.763605	3.333292	1.865070	1.758941	1.901706	1.399489	1.518340	2.105564	2.311834	2.037848	0.052752	0.000000	8426.000000		1
9106.320312	699.219238	2.285050	1.868746	312.543091	1701.064331	63.984497	36.178425	55.402451	41.460869	21.330221	100.992447	127.268982	52.127522	0.066173	0.000000	3.959343	2.844613	0.358896	0.271550	2.494910	3.230721	1.806075	1.558450	1.743529	1.617638	1.328995	2.004289	2.104722	1.717067	0.000000	0.000000	8457.000000		1
21726.626953	4234.075195	2.904882	4.425165	1595.705322	5419.384277	220.996140	164.838165	217.369659	110.626045	53.558376	275.041748	375.192322	165.279144	1.689194	0.000000	4.336992	3.626759	0.463128	0.645930	3.202953	3.733950	2.344385	2.217058	2.337199	2.043857	1.728827	2.439399	2.574254	2.218218	0.227680	0.000000	8478.000000		1
6769.848633	3744.688721	1.421604	3.891678	776.164734	2196.904785	125.017853	84.155228	93.609970	49.463169	30.677032	118.653015	174.601288	78.080269	0.046610	99998.000000	3.830579	3.573416	0.152779	0.590137	2.889954	3.341811	2.096972	1.925081	1.971322	1.694282	1.486813	2.074279	2.242048	1.892541	0.000000	4.999991	8523.000000		1
14576.410156	4304.282715	3.339689	3.330438	1455.487671	4910.711914	206.320618	143.717651	126.488792	62.658489	62.223682	293.892639	390.567841	313.853668	0.543219	0.000000	4.163651	3.633901	0.523706	0.522501	3.163008	3.691144	2.314543	2.157510	2.102052	1.796980	1.793956	2.468189	2.591697	2.496727	0.000000	0.000000	8589.000000		1
30279.144531	10243.717773	3.265679	5.032661	3651.945312	13705.288086	496.333923	370.443359	444.554871	210.600861	154.242447	791.167114	1096.753296	637.131287	0.146322	0.000000	4.481143	4.010458	0.513974	0.701798	3.562524	4.136888	2.695774	2.568722	2.647925	2.323460	2.188204	2.898268	3.040109	2.804229	0.000000	0.000000	8629.000000		1
7028.521973	1532.611938	2.093859	3.034399	879.081421	3100.575928	128.215683	95.111755	113.749870	50.622654	50.036743	217.082870	314.572205	161.523148	0.841534	0.000000	3.846864	3.185432	0.320947	0.482073	2.944029	3.491442	2.107941	1.978234	2.055951	1.704345	1.699289	2.336626	2.497720	2.208235	0.000000	0.000000	8729.000000		1
8216.616211	2243.931885	1.884164	3.222507	663.164185	2446.447021	112.510208	69.871353	79.276756	46.425686	24.762423	127.275146	202.956268	114.243271	0.605288	99998.000000	3.914693	3.351010	0.275119	0.508194	2.821621	3.388536	2.051192	1.844299	1.899146	1.666758	1.393793	2.104744	2.307402	2.057831	0.000000	4.999991	8774.000000		1
7046.367676	1559.906128	3.296517	3.071404	345.754944	1753.574219	57.622742	36.418953	66.602592	29.357193	19.072924	74.342773	96.138641	71.450226	1.005984	0.000000	3.847965	3.193099	0.518055	0.487337	2.538768	3.243924	1.760594	1.561327	1.823491	1.467715	1.280417	1.871239	1.982898	1.854004	0.002591	0.000000	8807.000000		1
5341.010742	1672.770996	1.760815	1.844076	247.729065	1212.757324	41.013725	23.276060	52.762772	27.960258	13.784312	34.047558	70.429512	53.968513	0.041562	99998.000000	3.727623	3.223437	0.245714	0.265779	2.393977	3.083774	1.612929	1.366910	1.722328	1.446541	1.139385	1.532086	1.847755	1.732140	0.000000	4.999991	8823.000000		1
5864.102539	2614.430664	2.433070	4.107540	822.063049	2536.338135	117.040222	87.689194	84.260078	50.305031	33.329048	143.131729	202.061981	104.976631	0.982732	0.000000	3.768202	3.417377	0.386155	0.613582	2.914905	3.404207	2.068335	1.942946	1.925622	1.701611	1.522823	2.155736	2.305485	2.021093	0.000000	0.000000	8881.000000		1
8434.592773	2512.503906	4.061284	5.470552	392.014130	1688.494995	48.750828	44.775887	59.562412	35.644936	32.323750	112.414612	142.407059	101.294647	0.416246	0.000000	3.926064	3.400107	0.608663	0.738031	2.593302	3.227500	1.687982	1.651044	1.774972	1.551998	1.509522	2.050823	2.153532	2.005586	0.000000	0.000000	8938.000000		1
21559.488281	3993.157959	2.963473	3.805334	1725.317871	6857.898926	246.159439	174.360764	259.749481	89.308159	80.038437	404.450836	596.567749	369.246887	0.176487	0.000000	4.333639	3.601316	0.471801	0.580393	3.236869	3.836191	2.391217	2.241449	2.414555	1.950891	1.903299	2.606866	2.775660	2.567317	0.000000	0.000000	9006.000000		1
6838.625488	1435.936768	2.722941	3.978023	484.587952	1314.190796	64.693756	54.782619	52.167610	36.366531	22.172081	74.546303	81.577225	80.269722	0.101094	0.000000	3.834969	3.157135	0.435038	0.599667	2.685373	3.118658	1.810862	1.738643	1.717401	1.560702	1.345806	1.872426	1.911569	1.904552	0.000000	0.000000	9112.000000		1
9709.454102	1392.351196	1.662135	3.873176	988.643555	3538.386719	142.317627	102.648415	101.084953	48.596638	43.348114	195.046478	250.442764	105.093819	0.458533	0.000000	3.987195	3.143749	0.220666	0.588067	2.995040	3.548805	2.153259	2.011352	2.004687	1.686606	1.636970	2.290138	2.398709	2.021577	0.000000	0.000000	9131.000000		1
8644.178711	2188.106934	2.414567	3.762161	1216.861816	3227.669189	150.360016	125.156624	102.929031	50.110756	41.726070	181.067886	234.583084	117.545952	0.400294	0.000000	3.936724	3.340069	0.382839	0.575437	3.085241	3.508889	2.177132	2.097454	2.012538	1.699931	1.620407	2.257841	2.370297	2.070208	0.000000	0.000000	9158.000000		1
5366.544434	498.042297	2.411484	2.352893	312.441315	1170.753784	54.683941	37.818974	56.870312	33.939629	24.367704	68.751953	86.976852	84.688721	0.757948	0.000000	3.729695	2.697266	0.382284	0.371602	2.494768	3.068465	1.737860	1.577710	1.754886	1.530707	1.386815	1.837285	1.939404	1.927826	0.000000	0.000000	9201.000000		1
10347.926758	2112.083496	2.895631	2.648932	842.104309	2826.354492	111.985970	89.107712	90.594078	77.864403	26.612665	162.439026	242.610062	88.321365	0.288106	99998.000000	4.014853	3.324711	0.461743	0.423071	2.925366	3.451227	2.049164	1.949915	1.957100	1.891339	1.425088	2.210690	2.384909	1.946066	0.000000	4.999991	9216.000000		1
18154.380859	3028.842041	2.306637	3.114576	1207.548950	4245.549805	189.942886	126.087914	156.789612	94.673866	63.000782	260.989136	362.585999	251.269196	1.097902	0.000000	4.258981	3.481277	0.362979	0.493399	3.081905	3.627934	2.278623	2.100673	2.195317	1.976230	1.799346	2.416622	2.559411	2.400139	0.040563	0.000000	9262.000000		1
3428.562500	755.503662	2.818537	4.829135	177.586349	1304.045288	45.725677	22.073402	34.257256	27.266418	12.775929	74.034401	131.623215	60.610886	0.633699	0.000000	3.535112	2.878237	0.450024	0.683869	2.249410	3.115293	1.660160	1.343869	1.534753	1.435628	1.106393	1.869434	2.119333	1.782551	0.000000	0.000000	9325.000000		1
17906.824219	6733.238770	2.954222	3.231758	1194.353638	4504.679199	165.223633	122.751305	155.395767	62.886684	56.022282	302.030640	421.809204	250.063461	0.208373	99998.000000	4.253018	3.828224	0.470443	0.509439	3.077133	3.653664	2.218072	2.089026	2.191439	1.798559	1.748361	2.480051	2.625116	2.398050	0.000000	4.999991	9347.000000		1
3656.839355	338.733276	1.406185	0.111015	113.592598	396.266602	25.129387	17.898020	16.029274	9.522585	5.125174	19.988794	0.564324	8.532705	0.593259	0.000000	3.563106	2.529858	0.148042	0.000000	2.055350	2.597987	1.400182	1.252805	1.204914	0.978755	0.709709	1.300787	0.000000	0.931087	0.000000	0.000000	9399.000000		1
19129.935547	3168.140625	2.207957	3.145414	1256.000610	4491.860352	174.934326	133.569061	135.712265	117.478111	56.938152	249.274017	292.572784	190.081650	0.526021	99998.000000	4.281713	3.500804	0.343991	0.497678	3.098990	3.652426	2.242875	2.125706	2.132619	2.069957	1.755403	2.396677	2.466234	2.278940	0.000000	4.999991	9453.000000		1
5034.363770	1213.207642	1.557288	1.751564	424.988525	1548.989746	57.360626	45.303207	66.103027	56.614361	20.889246	82.283401	145.469208	94.935982	0.824929	0.000000	3.701945	3.083935	0.192369	0.243426	2.628377	3.190048	1.758614	1.656129	1.820221	1.752927	1.319923	1.915312	2.162771	1.977431	0.000000	0.000000	9489.000000		1
9667.323242	1031.341064	1.359929	2.248045	672.877991	2127.341797	97.492401	72.572708	96.632034	39.678467	46.280750	149.354721	223.185593	98.469948	0.348455	0.000000	3.985306	3.013402	0.133516	0.351805	2.827936	3.327837	1.988971	1.860773	1.985121	1.598555	1.665400	2.174219	2.348666	1.993304	0.000000	0.000000	9560.000000		1
15554.267578	3804.365234	1.557288	1.572707	1223.760132	4318.446289	191.934982	128.018326	138.028152	69.535225	58.609539	280.034302	333.910309	271.665039	0.506563	0.000000	4.191850	3.580282	0.192369	0.196648	3.087696	3.635328	2.283154	2.107272	2.139968	1.842205	1.767968	2.447211	2.523630	2.434034	0.000000	0.000000	9587.000000		1
7992.039551	2224.831055	2.414567	3.648063	536.835754	1865.353516	71.644501	57.780014	80.966644	29.400366	24.346117	98.457611	101.895981	116.990883	1.370638	0.000000	3.902658	3.347297	0.382839	0.562062	2.729841	3.270761	1.855183	1.761778	1.908306	1.468353	1.386430	1.993249	2.008157	2.068152	0.136923	0.000000	9618.000000		1
15491.799805	5901.628418	2.365228	2.541001	1033.515015	3980.789062	137.155441	105.858582	173.229019	33.366055	42.324314	199.752258	272.201630	174.706131	0.482361	0.000000	4.190102	3.770972	0.373873	0.405005	3.014317	3.599969	2.137213	2.024726	2.238621	1.523305	1.626590	2.300492	2.434891	2.242308	0.000000	0.000000	9648.000000		1
6827.811035	1817.429199	1.945839	2.331306	450.518799	1514.356201	68.542259	52.694927	45.041088	27.846161	22.693233	73.244965	113.056030	91.778236	0.268778	0.000000	3.834281	3.259458	0.289107	0.367599	2.653713	3.180228	1.835958	1.721769	1.653609	1.444765	1.355896	1.864778	2.053294	1.962740	0.000000	0.000000	9708.000000		1
10652.072266	2755.520996	2.112361	4.258643	572.807556	1634.763916	57.835522	61.372570	72.270500	43.449879	34.676643	91.960175	144.004425	101.976158	0.848207	0.000000	4.027434	3.440204	0.324768	0.629271	2.758009	3.213455	1.762195	1.787974	1.858961	1.637989	1.540037	1.963600	2.158376	2.008499	0.000000	0.000000	9736.000000		1
9812.857422	2877.825195	5.048080	4.385077	938.603760	3593.992676	138.888504	97.964211	114.351204	58.825401	48.898846	236.655365	325.056915	180.025589	1.479726	0.000000	3.991796	3.459064	0.703126	0.641977	2.972482	3.555577	2.142666	1.991067	2.058241	1.769565	1.689299	2.374116	2.511959	2.255334	0.170181	0.000000	9820.000000		1
9334.970703	1160.910400	2.322055	1.338343	786.245422	2393.493164	104.455482	81.820839	84.198402	57.175602	21.863708	152.133163	215.985062	95.694580	0.262768	0.000000	3.970113	3.064799	0.365873	0.126567	2.895558	3.379032	2.018931	1.912864	1.925304	1.757211	1.339724	2.182224	2.334424	1.980887	0.000000	0.000000	9843.000000		1
6614.190918	1342.894165	1.433939	3.207088	715.482910	2919.489502	99.330307	75.212387	108.769630	39.114143	29.924601	153.138474	166.398544	161.618744	0.564932	0.000000	3.820477	3.128042	0.156531	0.506111	2.854599	3.465307	1.997082	1.876289	2.036508	1.592334	1.476028	2.185084	2.221149	2.208492	0.000000	0.000000	9874.000000		1
8272.628906	2948.424316	2.716774	4.986405	707.644043	2812.264893	106.472244	75.739708	125.878212	69.069580	37.236145	203.196793	270.715271	141.296906	0.153746	0.000000	3.917644	3.469590	0.434053	0.697788	2.849815	3.449056	2.027236	1.879324	2.099951	1.839287	1.570965	2.307917	2.432513	2.150133	0.000000	0.000000	9960.000000		1
7771.357910	241.688019	1.692973	1.393850	631.460266	2258.382324	80.686028	66.738274	49.157879	64.968208	21.549166	99.805206	120.336739	132.206055	1.010780	99998.000000	3.890497	2.383255	0.228650	0.144216	2.800346	3.353797	1.906798	1.824375	1.691593	1.812701	1.333430	1.999153	2.080398	2.121251	0.004657	4.999991	9995.000000		0
12124.668945	2756.609619	1.770066	4.656446	926.200928	3342.088135	134.207397	96.891075	119.251259	83.415131	48.093990	191.105453	255.672775	169.050552	0.022911	0.000000	4.083670	3.440375	0.247989	0.668055	2.966705	3.524018	2.127776	1.986284	2.076463	1.921245	1.682091	2.281273	2.407685	2.228017	0.000000	0.000000	10021.000000		1
13490.046875	3016.309814	2.180203	3.348940	1344.725952	3642.956299	171.264679	143.819412	128.647415	67.200836	53.435024	248.601761	290.959991	189.316895	0.634243	0.000000	4.130013	3.479476	0.338497	0.524907	3.128634	3.561454	2.233668	2.157818	2.109401	1.827375	1.727826	2.395504	2.463833	2.277189	0.000000	0.000000	10091.000000		1
9362.085938	1937.352661	2.726025	2.466991	792.332764	4030.758057	116.383385	85.271545	115.566193	51.587864	47.356976	211.840515	289.137512	124.280838	0.362320	99998.000000	3.971373	3.287209	0.435530	0.392168	2.898908	3.605387	2.065891	1.930804	2.062831	1.712548	1.675384	2.326009	2.461104	2.094404	0.000000	4.999991	10112.000000		1
10081.374023	3736.115967	1.625130	2.587257	1643.842407	5722.682129	242.529892	170.950134	189.313812	79.714645	77.346336	370.831909	460.167816	281.283234	0.901218	99998.000000	4.003520	3.572420	0.210888	0.412840	3.215860	3.757600	2.384765	2.232869	2.277182	1.901538	1.888440	2.569177	2.662916	2.449144	0.000000	4.999991	10182.000000		1
5220.850098	1336.970337	3.530881	3.904013	305.968567	1196.151367	39.931332	34.454613	48.726154	14.586084	26.032923	71.033920	76.273193	82.206306	0.507996	0.000000	3.717741	3.126122	0.547883	0.591511	2.485677	3.077786	1.601314	1.537247	1.687762	1.163939	1.415523	1.851466	1.882372	1.914905	0.000000	0.000000	10231.000000		1
10911.334961	1247.538818	1.655968	1.961258	648.886475	2504.874756	92.003349	69.359451	108.066544	64.897285	28.086693	123.963211	183.871002	83.729675	0.888447	0.000000	4.037878	3.096054	0.219052	0.292535	2.812169	3.398786	1.963804	1.841106	2.033691	1.812227	1.448501	2.093293	2.264513	1.922879	0.000000	0.000000	10309.000000		1
9358.863281	2295.272949	1.933504	3.281098	773.225891	1961.664917	96.144806	79.026970	74.657318	42.660442	27.839993	140.350204	171.088913	106.333481	0.799566	0.000000	3.971223	3.360834	0.286345	0.516019	2.888306	3.292625	1.982926	1.897775	1.873072	1.630025	1.444669	2.147213	2.233222	2.026670	0.000000	0.000000	10335.000000		1
10043.860352	2136.926025	1.486362	2.343642	560.722412	2394.785156	76.596985	58.301167	87.337646	35.956394	23.001608	145.530884	227.203705	110.209740	0.072376	0.000000	4.001901	3.329789	0.172125	0.369891	2.748748	3.379267	1.884212	1.765677	1.941201	1.555776	1.361758	2.162955	2.356416	2.042220	0.000000	0.000000	10367.000000		1
9332.565430	1279.973633	1.248914	3.426034	385.784973	2160.710938	65.917999	42.820797	62.661572	63.484928	26.387552	125.495834	169.321930	75.061287	0.384216	0.000000	3.970001	3.107201	0.096533	0.534792	2.586345	3.334597	1.819004	1.631655	1.797001	1.802671	1.421399	2.098629	2.228713	1.875416	0.000000	0.000000	10405.000000		1
4830.470215	929.062622	1.326008	2.001346	394.169647	1185.037598	64.558067	47.397064	49.660530	44.165306	22.363274	75.298737	92.768112	49.959652	0.630955	0.000000	3.683990	2.968045	0.122546	0.301322	2.595683	3.073732	1.809950	1.675751	1.696011	1.645081	1.349535	1.876788	1.967399	1.698619	0.000000	0.000000	10439.000000		1
13295.703125	6645.358398	1.834825	3.595639	1333.171143	4248.173828	187.966217	140.155930	150.319931	49.703701	54.702442	236.054031	297.963165	178.782837	1.327316	99998.000000	4.123711	3.822518	0.263595	0.555776	3.124886	3.628202	2.274080	2.146611	2.177016	1.696389	1.738007	2.373011	2.474163	2.252326	0.122974	4.999991	10462.000000		1
5950.573242	1466.126587	3.728240	3.984190	1048.464966	4209.100098	149.289963	107.338776	132.730286	86.646889	67.839172	285.702240	359.625610	281.872223	0.037258	0.000000	3.774559	3.166172	0.571504	0.600340	3.020554	3.624189	2.174031	2.030757	2.122970	1.937753	1.831481	2.455914	2.555851	2.450052	0.000000	0.000000	10485.000000		1
8086.130371	2308.375732	1.113230	1.674470	719.821716	3214.239502	97.742180	70.901321	124.006386	47.057854	35.392071	204.781845	283.411011	126.630646	1.019897	0.000000	3.907741	3.363307	0.046585	0.223877	2.857225	3.507078	1.990082	1.850654	2.093444	1.672632	1.548906	2.311291	2.452417	2.102539	0.008556	0.000000	10506.000000		1
8621.189453	780.793396	2.303553	4.946317	538.352966	1869.960693	84.001045	51.190063	48.926598	39.456436	14.475070	72.711479	95.817932	78.576744	0.153892	0.000000	3.935567	2.892536	0.362398	0.694282	2.731067	3.271832	1.924285	1.709186	1.689545	1.596118	1.160621	1.861603	1.981447	1.895294	0.000000	0.000000	10521.000000		1
7407.415039	633.412292	2.186371	3.466122	431.442810	1919.763062	76.063499	51.643372	69.010986	25.545692	36.881516	90.739014	142.619827	46.089558	0.959170	0.000000	3.869667	2.801687	0.339724	0.539844	2.634923	3.283248	1.881176	1.713015	1.838918	1.407318	1.566809	1.957794	2.154180	1.663603	0.000000	0.000000	10570.000000		1
6182.920898	1910.780151	4.733539	5.606237	792.033630	2669.274902	117.323921	84.084305	78.820366	69.044914	34.627304	170.706528	210.236969	101.362495	0.718730	0.000000	3.791194	3.281211	0.675186	0.748671	2.898744	3.426393	2.069386	1.924715	1.896638	1.839132	1.539419	2.232250	2.322709	2.005877	0.000000	0.000000	10610.000000		1
6492.592773	728.977356	2.901798	5.563065	398.227844	1259.574707	50.314281	45.213779	25.521023	46.539783	18.983496	50.496223	53.980846	52.861450	0.011047	0.000000	3.812418	2.862714	0.462667	0.745314	2.600132	3.100224	1.701691	1.655271	1.406898	1.667824	1.278376	1.703259	1.732240	1.723139	0.000000	0.000000	10671.000000		1
9056.302734	2651.608154	4.530012	5.778926	817.311035	2954.838379	112.457787	87.149544	95.793259	36.955524	40.104023	159.339859	231.252655	154.871521	1.743220	0.000000	3.956951	3.423509	0.656099	0.761847	2.912387	3.470534	2.050990	1.940265	1.981335	1.567679	1.603188	2.202324	2.364087	2.189971	0.241352	0.000000	10731.000000		1
6960.485352	926.435303	1.113230	3.691235	358.348938	1200.191162	50.086086	37.214558	40.563499	70.272240	12.890028	47.745525	87.131035	83.168434	1.286716	0.000000	3.842639	2.966815	0.046585	0.567172	2.554306	3.079250	1.699717	1.570713	1.608135	1.846784	1.110254	1.678933	1.940173	1.919958	0.109483	0.000000	10757.000000		1
7419.225586	2367.299805	2.932636	3.620309	281.372650	1207.937500	34.454613	29.061153	54.631516	19.600243	15.585216	56.959740	83.082092	77.833565	0.727865	99998.000000	3.870358	3.374253	0.467258	0.558746	2.449282	3.082044	1.537247	1.463313	1.737443	1.292261	1.192713	1.755568	1.919507	1.891167	0.000000	4.999991	10782.000000		1
13167.034180	2046.094604	1.828657	1.230412	1152.960571	3409.313721	143.683716	119.760078	132.588425	53.983929	37.485928	189.949051	306.702484	165.528931	0.108696	0.000000	4.119488	3.310926	0.262132	0.090050	3.061815	3.532667	2.157408	2.078312	2.122506	1.732265	1.573868	2.278637	2.486717	2.218874	0.000000	0.000000	10812.000000		1
4364.273438	843.239136	2.143198	4.181550	255.493927	1545.317017	55.581306	29.714907	72.948921	22.943016	25.561111	86.844254	116.599243	87.624435	1.444751	29662.015625	3.639912	2.925951	0.331062	0.621337	2.407381	3.189018	1.744929	1.472974	1.863019	1.360651	1.407580	1.938741	2.066696	1.942625	0.159793	4.472201	10875.000000		1
5623.808105	1036.743774	2.775365	3.105325	485.500732	2131.618896	64.030754	53.453529	72.375351	47.372395	31.929031	164.119659	233.260162	101.362495	0.460067	0.000000	3.750031	3.015671	0.443320	0.492107	2.686190	3.328710	1.806389	1.727976	1.859591	1.675525	1.504186	2.215161	2.367841	2.005877	0.000000	0.000000	10939.000000		1
9184.564453	1740.283325	1.033052	2.417651	738.974792	2518.190430	94.069450	77.068802	82.283401	42.093033	27.719728	145.385941	181.064804	79.548126	1.289357	99998.000000	3.963058	3.240620	0.014122	0.383394	2.868630	3.401088	1.973449	1.886879	1.915312	1.624210	1.442789	2.162522	2.257834	1.900630	0.110373	4.999991	10973.000000		1
2987.701904	1566.628662	2.534833	2.781532	382.802979	1007.691833	67.062065	42.851635	44.603199	36.138336	17.068495	94.661530	125.856628	88.762337	0.045554	0.000000	3.475337	3.194966	0.403949	0.444284	2.582975	3.003328	1.826477	1.631967	1.649366	1.557968	1.232195	1.976174	2.099876	1.948229	0.000000	0.000000	11067.000000		1
11374.444336	2617.236816	2.676685	3.355108	1036.123901	3577.494629	152.179428	106.611015	136.942673	67.287178	32.934330	181.320755	252.860413	159.065414	0.246351	0.000000	4.055930	3.417843	0.427597	0.525706	3.015412	3.553579	2.182356	2.027802	2.136539	1.827932	1.517649	2.258447	2.402881	2.201576	0.000000	0.000000	11085.000000		1
14725.897461	5188.538574	3.746742	3.558635	1428.005371	5177.659180	184.068359	138.780579	160.323578	122.100639	63.780968	320.193848	448.017914	247.192505	0.622488	12156.750000	4.168082	3.715045	0.573654	0.551283	3.154730	3.714134	2.264979	2.142329	2.204997	2.086718	1.804691	2.505413	2.651295	2.393035	0.000000	4.084817	11148.000000		1
7972.065918	3308.469238	3.450704	4.184633	734.509583	2749.350342	110.129562	80.880302	95.867271	47.529667	48.889595	157.110321	211.501312	168.951874	0.454739	0.000000	3.901571	3.519627	0.537908	0.621657	2.865998	3.439230	2.041904	1.907843	1.981670	1.676965	1.689216	2.196205	2.325313	2.227763	0.000000	0.000000	11251.000000		1
8514.301758	3450.401367	3.148497	5.304030	977.175110	4139.826660	121.332787	104.270462	124.287010	123.627083	50.120007	223.009811	319.037445	158.559677	1.361076	0.000000	3.930149	3.537870	0.498103	0.724606	2.989972	3.616982	2.083978	2.018161	2.094426	2.092114	1.700011	2.348324	2.503842	2.200193	0.133883	0.000000	11344.000000		1
15681.520508	6549.626953	3.133079	4.385077	1324.564453	4642.531738	182.511078	138.398193	173.170441	98.750565	53.977764	267.051788	353.001740	243.954575	0.164678	99998.000000	4.195388	3.816216	0.495971	0.641977	3.122073	3.666755	2.261289	2.141130	2.238474	1.994540	1.732215	2.426595	2.547777	2.387309	0.000000	4.999991	11415.000000		1
9457.598633	3858.922852	1.831741	3.151581	1012.890991	3568.736816	142.413223	107.224678	120.151711	72.452438	49.086952	227.407227	297.349518	238.499435	0.968365	99998.000000	3.975781	3.586466	0.262864	0.498528	3.005563	3.552515	2.153550	2.030295	2.079730	1.860053	1.690966	2.356804	2.473267	2.377487	0.000000	4.999991	11457.000000		1
10591.403320	3357.229492	2.010598	2.763030	1101.690308	4106.633301	142.746262	111.967468	134.506516	102.235191	71.018501	303.902466	445.205536	297.852173	1.016963	0.000000	4.024953	3.525981	0.303325	0.441386	3.042059	3.613486	2.154565	2.049092	2.128743	2.009600	1.851372	2.482734	2.648561	2.474001	0.007305	0.000000	11493.000000		1
17723.769531	2847.333252	1.800903	2.932636	1267.034302	4043.694336	175.726852	127.472511	137.633423	77.068802	55.322273	264.652618	335.097565	167.928070	1.594192	99998.000000	4.248556	3.454438	0.255490	0.467258	3.102788	3.606778	2.244838	2.105417	2.138724	1.886879	1.742900	2.422676	2.525171	2.225123	0.202541	4.999991	11508.000000		1
11166.550781	1806.602173	3.108409	3.700486	706.404358	3307.778564	102.870438	70.626869	117.323921	33.958130	49.626606	209.169998	245.592041	119.935852	0.666899	0.000000	4.047919	3.256863	0.492538	0.568259	2.849053	3.519536	2.012290	1.848970	2.069386	1.530944	1.695715	2.320499	2.390214	2.078949	0.000000	0.000000	11527.000000		1
11301.582031	2918.996094	1.739229	3.638812	1448.348877	5836.092773	210.681030	149.598328	240.463776	80.266640	73.368309	346.923706	416.011780	266.703308	1.436470	0.000000	4.053139	3.465234	0.240357	0.560960	3.160873	3.766122	2.323625	2.174927	2.381050	1.904535	1.865509	2.540234	2.619106	2.426028	0.157296	0.000000	11650.000000		1
7552.141113	1961.529175	1.859494	3.669649	760.234131	2378.432129	109.016335	83.627914	110.885078	77.947662	33.190281	141.031708	187.466644	106.487663	0.740267	0.000000	3.878070	3.292595	0.269395	0.564625	2.880947	3.376291	2.037492	1.922351	2.044873	1.891803	1.521011	2.149317	2.272924	2.027299	0.000000	0.000000	11692.000000		1
5999.888672	1241.917236	2.346725	2.763030	386.003906	1267.687988	52.189194	39.419434	34.981934	26.193277	19.091427	53.647804	43.591732	45.537571	0.095110	0.000000	3.778143	3.094093	0.370462	0.441386	2.586592	3.103012	1.717581	1.595710	1.543844	1.418190	1.280838	1.729552	1.639404	1.658370	0.000000	0.000000	11732.000000		1
6504.218750	522.218811	1.822490	1.301338	490.980560	2183.484375	70.108803	52.090515	87.131035	57.061501	32.798645	174.709213	281.209229	108.081963	0.437111	99998.000000	3.813195	2.717853	0.260665	0.114390	2.691064	3.339150	1.845773	1.716759	1.940173	1.756343	1.515856	2.242316	2.449030	2.033753	0.000000	4.999991	11763.000000		1
4379.821777	1286.319946	1.150235	1.538786	221.403198	910.893250	33.396893	25.758471	20.371178	9.072359	5.612404	40.421646	34.482368	52.287876	0.534603	0.000000	3.641456	3.109349	0.060786	0.187178	2.345184	2.959467	1.523706	1.410920	1.309016	0.957720	0.749149	1.606614	1.537597	1.718401	0.000000	0.000000	11797.000000		1
6698.349121	1708.351196	2.926468	4.089037	524.960266	1625.851929	63.145718	56.503345	50.360538	37.874481	27.247915	112.457787	168.369049	71.006172	0.004900	0.000000	3.825968	3.232577	0.466344	0.611621	2.720126	3.211081	1.800344	1.752074	1.702090	1.578347	1.435333	2.050990	2.226262	1.851296	0.000000	0.000000	11830.000000		1
7287.630371	969.897522	1.492530	2.679769	376.148285	1964.517334	46.681637	39.021629	81.857841	32.789394	28.629431	103.120224	148.932251	97.991966	0.690253	0.000000	3.862586	2.986726	0.173923	0.428097	2.575359	3.293256	1.669146	1.591305	1.913060	1.515733	1.456813	2.013344	2.172989	1.991190	0.000000	0.000000	11849.000000		1
21528.416016	3689.418945	3.543216	4.388160	1621.923218	6096.483887	227.684769	170.546173	178.141418	102.731674	78.138855	332.800171	450.790192	273.564636	2.137167	0.000000	4.333012	3.566958	0.549398	0.642282	3.210030	3.785079	2.357334	2.231842	2.250765	2.011704	1.892867	2.522184	2.653975	2.437060	0.329838	0.000000	11897.000000		1
7416.903809	1212.119019	2.611927	3.700486	1077.920898	3368.864258	138.583221	111.477158	101.035614	60.632473	28.728109	165.078705	269.053131	130.226288	0.543488	99998.000000	3.870223	3.083545	0.416961	0.568259	3.032587	3.527483	2.141711	2.047186	2.004474	1.782705	1.458307	2.217691	2.429838	2.114699	0.000000	4.999991	11924.000000		1
15271.581055	3856.526855	1.248914	3.891678	1299.308594	4634.048340	181.835739	130.170776	145.089905	111.443237	61.637772	322.959961	396.059998	326.429169	1.182178	0.000000	4.183884	3.586196	0.096533	0.590137	3.113712	3.665961	2.259679	2.114513	2.161637	2.047054	1.789847	2.509149	2.597761	2.513789	0.072683	0.000000	11944.000000		1
15790.907227	3381.362793	3.315019	4.200052	1205.439697	4071.568115	172.658539	116.445061	126.377785	104.415398	48.590473	238.323669	323.903595	131.749649	0.121415	99998.000000	4.198407	3.529092	0.520486	0.623255	3.081146	3.609762	2.237188	2.066121	2.101671	2.018764	1.686551	2.377167	2.510416	2.119750	0.000000	4.999991	11980.000000		1
9293.747070	3848.947021	2.081524	3.126911	1060.362061	4050.731445	147.041916	116.491318	151.319061	85.999306	61.061111	244.256775	303.544739	188.043304	0.690174	0.000000	3.968191	3.585342	0.318381	0.495116	3.025454	3.607533	2.167441	2.066293	2.179894	1.934495	1.785765	2.387847	2.482223	2.274258	0.000000	0.000000	12050.000000		1
24597.998047	4487.333496	3.678900	3.392113	1182.616943	5028.908691	142.755524	124.120483	181.761734	65.264244	74.176254	298.068024	366.647278	281.104370	0.877180	99998.000000	4.390900	3.651988	0.565718	0.530470	3.072844	3.701474	2.154593	2.093843	2.259502	1.814675	1.870265	2.474315	2.564249	2.448868	0.000000	4.999991	12137.000000		1
16433.478516	4025.617432	1.427771	2.578006	1835.993286	6563.824219	246.177948	188.009384	252.095642	126.587479	77.398758	368.849091	485.349640	277.536499	0.283005	99998.000000	4.215730	3.604832	0.154659	0.411284	3.263871	3.817157	2.391249	2.274179	2.401565	2.102391	1.888734	2.566849	2.686055	2.443320	0.000000	4.999991	12166.000000		1
4323.278320	822.084656	1.307505	2.510163	338.915222	777.817566	42.731369	38.910614	29.745745	20.303335	13.062717	34.966515	49.361404	32.104805	0.252094	0.000000	3.635813	2.914917	0.116443	0.399702	2.530091	2.890878	1.630747	1.590068	1.473425	1.307567	1.116034	1.543652	1.693388	1.506570	0.000000	0.000000	12258.000000		1
9821.584961	1388.974487	1.763899	3.487709	676.387268	2263.883545	110.891243	71.252869	74.792999	57.308201	29.788916	101.125046	150.369263	79.344597	1.014664	99998.000000	3.992182	3.142694	0.246474	0.542540	2.830195	3.354854	2.044897	1.852802	1.873861	1.758217	1.474055	2.004859	2.177159	1.899517	0.006322	4.999991	12274.000000		1
8328.875977	2089.905273	1.446273	2.189455	512.218262	1919.201782	76.347206	53.641636	46.459606	66.873955	20.038134	84.691803	104.214951	84.630127	0.004378	0.000000	3.920586	3.320127	0.160250	0.340336	2.709455	3.283121	1.882793	1.729502	1.667076	1.825257	1.301857	1.927841	2.017930	1.927525	0.000000	0.000000	12298.000000		1
5663.890625	967.905396	1.785485	4.033530	589.089722	2365.409668	85.632339	63.858063	86.406357	41.473202	34.614967	136.924164	165.689285	154.572403	0.840852	0.000000	3.753115	2.985833	0.251756	0.605685	2.770181	3.373906	1.932638	1.805216	1.936546	1.617768	1.539264	2.136480	2.219294	2.189132	0.000000	0.000000	12367.000000		1
9194.062500	1837.251465	3.422950	5.433547	619.396667	2099.982910	84.997093	65.048386	85.290047	44.862232	40.452484	124.274673	171.320190	147.933121	1.437758	0.000000	3.963507	3.264169	0.534401	0.735083	2.791969	3.322216	1.929404	1.813236	1.930898	1.651881	1.606945	2.094383	2.233809	2.170065	0.157686	0.000000	12400.000000		1
2448.994385	0.000000	1.418520	1.933504	273.783569	766.759277	32.986752	31.090254	28.820621	0.000000	10.207175	60.515289	72.276672	71.333046	2.270545	99998.000000	3.388988	0.000000	0.151835	0.286345	2.437407	2.884659	1.518340	1.492624	1.459703	0.000000	1.008906	1.781865	1.858998	1.853291	0.356130	4.999991	12427.000000		0
8768.244141	1864.422241	2.007514	2.994310	530.427734	1738.895630	73.127777	58.739056	78.703178	36.776669	24.540394	95.935112	117.441109	96.132469	0.215453	99998.000000	3.942913	3.270544	0.302659	0.476297	2.724626	3.240273	1.864082	1.768927	1.895992	1.565572	1.389881	1.981978	2.069820	1.982870	0.000000	4.999991	12508.000000		1
7581.427246	1881.348877	3.006645	4.958652	949.230286	2653.874756	124.472031	100.687157	104.890289	44.942410	36.859928	160.823151	214.344513	119.793999	1.561885	0.000000	3.879751	3.274469	0.478082	0.695364	2.977372	3.423880	2.095072	2.002974	2.020735	1.652656	1.566554	2.206349	2.331112	2.078435	0.193649	0.000000	12600.000000		1
5294.927246	3155.848877	1.847160	2.858626	838.459290	2364.274658	105.599548	84.309418	94.541260	48.735409	33.797775	128.653580	151.710693	125.745613	0.890075	0.000000	3.723860	3.499116	0.266504	0.456157	2.923482	3.373698	2.023662	1.925876	1.975621	1.687845	1.528888	2.109422	2.181016	2.099493	0.000000	0.000000	12620.000000		1
7829.353516	1533.987305	1.464776	2.849375	966.172363	3849.323242	147.072754	101.963821	127.019196	48.781662	38.528233	199.854019	269.968994	214.655975	0.217843	0.000000	3.893726	3.185822	0.165771	0.454750	2.985054	3.585384	2.167532	2.008446	2.103869	1.688257	1.585779	2.300713	2.431314	2.331743	0.000000	0.000000	12695.000000		1
11206.673828	2159.486816	2.960389	3.823836	894.136230	3065.279541	129.119232	89.252647	110.163483	51.550861	35.182377	160.098465	174.184982	106.311890	0.552505	99998.000000	4.049477	3.334351	0.471349	0.582499	2.951404	3.486470	2.110991	1.950621	2.042038	1.712236	1.546325	2.204387	2.241011	2.026582	0.000000	4.999991	12724.000000		1
13018.148438	3084.395508	1.964342	3.867008	979.413940	3156.770996	151.821716	98.164658	135.653671	30.781879	47.326138	194.929291	253.952057	159.469376	0.316250	99998.000000	4.114549	3.489170	0.293217	0.587375	2.990966	3.499243	2.181334	1.991955	2.132432	1.488295	1.675101	2.289877	2.404752	2.202677	0.000000	4.999991	12756.000000		1
11556.597656	1724.796753	1.541869	1.538786	667.990234	2659.789551	93.162834	72.739227	104.748436	72.634384	25.527189	132.976990	179.507523	116.633163	1.174560	99998.000000	4.062830	3.236738	0.188048	0.187178	2.824770	3.424847	1.969243	1.861769	2.020148	1.861142	1.407003	2.123776	2.254083	2.066822	0.069875	4.999991	12795.000000		1
6700.390625	3077.133301	2.420735	2.719858	995.640564	2969.634277	126.661484	102.225937	122.590950	70.417175	56.309071	186.109802	254.544128	150.005386	0.334890	99998.000000	3.826100	3.488146	0.383947	0.434546	2.998103	3.472703	2.102645	2.009561	2.088458	1.847679	1.750578	2.269769	2.405763	2.176107	0.000000	4.999991	12816.000000		1
2810.741455	830.950439	1.905751	1.258165	0.000000	0.000000	0.000000	0.000000	0.000000	15.686979	0.000000	0.000000	0.000000	0.000000	0.027552	99998.000000	3.448821	2.919575	0.280066	0.099738	0.000000	0.000000	0.000000	0.000000	0.000000	1.195539	0.000000	0.000000	0.000000	0.000000	0.000000	4.999991	12830.000000		1
9971.046875	3302.456055	2.315888	3.830003	1063.381104	3808.352539	134.747055	107.918518	131.256256	64.246613	36.640984	185.730499	260.773285	148.118134	0.658988	0.000000	3.998741	3.518837	0.364717	0.583199	3.026689	3.580737	2.129519	2.033096	2.118120	1.807850	1.563967	2.268883	2.416263	2.170608	0.000000	0.000000	12846.000000		1
6595.272461	1527.055054	3.256428	5.038829	456.445770	1905.226318	68.878387	50.323532	78.111099	27.383600	17.552641	123.987885	197.963699	134.142639	0.269259	99998.000000	3.819233	3.183855	0.512742	0.702330	2.659389	3.279947	1.838083	1.701771	1.892713	1.437491	1.244342	2.093379	2.296586	2.127567	0.000000	4.999991	12905.000000		1
9802.208984	2160.504395	2.420735	1.649800	711.911926	3212.244385	117.684723	73.704437	100.483627	33.942711	36.890766	173.426376	232.936371	120.746872	0.144152	99998.000000	3.991324	3.334555	0.383947	0.217431	2.852426	3.506809	2.070720	1.867494	2.002095	1.530747	1.566918	2.239115	2.367237	2.081876	0.000000	4.999991	12929.000000		1
14631.193359	8326.004883	2.710606	4.169215	1900.094971	5478.903320	110.178902	199.844772	298.274628	333.820892	112.118576	184.102280	287.527802	257.473694	0.049546	99998.000000	4.165280	3.920437	0.433066	0.620054	3.278775	3.738694	2.042099	2.300693	2.474616	2.523514	2.049678	2.265059	2.458680	2.410733	0.000000	4.999991	13005.000000		1
5212.958496	2722.577393	1.082392	1.091644	839.702087	2635.992188	107.048904	90.449142	87.818710	28.462908	29.400366	144.016769	196.973816	112.500954	0.535317	0.000000	3.717084	3.434980	0.034385	0.038081	2.924125	3.420944	2.029582	1.956404	1.943587	1.454279	1.468353	2.158413	2.294409	2.051156	0.000000	0.000000	13054.000000		1
6441.257812	2649.461914	1.776234	3.330438	430.440582	1418.630859	56.916565	46.619961	62.889767	21.438152	23.325399	73.935722	108.014114	70.559029	0.073822	99998.000000	3.808971	3.423158	0.249500	0.522501	2.633913	3.151869	1.755239	1.668572	1.798580	1.331187	1.367829	1.868854	2.033480	1.848553	0.000000	4.999991	13081.000000		1
5780.418945	927.801392	2.426902	3.780664	460.957275	2076.870361	69.781921	49.059200	87.504173	41.124741	27.220161	115.177643	169.997269	113.993484	0.733526	0.000000	3.761959	2.967455	0.385052	0.577568	2.663661	3.317409	1.843743	1.690720	1.942029	1.614103	1.434891	2.061368	2.230442	2.056880	0.000000	0.000000	13104.000000		1
23551.373047	4527.070312	1.393850	2.013681	1811.859985	6652.521973	276.290649	186.387344	250.254654	113.752953	92.990143	421.485413	547.721313	284.354645	1.241816	99998.000000	4.372016	3.655817	0.144216	0.303991	3.258125	3.822986	2.441366	2.270416	2.398382	2.055963	1.968437	2.624783	2.738560	2.453860	0.094057	4.999991	13135.000000		1
7409.706055	2303.947510	3.506211	5.643242	782.634399	2516.481934	115.535355	77.919914	88.315193	41.849419	41.460869	121.739838	195.475113	167.891068	1.142378	0.000000	3.869801	3.362473	0.544838	0.751529	2.893559	3.400794	2.062715	1.891648	1.946035	1.621689	1.617638	2.085433	2.291091	2.225028	0.057810	0.000000	13218.000000		1
10128.540039	1602.116333	3.731324	4.554682	908.151794	3950.145996	137.864716	99.555420	149.502731	67.256340	50.727501	271.134644	341.912628	167.912659	1.266147	0.000000	4.005547	3.204694	0.571863	0.658458	2.958158	3.596613	2.139453	1.998065	2.174649	1.827733	1.705243	2.433185	2.533915	2.225083	0.102484	0.000000	13278.000000		1
12534.879883	7875.720703	3.191670	1.409269	2230.181396	7882.335449	299.764069	230.275101	288.526947	138.515381	94.596771	479.983948	559.562927	436.731415	0.327555	99998.000000	4.098120	3.896290	0.504018	0.148994	3.348340	3.896655	2.476779	2.362247	2.460186	2.141498	1.975876	2.681227	2.747849	2.640214	0.000000	4.999991	13307.000000		1
10477.884766	1826.307251	2.303553	1.646716	795.135864	2895.118896	120.244225	82.317322	103.712303	25.573446	29.603891	155.645538	194.435898	150.097900	0.935791	0.000000	4.020274	3.261574	0.362398	0.216619	2.900441	3.461666	2.080064	1.915491	2.015830	1.407789	1.471349	2.192137	2.288776	2.176375	0.000000	0.000000	13331.000000		1
15584.074219	2879.650635	1.094727	3.120744	1186.739868	4434.064941	150.094818	121.530144	129.677383	90.837692	50.573315	250.988586	342.097656	208.423737	1.895116	99998.000000	4.192681	3.459340	0.039306	0.494258	3.074356	3.646802	2.176366	2.084684	2.112864	1.958266	1.703921	2.399654	2.534150	2.318947	0.277636	4.999991	13350.000000		1
4198.630371	1185.950439	2.759946	3.096074	366.061371	945.791931	49.287395	41.161743	36.141418	21.253128	16.303726	68.135208	85.579918	82.230980	0.552491	0.000000	3.623108	3.074067	0.440901	0.490811	2.563554	2.975796	1.692736	1.614494	1.558005	1.327423	1.212287	1.833372	1.932372	1.915035	0.000000	0.000000	13382.000000		1
24497.392578	4086.413330	1.766982	2.473158	1663.723267	6531.383301	249.344955	170.345734	214.190323	114.360451	93.233757	455.764252	607.848083	363.070160	0.586475	0.000000	4.389120	3.611342	0.247232	0.393252	3.221081	3.815005	2.396801	2.231331	2.330800	2.058276	1.969573	2.658740	2.783795	2.559991	0.000000	0.000000	13410.000000		1
12171.655273	4693.706543	3.592556	3.944102	1653.691895	5844.440430	221.939758	162.247833	158.454834	53.101982	67.614059	323.209747	407.183044	271.005127	0.227610	0.000000	4.085350	3.671516	0.555404	0.595948	3.218455	3.766743	2.346235	2.210179	2.199905	1.725111	1.830037	2.509485	2.609790	2.432977	0.000000	0.000000	13447.000000		1
16232.254883	2799.701660	3.984190	5.723419	1339.761108	4453.159180	196.659271	140.384125	160.200226	89.968079	53.274670	258.509827	327.042816	207.011383	0.399782	0.000000	4.210379	3.447112	0.600340	0.757656	3.127027	3.648668	2.293715	2.147318	2.204663	1.954088	1.726521	2.412477	2.514605	2.315994	0.000000	0.000000	13581.000000		1
8457.384766	2122.466553	2.285050	3.003561	839.298096	2970.880127	116.044174	84.232323	123.368050	28.191540	38.321621	188.730972	220.851196	175.036102	1.448523	99998.000000	3.927236	3.326841	0.358896	0.477637	2.923916	3.472885	2.064623	1.925479	2.091203	1.450119	1.583444	2.275843	2.344100	2.243128	0.160925	4.999991	13601.000000		1
5736.648438	3390.826660	2.593424	4.101373	537.748535	1713.093994	75.579353	58.313499	64.847939	48.044651	24.053162	96.844818	118.637596	124.909920	0.084394	99998.000000	3.758658	3.530306	0.413874	0.612929	2.730579	3.233781	1.878403	1.765769	1.811896	1.681645	1.381172	1.986076	2.074222	2.096597	0.000000	4.999991	13647.000000		1
4616.714844	362.462646	2.269632	3.281098	164.005554	980.067688	12.430551	17.941193	42.025192	17.598898	23.393242	70.629951	105.904839	104.976631	0.323285	0.000000	3.664333	2.559263	0.355955	0.516019	2.214859	2.991256	1.094490	1.253851	1.623510	1.245485	1.369090	1.848989	2.024916	2.021093	0.000000	0.000000	13676.000000		1
8360.169922	978.621399	0.983713	2.806202	907.784851	2980.069580	118.094856	93.825836	112.170998	19.180855	36.986362	147.208435	217.705795	184.512421	0.143619	99998.000000	3.922215	2.990615	0.000000	0.448119	2.957983	3.474226	2.072231	1.972322	2.049881	1.282868	1.568042	2.167933	2.337870	2.266026	0.000000	4.999991	13707.000000		1
9474.750000	1942.601196	3.062153	4.613273	1091.042236	4035.198486	159.413879	113.022110	142.484146	65.668213	51.578613	250.381088	304.078217	148.691711	0.708565	0.000000	3.976568	3.288384	0.486027	0.664009	3.037842	3.605865	2.202526	2.053164	2.153767	1.817355	1.712470	2.398602	2.482985	2.172287	0.000000	0.000000	13734.000000		1
11567.033203	1808.603516	2.001346	1.998263	832.658813	3365.654053	121.829269	84.833656	107.650238	40.199619	26.708261	172.088043	209.805252	184.037521	2.049191	99998.000000	4.063222	3.257343	0.301322	0.300653	2.920467	3.527070	2.085752	1.928568	2.032015	1.604222	1.426646	2.235751	2.321816	2.264906	0.311583	4.999991	13775.000000		1
2346.891602	799.422241	2.244962	2.744528	187.352554	722.640259	27.926338	26.023672	51.230152	14.533661	12.970205	45.830524	77.355583	31.207436	0.326747	99998.000000	3.370493	2.902776	0.351209	0.438468	2.272660	2.858922	1.446014	1.415369	1.709526	1.162375	1.112947	1.661155	1.888492	1.494258	0.000000	4.999991	13845.000000		1
12817.116211	3324.322754	2.232627	3.620309	809.345764	4014.445068	136.757645	87.538094	118.727028	63.213562	43.011990	263.844696	305.216125	229.664520	1.053645	0.000000	4.107790	3.521703	0.348816	0.558746	2.908134	3.603626	2.135952	1.942197	2.074550	1.800810	1.633590	2.421348	2.484607	2.361094	0.022694	0.000000	13856.000000		1
6802.721680	1721.324463	1.859494	1.785485	573.905396	1683.678223	66.439148	64.163353	69.852852	21.721855	17.429291	94.257561	129.211731	70.676208	0.827049	0.000000	3.832683	3.235863	0.269395	0.251756	2.758840	3.226259	1.822424	1.807287	1.844184	1.336897	1.241280	1.974316	2.111302	1.849273	0.000000	0.000000	13895.000000		1
11166.372070	2108.722168	1.430855	3.700486	648.337585	2670.252441	92.509079	68.795128	90.291870	31.232105	27.528536	138.934769	137.038269	102.346207	0.201612	99998.000000	4.047912	3.324019	0.155596	0.568259	2.811801	3.426552	1.966184	1.837558	1.955649	1.494601	1.439783	2.142811	2.136842	2.010072	0.000000	4.999991	13974.000000		1
5429.945801	1048.150513	1.480195	1.245830	479.900665	1137.381470	63.259815	52.189194	34.556377	29.569971	14.360971	70.537437	88.407707	38.811935	0.112607	0.000000	3.734796	3.020424	0.170319	0.095459	2.681151	3.055906	1.801128	1.717581	1.538528	1.470851	1.157184	1.848420	1.946490	1.588965	0.000000	0.000000	14014.000000		1
14976.136719	2044.275146	2.815454	3.071404	1105.575806	3747.535156	155.975510	111.952049	131.376526	72.532616	41.423862	184.253387	251.953796	143.255081	0.981981	99998.000000	4.175400	3.310539	0.449548	0.487337	3.043589	3.573746	2.193056	2.049032	2.118518	1.860533	1.617251	2.265415	2.401321	2.156110	0.000000	4.999991	14038.000000		1
8282.287109	1604.167114	1.353761	1.708391	590.415710	2260.322021	87.769371	66.624176	72.156403	33.128605	31.901278	139.977066	181.441025	145.709747	0.237889	0.000000	3.918150	3.205250	0.131542	0.232587	2.771158	3.354170	1.943343	1.823632	1.858275	1.520203	1.503808	2.146057	2.258735	2.163489	0.000000	0.000000	14093.000000		1
8748.566406	2241.177979	2.658183	3.219423	904.886108	2891.566406	137.460739	97.782272	116.694839	42.401409	41.645893	176.281921	266.570709	153.850815	0.531580	0.000000	3.941937	3.350476	0.424585	0.507778	2.956594	3.461133	2.138179	1.990260	2.067052	1.627380	1.619572	2.246208	2.425812	2.187100	0.000000	0.000000	14143.000000		1
8180.051758	1966.959717	3.108409	5.467469	685.314697	2116.542480	93.397194	73.078438	56.709957	49.197968	37.729542	136.341339	172.837387	126.843430	0.035930	0.000000	3.912756	3.293795	0.492538	0.737786	2.835890	3.325627	1.970334	1.863789	1.753659	1.691947	1.576681	2.134628	2.237638	2.103268	0.000000	0.000000	14173.000000		1
7671.324219	1668.228638	3.524713	4.560850	785.203125	2885.047363	114.853851	85.721771	123.818275	34.886337	30.652363	144.226456	199.172516	111.002258	0.640550	0.000000	3.884870	3.222255	0.547124	0.659046	2.894982	3.460153	2.060146	1.933091	2.092785	1.542655	1.486464	2.159045	2.299229	2.045332	0.000000	0.000000	14210.000000		1
6414.287598	2843.796143	1.686805	2.155533	764.020935	2869.206055	116.441978	82.366661	103.114059	36.301773	32.900410	154.294861	217.721207	123.972466	0.075321	0.000000	3.807148	3.453898	0.227065	0.333555	2.883105	3.457762	2.066110	1.915751	2.013318	1.559928	1.517201	2.188351	2.337901	2.093325	0.000000	0.000000	14284.000000		1
8170.051270	3272.602295	1.908834	4.045865	852.277527	2828.494629	115.353416	90.162354	112.254257	46.453442	27.099895	143.477112	184.574097	122.732803	0.166186	0.000000	3.912225	3.514893	0.280768	0.607011	2.930581	3.451555	2.062031	1.955025	2.050203	1.667018	1.432968	2.156783	2.266171	2.088961	0.000000	0.000000	14417.000000		1
11204.583008	2648.450439	5.239272	3.188586	761.738953	2689.279297	105.127739	76.094337	78.012421	46.317757	30.507427	154.091339	195.552216	127.056206	1.418095	0.000000	4.049396	3.422992	0.719271	0.503598	2.881806	3.429636	2.021717	1.881352	1.892164	1.665748	1.484406	2.187778	2.291263	2.103996	0.151705	0.000000	14452.000000		1
12268.382812	4026.221924	2.124696	3.786831	1259.155273	4204.721191	169.325012	129.766815	139.440506	74.092995	51.970249	246.976639	360.646332	283.037872	0.611228	0.000000	4.088788	3.604898	0.327297	0.578276	3.100079	3.623737	2.228721	2.113164	2.144389	1.869777	1.715755	2.392656	2.557081	2.451844	0.000000	0.000000	14485.000000		1
13836.695312	3665.442871	2.161701	3.003561	1697.573486	6273.015137	238.468597	179.196060	199.289703	100.203011	67.607887	356.541870	478.722687	287.210175	0.839709	0.000000	4.141032	3.564126	0.334796	0.477637	3.229829	3.797476	2.377431	2.253329	2.299485	2.000881	1.829997	2.552110	2.680084	2.458200	0.000000	0.000000	14560.000000		1
19533.792969	3025.209473	2.414567	4.730455	1246.249878	4626.434570	167.157150	130.139938	177.256393	103.243576	70.685463	342.843903	410.186584	303.998047	1.167267	0.000000	4.290787	3.480756	0.382839	0.674903	3.095605	3.665246	2.223125	2.114411	2.248602	2.013863	1.849330	2.535096	2.612982	2.482871	0.067170	0.000000	14653.000000		1
7061.666016	3293.059814	2.513247	2.855542	834.737244	3108.325439	131.188416	90.680420	106.641853	53.351765	39.345421	169.947922	229.417831	137.528580	0.607796	99998.000000	3.848907	3.517600	0.400235	0.455689	2.921550	3.492527	2.117896	1.957514	2.027928	1.727149	1.594894	2.230316	2.360627	2.138393	0.000000	4.999991	14741.000000		1
4362.161133	1103.528198	1.702224	3.836171	440.105042	1445.366821	68.603935	48.784748	53.888336	54.313892	22.110407	96.635124	149.188202	124.851334	1.190565	0.000000	3.639702	3.042783	0.231017	0.583898	2.643556	3.159978	1.836349	1.688284	1.731495	1.734911	1.344597	1.985135	2.173734	2.096393	0.075753	0.000000	14821.000000		1
12357.959961	2410.506104	1.622047	3.398280	999.621643	3662.655273	138.108322	105.568710	141.697800	85.838951	35.530838	208.556335	249.200012	138.077484	0.693543	0.000000	4.091947	3.382108	0.210063	0.531259	2.999836	3.563796	2.140220	2.023535	2.151363	1.933684	1.550605	2.319223	2.396548	2.140123	0.000000	0.000000	14903.000000		1
9867.831055	3308.860840	2.032184	3.931767	1094.684082	4105.492188	162.142990	115.097466	127.204224	69.393372	65.893326	288.064362	386.568237	274.825867	1.459884	0.000000	3.994222	3.519679	0.307963	0.594588	3.039289	3.613365	2.209898	2.061066	2.104501	1.841318	1.818841	2.459490	2.587226	2.439058	0.164318	0.000000	14959.000000		1
3908.373779	1009.942932	2.001346	2.115445	529.866516	1906.336426	64.965126	54.717861	53.835911	52.710346	20.731976	103.132561	143.844070	92.324051	0.717058	99998.000000	3.591996	3.004297	0.301322	0.325402	2.724166	3.280200	1.812680	1.738129	1.731072	1.721896	1.316641	2.013396	2.157892	1.965315	0.000000	4.999991	14977.000000		1
951.558533	632.875732	2.096942	2.106194	73.664352	515.465454	11.234060	10.188673	20.494528	20.426685	7.647672	9.260468	9.013768	0.000000	0.040358	99998.000000	2.978436	2.801318	0.321587	0.323498	1.867257	2.712199	1.050537	1.008118	1.311638	1.310198	0.883529	0.966633	0.954906	0.000000	0.000000	4.999991	15006.000000		1
7274.841797	1527.119873	2.426902	3.891678	324.948975	1314.625610	50.533226	34.618050	38.235275	36.770500	25.286657	70.016289	93.252258	49.268894	0.736220	0.000000	3.861824	3.183873	0.385052	0.590137	2.511815	3.118802	1.703577	1.539303	1.582464	1.565500	1.402891	1.845199	1.969659	1.692573	0.000000	0.000000	15018.000000		1
9098.546875	2075.226562	3.228674	5.467469	746.727356	2270.803467	101.433418	71.860367	80.904968	74.256432	34.655056	146.064377	199.487061	130.146103	0.261418	0.000000	3.958972	3.317065	0.509024	0.737786	2.873162	3.356179	2.006181	1.856489	1.907975	1.870734	1.539767	2.164544	2.299915	2.114431	0.000000	0.000000	15053.000000		1
3996.642578	386.484985	1.504864	3.709738	387.678375	1209.164795	55.322273	47.119530	62.063328	28.598593	22.825834	70.506599	106.142288	76.939285	1.304145	99998.000000	3.601695	2.587133	0.177497	0.569343	2.588472	3.082485	1.742900	1.673201	1.792835	1.456345	1.358427	1.848230	2.025888	1.886148	0.115326	4.999991	15113.000000		1
7631.127930	3365.287109	1.874913	1.958174	676.889893	2628.548096	100.397285	73.383728	106.277969	74.213257	32.903492	178.240097	230.157928	173.734756	1.108673	99998.000000	3.882589	3.527022	0.272981	0.291851	2.830518	3.419716	2.001722	1.865600	2.026443	1.870481	1.517242	2.251005	2.362026	2.239887	0.044804	4.999991	15173.000000		1
6119.118164	962.450256	2.473158	3.774496	473.927460	1814.817261	58.637291	50.394459	62.337780	40.184200	29.579222	150.100983	223.105408	142.385468	0.062198	0.000000	3.786689	2.983378	0.393252	0.576859	2.675712	3.258833	1.768174	1.702383	1.794751	1.604055	1.470987	2.176383	2.348510	2.153466	0.000000	0.000000	15202.000000		1
12826.407227	3526.588379	2.007514	4.452919	1486.547119	5424.185547	199.924957	154.455215	200.239487	87.556595	71.354630	321.387238	431.874542	264.236328	0.524443	0.000000	4.108105	3.547355	0.302659	0.648645	3.172179	3.734334	2.300867	2.188802	2.301550	1.942289	1.853422	2.507029	2.635358	2.421993	0.000000	0.000000	15245.000000		1
10874.585938	3494.141113	1.144067	5.125174	1368.005127	4955.028320	193.982590	141.358582	192.755264	80.060028	65.714470	324.430908	456.325500	251.858200	1.585156	99998.000000	4.036413	3.543340	0.058451	0.709709	3.136088	3.695046	2.287763	2.150322	2.285006	1.903416	1.817661	2.511122	2.659275	2.401156	0.200072	4.999991	15429.000000		1
3820.252686	1601.317749	1.205742	0.542738	541.020386	1503.378174	72.085480	59.602501	50.406796	24.213516	16.528839	76.458221	117.049469	78.006256	0.799953	99998.000000	3.582092	3.204478	0.081254	0.000000	2.733214	3.177068	1.857848	1.775265	1.702489	1.384058	1.218242	1.883424	2.068369	1.892129	0.000000	4.999991	15535.000000		1
6488.605957	1527.326416	2.741444	3.663482	380.434692	1752.871094	64.228111	41.463951	35.222466	24.944363	22.088821	61.400322	50.835434	72.190323	1.064942	99998.000000	3.812151	3.183932	0.437979	0.563894	2.580280	3.243750	1.807725	1.617671	1.546820	1.396972	1.344173	1.788171	1.706167	1.858479	0.027326	4.999991	15549.000000		1
8890.964844	1284.293945	3.062153	4.415914	917.255005	3421.660889	133.245270	96.767723	117.780319	87.612099	54.902885	194.531494	236.914398	167.015289	0.481032	99998.000000	3.948949	3.108665	0.486027	0.645021	2.962490	3.534237	2.124652	1.985731	2.071073	1.942564	1.739595	2.288990	2.374591	2.222756	0.000000	4.999991	15591.000000		1
3446.210693	170.728119	0.551989	1.433939	237.799423	1288.635864	44.359581	26.113100	58.069885	23.874306	10.993528	63.873482	75.881561	70.034790	1.682980	0.000000	3.537342	2.232305	0.000000	0.156531	2.376211	3.110130	1.646987	1.416858	1.763951	1.377931	1.041137	1.805321	1.880136	1.845314	0.226079	0.000000	15617.000000		0
8881.460938	4153.647949	2.966557	6.108886	1400.424438	5184.794922	183.056900	144.901794	170.194626	87.057030	55.649151	294.756073	414.041260	220.666183	0.144831	99998.000000	3.948484	3.618430	0.472253	0.785962	3.146260	3.714732	2.262586	2.161074	2.230946	1.939804	1.745458	2.469463	2.617044	2.343736	0.000000	4.999991	15656.000000		1
8501.919922	2675.454834	3.632644	3.083739	864.476807	2771.106201	129.862411	84.664047	117.860497	35.808372	39.462605	176.547134	229.032364	108.569191	0.847863	99998.000000	3.929517	3.427398	0.560223	0.489078	2.936753	3.442653	2.113483	1.927699	2.071368	1.553985	1.596186	2.246861	2.359897	2.035707	0.000000	4.999991	15702.000000		1
7532.115234	3646.912598	3.583304	5.822099	784.780701	3041.972656	122.026627	84.617790	97.384468	41.861755	45.290871	170.413574	244.525070	145.540131	0.756428	0.000000	3.876917	3.561925	0.554284	0.765080	2.894748	3.483155	2.086455	1.927462	1.988490	1.621817	1.656011	2.231504	2.388323	2.162983	0.000000	0.000000	15794.000000		1
13116.248047	2187.925049	2.238794	2.818537	966.613342	2875.922607	133.775665	101.892899	113.481583	95.679161	42.993484	164.591476	206.228119	126.593643	0.021990	99998.000000	4.117810	3.340032	0.350014	0.450024	2.985253	3.458777	2.126377	2.008144	2.054925	1.980817	1.633403	2.216407	2.314348	2.102412	0.000000	4.999991	15827.000000		1
8956.997070	3071.742920	2.349809	2.392981	818.168335	3363.578857	123.105934	84.802818	108.658615	39.758644	43.967949	178.949356	247.337433	202.589294	1.318350	0.000000	3.952163	3.487385	0.371033	0.378939	2.912843	3.526802	2.090279	1.928410	2.036064	1.599432	1.643136	2.252730	2.393290	2.306617	0.120031	0.000000	15843.000000		1
5720.128906	3141.765381	2.032184	3.663482	798.645142	2845.183838	121.761421	85.925293	133.242188	45.494396	37.735710	177.629517	220.783356	155.115143	0.764896	99998.000000	3.757406	3.497174	0.307963	0.563894	2.902354	3.454110	2.085510	1.934121	2.124642	1.657958	1.576753	2.249515	2.343966	2.190654	0.000000	4.999991	15878.000000		1
9296.165039	1809.454590	2.346725	3.595639	1015.370300	3524.781250	139.042694	109.152016	114.153839	66.710518	57.397629	227.428818	288.964813	189.319977	1.716393	99998.000000	3.968304	3.257548	0.370462	0.555776	3.006624	3.547132	2.143148	2.038032	2.057491	1.824194	1.758894	2.356845	2.460845	2.277196	0.234617	4.999991	15946.000000		1
13139.181641	3287.271729	0.977545	2.220292	1227.759766	5050.624512	196.613022	127.407753	177.179291	86.147324	58.763725	266.055725	335.190063	264.868500	1.819788	0.000000	4.118568	3.516836	0.000000	0.346410	3.089113	3.703345	2.293612	2.105196	2.248413	1.935242	1.769109	2.424973	2.525291	2.423030	0.260021	0.000000	16001.000000		1
8766.754883	2258.049316	2.266548	2.861710	569.726929	1967.548706	87.553513	56.216557	73.174034	33.791611	28.068190	107.132172	175.538742	76.862190	0.245169	0.000000	3.942839	3.353734	0.355365	0.456626	2.755667	3.293926	1.942274	1.749864	1.864357	1.528809	1.448214	2.029920	2.244373	1.885713	0.000000	0.000000	16022.000000		1
11980.451172	3137.485352	1.717642	3.253344	684.700989	2290.607422	86.079483	67.823753	74.429115	85.993141	33.711433	130.053604	152.191757	137.861618	0.791236	0.000000	4.078473	3.496582	0.234933	0.512330	2.835501	3.359951	1.934900	1.831382	1.871743	1.934464	1.527777	2.114122	2.182391	2.139443	0.000000	0.000000	16062.000000		1
11218.910156	3923.548828	2.534833	3.953353	1207.666138	3633.267090	160.881729	128.446976	144.201797	69.877518	47.002346	220.385559	297.762726	189.267548	0.381108	99998.000000	4.049951	3.593679	0.403949	0.596966	3.081947	3.560297	2.206507	2.108724	2.158971	1.844337	1.672119	2.343183	2.473870	2.277076	0.000000	4.999991	16136.000000		1
9027.898438	2802.236572	3.111492	3.823836	784.978027	2542.764648	117.980759	78.055595	104.921127	46.459606	30.874392	132.625443	237.706924	110.129562	0.136938	0.000000	3.955587	3.447505	0.492969	0.582499	2.894857	3.405306	2.071811	1.892404	2.020863	1.667076	1.489598	2.122627	2.376042	2.041904	0.000000	0.000000	16173.000000		1
18400.027344	3755.290771	2.170952	3.558635	759.463196	3034.238525	94.371658	70.629951	107.844513	44.331829	22.184416	141.139633	193.393585	148.938416	1.168926	99998.000000	4.264819	3.574644	0.336650	0.551283	2.880507	3.482050	1.974842	1.848989	2.032798	1.646716	1.346048	2.149649	2.286442	2.173007	0.067787	4.999991	16205.000000		1
4549.846680	539.197876	1.637465	4.070535	482.814819	1887.837158	64.844856	50.005909	79.619049	28.919302	30.091124	112.901840	161.760605	115.775887	0.218170	0.000000	3.657997	2.731748	0.214172	0.609652	2.683781	3.275964	1.811876	1.699021	1.901017	1.461188	1.478438	2.052701	2.208873	2.063618	0.000000	0.000000	16233.000000		1
10443.882812	2763.991943	2.972724	3.459955	664.437744	2243.552490	101.044868	74.888596	85.795776	51.627953	25.872568	125.474243	179.923828	103.770889	0.114559	0.000000	4.018862	3.441537	0.473155	0.539070	2.822454	3.350936	2.004514	1.874416	1.933466	1.712885	1.412840	2.098555	2.255089	2.016076	0.000000	0.000000	16294.000000		1
6686.094727	1556.594238	2.167868	3.503127	336.010345	1113.726196	50.638073	40.748524	33.887207	47.101025	26.424557	57.699837	82.619530	96.595032	0.841064	0.000000	3.825172	3.192175	0.336033	0.544456	2.526353	3.046778	1.704477	1.610112	1.530036	1.673030	1.422008	1.761175	1.917083	1.984955	0.000000	0.000000	16349.000000		1
22058.908203	7871.323242	1.877997	5.788177	1648.239868	6779.929688	163.604675	172.004776	242.122833	159.968948	84.667130	369.225281	524.106079	334.752167	1.220274	0.000000	4.343584	3.896048	0.273695	0.762542	3.217021	3.831225	2.213796	2.235540	2.384036	2.204036	1.927715	2.567291	2.719419	2.524723	0.086457	0.000000	16405.000000		1
12567.687500	1771.527710	1.612795	2.281967	855.139282	2734.755127	111.242790	89.989662	86.801079	64.727676	25.733799	119.208092	198.395416	146.008865	0.647558	0.000000	4.099256	3.248348	0.207579	0.358309	2.932037	3.436918	2.046272	1.954193	1.938525	1.811090	1.410504	2.076306	2.297532	2.164379	0.000000	0.000000	16445.000000		1
22297.058594	5527.983887	2.911049	4.921647	2322.702881	7196.641602	337.860596	229.294479	286.423828	166.287521	107.903099	504.854279	690.566284	375.013458	1.266772	0.000000	4.348248	3.742567	0.464050	0.692110	3.365994	3.857130	2.528738	2.360394	2.457009	2.220860	2.033034	2.703166	2.839205	2.574047	0.102698	0.000000	16565.000000		1
20324.046875	4489.587402	2.710606	5.168346	1953.511475	6900.392578	275.359375	207.942673	231.237228	89.073792	94.294563	442.192719	611.184692	259.727905	0.048285	99998.000000	4.308010	3.652206	0.433066	0.713352	3.290816	3.838874	2.439900	2.317944	2.364058	1.949750	1.974487	2.645612	2.786172	2.414519	0.000000	4.999991	16639.000000		1
6354.617188	2277.378174	1.668303	3.321187	342.335083	1406.394531	42.897888	38.818104	57.200272	10.238012	17.176424	62.646152	100.884514	35.333477	0.677824	99998.000000	3.803089	3.357435	0.222275	0.521293	2.534451	3.148107	1.632436	1.589034	1.757398	1.010216	1.234933	1.796894	2.003824	1.548186	0.000000	4.999991	16666.000000		1
10569.900391	1996.720825	2.066105	3.774496	936.858337	3119.355957	134.898148	102.071754	114.187759	50.943363	30.192886	209.573975	242.421951	141.343170	0.719960	99998.000000	4.024071	3.300317	0.315152	0.576859	2.971674	3.494065	2.130006	2.008906	2.057620	1.707088	1.479905	2.321337	2.384572	2.150275	0.000000	4.999991	16704.000000		1
10392.754883	2868.614014	0.814107	0.909703	729.976440	2517.145020	92.650932	78.376305	84.824402	28.647932	22.915262	129.254913	179.529099	107.662575	1.251722	0.000000	4.016731	3.457672	0.000000	0.000000	2.863309	3.400908	1.966850	1.894185	1.928521	1.457093	1.360125	2.111447	2.254135	2.032065	0.097508	0.000000	16717.000000		1
3375.895264	1144.165771	2.722941	2.405316	48.235840	452.828522	23.069450	8.153405	10.089993	14.129691	15.027059	25.163309	50.622654	29.363359	0.539646	0.000000	3.528389	3.058489	0.435038	0.381172	1.683370	2.655934	1.363037	0.911339	1.003891	1.150133	1.176874	1.400768	1.704345	1.467806	0.000000	0.000000	16742.000000		1
10821.511719	3315.765381	2.581089	4.292564	1061.632568	3560.151611	148.414185	112.426949	112.106239	49.672863	46.767982	214.495621	288.807556	152.478546	1.448450	0.000000	4.034288	3.520584	0.411803	0.632717	3.025974	3.551469	2.171475	2.050870	2.049630	1.696119	1.669949	2.331419	2.460608	2.183209	0.160904	0.000000	16814.000000		1
6708.112305	1691.930298	2.161701	4.163047	729.393616	2708.484863	105.510124	75.267899	82.496178	56.524933	35.111450	159.663651	191.364487	111.853371	0.519940	0.000000	3.826600	3.228382	0.334796	0.619411	2.862962	3.432726	2.023294	1.876610	1.916434	1.752240	1.545449	2.203206	2.281861	2.048649	0.000000	0.000000	16841.000000		1
5298.754395	720.947266	1.396934	3.265679	350.941803	1258.196289	55.300686	35.974895	43.227848	36.671822	3.934851	41.951183	66.682770	48.969772	0.621837	0.000000	3.724174	2.857903	0.145176	0.513974	2.545235	3.099748	1.742730	1.556000	1.635764	1.564332	0.594928	1.622744	1.824014	1.689928	0.000000	0.000000	16866.000000		1
8365.356445	995.369202	3.361275	4.002693	381.409149	1919.041504	70.950661	40.733105	78.450317	29.406532	14.123524	85.801949	108.661705	79.982933	1.615587	99998.000000	3.922484	2.997984	0.526504	0.602352	2.581391	3.283084	1.850956	1.609948	1.894595	1.468444	1.149943	1.933497	2.036077	1.902997	0.208330	4.999991	16891.000000		1
7023.872070	2764.201660	3.022064	2.460824	990.725098	3374.911621	138.351944	105.581047	114.893936	49.173298	32.428596	193.109894	267.316986	120.423080	0.011624	0.000000	3.846577	3.441570	0.480304	0.391080	2.995953	3.528262	2.140985	2.023586	2.060297	1.691729	1.510928	2.285805	2.427027	2.080710	0.000000	0.000000	16948.000000		1
5011.513184	1240.443115	1.091644	1.819406	427.615875	1460.458618	60.028057	47.915134	57.644329	51.396675	26.621916	82.838470	95.370789	80.399239	0.350848	0.000000	3.699969	3.093577	0.038081	0.259930	2.631054	3.164489	1.778354	1.680473	1.760757	1.710935	1.425239	1.918232	1.979415	1.905252	0.000000	0.000000	17082.000000		1
5764.586914	1097.703125	2.143198	4.465254	236.985321	981.554016	24.518806	29.468208	52.084347	26.736015	15.387856	35.062111	33.285877	68.588516	0.065807	99998.000000	3.760768	3.040485	0.331062	0.649846	2.374722	2.991914	1.389499	1.469354	1.716707	1.427097	1.187178	1.544838	1.522260	1.836251	0.000000	4.999991	17118.000000		1
7974.236816	1932.208984	3.018980	2.343642	885.680603	2590.901855	112.584221	93.884430	83.760513	51.368919	36.779751	127.185722	152.962692	118.107193	0.004998	0.000000	3.901689	3.286054	0.479860	0.369891	2.947277	3.413451	2.051477	1.972594	1.923039	1.710700	1.565609	2.104438	2.184586	2.072276	0.000000	0.000000	17142.000000		1
7070.386719	1639.232300	2.010598	4.264811	801.451355	2888.991455	123.183029	85.117355	129.153152	61.125870	20.260164	148.182892	153.366669	141.235229	1.802779	0.000000	3.849443	3.214641	0.303325	0.629900	2.903877	3.460746	2.090551	1.930018	2.111105	1.786225	1.306643	2.170798	2.185731	2.149943	0.255942	0.000000	17394.000000		1
22616.705078	3115.624512	3.370527	3.586388	1323.115112	4827.935547	186.621704	138.527710	174.659882	73.645851	45.426556	269.457092	420.816254	263.995789	0.830796	0.000000	4.354429	3.493545	0.527698	0.554657	3.121598	3.683761	2.270962	2.141537	2.242193	1.867148	1.657310	2.430490	2.624093	2.421597	0.000000	0.000000	17452.000000		1
7093.545898	1429.985107	1.921169	1.393850	479.274689	2528.206299	60.731152	48.713821	100.952354	61.162876	37.769630	130.386642	179.081955	115.226982	0.563406	0.000000	3.850863	3.155332	0.283566	0.144216	2.680584	3.402812	1.783412	1.687652	2.004117	1.786488	1.577143	2.115233	2.253052	2.061554	0.000000	0.000000	17474.000000		1
8750.438477	1148.316528	1.279752	2.775365	761.877747	2746.060059	95.725418	79.307594	116.728760	73.238792	42.645023	214.955093	296.041992	148.334000	1.570728	99998.000000	3.942030	3.060062	0.107126	0.443320	2.881885	3.438710	1.981027	1.899315	2.067178	1.864741	1.629868	2.332348	2.471353	2.171241	0.196101	4.999991	17560.000000		1
10393.442383	2225.450928	3.580221	3.990358	854.127808	3003.746582	106.105286	83.698837	90.606415	22.739489	38.219856	174.699966	247.938766	162.047394	2.021815	0.000000	4.016759	3.347418	0.553910	0.601012	2.931523	3.477663	2.025737	1.922719	1.957159	1.356781	1.582289	2.242293	2.394344	2.209642	0.305741	0.000000	17595.000000		1
7970.416016	2526.004395	3.361275	5.544562	1120.402466	3714.323242	147.692581	118.239792	144.362152	44.288654	47.057854	188.909836	260.770203	177.669601	0.505925	0.000000	3.901481	3.402434	0.526504	0.743867	3.049374	3.569880	2.169359	2.072764	2.159453	1.646292	1.672632	2.276255	2.416258	2.249613	0.000000	0.000000	17643.000000		1
4726.236816	1729.980469	3.333522	4.221638	639.385498	2237.628662	108.263901	66.735191	73.911049	49.167130	34.679726	117.382515	160.672043	87.109451	0.406141	0.000000	3.674515	3.238041	0.522903	0.625481	2.805763	3.349788	2.034484	1.824355	1.868709	1.691675	1.540076	2.069603	2.205940	1.940065	0.000000	0.000000	17670.000000		1
10189.989258	3554.138428	2.180203	1.751564	1109.976318	4424.770508	166.158005	112.479370	139.940063	68.107452	41.026062	264.846893	351.429047	263.002838	1.241497	99998.000000	4.008174	3.550734	0.338497	0.243426	3.045314	3.645891	2.220521	2.051073	2.145942	1.833195	1.613060	2.422995	2.545838	2.419960	0.093946	4.999991	17690.000000		1
4208.224121	652.990906	2.864793	4.625608	314.485840	1114.312134	29.489794	28.055855	35.740532	24.780924	7.922125	43.471466	68.452835	40.409313	0.360929	0.000000	3.624099	2.814907	0.457093	0.665169	2.497601	3.047007	1.469672	1.448024	1.553161	1.394117	0.898842	1.638204	1.835391	1.606481	0.000000	0.000000	17710.000000		1
15598.565430	3266.515137	3.000478	3.583304	1176.609741	4315.883789	159.916519	113.848549	154.923950	105.133904	55.824924	272.725861	347.858063	271.609528	0.642344	0.000000	4.193085	3.514085	0.477190	0.554284	3.070632	3.635070	2.203893	2.056328	2.190119	2.021743	1.746828	2.435726	2.541402	2.433945	0.000000	0.000000	17761.000000		1
5602.117188	1072.024780	3.629560	3.052901	264.227081	1019.363770	55.047821	35.188541	44.248566	31.543564	15.714733	77.500519	70.346245	76.886856	1.110114	0.000000	3.748352	3.030205	0.559854	0.484713	2.421977	3.008329	1.740740	1.546401	1.645899	1.498911	1.196307	1.889305	1.847241	1.885852	0.045367	0.000000	17837.000000		1
13776.334961	1889.684326	3.290349	2.917217	1076.160034	3211.149658	158.942062	113.348984	123.701096	106.771370	41.032227	181.635300	218.112839	120.382996	0.278467	0.000000	4.139134	3.276389	0.517242	0.464969	3.031877	3.506660	2.201239	2.054418	2.092374	2.028455	1.613125	2.259200	2.338681	2.080565	0.000000	0.000000	17994.000000		1
9192.566406	1627.097778	2.115445	3.675817	570.355957	2381.953857	86.890511	58.267242	66.815369	61.816628	27.654968	120.157883	169.849243	144.152451	0.802402	99998.000000	3.963437	3.211414	0.325402	0.565354	2.756146	3.376933	1.938972	1.765424	1.824876	1.791105	1.441773	2.079752	2.230064	2.158822	0.000000	4.999991	18116.000000		1
9838.094727	2582.032959	2.541001	4.119875	1050.728516	3702.287354	142.866531	104.298210	151.451660	86.464951	47.295300	230.009903	332.004578	149.317719	0.868329	0.000000	3.992911	3.411962	0.405005	0.614884	3.021491	3.568470	2.154931	2.018277	2.180274	1.936840	1.674818	2.361747	2.521144	2.174111	0.000000	0.000000	18142.000000		1
12337.384766	1742.121216	2.420735	2.960389	984.125854	3388.214844	155.889160	103.558113	94.063286	43.961781	31.367790	175.304382	292.973694	168.695923	0.408101	99998.000000	4.091223	3.241078	0.383947	0.471349	2.993051	3.529971	2.192816	2.015184	1.973420	1.643075	1.496484	2.243793	2.466829	2.227105	0.000000	4.999991	18220.000000		1
5518.384277	1819.341064	1.964342	1.190323	527.263794	1476.666748	80.491753	56.327572	63.981411	28.462908	22.807331	95.697662	90.606415	96.573448	0.021304	0.000000	3.741812	3.259914	0.293217	0.075665	2.722028	3.169282	1.905751	1.750721	1.806054	1.454279	1.358074	1.980901	1.957159	1.984858	0.000000	0.000000	18252.000000		1
15193.552734	4819.717285	1.329091	2.880212	1531.841064	5432.992676	226.038055	159.450882	175.390732	77.192146	45.426556	265.713440	351.324188	168.618835	1.477744	0.000000	4.181659	3.683022	0.123555	0.459424	3.185214	3.735039	2.354182	2.202627	2.244007	1.887573	1.657310	2.424413	2.545708	2.226906	0.169599	0.000000	18294.000000		1
9422.789062	1642.473267	2.479326	5.088169	839.769897	3239.970215	109.349373	84.830566	93.443451	59.152275	47.720856	189.403229	263.440704	199.798523	0.300922	0.000000	3.974180	3.215498	0.394334	0.706562	2.924160	3.510541	2.038816	1.928552	1.970549	1.771971	1.678708	2.277387	2.420683	2.300592	0.000000	0.000000	18318.000000		1
17467.335938	8031.649902	3.148497	4.563933	1660.809204	6605.362305	249.758163	171.381866	235.175171	116.105850	101.507431	511.129700	675.711914	307.414825	0.524042	0.000000	4.242227	3.904805	0.498103	0.659339	3.220320	3.819897	2.397520	2.233965	2.371392	2.064854	2.006498	2.708531	2.829762	2.487725	0.000000	0.000000	18376.000000		1
15415.211914	2746.060059	2.932636	3.607974	1391.389038	5240.832520	186.778976	140.683243	164.372528	88.383034	59.328049	342.973419	446.728912	284.052429	0.906429	99998.000000	4.187950	3.438710	0.467258	0.557263	3.143449	3.719400	2.271328	2.148242	2.215829	1.946369	1.773260	2.535260	2.650044	2.453398	0.000000	4.999991	18420.000000		1
8540.007812	2552.700439	3.228674	3.789915	906.788818	3135.650391	136.338257	98.399017	114.132256	44.516853	37.495178	176.143158	221.381607	85.653931	0.342529	0.000000	3.931458	3.407000	0.509024	0.578629	2.957506	3.496328	2.134618	1.992991	2.057408	1.648524	1.573975	2.245866	2.345142	1.932747	0.000000	0.000000	18521.000000		1
16505.017578	1964.979858	1.384599	1.322924	1284.966187	5343.240234	196.727112	133.359360	207.840912	125.242966	56.278233	329.876801	462.499146	230.947357	2.064967	0.000000	4.217616	3.293358	0.141324	0.121535	3.108892	3.727805	2.293864	2.125024	2.317731	2.097753	1.750340	2.518352	2.665111	2.363513	0.314913	0.000000	18575.000000		1
2947.252441	532.823792	1.859494	3.663482	248.253311	1185.860962	45.919952	30.818886	64.391548	35.450661	23.643024	92.903801	147.902283	70.996918	0.073009	99998.000000	3.469417	2.726584	0.269395	0.563894	2.394895	3.074034	1.662001	1.488817	1.808829	1.549624	1.373703	1.968033	2.169975	1.851239	0.000000	4.999991	18608.000000		1
5782.164551	2280.751709	2.260381	3.725156	533.064331	1940.572144	85.274628	57.906445	61.909138	41.778492	30.014029	106.120705	126.276016	59.984886	0.168946	0.000000	3.762090	3.358078	0.354182	0.571145	2.726780	3.287930	1.930820	1.762727	1.791755	1.620953	1.477324	2.025800	2.101321	1.778042	0.000000	0.000000	18673.000000		1
15209.789062	1633.135742	2.615010	3.108409	847.436096	3052.102783	118.005432	89.150887	102.586739	53.965427	39.225159	155.688721	198.108627	122.251740	0.312634	0.000000	4.182123	3.213022	0.417473	0.492538	2.928107	3.484599	2.071902	1.950126	2.011091	1.732116	1.593565	2.192257	2.296903	2.087255	0.000000	0.000000	18726.000000		1
15744.006836	3144.420654	3.870092	5.035745	1233.282715	4458.519043	173.256775	130.118362	194.516068	117.077225	47.989143	245.447098	299.887421	194.531494	2.074849	0.000000	4.197115	3.497541	0.587721	0.702064	3.091063	3.649191	2.238690	2.114339	2.288955	2.068472	1.681143	2.389958	2.476958	2.288990	0.316987	0.000000	18770.000000		1
11505.894531	1913.755981	2.029100	3.259512	681.093018	3055.288086	96.487099	73.417656	109.774933	52.966297	41.035313	200.029800	259.037140	163.154449	0.072585	99998.000000	4.060920	3.281887	0.307303	0.513153	2.833206	3.485052	1.984469	1.865800	2.040503	1.724000	1.613158	2.301095	2.413362	2.212599	0.000000	4.999991	18880.000000		1
10032.281250	4284.154785	2.463907	3.558635	1310.052368	5076.052734	193.190063	133.973022	159.046906	125.637688	70.747131	347.016205	514.518738	245.274414	1.049973	0.000000	4.001400	3.631865	0.391624	0.551283	3.117289	3.705526	2.285985	2.127017	2.201525	2.099120	1.849709	2.540350	2.711401	2.389652	0.021178	0.000000	18919.000000		1
23751.980469	5289.389160	2.192538	2.969640	1766.038696	6264.127930	248.993408	182.184204	210.184555	83.088257	78.027840	396.467041	535.432617	328.134460	0.688242	0.000000	4.375700	3.723406	0.340947	0.472704	3.247000	3.796861	2.396188	2.260511	2.322601	1.919540	1.892250	2.598207	2.728705	2.516052	0.000000	0.000000	19031.000000		1
16290.288086	4005.884521	2.747611	5.442799	994.770935	3418.253418	140.559891	104.008339	120.253479	84.593124	42.234886	188.438019	238.024536	233.565460	0.309597	0.000000	4.211929	3.602698	0.438955	0.735822	2.997723	3.533804	2.147861	2.017068	2.080098	1.927335	1.625671	2.275168	2.376622	2.368409	0.000000	0.000000	19072.000000		1
5656.480469	822.463989	1.816322	3.481541	476.070679	1821.771118	63.306072	48.812500	48.186501	35.123783	16.528839	87.596680	124.154404	127.805550	0.390280	0.000000	3.752546	2.915117	0.259193	0.541772	2.677671	3.260494	1.801445	1.688531	1.682925	1.545601	1.218242	1.942488	2.093962	2.106550	0.000000	0.000000	19100.000000		1
6794.194824	2020.120239	1.322924	2.883296	587.516968	2475.742676	81.382950	60.635555	103.915825	49.244225	22.946100	135.786270	199.641251	92.302467	1.188085	0.000000	3.832138	3.305377	0.121535	0.459889	2.769020	3.393706	1.910533	1.782727	2.016682	1.692355	1.360709	2.132856	2.300250	1.965213	0.074847	0.000000	19139.000000		1
20116.103516	4136.946777	2.371395	3.352024	1807.835693	6043.767090	240.136902	185.499222	199.255783	107.270935	73.756866	388.908783	514.987427	250.220734	0.278975	99998.000000	4.303544	3.616680	0.375004	0.525307	3.257159	3.781308	2.380459	2.268342	2.299411	2.030482	1.867803	2.589848	2.711797	2.398323	0.000000	4.999991	19233.000000		1
14561.173828	1735.768677	2.692104	4.261727	983.502991	3745.472168	147.849854	100.955437	97.526321	33.763855	39.977589	212.571365	302.342072	176.069153	0.019157	99998.000000	4.163197	3.239492	0.430092	0.629586	2.992776	3.573507	2.169821	2.004130	1.989122	1.528452	1.601817	2.327505	2.480499	2.245683	0.000000	4.999991	19262.000000		1
5200.626953	1215.236694	0.188108	1.458608	278.399933	2035.551270	45.272369	32.983669	88.645157	39.570534	19.674253	126.433289	137.235626	115.788223	2.179850	0.000000	3.716056	3.084661	0.000000	0.163939	2.444669	3.308682	1.655833	1.518299	1.947655	1.597372	1.293898	2.101861	2.137467	2.063664	0.338427	0.000000	19319.000000		1
7554.592773	1932.720947	3.358191	4.344988	944.573853	3246.035889	120.031448	95.972115	104.224205	60.049644	43.388203	186.556946	281.113617	175.637421	1.163599	0.000000	3.878211	3.286169	0.526105	0.637989	2.975236	3.511353	2.079295	1.982145	2.017969	1.778510	1.637372	2.270811	2.448882	2.244617	0.065803	0.000000	19421.000000		1
5015.722656	1492.529541	2.500912	2.503996	543.055664	1791.316040	90.415222	59.880039	58.905579	44.723465	24.919693	85.777275	121.049080	86.690063	0.410878	99998.000000	3.700334	3.173923	0.398098	0.398634	2.734844	3.253172	1.956242	1.777282	1.770156	1.650535	1.396543	1.933372	2.082962	1.937969	0.000000	4.999991	19475.000000		1
4795.349609	836.254456	1.982844	2.251129	325.001404	1061.607910	56.413918	35.740532	37.115879	43.289524	18.403753	57.582653	92.191452	80.467079	0.657213	0.000000	3.680820	2.922338	0.297289	0.352400	2.511885	3.025964	1.751386	1.553161	1.569560	1.636383	1.264906	1.760292	1.964691	1.905618	0.000000	0.000000	19498.000000		1
5010.178223	1487.398193	1.859494	3.179335	444.298920	1587.773926	69.461212	49.296646	51.362751	30.220640	23.223637	103.675301	100.733414	97.967293	0.533656	0.000000	3.699853	3.172427	0.269395	0.502336	2.647675	3.200789	1.841742	1.692817	1.710648	1.480304	1.365930	2.015675	2.003174	1.991081	0.000000	0.000000	19548.000000		1
13880.934570	2788.051270	1.618963	1.606628	876.222778	3378.689209	112.254257	93.853592	123.947792	51.597118	37.165218	175.588089	245.354584	168.600327	0.523565	99998.000000	4.142419	3.445301	0.209237	0.205915	2.942615	3.528748	2.050203	1.972451	2.093239	1.712626	1.570137	2.244495	2.389794	2.226858	0.000000	4.999991	19585.000000		1
11737.501953	1379.038696	3.857757	5.960867	620.873779	2635.757812	96.117050	64.838692	64.567322	75.752045	30.828136	152.719070	196.363235	142.382385	0.646695	99998.000000	4.069576	3.139576	0.586335	0.775309	2.793003	3.420906	1.982800	1.811834	1.810013	1.879394	1.488947	2.183893	2.293060	2.153456	0.000000	4.999991	19610.000000		1
9326.971680	6729.686035	2.217208	5.501390	1602.717651	6122.183594	218.526062	165.362411	219.787308	106.203964	70.814980	363.461792	466.674530	243.794220	1.031647	0.000000	3.969741	3.827995	0.345806	0.740472	3.204857	3.786906	2.339503	2.218437	2.342003	2.026141	1.850125	2.560459	2.669014	2.387023	0.013531	0.000000	19645.000000		1
7268.181152	2304.009277	2.605759	3.506211	455.499054	1519.117554	71.542740	51.779057	56.506428	39.157314	21.783531	111.763947	119.541130	125.822708	0.515343	0.000000	3.861426	3.362484	0.415934	0.544838	2.658488	3.181591	1.854566	1.714154	1.752098	1.592813	1.338128	2.048302	2.077517	2.099759	0.000000	0.000000	19703.000000		1
16369.277344	3739.946045	2.957305	2.402232	1361.557007	4529.672852	187.765762	142.992966	149.641510	61.144371	55.809505	311.587128	391.847595	255.799210	0.175352	0.000000	4.214029	3.572865	0.470896	0.380615	3.134036	3.656067	2.273616	2.155315	2.175052	1.786356	1.746708	2.493580	2.593117	2.407899	0.000000	0.000000	19739.000000		1
4466.900391	799.644287	2.093859	2.013681	279.895538	982.139954	48.843338	28.928553	22.906012	19.365879	13.001042	52.038090	60.219250	44.634033	0.626543	99998.000000	3.650006	2.902897	0.320947	0.303991	2.446996	2.992173	1.688805	1.461327	1.359949	1.287037	1.113978	1.716321	1.779735	1.649666	0.000000	4.999991	19774.000000		1
10417.122070	1353.927856	3.913265	3.944102	720.814697	2992.256592	113.105370	70.229065	100.017982	52.176861	27.673471	130.238617	192.986542	125.326225	2.171957	0.000000	4.017748	3.131596	0.592539	0.595948	2.857824	3.475999	2.053483	1.846517	2.000078	1.717478	1.442064	2.114740	2.285527	2.098042	0.336851	0.000000	19805.000000		1
5517.548828	1369.611694	2.229543	3.305768	378.775635	1124.300293	50.493137	48.371525	50.789177	6.263073	19.439890	60.965515	98.099899	84.331001	0.532078	0.000000	3.741746	3.136597	0.348216	0.519272	2.578382	3.050882	1.703232	1.684590	1.705771	0.796788	1.288694	1.785084	1.991669	1.925987	0.000000	0.000000	19865.000000		1
21251.912109	5862.677734	3.012813	4.977154	2119.222412	7479.953613	295.749054	220.851196	262.179474	129.005127	109.864357	488.069489	652.019531	315.836517	0.545907	0.000000	4.327398	3.768096	0.478972	0.696981	3.326177	3.873899	2.470923	2.344100	2.418599	2.110607	2.040857	2.688482	2.814261	2.499462	0.000000	0.000000	19885.000000		1
8416.938477	2951.070068	2.383730	3.533965	1302.799438	4722.791992	179.168304	134.265991	171.289352	72.017632	71.576660	302.783051	428.618103	173.025497	0.582087	0.000000	3.925154	3.469980	0.377257	0.548262	3.114877	3.674199	2.253261	2.127966	2.233730	1.857439	1.854771	2.481132	2.632071	2.238110	0.000000	0.000000	19906.000000		1
5908.363281	1220.479004	3.136162	2.442321	798.922729	2657.871338	124.573792	88.213432	86.702400	51.424427	36.659485	160.554855	203.477417	119.285179	0.325634	0.000000	3.771467	3.086530	0.496399	0.387803	2.902505	3.424534	2.095427	1.945535	1.938031	1.711169	1.564186	2.205623	2.308516	2.076586	0.000000	0.000000	19943.000000		1
4779.541992	1598.992554	3.111492	1.659051	718.073242	2657.689453	105.695145	77.111969	86.227501	62.532055	33.131691	179.655533	226.966263	188.792648	1.167622	0.000000	3.679386	3.203846	0.492969	0.219860	2.856169	3.424504	2.024055	1.887122	1.935646	1.796103	1.520244	2.254441	2.355961	2.275985	0.067302	0.000000	19961.000000		1
4895.438477	1238.287598	3.120744	4.169215	373.255737	2178.531982	64.391548	39.299168	73.195625	39.447186	26.766851	149.980713	191.395325	104.554161	0.191893	99998.000000	3.689792	3.092822	0.494258	0.620054	2.572006	3.338164	1.808829	1.594383	1.864485	1.596016	1.427597	2.176035	2.281931	2.019341	0.000000	4.999991	19991.000000		1
13695.839844	5176.598145	2.793867	4.341904	985.636902	3544.144043	130.247879	105.766075	110.786400	69.402626	60.441280	283.296906	348.715332	219.562195	0.410319	0.000000	4.136589	3.714045	0.446206	0.637680	2.993717	3.549511	2.114771	2.024346	2.044487	1.841376	1.781334	2.452242	2.542471	2.341558	0.000000	0.000000	20047.000000		1
5887.930176	1976.759766	1.862578	1.665219	401.471954	1582.907715	52.698013	45.904533	48.920433	11.952572	23.960649	96.659790	112.035309	80.084694	0.203103	8373.065430	3.769963	3.295954	0.270115	0.221471	2.603655	3.199455	1.721794	1.661856	1.689490	1.077461	1.379499	1.985246	2.049355	1.903550	0.000000	3.922884	20088.000000		1
6146.711426	549.327942	1.982844	3.096074	496.404846	1478.856201	72.844078	53.425774	64.080093	23.954483	32.070885	111.384644	163.071182	79.850334	0.230666	2650.856201	3.788643	2.739832	0.297289	0.490811	2.695836	3.169926	1.862394	1.727751	1.806723	1.379387	1.506111	2.046825	2.212377	1.902277	0.000000	3.423386	20144.000000		1
9660.040039	2144.416504	2.861710	3.496960	898.518188	3352.357178	128.557983	94.541260	134.719299	74.207092	52.580830	198.244308	251.596085	131.894592	0.929008	99998.000000	3.984979	3.331309	0.456626	0.543691	2.953527	3.525350	2.109099	1.975621	2.129430	1.870445	1.720827	2.297201	2.400704	2.120227	0.000000	4.999991	20192.000000		1
8844.298828	2677.647461	3.096074	4.462170	883.793335	2934.559814	127.241226	92.820534	123.667175	78.175858	43.295692	199.178680	258.392639	187.704102	0.031722	0.000000	3.946663	3.427753	0.490811	0.649546	2.946351	3.467543	2.104628	1.967644	2.092254	1.893073	1.636445	2.299243	2.412280	2.273474	0.000000	0.000000	20281.000000		1
16236.831055	4737.575684	3.210172	6.044128	2917.694824	9827.520508	422.222412	300.985229	331.350800	152.645065	131.817490	644.976318	816.009705	384.816681	0.227460	0.000000	4.210501	3.675556	0.506528	0.781334	3.465040	3.992444	2.625541	2.478545	2.520288	2.183683	2.119973	2.809544	2.911695	2.585254	0.000000	0.000000	20322.000000		1
7126.915039	2619.549805	1.779317	3.583304	873.657104	2322.172363	112.044563	82.675034	69.985451	51.134556	18.215645	110.444107	168.051422	173.935196	0.187169	99998.000000	3.852902	3.418227	0.250253	0.554284	2.941341	3.365895	2.049391	1.917374	1.845008	1.708714	1.260445	2.043143	2.225442	2.240387	0.000000	4.999991	20371.000000		1
25610.636719	7071.306152	3.530881	5.239272	3084.111816	11032.673828	451.505615	320.708832	373.379089	202.919266	119.093994	621.829773	825.572388	450.389282	1.320998	99998.000000	4.408421	3.849500	0.547883	0.719271	3.489130	4.042681	2.654663	2.506111	2.572150	2.307323	2.075890	2.793672	2.916755	2.653588	0.120902	4.999991	20446.000000		1
9194.808594	1858.236328	2.081524	3.151581	755.485168	2635.455566	102.327705	80.738449	98.365097	57.249611	33.356804	149.237534	233.321838	122.415176	0.153572	99998.000000	3.963543	3.269101	0.318381	0.498528	2.878226	3.420856	2.009993	1.907080	1.992841	1.757773	1.523184	2.173878	2.367955	2.087835	0.000000	4.999991	20489.000000		1
7596.969238	1246.410156	0.792521	2.016765	661.424927	1914.582397	100.270851	72.455528	75.175385	46.909832	29.156750	136.270416	147.378036	113.814629	1.294752	0.000000	3.880640	3.095661	0.000000	0.304655	2.820481	3.282074	2.001175	1.860072	1.876076	1.671264	1.464739	2.134402	2.168433	2.056198	0.112187	0.000000	20576.000000		1
14136.098633	3773.234863	1.535702	3.392113	1397.479492	5410.845215	204.337784	143.412354	201.044342	80.294388	72.751564	364.470154	461.490753	220.730942	1.097183	0.000000	4.150330	3.576714	0.186307	0.530470	3.145345	3.733265	2.310349	2.156587	2.303292	1.904685	1.861842	2.561662	2.664163	2.343863	0.040279	0.000000	20621.000000		1
14181.087891	2665.528320	3.789915	5.106671	1260.040283	3982.537598	181.218994	125.366318	135.030746	75.468338	49.907227	231.715210	291.730927	177.857712	1.123958	0.000000	4.151710	3.425783	0.578629	0.708138	3.100384	3.600160	2.258204	2.098181	2.130433	1.877765	1.698163	2.364954	2.464983	2.250073	0.050750	0.000000	20637.000000		1
6795.520996	493.021973	3.284182	2.948054	506.565765	1518.402100	58.637291	50.696667	62.013985	42.515507	14.755690	56.864143	78.323883	57.989708	0.071871	0.000000	3.832223	2.692866	0.516427	0.469535	2.704636	3.181387	1.768174	1.704979	1.792490	1.628547	1.168959	1.754838	1.893894	1.763351	0.000000	0.000000	20658.000000		1
14125.392578	2858.351318	2.636597	4.872307	1081.886597	3284.345215	154.257858	113.123871	112.679817	81.830093	36.480629	203.619263	252.885086	193.803726	0.521777	0.000000	4.150001	3.456116	0.421044	0.687735	3.034182	3.516449	2.188247	2.053554	2.051846	1.912913	1.562062	2.308819	2.402923	2.287362	0.000000	0.000000	20757.000000		1
7210.792480	2573.802490	3.518546	2.544085	793.156128	2637.910400	107.381950	84.007210	112.815498	74.928680	42.025192	192.545563	252.114151	151.201874	0.925352	0.000000	3.857983	3.410575	0.546363	0.405532	2.899359	3.421260	2.030931	1.924317	2.052369	1.874648	1.623510	2.284534	2.401597	2.179557	0.000000	0.000000	20835.000000		1
6742.416016	2448.393066	2.726025	5.051164	1271.268188	4376.426758	182.770111	132.594604	159.299774	76.433548	60.968597	306.483551	446.975586	246.736099	1.729704	99998.000000	3.828815	3.388881	0.435530	0.703391	3.104237	3.641120	2.261905	2.122526	2.202215	1.883284	1.785106	2.486407	2.650284	2.392233	0.237972	4.999991	20921.000000		1
5862.952148	1122.869507	2.985059	2.639680	362.071014	1353.011963	55.997612	39.231323	59.340385	19.942539	14.764941	80.556511	104.051514	52.294041	0.148901	99998.000000	3.768116	3.050329	0.474953	0.421551	2.558794	3.131302	1.748170	1.593633	1.773350	1.299780	1.169232	1.906101	2.017248	1.718452	0.000000	4.999991	20950.000000		1
5885.371094	1081.374634	0.872698	2.022933	244.087173	1036.102295	48.516460	28.012682	60.496788	55.442539	5.464385	38.179768	47.372395	81.971947	2.073822	0.000000	3.769774	3.033976	0.000000	0.305981	2.387545	3.015403	1.685889	1.447355	1.781732	1.743843	0.737541	1.581833	1.675525	1.913665	0.316771	0.000000	20974.000000		1
10657.820312	3451.493164	2.383730	4.388160	1023.286255	3619.467529	125.455742	108.085045	118.430984	72.850243	39.502693	195.299347	261.414703	206.866440	0.250706	0.000000	4.027668	3.538007	0.377257	0.642282	3.009997	3.558645	2.098490	2.033766	2.073465	1.862431	1.596627	2.290701	2.417330	2.315690	0.000000	0.000000	21015.000000		1
5575.097656	571.990356	2.513247	4.203136	327.030487	1346.548462	59.411312	33.079266	42.302727	33.082348	19.973375	57.024498	67.984108	65.578789	0.312223	0.000000	3.746253	2.757389	0.400235	0.623573	2.514588	3.129222	1.773869	1.519556	1.626368	1.519596	1.300452	1.756061	1.832407	1.816763	0.000000	0.000000	21060.000000		1
10618.999023	2077.329834	2.451572	3.817669	817.610168	3237.931885	97.902534	85.246872	109.108841	58.208652	45.577660	205.969086	255.407578	193.427505	0.629568	0.000000	4.026083	3.317505	0.389445	0.581798	2.912546	3.510268	1.990794	1.930678	2.037860	1.764988	1.658752	2.313802	2.407234	2.286518	0.000000	0.000000	21136.000000		1
9801.827148	3160.391357	2.235711	3.734408	1136.650635	4119.054688	158.864975	120.611191	139.940063	78.632256	41.920345	215.232635	264.402832	176.429947	1.157034	0.000000	3.991307	3.499741	0.349416	0.572222	3.055627	3.614798	2.201028	2.081388	2.145942	1.895601	1.622425	2.332908	2.422266	2.246572	0.063346	0.000000	21201.000000		1
15144.419922	3929.102539	2.830872	3.981107	1582.537720	5788.923828	240.096817	162.735062	196.724030	101.023285	77.256905	375.553131	487.313995	283.296906	2.213157	0.000000	4.180253	3.594293	0.451920	0.600004	3.199354	3.762598	2.380386	2.211481	2.293857	2.004421	1.887937	2.574671	2.687809	2.452242	0.345012	0.000000	21311.000000		1
9612.938477	3032.317383	3.099157	3.083739	980.539490	3528.133301	116.108932	103.872658	131.194580	39.095638	58.631126	243.186722	325.778503	263.588745	0.550554	99998.000000	3.982856	3.481775	0.491244	0.489078	2.991465	3.547545	2.064866	2.016501	2.117916	1.592128	1.768128	2.385940	2.512923	2.420927	0.000000	4.999991	21362.000000		1
6577.389648	2059.437988	2.214124	2.793867	1076.971069	3822.938721	154.408966	111.187286	116.139771	66.796867	43.369701	256.425201	297.321747	250.683289	1.467264	99998.000000	3.818053	3.313749	0.345202	0.446206	3.032204	3.582397	2.188673	2.046055	2.064981	1.824756	1.637186	2.408961	2.473227	2.399125	0.166508	4.999991	21405.000000		1
5969.168457	1770.941772	2.044519	3.429117	302.678223	1341.719360	49.867138	31.161180	38.037918	52.472900	21.931549	81.626564	87.775543	69.606148	0.369557	0.000000	3.775914	3.248204	0.310591	0.535182	2.480981	3.127662	1.697814	1.493614	1.580217	1.719935	1.341069	1.911831	1.943374	1.842648	0.000000	0.000000	21433.000000		1
8038.961426	3363.850098	4.221638	3.071404	873.580017	2941.075684	142.231277	95.592819	98.062889	69.273109	51.483017	215.926468	288.900055	119.396194	1.886112	0.000000	3.905200	3.526837	0.625481	0.487337	2.941303	3.468506	2.152995	1.980425	1.991505	1.840565	1.711664	2.334306	2.460748	2.076990	0.275568	0.000000	21498.000000		1
10138.565430	2364.444336	3.672733	4.163047	773.666870	3036.933838	116.081177	81.521721	112.803162	44.806725	40.646759	185.961777	250.760391	138.429031	0.706096	0.000000	4.005977	3.373729	0.564989	0.619411	2.888554	3.482435	2.064762	1.911273	2.052321	1.651343	1.609026	2.269424	2.399259	2.141227	0.000000	0.000000	21519.000000		1
5195.711426	2149.812988	1.979760	3.953353	650.853882	2148.539551	101.652367	63.142635	50.382122	31.632992	19.248697	99.271721	161.504654	84.099724	0.352439	0.000000	3.715645	3.332401	0.296613	0.596966	2.813483	3.332143	2.007118	1.800323	1.702276	1.500140	1.284401	1.996826	2.208185	1.924795	0.000000	0.000000	21551.000000		1
10604.095703	2353.941162	1.480195	3.681984	859.808044	4075.203857	121.853935	83.738922	148.102722	73.763031	39.379345	188.459610	283.232147	157.875092	1.516871	0.000000	4.025474	3.371796	0.170319	0.566082	2.934402	3.610149	2.085840	1.922927	2.170563	1.867839	1.595268	2.275218	2.452142	2.198314	0.180949	0.000000	21582.000000		1
9140.165039	2811.993408	1.652884	3.185502	644.778931	2506.956299	90.199356	71.370049	87.658356	44.837563	36.045822	158.695358	202.922348	109.189018	0.647166	99998.000000	3.960954	3.449014	0.218242	0.503178	2.809411	3.399147	1.955203	1.853516	1.942793	1.651642	1.556855	2.200564	2.307330	2.038179	0.000000	4.999991	21647.000000		1
22644.072266	6923.927734	3.083739	4.255559	2725.272705	9767.826172	391.690338	277.841766	330.382507	184.401413	148.821228	718.652954	901.941162	545.538025	0.764864	0.000000	4.354955	3.840353	0.489078	0.628957	3.435410	3.989798	2.592943	2.443798	2.519017	2.265764	2.172665	2.856519	2.955178	2.736825	0.000000	0.000000	21687.000000		1
9645.851562	2402.284912	2.661267	2.220292	1109.473755	3932.343506	157.168915	119.427032	119.686066	65.122398	55.007732	248.348907	320.292511	189.930557	0.764284	0.000000	3.984341	3.380625	0.425088	0.346410	3.045117	3.594651	2.196367	2.077103	2.078044	1.813730	1.740424	2.395062	2.505547	2.278595	0.000000	0.000000	21730.000000		1
9085.267578	1268.317139	1.060806	2.285050	409.273804	1743.157349	66.133858	48.097073	60.999435	17.811674	28.962475	96.971252	120.182549	106.718948	2.383361	99998.000000	3.958338	3.103228	0.025636	0.358896	2.612014	3.241337	1.820424	1.682119	1.785326	1.250705	1.461836	1.986643	2.079841	2.028242	0.377190	4.999991	21785.000000		1
8839.721680	754.023438	2.312804	4.798297	380.977417	1491.638306	73.362144	45.263119	62.081829	26.603415	16.670692	80.488663	85.265373	66.651932	0.434908	0.000000	3.946439	2.877385	0.364139	0.681087	2.580899	3.173664	1.865472	1.655744	1.792964	1.424937	1.221954	1.905735	1.930773	1.823813	0.000000	0.000000	21846.000000		1
23525.253906	5980.933105	2.880212	4.989489	2365.184570	9194.888672	340.071625	244.626831	307.427155	137.013596	108.584610	572.671875	653.999329	527.343994	0.145719	0.000000	4.371534	3.776769	0.459424	0.698056	3.373865	3.963547	2.531570	2.388504	2.487742	2.136764	2.035768	2.757906	2.815577	2.722094	0.000000	0.000000	21895.000000		1
25670.751953	5363.648438	2.396065	3.549383	3604.634766	12794.292969	537.517273	370.526642	404.179474	214.433945	172.010941	820.912842	1117.198486	575.783386	0.236592	0.000000	4.409439	3.729460	0.379499	0.550153	3.556861	4.107016	2.730392	2.568820	2.606574	2.331294	2.235556	2.914297	3.048130	2.760259	0.000000	0.000000	21968.000000		1
7833.239258	1049.908203	1.692973	3.737491	404.031464	984.739563	52.294041	39.425598	30.942234	39.040134	9.645935	53.946926	49.287395	65.628128	0.288089	99998.000000	3.893941	3.021151	0.228650	0.572580	2.606415	2.993321	1.718452	1.595778	1.490552	1.591511	0.984344	1.731967	1.692736	1.817090	0.000000	4.999991	21987.000000		1
5435.351562	1148.014282	1.736145	3.225591	222.756958	890.676270	42.311981	32.003040	45.195274	7.734017	17.898020	60.863750	63.410919	65.514030	0.020175	0.000000	3.735228	3.059947	0.239586	0.508609	2.347831	2.949720	1.626463	1.505191	1.655093	0.888405	1.252805	1.784359	1.802164	1.816334	0.000000	0.000000	22024.000000		1
8937.399414	1001.434937	2.907966	3.527797	691.704163	2250.376953	88.669823	76.100502	82.989578	38.050251	33.433895	138.169998	177.490753	147.732666	1.396522	5519.196777	3.951211	3.000623	0.463589	0.547504	2.839920	3.352255	1.947776	1.881387	1.919024	1.580358	1.524187	2.140414	2.249176	2.169477	0.145048	3.741876	22089.000000		1
26309.820312	9476.119141	3.083739	3.718989	2719.660156	9449.848633	378.513519	274.320160	309.675201	156.135864	122.874657	615.779480	783.547180	449.248322	1.429982	99998.000000	4.420118	3.976630	0.489078	0.570425	3.434515	3.975425	2.578081	2.438258	2.490906	2.193503	2.089462	2.789425	2.894065	2.652487	0.155330	4.999991	22300.000000		1
6653.166504	726.972900	1.844076	1.603544	442.303741	1404.556641	56.965904	40.418564	38.565235	28.888464	11.946404	52.846031	76.825180	53.894501	2.074377	99998.000000	3.823028	2.861518	0.265779	0.205081	2.645721	3.147539	1.755615	1.606581	1.586196	1.460724	1.077237	1.723012	1.885504	1.731544	0.316888	4.999991	22337.000000		1
16770.265625	2566.099365	3.475374	2.260381	1453.054565	4234.503906	204.343948	144.763031	146.872314	44.393501	46.299255	225.766678	318.167816	196.930634	0.519827	99998.000000	4.224540	3.409273	0.541001	0.354182	3.162282	3.626802	2.310362	2.160658	2.166940	1.647319	1.665574	2.353660	2.502656	2.294313	0.000000	4.999991	22359.000000		1
10736.304688	1699.420654	2.568754	2.281967	775.569519	2886.879150	119.861839	81.493965	113.348984	65.806984	37.445839	178.292526	214.103989	157.156570	1.212217	99998.000000	4.030855	3.230301	0.409723	0.358309	2.889621	3.460429	2.078681	1.911125	2.054418	1.818272	1.573404	2.251133	2.330625	2.196332	0.083580	4.999991	22420.000000		1
8672.299805	3918.204590	3.352024	5.698749	1182.897461	3728.098389	175.295135	127.676033	155.232330	41.328266	44.251652	204.865097	244.589828	148.482025	3.137302	99998.000000	3.938134	3.593087	0.525307	0.755780	3.072947	3.571487	2.243770	2.106109	2.190982	1.616247	1.645929	2.311468	2.388438	2.171674	0.496556	4.999991	22472.000000		1
7347.876953	2603.394043	2.377563	3.867008	761.631042	3098.022705	85.953049	81.262680	115.590866	47.736275	34.500870	165.430252	225.896194	155.435852	0.644536	0.000000	3.866162	3.415540	0.376132	0.587375	2.881745	3.491085	1.934261	1.909891	2.062923	1.678849	1.537830	2.218615	2.353909	2.191551	0.000000	0.000000	22504.000000		1
9980.294922	1640.277588	3.407531	6.549861	741.025513	2620.487061	122.134560	75.039696	103.107887	39.524281	35.043606	187.960037	222.673691	169.399017	1.334784	0.000000	3.999143	3.214917	0.532440	0.816232	2.869833	3.418382	2.086838	1.875291	2.013292	1.596864	1.544609	2.274065	2.347669	2.228911	0.125411	0.000000	22586.000000		1
8651.006836	945.113525	2.069189	3.503127	555.221008	1606.455200	68.909225	60.441280	62.131168	48.448620	34.210999	80.309807	128.465469	108.905319	0.170044	99998.000000	3.937067	2.975484	0.315800	0.544456	2.744466	3.205869	1.838277	1.781334	1.793310	1.685281	1.534166	1.904769	2.108786	2.037049	0.000000	4.999991	22734.000000		1
10743.541992	3425.941162	1.066974	2.729109	1216.084717	4594.422363	164.187500	125.520500	144.084610	47.705437	56.524933	250.899155	321.473602	190.124832	0.347717	0.000000	4.031147	3.534780	0.028154	0.436021	3.084964	3.662231	2.215340	2.098715	2.158617	1.678568	1.752240	2.399499	2.507145	2.279039	0.000000	0.000000	22770.000000		1
32928.023438	6542.321289	1.890332	4.422081	2723.200439	9425.416992	387.792480	282.544464	302.280396	145.904022	123.627083	643.107544	865.300171	466.427826	0.385867	99998.000000	4.517566	3.815732	0.276538	0.645627	3.435080	3.974301	2.588599	2.451087	2.480410	2.164067	2.092114	2.808284	2.937167	2.668784	0.000000	4.999991	22824.000000		1
16722.863281	6210.634277	2.574922	4.816800	1700.885498	5750.093262	244.136520	179.387253	191.475510	84.454353	76.720337	348.049255	441.224426	255.244141	0.791456	0.000000	4.223310	3.793136	0.410764	0.682759	3.230675	3.759675	2.387633	2.253792	2.282113	1.926622	1.884910	2.541641	2.644660	2.406956	0.000000	0.000000	22914.000000		1
6750.248535	1504.192261	2.584173	2.892547	376.179108	1592.347046	60.888420	40.643677	45.947708	32.237404	17.907270	81.756081	94.334656	85.043350	1.032944	0.000000	3.829320	3.177303	0.412322	0.461280	2.575395	3.202038	1.784535	1.608993	1.662264	1.508360	1.253029	1.912520	1.974671	1.929640	0.014077	0.000000	22939.000000		1
11854.703125	2891.517090	2.417651	3.287266	868.451782	3663.725342	113.719032	87.775543	133.377869	64.585823	50.946449	212.975327	254.063065	173.429474	0.994224	99998.000000	4.073891	3.461126	0.383394	0.516835	2.938746	3.563923	2.055833	1.943374	2.125084	1.810137	1.707114	2.328329	2.404942	2.239123	0.000000	4.999991	22963.000000		1
16146.693359	3354.139404	1.520283	2.248045	1198.313110	4643.160645	171.243103	127.460175	146.015030	52.716515	55.420952	302.548706	412.450043	194.133682	1.315801	99998.000000	4.208084	3.525581	0.181925	0.351805	3.078570	3.666814	2.233613	2.105375	2.164397	1.721947	1.743674	2.480795	2.615371	2.288101	0.119190	4.999991	23031.000000		1
6042.314941	552.223572	1.927337	3.324270	308.706909	1239.758545	49.302814	37.448925	47.064022	39.582870	15.514290	68.536095	76.152931	114.397453	0.481017	99998.000000	3.781203	2.742115	0.284958	0.521696	2.489546	3.093337	1.692872	1.573439	1.672689	1.597507	1.190732	1.835919	1.881687	2.058416	0.000000	4.999991	23077.000000		1
8756.914062	1593.188965	3.429117	2.047602	824.221680	2626.130371	109.426468	87.720032	135.928116	44.513767	28.247047	148.599197	201.799866	131.586212	0.646947	0.000000	3.942351	3.202267	0.535182	0.311246	2.916044	3.419316	2.039122	1.943099	2.133309	1.648494	1.450973	2.172016	2.304921	2.119210	0.000000	0.000000	23115.000000		1
10844.836914	1932.245972	2.297385	3.527797	989.476196	2920.248291	138.314941	101.051033	116.497482	49.401493	35.718945	199.693665	262.947327	191.185638	1.308429	0.000000	4.035223	3.286062	0.361234	0.547504	2.995405	3.465420	2.140869	2.004541	2.066317	1.693740	1.552899	2.300364	2.419869	2.281455	0.116750	0.000000	23157.000000		1
9642.357422	2838.686279	3.641896	4.551599	548.806824	1659.914917	75.933983	53.598465	66.584084	18.675121	10.873262	82.301903	111.785530	55.948273	0.229638	0.000000	3.984183	3.453117	0.561327	0.658164	2.739419	3.220086	1.880436	1.729152	1.823370	1.271263	1.036360	1.915410	2.048386	1.747787	0.000000	0.000000	23177.000000		1
14318.594727	4288.734375	2.636597	3.848506	579.517761	2399.062500	81.262680	65.128563	107.628647	37.248482	38.201355	118.671516	135.878784	128.761505	0.111902	0.000000	4.155900	3.632329	0.421044	0.585292	2.763067	3.380042	1.909891	1.813771	2.031928	1.571109	1.582079	2.074347	2.133152	2.109786	0.000000	0.000000	23221.000000		1
12286.049805	4483.830078	1.955090	2.938803	1458.114990	4502.927734	208.186279	152.253433	154.526154	72.526451	51.720467	313.603882	389.127747	239.529404	1.607923	0.000000	4.089412	3.651649	0.291167	0.468170	3.163792	3.653495	2.318452	2.182567	2.189002	1.860496	1.713662	2.496382	2.590092	2.379359	0.206265	0.000000	23312.000000		1
18982.437500	10713.241211	2.618094	4.619441	3329.734863	12305.461914	466.131775	339.649139	406.948669	202.798996	148.367920	723.213806	1003.177246	605.837463	1.235592	0.000000	4.278352	4.029921	0.417985	0.664589	3.522410	4.090098	2.668509	2.531030	2.609540	2.307066	2.171340	2.859267	3.001378	2.782356	0.091875	0.000000	23336.000000		1
7668.083496	1942.835571	2.328223	2.232627	664.983582	2561.412109	77.876740	68.366486	87.565849	35.703526	44.334911	149.746353	224.187805	118.412483	1.605632	99998.000000	3.884687	3.288436	0.367025	0.348816	2.822811	3.408479	1.891408	1.834843	1.942335	1.552711	1.646746	2.175356	2.350612	2.073397	0.205646	4.999991	23450.000000		1
23315.833984	4094.723877	3.614142	3.426034	1182.619995	4034.467773	144.661270	118.094856	151.612015	66.355888	42.968815	223.558731	328.516846	159.864105	1.039125	99998.000000	4.367651	3.612225	0.558005	0.534792	3.072845	3.605786	2.160352	2.072231	2.180734	1.821880	1.633153	2.349392	2.516558	2.203751	0.016668	4.999991	23468.000000		1
10987.244141	1665.021606	1.612795	3.213256	1176.002319	4326.395996	151.568848	114.351204	155.062714	76.424301	42.046780	248.142288	357.257294	208.975723	1.243888	99998.000000	4.040889	3.221420	0.207579	0.506945	3.070408	3.636126	2.180610	2.058241	2.190507	1.883232	1.623733	2.394701	2.552981	2.320096	0.094781	4.999991	23489.000000		1
12040.303711	4241.072266	3.025148	4.126042	1146.447754	3574.790283	150.902756	112.726067	115.189980	73.886383	41.078484	212.910568	280.644897	196.400238	0.322496	0.000000	4.080637	3.627476	0.480747	0.615534	3.059354	3.553251	2.178697	2.052024	2.061415	1.868564	1.613614	2.328197	2.448157	2.293142	0.000000	0.000000	23518.000000		1
10158.840820	2872.058594	3.234842	3.873176	961.546753	2931.229248	143.615875	97.612663	109.876694	69.353287	27.747480	153.045959	202.601639	182.409317	1.022502	99998.000000	4.006844	3.458193	0.509853	0.588067	2.982970	3.467050	2.157202	1.989506	2.040905	1.841067	1.443224	2.184822	2.306643	2.261047	0.009664	4.999991	23569.000000		1
12112.632812	3317.942627	3.376694	3.752910	1482.115723	5263.436523	208.732101	151.140198	168.316635	76.723419	84.805901	349.788483	469.739746	283.457275	1.550582	0.000000	4.083239	3.520869	0.528492	0.574368	3.170882	3.721269	2.319589	2.179380	2.226127	1.884928	1.928426	2.543806	2.671857	2.452488	0.190495	0.000000	23629.000000		1
7790.785156	1407.196289	2.883296	4.841470	647.915100	3123.155029	107.838341	66.799950	113.876305	51.489185	47.443321	197.556641	269.669861	153.107635	0.417957	0.000000	3.891581	3.148355	0.459889	0.684977	2.811518	3.494594	2.032773	1.824776	2.056433	1.711716	1.676175	2.295692	2.430832	2.184997	0.000000	0.000000	23705.000000		1
9937.823242	3954.133301	2.346725	3.336605	1114.376831	3670.965820	154.923950	111.649849	118.471077	36.061241	34.288090	201.920135	281.332581	157.905930	0.389195	0.000000	3.997291	3.597051	0.370462	0.523305	3.047032	3.564780	2.190119	2.047858	2.073612	1.557041	1.535143	2.305180	2.449220	2.198398	0.000000	0.000000	23750.000000		1
6958.191406	2520.814697	2.010598	3.768329	967.689575	3299.501709	142.114105	94.211304	104.470901	75.351158	26.365967	163.037262	188.730972	103.632126	1.019650	0.000000	3.842496	3.401541	0.303325	0.576149	2.985736	3.518448	2.152637	1.974103	2.018995	1.877090	1.421044	2.212287	2.275843	2.015494	0.008451	0.000000	23820.000000		1
13319.003906	3037.312988	1.810155	2.004430	1413.980591	5630.789551	197.350021	135.875702	175.464737	65.850159	62.880516	331.828796	464.065674	274.267731	1.280263	0.000000	4.124472	3.482490	0.257716	0.301991	3.150444	3.750569	2.295237	2.133142	2.244190	1.818557	1.798516	2.520914	2.666579	2.438175	0.107299	0.000000	23856.000000		1
11659.033203	2624.431396	1.646716	2.069189	961.281555	3373.042725	128.446976	86.190498	77.266159	37.448925	34.081482	191.185638	233.765900	180.176682	0.642329	0.000000	4.066662	3.419035	0.216619	0.315800	2.982851	3.528022	2.108724	1.935459	1.887989	1.573439	1.532519	2.281455	2.368781	2.255699	0.000000	0.000000	23877.000000		1
5740.746582	1970.737305	3.062153	4.298732	399.942413	1607.454346	60.709564	46.311588	62.630733	29.113577	17.725330	80.815544	118.289131	79.677643	0.158939	99998.000000	3.758968	3.294629	0.486027	0.633340	2.601997	3.206139	1.783257	1.665690	1.796788	1.464096	1.248594	1.907495	2.072945	1.901336	0.000000	4.999991	23914.000000		1
15425.561523	5187.955566	2.599592	3.540132	2162.191162	7827.213379	318.285004	214.902664	271.097656	126.106415	91.784401	473.782532	580.131409	463.772736	1.354430	0.000000	4.188241	3.714996	0.414905	0.549019	3.334894	3.893607	2.502816	2.332242	2.433126	2.100737	1.962769	2.675579	2.763526	2.666305	0.131757	0.000000	24001.000000		1
5868.533691	1594.869629	4.175382	7.212865	672.020691	2218.793213	101.615356	69.510551	84.136726	23.257557	37.667870	153.517761	215.238800	118.622177	0.043977	0.000000	3.768530	3.202725	0.620696	0.858108	2.827383	3.346117	2.006959	1.842051	1.924986	1.366564	1.575971	2.186159	2.332921	2.074166	0.000000	0.000000	24085.000000		1
6317.162109	2304.598145	0.508817	1.353761	751.889526	2257.543457	96.943497	73.966560	72.739227	45.509815	25.804726	132.014862	187.176773	132.267715	1.953893	99998.000000	3.800522	3.362595	0.000000	0.131542	2.876154	3.353636	1.986519	1.869035	1.861769	1.658105	1.411699	2.120623	2.272252	2.121454	0.290901	4.999991	24112.000000		1
8875.410156	1469.074585	2.590341	2.130863	687.328369	2292.253906	99.496834	67.086739	61.943062	28.351894	27.032053	119.346855	148.352509	85.320885	0.692197	0.000000	3.948189	3.167044	0.413357	0.328556	2.837164	3.360263	1.997809	1.826637	1.791993	1.452582	1.431879	2.076811	2.171295	1.931055	0.000000	0.000000	24133.000000		1
17191.119141	4862.250977	1.689889	2.753779	1735.694702	6280.400879	227.552170	178.230850	187.929214	88.512550	79.036224	372.598907	471.411133	209.533875	0.977394	0.000000	4.235304	3.686837	0.227858	0.439929	3.239473	3.797987	2.357081	2.250983	2.273994	1.947005	1.897826	2.571242	2.673400	2.321254	0.000000	0.000000	24178.000000		1
9839.698242	2412.828125	3.382861	5.057332	1203.339600	3953.118652	179.908401	120.925728	129.698975	33.982800	51.393589	239.409149	328.677216	166.669907	0.247906	0.000000	3.992982	3.382526	0.529284	0.703921	3.080388	3.596940	2.255051	2.082519	2.112936	1.531259	1.710909	2.379141	2.516770	2.221857	0.000000	0.000000	24289.000000		1
9855.743164	3465.135498	2.275799	4.533096	959.070496	3481.266602	139.317154	95.130257	117.135818	67.570885	43.326530	206.570404	261.935852	203.088867	1.379843	0.000000	3.993689	3.539720	0.357134	0.656395	2.981851	3.541737	2.144005	1.978319	2.068690	1.829760	1.636754	2.315068	2.418195	2.307686	0.139830	0.000000	24367.000000		1
10408.821289	2416.652100	1.551121	3.299600	854.960388	3575.342285	126.387032	88.093163	88.398453	37.202225	51.908573	209.006561	324.313721	191.981247	0.610699	0.000000	4.017402	3.383214	0.190646	0.518461	2.931946	3.553318	2.101702	1.944942	1.946445	1.570569	1.715239	2.320160	2.510965	2.283259	0.000000	0.000000	24437.000000		1
6340.465820	1711.462646	1.187239	1.671386	610.709778	1964.569824	87.044693	60.947014	64.736931	44.905403	18.813890	105.056808	158.485672	103.089386	0.632339	99998.000000	3.802121	3.233367	0.074538	0.223077	2.785835	3.293267	1.939742	1.784952	1.811152	1.652299	1.274479	2.021424	2.199990	2.013214	0.000000	4.999991	24518.000000		1
5529.282227	1733.779663	2.445405	3.685068	929.398743	3254.164551	135.003006	92.191452	105.408356	72.560371	43.440628	190.476379	221.905838	145.154663	0.003651	0.000000	3.742669	3.238994	0.388351	0.566445	2.968202	3.512439	2.130343	1.964691	2.022875	1.860700	1.637896	2.279841	2.346169	2.161831	0.000000	0.000000	24578.000000		1
21117.300781	4763.765625	1.659051	2.954222	1684.396729	5806.451660	237.518814	167.897247	205.256729	86.723984	67.919350	341.308197	433.860443	261.710754	0.871675	99998.000000	4.324638	3.677950	0.219860	0.470443	3.226444	3.763911	2.375698	2.225044	2.312297	1.938139	1.831993	2.533147	2.637350	2.417822	0.000000	4.999991	24630.000000		1
5810.275879	1865.153076	1.011466	2.578006	705.238708	2095.486816	95.836433	71.783272	68.832130	60.274757	26.939541	138.931686	175.270462	84.519112	1.835153	0.000000	3.764197	3.270715	0.004951	0.411284	2.848336	3.321285	1.981531	1.856023	1.837791	1.780136	1.430390	2.142801	2.243709	1.926955	0.263672	0.000000	24716.000000		1
23363.992188	7133.406250	2.837040	3.854673	2392.774658	8601.694336	335.199310	242.091995	285.103973	131.021896	104.338303	560.901245	689.246460	379.648315	0.647676	0.000000	4.368547	3.853297	0.452865	0.585988	3.378902	3.934584	2.525303	2.383981	2.455003	2.117344	2.018444	2.748886	2.838375	2.579381	0.000000	0.000000	24780.000000		1
28204.095703	7348.392090	2.026016	3.830003	2359.670654	8275.866211	342.924072	240.334259	309.181824	131.811325	129.985748	601.255066	822.519470	457.999969	0.523960	0.000000	4.450312	3.866192	0.306643	0.583199	3.372851	3.917814	2.535198	2.380816	2.490214	2.119953	2.113896	2.779059	2.915146	2.660866	0.000000	0.000000	24866.000000		1
21383.906250	5863.112305	2.383730	3.928683	1642.698364	7556.726562	225.652588	166.016159	248.604843	114.172340	80.584259	398.499237	541.671021	379.201172	0.362486	99998.000000	4.330087	3.768128	0.377257	0.594247	3.215558	3.878334	2.353440	2.220150	2.395509	2.057561	1.906250	2.600427	2.733736	2.578870	0.000000	4.999991	24911.000000		1
4529.524902	593.952759	2.121612	2.707523	280.965607	955.169556	37.600025	27.661137	27.920170	30.636944	11.193972	49.327484	65.705223	53.700226	0.689019	0.000000	3.656053	2.773752	0.326666	0.432572	2.448653	2.980080	1.575188	1.441870	1.445918	1.486245	1.048984	1.693089	1.817600	1.729976	0.000000	0.000000	24948.000000		1
14529.658203	4709.177246	3.099157	4.480672	1926.917358	7554.768066	263.998871	192.927948	247.926422	121.881691	104.483238	505.764008	707.332581	444.921814	1.426025	0.000000	4.162255	3.672945	0.491244	0.651343	3.284863	3.878221	2.421602	2.285395	2.394323	2.085938	2.019047	2.703948	2.849624	2.648284	0.154127	0.000000	24986.000000		1
16016.485352	3537.890137	3.512378	3.879343	1285.604492	3926.759033	181.925171	131.472122	124.098900	95.429382	51.587864	233.537704	319.308807	201.383560	1.776362	0.000000	4.204567	3.548744	0.545601	0.588758	3.109107	3.594034	2.259893	2.118834	2.093768	1.979682	1.712548	2.368357	2.504211	2.304024	0.249532	0.000000	25081.000000		1
16104.760742	5653.039062	3.580221	3.426034	1349.373169	5015.321777	203.147461	137.019760	158.155716	110.650711	64.456306	270.058411	399.304077	185.172348	0.056341	0.000000	4.206954	3.752282	0.553910	0.534792	3.130132	3.700299	2.307811	2.136783	2.199085	2.043954	1.809265	2.431458	2.601304	2.267576	0.000000	0.000000	25139.000000		1
18895.427734	4447.725586	2.479326	3.475374	1455.265625	4769.220703	214.486359	147.633987	167.295914	98.013550	62.125000	287.071411	360.415039	262.342896	0.467846	0.000000	4.276357	3.648138	0.394334	0.541001	3.162942	3.678447	2.331400	2.169186	2.223485	1.991286	1.793266	2.457990	2.556803	2.418869	0.000000	0.000000	25226.000000		1
11894.532227	2891.116211	2.389898	4.866140	1075.830078	3577.525391	161.584824	110.915916	125.390984	68.224640	37.498264	222.158707	303.372040	196.156616	0.401081	0.000000	4.075347	3.461066	0.378379	0.687185	3.031744	3.553583	2.208400	2.044994	2.098266	1.833941	1.574011	2.346663	2.481976	2.292603	0.000000	0.000000	25311.000000		1
9613.626953	2674.483398	2.772281	3.185502	727.697571	2968.283691	105.528625	73.346725	82.625694	77.068802	37.563023	189.440231	237.343033	131.425858	1.725231	99998.000000	3.982887	3.427240	0.442837	0.503178	2.861951	3.472505	2.023370	1.865381	1.917115	1.886879	1.574761	2.277472	2.375376	2.118681	0.236847	4.999991	25444.000000		1
19192.443359	4017.245117	2.389898	3.728240	1526.863892	5179.743652	195.678650	152.167084	185.668823	86.884338	68.292480	331.070190	419.585815	253.736191	1.012943	0.000000	4.283130	3.603928	0.378379	0.571504	3.183800	3.714308	2.291543	2.182321	2.268739	1.938941	1.834373	2.519920	2.622821	2.404382	0.005585	0.000000	25600.000000		1
14367.108398	2523.589844	2.778449	3.268763	1295.904175	3944.885010	184.592606	129.834656	147.445877	75.360405	54.353981	220.851196	307.929810	177.672699	0.345432	0.000000	4.157369	3.402019	0.443802	0.514383	3.112573	3.596034	2.266214	2.113391	2.168633	1.877143	1.735231	2.344100	2.488452	2.249621	0.000000	0.000000	25670.000000		1
10284.521484	5461.677734	2.331306	4.366574	590.135071	2073.660156	80.430077	58.695885	63.370831	30.171299	29.172169	114.641075	166.515732	73.895630	0.156939	99998.000000	4.012184	3.737326	0.367599	0.640141	2.770952	3.316738	1.905419	1.768608	1.801889	1.479594	1.464969	2.059340	2.221455	1.868619	0.000000	4.999991	25717.000000		1
10632.632812	3198.706787	1.449357	2.704439	807.729858	2775.648682	123.685677	83.162270	77.787308	70.642288	33.612751	144.510162	199.619659	140.763428	0.541367	0.000000	4.026641	3.504974	0.161175	0.432077	2.907266	3.443364	2.092319	1.919926	1.890909	1.849065	1.526504	2.159898	2.300203	2.148490	0.000000	0.000000	25773.000000		1
5381.793457	2887.048584	2.044519	2.880212	629.067261	2002.370239	102.768677	61.902973	71.629082	22.924515	27.654968	116.620834	152.561813	78.934464	0.082543	99998.000000	3.730927	3.460454	0.310591	0.459424	2.798697	3.301544	2.011861	1.791711	1.855089	1.360300	1.441773	2.066776	2.183446	1.897267	0.000000	4.999991	25791.000000		1
6213.801270	3198.632568	2.257297	3.321187	923.758606	3280.290039	135.437805	95.503387	91.062805	49.956566	38.811935	153.718216	210.079697	150.116409	0.654498	99998.000000	3.793357	3.504964	0.353589	0.521293	2.965559	3.515912	2.131740	1.980019	1.959341	1.698593	1.588965	2.186725	2.322384	2.176428	0.000000	4.999991	25833.000000		1
7947.627441	700.215332	2.109277	3.552467	534.593872	2307.604980	71.684593	51.726635	71.252869	25.101633	20.355759	103.826401	133.192841	76.279366	0.405847	0.000000	3.900238	2.845232	0.324134	0.550530	2.728024	3.363162	1.855426	1.713714	1.852802	1.399702	1.308687	2.016308	2.124481	1.882407	0.000000	0.000000	25867.000000		1
9248.434570	2504.393555	3.179335	5.211518	792.098389	2541.472656	125.878212	77.522110	95.586647	69.044914	35.549339	181.141891	263.227936	129.029800	0.553255	0.000000	3.966068	3.398703	0.502336	0.716964	2.898779	3.405085	2.099951	1.889426	1.980397	1.839132	1.550832	2.258019	2.420332	2.110690	0.000000	0.000000	25922.000000		1
5777.375488	2955.060547	1.662135	3.305768	579.742859	1914.283203	82.505432	56.102459	51.372005	37.988579	20.442104	113.796127	133.192841	115.180725	0.192532	0.000000	3.761731	3.470566	0.220666	0.519272	2.763235	3.282006	1.916483	1.748982	1.710726	1.579653	1.310526	2.056128	2.124481	2.061380	0.000000	0.000000	25976.000000		1
12861.031250	2804.934814	4.030447	4.360406	1008.789612	3734.463135	142.336136	100.930771	116.256950	78.481148	32.157227	198.225815	270.687500	126.217430	0.488994	0.000000	4.109276	3.447923	0.605353	0.639527	3.003801	3.572228	2.153315	2.004024	2.065419	1.894765	1.507279	2.297160	2.432468	2.101119	0.000000	0.000000	26005.000000		1
11714.636719	2400.712158	2.988143	4.196969	813.379272	3004.372559	124.373352	83.624825	99.891548	60.188412	38.491226	155.654800	233.306427	184.678940	0.204188	0.000000	4.068729	3.380340	0.475401	0.622936	2.910293	3.477754	2.094727	1.922335	1.999529	1.779513	1.585362	2.192163	2.367927	2.266417	0.000000	0.000000	26077.000000		1
6908.580078	3396.364990	1.915002	3.142330	1102.979370	3685.111084	150.298340	108.914566	122.005043	54.116531	42.123871	218.322540	290.774963	194.309464	0.429111	0.000000	3.839389	3.531014	0.282169	0.497252	3.042567	3.566451	2.176954	2.037086	2.086378	1.733330	1.624528	2.339099	2.463557	2.288494	0.000000	0.000000	26111.000000		1
16465.212891	2892.001221	3.475374	4.070535	1376.531616	5127.560547	206.755432	137.753693	179.661697	95.546562	59.309547	295.033630	416.890656	269.053131	0.813287	0.000000	4.216568	3.461199	0.541001	0.609652	3.138786	3.709911	2.315457	2.139103	2.254456	1.980215	1.773125	2.469872	2.620022	2.429838	0.000000	0.000000	26133.000000		1
1905.402100	777.953247	2.090775	3.867008	227.231461	1176.273682	45.167522	21.530664	39.558201	21.558418	21.006428	67.478371	108.467430	79.282921	0.100992	0.000000	3.279987	2.890954	0.320307	0.587375	2.356468	3.070508	1.654826	1.333057	1.597237	1.333617	1.322352	1.829165	2.035299	1.899180	0.000000	0.000000	26189.000000		1
7550.925781	3056.096191	3.586388	3.481541	819.195190	2771.084717	116.408051	84.044212	103.860321	65.754562	56.876476	205.269073	260.862701	187.941544	1.216139	0.000000	3.878000	3.485167	0.554657	0.541772	2.913387	3.442650	2.065983	1.924508	2.016450	1.817926	1.754933	2.312324	2.416412	2.274023	0.084983	0.000000	26245.000000		1
7386.658203	1560.797363	3.142330	5.535311	595.232483	2097.429688	85.801949	58.933331	63.722378	53.687893	17.349113	81.583389	117.749481	85.539825	0.484720	0.000000	3.868448	3.193347	0.497252	0.743142	2.774687	3.321687	1.933497	1.770361	1.804292	1.729876	1.239277	1.911602	2.070959	1.932168	0.000000	0.000000	26271.000000		1
10961.748047	770.151428	2.621178	3.071404	671.672241	2245.779053	94.920563	69.744919	78.271454	29.098160	38.771847	129.187073	175.057678	88.546478	0.628057	0.000000	4.039880	2.886576	0.418496	0.487337	2.827157	3.351367	1.977360	1.843513	1.893603	1.463866	1.588516	2.111219	2.243181	1.947171	0.000000	0.000000	26346.000000		1
7084.125000	2971.071289	2.466991	2.652015	884.869568	2744.934570	125.101112	85.505905	101.519760	64.758514	36.018070	165.649200	246.643585	145.367447	0.205297	0.000000	3.850286	3.472913	0.392168	0.423576	2.946879	3.438532	2.097261	1.931996	2.006551	1.811297	1.556520	2.219189	2.392070	2.162467	0.000000	0.000000	26389.000000		1
6136.732422	3787.478760	1.859494	2.510163	1022.854553	2743.781250	149.718597	96.440849	95.824097	36.215427	25.332914	154.655670	217.671860	116.241531	0.662181	0.000000	3.787937	3.578350	0.269395	0.399702	3.009814	3.438349	2.175276	1.984261	1.981475	1.558894	1.403685	2.189366	2.337802	2.065361	0.000000	0.000000	26423.000000		1
6859.666016	2530.963135	2.445405	4.394328	565.511414	2505.155273	99.617096	60.009556	72.874916	28.228544	27.223246	156.237625	192.952621	115.714211	0.016673	99998.000000	3.836303	3.403286	0.388351	0.642892	2.752441	3.398835	1.998334	1.778220	1.862578	1.450688	1.434940	2.193786	2.285451	2.063387	0.000000	4.999991	26497.000000		1
12945.415039	4507.087891	2.500912	3.096074	1833.507812	7049.019531	248.734375	182.585083	225.523071	105.488533	94.720116	485.491486	662.908264	375.044312	1.421489	99998.000000	4.112116	3.653896	0.398098	0.490811	3.263283	3.848129	2.395736	2.261465	2.353191	2.023205	1.976442	2.686182	2.821453	2.574083	0.152744	4.999991	26533.000000		1
26648.146484	6869.891602	3.382861	4.579352	2729.114990	11351.803711	404.259644	275.599915	371.790955	143.245834	146.795212	697.708252	894.191711	512.246033	1.742784	99998.000000	4.425667	3.836950	0.529284	0.660804	3.436022	4.055065	2.606660	2.440279	2.570299	2.156082	2.166712	2.843674	2.951431	2.709479	0.241244	4.999991	26626.000000		1
16208.235352	3870.221680	3.826920	3.509295	1029.685059	3578.086670	152.830093	98.417519	122.341164	70.235237	56.808636	275.427216	388.569580	189.853455	2.247232	0.000000	4.209736	3.587736	0.582849	0.545220	3.012704	3.553651	2.184209	1.993072	2.087573	1.846555	1.754414	2.440007	2.589469	2.278419	0.351648	0.000000	26647.000000		1
8626.142578	2147.299805	1.199574	2.004430	975.873779	3247.577881	142.107925	101.661613	117.327011	55.473377	48.155663	191.521759	358.681976	219.975418	0.229417	0.000000	3.935817	3.331893	0.079027	0.301991	2.989394	3.511559	2.152618	2.007157	2.069398	1.744085	1.682647	2.282218	2.554710	2.342374	0.000000	0.000000	26695.000000		1
6601.313477	2330.375244	2.254213	5.325617	856.101379	3377.779297	128.400711	86.751740	111.597420	98.303421	47.452572	195.666306	249.092087	151.066193	1.433160	0.000000	3.819630	3.367426	0.352995	0.726370	2.932525	3.528631	2.108567	1.938278	2.047654	1.992569	1.676260	2.291516	2.396360	2.179167	0.156295	0.000000	26737.000000		1
8013.946289	2324.799805	3.666565	5.726503	796.887451	2499.280762	109.034836	78.845032	84.253914	43.129169	28.783617	158.084778	232.597168	150.415527	0.242486	0.000000	3.903847	3.366385	0.564259	0.757890	2.901397	3.397815	2.037565	1.896774	1.925590	1.634771	1.459145	2.198890	2.366604	2.177293	0.000000	0.000000	26879.000000		1
20912.562500	5280.831543	2.322055	2.016765	1751.165771	6276.629395	236.572098	170.740448	238.752304	135.946625	75.600937	387.518036	569.070068	255.907150	2.083996	99998.000000	4.320407	3.722702	0.365873	0.304655	3.243327	3.797726	2.373964	2.232337	2.377948	2.133368	1.878527	2.588292	2.755166	2.408082	0.318897	4.999991	26907.000000		1
12338.412109	2940.671875	2.559503	4.021195	949.606506	3228.544922	119.729240	88.725334	117.413353	36.428207	31.814932	171.616226	234.379562	141.993835	0.075171	0.000000	4.091259	3.468446	0.408156	0.604355	2.977544	3.509007	2.078200	1.948048	2.069717	1.561438	1.502631	2.234558	2.369920	2.152270	0.000000	0.000000	26950.000000		1
9757.837891	2879.638428	1.908834	3.789915	853.918091	2613.641357	112.470123	88.012985	100.101242	54.264549	38.374046	185.400543	238.505600	152.228760	1.988884	0.000000	3.989354	3.459338	0.280768	0.578629	2.931416	3.417246	2.051037	1.944547	2.000439	1.734516	1.584038	2.268111	2.377499	2.182497	0.298609	0.000000	27027.000000		1
12013.188477	3054.116455	2.809286	3.546299	1071.312378	4106.599609	153.147720	107.505302	154.775925	70.488098	45.093513	210.317154	260.686951	155.738052	1.339739	0.000000	4.079659	3.484886	0.448596	0.549775	3.029916	3.613482	2.185111	2.031430	2.189703	1.848116	1.654114	2.322875	2.416119	2.192395	0.127020	0.000000	27077.000000		1
7742.922852	3209.949951	1.711475	3.922516	1143.314697	3678.579590	159.466293	115.208481	111.680679	48.439369	40.113274	193.476852	282.896027	131.114410	0.008340	0.000000	3.888905	3.506498	0.233371	0.593565	3.058166	3.565680	2.202669	2.061484	2.047978	1.685198	1.603288	2.286629	2.451627	2.117651	0.000000	0.000000	27111.000000		1
9761.263672	3519.230469	2.482410	3.379778	1027.205688	3094.941895	146.243225	102.663834	94.445663	51.742054	31.796431	199.215698	253.316803	135.070847	0.962301	99998.000000	3.989506	3.546448	0.394873	0.528888	3.011657	3.490653	2.165076	2.011417	1.975182	1.713844	1.502378	2.299324	2.403664	2.130562	0.000000	4.999991	27154.000000		1
23426.994141	5821.568359	2.007514	3.718989	1275.952393	5452.068848	174.157227	130.923218	160.237228	63.346161	57.255779	276.676117	352.156799	245.212738	0.613341	0.000000	4.369717	3.765040	0.302659	0.570425	3.105834	3.736561	2.240942	2.117017	2.204763	1.801720	1.757819	2.441972	2.546736	2.389543	0.000000	0.000000	27199.000000		1
9006.006836	2359.473389	4.172298	4.863056	816.796021	2882.247314	123.565414	82.141548	96.776970	37.948490	44.300991	192.560989	274.813538	186.775894	1.220339	0.000000	3.954532	3.372815	0.620375	0.686909	2.912114	3.459731	2.091897	1.914563	1.985772	1.579195	1.646413	2.284568	2.439038	2.271321	0.086480	0.000000	27261.000000		1
12731.727539	2656.289307	3.783747	5.889941	1072.595215	4035.075195	149.922134	104.443146	140.889862	90.301125	57.659748	258.546814	376.499817	203.276978	0.486742	0.000000	4.104887	3.424275	0.577922	0.770111	3.030436	3.605852	2.175866	2.018880	2.148880	1.955693	1.760873	2.412539	2.575765	2.308088	0.000000	0.000000	27350.000000		1
5267.161621	2150.346436	3.398280	5.553813	720.453857	2596.051514	120.487839	72.905754	92.583092	34.374435	37.066540	157.751740	246.076187	184.524765	0.254293	0.000000	3.721577	3.332508	0.531259	0.744591	2.857606	3.414313	2.080943	1.862762	1.966532	1.536236	1.568982	2.197974	2.391070	2.266055	0.000000	0.000000	27447.000000		1
6274.767090	1440.537720	2.784616	4.816800	393.259949	1537.095703	59.220119	37.763466	52.050426	18.243399	30.257645	78.283791	143.782410	64.240448	1.210047	0.000000	3.797598	3.158525	0.444765	0.682759	2.594680	3.186701	1.772469	1.577072	1.716424	1.261106	1.480835	1.893672	2.157706	1.807809	0.082802	0.000000	27460.000000		1
25954.335938	6309.952637	3.419866	4.002693	2286.974609	8756.377930	317.705261	233.735062	259.061798	148.179810	121.055252	535.256897	778.437439	411.034607	0.281438	0.000000	4.414210	3.800026	0.534009	0.602352	3.359261	3.942324	2.502024	2.368724	2.413403	2.170789	2.082984	2.728562	2.891224	2.613878	0.000000	0.000000	27516.000000		1
10494.851562	3316.659668	3.250261	4.681116	1080.341675	3386.056152	146.357330	105.759903	128.234192	56.783966	48.979023	233.253998	314.862061	255.253387	0.807818	0.000000	4.020976	3.520701	0.511918	0.670349	3.033561	3.529694	2.165415	2.024321	2.108004	1.754226	1.690010	2.367829	2.498120	2.406971	0.000000	0.000000	27599.000000		1
21514.560547	2701.811523	3.922516	3.731324	1599.282471	5247.542480	239.316635	162.260162	162.923172	101.932983	65.615791	312.120605	411.420074	204.945282	0.465771	0.000000	4.332733	3.431655	0.593565	0.571863	3.203925	3.719956	2.378973	2.210212	2.211983	2.008315	1.817008	2.494323	2.614285	2.311638	0.000000	0.000000	27641.000000		1
10125.798828	3529.548584	3.089906	3.259512	1439.427612	4816.377441	217.156876	141.642288	171.656311	78.977631	51.973331	269.142548	373.172485	238.838654	0.120969	0.000000	4.005429	3.547719	0.489945	0.513153	3.158190	3.682720	2.336774	2.151193	2.234660	1.897504	1.715780	2.429982	2.571910	2.378105	0.000000	0.000000	27732.000000		1
8040.401855	2124.072998	1.113230	3.718989	792.986511	4166.513672	107.119835	79.094818	127.660614	93.776497	60.478283	273.842163	415.098999	264.368927	0.104838	0.000000	3.905278	3.327169	0.046585	0.570425	2.899266	3.619773	2.029870	1.898148	2.106057	1.972094	1.781599	2.437500	2.618152	2.422210	0.000000	0.000000	27774.000000		1
3835.770020	1303.718384	3.034399	3.068320	395.437073	1495.724365	54.144283	36.937023	48.174168	20.556202	14.613838	64.579659	79.711563	24.130257	0.193619	99998.000000	3.583853	3.115184	0.482073	0.486901	2.597077	3.174852	1.733553	1.567462	1.682814	1.312943	1.164764	1.810096	1.901521	1.382562	0.000000	4.999991	27798.000000		1
13715.350586	4454.269531	4.289481	3.644979	1606.825195	4747.196777	224.033615	161.103760	163.191452	68.631691	62.621483	297.019562	395.924316	232.668091	1.527094	0.000000	4.137207	3.648777	0.632405	0.561695	3.205969	3.676437	2.350313	2.207106	2.212698	1.836525	1.796723	2.472785	2.597612	2.366737	0.183866	0.000000	27867.000000		1
5224.115723	1781.682495	1.310589	3.876260	499.152466	1687.455811	72.242744	51.399757	50.690498	67.105240	18.172472	82.567108	134.691544	67.718903	1.427541	0.000000	3.718013	3.250830	0.117467	0.588413	2.698233	3.227232	1.858794	1.710961	1.704927	1.826756	1.259414	1.916807	2.129340	1.830710	0.154589	0.000000	27938.000000		1
12393.453125	3317.097656	3.194753	4.360406	1245.349365	3797.285156	166.031570	125.896721	121.897110	65.399933	49.975071	236.066376	319.422913	172.578354	0.699261	0.000000	4.093192	3.520758	0.504437	0.639527	3.095291	3.579473	2.220191	2.100014	2.085994	1.815577	1.698753	2.373034	2.504366	2.236986	0.000000	0.000000	27974.000000		1
18239.455078	2980.686279	2.500912	4.906229	1241.858643	4572.117676	167.354507	122.381256	153.826141	75.076706	37.445839	225.504562	354.330841	178.970947	0.405751	0.000000	4.261012	3.474316	0.398098	0.690748	3.094072	3.660117	2.223637	2.087715	2.187030	1.875505	1.573404	2.353155	2.549409	2.252783	0.000000	0.000000	27993.000000		1
7270.429199	2284.032715	0.718511	2.026016	579.897095	1837.991577	87.741615	58.782227	78.363968	38.663918	19.668085	101.069534	144.201797	45.886032	1.357051	0.000000	3.861560	3.358702	0.000000	0.306643	2.763351	3.264344	1.943206	1.769246	1.894116	1.587306	1.293762	2.004620	2.158971	1.661680	0.132596	0.000000	28136.000000		1
10367.893555	1786.354370	2.044519	2.312804	993.463440	3690.341064	137.608765	99.253212	125.218292	83.291786	48.309853	207.677475	264.424438	193.834564	0.505731	0.000000	4.015690	3.251968	0.310591	0.364139	2.997152	3.567066	2.138646	1.996745	2.097668	1.920602	1.684036	2.317389	2.422302	2.287431	0.000000	0.000000	28189.000000		1
9427.007812	2810.593506	1.754647	2.898715	492.947968	2133.950195	98.479195	46.974594	48.430119	31.790262	19.954874	99.863792	148.833572	73.550255	0.504766	99998.000000	3.974374	3.448798	0.244190	0.462205	2.692801	3.329184	1.993345	1.671863	1.685116	1.502294	1.300049	1.999408	2.172701	1.866584	0.000000	4.999991	28225.000000		1
12430.417969	3525.860596	2.590341	3.361275	935.381226	3118.597412	124.351768	90.356628	89.496269	40.797863	28.765116	156.478149	215.078445	144.966553	0.630526	99998.000000	4.094486	3.547265	0.413357	0.526504	2.970989	3.493959	2.094652	1.955960	1.951805	1.610637	1.458866	2.194454	2.332597	2.161268	0.000000	4.999991	28242.000000		1
4953.206055	2717.754395	2.630429	3.367443	821.868774	2459.725830	108.704872	75.644112	81.577225	48.220425	32.012291	129.726715	203.199875	132.899887	0.633374	0.000000	3.694886	3.434210	0.420027	0.527300	2.914803	3.390887	2.036249	1.878775	1.911569	1.683231	1.505317	2.113029	2.307924	2.123525	0.000000	0.000000	28264.000000		1
11011.991211	3579.983154	2.201789	3.913265	1264.693726	3917.223877	166.296783	126.800255	120.312065	57.443886	51.072880	230.993622	305.308624	192.644241	1.071638	0.000000	4.041866	3.553881	0.342776	0.592539	3.101985	3.592978	2.220884	2.103120	2.080309	1.759244	1.708190	2.363600	2.484739	2.284756	0.030048	0.000000	28313.000000		1
14826.532227	4244.744629	2.352893	3.632644	1545.101074	5909.257324	204.417953	154.960953	196.804214	87.621353	79.147240	400.312469	569.134827	357.689026	0.916536	99998.000000	4.171040	3.627851	0.371602	0.560223	3.188957	3.771533	2.310519	2.190222	2.294034	1.942610	1.898436	2.602399	2.755215	2.553506	0.000000	4.999991	28429.000000		1
15021.699219	3309.835449	2.272716	3.466122	1361.371948	4923.629883	192.681244	133.766418	178.841431	75.625610	50.955700	252.234406	308.262848	195.653976	1.331900	99998.000000	4.176719	3.519806	0.356545	0.539844	3.133977	3.692285	2.284839	2.126347	2.252468	1.878669	1.707193	2.401804	2.488921	2.291489	0.124472	4.999991	28502.000000		1
4749.118164	2577.296387	1.643633	4.277146	890.596069	3039.499512	131.789749	86.930595	104.964302	54.835041	35.509251	179.122055	229.602859	109.207527	1.510428	0.000000	3.676613	3.411164	0.215805	0.631154	2.949681	3.482802	2.119882	1.939173	2.021042	1.739058	1.550341	2.253149	2.360977	2.038253	0.179100	0.000000	28547.000000		1
25153.480469	10448.450195	3.074487	4.884642	2924.096680	11203.459961	404.059204	290.815063	364.497925	149.660004	129.032883	642.851624	874.936890	533.980225	1.268596	0.000000	4.400598	4.019052	0.487773	0.688833	3.465992	4.049352	2.606445	2.463617	2.561695	2.175106	2.110700	2.808111	2.941977	2.727525	0.103323	0.000000	28596.000000		1
20698.738281	4625.407715	3.315019	3.552467	1483.558960	6069.874023	194.886124	135.188019	192.055252	102.229027	66.790695	340.438599	484.467682	202.028061	0.084368	99998.000000	4.315944	3.665150	0.520486	0.550530	3.171305	3.783180	2.289781	2.130938	2.283426	2.009574	1.824716	2.532039	2.685265	2.305412	0.000000	4.999991	28657.000000		1
10111.283203	7209.648438	2.408400	5.026494	1111.286987	4293.033203	150.292175	118.107193	139.600861	80.439323	52.176861	258.139771	349.116241	216.018982	0.743684	0.000000	4.004806	3.857914	0.381729	0.701265	3.045826	3.632764	2.176936	2.072276	2.144888	1.905468	1.717478	2.411855	2.542970	2.334492	0.000000	0.000000	28729.000000		1
17586.425781	5706.001953	3.305768	3.953353	2274.476318	7982.115723	299.036316	228.622223	248.182373	122.344254	96.576530	452.322815	605.600037	367.415131	0.468159	0.000000	4.245178	3.756332	0.519272	0.596966	3.356881	3.902118	2.475724	2.359118	2.394771	2.087584	1.984872	2.655448	2.782186	2.565157	0.000000	0.000000	28761.000000		1
7708.030273	4742.657715	1.304422	4.027363	1481.964722	5810.303223	179.566101	149.882034	208.386734	97.325882	72.979759	374.890106	531.479309	305.811279	1.736777	0.000000	3.886943	3.676022	0.115418	0.605021	3.170838	3.764199	2.254224	2.175750	2.318870	1.988228	1.863202	2.573904	2.725486	2.485454	0.239744	0.000000	28808.000000		1
7583.749512	1804.495972	1.526451	2.084607	646.882019	2152.909180	103.107887	65.621964	72.387680	50.496223	21.496742	111.865707	145.990356	57.783096	0.615661	99998.000000	3.879884	3.256356	0.183683	0.319024	2.810825	3.333026	2.013292	1.817049	1.859665	1.703259	1.332373	2.048697	2.164324	1.761801	0.000000	4.999991	28838.000000		1
7241.870605	1872.310425	2.433070	4.557766	592.555847	2015.630371	93.283096	60.965515	62.587563	43.570145	27.497698	133.945282	172.248398	105.658142	0.548532	99998.000000	3.859851	3.272378	0.386155	0.658752	2.772729	3.304411	1.969803	1.785084	1.796488	1.639189	1.439296	2.126927	2.236155	2.023903	0.000000	4.999991	28886.000000		1
17837.257812	2700.100098	3.080655	5.100504	1614.263184	6673.078125	228.730148	161.066757	272.041260	129.575623	102.509644	442.112549	588.371216	305.752686	0.006259	0.000000	4.251328	3.431380	0.488643	0.707613	3.207974	3.824326	2.359324	2.207006	2.434635	2.112523	2.010765	2.645533	2.769651	2.485370	0.000000	0.000000	28913.000000		1
10675.835938	2217.846436	2.494745	2.528666	1266.707397	4601.610352	166.475632	130.247879	152.688248	65.455437	59.201618	301.984375	396.858673	207.248825	0.482851	0.000000	4.028402	3.345932	0.397026	0.402891	3.102676	3.662910	2.221351	2.114771	2.183806	1.815946	1.772334	2.479985	2.598636	2.316492	0.000000	0.000000	28961.000000		1
10966.968750	2353.531006	2.602675	1.578874	828.912048	2766.431396	108.914566	81.170174	89.520935	69.982368	24.904274	148.269241	202.465958	111.409317	0.210807	0.000000	4.040087	3.371720	0.415420	0.198348	2.918509	3.441920	2.037086	1.909397	1.951925	1.844989	1.396274	2.171051	2.306352	2.046921	0.000000	0.000000	28983.000000		1
10556.050781	2507.264648	2.837040	3.540132	860.504944	2829.281006	119.914268	79.804077	89.773804	54.776451	32.391590	141.074875	218.797424	140.766510	0.726732	0.000000	4.023501	3.399200	0.452865	0.549019	2.934753	3.451676	2.078871	1.902025	1.953150	1.738594	1.510432	2.149450	2.340042	2.148499	0.000000	0.000000	29092.000000		1
15394.923828	5807.993652	3.049818	4.104456	1364.878174	4916.164062	196.542084	130.688843	176.340515	87.294479	65.116226	291.857361	435.775452	224.875488	0.031639	0.000000	4.187377	3.764026	0.484274	0.613256	3.135094	3.691626	2.293456	2.116239	2.246352	1.940987	1.813689	2.465171	2.639263	2.351942	0.000000	0.000000	29131.000000		1
13622.128906	6387.702637	2.852458	4.385077	2318.034180	8215.770508	331.023926	241.663361	291.549011	157.723984	109.152016	528.133423	743.298218	426.752441	0.768432	0.000000	4.134245	3.805345	0.455219	0.641977	3.365120	3.914648	2.519859	2.383211	2.464712	2.197898	2.038032	2.722744	2.871163	2.630176	0.000000	0.000000	29216.000000		1
10367.930664	1916.318481	2.679769	4.391244	775.955017	2718.364990	118.230545	78.542824	87.485672	53.172909	26.794605	139.310989	187.583832	136.458527	1.116050	99998.000000	4.015692	3.282468	0.428097	0.642588	2.889837	3.434308	2.072730	1.895107	1.941937	1.725690	1.428047	2.143985	2.273196	2.135001	0.047683	4.999991	29253.000000		1
5765.950195	1875.591553	2.920300	4.200052	368.531464	1702.233032	66.087608	34.522457	56.290565	33.803944	17.592730	75.381996	131.644806	43.576313	0.983527	99998.000000	3.760871	3.273138	0.465428	0.623255	2.566475	3.231019	1.820120	1.538102	1.750436	1.528967	1.245333	1.877268	2.119404	1.639251	0.000000	4.999991	29272.000000		1
8715.508789	1529.472778	2.494745	3.077571	782.221191	2293.521484	100.014900	77.469688	87.528839	39.585953	17.663656	111.005341	173.241364	117.126564	0.077604	0.000000	3.940293	3.184542	0.397026	0.488208	2.893330	3.360503	2.000065	1.889132	1.942151	1.597541	1.247081	2.045344	2.238652	2.068655	0.000000	0.000000	29293.000000		1
12095.434570	3026.008057	2.328223	3.830003	1212.239258	3965.293213	176.192490	123.179947	104.578835	76.359535	51.652622	228.202835	298.305481	171.961609	1.070142	10081.970703	4.082622	3.480870	0.367025	0.583199	3.083588	3.598275	2.245987	2.090540	2.019444	1.882863	1.713092	2.358321	2.474661	2.235431	0.029441	4.003545	29325.000000		1
9145.114258	3778.221436	2.892547	4.150712	1695.390259	5328.136230	231.989670	170.555420	165.513504	52.364967	65.961174	299.739410	398.477631	225.742004	0.597699	0.000000	3.961189	3.577287	0.461280	0.618123	3.229270	3.726575	2.365469	2.231865	2.218833	1.719041	1.819288	2.476744	2.600404	2.353612	0.000000	0.000000	29363.000000		1
7201.267090	2291.029785	2.618094	3.373610	981.714417	3166.031494	147.112839	99.549255	125.992317	72.881081	46.928337	210.838303	268.794098	211.529053	0.525060	0.000000	3.857409	3.360031	0.417985	0.528095	2.991985	3.500515	2.167650	1.998038	2.100344	1.862615	1.671435	2.323950	2.429420	2.325370	0.000000	0.000000	29421.000000		1
8584.724609	4351.173828	1.862578	2.917217	1029.173096	4202.731934	160.113876	101.621529	143.313675	45.256950	50.934113	219.309326	290.926086	153.135376	0.436659	0.000000	3.933726	3.638607	0.270115	0.464969	3.012488	3.623532	2.204429	2.006986	2.156288	1.655685	1.707009	2.341057	2.463783	2.185076	0.000000	0.000000	29446.000000		1
8294.483398	822.531799	2.639680	4.600938	863.126160	2604.642822	116.096596	83.890030	95.435547	33.057678	25.428511	133.791092	187.287796	135.363800	0.310964	0.000000	3.918789	2.915153	0.421551	0.662846	2.936074	3.415748	2.064820	1.923710	1.979710	1.519272	1.405321	2.126427	2.272510	2.131503	0.000000	0.000000	29463.000000		1
10855.608398	4129.662598	2.488577	3.429117	963.088623	4065.776855	156.092682	97.964211	124.731064	81.432289	49.876392	229.149536	339.072479	184.978073	1.248669	0.000000	4.035654	3.615915	0.395951	0.535182	2.983666	3.609143	2.193383	1.991067	2.095975	1.910797	1.697895	2.360119	2.530293	2.267120	0.096447	0.000000	29509.000000		1
14434.376953	4188.266113	1.995179	4.277146	1890.254761	6145.296387	235.280014	189.606766	179.282410	128.980453	77.013290	337.980865	457.660767	242.986282	0.604254	0.000000	4.159398	3.622034	0.299982	0.631154	3.276520	3.788543	2.371585	2.277854	2.253538	2.110524	1.886566	2.528892	2.660544	2.385582	0.000000	0.000000	29578.000000		1
5932.067871	1179.921753	3.626477	4.607106	474.433197	1433.596191	61.317062	48.834087	46.943756	24.784008	19.970293	83.245529	124.290092	95.528061	0.919086	0.000000	3.773206	3.071853	0.559485	0.663428	2.676175	3.156427	1.787581	1.688723	1.671578	1.394172	1.300384	1.920361	2.094436	1.980131	0.000000	0.000000	29631.000000		1
17895.244141	6474.389648	2.833956	5.260859	2793.568115	9993.783203	409.674683	283.688538	304.445190	166.614410	109.663918	559.266846	741.626831	437.193970	0.520091	0.000000	4.252738	3.811199	0.452393	0.721057	3.446159	3.999730	2.612439	2.452842	2.483509	2.221713	2.040064	2.747619	2.870185	2.640674	0.000000	0.000000	29718.000000		1
6445.581543	2738.788574	1.736145	2.713690	649.540222	2494.180420	106.996483	67.225502	76.007996	54.542088	27.445274	115.149887	158.658356	90.917870	0.773397	99998.000000	3.809262	3.437558	0.239586	0.433560	2.812606	3.396928	2.029370	1.827534	1.880859	1.736732	1.438468	2.061264	2.200463	1.958649	0.000000	4.999991	29823.000000		1
6846.803711	2562.352539	3.463039	4.240141	919.123779	3151.035156	129.797653	89.631950	96.681374	65.190239	33.652840	193.563202	229.254395	117.521286	1.059669	0.000000	3.835488	3.408639	0.539457	0.627380	2.963374	3.498453	2.113267	1.952463	1.985343	1.814183	1.527022	2.286823	2.360318	2.070117	0.025170	0.000000	29844.000000		1
15526.606445	6363.893066	5.029578	5.387291	1347.985474	5260.512695	199.813934	137.442230	180.485062	99.678772	57.440804	307.195892	393.469635	222.195709	0.352406	0.000000	4.191077	3.803723	0.701532	0.731370	3.129685	3.721028	2.300626	2.138120	2.256441	1.998603	1.759220	2.487415	2.594911	2.346736	0.000000	0.000000	29903.000000		1
6984.338379	1505.296265	2.211041	2.315888	525.792847	1624.260742	80.642853	51.066715	53.083477	61.724113	20.439020	68.421997	112.130905	56.768547	0.194925	0.000000	3.844125	3.177622	0.344597	0.364717	2.720815	3.210656	1.906566	1.708138	1.724959	1.790455	1.310460	1.835196	2.049725	1.754108	0.000000	0.000000	29938.000000		1
7783.958008	1648.760986	3.315019	4.082870	963.261292	3791.549316	134.685379	93.104240	126.865013	45.204525	45.503651	235.773407	329.932281	221.498795	0.534992	0.000000	3.891201	3.217158	0.520486	0.610966	2.983744	3.578817	2.129320	1.968969	2.103342	1.655182	1.658046	2.372495	2.518425	2.345371	0.000000	0.000000	29963.000000		1
20175.441406	5963.093262	3.752910	3.160832	2779.429199	10078.762695	423.070465	283.290741	341.517914	153.360489	140.599991	646.200562	882.868225	509.313385	1.975444	99998.000000	4.304823	3.775472	0.574368	0.499801	3.443956	4.003407	2.626413	2.452232	2.533413	2.185714	2.147985	2.810367	2.945896	2.706985	0.295665	4.999991	30082.000000		1
9699.866211	1966.478638	1.427771	5.415045	755.818176	2524.940674	100.236931	75.958656	97.847031	46.379433	35.697361	166.299866	235.218338	166.528061	0.290651	0.000000	3.986766	3.293689	0.154659	0.733602	2.878417	3.402251	2.001028	1.880577	1.990548	1.666325	1.552636	2.220892	2.371471	2.221488	0.000000	0.000000	30131.000000		1
7594.835449	3977.165771	2.994310	2.349809	883.611389	3426.860107	150.967514	83.630997	102.546646	29.335608	34.661224	196.323151	259.672394	120.731453	0.839090	0.000000	3.880518	3.599574	0.476297	0.371033	2.946261	3.534896	2.178884	1.922367	2.010921	1.467395	1.539844	2.292972	2.414426	2.081820	0.000000	0.000000	30171.000000		1
9623.914062	5605.546387	2.494745	3.034399	1204.045776	4518.071777	157.875092	114.690414	140.322449	69.883690	55.491879	248.244049	370.209015	199.749176	0.490782	0.000000	3.983352	3.748618	0.397026	0.482073	3.080643	3.654953	2.198314	2.059527	2.147127	1.844376	1.744229	2.394879	2.568447	2.300485	0.000000	0.000000	30206.000000		1
8025.732422	2825.231934	1.606628	3.108409	657.403748	2169.342285	100.360275	65.486275	55.581306	30.220640	27.432940	107.625565	154.458313	124.080399	0.812756	0.000000	3.904485	3.451054	0.205915	0.492538	2.817832	3.336328	2.001562	1.816150	1.744929	1.480304	1.438272	2.031915	2.188811	2.093703	0.000000	0.000000	30278.000000		1
16984.486328	2887.329346	1.082392	0.696925	1299.712646	4841.266113	185.110672	131.028061	147.112839	82.215561	40.153362	233.482193	353.044922	150.945923	1.687862	99998.000000	4.230052	3.460496	0.034385	0.000000	3.113847	3.684959	2.267431	2.117364	2.167650	1.914954	1.603722	2.368254	2.547830	2.178821	0.227337	4.999991	30304.000000		1
5051.407715	1203.250244	2.174036	1.384599	545.260498	2289.484863	84.256996	56.117878	71.080177	45.297039	27.923254	115.476768	166.019241	108.448921	0.384398	99998.000000	3.703413	3.080356	0.337267	0.141324	2.736604	3.359738	1.925606	1.749101	1.851748	1.656070	1.445966	2.062495	2.220158	2.035225	0.000000	4.999991	30332.000000		1
13939.119141	3783.630371	3.358191	4.366574	1064.559082	3717.391602	167.635117	106.512337	137.460739	96.712212	44.439758	225.600159	290.765717	154.933197	1.664059	99998.000000	4.144235	3.577909	0.526105	0.640141	3.027170	3.570238	2.224365	2.027400	2.138179	1.985481	1.647772	2.353339	2.463543	2.190145	0.221169	4.999991	30389.000000		1
13023.057617	1443.590576	3.978023	4.893893	973.416077	3632.089111	137.935638	93.394112	116.546822	73.584175	37.418087	213.968292	296.945526	176.537872	0.507254	99998.000000	4.114713	3.159444	0.599667	0.689654	2.988298	3.560157	2.139677	1.970320	2.066500	1.866784	1.573082	2.330349	2.472677	2.246838	0.000000	4.999991	30433.000000		1
9871.630859	2983.036133	2.855542	4.082870	1367.123169	4906.092773	179.655533	137.226379	169.917084	92.518333	53.262337	273.527618	375.969421	195.435028	0.005437	99998.000000	3.994389	3.474658	0.455689	0.610966	3.135808	3.690736	2.254441	2.137438	2.230237	1.966228	1.726420	2.437001	2.575153	2.291003	0.000000	4.999991	30492.000000		1
8988.574219	2224.454834	2.497828	3.595639	692.900696	2169.755615	104.791611	63.432507	70.586777	58.510860	34.907921	142.265198	210.773544	107.307938	0.561314	0.000000	3.953691	3.347224	0.397563	0.555776	2.840671	3.336411	2.020327	1.802312	1.848723	1.767236	1.542924	2.153099	2.323816	2.030632	0.000000	0.000000	30523.000000		1
7871.718262	3450.922607	3.540132	4.755125	1201.733032	3716.170410	144.164780	123.226204	132.480499	84.713387	51.449097	224.918655	291.619934	160.767639	1.166878	0.000000	3.896070	3.537935	0.549019	0.677162	3.079808	3.570096	2.158859	2.090703	2.122152	1.927952	1.711378	2.352026	2.464817	2.206199	0.067025	0.000000	30614.000000		1
5432.184570	2302.615479	1.248914	1.631298	468.589508	1705.282837	75.937065	47.323055	60.219250	59.269459	17.830177	94.889725	133.368622	104.196449	1.866779	0.000000	3.734975	3.362221	0.096533	0.212533	2.670793	3.231797	1.880454	1.675073	1.779735	1.772831	1.251156	1.977219	2.125054	2.017853	0.271093	0.000000	30688.000000		1
5815.900391	1452.169556	2.574922	2.874044	530.723755	1592.495117	68.890724	51.911659	42.530926	26.184025	14.968468	69.007904	84.657883	57.576485	0.714697	0.000000	3.764617	3.162017	0.410764	0.458493	2.724869	3.202078	1.838161	1.715265	1.628705	1.418036	1.175177	1.838899	1.927667	1.760245	0.000000	0.000000	30708.000000		1
15702.891602	5046.162109	3.018980	2.726025	1372.060181	5776.027832	174.598206	134.367752	204.525894	121.931030	78.878952	389.507050	504.219025	293.198792	1.216120	99998.000000	4.195980	3.702961	0.479860	0.435530	3.137373	3.761629	2.242040	2.128295	2.310748	2.086114	1.896961	2.590515	2.702619	2.467162	0.084976	4.999991	30759.000000		1
10341.867188	2256.180420	3.043650	4.998741	1082.716064	3752.931641	178.381958	107.773582	105.556381	67.182335	42.626522	206.764679	262.447754	155.472855	0.543388	0.000000	4.014599	3.353374	0.483395	0.698861	3.034515	3.574371	2.251351	2.032512	2.023484	1.827255	1.629680	2.315476	2.419043	2.191655	0.000000	0.000000	30799.000000		1
13065.048828	2483.723389	2.223376	3.052901	1090.092407	4267.940918	144.408401	105.309677	121.092255	56.999828	42.120789	216.163925	286.016754	142.447144	0.680169	99998.000000	4.116111	3.395103	0.347013	0.484713	3.037463	3.630219	2.159592	2.022468	2.083116	1.755874	1.624496	2.334783	2.456392	2.153654	0.000000	4.999991	30830.000000		1
10818.011719	3567.071533	1.995179	3.074487	1015.259338	4032.000732	162.025803	104.717598	123.303291	106.148453	53.635468	276.904327	368.704132	210.980148	0.529684	0.000000	4.034147	3.552312	0.299982	0.487773	3.006577	3.605520	2.209584	2.020020	2.090975	2.025914	1.729452	2.442330	2.566678	2.324242	0.000000	0.000000	30860.000000		1
8625.368164	1151.776367	2.972724	2.670518	699.672546	2494.325195	100.930771	70.814980	84.694885	43.921692	37.411919	145.086823	217.517685	163.521408	0.085329	0.000000	3.935778	3.061368	0.473155	0.426595	2.844895	3.396953	2.004024	1.850125	1.927857	1.642679	1.573010	2.161628	2.337495	2.213575	0.000000	0.000000	30896.000000		1
7549.344238	1295.861084	2.349809	2.849375	539.574097	1828.126709	82.369743	54.952225	72.517197	38.867443	26.708261	93.094986	147.245438	95.602066	0.074822	99998.000000	3.877909	3.112558	0.371033	0.454750	2.732051	3.262006	1.915768	1.739985	1.860441	1.589586	1.426646	1.968926	2.168042	1.980467	0.000000	4.999991	30936.000000		1
7797.144043	2920.390137	3.857757	3.987274	718.063965	2254.385742	98.161575	76.143677	81.299690	38.694756	18.946491	115.057373	133.013992	63.182724	0.595447	0.000000	3.891936	3.465441	0.586335	0.600676	2.856163	3.353028	1.991942	1.881634	1.910089	1.587652	1.277529	2.060915	2.123897	1.800598	0.000000	0.000000	30970.000000		1
6592.570801	3509.516846	1.662135	2.775365	808.540894	2927.097168	136.088470	82.483841	116.485146	27.454527	39.444103	193.196228	267.215210	141.941406	0.195433	99998.000000	3.819055	3.545247	0.220666	0.443320	2.907702	3.466437	2.133821	1.916369	2.066271	1.438614	1.595982	2.285999	2.426861	2.152109	0.000000	4.999991	30988.000000		1
14367.913086	5259.794434	2.544085	2.568754	1506.733276	4569.746094	190.306763	149.175858	157.634552	59.876957	52.287876	269.981323	369.875946	206.283615	0.851202	0.000000	4.157393	3.720969	0.405532	0.409723	3.178036	3.659892	2.279454	2.173698	2.197651	1.777260	1.718401	2.431334	2.568056	2.314465	0.000000	0.000000	31021.000000		1
8591.160156	2402.436035	2.581089	3.009729	853.150269	3037.747803	121.335869	85.641594	103.169563	76.926949	29.776581	141.972244	184.703613	105.550209	0.485848	0.000000	3.934052	3.380652	0.411803	0.478527	2.931026	3.482552	2.083989	1.932685	2.013551	1.886078	1.473875	2.152204	2.266475	2.023459	0.000000	0.000000	31066.000000		1
13435.482422	4562.545898	3.028231	2.507080	1587.925049	4772.415527	199.992798	154.297958	134.321487	77.901405	49.160965	272.506897	399.815979	233.898499	1.940968	10893.686523	4.128253	3.659207	0.481189	0.399168	3.200830	3.678738	2.301014	2.188360	2.128145	1.891545	1.691620	2.435378	2.601860	2.369027	0.288018	4.037175	31084.000000		1
8775.648438	2609.663330	2.704439	4.526928	1117.679565	3397.521484	143.427780	102.238274	85.314713	52.636337	33.054596	140.316284	193.464523	91.599373	0.051526	0.000000	3.943279	3.416584	0.432077	0.655804	3.048317	3.531162	2.156633	2.009614	1.931024	1.721286	1.519232	2.147108	2.286601	1.961892	0.000000	0.000000	31134.000000		1
10162.785156	2418.789062	2.630429	4.098289	624.099365	2402.198486	98.192406	66.099937	97.461563	43.702747	33.739185	139.181458	195.200668	109.892113	0.374327	0.000000	4.007013	3.383598	0.420027	0.612603	2.795254	3.380609	1.992078	1.820201	1.988833	1.640509	1.528135	2.143581	2.290481	2.040967	0.000000	0.000000	31168.000000		1
9781.144531	2954.295654	2.741444	3.885511	1223.050903	4391.835938	176.766068	122.214737	155.253906	75.286400	54.076443	253.693024	345.933807	199.995880	0.339338	0.000000	3.990390	3.470454	0.437979	0.589448	3.087445	3.642646	2.247399	2.087124	2.191042	1.876716	1.733008	2.404309	2.538993	2.301021	0.000000	0.000000	31221.000000		1
7142.407715	1591.280151	2.507080	4.181550	612.301025	2080.271729	69.115837	56.059288	75.459084	37.751129	37.143635	130.207779	186.936249	110.141899	0.010291	99998.000000	3.853845	3.201747	0.399168	0.621337	2.786965	3.318120	1.839578	1.748648	1.877712	1.576930	1.569884	2.114637	2.271693	2.041953	0.000000	4.999991	31242.000000		1
10598.329102	1577.791870	2.232627	1.902667	1008.598450	3162.506592	135.292877	105.599548	105.981934	51.927078	34.127735	168.668167	217.193893	144.895630	0.472960	99998.000000	4.025238	3.198050	0.348816	0.279363	3.003718	3.500031	2.131275	2.023662	2.025232	1.715394	1.533108	2.227033	2.336848	2.161055	0.000000	4.999991	31307.000000		1
14499.724609	2606.190918	4.092121	4.280230	1486.059814	5430.358887	204.825012	150.875000	223.361359	86.051727	70.222900	414.861542	513.353088	313.872192	0.730152	0.000000	4.161360	3.416006	0.611948	0.631467	3.172036	3.734828	2.311383	2.178617	2.349008	1.934760	1.846479	2.617903	2.710416	2.496753	0.000000	0.000000	31332.000000		1
6953.297363	842.625427	2.716774	3.157748	550.003296	1559.039673	74.774498	51.526192	39.052467	7.444145	16.923559	81.762253	105.938759	98.691978	1.103800	0.000000	3.842191	2.925635	0.434053	0.499378	2.740365	3.192857	1.873754	1.712028	1.591648	0.871815	1.228492	1.912553	2.025055	1.994282	0.042890	0.000000	31371.000000		1
6315.799316	2001.420410	2.371395	5.242356	882.245300	2812.789062	125.693192	90.532402	108.479759	51.449097	40.754692	168.964218	231.039871	147.667908	0.817031	99998.000000	3.800428	3.301338	0.375004	0.719526	2.945589	3.449137	2.099312	1.956804	2.035349	1.711378	1.610178	2.227795	2.363687	2.169286	0.000000	4.999991	31415.000000		1
9061.233398	2527.148682	3.099157	4.668780	704.603455	2766.863037	118.076355	70.947578	87.997566	46.117313	29.829004	158.584351	213.783279	146.206223	1.097164	0.000000	3.957187	3.402631	0.491244	0.669203	2.847945	3.441988	2.072163	1.850938	1.944471	1.663864	1.474639	2.200260	2.329974	2.164966	0.040271	0.000000	31431.000000		1
12014.903320	3388.569336	2.938803	3.731324	1320.786865	4648.267578	184.318146	134.053207	149.135773	68.082787	46.875912	284.641418	370.310760	249.819839	0.525258	99998.000000	4.079720	3.530016	0.468170	0.571863	3.120833	3.667291	2.265568	2.127277	2.173582	1.833037	1.670950	2.454298	2.568566	2.397627	0.000000	4.999991	31550.000000		1
9288.310547	2741.129150	2.568754	3.993442	494.711884	1852.960083	69.291611	45.482063	57.573402	19.705091	14.980803	86.523544	128.625824	59.972549	0.614255	0.000000	3.967937	3.437929	0.409723	0.601347	2.694352	3.267866	1.840681	1.657840	1.760222	1.294578	1.175535	1.937134	2.109328	1.777953	0.000000	0.000000	31581.000000		1
18075.769531	4342.422363	3.845422	5.822099	1640.783325	5388.740723	235.344772	165.035538	168.914871	79.921257	76.649414	353.118927	457.469574	231.308167	0.427563	0.000000	4.257097	3.637732	0.584944	0.765080	3.215051	3.731487	2.371705	2.217577	2.227668	1.902662	1.884509	2.547921	2.660362	2.364191	0.000000	0.000000	31626.000000		1
11686.416992	3370.868652	2.519415	3.651147	1361.751221	4704.141602	205.417084	142.770935	144.864792	78.595253	76.233109	311.577881	426.123352	300.232819	0.344213	99998.000000	4.067681	3.527742	0.401300	0.562429	3.134098	3.672480	2.312637	2.154640	2.160963	1.895396	1.882144	2.493567	2.629535	2.477458	0.000000	4.999991	31710.000000		1
21867.156250	9113.089844	3.404448	5.057332	2621.409180	9415.940430	358.463043	261.467133	334.166260	127.925819	108.300903	626.791504	821.976746	467.275848	1.627166	0.000000	4.339792	3.959666	0.532047	0.703921	3.418535	3.973864	2.554444	2.417417	2.523962	2.106958	2.034632	2.797123	2.914860	2.669573	0.211432	0.000000	31753.000000		1
7055.554199	1773.936157	4.132210	4.409747	576.949036	1836.819702	82.015114	60.731152	78.283791	64.342209	34.917175	115.279404	147.112839	88.238098	1.065112	99998.000000	3.848531	3.248938	0.616182	0.644414	2.761137	3.264066	1.913894	1.783412	1.893672	1.808496	1.543039	2.061752	2.167650	1.945656	0.027395	4.999991	31808.000000		1
14171.528320	2434.630127	4.159964	3.971855	1038.936279	3835.751709	148.574539	106.583260	129.307327	54.625347	45.281620	221.264420	282.029480	228.076401	0.734506	0.000000	4.151417	3.386433	0.619090	0.598993	3.016589	3.583850	2.171944	2.027689	2.111623	1.737394	1.655922	2.344912	2.450294	2.358080	0.000000	0.000000	31843.000000		1
5240.092285	2196.059814	0.888117	2.355976	502.556915	1877.805664	89.662788	52.133686	32.471767	64.188019	13.870657	89.286575	100.314018	49.984322	0.505079	0.000000	3.719339	3.341644	0.000000	0.372171	2.701185	3.273651	1.952612	1.717118	1.511506	1.807454	1.142097	1.950786	2.001362	1.698834	0.000000	0.000000	31962.000000		1
8031.131836	838.669006	1.859494	3.228674	517.001160	1924.086426	83.473724	54.138119	56.028450	31.873524	25.558027	112.260422	162.136810	126.343857	0.003795	0.000000	3.904777	2.923591	0.269395	0.509024	2.713491	3.284225	1.921550	1.733503	1.748409	1.503430	1.407527	2.050227	2.209882	2.101554	0.000000	0.000000	31986.000000		1
13214.446289	4867.533691	3.055985	4.582436	1537.937622	4926.386719	204.788010	147.445877	155.099731	74.222511	64.012245	320.162994	514.108582	323.891235	1.029077	99998.000000	4.121049	3.687309	0.485151	0.661096	3.186939	3.692528	2.311305	2.168633	2.190611	1.870536	1.806263	2.505371	2.711055	2.510399	0.012448	4.999991	32042.000000		1
6647.692871	2674.039307	2.180203	1.477111	767.499390	2159.005615	114.591728	80.143288	86.918259	48.568886	31.959867	131.120575	160.024460	64.678337	0.404326	0.000000	3.822671	3.427168	0.338497	0.169413	2.885078	3.334254	2.059153	1.903867	1.939111	1.686358	1.504605	2.117671	2.204186	1.810759	0.000000	0.000000	32100.000000		1
7261.461426	2077.752197	3.570970	4.656446	608.369202	1906.984009	87.047775	61.135120	84.192238	78.067932	24.512640	119.615143	186.442841	145.034393	0.912373	99998.000000	3.861024	3.317594	0.552786	0.668055	2.784167	3.280347	1.939758	1.786291	1.925272	1.892473	1.389390	2.077786	2.270546	2.161471	0.000000	4.999991	32155.000000		1
3705.293945	489.451019	1.359929	1.683721	376.428894	1484.163330	55.744747	38.084175	46.752563	34.383686	23.217468	97.739098	150.178070	79.871918	0.764153	0.000000	3.568823	2.689709	0.133516	0.226270	2.575683	3.171482	1.746204	1.580745	1.669805	1.536352	1.365815	1.990068	2.176606	1.902394	0.000000	0.000000	32182.000000		1
7029.142090	1492.375366	1.489446	1.603544	547.619568	2117.332031	82.508514	53.040306	78.838867	54.162788	32.703049	109.932205	152.808502	94.670776	1.395383	0.000000	3.846902	3.173878	0.173025	0.205081	2.738479	3.325789	1.916499	1.724606	1.896740	1.733701	1.514588	2.041125	2.184148	1.976216	0.144693	0.000000	32202.000000		1
10675.570312	2883.918701	2.889463	5.291696	949.729858	2972.094971	120.197968	93.788834	100.505211	55.747829	42.441498	179.270065	267.828888	131.650970	0.293538	99998.000000	4.028391	3.459983	0.460817	0.723595	2.977600	3.473063	2.079897	1.972151	2.002189	1.746228	1.627791	2.253508	2.427857	2.119424	0.000000	4.999991	32234.000000		1
9500.410156	3446.617676	1.242747	3.385945	856.243225	3646.514893	108.152885	81.188675	92.444321	51.677296	45.028751	218.495224	284.086334	145.817673	1.192780	0.000000	3.977742	3.537393	0.094383	0.529680	2.932597	3.561878	2.034038	1.909495	1.965880	1.713300	1.653490	2.339442	2.453450	2.163810	0.076560	0.000000	32257.000000		1
15780.067383	3955.123047	2.010598	3.586388	1675.268799	6043.825684	241.169952	165.325409	195.453537	96.268158	80.220383	395.995239	514.703735	316.866486	0.713154	99998.000000	4.198109	3.597160	0.303325	0.554657	3.224085	3.781312	2.382323	2.218340	2.291044	1.983483	1.904285	2.597690	2.711557	2.500876	0.000000	4.999991	32298.000000		1
7478.704590	2060.649902	1.964342	1.085476	497.943634	2230.203125	86.165825	52.041176	65.171738	22.542130	17.105499	107.628647	158.642944	45.623917	1.227482	0.000000	3.873826	3.314004	0.293217	0.035620	2.697180	3.348344	1.935335	1.716347	1.814059	1.352995	1.233136	2.031928	2.200421	1.659193	0.089015	0.000000	32327.000000		1
15578.073242	2657.871338	2.328223	2.812370	1238.386353	4643.774414	172.556763	125.865883	155.383423	79.424774	50.539394	237.706924	353.020233	132.483582	0.855041	99998.000000	4.192514	3.424534	0.367025	0.449072	3.092856	3.666871	2.236932	2.099908	2.191405	1.899956	1.703630	2.376042	2.547800	2.122162	0.000000	4.999991	32348.000000		1
9079.087891	1242.284180	2.445405	3.799166	649.601929	2371.888428	98.769066	65.856323	78.462646	52.161442	28.250132	139.499084	198.352249	140.908356	0.946460	0.000000	3.958042	3.094221	0.388351	0.579688	2.812647	3.375094	1.994621	1.818597	1.894663	1.717350	1.451020	2.144571	2.297437	2.148937	0.000000	0.000000	32380.000000		1
12554.594727	3346.183350	0.934373	1.788568	1080.338501	3802.589111	152.099243	106.703529	118.150368	45.145935	44.902321	238.992844	315.195099	194.793610	0.630458	0.000000	4.098803	3.524550	0.000000	0.252506	3.033560	3.580079	2.182127	2.028179	2.072435	1.654619	1.652269	2.378385	2.498580	2.289575	0.000000	0.000000	32413.000000		1
8577.964844	2196.269531	2.192538	3.096074	807.168640	2644.114746	110.493446	78.623001	95.441711	56.148716	43.129169	175.850204	237.703827	179.088135	0.358705	0.000000	3.933384	3.341686	0.340947	0.490811	2.906964	3.422280	2.043337	1.895550	1.979738	1.749340	1.634771	2.245143	2.376036	2.253067	0.000000	0.000000	32572.000000		1
8223.834961	3480.316895	2.402232	2.954222	1293.875122	4858.316406	189.868881	131.028061	171.671738	51.609451	58.214821	280.999512	389.759918	257.794403	0.765878	99998.000000	3.915074	3.541619	0.380615	0.470443	3.111892	3.686486	2.278454	2.117364	2.234699	1.712729	1.765034	2.448706	2.590797	2.411273	0.000000	4.999991	32655.000000		1
20721.511719	3639.212646	2.392981	3.586388	1588.162476	5243.049805	211.010986	158.488754	170.589340	73.966560	57.758427	287.105316	390.382812	252.681549	0.794181	0.000000	4.316422	3.561007	0.378939	0.554657	3.200895	3.719584	2.324305	2.199998	2.231952	1.869035	1.761615	2.458041	2.591491	2.402574	0.000000	0.000000	32684.000000		1
12264.195312	2733.176270	3.055985	4.329569	978.667664	3436.502930	143.782410	95.830269	110.749397	53.845161	34.769154	183.772324	241.799042	121.601067	0.446093	99998.000000	4.088639	3.436668	0.485151	0.636445	2.990635	3.536117	2.157706	1.981503	2.044341	1.731147	1.541194	2.264280	2.383455	2.084937	0.000000	4.999991	32726.000000		1
7929.420898	2212.150879	0.527319	1.227328	552.902039	2255.474365	85.188286	59.266376	59.645676	45.960041	21.866791	91.815239	133.340866	71.848030	1.221315	0.000000	3.899241	3.344815	0.000000	0.088961	2.742648	3.353238	1.930380	1.772808	1.775579	1.662380	1.339785	1.962915	2.124963	1.856415	0.086828	0.000000	32774.000000		1
7532.972656	1799.938232	2.750695	5.427380	882.041809	2973.051025	107.400452	89.718292	105.574883	63.111797	43.708912	199.339035	268.593658	181.151154	0.088687	0.000000	3.876966	3.255258	0.439442	0.734590	2.945489	3.473202	2.031006	1.952881	2.023561	1.800111	1.640570	2.299592	2.429096	2.258041	0.000000	0.000000	32808.000000		1
8304.597656	1112.619141	1.915002	3.370527	678.185059	2883.246338	103.092468	70.167389	94.951401	65.689804	36.890766	168.936462	220.178940	145.305771	0.343362	0.000000	3.919319	3.046346	0.282169	0.527698	2.831348	3.459882	2.013227	1.846135	1.977501	1.817498	1.566918	2.227723	2.342776	2.162283	0.000000	0.000000	32935.000000		1
12954.697266	2344.634521	3.216340	3.860841	1039.010254	3514.731445	142.188110	104.597336	101.923737	56.386162	39.046299	210.656357	309.021454	194.762772	0.348874	99998.000000	4.112427	3.370075	0.507362	0.586682	3.016620	3.545892	2.152863	2.019521	2.008275	1.751173	1.591580	2.323575	2.489989	2.289506	0.000000	4.999991	33001.000000		1
8417.545898	2834.147217	2.858626	3.305768	1499.532715	5261.545898	203.745697	151.109360	168.245697	87.578178	74.398277	310.128510	401.922180	255.302734	0.347609	0.000000	3.925185	3.452422	0.456157	0.519272	3.175956	3.721113	2.309088	2.179291	2.225944	1.942396	1.871563	2.491542	2.604142	2.407055	0.000000	0.000000	33041.000000		1
8013.085938	3170.999268	2.630429	3.792999	947.904297	3436.247070	141.173553	96.841728	94.849640	40.693016	37.134380	179.652451	260.326141	117.885162	0.146807	0.000000	3.903800	3.501196	0.420027	0.578983	2.976764	3.536084	2.149753	1.986063	1.977036	1.609520	1.569776	2.254433	2.415518	2.071459	0.000000	0.000000	33172.000000		1
5189.272461	1127.569092	2.516331	3.718989	506.134033	1160.050049	62.353199	48.732323	52.090515	21.731108	20.513031	61.816628	109.805771	81.534050	1.142977	0.000000	3.715106	3.052143	0.400768	0.570425	2.704266	3.064477	1.794859	1.687817	1.716759	1.337082	1.312030	1.791105	2.040625	1.911339	0.058038	0.000000	33192.000000		1
10040.033203	2692.921143	3.635728	4.619441	861.571960	3340.756104	107.243179	86.437195	92.573837	52.232368	29.980108	162.698059	216.845428	145.885513	0.639512	0.000000	4.001735	3.430224	0.560591	0.664589	2.935292	3.523845	2.030370	1.936701	1.966488	1.717940	1.476833	2.211382	2.336150	2.164012	0.000000	0.000000	33252.000000		1
10809.741211	1616.576050	3.157748	3.503127	738.900818	2281.066162	89.863228	70.740967	78.687759	49.598854	20.590124	109.987709	150.369263	134.645279	0.381419	99998.000000	4.033815	3.208596	0.499378	0.544456	2.868586	3.358138	1.953582	1.849671	1.895907	1.695472	1.313659	2.041344	2.177159	2.129191	0.000000	4.999991	33296.000000		1
5744.120117	1100.956421	2.803118	3.691235	536.814148	1955.935303	80.460915	52.966297	67.277931	61.791958	36.261684	147.442795	214.437027	82.952576	0.451090	0.000000	3.759223	3.041770	0.447641	0.567172	2.729824	3.291354	1.905585	1.724000	1.827873	1.790932	1.559448	2.168623	2.331300	1.918830	0.000000	0.000000	33350.000000		1
16046.811523	3541.840576	3.407531	3.996526	1514.590576	5527.037598	201.081360	149.823441	198.321411	59.386642	68.243141	288.755127	367.544647	196.656189	0.608405	0.000000	4.205389	3.549229	0.532440	0.601683	3.180295	3.742492	2.303372	2.175580	2.297370	1.773689	1.834059	2.460530	2.565310	2.293708	0.000000	0.000000	33375.000000		1
10744.257812	2265.339111	2.272716	4.166131	1072.379395	3426.110840	140.621567	111.178032	140.248444	109.972290	51.862320	227.798859	284.037018	173.290695	0.817671	0.000000	4.031177	3.355133	0.356545	0.619733	3.030349	3.534801	2.148052	2.046019	2.146898	2.041283	1.714852	2.357552	2.453375	2.238775	0.000000	0.000000	33427.000000		1
16006.451172	4672.619629	2.784616	4.674948	695.663696	3108.535156	87.735451	69.562981	105.920258	65.137817	27.050556	170.734283	231.875565	170.842209	0.117545	99998.000000	4.204295	3.669560	0.444765	0.669777	2.842399	3.492556	1.943175	1.842378	2.024979	1.813833	1.432176	2.232321	2.365255	2.232595	0.000000	4.999991	33468.000000		1
11988.311523	2506.049561	2.633513	4.576268	1176.742432	4648.378418	177.447586	116.824356	160.662796	97.322792	70.549774	308.481812	439.025726	328.338013	0.378573	0.000000	4.078758	3.398990	0.420535	0.660511	3.070681	3.667301	2.249070	2.067533	2.205915	1.988215	1.848496	2.489230	2.642490	2.516321	0.000000	0.000000	33511.000000		1
16242.952148	1926.914307	2.938803	4.230890	1113.716919	4307.909180	155.093552	112.494789	132.918396	104.335220	62.581394	297.676392	363.949005	175.631256	0.468877	0.000000	4.210665	3.284863	0.468170	0.626432	3.046775	3.634267	2.190594	2.051132	2.123585	2.018431	1.796445	2.473744	2.561041	2.244602	0.000000	0.000000	33558.000000		1
6138.030762	1986.057251	2.988143	3.441453	602.821594	2591.185547	93.286179	59.158443	83.612495	30.257645	40.890377	153.890900	209.555466	150.384689	0.421964	99998.000000	3.788029	3.297992	0.475401	0.536742	2.780189	3.413498	1.969817	1.772017	1.922271	1.480835	1.611621	2.187213	2.321299	2.177204	0.000000	4.999991	33609.000000		1
5583.799805	1856.867065	2.531749	1.560372	386.340027	1450.032593	55.732410	38.873611	47.338474	23.747871	21.024931	79.757820	115.621704	62.664654	0.077623	99998.000000	3.746930	3.268781	0.403421	0.193228	2.586970	3.161378	1.746108	1.589655	1.675214	1.375625	1.322735	1.901773	2.063039	1.797023	0.000000	4.999991	33649.000000		1
6367.359375	2248.539062	2.849375	3.743659	742.030823	2794.733887	118.458740	76.917694	74.003563	60.678726	39.918999	178.317200	232.967209	162.994095	0.648485	0.000000	3.803959	3.351900	0.454750	0.573296	2.870422	3.446341	2.073567	1.886026	1.869253	1.783036	1.601180	2.251193	2.367295	2.212172	0.000000	0.000000	33696.000000		1
12276.277344	3237.287354	2.796951	3.290349	920.458984	2880.501953	110.437935	93.813499	91.324921	24.466383	34.516289	168.174774	201.173859	115.886902	0.281134	99998.000000	4.089067	3.510181	0.446685	0.517242	2.964005	3.459468	2.043118	1.972265	1.960589	1.388570	1.538024	2.225761	2.303571	2.064034	0.000000	4.999991	33745.000000		1
10113.109375	31892.519531	1.258165	2.639680	1308.914551	4512.773926	193.390503	132.600769	154.624832	53.453529	46.373264	240.365097	341.672089	236.676956	1.511556	0.000000	4.004885	4.503689	0.099738	0.421551	3.116911	3.654444	2.286435	2.122546	2.189279	1.727976	1.666268	2.380871	2.533609	2.374156	0.179424	0.000000	33770.000000		0
8079.346191	2294.542236	4.283313	4.181550	923.394714	3068.067139	109.747177	88.799339	90.621834	85.518242	41.655144	193.242493	253.030014	136.914917	0.185101	0.000000	3.907376	3.360696	0.631780	0.621337	2.965387	3.486865	2.040393	1.948410	1.957233	1.932059	1.619669	2.286103	2.403172	2.136451	0.000000	0.000000	33805.000000		1
7336.630859	1842.845337	2.192538	3.984190	643.992554	2221.300293	95.981369	66.081436	70.377083	63.611362	21.879126	120.367577	140.994705	80.966644	1.718300	99998.000000	3.865497	3.265489	0.340947	0.600340	2.808881	3.346607	1.982187	1.820079	1.847431	1.803535	1.340030	2.080509	2.149203	1.908306	0.235099	4.999991	33856.000000		1
9041.112305	2660.982910	3.022064	3.644979	1109.097534	4168.363770	155.787399	112.908012	169.895508	64.110931	54.677773	295.021301	376.943878	172.612274	1.195894	0.000000	3.956222	3.425042	0.480304	0.561695	3.044970	3.619966	2.192532	2.052725	2.230182	1.806932	1.737811	2.469853	2.576277	2.237072	0.077693	0.000000	33948.000000		1
5674.875000	4362.559082	2.852458	3.194753	841.906921	3064.089111	125.329308	86.067146	85.468903	40.409313	37.707958	133.544388	206.117096	121.690498	0.520673	0.000000	3.753956	3.639741	0.455219	0.504437	2.925264	3.486301	2.098053	1.934837	1.931808	1.606481	1.576433	2.125626	2.314114	2.085257	0.000000	0.000000	34030.000000		1
12261.546875	4653.207520	2.784616	4.533096	1457.590820	5486.902344	193.794479	146.674957	165.824966	100.995529	74.811501	358.897858	442.072449	362.595245	0.608599	0.000000	4.088545	3.667753	0.444765	0.656395	3.163636	3.739327	2.287341	2.166356	2.219650	2.004302	1.873968	2.554971	2.645494	2.559422	0.000000	0.000000	34068.000000		1
8001.919434	3692.610596	2.322055	2.732193	963.042358	3134.373779	137.833878	90.742096	90.729759	45.781185	33.766941	145.941025	196.492752	78.866615	0.310922	99998.000000	3.903194	3.567333	0.365873	0.436511	2.983645	3.496151	2.139356	1.957809	1.957750	1.660687	1.528492	2.164177	2.293347	1.896893	0.000000	4.999991	34100.000000		1
23501.718750	3894.373535	1.822490	4.274062	1912.374390	7752.438965	290.975433	195.798904	235.045654	77.491272	71.444061	431.436646	561.311401	336.725769	0.060018	0.000000	4.371099	3.590438	0.260665	0.630841	3.281573	3.889438	2.463856	2.291810	2.371152	1.889253	1.853966	2.634917	2.749204	2.527276	0.000000	0.000000	34180.000000		1
8405.889648	2644.188721	1.196491	2.349809	758.874207	4061.512207	120.028366	73.732193	147.168350	80.874130	41.827831	237.127182	358.577148	208.846207	1.398250	0.000000	3.924584	3.422292	0.077909	0.371033	2.880170	3.608688	2.079284	1.867657	2.167814	1.907810	1.621465	2.374981	2.554583	2.319827	0.145585	0.000000	34208.000000		1
17327.664062	4006.387207	1.967425	3.549383	1870.010010	5910.423340	261.245087	188.012466	192.844681	81.793083	86.927513	417.288452	548.134583	315.275269	0.066961	99998.000000	4.238740	3.602753	0.293898	0.550153	3.271844	3.771619	2.417048	2.274187	2.285208	1.912717	1.939157	2.620436	2.738887	2.498690	0.000000	4.999991	34291.000000		1
16930.580078	4144.316895	1.625130	2.451572	2242.328369	7942.545410	313.375702	223.706741	274.597687	93.011726	69.655495	392.871399	576.202759	286.541016	1.161626	99998.000000	4.228672	3.617453	0.210888	0.389445	3.350699	3.899960	2.496065	2.349679	2.438697	1.968538	1.842955	2.594250	2.760575	2.457187	0.065066	4.999991	34323.000000		1
21359.925781	6390.037109	2.655099	3.543216	2391.735352	7011.169922	329.062683	241.179214	214.455521	130.682678	79.208916	416.656281	583.104187	387.826416	1.384951	99998.000000	4.329600	3.805503	0.424081	0.549398	3.378713	3.845790	2.517279	2.382340	2.331337	2.116218	1.898774	2.619778	2.765746	2.588637	0.141434	4.999991	34358.000000		1
14818.751953	2787.283447	2.359060	4.079786	1222.992310	4258.334961	179.825134	123.389641	156.922211	61.113533	62.458046	261.775513	389.143158	205.654541	0.816322	99998.000000	4.170812	3.445181	0.372739	0.610637	3.087424	3.629240	2.254850	2.091279	2.195684	1.786137	1.795588	2.417929	2.590109	2.313138	0.000000	4.999991	34410.000000		1
11678.016602	2768.830322	1.495613	2.507080	1003.485596	4049.738525	161.785263	100.523712	139.859894	88.077744	40.890377	211.220688	284.826447	160.234146	0.229289	0.000000	4.067369	3.442296	0.174819	0.399168	3.001511	3.607427	2.208939	2.002269	2.145693	1.944866	1.611621	2.324736	2.454580	2.204755	0.000000	0.000000	34449.000000		1
5012.333496	2208.838867	1.144067	1.930420	668.304749	2336.295898	101.078789	68.853722	75.822968	32.447098	29.017982	142.314545	179.251572	115.387337	0.391641	0.000000	3.700040	3.344164	0.058451	0.285652	2.824975	3.368528	2.004660	1.837927	1.879801	1.511176	1.462667	2.153249	2.253463	2.062158	0.000000	0.000000	34542.000000		1
7901.519531	1749.466675	2.426902	4.132210	516.294983	2190.897705	73.251129	51.199314	75.779793	33.239620	26.732931	107.351112	170.499908	65.091560	0.168351	0.000000	3.897711	3.242906	0.385052	0.616182	2.712898	3.340622	1.864814	1.709264	1.879553	1.521656	1.427047	2.030807	2.231724	1.813525	0.000000	0.000000	34560.000000		1
7344.950684	2081.832031	2.278883	2.661267	1049.942139	4140.184570	152.308945	106.614098	150.575882	51.738968	53.009468	255.370575	344.731140	203.378738	0.638794	99998.000000	3.865989	3.318446	0.357722	0.425088	3.021165	3.617020	2.182725	2.027815	2.177755	1.713818	1.724353	2.407171	2.537481	2.308306	0.000000	4.999991	34614.000000		1
12360.414062	3258.858154	3.746742	5.004908	1524.717651	5129.808594	210.033447	153.052124	153.317322	81.361366	63.817974	327.243286	428.571838	268.775574	1.218235	0.000000	4.092033	3.513066	0.573654	0.699396	3.183189	3.710101	2.322289	2.184839	2.185591	1.910418	1.804943	2.514871	2.632024	2.429390	0.085731	0.000000	34694.000000		1
10922.581055	2279.425781	1.427771	3.163916	831.388306	3347.833252	129.063721	79.967514	108.812805	42.271893	20.448271	149.737106	197.673828	87.368484	0.604439	0.000000	4.038325	3.357826	0.154659	0.500225	2.919804	3.524764	2.110804	1.902914	2.036680	1.626052	1.310657	2.175329	2.295949	1.941355	0.000000	0.000000	34717.000000		1
15047.319336	5032.334961	1.785485	2.695188	1542.692749	5191.764160	238.425430	150.523453	162.118317	111.452484	63.984497	283.654633	367.948639	204.960693	0.888378	0.000000	4.177459	3.701770	0.251756	0.430589	3.188279	3.715315	2.377352	2.177604	2.209832	2.047090	1.806075	2.452790	2.565787	2.311671	0.000000	0.000000	34750.000000		1
10529.574219	1162.924194	3.308852	2.664350	681.749878	3432.534180	108.831306	71.789436	110.320755	52.229282	36.295605	188.644638	256.505402	129.890167	1.039880	0.000000	4.022411	3.065552	0.519677	0.425591	2.833625	3.535615	2.036754	1.856061	2.042657	1.717914	1.559854	2.275645	2.409096	2.113576	0.016983	0.000000	34826.000000		1
8639.093750	2380.636963	2.858626	2.726025	1090.157104	3414.919922	137.806122	109.892113	137.127701	70.851982	45.731846	202.478287	254.368362	145.210175	0.377998	0.000000	3.936468	3.376693	0.456157	0.435530	3.037489	3.533381	2.139268	2.040967	2.137125	1.850352	1.660219	2.306378	2.405463	2.161997	0.000000	0.000000	34914.000000		1
16216.105469	3129.566162	1.905751	4.175382	1262.208252	4554.747070	189.733200	124.623131	181.277588	90.550903	59.553162	339.464142	470.208496	193.011215	1.779361	99998.000000	4.209947	3.495484	0.280066	0.620696	3.101131	3.658464	2.278143	2.095599	2.258344	1.956893	1.774905	2.530794	2.672291	2.285583	0.250264	4.999991	34976.000000		1
18112.562500	4205.544434	2.581089	4.829135	1702.075806	5081.529785	211.840515	167.783142	152.870178	98.186241	68.021111	328.146820	426.181946	286.621185	0.143588	0.000000	4.257980	3.623822	0.411803	0.683869	3.230979	3.705994	2.326009	2.224748	2.184323	1.992051	1.832644	2.516068	2.629595	2.457308	0.000000	0.000000	35081.000000		1
4790.156250	1755.776001	2.207957	4.107540	405.166260	1340.535156	48.121742	37.152885	46.188240	33.134773	7.820362	51.720467	106.176208	67.521545	1.741077	0.000000	3.680350	3.244469	0.343991	0.613582	2.607633	3.127278	1.682341	1.569993	1.664531	1.520284	0.893227	1.713662	2.026027	1.829442	0.240818	0.000000	35100.000000		1
15872.743164	3647.819336	3.105325	2.954222	1725.055786	5633.787109	242.335617	180.324707	170.564667	93.699402	70.229065	329.398804	435.309814	262.148621	1.322592	0.000000	4.200652	3.562033	0.492107	0.470443	3.236803	3.750800	2.384417	2.256055	2.231889	1.971737	1.846517	2.517722	2.638798	2.418548	0.121426	0.000000	35142.000000		1
10484.289062	1897.957886	1.039220	2.503996	848.706604	2515.818848	107.156837	89.496269	82.206306	46.157402	28.095943	135.542648	173.577484	88.235016	0.940171	0.000000	4.020539	3.278286	0.016707	0.398634	2.928758	3.400679	2.030020	1.951805	1.914905	1.664241	1.448644	2.132076	2.239493	1.945641	0.000000	0.000000	35182.000000		1
9402.504883	3093.211914	1.973593	4.021195	931.779419	4071.830322	138.836090	99.598595	136.806992	76.162178	55.232845	221.896591	331.378571	124.484367	0.255337	99998.000000	3.973243	3.490410	0.295258	0.604355	2.969313	3.609790	2.142502	1.998253	2.136108	1.881739	1.742197	2.346151	2.520324	2.095115	0.000000	4.999991	35226.000000		1
18591.984375	3628.589111	2.673601	5.686414	1844.026489	6475.262207	254.670563	188.552124	213.635254	106.999565	82.557854	450.099426	544.918213	355.249786	0.015667	0.000000	4.269326	3.559738	0.427097	0.754838	3.265767	3.811257	2.405979	2.275431	2.329673	2.029382	1.916758	2.653308	2.736331	2.550534	0.000000	0.000000	35255.000000		1
13669.254883	2602.058838	1.495613	2.368311	993.266113	4312.565430	136.729889	101.115791	138.654144	45.176773	39.092556	265.836792	350.611847	188.219086	0.553807	0.000000	4.135745	3.415317	0.174819	0.374439	2.997066	3.634736	2.135864	2.004819	2.141933	1.654915	1.592094	2.424615	2.544827	2.274664	0.000000	0.000000	35279.000000		1
26740.554688	8150.376953	2.846291	4.570101	2302.106689	6973.600586	321.695618	231.557938	243.825058	117.200577	83.069756	416.313995	578.657410	270.283539	1.438772	99998.000000	4.427170	3.911178	0.454279	0.659926	3.362125	3.843457	2.507445	2.364660	2.387078	2.068930	1.919443	2.619421	2.762422	2.431820	0.157992	4.999991	35338.000000		1
14287.679688	2744.354736	2.581089	3.718989	1175.447144	4036.521484	148.642380	111.961304	96.595032	64.320625	36.116749	219.497437	310.156281	232.396713	0.369279	0.000000	4.154962	3.438440	0.411803	0.570425	3.070203	3.606007	2.172143	2.049068	1.984955	1.808350	1.557709	2.341429	2.491580	2.366230	0.000000	0.000000	35384.000000		1
7680.806641	828.838074	1.637465	4.526928	502.748108	1846.400879	86.224419	58.708218	68.092033	43.027409	37.633949	158.464081	176.577957	168.079178	0.997858	0.000000	3.885407	2.918470	0.214172	0.655804	2.701350	3.266326	1.935630	1.768699	1.833096	1.633745	1.575580	2.199931	2.246937	2.225514	0.000000	0.000000	35469.000000		1
16272.833984	3518.330078	1.970509	3.441453	1403.869019	4302.629883	198.087036	147.257782	133.797256	58.717468	65.399933	296.720428	439.716461	223.429214	0.055365	0.000000	4.211463	3.546337	0.294578	0.536742	3.147327	3.633734	2.296856	2.168078	2.126447	1.768767	1.815577	2.472347	2.643173	2.349140	0.000000	0.000000	35499.000000		1
40660.460938	8542.014648	1.634382	2.374479	3984.390869	13570.633789	586.909485	405.829285	440.777283	206.030746	153.678116	798.207275	984.995483	580.171509	1.894753	99998.000000	4.609172	3.931560	0.213353	0.375568	3.600362	4.132600	2.768571	2.608343	2.644219	2.313932	2.186612	2.902116	2.993434	2.763556	0.277553	4.999991	35541.000000		1
7787.605957	1482.285400	4.116791	4.249392	461.339661	1543.096680	68.711868	49.179466	43.671909	41.537960	16.171125	67.842255	85.404144	54.683941	0.183275	0.000000	3.891404	3.170932	0.614559	0.628327	2.664021	3.188393	1.837032	1.691784	1.640202	1.618445	1.208740	1.831500	1.931479	1.737860	0.000000	0.000000	35568.000000		1
11362.655273	7483.873047	3.197837	4.496091	1035.676758	3061.332275	127.999825	107.388115	96.237320	63.475677	39.817234	156.376389	209.762070	117.206741	0.374980	0.000000	4.055480	3.874126	0.504856	0.652835	3.015224	3.485910	2.107209	2.030956	1.983343	1.802607	1.600071	2.194171	2.321727	2.068953	0.000000	0.000000	35690.000000		1
6162.814941	1098.347534	2.420735	4.005776	575.265320	1679.718628	80.056938	64.129433	83.871529	25.410007	22.008644	104.230370	153.853897	124.601547	0.038750	0.000000	3.789779	3.040740	0.383947	0.602687	2.759868	3.225237	1.903399	1.807057	1.923615	1.405005	1.342593	2.017994	2.187109	2.095523	0.000000	0.000000	35782.000000		1
15495.756836	3558.147217	4.622524	5.686414	1973.247437	6934.545410	300.260559	207.449280	224.625702	78.838867	82.490013	381.625000	535.639282	335.005035	2.210708	99998.000000	4.190213	3.551224	0.664879	0.754838	3.295182	3.841018	2.477498	2.316912	2.351460	1.896740	1.916401	2.581637	2.728873	2.525051	0.344531	4.999991	35835.000000		1
6479.480957	5318.583008	2.944971	2.503996	1133.471313	3272.482178	159.783920	119.562721	103.872658	49.250393	48.103241	204.800339	259.138916	200.976501	0.007059	99998.000000	3.811540	3.725796	0.469081	0.398634	3.054410	3.514877	2.203533	2.077596	2.016501	1.692410	1.682174	2.311331	2.413533	2.303145	0.000000	4.999991	35914.000000		1
4367.998535	953.473511	2.063021	2.429986	459.384552	1803.663330	72.211914	51.998001	79.427856	29.517548	25.961996	135.814026	165.911316	98.858498	1.245923	0.000000	3.640282	2.979309	0.314504	0.385604	2.662176	3.256155	1.858609	1.715987	1.899973	1.470080	1.414338	2.132945	2.219876	1.995014	0.095491	0.000000	36011.000000		1
8091.557617	4816.491699	3.586388	4.039698	1791.041626	5547.864746	280.971771	187.571487	200.572540	96.527191	71.376221	282.066498	366.314240	291.000092	1.573146	0.000000	3.908032	3.682731	0.554657	0.606349	3.253106	3.744126	2.448663	2.273167	2.302271	1.984650	1.853554	2.450351	2.563854	2.463893	0.196769	0.000000	36059.000000		1
10300.960938	1766.747925	2.112361	2.948054	890.885986	2965.406494	112.701401	91.130646	112.494789	60.869919	30.960737	183.571884	287.290344	118.727028	0.556402	0.000000	4.012878	3.247175	0.324768	0.469535	2.949822	3.472084	2.051929	1.959664	2.051132	1.784403	1.490811	2.263806	2.458321	2.074550	0.000000	0.000000	36096.000000		1
5086.019531	312.444397	2.433070	5.156011	342.794556	993.010132	50.486969	35.549339	33.640507	22.264593	13.182983	49.765377	65.023712	27.025887	0.996344	27477.074219	3.706378	2.494773	0.386155	0.712314	2.535034	2.996954	1.703179	1.550832	1.526863	1.347615	1.120014	1.696927	1.813072	1.431780	0.000000	4.438971	36128.000000		1
5843.845215	1373.358521	1.958174	2.189455	357.343658	1222.992310	59.596336	39.478024	75.687286	21.962387	13.543780	84.241577	104.510986	74.336609	0.733482	0.000000	3.766699	3.137784	0.291851	0.340336	2.553086	3.087424	1.775220	1.596355	1.879023	1.341680	1.131740	1.925526	2.019162	1.871203	0.000000	0.000000	36148.000000		1
16803.314453	7424.705566	2.248045	4.286397	1896.456177	6729.763184	266.570709	192.832352	224.129211	86.902840	79.720818	390.746704	567.321594	328.868408	1.377639	0.000000	4.225395	3.870679	0.351805	0.632092	3.277943	3.828000	2.425812	2.285180	2.350498	1.939034	1.901572	2.591895	2.753829	2.517022	0.139135	0.000000	36186.000000		1
17169.351562	6081.545898	3.456871	3.626477	1391.586426	5047.324707	218.667908	145.339691	160.036789	93.517464	78.416389	374.544739	497.058594	307.914398	0.279220	0.000000	4.234754	3.784014	0.538683	0.559485	3.143510	3.703061	2.339785	2.162384	2.204220	1.970893	1.894407	2.573504	2.696408	2.488430	0.000000	0.000000	36273.000000		1
8577.024414	1002.023926	4.067451	4.015028	543.647705	2130.555176	92.798950	60.317928	64.249695	59.482235	35.422909	116.701012	170.475250	108.445839	0.237199	0.000000	3.933337	3.000878	0.609322	0.603689	2.735317	3.328493	1.967543	1.780446	1.807871	1.774387	1.549284	2.067075	2.231661	2.035213	0.000000	0.000000	36319.000000		1
14324.161133	2275.392090	3.241009	2.473158	1130.905640	3239.609375	175.995132	119.177254	97.862450	54.236797	40.982887	214.091644	287.688141	149.268372	1.020774	0.000000	4.156069	3.357056	0.510680	0.393252	3.053426	3.510493	2.245501	2.076193	1.990616	1.734294	1.612603	2.330600	2.458922	2.173968	0.008930	0.000000	36336.000000		1
9208.198242	1060.380615	3.204005	4.637943	583.625305	1574.825317	76.353371	65.048386	59.158443	32.459435	28.567757	100.409615	136.902588	101.488930	0.350121	0.000000	3.964175	3.025462	0.505693	0.666325	2.766134	3.197232	1.882828	1.813236	1.772017	1.511341	1.455876	2.001775	2.136412	2.006419	0.000000	0.000000	36399.000000		1
9310.615234	2145.711670	3.607974	4.940149	764.927551	2551.069092	94.091034	83.550819	78.875870	32.690716	30.396414	128.770767	164.819672	103.336082	0.785536	99998.000000	3.968978	3.331571	0.557263	0.693740	2.883620	3.406722	1.973548	1.921951	1.896944	1.514424	1.482822	2.109817	2.217009	2.014252	0.000000	4.999991	36455.000000		1
12308.481445	2059.302246	2.593424	4.061284	787.198303	2791.005615	113.635773	83.538483	97.526321	38.889030	39.727806	166.706924	207.039139	158.507248	0.671785	99998.000000	4.090204	3.313720	0.413874	0.608663	2.896084	3.445761	2.055515	1.921887	1.989122	1.589827	1.599095	2.221954	2.316052	2.200049	0.000000	4.999991	36486.000000		1
12128.011719	2405.544434	3.916348	3.435285	884.363831	3579.277100	137.796860	87.232803	151.658264	50.863186	44.334911	216.771408	304.263245	175.958130	2.190645	99998.000000	4.083790	3.381213	0.592881	0.535963	2.946631	3.553795	2.139239	1.940680	2.180866	1.706404	1.646746	2.336002	2.483249	2.245409	0.340572	4.999991	36528.000000		1
7313.450195	2674.964600	3.111492	3.170084	939.408569	2560.964844	127.629776	89.631950	95.848770	31.244440	17.765419	146.354248	199.465469	121.517807	1.574208	99998.000000	3.864122	3.427318	0.492969	0.501071	2.972855	3.408404	2.105952	1.952463	1.981587	1.494773	1.249575	2.165405	2.299868	2.084640	0.197062	4.999991	36547.000000		1
5505.876953	3192.212402	3.496960	2.164785	975.133728	2968.715332	129.446106	102.034744	109.836609	50.079918	36.098248	146.918564	182.384644	123.115189	0.035285	0.000000	3.740827	3.504092	0.543691	0.335415	2.989064	3.472569	2.112089	2.008748	2.040747	1.699664	1.557486	2.167077	2.260988	2.090312	0.000000	0.000000	36701.000000		1
11606.699219	3002.491455	1.335259	1.680638	984.141296	3090.630859	140.208344	104.427727	111.372307	42.271893	38.275364	168.843948	232.372055	96.024544	1.034963	0.000000	4.064709	3.477482	0.125565	0.225474	2.993057	3.490047	2.146774	2.018816	2.046777	1.626052	1.582919	2.227485	2.366184	1.982382	0.014925	0.000000	36767.000000		1
15396.500000	5514.714844	4.024279	3.811501	1820.892212	6458.557617	245.866486	182.847198	229.229721	102.546646	70.136551	386.744019	527.695557	344.200745	0.759969	0.000000	4.187422	3.741523	0.604688	0.581096	3.260284	3.810136	2.390699	2.262088	2.360271	2.010921	1.845944	2.587424	2.722383	2.536812	0.000000	0.000000	36838.000000		1
6181.175293	3409.310547	2.285050	3.496960	962.894348	2398.569092	135.931198	103.934334	108.584610	35.799122	44.245483	169.969513	249.375778	126.840340	0.487510	0.000000	3.791071	3.532666	0.358896	0.543691	2.983579	3.379952	2.133319	2.016759	2.035768	1.553872	1.645869	2.230371	2.396854	2.103257	0.000000	0.000000	36897.000000		1
11574.119141	1704.366943	2.396065	4.089037	1792.861084	6967.877441	237.389297	186.714218	226.957001	96.835564	93.067238	473.276794	628.620117	409.865875	0.374155	99998.000000	4.063488	3.231563	0.379499	0.611621	3.253547	3.843101	2.375461	2.271177	2.355944	1.986035	1.968797	2.675115	2.798388	2.612642	0.000000	4.999991	36919.000000		1
3943.713379	1040.437988	2.482410	2.621178	353.902191	1183.847290	55.041653	38.451138	50.927944	29.169085	22.150496	69.633904	99.629433	89.505516	0.180980	0.000000	3.595905	3.017216	0.394873	0.418496	2.548883	3.073296	1.740691	1.584909	1.706956	1.464923	1.345383	1.842821	1.998388	1.951850	0.000000	0.000000	36963.000000		1
7449.615723	1440.093628	2.063021	2.263464	899.514282	2909.334717	134.999908	93.983109	111.896545	50.012074	35.500000	167.049210	237.780930	153.551682	0.164669	99998.000000	3.872134	3.158391	0.314504	0.354774	2.954008	3.463794	2.130333	1.973050	2.048817	1.699075	1.550228	2.222844	2.376177	2.186255	0.000000	4.999991	37006.000000		1
7867.240234	2485.721680	2.531749	2.454656	727.898010	2662.240967	101.670868	73.630432	89.428421	58.560200	26.671257	128.197189	192.431473	85.185196	0.400020	99998.000000	3.895823	3.395452	0.403421	0.389991	2.862071	3.425247	2.007196	1.867057	1.951476	1.767603	1.426044	2.107878	2.284276	1.930364	0.000000	4.999991	37028.000000		1
1469.120850	49.685200	2.183287	2.941887	149.771027	772.883606	34.392937	15.745570	34.642719	9.473246	9.972811	43.132256	49.759209	39.064804	1.393721	99998.000000	3.167058	1.696227	0.339111	0.468626	2.175428	2.888114	1.536469	1.197158	1.539612	0.976499	0.998818	1.634802	1.696873	1.591786	0.144176	4.999991	37050.000000		0
9247.694336	1380.697754	4.301816	4.937066	746.807495	3242.625244	105.951096	73.109276	92.876045	52.075096	30.723289	162.352676	252.447189	125.724030	0.285613	99998.000000	3.966033	3.140099	0.633652	0.693469	2.873209	3.510897	2.025105	1.863972	1.967904	1.716630	1.487468	2.210459	2.402171	2.099418	0.000000	4.999991	37066.000000		1
8519.358398	2584.629395	3.080655	3.160832	546.096191	1565.688232	76.094337	60.848331	75.924728	41.568798	23.861971	103.903496	143.585037	84.537613	0.314168	0.000000	3.930407	3.412398	0.488643	0.499801	2.737269	3.194705	1.881352	1.784249	1.880383	1.618767	1.377706	2.016630	2.157109	1.927050	0.000000	0.000000	37150.000000		1
7306.142090	2970.713623	3.034399	5.106671	1346.545410	4197.973633	182.282883	138.398193	146.625610	49.022194	45.232281	225.831436	302.379089	175.921127	1.998182	0.000000	3.863688	3.472861	0.482073	0.708138	3.129221	3.623040	2.260746	2.141130	2.166210	1.690393	1.655448	2.353784	2.480552	2.245318	0.300635	0.000000	37194.000000		1
4310.135254	599.457214	2.140115	2.377563	272.371216	936.105896	50.712082	34.821579	49.228806	15.693147	14.724853	54.360146	65.973503	57.684418	1.001373	99998.000000	3.634491	2.777758	0.330437	0.376132	2.435161	2.971325	1.705111	1.541848	1.692219	1.195710	1.168051	1.735281	1.819370	1.761059	0.000596	4.999991	37297.000000		1
10300.276367	3325.633301	2.772281	3.820752	172.729462	62.519718	0.000000	22.249176	12.291782	7.228283	2.534833	0.000000	0.000000	0.000000	0.643799	99998.000000	4.012849	3.521874	0.442837	0.582149	2.237366	1.796017	0.000000	1.347314	1.089615	0.859035	0.403949	0.000000	0.000000	0.000000	0.000000	4.999991	37317.000000		1
3436.438232	1070.865234	2.827788	1.807071	280.817596	866.740295	49.589603	33.674427	23.865055	38.815022	12.054335	46.274582	64.641335	26.726765	0.169584	0.000000	3.536108	3.029735	0.451447	0.256975	2.448424	2.937889	1.695391	1.527300	1.377762	1.589000	1.081143	1.665342	1.810510	1.426946	0.000000	0.000000	37368.000000		1
10309.916016	1795.448242	2.377563	3.009729	702.006958	2322.437744	98.947922	75.489922	88.540306	57.968121	31.636076	118.489578	177.984146	97.680511	0.260587	99998.000000	4.013255	3.254173	0.376132	0.478527	2.846341	3.365944	1.995407	1.877889	1.947141	1.763189	1.500183	2.073680	2.250381	1.989808	0.000000	4.999991	37400.000000		1
12695.456055	2017.492920	1.390766	2.911049	873.308655	3587.516846	137.806122	91.124481	95.299866	30.923733	48.279015	190.427032	278.541779	167.727631	1.077241	0.000000	4.103648	3.304812	0.143254	0.464050	2.941168	3.554794	2.139268	1.959635	1.979092	1.490292	1.683758	2.279729	2.444890	2.224605	0.032313	0.000000	37425.000000		1
3579.865967	1514.609131	2.346725	3.216340	273.299438	829.531921	39.243660	28.136032	45.007168	0.000000	14.647759	54.748699	89.946495	53.413441	1.436796	99998.000000	3.553867	3.180300	0.370462	0.507362	2.436639	2.918833	1.593770	1.449263	1.653282	0.000000	1.165771	1.738374	1.953984	1.727651	0.157395	4.999991	37440.000000		1
14023.791992	2210.423828	2.152450	2.334390	1173.048096	3943.275391	158.069366	121.789177	110.996094	60.805161	39.962170	212.278412	271.569458	201.491486	0.820528	99998.000000	4.146865	3.344476	0.332933	0.368173	3.069316	3.595857	2.198848	2.085609	2.045308	1.783940	1.601649	2.326906	2.433881	2.304257	0.000000	4.999991	37464.000000		1
15210.359375	3228.319824	1.033052	2.177119	1110.330933	3441.193359	168.029846	113.049866	138.213165	66.331223	32.687630	177.080612	247.997360	129.060638	0.343446	0.000000	4.182139	3.508976	0.014122	0.337882	3.045452	3.536709	2.225386	2.053270	2.140549	1.821718	1.514383	2.248171	2.394447	2.110794	0.000000	0.000000	37480.000000		1
10561.977539	2985.447754	2.056854	2.510163	927.471436	3256.307861	137.278793	99.136032	111.215034	38.987709	30.448837	173.500397	250.473602	152.947281	0.594118	99998.000000	4.023745	3.475009	0.313203	0.399702	2.967301	3.512725	2.137604	1.996232	2.046164	1.590928	1.483571	2.239300	2.398762	2.184542	0.000000	4.999991	37522.000000		1
7049.932617	2393.258789	3.401364	3.247177	706.632568	2212.345215	100.665565	76.513725	89.937241	73.935722	37.794304	136.464691	175.705261	128.850937	0.499590	0.000000	3.848185	3.378990	0.531653	0.511506	2.849194	3.344853	2.002881	1.883739	1.953940	1.868854	1.577426	2.135020	2.244785	2.110088	0.000000	0.000000	37628.000000		1
20682.867188	4570.560547	2.763030	5.069666	1737.440063	6252.687500	263.264954	181.172729	197.010818	95.642159	80.100113	372.031494	526.499023	377.128906	0.247845	0.000000	4.315611	3.659970	0.441386	0.704979	3.239910	3.796067	2.420393	2.258093	2.294490	1.980649	1.903633	2.570580	2.721398	2.576490	0.000000	0.000000	37683.000000		1
11425.276367	1418.590698	4.147629	4.693450	802.228455	2571.326172	130.016586	86.696228	66.312721	46.225243	31.898193	150.554291	183.408447	110.906662	0.983040	0.000000	4.057867	3.151857	0.617800	0.671492	2.904298	3.410157	2.113999	1.938000	1.821597	1.664879	1.503766	2.177693	2.263419	2.044958	0.000000	0.000000	37730.000000		1
16189.196289	2436.557617	2.923384	4.662613	1035.189453	3689.243164	142.138763	106.256386	102.959869	65.813156	46.215992	249.687241	330.549042	224.076797	0.159109	0.000000	4.209225	3.386777	0.465886	0.668629	3.015020	3.566937	2.152713	2.026355	2.012668	1.818313	1.664792	2.397396	2.519236	2.350397	0.000000	0.000000	37850.000000		1
10639.351562	2719.802002	2.241878	2.380646	713.882446	2108.774658	101.569099	70.475769	78.425644	50.382122	17.494049	151.707611	188.354767	108.041870	0.626310	0.000000	4.026915	3.434537	0.350612	0.376695	2.853627	3.324030	2.006762	1.848040	1.894458	1.702276	1.242890	2.181007	2.274977	2.033592	0.000000	0.000000	37872.000000		1
8118.481934	2622.541016	2.732193	4.289481	1273.491577	3821.890137	184.216385	132.884476	128.937286	63.753216	58.005127	212.599121	319.351990	157.902847	0.027495	0.000000	3.909475	3.418722	0.436511	0.632405	3.104996	3.582278	2.265328	2.123474	2.110379	1.804502	1.763466	2.327561	2.504270	2.198390	0.000000	0.000000	37927.000000		1
8552.940430	510.472870	1.893416	1.871829	637.532166	1965.821777	96.755386	66.473076	62.417957	21.826702	21.780447	87.707695	108.831306	61.033356	0.240439	0.000000	3.932116	2.707973	0.277246	0.272266	2.804502	3.293544	1.985675	1.822646	1.795310	1.338988	1.338067	1.943038	2.036754	1.785567	0.000000	0.000000	37973.000000		1
10934.752930	2438.669922	1.440106	2.066105	978.858887	3542.885742	136.625046	98.568626	111.427818	49.435417	43.727417	190.084747	243.313156	104.261208	1.470316	99998.000000	4.038809	3.387153	0.158394	0.315152	2.990720	3.549357	2.135530	1.993739	2.046994	1.694038	1.640754	2.278947	2.386166	2.018123	0.167411	4.999991	37993.000000		1
7835.971191	1813.895264	2.519415	2.244962	598.544434	2055.783691	73.729111	59.300297	49.111622	29.381863	21.009512	76.982452	108.365662	47.483410	0.230612	0.000000	3.894093	3.258612	0.401300	0.351209	2.777097	3.312977	1.867639	1.773057	1.691184	1.468079	1.322416	1.886392	2.034892	1.676542	0.000000	0.000000	38015.000000		1
9360.762695	1142.963135	4.166131	4.915480	688.426147	2033.842896	86.483452	73.140114	60.311764	32.394676	20.913916	97.498566	133.815765	90.412140	1.341141	0.000000	3.971311	3.058032	0.619733	0.691566	2.837857	3.308317	1.936933	1.864156	1.780402	1.510474	1.320435	1.988998	2.126507	1.956227	0.127474	0.000000	38047.000000		1
15570.308594	2027.712402	2.741444	3.546299	1007.987854	3929.312256	167.622787	107.348030	126.538139	38.398716	49.867138	237.839523	279.732117	159.000656	0.469907	0.000000	4.192297	3.307006	0.437979	0.549775	3.003455	3.594316	2.224333	2.030794	2.102221	1.584317	1.697814	2.376284	2.446742	2.201399	0.000000	0.000000	38098.000000		1
8642.047852	843.593750	2.531749	3.204005	574.432678	2005.509521	82.197060	60.666393	52.744267	35.419823	23.081785	133.815765	199.012161	109.108841	1.493849	0.000000	3.936617	2.926133	0.403421	0.505693	2.759239	3.302225	1.914856	1.782948	1.722175	1.549246	1.363269	2.126507	2.298880	2.037860	0.174307	0.000000	38114.000000		1
6223.795898	1974.955811	2.211041	2.593424	503.839752	1612.129272	65.159401	51.862320	41.112404	31.935198	20.975592	81.864014	79.230499	57.160183	0.031353	0.000000	3.794055	3.295557	0.344597	0.413874	2.702292	3.207400	1.813977	1.714852	1.613973	1.504270	1.321714	1.913093	1.898892	1.757094	0.000000	0.000000	38135.000000		1
6241.422363	2052.505615	1.631298	2.837040	571.330444	1659.134766	84.152145	64.542648	42.315063	40.131775	16.982149	92.216125	98.574791	93.693237	0.892087	99998.000000	3.795284	3.312284	0.212533	0.452865	2.756887	3.219882	1.925065	1.809847	1.626495	1.603488	1.229993	1.964807	1.993766	1.971708	0.000000	4.999991	38217.000000		1
6424.198730	2405.840576	2.059937	2.790784	1029.370483	3241.465820	151.121704	107.924690	120.059204	66.926384	46.808071	203.184464	282.072662	118.437157	1.569859	99998.000000	3.807819	3.381267	0.313854	0.445726	3.012572	3.510741	2.179327	2.033121	2.079396	1.825597	1.670321	2.307890	2.450361	2.073488	0.195861	4.999991	38241.000000		1
3599.660645	1207.317627	1.816322	3.355108	238.693710	622.730225	38.901363	26.668173	29.693321	17.645153	17.290524	49.234974	73.112366	58.834652	0.211987	99998.000000	3.556262	3.081821	0.259193	0.525706	2.377841	2.794300	1.589965	1.425993	1.472659	1.246625	1.237808	1.692274	1.863991	1.769633	0.000000	4.999991	38280.000000		1
3841.968506	1051.795410	1.995179	2.371395	215.214127	975.938538	46.616879	27.494616	32.613621	20.232410	15.023975	59.426731	79.689980	45.201443	0.863414	0.000000	3.584554	3.021931	0.299982	0.375004	2.332871	2.989423	1.668543	1.439248	1.513399	1.306048	1.176785	1.773982	1.901404	1.655152	0.000000	0.000000	38344.000000		1
8646.852539	2534.296631	1.390766	1.967425	1358.661377	4746.792969	185.551651	139.462082	180.491226	60.650974	53.869831	323.043213	413.486206	254.809326	0.041030	0.000000	3.936858	3.403857	0.143254	0.293898	3.133111	3.676400	2.268465	2.144456	2.256456	1.782838	1.731346	2.509261	2.616461	2.406215	0.000000	0.000000	38400.000000		1
10268.276367	3082.616211	3.459955	4.033530	1008.542908	3465.258789	146.332657	106.314980	129.754471	54.665436	39.018547	177.392075	234.086609	121.727501	0.596309	17819.671875	4.011497	3.488919	0.539070	0.605685	3.003694	3.539736	2.165341	2.026594	2.113122	1.737713	1.591271	2.248934	2.369377	2.085389	0.000000	4.250900	38479.000000		1
8879.714844	2415.572754	1.773150	2.272716	891.354675	2888.390137	129.554031	94.787964	98.136902	64.530319	35.182377	151.241974	217.156876	122.951744	0.043274	0.000000	3.948399	3.383020	0.248745	0.356545	2.950051	3.460656	2.112451	1.976753	1.991832	1.809764	1.546325	2.179672	2.336774	2.089735	0.000000	0.000000	38609.000000		1
13137.503906	3568.604248	1.989012	3.379778	1431.015137	4788.709961	205.774796	146.628693	197.276016	107.067406	74.426033	353.556824	461.771362	320.052002	0.739309	0.000000	4.118513	3.552498	0.298637	0.528888	3.155644	3.680218	2.313392	2.166219	2.295074	2.029657	1.871725	2.548459	2.664427	2.505221	0.000000	0.000000	38650.000000		1
10069.495117	1586.090210	3.453787	2.405316	491.119324	1896.098389	80.439323	55.121830	65.520195	24.228935	20.491444	102.925949	139.082779	96.638206	0.095124	99998.000000	4.003008	3.200328	0.538296	0.381172	2.691187	3.277861	1.905468	1.741324	1.816375	1.384334	1.311573	2.012525	2.143273	1.985149	0.000000	4.999991	38694.000000		1
8610.066406	942.082214	1.668303	2.158617	532.148438	2474.475342	89.610367	58.116142	64.690674	50.557896	27.399019	160.021378	198.635941	161.513901	1.165433	0.000000	3.935007	2.974089	0.222275	0.334176	2.726033	3.393483	1.952358	1.764297	1.810842	1.703789	1.437735	2.204178	2.298058	2.208210	0.066487	0.000000	38718.000000		1
15770.116211	2230.662598	2.365228	3.916348	1018.719238	3356.982666	138.937851	106.956398	121.644241	63.990662	43.924774	176.001312	275.877441	124.660141	0.566302	0.000000	4.197835	3.348434	0.373873	0.592881	3.008054	3.525949	2.142821	2.029207	2.085092	1.806117	1.642709	2.245516	2.440716	2.095728	0.000000	0.000000	38835.000000		1
2237.785889	1003.127869	2.753779	4.668780	279.667358	873.922302	40.165699	35.740532	33.625088	24.719250	11.992660	57.743008	65.745308	62.914436	1.162491	0.000000	3.349818	3.001356	0.439929	0.669203	2.446642	2.941473	1.603855	1.553161	1.526663	1.393035	1.078915	1.761499	1.817865	1.798750	0.065389	0.000000	38918.000000		1
8626.564453	1423.780640	4.320318	7.623002	740.769531	2039.017456	98.408272	80.812454	72.791656	27.408270	45.170605	138.688065	181.983765	140.328613	0.097045	0.000000	3.935838	3.153443	0.635516	0.882126	2.869683	3.309421	1.993032	1.907478	1.862082	1.437882	1.654856	2.142039	2.260033	2.147146	0.000000	0.000000	38952.000000		1
10811.576172	2518.603516	3.006645	4.314150	835.363220	2822.225342	113.561760	85.357887	77.852066	75.098289	28.388899	174.712296	245.243576	124.650887	1.483026	0.000000	4.033889	3.401160	0.478082	0.634895	2.921875	3.450592	2.055232	1.931244	1.891270	1.875630	1.453149	2.242323	2.389598	2.095695	0.171149	0.000000	38995.000000		1
13631.775391	3121.810547	2.439237	4.218554	1025.284546	3920.070312	148.904495	99.678772	134.682297	77.685547	58.979588	306.252258	458.329926	215.399155	1.751650	99998.000000	4.134552	3.494406	0.387254	0.625164	3.010844	3.593294	2.172908	1.998603	2.129311	1.890340	1.770702	2.486079	2.661178	2.333244	0.243447	4.999991	39034.000000		1
14729.231445	3657.067383	1.199574	2.587257	1295.244263	4517.775879	199.520981	141.404846	142.690765	91.654884	49.568016	249.665649	350.013611	171.079651	0.072419	0.000000	4.168180	3.563133	0.079027	0.412840	3.112352	3.654925	2.299989	2.150464	2.154396	1.962156	1.695202	2.397359	2.544085	2.233198	0.000000	0.000000	39082.000000		1
9158.053711	2268.000488	1.779317	2.726025	661.545227	2336.675293	112.260422	73.457741	107.039658	81.275017	25.092382	120.777710	168.073013	82.961823	0.860872	99998.000000	3.961803	3.355643	0.250253	0.435530	2.820560	3.368598	2.050227	1.866038	2.029545	1.909957	1.399542	2.081987	2.225498	1.918878	0.000000	4.999991	39108.000000		1
6159.259277	2632.569336	3.123827	6.679378	585.956604	1996.801025	87.319145	62.439541	61.674774	36.958611	28.398149	120.904144	148.296997	113.703613	1.705961	0.000000	3.789528	3.420380	0.494687	0.824736	2.767865	3.300335	1.941109	1.795460	1.790108	1.567716	1.453290	2.082441	2.171132	2.055774	0.231969	0.000000	39154.000000		1
10478.082031	1147.570190	2.254213	2.975808	677.565247	2351.520508	115.381172	76.902275	80.044609	33.992054	30.621527	135.548828	212.762558	118.992226	0.406283	0.000000	4.020282	3.059779	0.352995	0.473605	2.830951	3.371349	2.062135	1.885939	1.903332	1.531377	1.486027	2.132096	2.327895	2.075519	0.000000	0.000000	39191.000000		1
6349.236328	2279.098877	2.032184	3.268763	491.039154	1637.440552	79.227417	56.213474	52.713428	30.738708	11.949488	87.482582	124.974678	97.942627	0.304852	0.000000	3.802722	3.357763	0.307963	0.514383	2.691116	3.214165	1.898875	1.749840	1.721921	1.487686	1.077349	1.941922	2.096822	1.990972	0.000000	0.000000	39231.000000		1
16669.898438	4171.685059	3.981107	5.152927	1442.332397	5187.554688	203.295471	149.968384	149.697021	56.568104	66.954132	336.630188	437.036713	252.629135	0.651365	0.000000	4.221933	3.620311	0.600004	0.712054	3.159065	3.714963	2.308128	2.176000	2.175213	1.752572	1.825777	2.527153	2.640518	2.402483	0.000000	0.000000	39268.000000		1
2892.981689	885.850220	0.804856	2.174036	55.507298	0.000000	16.979065	10.996613	0.000000	17.031488	10.157835	0.000000	0.000000	0.000000	1.548727	99998.000000	3.461346	2.947360	0.000000	0.337267	1.744350	0.000000	1.229914	1.041259	0.000000	1.231253	1.006801	0.000000	0.000000	0.000000	0.189975	4.999991	39318.000000		1
4554.234863	950.272583	2.975808	2.769197	358.145416	1491.959106	70.796471	39.780231	44.843727	35.395153	15.767157	96.724548	132.526764	84.916916	1.122869	99998.000000	3.658415	2.977848	0.473605	0.442354	2.554060	3.173757	1.850012	1.599667	1.651702	1.548944	1.197753	1.985537	2.122303	1.928994	0.050329	4.999991	39332.000000		1
15638.833008	3069.905029	4.126042	6.222985	1485.285889	4945.247070	220.447235	156.993134	168.162445	109.448059	63.099461	306.989288	442.513428	263.730591	0.196435	0.000000	4.194204	3.487125	0.615534	0.793999	3.171810	3.694188	2.343305	2.195881	2.225729	2.039208	1.800026	2.487123	2.645926	2.421160	0.000000	0.000000	39418.000000		1
5258.952637	2168.139648	2.272716	3.931767	951.382751	3567.460205	156.968475	95.509560	110.647629	59.324966	41.624306	207.893326	308.417053	182.791702	0.028708	0.000000	3.720899	3.336087	0.356545	0.594588	2.978355	3.552359	2.195812	1.980047	2.043942	1.773237	1.619347	2.317841	2.489138	2.261956	0.000000	0.000000	39480.000000		1
9947.965820	1991.120728	3.746742	3.873176	922.679321	3520.112549	131.650970	98.291092	107.912354	58.985756	35.157707	174.669128	274.514435	161.291870	0.084438	99998.000000	3.997734	3.299098	0.573654	0.588067	2.965051	3.546556	2.119424	1.992514	2.033071	1.770747	1.546021	2.242216	2.438565	2.207613	0.000000	4.999991	39514.000000		1
13933.349609	5931.701172	2.630429	3.515462	1428.578979	5274.537598	195.114319	149.832703	168.128525	59.775192	63.087128	309.089294	394.268341	227.246872	0.810580	0.000000	4.144055	3.773179	0.420027	0.545982	3.154904	3.722184	2.290289	2.175607	2.225641	1.776521	1.799941	2.490084	2.595792	2.356498	0.000000	0.000000	39568.000000		1
7414.029785	2698.394775	1.292086	2.926468	561.043091	1763.090576	61.187546	59.044346	52.892288	48.217339	10.370613	96.780060	118.579002	66.581001	0.444808	99998.000000	3.870054	3.431105	0.111292	0.466344	2.748996	3.246275	1.786663	1.771178	1.723392	1.683203	1.015804	1.985786	2.074008	1.823350	0.000000	4.999991	39608.000000		1
8890.566406	1903.151001	1.563456	3.490792	536.422546	1703.500488	77.185982	59.528492	63.993748	70.266068	30.458088	110.724724	143.190323	129.711304	0.273714	0.000000	3.948930	3.279473	0.194086	0.542924	2.729507	3.231342	1.887538	1.774725	1.806138	1.846746	1.483703	2.044245	2.155914	2.112978	0.000000	0.000000	39690.000000		1
8071.347168	1757.129761	1.600460	4.095205	530.840942	1910.579712	63.117966	53.444275	46.743313	20.926250	18.890984	106.166954	159.133255	62.784920	0.551109	0.000000	3.906946	3.244804	0.204245	0.612276	2.724964	3.281165	1.800153	1.727901	1.669719	1.320691	1.276255	2.025989	2.201761	1.797855	0.000000	0.000000	39724.000000		1
6765.920410	1918.221191	2.115445	2.359060	689.668945	3575.474854	113.999657	75.551598	123.839867	68.304810	62.723248	235.101166	330.752563	238.203400	0.765213	0.000000	3.830327	3.282899	0.325402	0.372739	2.838641	3.553334	2.056904	1.878244	2.092860	1.834451	1.797428	2.371255	2.519503	2.376948	0.000000	0.000000	39806.000000		1
7896.952148	3100.141113	1.668303	3.620309	708.785034	2087.028076	102.543564	73.818535	66.158531	40.936630	26.856281	126.439453	166.312195	155.512939	0.530283	99998.000000	3.897460	3.491381	0.222275	0.558746	2.850515	3.319528	2.010908	1.868165	1.820586	1.612112	1.429046	2.101883	2.220924	2.191767	0.000000	4.999991	39835.000000		1
5221.701172	1972.174316	2.229543	3.009729	474.568878	1205.822021	56.019199	50.289612	61.816628	1.930420	15.042478	51.964081	77.195229	45.371048	0.777695	264.273804	3.717812	3.294945	0.348216	0.478527	2.676299	3.081283	1.748337	1.701478	1.791105	0.285652	1.177319	1.715703	1.887590	1.656779	0.000000	2.422054	39860.000000		1
20738.476562	5954.344727	2.038351	3.916348	2635.646729	9402.106445	366.363586	270.154022	322.984619	161.594070	133.149673	672.316711	885.403076	490.320618	1.018245	0.000000	4.316777	3.774834	0.309279	0.592881	3.420887	3.973225	2.563912	2.431612	2.509182	2.208426	2.124340	2.827574	2.947141	2.690480	0.007852	0.000000	39977.000000		1
6910.362305	2179.253418	2.957305	3.755994	432.260010	1371.255371	55.670734	46.157402	51.868484	51.205482	24.639072	77.904495	94.359322	93.850502	1.759247	99998.000000	3.839501	3.338308	0.470896	0.574725	2.635745	3.137118	1.745627	1.664241	1.714904	1.709316	1.391624	1.891562	1.974785	1.972437	0.245327	4.999991	40047.000000		1
9929.555664	3587.464355	2.442321	3.170084	948.329834	3509.152832	143.745392	95.577400	132.045700	58.183983	49.654362	266.058807	372.484802	220.345474	0.578380	0.000000	3.996930	3.554788	0.387803	0.501071	2.976959	3.545202	2.157594	1.980355	2.120724	1.764803	1.695957	2.424978	2.571109	2.343104	0.000000	0.000000	40074.000000		1
6395.337891	2859.920898	1.945839	3.789915	1268.400391	5018.396484	188.178986	128.863281	160.749130	96.653625	59.250957	328.085144	420.224152	241.210052	0.566947	99998.000000	3.805863	3.456354	0.289107	0.578629	3.103256	3.700565	2.274571	2.110129	2.206149	1.985218	1.772695	2.515987	2.623481	2.382396	0.000000	4.999991	40108.000000		1
13955.833008	4271.101562	3.654230	3.389029	1224.386108	4462.879395	174.579697	125.989227	141.500443	84.016464	53.061893	292.794830	400.509827	254.710648	0.859460	0.000000	4.144756	3.630540	0.562796	0.530075	3.087918	3.649615	2.241994	2.100333	2.150758	1.924364	1.724783	2.466563	2.602613	2.406047	0.000000	0.000000	40230.000000		1
18637.558594	5444.010742	1.474027	1.800903	1503.754395	4357.782227	179.948486	150.816406	182.366135	84.531448	40.393894	264.942505	418.191986	204.840424	0.275872	99998.000000	4.270389	3.735919	0.168505	0.255490	3.177177	3.639266	2.255148	2.178449	2.260944	1.927018	1.606316	2.423152	2.621376	2.311416	0.000000	4.999991	40247.000000		1
8750.755859	1323.873657	2.300469	2.386814	585.814758	1922.205322	86.508125	64.002998	93.591469	41.904926	29.449705	136.492447	197.923599	147.162186	0.949431	0.000000	3.942045	3.121846	0.361816	0.377819	2.767760	3.283800	1.937057	1.806200	1.971236	1.622265	1.469081	2.135109	2.296498	2.167796	0.000000	0.000000	40295.000000		1
17899.708984	5668.143066	0.915870	2.121612	1678.907593	5509.642090	227.542908	172.714035	216.953354	55.960606	69.217598	324.850281	434.350769	208.115356	0.903316	99998.000000	4.252846	3.753441	0.000000	0.326666	3.225027	3.741123	2.357063	2.237328	2.336366	1.747882	1.840217	2.511683	2.637841	2.318304	0.000000	4.999991	40335.000000		1
12774.171875	2170.372314	1.939672	3.891678	1457.316284	4858.162109	187.731842	150.017715	182.878036	84.568451	70.065628	329.583832	471.747284	223.891769	0.211899	0.000000	4.106333	3.336534	0.287728	0.590137	3.163554	3.686472	2.273538	2.176142	2.262161	1.927208	1.845505	2.517966	2.673709	2.350038	0.000000	0.000000	40372.000000		1
11409.169922	4048.437012	3.099157	4.970987	1304.196411	4917.872559	219.111969	136.890244	178.011902	65.301254	59.531578	301.540314	398.594818	227.567581	0.056221	0.000000	4.057254	3.607287	0.491244	0.696443	3.115343	3.691777	2.340666	2.136373	2.250449	1.814921	1.774747	2.479345	2.600532	2.357111	0.000000	0.000000	40419.000000		1
10089.481445	2480.877197	2.914133	4.237057	1073.202759	3633.008057	158.205048	114.585564	138.638733	73.954224	47.202789	224.486923	286.436157	160.147812	1.550260	0.000000	4.003869	3.394605	0.464509	0.627064	3.030682	3.560266	2.199220	2.059130	2.141885	1.868963	1.673968	2.351191	2.457028	2.204521	0.190404	0.000000	40496.000000		1
10589.851562	2409.547119	2.679769	4.508426	1218.733643	4273.223145	168.307373	126.198921	151.763123	72.877998	56.740791	292.649902	385.683197	199.934204	0.087029	0.000000	4.024890	3.381935	0.428097	0.654025	3.085909	3.630756	2.226103	2.101056	2.181166	1.862596	1.753895	2.466348	2.586231	2.300887	0.000000	0.000000	40533.000000		1
24719.816406	4807.829102	2.648932	4.224722	2047.395874	6678.650391	273.028076	216.860840	224.619537	127.003784	77.371002	415.660217	557.210022	346.155853	0.113662	99998.000000	4.393045	3.681949	0.423071	0.625798	3.311202	3.824689	2.436207	2.336181	2.351448	2.103817	1.888578	2.618738	2.746019	2.539272	0.000000	4.999991	40600.000000		1
7989.658691	2410.139160	1.955090	3.083739	587.396729	2213.899414	85.194450	64.635162	74.904015	81.019066	22.024061	116.824356	173.155014	127.629776	1.577978	0.000000	3.902528	3.382042	0.291167	0.489078	2.768932	3.345158	1.930411	1.810469	1.874505	1.908587	1.342897	2.067533	2.238435	2.105952	0.198101	0.000000	40640.000000		1
5216.063965	2103.214600	2.476242	3.558635	403.692230	1406.906494	63.077877	45.041088	36.073574	44.180725	15.184330	60.000305	105.417610	39.669216	0.935805	99998.000000	3.717343	3.322884	0.393793	0.551283	2.606050	3.148265	1.799877	1.653609	1.557189	1.645233	1.181396	1.778153	2.022913	1.598454	0.000000	4.999991	40669.000000		1
3833.309326	1162.332031	1.773150	0.527319	282.525970	528.013184	40.659096	33.643589	28.185371	28.601677	12.825270	42.342815	47.366226	43.665741	0.358766	99998.000000	3.583574	3.065330	0.248745	0.000000	2.451058	2.722645	1.609158	1.526902	1.450024	1.456391	1.108067	1.626780	1.675469	1.640141	0.000000	4.999991	40750.000000		1
26148.396484	4424.221680	1.766982	3.817669	1795.143066	6883.231934	271.726715	184.561768	251.571411	79.881172	99.277885	438.140686	565.755066	330.407196	0.744458	0.000000	4.417445	3.645837	0.247232	0.581798	3.254099	3.837792	2.434132	2.266142	2.400661	1.902444	1.996853	2.641613	2.752629	2.519049	0.000000	0.000000	40788.000000		1
16573.488281	3520.957520	3.660398	3.546299	1146.891724	3733.473145	165.353149	115.677208	145.447617	64.696838	64.579659	253.921219	327.557800	152.589554	1.231445	0.000000	4.219414	3.546661	0.563528	0.549775	3.059522	3.572113	2.218412	2.063248	2.162707	1.810883	1.810096	2.404699	2.515288	2.183525	0.090415	0.000000	40979.000000		1
12941.902344	3185.838135	1.985928	3.453787	1477.332886	4453.517090	196.773376	157.159668	176.670471	86.165825	73.281967	315.478821	438.288696	201.377396	0.608903	99998.000000	4.111998	3.503224	0.297963	0.538296	3.169478	3.648703	2.293966	2.196341	2.247164	1.935335	1.864997	2.498970	2.641760	2.304011	0.000000	4.999991	41034.000000		1
7814.440918	1147.940308	2.137031	2.454656	586.520935	1917.036987	94.390160	64.147934	76.581566	20.090557	10.361362	96.909576	118.363144	112.269676	0.657217	99998.000000	3.892898	3.059919	0.329811	0.389991	2.768284	3.282630	1.974927	1.807183	1.884124	1.302992	1.015417	1.986367	2.073216	2.050262	0.000000	4.999991	41174.000000		1
16751.193359	6586.311035	3.204005	4.810632	1970.805054	5924.799805	274.573029	205.882736	206.339127	108.048035	58.726719	326.290405	373.110809	293.337555	0.739141	99998.000000	4.224046	3.818642	0.505693	0.682202	3.294644	3.772674	2.438658	2.313620	2.314582	2.033617	1.768836	2.513604	2.571838	2.467368	0.000000	4.999991	41279.000000		1
13532.771484	4063.553467	2.392981	4.015028	1336.183960	4870.737793	191.071533	140.621567	164.850510	102.108757	71.400887	286.886383	397.145477	253.779358	0.405704	0.000000	4.131387	3.608906	0.378939	0.603689	3.125866	3.687595	2.281196	2.148052	2.217090	2.009063	1.853704	2.457710	2.598950	2.404456	0.000000	0.000000	41401.000000		1
10675.727539	801.676453	1.881081	4.804465	70.059464	196.705521	0.000000	9.433157	21.869875	20.287918	5.606237	0.000000	0.000000	1.748480	1.889327	0.000000	4.028398	2.903999	0.274407	0.681645	1.845467	2.293817	0.000000	0.974657	1.339846	1.307238	0.748671	0.000000	0.000000	0.242661	0.276307	0.000000	41434.000000		1
9035.354492	2091.693848	3.376694	2.537917	894.555603	2708.527832	128.382217	93.360191	125.107285	35.456829	30.057201	155.056549	176.793823	124.586128	0.707214	99998.000000	3.955945	3.320498	0.528492	0.404477	2.951607	3.432733	2.108505	1.970162	2.097283	1.549700	1.477949	2.190490	2.247467	2.095470	0.000000	4.999991	41464.000000		1
6470.784668	1474.045654	1.470943	1.840992	298.817383	1402.984009	57.820103	31.996874	60.903839	32.151062	21.842121	78.709351	95.065498	71.613663	0.025589	0.000000	3.810957	3.168511	0.167596	0.265052	2.475406	3.147053	1.762079	1.505108	1.784645	1.507195	1.339295	1.896026	1.978023	1.854996	0.000000	0.000000	41493.000000		1
15488.210938	2904.376221	3.506211	4.705785	1181.876831	3459.711182	171.178345	120.302818	123.522240	51.146893	48.087822	180.987717	263.622650	212.996918	0.743522	0.000000	4.190001	3.463053	0.544838	0.672632	3.072572	3.539040	2.233449	2.080276	2.091745	1.708819	1.682035	2.257649	2.420983	2.328373	0.000000	0.000000	41514.000000		1
11773.920898	2877.627930	3.133079	3.268763	836.276001	3044.131104	114.107582	94.094124	99.419739	62.421040	45.750347	194.873779	293.300568	147.840607	1.463083	99998.000000	4.070921	3.459035	0.495971	0.514383	2.922350	3.483463	2.057314	1.973562	1.997473	1.795331	1.660394	2.289753	2.467313	2.169794	0.165269	4.999991	41559.000000		1
9002.580078	2203.929688	2.716774	3.345856	827.311584	2710.035889	124.579964	89.878647	126.982193	69.606148	39.866573	159.935028	239.615753	97.159355	0.479849	99998.000000	3.954367	3.343198	0.434053	0.524507	2.917669	3.432975	2.095448	1.953657	2.103743	1.842648	1.600609	2.203943	2.379515	1.987485	0.000000	4.999991	41647.000000		1
9546.434570	2806.560059	3.228674	3.068320	835.027100	2740.907227	109.374046	86.239838	107.076660	66.066017	35.407490	193.689636	258.642426	172.417999	0.551943	99998.000000	3.979841	3.448174	0.509024	0.486901	2.921700	3.437894	2.038914	1.935708	2.029695	1.819978	1.549095	2.287106	2.412700	2.236583	0.000000	4.999991	41668.000000		1
17772.660156	4029.540039	2.118529	2.935719	1493.571899	5766.354004	224.394424	156.536743	162.121399	79.403191	57.539482	312.802124	447.950073	278.917999	0.136300	99998.000000	4.249753	3.605255	0.326034	0.467715	3.174226	3.760901	2.351012	2.194616	2.209840	1.899838	1.759966	2.495270	2.651230	2.445477	0.000000	4.999991	41706.000000		1
7945.592285	2581.706055	2.985059	4.909312	605.146729	1760.901123	94.565933	66.081436	53.071144	41.402275	14.752606	81.216431	98.975677	75.847641	0.814001	99998.000000	3.900126	3.411907	0.474953	0.691021	2.781861	3.245735	1.975735	1.820079	1.724858	1.617024	1.168869	1.909644	1.995528	1.879942	0.000000	4.999991	41730.000000		1
6698.016113	1238.352417	2.525582	4.890810	555.298096	2160.914551	100.363365	63.321491	92.777367	39.077137	30.710955	145.845428	179.233063	118.449486	0.425704	0.000000	3.825946	3.092844	0.402361	0.689381	2.744526	3.334638	2.001575	1.801551	1.967442	1.591923	1.487293	2.163893	2.253418	2.073533	0.000000	0.000000	41791.000000		1
10594.687500	2392.928955	3.398280	4.052033	979.420105	4897.895996	135.872620	103.147980	164.224503	78.135773	66.112274	342.902496	425.340088	288.693451	0.647896	0.000000	4.025088	3.378930	0.531259	0.607673	2.990969	3.690010	2.133132	2.013461	2.215438	1.892850	1.820282	2.535171	2.628736	2.460437	0.000000	0.000000	41817.000000		1
8880.673828	2199.667969	3.666565	4.311067	462.021149	1569.770996	82.773712	53.453529	53.212997	41.309765	26.322794	99.428986	148.309326	115.174561	1.228466	0.000000	3.948446	3.342357	0.564259	0.634585	2.664662	3.195836	1.917892	1.727976	1.726018	1.616053	1.420332	1.997513	2.171169	2.061357	0.089363	0.000000	41884.000000		1
14161.767578	2968.699951	2.907966	3.219423	1063.291626	3290.814941	163.132858	112.306679	147.883774	47.230541	39.848072	205.438675	278.609619	188.616882	0.612666	0.000000	4.151117	3.472566	0.463589	0.507778	3.026652	3.517303	2.212541	2.050406	2.169920	1.674223	1.600407	2.312682	2.444996	2.275581	0.000000	0.000000	41920.000000		1
9864.146484	1250.656494	2.568754	4.573184	631.972168	2157.371338	110.410179	67.314934	80.442406	46.761814	27.537786	147.988617	194.753525	128.983536	0.558847	0.000000	3.994060	3.097138	0.409723	0.660219	2.800698	3.333925	2.043009	1.828111	1.905485	1.669891	1.439929	2.170228	2.289485	2.110534	0.000000	0.000000	41969.000000		1
17235.318359	3782.316650	3.666565	3.638812	1515.577393	5976.760742	215.476242	155.623962	199.752258	97.353630	83.387383	405.101501	562.547974	377.850494	0.709668	0.000000	4.236419	3.577758	0.564259	0.560960	3.180578	3.776466	2.333399	2.192076	2.300492	1.988352	1.921100	2.607564	2.750160	2.577320	0.000000	0.000000	42018.000000		1
4856.580078	1117.395874	3.481541	3.978023	408.379517	1112.023926	57.206436	47.665348	45.414219	24.059330	31.910528	73.457741	95.262856	73.562592	0.049290	0.000000	3.686331	3.048207	0.541772	0.599667	2.611064	3.046114	1.757445	1.678203	1.657192	1.381284	1.503934	1.866038	1.978924	1.866657	0.000000	0.000000	42099.000000		1
7632.799316	2200.272217	2.081524	4.292564	533.900024	2082.094238	96.527191	58.245659	80.491753	47.702354	23.939064	114.360451	136.547958	108.337914	0.491383	99998.000000	3.882684	3.342476	0.318381	0.632717	2.727460	3.318500	1.984650	1.765264	1.905751	1.678540	1.379107	2.058276	2.135285	2.034781	0.000000	4.999991	42112.000000		1
15009.811523	4018.164062	3.426034	6.074965	1065.629150	3063.188721	140.340958	111.927383	111.150276	56.099377	35.299557	179.615448	258.716431	158.519592	0.263614	99998.000000	4.176375	3.604028	0.534792	0.783544	3.027606	3.486174	2.147184	2.048936	2.045911	1.748958	1.547769	2.254344	2.412824	2.200083	0.000000	4.999991	42154.000000		1
12646.530273	5340.168945	1.952007	2.503996	1296.422241	4384.697266	204.411789	140.951538	146.156876	75.582436	49.062283	249.622482	337.743408	147.177597	1.685413	0.000000	4.101972	3.727555	0.290481	0.398634	3.112746	3.641940	2.310506	2.149070	2.164819	1.878421	1.690748	2.397284	2.528587	2.167842	0.226706	0.000000	42228.000000		1
3473.668213	1079.635498	2.618094	3.725156	207.477020	987.764709	45.997047	28.025019	20.636379	15.992270	13.383426	52.559242	67.681900	75.496094	0.039824	99998.000000	3.540788	3.033277	0.417985	0.571145	2.316970	2.994653	1.662730	1.447546	1.314633	1.203910	1.126567	1.720649	1.830473	1.877924	0.000000	4.999991	42324.000000		1
6965.687988	659.047424	2.093859	2.454656	533.502197	1960.986450	83.661835	59.374306	80.368401	62.026321	21.697186	104.088516	129.689713	92.715691	0.231499	0.000000	3.842964	2.818917	0.320947	0.389991	2.727136	3.292475	1.922527	1.773599	1.905085	1.792576	1.336403	2.017403	2.112906	1.967153	0.000000	0.000000	42350.000000		1
6955.791992	1998.117798	2.186371	2.318972	460.648895	1482.747925	75.711952	50.955700	60.379604	24.438629	22.505125	93.156662	153.008957	78.792610	0.355663	99998.000000	3.842347	3.300621	0.339724	0.365295	2.663370	3.171067	1.879164	1.707193	1.780890	1.388077	1.352281	1.969214	2.184717	1.896485	0.000000	4.999991	42381.000000		1
2759.933838	1036.336670	1.363013	1.936588	210.696457	881.156738	21.348722	26.776104	46.909832	25.718382	21.468988	64.252777	96.730721	54.209042	0.253641	7077.910645	3.440899	3.015501	0.134500	0.287037	2.323657	2.945053	1.329372	1.427747	1.671264	1.410244	1.331812	1.807892	1.985564	1.734072	0.000000	3.849905	42421.000000		1
8334.266602	1632.719360	2.568754	2.556419	642.860840	2342.044189	92.589256	69.846680	91.562370	49.876392	30.149714	161.680420	196.159698	108.667870	0.245314	0.000000	3.920867	3.212912	0.409723	0.407632	2.808117	3.369595	1.966561	1.844146	1.961717	1.697895	1.479283	2.208658	2.292610	2.036101	0.000000	0.000000	42440.000000		1
15089.510742	2332.928467	3.410615	4.363490	1113.118652	4493.661133	166.666824	115.994835	152.882523	85.228371	61.280056	295.675049	390.006622	225.011169	0.693122	99998.000000	4.178675	3.367901	0.532833	0.639834	3.046541	3.652600	2.221849	2.064439	2.184358	1.930584	1.787319	2.470815	2.591072	2.352204	0.000000	4.999991	42477.000000		1
27709.714844	5338.975586	2.926468	3.496960	2430.578125	8036.284668	325.430023	249.875351	264.177734	145.725159	96.508690	458.860321	649.342896	408.450439	1.611379	0.000000	4.442632	3.727458	0.466344	0.543691	3.385710	3.905055	2.512458	2.397723	2.421896	2.163535	1.984566	2.661680	2.812474	2.611139	0.207198	0.000000	42535.000000		1
21453.175781	2640.984863	3.500043	3.570970	938.542053	4546.849609	117.126564	98.010468	183.685989	86.727066	50.949532	285.390778	381.498566	237.324539	0.906834	99998.000000	4.331491	3.421766	0.544073	0.552786	2.972454	3.657711	2.068655	1.991272	2.264076	1.938155	1.707140	2.455440	2.581493	2.375343	0.000000	4.999991	42620.000000		1
4530.891113	781.148010	1.967425	2.146282	402.113373	779.933044	47.344643	40.952049	27.420605	9.473246	11.113794	54.501999	73.211044	104.905708	0.588648	0.000000	3.656184	2.892733	0.293898	0.331687	2.604348	2.892057	1.675271	1.612276	1.438077	0.976499	1.045862	1.736412	1.864577	2.020799	0.000000	0.000000	42642.000000		1
13166.136719	2312.258301	3.981107	2.454656	1305.744385	4496.479492	167.678299	132.822800	141.355499	76.162178	51.165394	260.785614	320.073578	159.608154	0.051332	99998.000000	4.119458	3.364036	0.600004	0.389991	3.115858	3.652873	2.224477	2.123273	2.150313	1.881739	1.708976	2.416284	2.505250	2.203055	0.000000	4.999991	42658.000000		1
1998.611206	955.570435	4.181550	3.176251	153.533188	1037.307983	28.231628	16.183460	31.432549	30.436501	10.802337	42.941063	64.801689	41.821667	1.619289	0.000000	3.300728	2.980263	0.621337	0.501915	2.186202	3.015908	1.450736	1.209071	1.497380	1.483395	1.033518	1.632873	1.811586	1.621401	0.209324	0.000000	42682.000000		1
5767.605957	1764.731201	2.355976	1.837908	561.792419	1854.387817	77.087303	56.250477	59.380474	39.169651	22.428032	93.480453	131.851425	110.474937	0.203319	0.000000	3.760996	3.246679	0.372171	0.264324	2.749576	3.268201	1.886983	1.750126	1.773644	1.592950	1.350791	1.970721	2.120085	2.043264	0.000000	0.000000	42710.000000		1
16840.744141	3032.773682	3.907097	4.539263	1244.677124	5134.356934	182.751602	136.486282	160.792313	77.901405	74.774498	342.911743	423.653290	232.409058	0.085322	0.000000	4.226361	3.481840	0.591854	0.656985	3.095057	3.710486	2.261861	2.135089	2.206265	1.891545	1.873754	2.535182	2.627011	2.366253	0.000000	0.000000	42767.000000		1
14081.572266	2869.727295	2.553336	3.092990	1012.348267	3269.586426	133.541306	107.055077	141.660797	58.143894	50.397541	265.768951	331.242889	291.746368	0.751876	0.000000	4.148651	3.457841	0.407108	0.490378	3.005330	3.514493	2.125616	2.029607	2.151250	1.764504	1.702409	2.424504	2.520147	2.465005	0.000000	0.000000	42816.000000		1
10740.637695	2177.631348	3.000478	4.132210	722.976379	2168.664062	103.888077	74.194756	86.708565	40.193451	18.511684	104.233452	162.186157	91.349594	0.557521	9.435370	4.031030	3.337984	0.477190	0.616182	2.859124	3.336192	2.016566	1.870373	1.938062	1.604155	1.267446	2.018007	2.210014	1.960707	0.000000	0.974759	42841.000000		1
9838.307617	2086.294189	2.667434	3.111492	835.646973	3707.995361	134.130295	89.416092	139.529922	52.013420	49.342903	251.938370	336.537659	237.130264	0.157746	0.000000	3.992920	3.319376	0.426094	0.492969	2.922023	3.569139	2.127527	1.951416	2.144667	1.716115	1.693225	2.401294	2.527034	2.374987	0.000000	0.000000	42881.000000		1
8862.436523	2873.122559	2.874044	4.721204	649.987366	3047.976562	122.319580	66.602592	91.109062	47.742443	38.932201	194.738098	246.359894	114.178513	0.207079	99998.000000	3.947553	3.458354	0.458493	0.674053	2.812905	3.484012	2.087496	1.823491	1.959562	1.678905	1.590309	2.289451	2.391570	2.057584	0.000000	4.999991	42903.000000		1
10934.419922	2035.794922	2.969640	3.959521	715.624756	2321.438477	102.888947	72.998260	63.833393	28.271717	27.506950	124.462776	166.728500	159.022247	0.466151	0.000000	4.038796	3.308734	0.472704	0.597643	2.854685	3.365757	2.012369	1.863312	1.805048	1.451352	1.439442	2.095039	2.222010	2.201458	0.000000	0.000000	42922.000000		1
29629.166016	9313.766602	2.778449	4.964819	3361.928955	12129.689453	471.478973	343.013519	418.130310	263.974213	160.940323	802.805115	1122.659790	529.484131	1.925019	99998.000000	4.471719	3.969125	0.443802	0.695903	3.526588	4.083850	2.673462	2.535311	2.621312	2.421561	2.206665	2.904610	3.050248	2.723853	0.284435	4.999991	43031.000000		1
10595.001953	1786.382080	3.308852	4.329569	755.818176	2356.238525	109.568321	82.132301	96.382256	44.523022	37.883732	163.148285	255.552521	99.277885	0.699877	0.000000	4.025101	3.251974	0.519677	0.636445	2.878417	3.372219	2.039685	1.914514	1.983997	1.648585	1.578453	2.212583	2.407480	1.996853	0.000000	0.000000	43072.000000		1
11185.911133	2301.714844	1.100895	2.602675	888.523804	2547.254639	120.549515	94.411743	86.973770	100.955437	25.955830	147.550735	207.208740	103.169563	0.155544	0.000000	4.048671	3.362051	0.041746	0.415420	2.948669	3.406072	2.081166	1.975026	1.939388	2.004130	1.414235	2.168941	2.316408	2.013551	0.000000	0.000000	43090.000000		1
9626.602539	1909.454102	3.845422	2.482410	677.071838	2565.340576	96.789307	71.351547	87.405495	33.125523	26.998133	110.400932	202.000305	47.131863	0.263806	0.000000	3.983473	3.280909	0.584944	0.394873	2.830635	3.409145	1.985827	1.853403	1.941539	1.520163	1.431334	2.042973	2.305352	1.673315	0.000000	0.000000	43111.000000		1
6725.334961	646.943726	2.362144	3.762161	358.648071	1270.629883	55.016983	38.071838	45.078094	36.875347	18.779968	64.730759	93.079567	86.110321	0.811774	0.000000	3.827714	2.810867	0.373306	0.575437	2.554668	3.104019	1.740497	1.580604	1.653966	1.566736	1.273695	1.811111	1.968854	1.935055	0.000000	0.000000	43136.000000		1
24688.205078	3855.425781	3.549383	3.496960	1420.481079	5595.298828	212.392502	147.963959	198.148712	68.480583	75.406662	301.888763	367.486053	290.611542	1.931201	0.000000	4.392489	3.586072	0.550153	0.543691	3.152436	3.747823	2.327139	2.170156	2.296991	1.835567	1.877410	2.479847	2.565241	2.463313	0.285827	0.000000	43166.000000		1
19747.246094	4832.341797	2.565671	2.781532	1486.429932	5271.527832	228.023972	147.513733	159.157928	104.137856	46.949921	301.959686	449.322327	243.408752	1.678789	99998.000000	4.295506	3.684158	0.409201	0.444284	3.172144	3.721936	2.357980	2.168833	2.201828	2.017609	1.671635	2.479949	2.652558	2.386336	0.224996	4.999991	43209.000000		1
10495.079102	2468.791992	3.160832	3.210172	367.476807	823.746826	50.804596	38.065670	34.500870	17.737665	8.301425	15.064064	31.966036	36.970943	0.537831	99998.000000	4.020986	3.392484	0.499801	0.506528	2.565230	2.915794	1.705903	1.580534	1.537830	1.248896	0.919153	1.177942	1.504689	1.567860	0.000000	4.999991	43231.000000		1
18084.033203	4855.642578	3.253344	4.903145	2057.741943	7888.021973	319.188538	207.292007	294.817749	124.320930	90.837692	431.593903	561.237366	296.248627	0.945731	0.000000	4.257295	3.686247	0.512330	0.690475	3.313391	3.896968	2.504047	2.316582	2.469554	2.094544	1.958266	2.635075	2.749146	2.471656	0.000000	0.000000	43251.000000		1
22977.152344	6302.236816	2.392981	3.398280	1689.691528	5571.026855	238.952744	179.581528	209.521545	71.783272	71.502647	352.267822	453.895508	280.126831	0.133784	0.000000	4.361296	3.799495	0.378939	0.531259	3.227808	3.745935	2.378312	2.254262	2.321229	1.856023	1.854322	2.546873	2.656956	2.447355	0.000000	0.000000	43327.000000		1
11412.805664	2676.099365	3.648063	4.101373	1191.303833	4430.919434	158.026199	125.671608	164.209091	80.204964	57.357540	295.496185	404.213379	209.262512	0.363372	0.000000	4.057393	3.427502	0.562062	0.612929	3.076023	3.646494	2.198729	2.099237	2.215397	1.904201	1.758590	2.470552	2.606611	2.320691	0.000000	0.000000	43381.000000		1
6409.014648	1134.655518	3.071404	3.210172	319.722046	1627.813232	57.718338	31.540480	49.709869	34.235668	17.142504	68.921562	93.554466	117.755646	0.737064	0.000000	3.806791	3.054864	0.487337	0.506528	2.504773	3.211605	1.761314	1.498868	1.696443	1.534479	1.234074	1.838355	1.971065	2.070982	0.000000	0.000000	43420.000000		1
7426.651367	2124.751465	2.426902	4.394328	718.150330	2229.879150	99.663353	81.978111	115.597031	51.800644	33.699097	171.261597	205.617538	147.788177	0.617481	0.000000	3.870793	3.327308	0.385052	0.642892	2.856215	3.348281	1.998536	1.913698	2.062947	1.714335	1.527618	2.233660	2.313060	2.169640	0.000000	0.000000	43476.000000		1
7044.252441	1138.414551	3.617226	3.947186	515.379089	1315.572266	61.986233	57.490143	58.082218	33.874870	23.038612	76.186852	106.287224	45.614662	1.150754	0.000000	3.847835	3.056300	0.558376	0.596288	2.712127	3.119115	1.792295	1.759593	1.764043	1.529878	1.362456	1.881880	2.026481	1.659104	0.060983	0.000000	43530.000000		1
4241.565430	1798.633789	1.970509	2.087691	859.740173	2598.241211	137.183197	91.136818	80.658272	36.650234	40.248959	138.786743	200.140808	106.632599	0.585934	0.000000	3.627526	3.254943	0.294578	0.319666	2.934367	3.414680	2.137301	1.959694	1.906649	1.564077	1.604755	2.142348	2.301336	2.027890	0.000000	0.000000	43565.000000		1
18589.044922	2574.712158	2.818537	4.847637	1222.699341	4657.389160	184.237976	127.503349	139.536102	64.132515	57.437717	278.662048	377.788849	181.946747	1.247239	0.000000	4.269257	3.410729	0.450024	0.685530	3.087320	3.668143	2.265379	2.105522	2.144687	1.807078	1.759197	2.445078	2.577249	2.259944	0.095950	0.000000	43604.000000		1
8615.395508	1735.750244	1.057722	0.789437	613.858276	1836.884521	88.358368	67.055901	89.388336	30.226807	26.745266	105.436111	139.770462	129.254913	0.544103	0.000000	3.935275	3.239487	0.024372	0.000000	2.788068	3.264082	1.946248	1.826437	1.951281	1.480392	1.427247	2.022989	2.145415	2.111447	0.000000	0.000000	43659.000000		1
13154.754883	3193.408936	2.679769	4.169215	1019.644409	3759.789795	158.605942	108.374916	122.399757	56.321404	39.391678	200.843903	264.680389	156.166702	0.258432	99998.000000	4.119083	3.504255	0.428097	0.620054	3.008449	3.575164	2.200320	2.034929	2.087780	1.750673	1.595405	2.302859	2.422722	2.193588	0.000000	4.999991	43698.000000		1
14405.762695	3889.735596	1.958174	3.577137	1481.915283	5457.452637	191.318237	152.170166	180.201355	88.170258	62.698578	316.221985	388.026855	263.098419	0.368294	0.000000	4.158536	3.589920	0.291851	0.553536	3.170823	3.736990	2.281756	2.182329	2.255758	1.945322	1.797258	2.499992	2.588862	2.420118	0.000000	0.000000	43718.000000		1
18093.152344	3663.981201	2.679769	3.453787	1544.268555	5085.239258	208.362061	157.360107	199.863281	113.577179	79.986015	362.755615	487.662445	335.057465	0.556112	99998.000000	4.257514	3.563953	0.428097	0.538296	3.188723	3.706311	2.318819	2.196895	2.300733	2.055291	1.903014	2.559614	2.688119	2.525119	0.000000	4.999991	43748.000000		1
6552.556152	1793.265015	2.969640	4.970987	475.197968	1557.355957	77.676292	52.923126	59.917046	19.698923	14.330134	87.562759	117.903664	58.813065	1.593163	99998.000000	3.816411	3.253644	0.472704	0.696443	2.676875	3.192388	1.890288	1.723645	1.777550	1.294443	1.156250	1.942319	2.071527	1.769474	0.202260	4.999991	43806.000000		1
5683.996582	2889.080811	3.154665	4.104456	564.503052	1707.830078	77.673210	58.763725	62.316193	61.980064	29.116661	122.011208	158.476425	109.750259	0.300107	0.000000	3.754654	3.460760	0.498953	0.613256	2.751666	3.232445	1.890271	1.769109	1.794601	1.792252	1.464142	2.086400	2.199965	2.040406	0.000000	0.000000	43839.000000		1
7980.712891	1424.181519	2.479326	3.133079	539.765320	2036.050903	89.456177	59.901627	79.998352	41.451614	34.750652	153.807632	198.469421	122.942497	0.836838	99998.000000	3.902042	3.153565	0.394334	0.495971	2.732205	3.308789	1.951610	1.777439	1.903081	1.617541	1.540963	2.186978	2.297693	2.089702	0.000000	4.999991	43930.000000		1
20492.138672	4706.836914	3.136162	3.321187	1941.521973	6598.651855	274.030273	204.726334	248.456833	130.124527	88.882599	455.585388	580.812927	306.872101	0.219440	0.000000	4.311587	3.672729	0.496399	0.521293	3.288142	3.819455	2.437799	2.311174	2.395251	2.114359	1.948817	2.658570	2.764036	2.486957	0.000000	0.000000	43984.000000		1
11197.240234	2176.804932	1.924253	2.470075	843.744873	2268.851562	120.460083	91.506866	77.959999	41.513290	35.792957	125.449577	162.636383	103.962082	0.187188	99998.000000	4.049111	3.337820	0.284262	0.392710	2.926211	3.355806	2.080843	1.961454	1.891872	1.618187	1.553798	2.098469	2.211218	2.016875	0.000000	4.999991	44081.000000		1
10233.415039	3033.412109	2.300469	2.633513	1024.479736	2906.439209	135.829437	108.041870	96.761551	49.407661	39.160397	159.879517	190.377701	145.734406	1.508659	99998.000000	4.010021	3.481931	0.361816	0.420535	3.010503	3.463361	2.132994	2.033592	1.985703	1.693794	1.592847	2.203793	2.279616	2.163562	0.178591	4.999991	44102.000000		1
14430.546875	3817.369385	1.797820	2.497828	1824.629761	6012.738770	276.037781	189.742447	175.366058	79.211998	82.878563	392.985504	501.261719	320.798248	0.757543	0.000000	4.159283	3.581764	0.254746	0.397563	3.261175	3.779072	2.440969	2.278164	2.243946	1.898791	1.918442	2.594377	2.700064	2.506232	0.000000	0.000000	44156.000000		1
8815.860352	3188.653809	2.587257	3.691235	1193.363770	4352.620117	168.958054	124.040306	151.433151	115.476768	48.488708	235.042572	369.962311	268.593658	0.682960	99998.000000	3.945265	3.503607	0.412840	0.567172	3.076773	3.638751	2.227779	2.093563	2.180221	2.062495	1.685641	2.371146	2.568157	2.429096	0.000000	4.999991	44194.000000		1
4926.546875	791.244202	4.005776	4.619441	480.970734	1663.979248	82.715126	54.921387	67.450615	38.651581	26.202528	131.262421	143.054642	123.546906	0.932284	0.000000	3.692543	2.898310	0.602687	0.664589	2.682119	3.221148	1.917585	1.739741	1.828986	1.587167	1.418343	2.118140	2.155502	2.091832	0.000000	0.000000	44245.000000		1
9269.721680	6063.314941	2.278883	4.193885	1995.536743	6564.715332	267.495819	208.836960	209.021973	86.884338	74.318108	362.811127	488.689331	276.750122	0.570701	99998.000000	3.967067	3.782710	0.357722	0.622617	3.300060	3.817216	2.427317	2.319807	2.320192	1.938941	1.871095	2.559681	2.689033	2.442088	0.000000	4.999991	44346.000000		1
8879.453125	3114.674805	1.689889	2.867877	561.493347	1904.961060	80.245049	60.465950	68.492920	50.628822	28.610928	115.248566	171.721069	98.957176	0.067770	0.000000	3.948386	3.493413	0.227858	0.457561	2.749345	3.279886	1.904418	1.781511	1.835646	1.704398	1.456532	2.061635	2.234823	1.995447	0.000000	0.000000	44395.000000		1
9164.036133	4450.704590	1.893416	3.163916	1015.413513	3076.652344	141.077957	103.311417	99.321060	73.636597	36.616314	140.131256	237.821014	145.959518	0.294634	99998.000000	3.962087	3.648429	0.277246	0.500225	3.006643	3.488078	2.149459	2.014148	1.997041	1.867094	1.563675	2.146535	2.376250	2.164232	0.000000	4.999991	44409.000000		1
15637.589844	4492.760742	2.784616	3.873176	1731.886230	5888.479492	273.657135	181.188156	211.439636	83.350372	64.215775	324.421661	429.931763	223.654327	1.079855	0.000000	4.194170	3.652513	0.444765	0.588067	3.238519	3.770003	2.437207	2.258130	2.325186	1.920907	1.807642	2.511110	2.633399	2.349577	0.033366	0.000000	44478.000000		1
8626.099609	1798.100342	1.563456	2.596508	1245.099609	3974.550781	171.199921	128.036835	154.834518	66.929466	46.888248	243.063370	295.172394	201.957138	0.404758	99998.000000	3.935814	3.254814	0.194086	0.414390	3.095204	3.599288	2.233504	2.107335	2.189868	1.825617	1.671064	2.385720	2.470076	2.305259	0.000000	4.999991	44525.000000		1
10297.562500	3151.947998	3.062153	6.084217	1167.663818	4240.853027	150.723892	119.288269	126.698494	79.304512	44.066628	221.800995	333.617371	225.439804	0.479671	0.000000	4.012734	3.498579	0.486027	0.784205	3.067318	3.627453	2.178182	2.076598	2.102772	1.899298	1.644110	2.345963	2.523249	2.353031	0.000000	0.000000	44554.000000		1
5548.928711	1985.702637	2.349809	2.960389	805.870361	2700.608887	96.443932	78.505821	73.149368	46.681637	24.330698	150.048553	237.913528	113.703613	0.021127	0.000000	3.744209	3.297914	0.371033	0.471349	2.906265	3.431462	1.984275	1.894902	1.864211	1.669146	1.386155	2.176232	2.376419	2.055774	0.000000	0.000000	44598.000000		1
14446.067383	5338.075195	2.285050	2.689020	1264.890991	5106.807129	193.668045	139.005692	194.842957	69.001740	64.955872	326.857819	412.280457	290.580688	1.393889	0.000000	4.159750	3.727385	0.358896	0.429594	3.102053	3.708149	2.287058	2.143033	2.289685	1.838860	1.812618	2.514359	2.615193	2.463267	0.144228	0.000000	44643.000000		1
13749.157227	2768.139648	1.736145	1.918085	1268.949219	4054.256104	175.523331	134.790222	144.146286	76.933113	63.719296	277.628998	365.506317	235.375610	1.076737	99998.000000	4.138276	3.442188	0.239586	0.282868	3.103444	3.607911	2.244335	2.129658	2.158803	1.886113	1.804271	2.443465	2.562895	2.371762	0.032109	4.999991	44684.000000		1
2859.347412	875.991516	2.827788	2.093859	251.744095	844.460266	42.789959	30.263813	37.266983	20.602459	6.796560	47.341557	75.483757	60.700314	0.796364	0.000000	3.456267	2.942500	0.451447	0.320947	2.400959	2.926579	1.631342	1.480924	1.571324	1.313919	0.832289	1.675243	1.877854	1.783191	0.000000	0.000000	44714.000000		1
25942.507812	7663.093750	2.013681	2.914133	2362.402832	7826.729492	322.327789	245.221985	263.157013	130.127609	95.494141	530.026855	695.170288	399.442841	1.724723	0.000000	4.414012	3.884404	0.303991	0.464509	3.373354	3.893580	2.508298	2.389560	2.420215	2.114369	1.979977	2.724298	2.842091	2.601455	0.236719	0.000000	44807.000000		1
8551.426758	750.156433	2.402232	3.262596	472.746399	1486.966431	54.603764	48.877258	67.731239	35.271805	21.179117	76.970116	115.587776	120.016029	0.188890	99998.000000	3.932039	2.875152	0.380615	0.513563	2.674628	3.172301	1.737223	1.689107	1.830789	1.547428	1.325908	1.886322	2.062912	2.079239	0.000000	4.999991	44845.000000		1
8458.510742	1841.753662	1.902667	3.731324	1004.845520	3266.305420	161.708176	105.349770	133.692413	67.536964	45.571491	214.026886	275.686249	152.126999	0.852604	0.000000	3.927294	3.265232	0.279363	0.571863	3.002099	3.514057	2.208732	2.022634	2.126107	1.829542	1.658693	2.330468	2.440415	2.182206	0.000000	0.000000	44910.000000		1
12047.982422	2339.629395	1.736145	2.377563	839.973450	3323.851074	130.201614	89.385254	117.749481	63.352329	42.641941	194.241623	247.581055	211.707916	1.026568	0.000000	4.080914	3.369147	0.239586	0.376132	2.924266	3.521641	2.114616	1.951266	2.070959	1.801763	1.629837	2.288342	2.393718	2.325737	0.011388	0.000000	44943.000000		1
9847.768555	2236.450684	2.898715	4.909312	630.165100	2258.018311	103.598206	66.516243	81.509384	35.851547	25.869484	117.000130	168.187119	107.751999	0.458460	0.000000	3.993338	3.349559	0.462205	0.691021	2.799454	3.353727	2.015352	1.822928	1.911208	1.554508	1.412788	2.068186	2.225793	2.032425	0.000000	0.000000	44965.000000		1
11931.201172	1767.833374	1.797820	1.924253	778.890747	2943.095703	107.751999	82.261818	97.871704	46.829659	27.735146	133.680069	190.084747	143.341431	1.046803	0.000000	4.076684	3.247441	0.254746	0.284262	2.891477	3.468804	2.032425	1.915198	1.990657	1.670521	1.443030	2.126067	2.278947	2.156372	0.019865	0.000000	44989.000000		1
17439.289062	5137.413086	2.291218	4.360406	1579.346069	6228.085449	224.326569	167.582703	231.662796	76.223854	72.822487	389.303528	534.886841	275.840424	0.849220	0.000000	4.241529	3.710744	0.360066	0.639527	3.198477	3.794355	2.350881	2.224229	2.364856	1.882091	1.862265	2.590288	2.728262	2.440658	0.000000	0.000000	45053.000000		1
14982.480469	3140.877441	3.361275	4.237057	990.379700	3415.986816	125.175125	100.622398	125.687027	100.246178	54.717861	193.905487	235.446533	183.405365	0.033959	99998.000000	4.175584	3.497051	0.526504	0.627064	2.995802	3.533516	2.097518	2.002695	2.099290	2.001068	1.738129	2.287590	2.371892	2.263412	0.000000	4.999991	45117.000000		1
11321.950195	3852.058350	2.325139	2.988143	1362.728882	4906.638672	166.691498	140.797348	171.391113	105.858582	71.585915	325.291260	450.429382	264.911652	0.970505	0.000000	4.053921	3.585693	0.366449	0.475401	3.134409	3.690784	2.221913	2.148594	2.233988	2.024726	1.854828	2.512272	2.653627	2.423101	0.000000	0.000000	45210.000000		1
6601.637207	1153.475586	1.649800	2.494745	370.714752	1397.834106	76.942368	43.437546	56.321404	38.481976	17.669823	79.319931	92.592339	50.727501	1.054761	24886.716797	3.819652	3.062008	0.217431	0.397026	2.569040	3.145456	1.886165	1.637865	1.750673	1.585257	1.247232	1.899382	1.966575	1.705243	0.023154	4.395967	45312.000000		1
7364.085449	2478.857178	2.556419	4.431333	778.718018	2578.856689	117.755646	83.415131	93.924515	21.678684	34.047558	160.820053	210.307892	183.337524	0.907908	0.000000	3.867119	3.394252	0.407632	0.646534	2.891380	3.411427	2.070982	1.921245	1.972779	1.336033	1.532086	2.206340	2.322855	2.263251	0.000000	0.000000	45347.000000		1
10047.304688	3753.132080	3.018980	2.849375	861.121704	3461.444336	122.557030	88.293610	108.837479	42.509338	37.966991	198.916565	262.623535	216.154663	0.887312	0.000000	4.002049	3.574394	0.479860	0.454750	2.935065	3.539257	2.088338	1.945929	2.036778	1.628484	1.579406	2.298671	2.419334	2.334765	0.000000	0.000000	45368.000000		1
5260.926270	2876.622559	1.359929	3.484625	822.763062	2842.010742	121.511642	83.063583	83.896194	56.907314	37.353329	172.421082	238.937332	195.879089	0.581757	0.000000	3.721062	3.458883	0.133516	0.542156	2.915275	3.453626	2.084618	1.919411	1.923742	1.755168	1.572329	2.236590	2.378284	2.291988	0.000000	0.000000	45385.000000		1
5332.277832	2096.769775	2.978892	3.651147	723.395752	2371.250244	107.912354	69.994705	74.435287	12.066669	21.518330	144.189453	199.940369	95.891937	0.281673	0.000000	3.726913	3.321551	0.474055	0.562429	2.859376	3.374977	2.033071	1.845065	1.871779	1.081587	1.332809	2.158933	2.300900	1.981782	0.000000	0.000000	45401.000000		1
14543.469727	3345.677734	3.746742	3.194753	1022.555420	3340.497070	163.761948	109.481979	104.739189	61.551426	50.829266	239.535568	317.612762	178.573151	1.397245	0.000000	4.162668	3.524484	0.573654	0.504437	3.009687	3.523811	2.214213	2.039343	2.020109	1.789238	1.706114	2.379370	2.501898	2.251816	0.145273	0.000000	45443.000000		1
12106.123047	755.664001	2.652015	3.311935	1064.796509	3324.153076	141.269150	107.776672	102.762512	60.795910	40.544998	187.552994	233.670303	164.175171	2.709398	99998.000000	4.083005	2.878329	0.423576	0.520082	3.027267	3.521681	2.150047	2.032525	2.011835	1.783874	1.607937	2.273124	2.368603	2.215307	0.432873	4.999991	45489.000000		1
9631.940430	4939.816406	2.170952	3.009729	1253.194458	4745.028809	188.277664	135.746185	173.262939	67.573967	92.151367	373.440765	483.607330	266.080383	0.387238	0.000000	3.983714	3.693711	0.336650	0.478527	3.098018	3.676239	2.274799	2.132728	2.238706	1.829779	1.964502	2.572222	2.684493	2.425013	0.000000	0.000000	45560.000000		1
11153.506836	4261.813477	2.158617	4.693450	1301.553589	3927.671631	172.603027	135.505646	131.021896	104.181030	63.346161	278.856323	363.998352	231.221817	0.501542	0.000000	4.047411	3.629594	0.334176	0.671492	3.114462	3.594135	2.237048	2.131957	2.117344	2.017789	1.801720	2.445380	2.561100	2.364029	0.000000	0.000000	45583.000000		1
10075.792969	1787.470703	2.022933	2.244962	604.628662	2203.198730	82.789131	63.065540	81.768417	51.427509	25.721464	133.017075	183.679810	91.756645	1.385114	0.000000	4.003279	3.252239	0.305981	0.351209	2.781489	3.343054	1.917973	1.799792	1.912586	1.711195	1.410296	2.123907	2.264061	1.962638	0.141486	0.000000	45625.000000		1
7524.544434	1693.401245	2.923384	4.986405	554.394531	1678.454346	64.083176	55.007732	60.691063	63.336910	27.235580	99.354980	160.459259	93.477371	0.458920	99998.000000	3.876480	3.228760	0.465886	0.697788	2.743819	3.224910	1.806744	1.740424	1.783125	1.801657	1.435137	1.997190	2.205365	1.970706	0.000000	4.999991	45655.000000		1
19530.742188	4708.289551	3.808417	4.403579	1671.959961	5238.300781	223.308945	164.535965	158.053940	66.257210	62.384033	350.204803	437.644196	304.001129	0.547639	0.000000	4.290719	3.672863	0.580745	0.643806	3.223226	3.719190	2.348906	2.216261	2.198805	1.821233	1.795073	2.544322	2.641121	2.482875	0.000000	0.000000	45679.000000		1
16308.269531	2919.714600	2.433070	3.546299	1019.595032	3366.714844	147.063507	102.299950	133.424118	83.402802	44.424339	225.359634	298.512085	171.696411	0.732605	99998.000000	4.212408	3.465340	0.386155	0.549775	3.008428	3.527206	2.167505	2.009876	2.125234	1.921181	1.647621	2.352876	2.474962	2.234761	0.000000	4.999991	45706.000000		1
5290.048828	2660.168701	2.007514	3.614142	833.275574	2438.071777	119.420868	83.230110	84.738060	37.152885	23.109539	113.984238	147.236191	93.397194	0.464960	99998.000000	3.723460	3.424909	0.302659	0.558005	2.920789	3.387047	2.077080	1.920280	1.928079	1.569993	1.363791	2.056845	2.168015	1.970334	0.000000	4.999991	45740.000000		1
13161.726562	4997.303711	2.244962	4.403579	1923.506714	6452.084961	255.851639	190.112488	246.421570	73.078438	68.496002	357.895630	487.964661	219.204483	1.092007	0.000000	4.119313	3.698736	0.351209	0.643806	3.284094	3.809700	2.407988	2.279011	2.391679	1.863789	1.835665	2.553756	2.688388	2.340849	0.038225	0.000000	45756.000000		1
6046.345215	1128.864258	1.979760	3.845422	514.737671	1660.682739	72.822487	57.289700	61.261555	44.257820	19.717426	63.972160	116.179855	80.349899	0.070307	99998.000000	3.781493	3.052642	0.296613	0.584944	2.711586	3.220287	1.862265	1.758077	1.787188	1.645990	1.294850	1.805991	2.065131	1.904985	0.000000	4.999991	45786.000000		1
11982.453125	2365.351074	1.893416	4.240141	965.416809	2883.258789	135.459396	104.862534	111.828705	58.646545	51.421345	210.412750	314.254578	143.042313	0.568677	4393.002441	4.078546	3.373896	0.277246	0.627380	2.984715	3.459884	2.131809	2.020620	2.048553	1.768242	1.711143	2.323072	2.497282	2.155464	0.000000	3.642761	45841.000000		1
14259.636719	2708.268799	2.488577	3.040566	1350.036133	4213.688477	202.459778	143.705307	146.363495	98.910919	49.728371	260.853455	322.438812	186.754303	0.743354	0.000000	4.154109	3.432692	0.395951	0.482955	3.130345	3.624662	2.306339	2.157473	2.165433	1.995244	1.696604	2.416397	2.508447	2.271271	0.000000	0.000000	45938.000000		1
11619.527344	3104.584717	2.349809	2.923384	1379.171265	4245.922852	195.003311	141.697800	142.499573	92.117447	43.249435	272.707367	341.906464	295.792206	0.067048	0.000000	4.065188	3.492003	0.371033	0.465886	3.139618	3.627972	2.290042	2.151363	2.153814	1.964342	1.635980	2.435697	2.533907	2.470987	0.000000	0.000000	45958.000000		1
6112.950684	1683.107666	2.948054	2.759946	454.055847	1540.241211	64.548820	47.295300	54.872047	21.268547	15.834998	72.437027	107.409706	68.594688	1.282871	99998.000000	3.786251	3.226112	0.469535	0.440901	2.657109	3.187589	1.809888	1.674818	1.739351	1.327738	1.199618	1.859961	2.031044	1.836290	0.108183	4.999991	45975.000000		1
24103.832031	8710.125000	2.781532	4.847637	2616.287109	10331.881836	362.854279	265.519165	327.271027	172.788055	115.671043	640.369202	859.191284	481.760162	2.707941	99998.000000	4.382086	3.940024	0.444284	0.685530	3.417686	4.014179	2.559732	2.424096	2.514908	2.237514	2.063225	2.806430	2.934090	2.682831	0.432639	4.999991	46002.000000		1
10302.706055	5851.458984	3.253344	4.267894	2145.326172	7633.638184	310.495483	211.183685	244.784103	121.539398	75.758209	422.216248	606.993896	300.075531	1.299151	0.000000	4.012951	3.767264	0.512330	0.630214	3.331493	3.882732	2.492055	2.324660	2.388783	2.084717	1.879430	2.625535	2.783184	2.477231	0.113660	0.000000	46054.000000		1
14909.426758	1163.331177	2.667434	3.503127	615.273743	2785.572021	107.357285	68.896889	106.996483	38.398716	38.929119	163.715683	236.087952	103.129478	0.695806	0.000000	4.173461	3.065703	0.426094	0.544456	2.789068	3.444914	2.030832	1.838200	2.029370	1.584317	1.590275	2.214090	2.373074	2.013383	0.000000	0.000000	46125.000000		1
6442.433105	3011.002686	2.550252	5.347203	441.128815	1651.903320	71.878868	48.926598	33.517155	40.686848	27.466862	74.426033	130.398972	69.630821	0.111191	99998.000000	3.809050	3.478711	0.406583	0.728127	2.644565	3.217985	1.856601	1.689545	1.525267	1.609454	1.438809	1.871725	2.115274	1.842802	0.000000	4.999991	46174.000000		1
11111.784180	1224.580444	3.151581	3.475374	894.253418	3356.393799	132.647018	94.004692	96.946579	49.688282	41.729153	212.059464	315.663818	163.987061	0.071022	0.000000	4.045784	3.087987	0.498528	0.541001	2.951461	3.525873	2.122698	1.973150	1.986532	1.696254	1.620440	2.326458	2.499225	2.214810	0.000000	0.000000	46249.000000		1
8607.689453	1934.373779	0.857279	3.262596	586.083069	2850.916504	97.816193	63.697708	119.470207	35.666523	23.729370	186.609360	260.514252	103.699966	2.038754	0.000000	3.934887	3.286541	0.000000	0.513563	2.767959	3.454984	1.990411	1.804124	2.077260	1.552261	1.375286	2.270933	2.415832	2.015779	0.309365	0.000000	46286.000000		1
19490.810547	3490.940186	3.241009	4.082870	1708.169189	5551.577637	241.731201	180.281540	207.917999	89.875565	71.767853	331.005432	477.298004	216.796082	0.259929	0.000000	4.289830	3.542943	0.510680	0.610966	3.232531	3.744416	2.383333	2.255951	2.317892	1.953642	1.855930	2.519835	2.678790	2.336051	0.000000	0.000000	46336.000000		1
6579.757812	3821.896484	2.716774	3.244093	739.693359	2658.417236	101.652367	77.768806	100.104324	55.276016	36.471378	138.447540	214.313675	113.663528	0.288122	0.000000	3.818210	3.582279	0.434053	0.511093	2.869052	3.424623	2.007118	1.890805	2.000453	1.742537	1.561952	2.141285	2.331050	2.055621	0.000000	0.000000	46366.000000		1
8560.539062	2525.107178	3.145414	4.070535	1105.353760	3987.366699	178.927780	120.102371	151.251221	115.717300	58.344337	258.583832	294.867096	227.660095	0.299041	0.000000	3.932501	3.402280	0.497678	0.609652	3.043501	3.600686	2.252678	2.079552	2.179699	2.063398	1.765999	2.412601	2.469626	2.357287	0.000000	0.000000	46426.000000		1
13947.078125	2083.148682	2.747611	6.121222	1219.581665	3999.627686	170.879211	127.990578	153.345078	44.439758	40.014595	221.566635	331.051697	201.833786	0.770485	0.000000	4.144483	3.318720	0.438955	0.786838	3.086211	3.602020	2.232689	2.107178	2.185670	1.647772	1.602218	2.345504	2.519896	2.304994	0.000000	0.000000	46446.000000		1
8134.631348	2108.111572	2.343642	4.520761	965.262634	3153.733398	145.845428	104.729935	132.326309	64.283615	41.917259	190.938934	281.048859	223.993530	0.521729	0.000000	3.910338	3.323894	0.369891	0.655212	2.984646	3.498825	2.163893	2.020071	2.121646	1.808100	1.622393	2.280895	2.448782	2.350235	0.000000	0.000000	46508.000000		1
3845.958740	1262.189697	2.402232	3.089906	322.589905	819.361694	44.899235	39.027798	37.294735	26.930290	18.308157	43.425209	50.483887	38.349377	0.390688	99998.000000	3.585005	3.101125	0.380615	0.489945	2.508651	2.913476	1.652239	1.591374	1.571648	1.430241	1.262645	1.637742	1.703153	1.583758	0.000000	4.999991	46553.000000		1
11487.342773	1897.998047	1.452441	2.578006	722.856140	2292.605469	112.303596	78.228287	95.552727	36.782837	30.273064	134.296829	202.817505	141.016296	0.439838	0.000000	4.060220	3.278296	0.162098	0.411284	2.859052	3.360329	2.050394	1.893364	1.980243	1.565645	1.481056	2.128066	2.307106	2.149269	0.000000	0.000000	46571.000000		1
17722.597656	4327.333496	3.028231	4.560850	1829.273804	6708.562500	252.308426	186.680298	240.032059	129.399841	89.036789	442.609009	588.651794	341.860199	0.770950	0.000000	4.248528	3.636220	0.481189	0.659046	3.262279	3.826629	2.401932	2.271098	2.380269	2.111934	1.949569	2.646020	2.769858	2.533849	0.000000	0.000000	46599.000000		1
19179.523438	5752.705566	2.291218	3.015897	2081.326416	6601.267090	287.157745	217.344986	210.884552	152.953445	77.272324	368.808990	498.899597	263.113831	0.273273	0.000000	4.282838	3.759872	0.360066	0.479416	3.318340	3.819627	2.458121	2.337150	2.324045	2.184559	1.888024	2.566802	2.698013	2.420144	0.000000	0.000000	46689.000000		1
16098.991211	2949.707031	2.217208	2.371395	928.174500	4387.580566	161.846939	101.088043	143.156403	80.985146	51.523106	272.121429	382.414429	177.120697	0.573760	0.000000	4.206799	3.469779	0.345806	0.375004	2.967630	3.642225	2.209105	2.004700	2.155811	1.908405	1.712002	2.434763	2.582534	2.248269	0.000000	0.000000	46778.000000		1
6617.900879	2371.179199	1.908834	3.792999	743.421570	2695.434326	121.927948	81.028320	101.652367	40.430901	28.361145	136.699051	168.221039	97.069931	0.401965	0.000000	3.820720	3.374964	0.280768	0.578983	2.871235	3.430629	2.086103	1.908637	2.007118	1.606713	1.452724	2.135766	2.225880	1.987085	0.000000	0.000000	46815.000000		1
12004.529297	2495.423096	1.507948	2.170952	1042.747803	3341.631836	134.999908	106.823792	98.975677	78.135773	40.714603	225.313370	271.236420	176.633469	0.847079	99998.000000	4.079345	3.397144	0.178386	0.336650	3.018179	3.523959	2.130333	2.028668	1.995528	1.892850	1.609750	2.352787	2.433348	2.247073	0.000000	4.999991	46855.000000		1
14396.967773	4079.638428	1.662135	2.972724	1598.853760	4788.796387	216.836166	166.327621	159.342941	45.047256	58.427597	285.825592	395.094788	209.996445	0.259437	0.000000	4.158271	3.610622	0.220666	0.473155	3.203809	3.680226	2.336132	2.220964	2.202333	1.653668	1.766618	2.456101	2.596701	2.322212	0.000000	0.000000	46895.000000		1
7815.377930	2436.906006	3.247177	3.731324	805.497253	3244.407715	119.738495	84.586952	107.289436	68.893806	42.922558	208.485413	305.441254	155.938507	0.571659	99998.000000	3.892950	3.386839	0.511506	0.571863	2.906064	3.511135	2.078234	1.927303	2.030557	1.838180	1.632686	2.319076	2.484928	2.192953	0.000000	4.999991	46931.000000		1
8171.969238	5675.701172	2.047602	3.302684	1428.409424	5140.975098	211.979279	149.160446	188.141983	48.624393	63.084045	321.504425	419.437805	239.674347	0.264714	0.000000	3.912327	3.754019	0.311246	0.518867	3.154853	3.711046	2.326293	2.173654	2.274486	1.686854	1.799919	2.507187	2.622668	2.379622	0.000000	0.000000	47011.000000		1
7925.402832	2561.489014	2.174036	3.040566	1045.470703	3595.787354	141.565201	108.541435	107.141418	65.029884	42.620354	189.702362	250.757294	105.537872	0.984575	0.000000	3.899021	3.408493	0.337267	0.482955	3.019312	3.555794	2.150956	2.035596	2.029957	1.813113	1.629617	2.278073	2.399254	2.023408	0.000000	0.000000	47061.000000		1
6826.854980	1189.669434	3.302684	2.189455	511.579926	1885.373169	80.457825	55.618313	53.126652	32.669128	20.087475	99.132950	133.624573	56.506428	0.665676	99998.000000	3.834221	3.075426	0.518867	0.340336	2.708914	3.275397	1.905568	1.745218	1.725312	1.514138	1.302925	1.996218	2.125886	1.752098	0.000000	4.999991	47153.000000		1
6122.202148	1950.563477	0.878866	2.522498	438.822205	1595.153320	77.916824	48.072403	50.530144	23.109539	18.582609	85.897545	99.675690	54.859711	1.657144	0.000000	3.786908	3.290160	0.000000	0.401831	2.642289	3.202802	1.891631	1.681896	1.703551	1.363791	1.269107	1.933981	1.998589	1.739254	0.219360	0.000000	47230.000000		1
14596.072266	2946.530762	2.325139	4.212387	1035.587280	4099.072266	156.539825	105.796906	136.779236	55.988361	54.369396	262.925720	363.381592	234.302475	1.292861	99998.000000	4.164236	3.469311	0.366449	0.624528	3.015187	3.612686	2.194625	2.024473	2.136020	1.748098	1.735355	2.419833	2.560363	2.369777	0.111552	4.999991	47311.000000		1
14488.314453	6852.505371	2.784616	3.792999	2322.542480	7671.367676	309.517944	231.813889	247.941849	114.878517	95.743919	549.682617	738.891541	390.537018	1.940219	0.000000	4.161018	3.835849	0.444765	0.578983	3.365964	3.884873	2.490686	2.365139	2.394350	2.060239	1.981111	2.740112	2.868581	2.591662	0.287851	0.000000	47356.000000		1
19447.234375	4990.618164	2.383730	2.954222	1617.387085	5784.569824	226.691803	172.174393	200.412186	79.495705	74.922516	391.970947	527.047974	274.532928	0.936480	99998.000000	4.288858	3.698154	0.377257	0.470443	3.208814	3.762271	2.355436	2.235969	2.301924	1.900344	1.874612	2.593254	2.721850	2.438594	0.000000	4.999991	47414.000000		1
14129.961914	4005.572998	2.331306	2.411484	1186.240234	4007.774902	170.549255	120.894897	156.274628	51.510773	57.992790	263.203278	428.815460	214.942764	0.169053	0.000000	4.150141	3.602665	0.367599	0.382284	3.074173	3.602903	2.231850	2.082408	2.193888	1.711898	1.763374	2.420291	2.632270	2.332323	0.000000	0.000000	47475.000000		1
22490.388672	8550.963867	4.468338	4.126042	2543.856201	8228.469727	361.990845	254.087738	259.101898	114.042824	88.688324	458.835663	616.038513	448.906006	1.434956	99998.000000	4.351997	3.932015	0.650146	0.615534	3.405493	3.915319	2.558698	2.404984	2.413471	2.057068	1.947866	2.661657	2.789608	2.652155	0.156839	4.999991	47571.000000		1
9031.567383	2796.753662	2.180203	1.782401	1246.459595	3680.368164	170.370392	132.378738	125.634598	94.676949	40.659096	192.779922	232.449142	171.597733	0.185661	99998.000000	3.955763	3.446654	0.338497	0.251005	3.095678	3.565891	2.231394	2.121818	2.099109	1.976244	1.609158	2.285062	2.366328	2.234512	0.000000	4.999991	47633.000000		1
15686.100586	9185.646484	1.544953	2.867877	2721.593750	7830.858398	355.650665	279.633423	279.821533	175.622009	93.736404	461.987244	625.773865	317.177948	1.430353	0.000000	4.195515	3.963110	0.188915	0.457561	3.434823	3.893809	2.551024	2.446589	2.446881	2.244579	1.971908	2.664630	2.796417	2.501303	0.155443	0.000000	47747.000000		1
9077.102539	2562.802734	3.299600	3.601807	1075.213379	3371.210938	155.204575	111.424736	107.681076	76.353371	44.905403	199.055344	269.050049	173.410965	1.231579	0.000000	3.957947	3.408715	0.518461	0.556520	3.031495	3.527786	2.190905	2.046982	2.032139	1.882828	1.652299	2.298974	2.429833	2.239077	0.090462	0.000000	47790.000000		1
10287.266602	2816.101074	2.470075	3.805334	1412.549683	4073.353760	198.235062	142.888123	135.635162	62.528969	56.848724	263.915619	356.116333	184.342819	0.743477	0.000000	4.012300	3.449648	0.392710	0.580393	3.150004	3.609952	2.297180	2.154996	2.132372	1.796081	1.754721	2.421465	2.551592	2.265626	0.000000	0.000000	47837.000000		1
17378.148438	4508.623535	2.513247	3.500043	1880.235718	5813.057129	254.467041	192.517807	202.681808	109.222946	69.846680	370.634552	513.081726	240.075226	0.621787	0.000000	4.240004	3.654044	0.400235	0.544073	3.274212	3.764405	2.405632	2.284471	2.306815	2.038314	1.844146	2.568946	2.710186	2.380347	0.000000	0.000000	47965.000000		1
9059.781250	2318.798828	3.111492	4.354239	713.015930	2660.184082	107.591644	76.482887	88.534142	61.027191	23.886641	134.580521	184.099197	83.458305	1.304072	99998.000000	3.957118	3.365263	0.492969	0.638912	2.853099	3.424912	2.031779	1.883564	1.947111	1.785523	1.378155	2.128982	2.265052	1.921470	0.115302	4.999991	48020.000000		1
11486.729492	3400.466553	4.548515	4.385077	1255.260498	5206.806641	175.708344	127.709953	192.604156	53.481281	69.945366	382.775238	465.027802	290.512848	1.341973	0.000000	4.060196	3.531538	0.657870	0.641977	3.098734	3.716571	2.244792	2.106225	2.284666	1.728202	1.844759	2.582944	2.667479	2.463165	0.127744	0.000000	48056.000000		1
8885.071289	3548.229980	3.099157	5.131341	878.520142	3380.718262	147.146759	92.946968	102.367790	47.628345	35.629517	186.529190	234.641678	134.854980	0.828270	0.000000	3.948661	3.550012	0.491244	0.710231	2.943752	3.529009	2.167751	1.968235	2.010163	1.677866	1.551810	2.270747	2.370405	2.129867	0.000000	0.000000	48122.000000		1
7305.466309	1979.803467	2.846291	2.991227	771.138245	2332.293213	110.666130	79.495705	72.085480	48.957436	37.473595	123.876869	163.259293	89.564110	0.994250	99998.000000	3.863648	3.296622	0.454279	0.475849	2.887132	3.367783	2.044015	1.900344	1.857848	1.689819	1.573725	2.092990	2.212878	1.952134	0.000000	4.999991	48144.000000		1
19451.544922	3710.869385	3.111492	6.192147	1820.522217	6514.388672	239.069931	179.300903	179.794312	111.773193	93.317017	478.223114	607.524292	353.905273	1.336653	99998.000000	4.288954	3.569476	0.492969	0.791841	3.260196	3.813874	2.378525	2.253582	2.254776	2.048338	1.969961	2.679631	2.783564	2.548887	0.126019	4.999991	48270.000000		1
21522.546875	6219.864258	2.648932	2.689020	1919.565674	7011.527832	266.413452	202.728073	223.759171	72.258163	78.410225	427.070068	556.682678	372.238098	1.389591	99998.000000	4.332894	3.793781	0.423071	0.429594	3.283203	3.845813	2.425556	2.306914	2.349781	1.858887	1.894373	2.630499	2.745608	2.570821	0.142887	4.999991	48328.000000		1
8704.879883	2652.052246	1.748480	3.429117	579.369751	1875.110474	68.067368	62.069492	66.491577	35.796040	22.912178	104.239624	158.744705	113.879387	0.189590	99998.000000	3.939763	3.423582	0.242661	0.535182	2.762956	3.273027	1.832939	1.792878	1.822767	1.553835	1.360066	2.018033	2.200699	2.056445	0.000000	4.999991	48352.000000		1
4040.175781	1691.153198	1.939672	2.562587	341.212616	1314.141479	61.936893	34.883251	35.805290	28.549253	11.613360	60.200748	75.693451	20.281750	0.029638	99998.000000	3.606400	3.228183	0.287728	0.408679	2.533025	3.118642	1.791949	1.542617	1.553947	1.455595	1.064958	1.779602	1.879058	1.307105	0.000000	4.999991	48381.000000		1
33746.050781	12088.598633	2.796951	4.600938	3610.752686	13663.611328	521.891968	372.290527	458.829498	202.034225	156.253036	787.182922	1037.708984	505.443298	1.303977	99998.000000	4.528223	4.082376	0.446685	0.662846	3.557598	4.135565	2.717581	2.570882	2.661651	2.305425	2.193829	2.896076	3.016076	2.703672	0.115270	4.999991	48437.000000		1
16849.751953	4276.553711	1.483278	2.655099	1967.493164	7062.363281	262.037628	200.634216	229.020020	144.195618	85.912964	452.936462	593.224976	403.658325	2.404524	99998.000000	4.226593	3.631094	0.171223	0.424081	3.293913	3.848950	2.418364	2.302405	2.359874	2.158952	1.934059	2.656037	2.773219	2.606014	0.381029	4.999991	48469.000000		1
7950.982422	2963.516113	2.152450	2.207957	816.210144	3127.059082	122.427513	85.237625	114.243271	65.029884	28.922386	181.601379	250.455093	142.965210	0.749228	99998.000000	3.900421	3.471807	0.332933	0.343991	2.911802	3.495136	2.087879	1.930631	2.057831	1.813113	1.461234	2.259119	2.398730	2.155230	0.000000	4.999991	48512.000000		1
18823.847656	4354.248535	1.958174	5.433547	2376.958252	8540.831055	346.865112	244.201279	262.213379	149.154282	101.775711	540.563965	714.776733	351.367371	1.095419	0.000000	4.274708	3.638913	0.291851	0.735083	3.376022	3.931500	2.540161	2.387748	2.418655	2.173636	2.007644	2.732847	2.854170	2.545761	0.039580	0.000000	48564.000000		1
12210.479492	3838.576416	3.000478	4.829135	983.345703	3530.794434	131.598557	100.082741	96.107803	83.328789	46.394848	206.046173	235.011734	121.931030	0.083853	0.000000	4.086733	3.584170	0.477190	0.683869	2.992706	3.547873	2.119251	2.000359	1.982759	1.920795	1.666470	2.313965	2.371089	2.086114	0.000000	0.000000	48605.000000		1
8553.869141	1462.136230	3.253344	3.188586	757.381653	2279.607666	105.550209	77.404930	85.046432	29.795084	24.743919	106.734367	159.518723	83.948624	0.307368	0.000000	3.932163	3.164988	0.512330	0.503598	2.879315	3.357860	2.023459	1.888769	1.929656	1.474145	1.393468	2.028304	2.202812	1.924014	0.000000	0.000000	48637.000000		1
10113.072266	2879.302246	1.335259	2.411484	866.956116	3223.330322	135.184937	91.975594	118.387817	27.494616	34.762985	179.529099	218.270111	122.202400	0.481451	0.000000	4.004883	3.459287	0.125565	0.382284	2.937997	3.508305	2.130928	1.963673	2.073307	1.439248	1.541117	2.254135	2.338994	2.087080	0.000000	0.000000	48720.000000		1
12732.100586	3132.366211	3.268763	3.848506	857.362610	3607.915771	128.817017	88.028404	147.942368	70.306160	45.793522	243.180557	302.983490	231.684372	0.061102	0.000000	4.104900	3.495872	0.514383	0.585292	2.933165	3.557256	2.109973	1.944623	2.170093	1.846993	1.660804	2.385929	2.481419	2.364897	0.000000	0.000000	48743.000000		1
9065.455078	3311.281738	3.160832	3.913265	1164.046631	3333.503174	170.484497	120.756126	121.190933	71.582825	54.190540	231.850891	310.982727	210.619354	0.209898	0.000000	3.957390	3.519996	0.499801	0.592539	3.065970	3.522901	2.231685	2.081909	2.083470	1.854809	1.733923	2.365209	2.492736	2.323498	0.000000	0.000000	48836.000000		1
13753.458984	2442.635742	3.092990	4.631775	1140.101440	3955.539551	156.539825	112.334435	111.856453	54.409485	44.822144	208.540924	265.775116	133.680069	2.041539	0.000000	4.138412	3.387859	0.490378	0.665747	3.056943	3.597206	2.194625	2.050513	2.048661	1.735675	1.651493	2.319191	2.424514	2.126067	0.309958	0.000000	48861.000000		1
9109.567383	554.915710	2.858626	3.435285	431.815948	1918.763916	73.611931	42.660442	59.682678	57.770763	27.247915	100.273933	114.924774	106.231720	0.226204	0.000000	3.959498	2.744227	0.456157	0.535963	2.635299	3.283021	1.866948	1.630025	1.775848	1.761708	1.435333	2.001188	2.060414	2.026254	0.000000	0.000000	48904.000000		1
15203.812500	3220.632080	3.765245	5.001824	1029.573975	3739.178223	147.285538	108.100464	130.565506	58.754475	61.169041	259.567535	308.059326	270.456238	0.243911	0.000000	4.181952	3.507941	0.575793	0.699128	3.012658	3.572776	2.168160	2.033828	2.115829	1.769041	1.786532	2.414250	2.488634	2.432097	0.000000	0.000000	48976.000000		1
7518.003906	1927.583374	1.578874	2.960389	961.374084	3510.016357	124.838997	99.839127	89.502434	65.140900	43.952530	198.968994	249.138336	170.284058	0.312287	0.000000	3.876102	3.285013	0.198348	0.471349	2.982893	3.545309	2.096350	1.999301	1.951835	1.813854	1.642984	2.298785	2.396441	2.231174	0.000000	0.000000	49037.000000		1
13148.704102	2675.205078	2.655099	3.651147	1209.109253	4191.479492	176.951096	122.825317	146.274063	67.897758	48.889595	226.771973	335.603302	167.545700	0.779768	0.000000	4.118883	3.427357	0.424081	0.562429	3.082466	3.622367	2.247853	2.089288	2.165167	1.831855	1.689216	2.355589	2.525826	2.224133	0.000000	0.000000	49059.000000		1
15325.761719	3273.888184	1.218077	2.072273	1286.816406	4872.991699	185.092163	132.440414	165.806458	63.543522	46.145065	288.736633	386.781006	196.631516	0.131297	99998.000000	4.185422	3.515064	0.085675	0.316447	3.109517	3.687796	2.267388	2.122020	2.219601	1.803071	1.664125	2.460502	2.587465	2.293653	0.000000	4.999991	49101.000000		1
13837.083984	6207.609375	2.251129	3.965688	1808.637451	7524.735840	248.382828	183.285095	216.176254	94.442581	93.064148	484.251831	582.438049	341.172516	0.238698	99998.000000	4.141045	3.792924	0.352400	0.598319	3.257352	3.876491	2.395122	2.263127	2.334808	1.975168	1.968782	2.685071	2.765250	2.532974	0.000000	4.999991	49139.000000		1
7580.644043	1770.765991	2.325139	4.335737	601.267395	2210.004639	87.396240	65.310501	60.176079	38.963039	23.954483	124.354851	166.256699	151.337570	0.246996	0.000000	3.879706	3.248161	0.366449	0.637063	2.779068	3.344393	1.941493	1.814983	1.779424	1.590653	1.379387	2.094663	2.220779	2.179947	0.000000	0.000000	49228.000000		1
8439.967773	2417.759033	1.042304	2.362144	648.673706	2759.767334	105.238754	66.981888	113.965736	41.759991	38.195187	156.447311	215.534836	146.693451	0.421288	99998.000000	3.926341	3.383413	0.017994	0.373306	2.812026	3.440872	2.022176	1.825957	2.056774	1.620760	1.582009	2.194368	2.333518	2.166411	0.000000	4.999991	49312.000000		1
10039.857422	7933.830566	2.648932	3.879343	1662.110474	7121.357910	240.898590	170.518417	236.886642	89.598030	98.340431	467.426941	651.371948	341.110840	1.458379	0.000000	4.001728	3.899483	0.423071	0.588758	3.220660	3.852563	2.381834	2.231771	2.374541	1.952298	1.992732	2.669714	2.813829	2.532896	0.163870	0.000000	49362.000000		1
4617.676758	1746.111572	1.273584	1.973593	333.271973	1554.235107	60.595467	35.648022	50.110756	24.796343	16.371569	98.556290	116.167526	73.096947	1.012418	0.000000	3.664423	3.242072	0.105028	0.295258	2.522799	3.191517	1.782440	1.552035	1.699931	1.394388	1.214090	1.993684	2.065085	1.863899	0.005360	0.000000	49389.000000		1
16468.281250	4667.722656	2.266548	4.715036	1600.926025	4560.500977	221.045471	160.456177	147.748093	103.693802	62.239098	242.967773	366.986511	183.013733	0.251620	0.000000	4.216648	3.669105	0.355365	0.673485	3.204371	3.659013	2.344482	2.205356	2.169522	2.015753	1.794063	2.385549	2.564650	2.262484	0.000000	0.000000	49420.000000		1
20409.576172	3788.249756	1.378431	3.515462	1406.323608	4681.966309	211.331696	147.572311	156.364059	107.147583	55.100243	253.375397	352.681030	204.223679	1.091667	0.000000	4.309834	3.578439	0.139385	0.545982	3.148085	3.670428	2.324965	2.169005	2.194137	2.029982	1.741153	2.403764	2.547382	2.310106	0.038090	0.000000	49492.000000		1
9427.760742	2084.724609	1.603544	2.652015	674.672668	2426.368896	89.332825	71.413223	73.201790	29.283184	34.722897	133.661575	201.732025	79.119484	0.659386	0.000000	3.974409	3.319049	0.205081	0.423576	2.829093	3.384957	1.951011	1.853779	1.864522	1.466618	1.540616	2.126007	2.304775	1.898283	0.000000	0.000000	49541.000000		1
27009.683594	6204.038086	2.753779	3.657314	2178.208008	7105.054199	309.092377	224.671951	229.368484	114.089081	80.121696	452.110016	617.697571	306.178253	1.276730	99998.000000	4.431520	3.792675	0.439929	0.563162	3.338099	3.851568	2.490088	2.351549	2.360534	2.057244	1.903750	2.655244	2.790776	2.485974	0.106099	4.999991	49591.000000		1
5990.020508	1189.835938	2.747611	4.249392	863.224792	3035.983887	116.528320	86.949097	91.657967	36.125999	34.507038	170.567764	237.864182	111.067017	0.449933	0.000000	3.777428	3.075487	0.438955	0.628327	2.936124	3.482300	2.066432	1.939265	1.962170	1.557820	1.537908	2.231897	2.376329	2.045585	0.000000	0.000000	49625.000000		1
3626.371826	631.777893	2.359060	3.028231	354.525116	1305.562500	52.260120	35.432159	42.191715	25.826311	17.546473	83.800598	118.588257	68.002609	0.219048	0.000000	3.559472	2.800565	0.372739	0.481189	2.549647	3.115798	1.718170	1.549398	1.625227	1.412062	1.244190	1.923247	2.074042	1.832526	0.000000	0.000000	49657.000000		1
9133.991211	4009.606689	2.778449	3.820752	1234.500854	4294.103027	179.418091	128.440796	152.043732	91.648712	61.224548	252.885086	305.542999	194.574661	0.570598	0.000000	3.960661	3.603102	0.443802	0.582149	3.091491	3.632872	2.253866	2.108703	2.181968	1.962126	1.786926	2.402923	2.485072	2.289086	0.000000	0.000000	49730.000000		1
12515.742188	2863.769531	1.699140	3.493876	1044.585693	3853.513916	152.790009	109.324707	127.087044	58.677380	39.225159	202.761993	269.975159	131.456696	0.448821	0.000000	4.097456	3.456938	0.230229	0.543307	3.018944	3.585857	2.184095	2.038718	2.104101	1.768471	1.593565	2.306987	2.431324	2.118783	0.000000	0.000000	49824.000000		1
6283.638672	2649.693359	2.562587	3.120744	551.209045	1909.716187	77.494354	55.636814	68.039612	53.589211	22.190584	93.523628	95.935112	43.048992	0.165337	0.000000	3.798211	3.423196	0.408679	0.494258	2.741316	3.280969	1.889270	1.745362	1.832762	1.729077	1.346169	1.970921	1.981978	1.633963	0.000000	0.000000	49849.000000		1
5884.938965	2391.914307	2.263464	3.139246	705.775269	2511.896484	114.169258	75.039696	78.724770	35.530838	38.605324	174.675293	243.683197	131.691071	0.482859	99998.000000	3.769742	3.378746	0.354774	0.496825	2.848666	3.400002	2.057549	1.875291	1.896111	1.550605	1.586647	2.242231	2.386826	2.119556	0.000000	4.999991	49896.000000		1
10346.813477	3059.223145	3.037483	4.693450	1026.036987	3611.495850	148.765732	107.644066	121.912529	52.772022	40.588169	228.492706	277.786285	158.824875	0.542759	0.000000	4.014807	3.485611	0.482514	0.671492	3.011163	3.557687	2.172503	2.031990	2.086048	1.722404	1.608400	2.358872	2.443711	2.200918	0.000000	0.000000	49954.000000		1
9098.401367	2571.286133	2.648932	5.134425	898.570618	3166.660400	128.887939	95.494141	98.685806	75.196968	50.434547	188.493530	251.460388	168.544830	0.255343	0.000000	3.958965	3.410150	0.423071	0.710492	2.953552	3.500602	2.110212	1.979977	1.994255	1.876200	1.702728	2.275296	2.400470	2.226715	0.000000	0.000000	50023.000000		1
14828.126953	8276.437500	2.729109	4.150712	2471.311279	10000.558594	369.240723	255.207138	317.319794	126.248268	114.486885	564.777527	826.731873	465.126495	1.689827	0.000000	4.171086	3.917843	0.436021	0.618123	3.392927	4.000024	2.567310	2.406893	2.501497	2.101225	2.058756	2.751877	2.917365	2.667571	0.227842	0.000000	50074.000000		1
31521.298828	7774.706543	2.877128	4.261727	2695.496094	10020.862305	360.748108	267.828888	377.865936	148.318588	109.022499	621.533691	882.624634	582.749512	0.245408	1562.748901	4.498604	3.890684	0.458959	0.629586	3.430639	4.000905	2.557204	2.427857	2.577338	2.171196	2.037516	2.793465	2.945776	2.765482	0.000000	3.193889	50128.000000		1
8371.671875	2566.990479	0.999131	3.022064	1006.905457	3413.421143	147.328705	109.454224	136.939590	107.270935	56.793217	251.136597	345.483582	196.862793	0.771761	99998.000000	3.922812	3.409424	0.000000	0.480304	3.002989	3.533190	2.168287	2.039232	2.136529	2.030482	1.754296	2.399910	2.538427	2.294164	0.000000	4.999991	50184.000000		1
10270.250000	3413.458252	2.476242	4.351155	1303.992798	4491.298828	189.890457	135.604324	146.150711	60.046562	64.175690	313.566895	404.601929	300.408569	0.352288	5549.493652	4.011581	3.533195	0.393793	0.638605	3.115275	3.652372	2.278503	2.132273	2.164801	1.778488	1.807371	2.496330	2.607028	2.477712	0.000000	3.744253	50223.000000		1
3773.293457	1689.074707	1.862578	3.003561	479.977783	1460.470947	60.771240	48.991356	62.661572	23.572100	12.637161	70.617615	103.622871	81.308937	0.577174	0.000000	3.576720	3.227649	0.270115	0.477637	2.681221	3.164493	1.783698	1.690120	1.797001	1.372398	1.101650	1.848913	2.015456	1.910138	0.000000	0.000000	50236.000000		1
26039.818359	7186.215332	1.754647	2.833956	2851.786133	10438.742188	418.253662	291.484253	347.879639	191.975067	129.282669	701.640015	886.963440	422.484558	1.111893	99998.000000	4.415638	3.856500	0.244190	0.452393	3.455117	4.018648	2.621440	2.464615	2.541429	2.283245	2.111540	2.846114	2.947906	2.625811	0.046063	4.999991	50269.000000		1
10891.435547	2133.497070	1.489446	3.296517	851.074890	2655.703369	114.567062	89.927986	111.193451	39.786396	23.704700	130.028931	155.226151	93.304680	1.342587	0.000000	4.037085	3.329092	0.173025	0.518055	2.929968	3.424180	2.059060	1.953895	2.046079	1.599735	1.374834	2.114040	2.190965	1.969903	0.127943	0.000000	50305.000000		1
3921.581299	1015.012634	2.328223	2.007514	372.318268	1350.036133	58.779144	41.753822	52.226200	19.378214	12.584738	65.054550	76.689499	32.703049	0.670524	0.000000	3.593461	3.006471	0.367025	0.302659	2.570914	3.130345	1.769223	1.620696	1.717888	1.287314	1.099844	1.813278	1.884736	1.514588	0.000000	0.000000	50385.000000		1
7234.673340	3198.860840	3.672733	4.637943	648.053894	2239.429688	101.892899	66.096855	84.235405	27.331177	29.795084	135.428558	183.556473	173.084091	0.514521	99998.000000	3.859419	3.504995	0.564989	0.666325	2.811611	3.350137	2.008144	1.820181	1.925495	1.436658	1.474145	2.131710	2.263770	2.238257	0.000000	4.999991	50404.000000		1
5265.144531	2269.742676	2.510163	2.880212	443.660583	1796.006470	74.419868	41.155579	69.963867	29.095076	29.141331	119.016899	155.981674	120.170212	0.238486	99998.000000	3.721410	3.355977	0.399702	0.459424	2.647051	3.254308	1.871689	1.614429	1.844874	1.463820	1.464509	2.075609	2.193074	2.079797	0.000000	4.999991	50424.000000		1
9177.391602	1619.178711	1.177988	4.341904	694.821838	2328.759277	108.834389	73.078438	95.127174	41.285095	27.596378	129.643463	189.486496	114.924774	1.915318	0.000000	3.962719	3.209295	0.071141	0.637680	2.841873	3.367125	2.036766	1.863789	1.978305	1.615793	1.440852	2.112751	2.277578	2.060414	0.282241	0.000000	50489.000000		1
4844.763184	1523.385498	0.965210	1.036136	572.332642	2517.043213	84.198402	61.717949	79.286011	44.498352	27.994181	138.768250	168.023666	150.079391	1.800969	0.000000	3.685272	3.182810	0.000000	0.015417	2.757648	3.400891	1.925304	1.790411	1.899197	1.648344	1.447068	2.142290	2.225370	2.176321	0.255506	0.000000	50546.000000		1
4919.593262	1202.183228	2.627345	2.935719	441.609894	1621.343506	73.837044	45.583828	54.946056	30.800383	26.896370	86.076401	151.994400	67.564713	0.154125	0.000000	3.691929	3.079971	0.419517	0.467715	2.645039	3.209875	1.868274	1.658811	1.739936	1.488556	1.429694	1.934884	2.181828	1.829720	0.000000	0.000000	50570.000000		1
2012.910522	844.861145	2.013681	2.750695	216.487717	1040.305420	40.255127	26.569492	43.055161	20.846073	15.030143	55.562805	65.551033	78.111099	0.805999	99998.000000	3.303824	2.926785	0.303991	0.439442	2.335433	3.017161	1.604821	1.424383	1.634025	1.319024	1.176963	1.744784	1.816580	1.892713	0.000000	4.999991	50645.000000		1
10804.656250	2608.016602	3.429117	3.854673	1024.464233	4196.715332	150.221252	104.717598	134.503433	84.460518	65.113144	283.263000	346.781830	309.440857	0.373000	99998.000000	4.033611	3.416310	0.535182	0.585988	3.010497	3.622910	2.176731	2.020020	2.128733	1.926654	1.813669	2.452190	2.540056	2.490578	0.000000	4.999991	50687.000000		1
11291.682617	1883.300903	2.753779	4.190801	1070.988647	3261.103027	146.483765	106.222466	99.299469	63.167305	31.000826	205.515762	294.805420	213.033920	0.868250	0.000000	4.052759	3.274920	0.439929	0.622297	3.029785	3.513365	2.165790	2.026216	1.996947	1.800492	1.491373	2.312845	2.469535	2.328449	0.000000	0.000000	50734.000000		1
5384.380371	2673.203613	1.927337	3.777580	246.205704	1293.819580	44.078960	29.918434	35.789871	14.314715	22.646976	73.775368	107.915436	81.608063	0.357406	0.000000	3.731136	3.427032	0.284958	0.577214	2.391298	3.111874	1.644231	1.475939	1.553760	1.155783	1.355010	1.867911	2.033084	1.911733	0.000000	0.000000	50775.000000		1
9715.589844	956.853271	2.488577	3.046734	770.666382	2906.889404	110.949837	81.379868	67.734322	51.979500	29.425035	164.983109	185.745926	109.377129	0.106083	0.000000	3.987469	2.980845	0.395951	0.483835	2.886866	3.463428	2.045127	1.910517	1.830809	1.715832	1.468717	2.217439	2.268919	2.038927	0.000000	0.000000	50793.000000		1
7924.675293	2141.471436	1.039220	2.525582	1029.432129	3425.623535	138.395111	104.544914	115.337997	50.406796	47.471073	203.335571	289.464386	207.011383	0.237611	99998.000000	3.898982	3.330712	0.016707	0.402361	3.012598	3.534740	2.141121	2.019303	2.061972	1.702489	1.676429	2.308213	2.461595	2.315994	0.000000	4.999991	50814.000000		1
5264.953613	1453.171753	2.895631	2.787700	410.840332	1552.008667	68.647110	45.300121	68.548431	22.807331	16.538092	97.365967	122.668045	51.825314	0.715446	0.000000	3.721395	3.162317	0.461743	0.445246	2.613673	3.190894	1.836622	1.656099	1.835997	1.358074	1.218485	1.988407	2.088732	1.714542	0.000000	0.000000	50849.000000		1
11964.746094	2844.514648	1.517200	3.302684	1054.947021	3183.565430	153.967987	109.626915	108.627785	73.386818	45.115097	220.376312	279.414490	175.955048	1.709389	99998.000000	4.077903	3.454008	0.181043	0.518867	3.023231	3.502914	2.187430	2.039917	2.035941	1.865618	1.654322	2.343165	2.446249	2.245402	0.232841	4.999991	50946.000000		1
10140.955078	4323.642090	2.377563	3.574053	1077.982544	4518.589844	151.457825	110.478027	161.125351	60.626305	52.886120	264.350433	426.061676	332.988281	0.857993	99998.000000	4.006079	3.635850	0.376132	0.553161	3.032612	3.655003	2.180292	2.043276	2.207164	1.782661	1.723342	2.422180	2.629472	2.522429	0.000000	4.999991	50974.000000		1
26789.603516	7188.299805	2.186371	3.833087	1944.932495	6021.789551	265.580841	197.578232	220.209778	91.799820	83.236275	423.952393	521.151855	357.167877	1.853681	0.000000	4.427966	3.856626	0.339724	0.583549	3.288904	3.779726	2.424197	2.295739	2.342837	1.962842	1.920313	2.627317	2.716964	2.552872	0.268035	0.000000	51076.000000		1
7919.997070	3027.916992	1.541869	3.792999	983.999451	3022.409424	140.054169	101.911400	88.059242	98.537788	29.421951	163.826706	213.314545	126.309937	1.474285	0.000000	3.898725	3.481144	0.188048	0.578983	2.992995	3.480353	2.146296	2.008223	1.944775	1.993603	1.468671	2.214385	2.329021	2.101438	0.168582	0.000000	51200.000000		1
8319.872070	1474.739502	2.466991	5.778926	736.032959	2513.697266	104.356804	74.623398	90.988792	44.445927	33.723766	116.127434	158.935898	119.501045	0.635567	99998.000000	3.920117	3.168715	0.392168	0.761847	2.866897	3.400313	2.018521	1.872875	1.958988	1.647832	1.527936	2.064935	2.201222	2.077372	0.000000	4.999991	51228.000000		1
5529.312988	2211.527832	1.529534	2.466991	817.147583	2883.961914	119.288269	84.765808	109.528236	36.613232	41.624306	177.771378	246.600418	136.766891	0.754372	0.000000	3.742671	3.344692	0.184559	0.392168	2.912301	3.459990	2.076598	1.928221	2.039526	1.563638	1.619347	2.249862	2.391994	2.135981	0.000000	0.000000	51291.000000		1
9457.336914	3527.087891	1.816322	3.355108	1086.712646	4210.487793	167.295914	114.036659	167.798553	72.788567	52.179943	278.103882	352.554596	157.295349	0.320325	0.000000	3.975769	3.547416	0.259193	0.525706	3.036115	3.624332	2.223485	2.057045	2.224788	1.862063	1.717504	2.444207	2.547226	2.196716	0.000000	0.000000	51333.000000		1
10538.889648	3028.626221	1.563456	2.174036	1011.910339	3401.120117	134.925903	103.249741	101.609192	67.062065	23.482670	187.386475	246.375305	148.993927	0.747288	99998.000000	4.022795	3.481246	0.194086	0.337267	3.005142	3.531622	2.130095	2.013889	2.006933	1.826477	1.370747	2.272738	2.391597	2.173169	0.000000	4.999991	51352.000000		1
25142.425781	12163.304688	3.475374	5.134425	3827.172607	13577.929688	527.485840	390.675781	460.140076	187.664001	157.350861	781.465637	1083.237305	614.397949	3.181010	0.000000	4.400407	4.085052	0.541001	0.710492	3.582878	4.132833	2.722211	2.591816	2.662890	2.273381	2.196869	2.892910	3.034724	2.788450	0.502565	0.000000	51432.000000		1
9209.042969	4568.204102	2.457740	4.437500	1697.931274	6249.899902	213.379303	169.550125	183.328262	117.012466	73.611931	384.964691	510.944672	269.096283	0.646441	13950.173828	3.964215	3.659745	0.390536	0.647138	3.229920	3.795873	2.329152	2.229298	2.263229	2.068232	1.866948	2.585421	2.708374	2.429908	0.000000	4.144579	51473.000000		1
31021.763672	9999.328125	1.597377	2.923384	3080.130859	11963.142578	398.178528	305.882202	380.382263	150.868835	136.224167	741.673096	987.511841	529.413208	1.273514	99998.000000	4.491666	3.999971	0.203407	0.465886	3.488569	4.077845	2.600078	2.485554	2.580220	2.178600	2.134254	2.870213	2.994542	2.723795	0.105004	4.999991	51494.000000		1
8482.163086	2805.036621	1.834825	3.231758	841.197693	2814.636230	119.575050	90.066757	96.786224	41.050732	40.289047	141.247574	177.148453	165.929810	0.900154	0.000000	3.928507	3.447938	0.263595	0.509439	2.924898	3.449422	2.077641	1.954565	1.985813	1.613321	1.605187	2.149981	2.248337	2.219924	0.000000	0.000000	51530.000000		1
13478.158203	3043.921631	1.773150	2.713690	1450.143555	6600.755371	203.711777	150.964432	243.461182	110.404015	84.451271	487.727203	643.193909	341.857117	0.154728	0.000000	4.129631	3.483433	0.248745	0.433560	3.161411	3.819594	2.309016	2.178875	2.386430	2.042985	1.926606	2.688177	2.808342	2.533845	0.000000	0.000000	51581.000000		1
10766.041016	3000.789307	2.630429	4.822968	1245.435791	4716.106445	160.853973	125.156624	133.158920	89.798470	43.240185	253.270554	333.321320	191.879471	0.241540	0.000000	4.032056	3.477236	0.420027	0.683314	3.095321	3.673584	2.206432	2.097454	2.124370	1.953269	1.635888	2.403585	2.522863	2.283029	0.000000	0.000000	51604.000000		1
5524.866211	2160.356445	0.952875	0.292955	403.411621	1575.913818	62.319275	42.682030	64.326790	35.524670	11.909399	67.009644	81.268852	55.797169	1.671880	99998.000000	3.742322	3.334525	0.000000	0.000000	2.605748	3.197532	1.794622	1.630245	1.808392	1.550530	1.075890	1.826137	1.909924	1.746612	0.223205	4.999991	51651.000000		1
7059.510742	2644.083984	3.222507	4.307983	1099.621094	3074.391846	141.056381	115.658707	96.092384	53.105064	31.466471	158.565842	235.267685	135.644409	0.316915	99998.000000	3.848775	3.422275	0.508194	0.634274	3.041243	3.487759	2.149393	2.063178	1.982689	1.725136	1.497848	2.200210	2.371562	2.132402	0.000000	4.999991	51712.000000		1
13951.411133	4891.139648	2.186371	4.718120	1617.202026	5277.572266	213.212784	166.762421	179.051117	89.915657	79.671471	404.635864	519.252258	318.248016	0.267295	0.000000	4.144618	3.689410	0.339724	0.673769	3.208764	3.722434	2.328813	2.222098	2.252977	1.953835	1.901303	2.607064	2.715378	2.502766	0.000000	0.000000	51767.000000		1
15075.667969	3576.017578	1.881081	2.867877	1336.233398	4786.499023	188.447281	136.270416	153.986496	68.798210	49.512508	260.458740	348.098602	193.045135	0.063785	0.000000	4.178277	3.553400	0.274407	0.457561	3.125882	3.680018	2.275190	2.134402	2.187483	1.837577	1.694715	2.415739	2.541702	2.285659	0.000000	0.000000	51808.000000		1
8062.231445	4107.136230	1.662135	1.171821	1085.519165	3616.553223	156.986969	109.170517	114.718163	54.335476	33.918041	204.670822	292.264435	129.227158	0.083221	0.000000	3.906455	3.613539	0.220666	0.068861	3.035637	3.558295	2.195863	2.038105	2.059632	1.735083	1.530431	2.311056	2.465776	2.111354	0.000000	0.000000	51831.000000		1
8274.016602	1805.510498	2.750695	2.997394	1366.922729	4288.786621	192.132339	143.652893	142.348465	48.988274	55.257515	242.751907	301.188751	201.398972	0.666635	99998.000000	3.917717	3.256600	0.439442	0.476744	3.135744	3.632334	2.283601	2.157314	2.153353	1.690092	1.742391	2.385163	2.478839	2.304057	0.000000	4.999991	51871.000000		1
6072.300781	2584.129883	2.328223	3.453787	847.103027	2502.531006	122.917824	87.837212	83.273285	40.205788	34.762985	148.756470	206.502563	144.796951	0.924775	0.000000	3.783353	3.412314	0.367025	0.538296	2.927936	3.398380	2.089615	1.943678	1.920506	1.604289	1.541117	2.172476	2.314925	2.160759	0.000000	0.000000	51903.000000		1
9023.907227	2784.927490	2.127780	4.829135	863.804565	2713.474121	121.727501	91.984840	98.102982	49.197968	37.325573	164.653152	199.468552	124.422691	1.502318	99998.000000	3.955395	3.444814	0.327927	0.683869	2.936415	3.433526	2.085389	1.963716	1.991682	1.691947	1.572006	2.216570	2.299875	2.094900	0.176762	4.999991	51939.000000		1
19840.855469	6164.474121	2.775365	3.715905	1792.602051	6300.429688	248.136124	182.427811	233.815247	146.767456	94.140373	428.429993	545.183411	343.121429	0.915051	99998.000000	4.297560	3.789896	0.443320	0.570065	3.253484	3.799370	2.394690	2.261091	2.368873	2.166630	1.973776	2.631880	2.736543	2.535448	0.000000	4.999991	51976.000000		1
12537.075195	3084.676270	3.728240	3.370527	1025.830322	3716.713135	145.691238	100.397285	133.217514	91.842995	37.732628	202.956268	348.844849	154.853027	0.548879	0.000000	4.098196	3.489210	0.571504	0.527698	3.011075	3.570159	2.163434	2.001722	2.124561	1.963046	1.576717	2.307402	2.542632	2.189920	0.000000	0.000000	52014.000000		1
5629.843262	1508.666748	3.179335	3.046734	409.609924	1643.157837	62.874348	45.830524	84.173737	31.336954	27.260250	128.730667	179.828232	128.058426	0.749105	0.000000	3.750496	3.178593	0.502336	0.483835	2.612370	3.215679	1.798473	1.661155	1.925177	1.496057	1.435530	2.109682	2.254858	2.107408	0.000000	0.000000	52149.000000		1
6530.858887	2162.619873	3.450704	2.608843	887.274902	2678.563232	132.363312	92.061935	107.708824	65.017548	33.825531	155.768890	224.209396	122.627953	1.150414	0.000000	3.814970	3.334980	0.537908	0.416448	2.948058	3.427902	2.121768	1.964080	2.032251	1.813031	1.529245	2.192481	2.350654	2.088589	0.060854	0.000000	52191.000000		1
9495.476562	2050.723389	2.642764	2.115445	835.458862	2952.698242	113.410660	86.973770	111.452484	51.267159	28.262466	145.833084	198.339905	90.066757	0.192210	0.000000	3.977517	3.311907	0.422058	0.325402	2.921925	3.470219	2.054654	1.939388	2.047090	1.709839	1.451210	2.163856	2.297410	1.954565	0.000000	0.000000	52230.000000		1
15358.761719	3257.513672	0.841861	2.053770	1704.006226	7013.590820	263.024414	173.682327	277.628998	125.316978	82.613358	410.007751	497.095612	240.294174	1.051398	0.000000	4.186356	3.512886	0.000000	0.312552	3.231471	3.845940	2.419996	2.239756	2.443465	2.098010	1.917050	2.612792	2.696440	2.380743	0.021767	0.000000	52270.000000		1
31344.980469	9080.805664	2.636597	3.580221	4133.674805	14474.416016	594.440002	417.047913	485.232452	230.484802	174.962082	829.013794	1047.083496	734.034668	0.949785	99998.000000	4.496168	3.958124	0.421044	0.553910	3.616336	4.160601	2.774108	2.620186	2.685950	2.362642	2.242944	2.918562	3.019981	2.865716	0.000000	4.999991	52308.000000		1
8154.259277	1046.990967	1.924253	1.387682	905.660156	3120.799072	106.965645	82.776802	127.407753	83.415131	35.441410	206.400803	271.079132	176.827744	0.074830	0.000000	3.911385	3.019943	0.284262	0.142290	2.956965	3.494266	2.029244	1.917909	2.105196	1.921245	1.549511	2.314711	2.433096	2.247550	0.000000	0.000000	52327.000000		1
6222.987793	4218.631836	2.056854	3.074487	1205.680176	4079.999023	159.225769	121.197098	129.264160	124.327095	38.608410	190.667572	238.132477	149.450317	0.348036	99998.000000	3.793999	3.625172	0.313203	0.487773	3.081232	3.610660	2.202013	2.083492	2.111478	2.094566	1.586682	2.280277	2.376819	2.174497	0.000000	4.999991	52350.000000		1
11271.068359	2124.418457	2.895631	3.459955	903.023560	2955.313477	111.878044	97.316628	111.544998	54.933723	51.100636	218.640167	305.570770	183.414612	0.127582	0.000000	4.051965	3.327240	0.461743	0.539070	2.955699	3.470603	2.048745	1.988187	2.047450	1.739839	1.708426	2.339730	2.485112	2.263434	0.000000	0.000000	52409.000000		1
4948.666992	2933.825928	2.248045	3.755994	726.109436	2966.510498	104.523323	75.224724	103.582787	49.234974	50.348202	199.937286	271.689728	144.602676	1.219544	0.000000	3.694488	3.467434	0.351805	0.574725	2.861002	3.472246	2.019213	1.876361	2.015288	1.692274	1.701984	2.300894	2.434073	2.160176	0.086198	0.000000	52431.000000		1
29937.195312	6848.921875	2.985059	4.008861	2704.802734	10554.484375	351.055908	271.501617	349.877930	165.855804	129.825409	622.878235	828.384766	474.251251	1.771300	0.000000	4.476211	3.835622	0.474953	0.603021	3.432136	4.023437	2.545376	2.433772	2.543916	2.219731	2.113360	2.794403	2.918232	2.676008	0.248292	0.000000	52457.000000		1
4255.374512	2215.336426	2.886379	4.909312	766.561951	2412.920654	96.650543	77.161308	67.669563	41.747654	36.304855	143.597382	161.985718	124.604630	0.562617	0.000000	3.628938	3.345440	0.460353	0.691021	2.884547	3.382543	1.985204	1.887400	1.830393	1.620632	1.559965	2.157146	2.209477	2.095534	0.000000	0.000000	52509.000000		1
10955.777344	2732.729004	2.722941	3.626477	1045.618774	3179.168213	147.313278	109.343208	120.931900	60.910007	39.342339	167.595032	220.672348	187.725677	1.285009	0.000000	4.039643	3.436597	0.435038	0.559485	3.019373	3.502314	2.168242	2.038792	2.082541	1.784689	1.594860	2.224261	2.343748	2.273524	0.108906	0.000000	52587.000000		1
10871.517578	2601.781250	3.117660	4.397411	1512.709595	5461.893555	210.166046	151.254303	203.458908	74.204002	55.060154	297.654785	422.052826	230.145584	0.146405	0.000000	4.036290	3.415271	0.493829	0.643197	3.179755	3.737343	2.322562	2.179708	2.308477	1.870427	1.740837	2.473713	2.625367	2.362003	0.000000	0.000000	52627.000000		1
5783.440918	890.127380	1.449357	1.807071	607.163513	2291.088379	86.341599	64.036919	79.190414	29.403448	29.684069	143.344513	222.121704	103.610535	0.634097	0.000000	3.762186	2.949452	0.161175	0.256975	2.783306	3.360042	1.936220	1.806430	1.898673	1.468398	1.472523	2.156381	2.346591	2.015404	0.000000	0.000000	52668.000000		1
2588.447021	1277.688599	2.710606	2.090775	471.195282	1484.490234	61.890636	50.789177	72.720726	24.811762	26.217947	115.378082	153.856979	146.526932	1.543412	32099.035156	3.413039	3.106425	0.433066	0.320307	2.673201	3.171577	1.791625	1.705771	1.861658	1.394658	1.418599	2.062123	2.187117	2.165917	0.188482	4.506492	52726.000000		1
10860.964844	5142.633789	1.511032	3.941018	1585.874268	5455.522461	211.408798	164.535965	223.256516	78.024757	79.844162	306.869019	426.548920	341.826263	1.031790	0.000000	4.035869	3.711186	0.179274	0.595608	3.200269	3.736836	2.325123	2.216261	2.348804	1.892232	1.902243	2.486953	2.629969	2.533805	0.013591	0.000000	52806.000000		1
5725.056641	3035.916016	2.426902	3.009729	691.617859	2356.812012	102.247528	71.986801	95.293694	20.889246	24.269024	139.437408	185.375870	104.430809	1.144081	0.000000	3.757780	3.482290	0.385052	0.478527	2.839866	3.372325	2.009653	1.857253	1.979064	1.319923	1.385052	2.144379	2.268053	2.018829	0.058457	0.000000	52829.000000		1
2706.653076	989.651917	2.189455	3.792999	301.654419	1378.653198	49.845554	33.199532	45.145935	17.040741	22.884426	93.360191	137.278793	72.803986	0.551023	0.000000	3.432433	2.995482	0.340336	0.578983	2.479510	3.139455	1.697626	1.521132	1.654619	1.231488	1.359540	1.970162	2.137604	1.862155	0.000000	0.000000	52900.000000		1
10114.169922	3240.306396	1.877997	3.416783	1134.223755	3009.050537	142.191193	115.886902	95.420128	64.672173	39.052467	183.892593	245.397766	151.642853	0.414021	0.000000	4.004930	3.510586	0.273695	0.533617	3.054699	3.478430	2.152873	2.064034	1.979640	1.810717	1.591648	2.264564	2.389871	2.180822	0.000000	0.000000	52941.000000		1
8405.957031	1984.910156	2.531749	2.537917	728.878662	3421.849121	115.011124	71.863449	102.525063	58.156231	31.475721	208.692017	297.738068	178.542313	0.330412	99998.000000	3.924587	3.297741	0.403421	0.404477	2.862655	3.534261	2.060740	1.856508	2.010830	1.764596	1.497976	2.319506	2.473834	2.251741	0.000000	4.999991	52958.000000		1
19496.628906	4512.583008	1.763899	3.228674	2059.573486	7963.656738	293.652100	212.608368	292.298340	113.296562	97.884033	501.563934	650.761414	379.355377	0.628632	0.000000	4.289959	3.654425	0.246474	0.509024	3.313777	3.901113	2.467833	2.327580	2.465826	2.054217	1.990712	2.700326	2.813422	2.579046	0.000000	0.000000	53021.000000		1
7709.605957	2329.940430	2.130863	3.392113	817.166077	2271.919922	106.157707	83.742012	85.182114	50.369789	33.316715	150.625214	228.585220	104.193367	0.245436	0.000000	3.887032	3.367345	0.328556	0.530470	2.912310	3.356393	2.025952	1.922943	1.930348	1.702170	1.522662	2.177898	2.359048	2.017840	0.000000	0.000000	53048.000000		1
11719.934570	4617.297363	2.402232	2.948054	625.135498	1733.403442	86.131905	66.355888	40.634426	31.185850	19.298037	108.630867	130.118362	77.327835	1.263796	0.000000	4.068925	3.664388	0.380615	0.469535	2.795974	3.238900	1.935164	1.821880	1.608894	1.493958	1.285513	2.035953	2.114339	1.888336	0.101677	0.000000	53138.000000		1
5901.837891	1843.674927	3.123827	5.014159	531.553284	1625.528076	78.357803	57.727589	63.993748	12.066669	24.102503	91.081306	107.079742	98.762901	0.867553	99998.000000	3.770987	3.265684	0.494687	0.700198	2.725547	3.210994	1.894082	1.761383	1.806138	1.081587	1.382062	1.959429	2.029707	1.994594	0.000000	4.999991	53208.000000		1
22052.007812	4864.539062	2.778449	5.226937	2041.980835	6308.336426	295.971069	208.534744	212.161224	184.617279	85.610756	378.384003	494.264740	296.344208	0.522158	0.000000	4.343448	3.687042	0.443802	0.718247	3.310052	3.799915	2.471249	2.319178	2.326666	2.266272	1.932528	2.577933	2.693960	2.471797	0.000000	0.000000	53228.000000		1
3307.966553	953.892883	2.211041	1.881081	404.894897	1703.734863	57.323620	43.465298	42.086868	26.390636	23.183548	80.630516	130.408234	68.970901	0.626543	0.000000	3.519561	2.979500	0.344597	0.274407	2.607342	3.231402	1.758334	1.638143	1.624147	1.421450	1.365180	1.906499	2.115305	1.838666	0.000000	0.000000	53362.000000		1
6074.873047	2158.697266	2.383730	2.744528	497.616760	2770.881104	85.450401	49.457001	89.964996	35.586346	33.233452	141.559021	178.085907	173.432556	0.120456	99998.000000	3.783537	3.334192	0.377257	0.438468	2.696895	3.442618	1.931714	1.694228	1.954074	1.551283	1.521575	2.150938	2.250630	2.239131	0.000000	4.999991	53381.000000		1
3955.474609	1258.251709	1.588125	2.362144	365.398376	1768.462524	67.379692	40.205788	76.785095	33.033009	17.765419	96.715302	154.544647	75.212387	2.402169	99998.000000	3.597198	3.099767	0.200885	0.373306	2.562767	3.247596	1.828529	1.604289	1.885277	1.518948	1.249575	1.985495	2.189054	1.876289	0.380604	4.999991	53432.000000		1
8076.913086	3225.525879	3.419866	4.064368	1086.351807	4149.238281	168.924118	107.819839	121.169350	81.697495	50.601070	244.861191	398.403625	231.730637	1.274812	0.000000	3.907245	3.508600	0.534009	0.608993	3.035970	3.617968	2.227692	2.032699	2.083393	1.912209	1.704160	2.388920	2.600323	2.364984	0.105446	0.000000	53503.000000		1
7881.092773	2282.074707	1.421604	2.022933	1029.990356	3284.823242	138.820663	107.338776	108.152885	43.517723	44.815975	198.420090	252.218994	176.445358	1.270160	0.000000	3.896586	3.358330	0.152779	0.305981	3.012833	3.516512	2.142454	2.030757	2.034038	1.638666	1.651433	2.297586	2.401778	2.246610	0.103858	0.000000	53541.000000		1
15419.970703	4721.956543	2.309720	3.065236	1874.142212	6202.132324	260.431000	188.792648	191.657440	87.454834	73.473160	346.556732	427.295166	263.866272	1.021782	0.000000	4.188084	3.674122	0.363559	0.486464	3.272803	3.792541	2.415693	2.275985	2.282526	1.941784	1.866129	2.539774	2.630728	2.421384	0.009358	0.000000	53573.000000		1
10556.026367	3265.882812	1.751564	2.244962	954.201294	3074.481445	141.229065	94.023193	115.843727	49.709869	41.513290	187.383392	246.403061	156.416473	2.261450	99998.000000	4.023500	3.514001	0.243426	0.351209	2.979640	3.487772	2.149924	1.973235	2.063873	1.696443	1.618187	2.272731	2.391646	2.194283	0.354387	4.999991	53600.000000		1
9055.208008	2763.819336	3.009729	4.045865	887.472229	3151.574951	125.301559	96.298996	115.560028	47.899715	35.228630	213.083267	266.015625	155.793564	0.428600	0.000000	3.956898	3.441510	0.478527	0.607011	2.948155	3.498528	2.097956	1.983622	2.062808	1.680333	1.546896	2.328549	2.424907	2.192549	0.000000	0.000000	53672.000000		1
10396.640625	4906.006348	3.099157	5.806680	1607.488281	5715.173340	227.937637	165.649200	184.438416	96.570366	74.231758	341.502472	452.217957	308.750092	1.142383	0.000000	4.016893	3.690728	0.491244	0.763928	3.206148	3.757029	2.357816	2.219189	2.265851	1.984844	1.870590	2.533394	2.655348	2.489607	0.057812	0.000000	53729.000000		1
13228.344727	2979.785889	2.470075	3.546299	1288.188721	4735.046875	194.833694	133.612228	152.910263	103.021545	44.948578	238.073883	296.359619	238.632034	0.017467	0.000000	4.121506	3.474185	0.392710	0.549775	3.109979	3.675324	2.289664	2.125846	2.184437	2.012928	1.652716	2.376712	2.471819	2.377729	0.000000	0.000000	53777.000000		1
7808.137695	2375.872803	2.605759	3.022064	682.271057	1946.129028	77.374092	68.014938	63.284485	25.847898	17.019154	116.966209	136.646637	122.260994	0.726848	0.000000	3.892547	3.375823	0.415934	0.480304	2.833957	3.289172	1.888596	1.832604	1.801297	1.412425	1.230938	2.068060	2.135599	2.087288	0.000000	0.000000	53795.000000		1
9669.805664	704.628113	1.600460	2.497828	704.785400	2742.189941	96.514854	73.343643	77.691711	30.899063	22.326269	145.281097	210.255478	114.844597	0.454077	99998.000000	3.985418	2.847960	0.204245	0.397563	2.848057	3.438097	1.984594	1.865363	1.890375	1.489945	1.348816	2.162209	2.322747	2.060111	0.000000	4.999991	53825.000000		1
11050.099609	3032.308105	2.929552	3.009729	1035.778564	3688.589355	151.473251	109.762596	124.317841	64.437805	54.653103	220.061768	295.523926	189.989151	0.717509	0.000000	4.043366	3.481773	0.466801	0.478527	3.015267	3.566860	2.180336	2.040454	2.094533	1.809141	1.737615	2.342545	2.470593	2.278729	0.000000	0.000000	53870.000000		1
7843.409180	1906.641724	3.422950	5.513725	632.437805	2297.351562	80.945061	64.289787	66.559418	27.883165	25.632036	105.365189	160.055298	90.948708	2.301267	0.000000	3.894505	3.280269	0.534401	0.741445	2.801018	3.361228	1.908190	1.808142	1.823210	1.445342	1.408783	2.022697	2.204270	1.958797	0.361967	0.000000	53888.000000		1
13941.780273	4464.109863	2.500912	4.184633	1766.183594	6716.734375	253.785538	177.765198	224.015121	77.438850	78.086433	401.811157	554.610413	308.497223	0.177257	0.000000	4.144318	3.649735	0.398098	0.621657	3.247036	3.827158	2.404467	2.249847	2.350277	1.888959	1.892576	2.604022	2.743988	2.489251	0.000000	0.000000	53917.000000		1
8012.339844	3409.452393	2.069189	1.973593	114.764420	326.268799	2.451572	9.763117	12.809851	18.601112	1.017634	0.000000	0.000000	24.725418	0.486338	99998.000000	3.903759	3.532685	0.315800	0.295258	2.059807	2.513576	0.389445	0.989588	1.107544	1.269539	0.007592	0.000000	0.000000	1.393144	0.000000	4.999991	53953.000000		1
4890.149902	976.459717	1.958174	3.678900	412.255768	1189.200684	46.098812	40.131775	40.979805	29.788916	6.145891	58.088387	61.964645	45.056507	0.616976	99998.000000	3.689322	2.989654	0.291851	0.565718	2.615167	3.075255	1.663690	1.603488	1.612570	1.474055	0.788585	1.764089	1.792144	1.653758	0.000000	4.999991	53965.000000		1
8882.419922	2286.721680	2.103110	4.261727	651.088257	1944.217163	93.125824	64.295952	68.295563	39.055550	19.399801	96.215736	128.992798	92.499825	1.288719	0.000000	3.948531	3.359213	0.322862	0.629586	2.813640	3.288745	1.969070	1.808184	1.834392	1.591683	1.287797	1.983246	2.110565	1.966141	0.110158	0.000000	53984.000000		1
7714.145020	1931.906860	2.303553	4.258643	823.876343	2523.571533	114.489967	85.305466	68.520676	49.897976	35.614098	129.085297	151.155624	87.905060	0.375870	99998.000000	3.887288	3.285986	0.362398	0.629271	2.915862	3.402016	2.058767	1.930977	1.835822	1.698083	1.551622	2.110877	2.179424	1.944014	0.000000	4.999991	54020.000000		1
10728.083984	2098.521240	2.013681	1.918085	1001.512024	3858.376953	143.736145	106.950226	120.870224	61.144371	50.289612	223.065323	301.111664	226.852158	0.793191	99998.000000	4.030522	3.321913	0.303991	0.282868	3.000656	3.586405	2.157566	2.029182	2.082319	1.786356	1.701478	2.348432	2.478728	2.355743	0.000000	4.999991	54058.000000		1
9488.112305	2250.037598	2.488577	2.035268	928.683350	3757.338379	130.213959	96.736885	101.408752	60.604717	36.428207	201.688843	231.591858	139.745789	0.376845	0.000000	3.977180	3.352190	0.395951	0.308622	2.967868	3.574880	2.114658	1.985592	2.006075	1.782506	1.561438	2.304682	2.364723	2.145339	0.000000	0.000000	54090.000000		1
12147.142578	4413.656738	5.263942	6.408009	1343.893311	4077.242188	157.298431	131.882248	103.274414	53.598465	41.195667	241.762039	331.319977	305.037262	0.040021	99998.000000	4.084474	3.644799	0.721311	0.806723	3.128365	3.610367	2.196724	2.120186	2.013993	1.729152	1.614852	2.383388	2.520248	2.484353	0.000000	4.999991	54135.000000		1
4311.285645	4274.222168	1.964342	1.893416	889.856018	3856.431152	125.418739	87.143372	116.361801	45.441975	35.055943	196.643860	287.435303	181.302246	0.456108	0.000000	3.634607	3.630857	0.293217	0.277246	2.949320	3.586186	2.098362	1.940234	2.065810	1.657457	1.544762	2.293680	2.458540	2.258403	0.000000	0.000000	54155.000000		1
10962.944336	2982.570557	2.383730	4.668780	1857.564087	6588.426270	265.682587	191.796219	223.071487	106.441414	96.484016	413.834656	614.761841	369.129700	1.000351	0.000000	4.039927	3.474591	0.377257	0.669203	3.268944	3.818782	2.424363	2.282840	2.348444	2.027111	1.984455	2.616827	2.788707	2.567179	0.000152	0.000000	54226.000000		1
7272.307129	2595.234375	2.510163	3.555551	532.379761	2068.442383	86.680809	57.194103	67.367355	44.307159	24.195015	109.885948	164.492798	91.426689	1.717732	99998.000000	3.861672	3.414177	0.399702	0.550907	2.726222	3.315643	1.937923	1.757351	1.828449	1.646474	1.383726	2.040942	2.216147	1.961073	0.234955	4.999991	54349.000000		1
18564.308594	2938.587158	2.648932	3.941018	1393.729614	4716.627930	193.822235	140.535233	149.055603	69.464302	53.231499	266.715637	364.707611	220.474991	0.840081	99998.000000	4.268679	3.468139	0.423071	0.595608	3.144179	3.673632	2.287404	2.147785	2.173348	1.841762	1.726169	2.426049	2.561945	2.343359	0.000000	4.999991	54470.000000		1
7625.746582	2395.121338	1.581958	3.447620	570.633545	2318.138916	81.592644	61.381821	79.042389	49.453918	30.513596	121.536308	143.304428	105.204834	0.744716	0.000000	3.882282	3.379328	0.199195	0.537519	2.756357	3.365139	1.911651	1.788040	1.897860	1.694201	1.484493	2.084706	2.156260	2.022036	0.000000	0.000000	54548.000000		1
13223.657227	3205.830078	4.338820	4.082870	1108.887817	4845.509766	162.260162	111.390808	169.651886	93.825836	50.221767	258.673248	397.703613	243.047958	1.466417	0.000000	4.121352	3.505940	0.637372	0.610966	3.044888	3.685339	2.210212	2.046849	2.229559	1.972322	1.700892	2.412751	2.599560	2.385692	0.166257	0.000000	54588.000000		1
9821.815430	1335.154053	2.059937	2.439237	780.882812	3183.793701	119.744659	83.862274	65.335175	42.093033	26.936459	140.414963	205.395508	82.934067	1.365798	0.000000	3.992192	3.125531	0.313854	0.387254	2.892586	3.502945	2.078256	1.923567	1.815147	1.624210	1.430341	2.147413	2.312591	1.918733	0.135387	0.000000	54647.000000		1
8651.204102	3537.406006	2.994310	3.885511	779.131287	2346.407471	100.289352	82.511597	78.542824	41.982018	24.635988	133.063324	157.344681	75.092125	1.259597	99998.000000	3.937077	3.548685	0.476297	0.589448	2.891611	3.370404	2.001255	1.916515	1.895107	1.623063	1.391570	2.124058	2.196852	1.875594	0.100232	4.999991	54685.000000		1
9278.170898	3350.571533	3.117660	3.959521	990.919373	3680.161621	145.299606	100.196838	101.414917	79.714645	28.762032	188.157410	233.420517	145.096069	0.189987	0.000000	3.967462	3.525119	0.493829	0.597643	2.996038	3.565867	2.162264	2.000854	2.006102	1.901538	1.458820	2.274521	2.368139	2.161656	0.000000	0.000000	54701.000000		1
5455.145996	1566.089111	3.012813	3.907097	500.657318	1618.182617	62.384033	47.665348	43.224766	5.424296	14.342469	76.267029	125.921387	68.943146	1.086895	0.000000	3.736806	3.194816	0.478972	0.591854	2.699541	3.209028	1.795073	1.678203	1.635733	0.734343	1.156624	1.882337	2.100100	1.838491	0.036187	0.000000	54736.000000		1
9608.917969	1758.252197	1.029969	1.548037	784.799194	3538.343506	119.047737	84.118225	129.116135	67.028145	46.869747	239.233368	288.804474	191.790054	0.909073	0.000000	3.982675	3.245081	0.012824	0.189781	2.894758	3.548800	2.075721	1.924890	2.110981	1.826257	1.670893	2.378822	2.460604	2.282826	0.000000	0.000000	54788.000000		1
3857.498047	1281.022095	1.233495	1.338343	631.879639	2449.472168	107.486801	66.096855	77.068802	40.794781	28.407402	149.993057	166.028488	103.110970	0.788432	0.000000	3.586306	3.107557	0.091138	0.126567	2.800634	3.389072	2.031355	1.820181	1.886879	1.610605	1.453431	2.176071	2.220183	2.013305	0.000000	0.000000	54807.000000		1
6556.182617	1534.357422	1.514116	2.155533	435.738464	1608.348633	76.075836	44.048122	48.029232	38.722507	22.958435	92.987061	132.622345	96.169479	1.019290	99998.000000	3.816651	3.185926	0.180159	0.333555	2.639226	3.206380	1.881247	1.643927	1.681506	1.587963	1.360942	1.968423	2.122617	1.983037	0.008298	4.999991	54821.000000		1
7119.039062	2966.778809	4.530012	5.963951	797.174194	2614.199463	118.764030	87.245140	93.011726	48.649063	34.380604	151.075439	215.170959	99.940887	0.583130	99998.000000	3.852421	3.472285	0.656099	0.775534	2.901553	3.417339	2.074685	1.940741	1.968538	1.687074	1.536314	2.179194	2.332784	1.999743	0.000000	4.999991	54854.000000		1
5573.925781	3465.200439	4.745874	2.423819	133.865097	197.994537	0.971378	15.113403	12.637161	11.449922	7.771022	0.000000	0.000000	26.196362	1.814666	99998.000000	3.746161	3.539728	0.676316	0.384500	2.126667	2.296653	0.000000	1.179362	1.101650	1.058802	0.890478	0.000000	0.000000	1.418241	0.258797	4.999991	54880.000000		1
8459.608398	1450.516724	1.495613	2.880212	923.178894	2564.720947	121.252609	97.732933	59.109104	31.922863	24.114838	126.223595	164.076492	64.817108	0.219452	99998.000000	3.927350	3.161523	0.174819	0.459424	2.965286	3.409040	2.083691	1.990041	1.771654	1.504102	1.382284	2.101140	2.215046	1.811690	0.000000	4.999991	54968.000000		1
8291.328125	2791.110352	2.778449	3.043650	948.968201	3357.565430	139.718033	97.560242	111.501823	65.615791	39.693886	186.979416	269.555786	173.210526	0.224479	0.000000	3.918624	3.445777	0.443802	0.483395	2.977252	3.526025	2.145252	1.989273	2.047282	1.817008	1.598724	2.271794	2.430649	2.238574	0.000000	0.000000	54987.000000		1
11403.597656	2591.497070	2.655099	4.233974	930.616821	3262.472168	113.999657	97.449226	106.934807	95.534225	42.006691	212.518936	249.203094	204.007828	0.295641	0.000000	4.057042	3.413551	0.424081	0.626748	2.968771	3.513547	2.056904	1.988778	2.029119	1.980159	1.623318	2.327398	2.396554	2.309647	0.000000	0.000000	55025.000000		1
6929.490723	1805.680176	2.624262	1.998263	551.258362	1806.861206	84.867577	54.138119	59.584000	40.372307	15.390940	89.971161	102.534317	84.389595	0.149358	0.000000	3.840701	3.256641	0.419007	0.300653	2.741355	3.256925	1.928742	1.733503	1.775130	1.606084	1.187265	1.954103	2.010869	1.926289	0.000000	0.000000	55063.000000		1
8638.576172	1788.571533	3.111492	4.718120	1138.430054	3758.645752	137.762939	111.656013	121.792259	57.379128	44.896152	265.142944	368.771973	203.927643	0.831284	99998.000000	3.936442	3.252506	0.492969	0.673769	3.056306	3.575031	2.139132	2.047882	2.085620	1.758754	1.652209	2.423480	2.566758	2.309476	0.000000	4.999991	55087.000000		1
4790.557129	965.543274	2.704439	4.755125	685.946838	2213.153076	88.975113	65.742226	67.894676	44.418175	23.467253	142.197357	220.820358	100.656319	0.207714	0.000000	3.680386	2.984772	0.432077	0.677162	2.836290	3.345011	1.949269	1.817844	1.831836	1.647561	1.370462	2.152892	2.344039	2.002841	0.000000	0.000000	55114.000000		1
11592.995117	2405.778809	1.807071	2.140115	1144.628296	3381.695801	161.159271	113.891724	105.994270	66.331223	32.567364	171.869095	256.582489	151.531845	0.003876	0.000000	4.064196	3.381256	0.256975	0.330437	3.058665	3.529135	2.207255	2.056492	2.025282	1.821718	1.512783	2.235198	2.409227	2.180504	0.000000	0.000000	55136.000000		1
7665.554688	2861.558350	2.211041	4.335737	874.471191	3184.576904	136.967346	93.027145	105.254173	56.706871	49.771542	243.149719	304.728882	186.381165	0.703895	0.000000	3.884544	3.456603	0.344597	0.637063	2.941746	3.503052	2.136617	1.968610	2.022239	1.753636	1.696981	2.385874	2.483914	2.270402	0.000000	0.000000	55176.000000		1
6916.227539	1992.597900	1.532618	1.677554	543.151245	1960.406738	75.378906	55.377781	84.901497	60.980934	20.226242	92.561501	126.158836	45.858280	1.286697	99998.000000	3.839869	3.299420	0.185434	0.224676	2.734921	3.292346	1.877250	1.743336	1.928915	1.785194	1.305915	1.966430	2.100918	1.661418	0.109476	4.999991	55194.000000		1
8262.667969	3084.691650	4.594771	7.089515	1218.866211	4527.563965	180.707092	121.702835	154.088257	85.953049	42.216385	268.427124	316.055481	168.544830	1.604487	0.000000	3.917120	3.489212	0.662264	0.850617	3.085956	3.655864	2.256975	2.085301	2.187770	1.934261	1.625481	2.428826	2.499763	2.226715	0.205336	0.000000	55238.000000		1
8474.049805	2435.536865	3.385945	3.145414	602.997375	2255.233643	83.819099	58.991920	65.686722	34.115402	29.381863	115.208481	139.973984	112.198753	0.238946	99998.000000	3.928091	3.386595	0.529680	0.497678	2.780315	3.353192	1.923343	1.770792	1.817478	1.532951	1.468079	2.061484	2.146047	2.049988	0.000000	4.999991	55258.000000		1
5752.110352	2261.922363	2.078440	3.626477	866.040283	3595.361816	140.788086	90.396721	142.888123	70.629951	50.197098	235.906021	317.646667	188.916000	0.473988	0.000000	3.759827	3.354478	0.317737	0.559485	2.937538	3.555743	2.148566	1.956153	2.154996	1.848989	1.700679	2.372739	2.501944	2.276269	0.000000	0.000000	55349.000000		1
4153.830078	1465.293945	3.080655	5.310198	369.481232	1376.130737	57.678249	38.398716	61.187546	34.217167	18.123133	77.753387	103.755470	121.900192	0.408676	0.000000	3.618449	3.165925	0.488643	0.725111	2.567592	3.138660	1.761012	1.584317	1.786663	1.534244	1.258233	1.890719	2.016011	2.086004	0.000000	0.000000	55394.000000		1
6518.804688	3055.938965	1.612795	2.861710	863.983398	2644.762451	132.354065	86.532791	94.143463	55.735493	27.244831	170.351898	212.241409	151.241974	0.487957	0.000000	3.814168	3.485145	0.207579	0.456626	2.936505	3.422387	2.121737	1.937181	1.973790	1.746132	1.435284	2.231347	2.326830	2.179672	0.000000	0.000000	55415.000000		1
5954.955566	1859.179932	1.816322	1.856411	481.232849	1903.881836	68.829048	45.441975	67.256340	19.717426	15.400191	86.909012	131.675644	62.973030	0.396324	99998.000000	3.774879	3.269321	0.259193	0.268674	2.682355	3.279640	1.837772	1.657457	1.827733	1.294850	1.187526	1.939065	2.119505	1.799155	0.000000	4.999991	55439.000000		1
5588.375977	2351.992188	1.748480	4.391244	666.769104	2918.459717	102.617577	73.738358	72.430855	49.463169	41.556465	207.461609	224.718216	125.387901	0.416361	0.000000	3.747286	3.371436	0.242661	0.642588	2.823976	3.465154	2.011222	1.867693	1.859924	1.694282	1.618639	2.316938	2.351638	2.098256	0.000000	0.000000	55475.000000		1
8371.647461	3110.817139	3.278014	3.040566	654.363220	2161.438721	97.230286	69.933029	70.697792	32.268242	26.295040	118.215126	148.568359	83.822189	1.034665	0.000000	3.922811	3.492874	0.515611	0.482955	2.815819	3.334743	1.987802	1.844682	1.849406	1.508775	1.419874	2.072673	2.171926	1.923359	0.014800	0.000000	55529.000000		1
5535.971191	1068.247192	1.600460	1.757731	625.826294	1865.365845	78.764854	67.638725	67.971771	32.024628	21.320971	127.676033	137.781448	94.991486	0.574092	0.000000	3.743194	3.028672	0.204245	0.244952	2.796454	3.270764	1.896333	1.830195	1.832329	1.505484	1.328807	2.106109	2.139191	1.977685	0.000000	0.000000	55573.000000		1
5301.939941	1940.177368	3.120744	4.119875	1083.412964	4249.555664	154.578568	111.088608	163.015686	56.034618	43.927860	224.724380	329.845947	165.985321	0.819766	0.000000	3.724435	3.287841	0.494258	0.614884	3.034794	3.628344	2.189149	2.045670	2.212229	1.748456	1.642740	2.351650	2.518311	2.220070	0.000000	0.000000	55597.000000		1
6546.515137	2354.628906	2.667434	2.152450	691.793640	2216.924561	92.783531	72.406189	73.161705	22.443451	20.571621	102.669998	159.688324	78.891289	0.780705	99998.000000	3.816010	3.371922	0.426094	0.332933	2.839977	3.345751	1.967471	1.859776	1.864284	1.351090	1.313269	2.011444	2.203273	1.897029	0.000000	4.999991	55631.000000		1
7406.039551	511.826630	1.952007	3.700486	582.434998	1620.106934	84.488274	58.097637	78.660011	62.720161	20.670301	83.658745	119.676819	59.275627	0.044277	0.000000	3.869586	2.709123	0.290481	0.568259	2.765247	3.209544	1.926796	1.764158	1.895754	1.797407	1.315347	1.922511	2.078010	1.772876	0.000000	0.000000	55659.000000		1
15488.867188	5355.605957	1.859494	5.014159	1349.243652	4378.116699	193.843811	140.778839	133.174347	59.269459	55.094078	271.032867	371.769379	243.769547	0.156780	0.000000	4.190020	3.728809	0.269395	0.700198	3.130090	3.641287	2.287452	2.148537	2.124421	1.772831	1.741105	2.433022	2.570274	2.386979	0.000000	0.000000	55694.000000		1
5059.483887	1458.673218	1.458608	2.479326	501.341919	1529.229126	60.576965	51.954830	44.115967	18.727545	24.272108	101.948402	121.406792	79.360016	0.322649	99998.000000	3.704106	3.163958	0.163939	0.394334	2.700134	3.184473	1.782308	1.715626	1.644596	1.272481	1.385108	2.008380	2.084243	1.899602	0.000000	4.999991	55726.000000		1
12179.965820	4339.406250	3.123827	2.059937	1175.829590	4501.385742	165.032440	124.509033	133.936020	68.150627	45.457394	270.080017	362.302307	229.581268	0.196157	0.000000	4.085646	3.637430	0.494687	0.313854	3.070344	3.653346	2.217569	2.095201	2.126897	1.833470	1.657605	2.431493	2.559071	2.360936	0.000000	0.000000	55762.000000		1
10719.575195	3337.015381	3.105325	3.749826	957.389893	3484.874512	137.840042	97.828529	121.890938	55.778667	52.605499	270.823181	377.795013	244.629913	0.234485	0.000000	4.030178	3.523358	0.492107	0.574011	2.981089	3.542187	2.139375	1.990466	2.085971	1.746468	1.721031	2.432686	2.577256	2.388510	0.000000	0.000000	55793.000000		1
6868.664062	3435.075195	1.785485	4.224722	474.760071	2071.199219	58.698967	45.429638	60.361103	30.825052	15.212083	87.877304	121.829269	96.443932	0.422262	0.000000	3.836872	3.535936	0.251756	0.625798	2.676474	3.316222	1.768631	1.657339	1.780757	1.488904	1.182189	1.943877	2.085752	1.984275	0.000000	0.000000	55811.000000		1
2232.235107	948.739990	2.852458	2.226459	357.750702	1169.754639	50.218685	37.183723	47.875046	29.912266	18.317408	82.634949	108.498260	58.850071	1.451410	99998.000000	3.348740	2.977147	0.455219	0.347615	2.553581	3.068095	1.700865	1.570353	1.680109	1.475849	1.262864	1.917164	2.035423	1.769747	0.161790	4.999991	55851.000000		1
8010.233398	1192.401611	1.264333	2.707523	609.547241	2066.351562	95.420128	61.761120	66.537834	39.237492	29.634729	96.995918	138.916260	63.198143	0.663186	99998.000000	3.903645	3.076422	0.101861	0.432572	2.785007	3.315204	1.979640	1.790715	1.823069	1.593701	1.471801	1.986753	2.142753	1.800704	0.000000	4.999991	55882.000000		1
29130.599609	10205.414062	1.603544	2.645848	2656.714844	10420.211914	371.131042	269.352234	371.994476	166.632904	134.710037	682.314209	885.908813	563.935669	1.069319	99998.000000	4.464349	4.008831	0.205081	0.422565	3.424345	4.017877	2.569527	2.430321	2.570536	2.221761	2.129400	2.833984	2.947389	2.751230	0.029107	4.999991	55926.000000		1
11232.191406	1993.726562	2.778449	3.478457	1106.214233	3587.828369	157.742493	115.134468	124.283920	40.760860	42.675861	200.557114	269.481750	104.958130	0.187877	0.000000	4.050465	3.299666	0.443802	0.541387	3.043839	3.554832	2.197949	2.061205	2.094415	1.610243	1.630182	2.302238	2.430529	2.021016	0.000000	0.000000	55960.000000		1
5328.940918	2182.722656	3.139246	5.337952	882.343994	3713.808350	128.073837	96.564194	101.498177	31.275278	39.567451	201.207779	275.929871	122.227066	1.446505	99998.000000	3.726641	3.338999	0.496825	0.727375	2.945638	3.569819	2.107460	1.984816	2.006458	1.495201	1.597338	2.303645	2.440799	2.087168	0.160320	4.999991	55996.000000		1
5393.526855	768.054504	3.404448	2.550252	439.531464	1582.895386	69.933029	49.512508	53.169823	37.004864	21.823620	77.673210	99.947060	85.616920	0.233650	99998.000000	3.731873	2.885392	0.532047	0.406583	2.642990	3.199452	1.844682	1.694715	1.725665	1.568259	1.338927	1.890271	1.999770	1.932560	0.000000	4.999991	56014.000000		1
11720.415039	1353.570068	1.551121	1.831741	933.154785	3190.050537	145.296524	98.349678	111.723854	54.539005	25.061544	157.683899	212.719376	106.216301	1.879648	99998.000000	4.068943	3.131481	0.190646	0.262864	2.969954	3.503798	2.162255	1.992773	2.048146	1.736707	1.399008	2.197787	2.327807	2.026191	0.274077	4.999991	56036.000000		1
9917.066406	2677.758301	2.063021	2.661267	1176.779419	3971.963379	149.919037	123.081268	118.242882	46.949921	41.997437	223.737579	286.963470	157.797989	0.866386	99998.000000	3.996383	3.427771	0.314504	0.425088	3.070695	3.599005	2.175857	2.090192	2.072775	1.671635	1.623223	2.349739	2.457827	2.198102	0.000000	4.999991	56121.000000		1
5859.899414	1726.178223	3.062153	3.700486	391.887695	1709.313354	65.973503	40.896542	37.553772	41.315933	16.932810	78.249870	100.122833	69.982368	0.169264	0.000000	3.767890	3.237086	0.486027	0.568259	2.593162	3.232822	1.819370	1.611687	1.574654	1.616118	1.228729	1.893484	2.000533	1.844989	0.000000	0.000000	56149.000000		1
9428.651367	3050.344971	2.679769	3.151581	735.758484	2877.670898	111.674515	72.190323	89.070709	51.035877	38.481976	186.840652	240.997269	185.394379	0.791541	0.000000	3.974450	3.484349	0.428097	0.498528	2.866735	3.459041	2.047954	1.858479	1.949735	1.707876	1.585257	2.271471	2.382012	2.268096	0.000000	0.000000	56177.000000		1
6312.993164	2858.545654	5.183765	4.264811	785.958679	2586.988525	126.050903	82.520851	82.181641	53.863667	41.352936	185.341949	263.536316	116.802773	2.741724	0.000000	3.800235	3.456145	0.714645	0.629900	2.895400	3.412795	2.100546	1.916564	1.914775	1.731296	1.616506	2.267974	2.420841	2.067453	0.438024	0.000000	56225.000000		1
6065.047852	1550.707397	4.243225	5.661744	656.805542	2693.772217	90.510818	68.496002	90.307289	66.784531	38.700920	206.829437	278.510956	157.412521	0.455447	0.000000	3.782834	3.190530	0.627696	0.752950	2.817437	3.430361	1.956700	1.835665	1.955723	1.824676	1.587721	2.315612	2.444842	2.197039	0.000000	0.000000	56364.000000		1
9059.419922	2334.630859	1.822490	1.985928	999.748108	3462.011719	147.251602	102.966034	129.467682	47.076355	47.181202	210.610107	238.490189	157.893585	0.712448	99998.000000	3.957100	3.368218	0.260665	0.297963	2.999891	3.539329	2.168060	2.012694	2.112161	1.672803	1.673769	2.323479	2.377470	2.198364	0.000000	4.999991	56436.000000		1
8692.387695	2767.044922	2.611927	3.281098	861.979004	2875.432129	124.009468	84.352592	98.139984	45.112015	26.853197	160.351334	214.103989	119.877258	0.645445	0.000000	3.939139	3.442016	0.416961	0.516019	2.935497	3.458703	2.093455	1.926098	1.991846	1.654292	1.428996	2.205073	2.330625	2.078737	0.000000	0.000000	56456.000000		1
6067.579590	2091.940430	2.371395	4.289481	825.905396	2868.305664	115.165306	85.690933	102.441803	38.491226	47.794868	188.613800	253.400070	216.419876	0.236941	0.000000	3.783015	3.320549	0.375004	0.632405	2.916930	3.457625	2.061322	1.932935	2.010477	1.585362	1.679381	2.275573	2.403807	2.335297	0.000000	0.000000	56488.000000		1
9095.913086	2834.282715	2.442321	3.268763	855.281128	3128.943359	134.432510	91.904663	101.143547	79.936676	52.260120	200.930252	294.614227	173.725510	0.179737	0.000000	3.958846	3.452443	0.387803	0.514383	2.932109	3.495398	2.128504	1.963338	2.004938	1.902746	1.718170	2.303045	2.469254	2.239864	0.000000	0.000000	56555.000000		1
9071.347656	2933.782715	3.768329	5.051164	962.515015	3604.758057	141.583694	95.750092	139.835220	73.300468	55.982193	257.649445	331.606750	242.283188	0.860157	0.000000	3.957672	3.467428	0.576149	0.703391	2.983407	3.556876	2.151013	1.981139	2.145617	1.865107	1.748050	2.411029	2.520623	2.384323	0.000000	0.000000	56592.000000		1
16318.762695	4886.615723	2.303553	5.526060	1203.842285	4235.336426	143.572708	121.820015	126.257515	91.102898	51.257904	238.265076	318.161652	223.678986	1.626239	0.000000	4.212687	3.689008	0.362398	0.742416	3.080570	3.626888	2.157072	2.085719	2.101257	1.959532	1.709761	2.377060	2.502648	2.349625	0.211184	0.000000	56657.000000		1
8375.453125	2360.454102	3.105325	4.301816	574.000977	2104.324707	70.969162	51.313412	53.620049	8.819493	19.165436	99.432076	147.529144	98.112228	0.422777	0.000000	3.923008	3.372996	0.492107	0.633652	2.758913	3.323113	1.851070	1.710231	1.729327	0.945444	1.282519	1.997527	2.168878	1.991723	0.000000	0.000000	56705.000000		1
14903.129883	3519.810303	2.081524	3.003561	1058.018433	3660.120361	154.569321	106.401321	121.752174	68.150627	42.278057	235.622314	286.698273	171.779663	0.402721	0.000000	4.173277	3.546519	0.318381	0.477637	3.024493	3.563495	2.189123	2.026947	2.085477	1.833470	1.626115	2.372216	2.457425	2.234972	0.000000	0.000000	56763.000000		1
13418.075195	4573.967773	1.874913	4.459086	1364.905884	4549.846680	216.151581	139.354156	130.926300	55.365444	45.192192	283.966095	364.442413	190.525711	1.212527	0.000000	4.127690	3.660293	0.272981	0.649246	3.135103	3.657997	2.334759	2.144120	2.117027	1.743239	1.655063	2.453266	2.561629	2.279953	0.083692	0.000000	56801.000000		1
8826.949219	2935.731689	2.944971	2.201789	1026.669189	3222.698242	160.816971	102.062500	100.224594	60.299427	33.659008	164.983109	195.126648	112.063065	1.300863	99998.000000	3.945811	3.467716	0.469081	0.342776	3.011431	3.508220	2.206332	2.008866	2.000974	1.780313	1.527101	2.217439	2.290317	2.049463	0.114232	4.999991	56817.000000		1
13127.512695	3041.022705	2.744528	2.189455	1528.331787	4869.445312	209.413620	161.335037	147.174515	78.185112	58.254910	318.938751	390.644928	225.772842	0.787013	0.000000	4.118183	3.483020	0.438468	0.340336	3.184218	3.687479	2.321005	2.207729	2.167833	1.893124	1.765333	2.503707	2.591782	2.353672	0.000000	0.000000	56855.000000		1
5455.130859	2404.844482	1.828657	2.380646	831.172424	2940.536133	132.890640	86.060982	82.656532	62.914436	30.236059	172.297729	258.068848	121.015160	0.673160	0.000000	3.736805	3.381087	0.262132	0.376695	2.919691	3.468426	2.123494	1.934806	1.917277	1.798750	1.480525	2.236279	2.411736	2.082840	0.000000	0.000000	56968.000000		1
7175.887695	2871.676270	2.429986	3.102241	1087.872070	3286.950928	150.067062	114.520805	111.952049	48.457870	30.883644	187.053421	237.139511	110.558205	0.514827	99998.000000	3.855876	3.458135	0.385604	0.491676	3.036578	3.516793	2.176285	2.058884	2.049032	1.685364	1.489729	2.271966	2.375004	2.043591	0.000000	4.999991	57058.000000		1
5036.022949	1238.463379	2.519415	3.163916	566.010986	1437.386108	63.047039	57.098507	49.339821	41.297428	9.171039	72.631302	105.932594	73.109276	0.193371	0.000000	3.702088	3.092883	0.401300	0.500225	2.752825	3.157573	1.799665	1.756625	1.693198	1.615923	0.962418	1.861124	2.025030	1.863972	0.000000	0.000000	57075.000000		1
6027.873535	1681.732300	2.624262	2.164785	474.408539	1628.177002	63.195057	52.657925	65.184067	28.302555	15.727068	77.741051	92.071190	93.853592	0.322743	0.000000	3.780164	3.225757	0.419007	0.335415	2.676152	3.211702	1.800683	1.721464	1.814141	1.451826	1.196648	1.890650	1.964124	1.972451	0.000000	0.000000	57128.000000		1
5985.826660	3304.102783	2.907966	3.860841	852.579773	2395.031982	120.962738	89.052208	94.140373	35.481499	40.310635	163.274719	207.538696	137.343552	1.996402	72785.398438	3.777124	3.519053	0.463589	0.586682	2.930735	3.379311	2.082652	1.949645	1.973776	1.550002	1.605420	2.212919	2.317099	2.137808	0.300248	4.862044	57157.000000		1
15991.245117	3164.381592	1.877997	2.090775	1076.107666	4516.015137	156.872879	110.820320	136.387604	90.957954	61.409573	294.111572	351.009644	291.437988	0.096805	99998.000000	4.203882	3.500289	0.273695	0.320307	3.031856	3.654755	2.195548	2.044619	2.134775	1.958841	1.788236	2.468512	2.545319	2.464546	0.000000	4.999991	57191.000000		1
6375.540527	1616.045654	2.137031	3.558635	954.808777	2827.039062	150.523453	100.110497	118.535835	36.511467	43.674992	186.886902	232.640335	161.159271	0.556650	0.000000	3.804517	3.208454	0.329811	0.551283	2.979916	3.451332	2.177604	2.000480	2.073850	1.562429	1.640233	2.271579	2.366685	2.207255	0.000000	0.000000	57234.000000		1
14340.369141	2293.900635	2.571838	5.014159	1457.763428	5472.322754	198.142548	151.417740	202.484451	91.599373	55.553555	297.170654	425.127319	275.707825	1.126676	99998.000000	4.156560	3.360574	0.410244	0.700198	3.163687	3.738172	2.296978	2.180177	2.306392	1.961892	1.744712	2.473006	2.628519	2.440449	0.051799	4.999991	57269.000000		1
10706.389648	2584.672607	1.766982	4.477589	700.455811	2423.572021	103.773979	73.793869	68.909225	47.702354	34.016724	151.328308	201.818359	127.968994	0.254694	99998.000000	4.029643	3.412405	0.247232	0.651044	2.845381	3.384456	2.016088	1.868020	1.838277	1.678540	1.531693	2.179920	2.304961	2.107105	0.000000	4.999991	57373.000000		1
6379.669434	2458.930176	1.766982	3.318103	666.358948	2604.279053	89.335915	69.791176	67.626389	31.969120	32.770893	132.048782	176.926422	115.267067	0.195085	0.000000	3.804798	3.390746	0.247232	0.520890	2.823708	3.415688	1.951026	1.843801	1.830116	1.504731	1.515488	2.120734	2.247793	2.061705	0.000000	0.000000	57395.000000		1
13659.149414	2520.660400	3.333522	3.250261	1148.137573	3689.456055	163.977814	116.725677	117.604546	60.481369	31.256777	169.365097	263.465393	142.801773	0.936261	99998.000000	4.135424	3.401514	0.522903	0.511918	3.059994	3.566962	2.214785	2.067166	2.070424	1.781622	1.494944	2.228824	2.420724	2.154734	0.000000	4.999991	57412.000000		1
5170.729980	2737.860352	0.592078	0.869614	697.791504	2489.144531	107.816757	73.726028	91.852242	36.637901	26.683592	152.012909	217.363495	125.323143	1.079285	0.000000	3.713552	3.437411	0.000000	0.000000	2.843726	3.396050	2.032686	1.867621	1.963090	1.563931	1.426244	2.181880	2.337187	2.098031	0.033136	0.000000	57562.000000		1
9615.337891	2583.494629	2.704439	4.517677	1055.477417	3797.062988	150.452530	106.728195	123.010338	57.998959	45.559155	222.050781	291.333130	156.135864	1.527992	0.000000	3.982965	3.412208	0.432077	0.654915	3.023449	3.579448	2.177399	2.028279	2.089942	1.763420	1.658576	2.346452	2.464390	2.193503	0.184121	0.000000	57631.000000		1
11249.768555	3530.763672	2.174036	3.762161	779.905273	2574.724609	113.139290	76.701836	101.263817	58.032879	35.635685	136.523285	203.690201	107.471382	0.018870	0.000000	4.051144	3.547869	0.337267	0.575437	2.892042	3.410731	2.053613	1.884806	2.005454	1.763674	1.551885	2.135207	2.308970	2.031293	0.000000	0.000000	57688.000000		1
13394.311523	1949.878906	2.426902	2.886379	1220.611694	3455.687012	155.944672	122.501518	121.388290	79.720818	29.184504	186.748138	248.043610	136.862488	1.794181	99998.000000	4.126920	3.290008	0.385052	0.460353	3.086577	3.538534	2.192971	2.088141	2.084177	1.901572	1.465152	2.271256	2.394528	2.136284	0.253866	4.999991	57725.000000		1
5175.790527	2990.313721	2.260381	3.577137	728.268066	2402.719727	106.240967	76.967033	91.291000	24.598984	32.292912	136.702133	169.269501	156.105026	0.343951	0.000000	3.713977	3.475717	0.354182	0.553536	2.862291	3.380703	2.026292	1.886305	1.960428	1.390917	1.509107	2.135775	2.228579	2.193417	0.000000	0.000000	57819.000000		1
7628.065918	1913.866943	2.269632	4.135293	914.624573	3658.214600	147.199188	93.024063	91.907753	62.007820	51.705048	191.679031	220.675430	194.892288	0.066526	0.000000	3.882414	3.281912	0.355955	0.616506	2.961243	3.563269	2.167905	1.968595	1.963352	1.792446	1.713533	2.282575	2.343754	2.289795	0.000000	0.000000	57867.000000		1
7159.497559	1909.358521	1.652884	2.547168	848.934753	2876.005859	118.455658	87.790962	87.208130	23.479588	28.561588	160.511688	190.507217	121.816933	0.720425	99998.000000	3.854882	3.280887	0.218242	0.406058	2.928874	3.458790	2.073556	1.943450	1.940557	1.370690	1.455782	2.205507	2.279912	2.085708	0.000000	4.999991	57915.000000		1
14161.515625	19046.521484	1.363013	2.473158	1579.432373	4845.722168	203.992401	162.297165	176.019806	57.191017	60.613968	283.414093	345.434235	290.818146	0.886006	0.000000	4.151110	4.279816	0.134500	0.393252	3.198501	3.685359	2.309614	2.210311	2.245562	1.757328	1.782573	2.452421	2.538365	2.463622	0.000000	0.000000	57974.000000		0
7536.176270	2678.026611	2.673601	4.317234	1059.399902	3115.285400	129.822311	105.827744	109.084175	58.122307	38.676250	188.360931	244.006989	148.306244	0.063469	0.000000	3.877151	3.427815	0.427097	0.635206	3.025060	3.493498	2.113349	2.024600	2.037762	1.764343	1.587444	2.274991	2.387402	2.171160	0.000000	0.000000	57995.000000		1
19851.007812	4363.625977	2.806202	3.108409	1751.594482	6211.250977	239.597244	169.679642	220.814194	84.386513	83.322624	403.584320	542.845947	293.605835	1.736437	99998.000000	4.297782	3.639848	0.448119	0.492538	3.243433	3.793179	2.379482	2.229630	2.344027	1.926273	1.920763	2.605934	2.734677	2.467765	0.239659	4.999991	58065.000000		1
5793.389160	3283.432373	2.941887	3.293433	672.807007	2272.181885	107.206177	73.830872	89.221817	59.796780	32.533443	164.591476	201.232452	181.138809	0.848772	0.000000	3.762933	3.516328	0.468626	0.517649	2.827890	3.356443	2.030220	1.868238	1.950471	1.776678	1.512330	2.216407	2.303698	2.258012	0.000000	0.000000	58129.000000		1
23397.478516	6415.425293	2.624262	2.133947	2341.785156	8191.477051	329.898376	241.247055	258.047272	128.055328	89.576447	504.845032	682.804504	366.033630	0.277226	0.000000	4.369169	3.807225	0.419007	0.329184	3.369547	3.913362	2.518380	2.382462	2.411699	2.107398	1.952194	2.703158	2.834296	2.563521	0.000000	0.000000	58156.000000		1
8454.153320	2164.960449	3.160832	3.731324	705.087585	2438.552734	116.105850	73.362144	94.306900	45.815105	27.639551	137.463821	188.712479	124.848244	1.820638	99998.000000	3.927070	3.335450	0.499801	0.571863	2.848243	3.387132	2.064854	1.865472	1.974543	1.661009	1.441531	2.138188	2.275801	2.096382	0.260224	4.999991	58212.000000		1
13267.933594	3290.275146	1.979760	3.367443	1160.817993	4240.757324	178.449799	122.794479	160.533279	85.885208	51.449097	265.623993	386.404785	205.660706	0.939251	0.000000	4.122803	3.517232	0.296613	0.527300	3.064764	3.627443	2.251516	2.089179	2.205565	1.933918	1.711378	2.424267	2.587043	2.313151	0.000000	0.000000	58262.000000		1
14787.446289	6414.176758	2.482410	3.601807	1159.103394	3707.178223	124.832825	121.079918	167.379166	49.968903	42.752953	210.804382	302.351318	172.794220	0.533928	0.000000	4.169893	3.807141	0.394873	0.556520	3.064122	3.569043	2.096329	2.083072	2.223701	1.698700	1.630966	2.323880	2.480512	2.237529	0.000000	0.000000	58305.000000		1
31989.121094	6917.569336	1.729977	2.411484	4001.080078	13501.074219	572.243225	412.653595	425.916748	169.895508	143.042313	740.368652	1023.193787	517.383545	1.130407	99998.000000	4.505002	3.839953	0.238040	0.382284	3.602177	4.130368	2.757581	2.615586	2.629325	2.230182	2.155464	2.869448	3.009958	2.713813	0.053235	4.999991	58364.000000		1
4620.618652	2850.682129	3.629560	5.396543	941.826233	2570.468994	142.074005	99.623260	89.527100	44.436676	22.165915	136.865570	166.429382	106.296478	0.659744	0.000000	3.664700	3.454949	0.559854	0.732116	2.973971	3.410012	2.152515	1.998361	1.951954	1.647742	1.345686	2.136294	2.221230	2.026519	0.000000	0.000000	58442.000000		1
7127.100098	2737.317627	1.930420	4.048949	741.454163	2650.766357	118.773285	73.911049	97.964211	52.577747	24.352285	155.306335	216.830002	96.826317	0.149055	0.000000	3.852913	3.437325	0.285652	0.607342	2.870084	3.423372	2.074719	1.868709	1.991067	1.720802	1.386540	2.191189	2.336119	1.985993	0.000000	0.000000	58493.000000		1
10308.633789	3006.716309	2.223376	4.045865	999.930054	3041.929443	135.117096	100.091995	119.766243	29.206089	32.188065	138.734329	211.902191	129.276489	0.221339	0.000000	4.013201	3.478092	0.347013	0.607011	2.999970	3.483149	2.130710	2.000399	2.078334	1.465473	1.507695	2.142184	2.326135	2.111520	0.000000	0.000000	58519.000000		1
6038.830078	1711.866699	1.865662	4.224722	576.893494	1494.740601	68.724205	61.986233	59.756691	30.384077	14.805030	83.587822	125.591431	109.518982	0.296730	99998.000000	3.780953	3.233470	0.270833	0.625798	2.761096	3.174566	1.837110	1.792295	1.776386	1.482646	1.170409	1.922143	2.098960	2.039490	0.000000	4.999991	58551.000000		1
9613.802734	1697.678345	2.994310	4.773628	610.561768	2229.533936	74.648064	60.213081	83.674164	63.003868	20.846073	109.802689	163.089691	117.413353	1.271812	0.000000	3.982895	3.229855	0.476297	0.678849	2.785730	3.348214	1.873019	1.779691	1.922591	1.799367	1.319024	2.040613	2.212426	2.069717	0.104423	0.000000	58604.000000		1
8220.908203	2997.508057	4.582436	4.980238	1035.864868	3452.652588	123.920044	107.425125	105.429947	73.503998	40.526493	180.981537	217.085953	120.419998	0.415185	0.000000	3.914920	3.476760	0.661096	0.697250	3.015303	3.538153	2.093142	2.031106	2.022964	1.866311	1.607739	2.257634	2.336632	2.080699	0.000000	0.000000	58633.000000		1
17629.871094	6641.291016	1.782401	2.732193	2249.834229	7619.187500	318.753754	231.672043	275.038666	102.238274	96.360672	433.986877	592.407776	344.311768	1.648494	0.000000	4.246249	3.822253	0.251005	0.436511	3.352150	3.881909	2.503455	2.364874	2.439394	2.009614	1.983900	2.637477	2.772621	2.536952	0.217087	0.000000	58716.000000		1
12577.259766	3186.710938	2.516331	3.503127	985.618408	3828.196533	143.264328	98.639549	121.564064	81.990448	50.456135	221.073227	316.761658	220.678513	0.376224	0.000000	4.099586	3.503343	0.400768	0.544456	2.993709	3.582994	2.156138	1.994051	2.084805	1.913763	1.702914	2.344536	2.500733	2.343760	0.000000	0.000000	58777.000000		1
10148.791016	4239.012207	2.519415	2.602675	973.234131	4490.888672	139.329483	94.602936	151.460907	57.080006	47.930550	226.963165	325.309753	192.909439	0.782039	0.000000	4.006414	3.627265	0.401300	0.415420	2.988217	3.652332	2.144043	1.975905	2.180300	1.756484	1.680612	2.355955	2.512297	2.285353	0.000000	0.000000	58800.000000		1
6862.379395	741.549744	2.550252	4.138377	443.324463	2270.112793	68.264725	37.208393	70.407921	41.846336	15.631472	97.905624	108.146721	78.345467	0.505778	0.000000	3.836475	2.870140	0.406583	0.616830	2.646722	3.356047	1.834196	1.570641	1.847622	1.621657	1.194000	1.990808	2.034013	1.894014	0.000000	0.000000	58815.000000		1
2583.476074	231.446930	2.895631	3.774496	198.090134	1181.207642	38.867443	24.167261	66.954132	27.914003	16.895805	55.704659	85.755692	29.918434	0.338747	0.000000	3.412205	2.364451	0.461743	0.576859	2.296863	3.072326	1.589586	1.383227	1.825777	1.445822	1.227779	1.745892	1.933263	1.475939	0.000000	0.000000	58843.000000		1
7111.921875	1018.938232	3.092990	2.497828	487.258484	2106.409424	75.286400	52.846031	121.505478	64.783180	30.932983	125.159706	170.518417	93.008644	0.092445	99998.000000	3.851987	3.008148	0.490378	0.397563	2.687759	3.323543	1.876716	1.723012	2.084596	1.811462	1.490422	2.097465	2.231771	1.968523	0.000000	4.999991	58897.000000		1
12138.434570	1717.506836	2.775365	4.076703	1159.889771	4140.055176	149.487320	118.908966	154.612488	66.041351	49.540264	273.552307	390.265656	220.542831	0.116440	0.000000	4.084163	3.234899	0.443320	0.610309	3.064417	3.617006	2.174604	2.075215	2.189245	1.819816	1.694958	2.437040	2.591360	2.343493	0.000000	0.000000	58920.000000		1
5240.545898	1756.892334	1.976677	1.726894	327.779846	1156.611694	48.534966	39.465687	41.843250	51.668041	10.944189	60.854500	71.024673	61.378735	0.276500	0.000000	3.719377	3.244745	0.295936	0.237266	2.515582	3.063188	1.686055	1.596220	1.621625	1.713222	1.039184	1.784293	1.851409	1.788018	0.000000	0.000000	58961.000000		1
9139.733398	1893.458740	2.223376	3.145414	545.615173	1876.334717	75.554680	55.448708	73.488579	36.486797	24.003822	119.778580	184.509338	94.143463	1.715692	14913.696289	3.960933	3.277256	0.347013	0.497678	2.736887	3.273310	1.878261	1.743891	1.866220	1.562136	1.380280	2.078379	2.266018	1.973790	0.234439	4.173585	58999.000000		1
3906.622070	1119.847412	0.940540	1.529534	269.602020	514.799377	41.352936	30.979240	25.656706	34.186329	10.284268	26.587996	26.914871	16.201963	0.290458	0.000000	3.591801	3.049159	0.000000	0.184559	2.430723	2.711638	1.616506	1.491071	1.409201	1.533852	1.012173	1.424686	1.429992	1.209568	0.000000	0.000000	59034.000000		1
9438.828125	3306.896484	2.556419	3.404448	701.168152	2671.427490	107.718079	73.812370	95.685333	62.865097	47.597507	166.830261	238.490189	100.264679	0.280157	0.000000	3.974918	3.519421	0.407632	0.532047	2.845822	3.426744	2.032289	1.868129	1.980845	1.798410	1.677584	2.222275	2.377470	2.001148	0.000000	0.000000	59119.000000		1
14842.250000	2802.125488	4.166131	4.542347	1120.371582	3460.420410	148.312408	115.788223	129.757553	50.511642	37.282402	212.765640	265.355713	206.175690	1.003770	0.000000	4.171500	3.447488	0.619733	0.657280	3.049362	3.539129	2.171177	2.063664	2.113133	1.703391	1.571504	2.327902	2.423828	2.314237	0.001634	0.000000	59167.000000		1
6867.319824	1348.330811	2.655099	3.410615	345.767303	1330.266357	59.994137	35.879299	39.863491	33.520241	13.919996	64.258949	75.859970	78.074097	0.132344	0.000000	3.836787	3.129797	0.424081	0.532833	2.538784	3.123939	1.778109	1.554844	1.600575	1.525307	1.143639	1.807934	1.880013	1.892507	0.000000	0.000000	59193.000000		1
12264.072266	3700.011719	2.766114	3.715905	1558.681885	5678.350098	232.483063	157.609894	200.643463	110.619873	62.772587	328.578522	431.581573	225.970215	1.423987	0.000000	4.088634	3.568203	0.441870	0.570065	3.192758	3.754222	2.366391	2.197583	2.302425	2.043833	1.797770	2.516639	2.635063	2.354051	0.153506	0.000000	59253.000000		1
8343.597656	3081.308838	2.177119	2.843207	884.878845	2891.449219	111.899628	89.847809	86.884338	31.398628	37.559937	142.135681	241.009598	117.919083	0.667471	0.000000	3.921353	3.488735	0.337882	0.453808	2.946884	3.461116	2.048829	1.953508	1.938941	1.496911	1.574725	2.152703	2.382034	2.071584	0.000000	0.000000	59288.000000		1
13713.697266	1521.353271	1.952007	3.089906	928.032654	4369.479004	115.331833	95.879608	150.326096	91.901581	59.260208	296.211609	389.275757	261.892670	0.328720	99998.000000	4.137155	3.182230	0.290481	0.489945	2.967563	3.640430	2.061949	1.981726	2.177034	1.963323	1.772763	2.471602	2.590257	2.418123	0.000000	4.999991	59322.000000		1
3826.105713	274.625427	2.371395	5.044997	181.539703	842.273926	39.286831	20.247829	37.418087	36.721161	22.646976	57.154015	70.364754	64.829437	0.368663	0.000000	3.582757	2.438741	0.375004	0.702861	2.258972	2.925453	1.594247	1.306378	1.573082	1.564916	1.355010	1.757047	1.847355	1.811772	0.000000	0.000000	59354.000000		1
9847.549805	3736.741943	2.081524	3.342773	955.844910	3569.939453	145.882431	99.755867	113.805382	82.502350	34.602631	185.496140	256.163086	119.908096	0.005685	0.000000	3.993328	3.572493	0.318381	0.524107	2.980387	3.552661	2.164003	1.998938	2.056163	1.916466	1.539109	2.268335	2.408517	2.078849	0.000000	0.000000	59403.000000		1
3844.296631	1016.233765	1.902667	3.737491	403.272858	870.524048	47.871960	44.510685	35.210129	22.492790	16.636770	45.007168	55.174255	57.157097	0.344672	0.000000	3.584817	3.006994	0.279363	0.572580	2.605599	2.939781	1.680081	1.648464	1.546668	1.352043	1.221069	1.653282	1.741737	1.757070	0.000000	0.000000	59459.000000		1
10206.632812	3615.800781	1.446273	2.164785	1202.164673	3670.407715	160.995834	125.261467	125.242966	92.487495	46.613796	244.688507	301.299774	256.153839	0.170150	0.000000	4.008883	3.558204	0.160250	0.335415	3.079964	3.564714	2.206815	2.097817	2.097753	1.966083	1.668514	2.388613	2.478999	2.408501	0.000000	0.000000	59528.000000		1
8272.480469	706.897766	1.825573	2.423819	489.574371	1727.100342	60.990185	49.577267	59.587086	50.397541	21.046516	95.759338	135.666000	57.530231	0.377502	0.000000	3.917636	2.849357	0.261399	0.384500	2.689819	3.237318	1.785260	1.695283	1.775152	1.702409	1.323180	1.981181	2.132471	1.759896	0.000000	0.000000	59559.000000		1
9260.116211	2812.736816	3.012813	3.830003	1421.168701	4805.618164	174.900406	141.093384	147.125183	97.597244	54.807289	315.108765	421.984985	223.638901	0.950079	0.000000	3.966616	3.449129	0.478972	0.583199	3.152646	3.681749	2.242791	2.149507	2.167687	1.989438	1.738838	2.498461	2.625297	2.349547	0.000000	0.000000	59583.000000		1
9957.293945	1753.876465	2.957305	3.389029	738.006531	2627.758545	88.108582	69.649323	87.238968	35.601765	20.482193	146.690369	194.910797	128.838608	1.221878	0.000000	3.998141	3.243999	0.470896	0.530075	2.868060	3.419585	1.945018	1.842917	1.940711	1.551471	1.311376	2.166402	2.289836	2.110046	0.087028	0.000000	59616.000000		1
8847.499023	1981.030762	2.303553	2.837040	445.526245	2037.845581	75.949402	47.603676	66.420647	18.903318	18.989664	104.532578	121.326614	152.364441	0.943475	99998.000000	3.946820	3.296891	0.362398	0.452865	2.648873	3.309171	1.880524	1.677640	1.822303	1.276538	1.278517	2.019252	2.083956	2.182884	0.000000	4.999991	59649.000000		1
5967.231934	1705.511108	2.371395	3.052901	832.489197	3101.353027	114.252518	85.854370	102.990707	59.553162	37.929985	185.903183	217.625610	127.278236	0.803185	99998.000000	3.775773	3.231854	0.375004	0.484713	2.920379	3.491551	2.057866	1.933762	2.012798	1.774905	1.578983	2.269287	2.337710	2.104754	0.000000	4.999991	59673.000000		1
6730.411133	312.984070	3.336605	3.860841	373.329742	1460.403198	43.425209	40.597420	40.070103	47.335388	17.595814	67.546211	91.161484	52.842949	0.127913	0.000000	3.828042	2.495522	0.523305	0.586682	2.572093	3.164473	1.637742	1.608498	1.602820	1.675186	1.245409	1.829601	1.959811	1.722987	0.000000	0.000000	59704.000000		1
27864.234375	3509.960693	1.347594	2.639680	1211.995728	5149.467285	166.250519	125.831963	155.873749	119.713821	58.183983	287.062164	370.918274	226.294006	1.219132	0.000000	4.445047	3.545302	0.129559	0.421551	3.083501	3.711762	2.220763	2.099791	2.192773	2.078144	1.764803	2.457976	2.569278	2.354673	0.086051	0.000000	59738.000000		1
18742.416016	2962.553955	2.596508	2.294302	1366.780884	4555.668945	199.144760	141.346252	154.547729	78.632256	47.912048	279.232544	325.032227	251.660843	0.730546	99998.000000	4.272826	3.471666	0.414390	0.360651	3.135699	3.658552	2.299169	2.150284	2.189063	1.895601	1.680445	2.445966	2.511926	2.400816	0.000000	4.999991	59778.000000		1
[truncated: 8,798 more rows]
