# Supplementary material for: Distinct elongation stalls during translation are linked with distinct pathways for mRNA degradation
Source: eLife. 2022 Jul 27;11:e76038. doi: 10.7554/eLife.76038 (PMC9352352; doi:10.7554/eLife.76038)
Supplement: Figure 1—source data 2. [file elife-76038-fig1-data2.zip › 1C_flow_cytometry_data/list_mode_data.SLH1_CGA_2.CSV]

FSC-HLin	SSC-HLin	BLU-V-HLin	GRN-V-HLin	YEL-V-HLin	ORG-V-HLin	GRN-B-HLin	YEL-B-HLin	RED-B-HLin	NIR-B-HLin	YEL-G-HLin	ORG-G-HLin	RED-G-HLin	NIR-G-HLin	BLU-V-ALin	BLU-V-W	FSC-HLog	SSC-HLog	BLU-V-HLog	GRN-V-HLog	YEL-V-HLog	ORG-V-HLog	GRN-B-HLog	YEL-B-HLog	RED-B-HLog	NIR-B-HLog	YEL-G-HLog	ORG-G-HLog	RED-G-HLog	NIR-G-HLog	BLU-V-ALog	BLU-V-WLog	TIME		P01.R1
6987.363281	2180.770752	2.001346	1.541869	476.727509	22377.072266	58.911747	49.278145	48.328354	18.425339	17.589645	71.296043	100.647064	123.398888	0.850740	14082.955078	3.844313	3.338610	0.301322	0.188048	2.678270	4.349803	1.770202	1.692654	1.684202	1.265415	1.245257	1.853065	2.002801	2.091311	0.000000	4.148694	11.000000		1
13611.314453	2739.568848	3.052901	2.923384	1239.021606	59794.273438	163.502914	125.650017	173.589828	82.681206	71.866531	333.891815	412.369873	295.338898	0.406036	0.000000	4.133900	3.437682	0.484713	0.465886	3.093079	4.776659	2.213526	2.099163	2.239524	1.917407	1.856527	2.523606	2.615287	2.470321	0.000000	0.000000	60.000000		1
5485.089355	2428.478271	1.847160	3.318103	664.120117	34412.167969	89.369835	69.396454	63.534271	51.094467	20.917000	105.790741	145.191666	95.565063	0.422535	0.000000	3.739184	3.385334	0.266504	0.520890	2.822247	4.536712	1.951191	1.841337	1.803008	1.708374	1.320499	2.024448	2.161942	1.980299	0.000000	0.000000	98.000000		1
16750.455078	3623.559570	2.244962	3.145414	1169.332153	55937.152344	161.483063	118.030098	192.268021	86.838081	57.098507	238.323669	344.173004	238.329834	0.609762	0.000000	4.224027	3.559135	0.351209	0.497678	3.067938	4.747700	2.208127	2.071993	2.283907	1.938710	1.756625	2.377167	2.536777	2.377178	0.000000	0.000000	124.000000		1
8651.188477	2659.299072	2.963473	2.784616	594.924133	30169.433594	68.573097	59.584000	75.508430	39.582870	34.460781	151.081619	202.120575	148.182892	0.135522	0.000000	3.937076	3.424767	0.471801	0.444765	2.774462	4.479567	1.836154	1.775130	1.877995	1.597507	1.537325	2.179212	2.305610	2.170798	0.000000	0.000000	176.000000		1
6045.780762	1974.419189	1.840992	4.274062	340.087036	21695.283203	40.745441	37.461258	31.830351	33.510990	20.130646	41.861755	84.750389	62.054073	0.545576	0.000000	3.781452	3.295439	0.265052	0.630841	2.531590	4.336365	1.610079	1.573582	1.502841	1.525187	1.303858	1.621817	1.928142	1.792770	0.000000	0.000000	264.000000		1
5856.291016	591.494995	1.344510	2.059937	484.221008	21805.197266	52.929291	51.060547	60.012638	18.964993	25.360668	80.198792	132.014862	93.668564	0.545870	0.000000	3.767623	2.771951	0.128564	0.313854	2.685044	4.338560	1.723696	1.708085	1.778243	1.277953	1.404161	1.904168	2.120623	1.971594	0.000000	0.000000	291.000000		1
19177.271484	6903.307129	4.048949	5.048080	1180.254761	57820.910156	165.763290	121.471550	163.900711	90.927124	62.636902	306.529785	418.312256	302.829315	1.483046	0.000000	4.282787	3.839057	0.607342	0.703126	3.071976	4.762085	2.219488	2.084475	2.214581	1.958694	1.796830	2.486473	2.621500	2.481198	0.171155	0.000000	334.000000		1
8144.536621	828.616028	3.611058	4.061284	441.862762	23896.289062	64.391548	50.197098	57.955788	11.045952	32.678379	107.033485	124.225334	94.633774	0.389522	0.000000	3.910866	2.918353	0.557634	0.608663	2.645288	4.378330	1.808829	1.700679	1.763097	1.043203	1.514261	2.029520	2.094210	1.976046	0.000000	0.000000	408.000000		1
12860.583984	3015.958252	2.864793	3.435285	1238.074829	52872.722656	153.092209	127.358414	162.994095	95.494141	56.450920	273.391937	346.562897	266.216095	0.116420	0.000000	4.109261	3.479425	0.457093	0.535963	3.092747	4.723232	2.184953	2.105028	2.212172	1.979977	1.751671	2.436786	2.539782	2.425234	0.000000	0.000000	435.000000		1
6079.998047	157.023972	1.187239	3.617226	294.944183	21374.259766	47.372395	32.329918	39.021629	37.165218	14.024844	74.981110	92.669434	42.928726	1.804222	0.000000	3.783903	2.195966	0.074538	0.558376	2.469740	4.329891	1.675525	1.509605	1.591305	1.570137	1.146898	1.874952	1.966936	1.632748	0.256290	0.000000	492.000000		0
18258.369141	5432.033691	2.029100	4.619441	1700.573975	60017.906250	224.804550	172.757217	171.764252	74.404449	63.882732	281.480591	376.755768	151.704529	0.220843	99998.000000	4.261462	3.734962	0.307303	0.664589	3.230596	4.778281	2.351805	2.237436	2.234933	1.871599	1.805383	2.449448	2.576060	2.180999	0.000000	4.999991	514.000000		1
8205.668945	3420.593994	0.891200	3.521630	578.324341	29522.443359	74.352028	60.706482	78.897453	52.186111	25.215733	97.039093	134.494186	115.837563	0.305749	99998.000000	3.914114	3.534101	0.000000	0.546744	2.762172	4.470152	1.871293	1.783235	1.897063	1.717555	1.401672	1.986947	2.128704	2.063849	0.000000	4.999991	574.000000		1
9938.143555	2467.080322	1.877997	2.093859	604.002686	40473.992188	83.692673	63.235146	96.329834	52.146023	42.019024	189.508087	219.451187	171.128998	0.755424	0.000000	3.997305	3.392183	0.273695	0.320947	2.781039	4.607176	1.922687	1.800959	1.983761	1.717221	1.623446	2.277628	2.341338	2.233324	0.000000	0.000000	620.000000		1
14069.197266	2249.235840	2.439237	4.391244	585.709900	31277.710938	68.215385	61.967731	72.699142	44.180725	40.045433	138.595551	191.315155	147.501389	0.860311	0.000000	4.148269	3.352035	0.387254	0.642588	2.767683	4.495235	1.833882	1.792166	1.861529	1.645233	1.602553	2.141749	2.281749	2.168796	0.000000	0.000000	722.000000		1
10570.883789	3414.395752	1.594293	2.944971	1291.670288	57137.054688	177.493835	129.603378	172.788055	71.265205	50.906361	284.730835	362.826538	236.997665	1.549166	0.000000	4.024111	3.533314	0.202568	0.469081	3.111152	4.756918	2.249183	2.112616	2.237514	1.852877	1.706772	2.454434	2.559699	2.374744	0.190098	0.000000	741.000000		1
7883.318848	1681.834106	2.763030	3.947186	622.449585	32146.576172	68.477501	58.606457	72.498695	71.450226	11.400582	102.099503	150.326096	42.037525	2.006990	99998.000000	3.896709	3.225783	0.441386	0.596288	2.794104	4.507135	1.835548	1.767945	1.860330	1.854004	1.056927	2.009024	2.177034	1.623637	0.302545	4.999991	766.000000		1
5287.036133	1927.675903	1.674470	2.278883	396.957367	23764.101562	60.348766	45.075008	45.189106	26.335129	20.741226	84.704140	95.944366	71.092514	0.699057	0.000000	3.723212	3.285034	0.223877	0.357722	2.598744	4.375921	1.780668	1.653936	1.655034	1.420535	1.316834	1.927905	1.982019	1.851824	0.000000	0.000000	817.000000		1
12833.564453	2368.200439	1.813238	3.126911	944.317871	41628.832031	124.758820	97.803856	110.490356	24.287527	51.933243	248.555511	333.802399	167.376083	0.004532	0.000000	4.108347	3.374418	0.258455	0.495116	2.975118	4.619394	2.096071	1.990356	2.043324	1.385383	1.715445	2.395423	2.523489	2.223693	0.000000	0.000000	835.000000		1
4640.783203	1031.014160	3.105325	2.593424	296.248627	17162.892578	33.584999	31.108757	19.304205	12.507645	10.062240	25.490185	43.597897	31.990705	1.289850	99998.000000	3.666591	3.013265	0.492107	0.413874	2.471656	4.234591	1.526145	1.492883	1.285652	1.097175	1.002695	1.406373	1.639466	1.505024	0.110539	4.999991	867.000000		1
12674.132812	1824.879517	2.223376	2.331306	782.603577	36970.507812	99.391983	78.758690	97.427643	41.929596	32.755474	188.690887	231.409927	169.331177	1.994219	99998.000000	4.102918	3.261234	0.347013	0.367599	2.893542	4.567855	1.997351	1.896299	1.988682	1.622521	1.515284	2.275751	2.364382	2.228737	0.299773	4.999991	889.000000		1
21518.794922	3466.233398	3.426034	1.782401	1248.368408	57771.687500	180.984634	128.351379	156.752609	90.772934	63.888901	308.096344	389.756836	283.796478	1.389629	0.000000	4.332818	3.539858	0.534792	0.251005	3.096343	4.761715	2.257642	2.108401	2.195215	1.957956	1.805425	2.488687	2.590794	2.453007	0.142899	0.000000	923.000000		1
7876.719727	1848.137085	3.749826	3.330438	793.566223	40266.812500	103.955917	78.949883	114.459129	42.145458	37.282402	214.174911	265.673340	174.712296	1.838005	0.000000	3.896345	3.266734	0.574011	0.522501	2.899583	4.604947	2.016849	1.897352	2.058650	1.624751	1.571504	2.330769	2.424348	2.242323	0.264347	0.000000	967.000000		1
6396.790527	1603.870972	1.970509	3.438369	904.031921	42865.613281	120.817802	87.399323	90.717430	41.972767	30.081871	168.162445	243.566025	163.117447	0.594794	0.000000	3.805962	3.205169	0.294578	0.536352	2.956184	4.632109	2.082131	1.941508	1.957691	1.622968	1.478305	2.225729	2.386617	2.212500	0.000000	0.000000	993.000000		1
15174.211914	2583.617920	2.130863	2.975808	1068.231812	50447.843750	136.649719	103.524193	124.737236	50.931030	52.158356	206.780106	296.871521	238.758469	2.270188	99998.000000	4.181106	3.412228	0.328556	0.473605	3.028666	4.702843	2.135609	2.015042	2.095996	1.706982	1.717324	2.315509	2.472569	2.377959	0.356062	4.999991	1040.000000		1
6729.868164	1631.825073	4.597855	9.115532	394.851166	23022.187500	49.432331	32.132557	45.096596	13.963169	27.112230	68.973984	91.827576	117.277672	0.925223	0.000000	3.828007	3.212674	0.662555	0.959782	2.596433	4.362146	1.694011	1.506945	1.654144	1.144984	1.433165	1.838685	1.962973	2.069215	0.000000	0.000000	1066.000000		1
15079.041992	3010.117676	1.652884	3.015897	1627.325928	65107.074219	228.776413	167.582703	175.501740	76.143677	75.381996	415.490631	541.301025	288.341919	1.157339	0.000000	4.178374	3.478584	0.218242	0.479416	3.211475	4.813628	2.359411	2.224229	2.244282	1.881634	1.877268	2.618561	2.733439	2.459908	0.063461	0.000000	1103.000000		1
8342.019531	1216.584229	1.073141	1.227328	667.216248	28568.953125	88.842514	73.140114	59.250957	18.107714	21.580004	93.366356	128.376038	72.477112	0.497660	99998.000000	3.921271	3.085142	0.030657	0.088961	2.824267	4.455894	1.948621	1.864156	1.772695	1.257864	1.334051	1.970190	2.108484	1.860201	0.000000	4.999991	1153.000000		1
16314.966797	2701.173096	1.403101	1.887248	1212.341064	49654.570312	174.351501	125.283051	108.396500	71.348465	34.701313	220.687759	315.293793	148.084213	0.685767	99998.000000	4.212586	3.431552	0.147089	0.275829	3.083625	4.695959	2.241426	2.097892	2.035015	1.853385	1.540346	2.343778	2.498715	2.170509	0.000000	4.999991	1174.000000		1
6758.870605	524.386719	2.858626	3.700486	331.128784	19832.070312	43.400539	35.345814	25.018372	22.233757	9.673689	39.052467	54.921387	73.633514	0.680483	0.000000	3.829874	2.719652	0.456157	0.568259	2.519997	4.297368	1.637495	1.548338	1.398259	1.347013	0.985592	1.591648	1.739741	1.867076	0.000000	0.000000	1205.000000		1
16327.107422	1556.276611	3.398280	3.105325	813.724670	40759.101562	115.939323	81.515549	104.045349	55.248264	33.449314	165.115707	220.200531	89.471596	0.184664	99998.000000	4.212909	3.192087	0.531259	0.492107	2.910477	4.610225	2.064231	1.911240	2.017223	1.742319	1.524387	2.217788	2.342818	1.951685	0.000000	4.999991	1228.000000		1
10871.899414	2448.109375	1.933504	3.644979	881.301697	41161.855469	103.326836	80.531837	88.706825	58.766808	36.656403	153.761383	235.683990	120.857887	0.319309	0.000000	4.036305	3.388831	0.286345	0.561695	2.945125	4.614495	2.014213	1.905968	1.947957	1.769132	1.564150	2.186847	2.372330	2.082275	0.000000	0.000000	1255.000000		1
3026.942383	524.482300	1.057722	2.041435	257.930084	19446.695312	40.390812	30.109625	38.885944	26.927206	20.469858	64.129433	87.328400	57.912613	1.147745	0.000000	3.481004	2.719731	0.024372	0.309936	2.411502	4.288846	1.606283	1.478705	1.589793	1.430191	1.311115	1.807057	1.941156	1.762773	0.059845	0.000000	1357.000000		1
6147.458008	1467.794922	2.781532	3.145414	242.351028	16467.855469	43.711998	26.526321	28.758947	16.966730	12.775929	19.760597	56.666782	49.870224	0.227032	99998.000000	3.788696	3.166665	0.444284	0.497678	2.384445	4.216637	1.640601	1.423677	1.458773	1.229598	1.106393	1.295800	1.753329	1.697841	0.000000	4.999991	1371.000000		1
7691.498047	1412.574341	2.106194	3.157748	427.578888	25737.843750	73.747612	48.494877	64.752350	44.550774	24.185762	97.739098	167.875656	84.158318	1.341764	99998.000000	3.886011	3.150011	0.323498	0.499378	2.631016	4.410572	1.867748	1.685696	1.811256	1.648855	1.383560	1.990068	2.224988	1.925097	0.127676	4.999991	1416.000000		1
25961.132812	4173.600098	1.816322	3.867008	1515.602051	70144.976562	215.642761	156.339386	190.874176	90.193192	77.071884	340.938171	424.880615	294.645081	0.205534	0.000000	4.414324	3.620511	0.259193	0.587375	3.180585	4.845996	2.333735	2.194068	2.280747	1.955174	1.886896	2.532676	2.628267	2.469299	0.000000	0.000000	1483.000000		1
8210.568359	2342.824219	1.622047	3.435285	723.115173	36791.816406	91.849159	73.806206	92.826706	59.306465	35.219379	161.008163	212.124222	140.248444	1.106371	0.000000	3.914373	3.369740	0.210063	0.535963	2.859207	4.565751	1.963075	1.868093	1.967673	1.773102	1.546782	2.206848	2.326590	2.146898	0.043901	0.000000	1525.000000		1
9971.682617	2149.927246	2.331306	2.923384	759.413818	41871.871094	100.628563	78.666176	129.597198	61.144371	42.237968	228.711655	291.909790	139.218475	1.250648	0.000000	3.998768	3.332424	0.367599	0.465886	2.880478	4.621922	2.002721	1.895788	2.112596	1.786356	1.625703	2.359288	2.465249	2.143697	0.097135	0.000000	1591.000000		1
9987.067383	1832.980469	2.322055	4.502259	746.462158	34162.964844	114.274109	79.134903	89.619614	64.258949	35.345814	123.269371	158.309891	108.775803	0.613964	0.000000	3.999438	3.263158	0.365873	0.653430	2.873008	4.533556	2.057948	1.898368	1.952403	1.807934	1.548338	2.090855	2.199508	2.036532	0.000000	0.000000	1662.000000		1
9287.971680	1596.087646	2.494745	3.635728	837.895020	38708.953125	115.168388	87.201965	106.654190	53.601547	35.845379	196.616104	251.802689	155.062714	1.921041	0.000000	3.967921	3.203057	0.397026	0.560591	2.923190	4.587811	2.061333	1.940526	2.027978	1.729177	1.554433	2.293619	2.401060	2.190507	0.283537	0.000000	1749.000000		1
6626.849609	2875.160889	2.877128	4.039698	697.899414	34806.281250	99.903885	72.449356	87.609016	55.143417	38.389465	141.608368	171.526794	113.515511	0.466471	0.000000	3.821307	3.458662	0.458959	0.606349	2.843793	4.541657	1.999582	1.860035	1.942549	1.741494	1.584212	2.151089	2.234332	2.055055	0.000000	0.000000	1779.000000		1
16953.648438	4270.731445	3.117660	3.660398	2471.406982	99998.000000	339.840332	250.146713	327.795258	146.804474	141.562119	710.515015	922.580627	538.275879	1.600171	99998.000000	4.229263	3.630502	0.493829	0.563528	3.392944	4.999991	2.531275	2.398195	2.515603	2.166739	2.150947	2.851573	2.965004	2.731005	0.204166	4.999991	1893.000000		1
7543.432617	2386.983398	3.885511	4.465254	645.478943	30083.781250	78.934464	66.787613	71.561241	34.167824	35.049774	137.463821	193.967163	146.391251	0.672545	0.000000	3.877569	3.377849	0.589448	0.649846	2.809882	4.478333	1.897267	1.824696	1.854678	1.533617	1.544685	2.138188	2.287728	2.165515	0.000000	0.000000	1960.000000		1
7764.006348	1292.172852	2.895631	3.848506	500.595642	29235.953125	70.565193	50.496223	63.438675	44.263985	22.875174	78.108017	128.721420	73.753777	1.059994	0.000000	3.890086	3.111320	0.461743	0.585292	2.699487	4.465917	1.848590	1.703259	1.802354	1.646050	1.359364	1.892696	2.109651	1.867784	0.025303	0.000000	1992.000000		1
8031.529785	2375.360840	2.149366	3.015897	416.443512	21384.699219	62.735580	44.840645	60.632473	12.754343	19.322706	54.881298	93.844337	47.887379	0.123780	0.000000	3.904798	3.375730	0.332310	0.479416	2.619556	4.330103	1.797514	1.651672	1.782705	1.105658	1.286068	1.739424	1.972408	1.680221	0.000000	0.000000	2105.000000		1
10352.749023	2615.590088	2.278883	1.609712	719.864868	32338.218750	105.331261	76.004906	88.040741	46.823490	26.258036	151.491745	197.266769	105.701317	0.219913	99998.000000	4.015056	3.417570	0.357722	0.206748	2.857251	4.509716	2.022557	1.880842	1.944684	1.670464	1.419262	2.180389	2.295054	2.024081	0.000000	4.999991	2162.000000		1
6179.960449	1056.328491	2.429986	2.405316	364.278961	28063.644531	59.864620	38.232193	47.693104	30.020197	16.886553	87.118706	131.869919	50.030579	0.101828	0.000000	3.790986	3.023799	0.385604	0.381172	2.561434	4.448144	1.777170	1.582429	1.678456	1.477414	1.227541	1.940111	2.120146	1.699236	0.000000	0.000000	2181.000000		1
8018.343750	1587.373047	1.418520	3.456871	1431.135376	58152.460938	184.885559	143.902664	168.865540	88.922691	56.487926	246.026840	299.498871	184.870132	0.836836	0.000000	3.904085	3.200679	0.151835	0.538683	3.155681	4.764568	2.266903	2.158069	2.227541	1.949013	1.751956	2.390982	2.476395	2.266867	0.000000	0.000000	2198.000000		1
29269.892578	7264.708984	2.796951	4.656446	2439.308350	99998.000000	319.052856	241.950150	303.310364	127.265900	147.452057	711.211914	954.744019	480.801117	2.007307	0.000000	4.466421	3.861218	0.446685	0.668055	3.387267	4.999991	2.503863	2.383726	2.481887	2.104712	2.168651	2.851999	2.979887	2.681965	0.302614	0.000000	2239.000000		1
10163.873047	3366.881592	2.143198	3.845422	854.559509	43866.707031	118.353889	92.228462	123.284790	62.276104	39.780231	183.371445	272.553162	144.596512	0.782564	0.000000	4.007059	3.527228	0.331062	0.584944	2.931742	4.642135	2.073183	1.964865	2.090909	1.794321	1.599667	2.263332	2.435451	2.160158	0.000000	0.000000	2295.000000		1
7095.583984	1729.265137	2.809286	4.375825	475.577271	29077.152344	65.711388	47.619095	80.263550	72.307503	25.268156	120.962738	159.854843	87.325317	1.115861	0.000000	3.850988	3.237862	0.448596	0.641060	2.677221	4.463552	1.817641	1.677781	1.904518	1.859183	1.402574	2.082652	2.203726	1.941140	0.047610	0.000000	2347.000000		1
19500.935547	6198.586426	2.167868	2.685936	2733.160889	99998.000000	373.215637	273.613983	304.133728	145.459961	124.549126	589.487488	785.785950	408.024902	1.961936	0.000000	4.290055	3.792293	0.336033	0.429096	3.436665	4.999991	2.571960	2.437138	2.483065	2.162744	2.095341	2.770475	2.895304	2.610687	0.292685	0.000000	2366.000000		1
5747.089844	872.849182	2.969640	5.359538	440.586090	24265.091797	70.124222	48.420864	47.723942	19.911701	27.439108	103.659882	140.242264	113.395241	0.342874	0.000000	3.759448	2.940939	0.472704	0.729127	2.644031	4.384982	1.845868	1.685032	1.678736	1.299108	1.438370	2.015611	2.146879	2.054595	0.000000	0.000000	2467.000000		1
3539.823730	681.728271	1.979760	2.578006	396.426941	19556.998047	39.499611	43.727417	32.336086	38.309288	16.747786	47.048603	106.940979	69.806595	0.617036	99998.000000	3.548982	2.833611	0.296613	0.411284	2.598163	4.291302	1.596593	1.640754	1.509687	1.583304	1.223957	1.672547	2.029144	1.843897	0.000000	4.999991	2506.000000		1
13377.456055	6467.959961	3.389029	4.255559	1891.812012	77166.148438	246.144028	185.172348	242.933853	84.167564	79.699226	389.673553	570.639709	282.433472	2.665844	0.000000	4.126374	3.810767	0.530075	0.628957	3.276878	4.887427	2.391189	2.267576	2.385488	1.925145	1.901454	2.590701	2.756362	2.450916	0.425835	0.000000	2578.000000		1
6788.295898	2067.711670	1.714559	1.924253	900.334534	33910.199219	109.204437	82.502350	79.905838	44.057377	25.095467	162.136810	208.704361	113.518593	0.109370	99998.000000	3.831761	3.315490	0.234152	0.284262	2.954404	4.530330	2.038240	1.916466	1.902578	1.644019	1.399595	2.209882	2.319531	2.055067	0.000000	4.999991	2595.000000		1
3746.742676	1040.604614	2.380646	2.124696	182.199615	14519.114258	26.406055	22.872089	19.254866	37.014114	15.082566	28.490662	26.310459	30.498177	0.851120	19998.408203	3.573654	3.017286	0.376695	0.327297	2.260547	4.161940	1.421704	1.359306	1.284541	1.568367	1.178475	1.454702	1.420128	1.484274	0.000000	4.300995	2634.000000		1
11077.646484	3236.482422	2.087691	3.163916	990.333435	46069.027344	134.068619	101.630775	127.876480	57.363708	35.577095	218.695663	300.208130	198.361496	0.016241	0.000000	4.044447	3.510073	0.319666	0.500225	2.995781	4.663409	2.127327	2.007025	2.106791	1.758637	1.551170	2.339840	2.477422	2.297457	0.000000	0.000000	2709.000000		1
3256.625488	1312.343628	1.859494	3.068320	258.155182	15105.545898	21.657097	28.321056	52.627087	22.465036	12.637161	22.144327	34.880169	42.463081	1.991469	0.000000	3.512768	3.118047	0.269395	0.486901	2.411881	4.179136	1.335600	1.452109	1.721209	1.351507	1.101650	1.345263	1.542579	1.628011	0.299173	0.000000	2746.000000		1
3452.442871	1085.223145	2.537917	3.904013	279.078369	12024.795898	15.674644	27.352762	9.482496	18.249565	6.417260	0.215862	20.759729	13.414264	0.972543	0.000000	3.538126	3.035519	0.404477	0.591511	2.445726	4.080078	1.195198	1.437001	0.976923	1.261253	0.807350	0.000000	1.317222	1.127567	0.000000	0.000000	2766.000000		1
14844.439453	4328.453125	1.729977	3.604891	1445.829468	71801.453125	195.431946	144.130859	187.577667	98.654968	76.273193	329.577667	452.924133	241.496826	2.368650	0.000000	4.171564	3.636333	0.238040	0.556892	3.160117	4.856133	2.290996	2.158757	2.273181	1.994119	1.882372	2.517958	2.656025	2.382911	0.374501	0.000000	2784.000000		1
8410.635742	2148.027588	4.363490	6.401842	774.228149	40854.808594	99.583176	78.811111	94.541260	66.769112	32.175732	157.381683	166.922775	139.280151	0.129645	0.000000	3.924829	3.332040	0.639834	0.806305	2.888869	4.611243	1.998186	1.896587	1.975621	1.824576	1.507528	2.196954	2.222516	2.143889	0.000000	0.000000	2809.000000		1
9335.661133	2691.154053	1.446273	1.585042	673.574890	38315.957031	84.784309	70.111885	112.300514	55.547386	35.530838	185.687332	211.982376	95.709999	1.688659	99998.000000	3.970145	3.429939	0.160250	0.200041	2.828386	4.583380	1.928316	1.845792	2.050382	1.744664	1.550605	2.268782	2.326300	1.980957	0.227542	4.999991	2944.000000		1
11057.275391	4666.017578	0.866531	2.183287	1140.360474	58567.179688	154.572403	114.850769	161.001999	95.901192	68.838303	308.352295	431.307129	237.105591	0.925032	0.000000	4.043648	3.668946	0.000000	0.339111	3.057042	4.767654	2.189132	2.060134	2.206831	1.981824	1.837830	2.489047	2.634787	2.374942	0.000000	0.000000	2976.000000		1
10402.388672	1755.532349	2.118529	3.274930	753.002747	32343.941406	100.529884	76.976288	84.824402	61.693279	34.346684	154.933197	277.878784	119.849510	0.062698	0.000000	4.017133	3.244409	0.326034	0.515202	2.876796	4.509793	2.002295	1.886357	1.928521	1.790238	1.535885	2.190145	2.443855	2.078636	0.000000	0.000000	3007.000000		1
6103.363281	1490.907471	3.305768	1.363013	244.953705	16136.846680	35.648022	22.391027	29.899931	28.962475	8.076312	28.743528	49.022194	31.457218	1.780060	16821.519531	3.785569	3.173451	0.519272	0.134500	2.389084	4.207819	1.552035	1.350074	1.475670	1.461836	0.907213	1.458540	1.690393	1.497720	0.250435	4.225865	3022.000000		1
4111.610352	756.428772	3.663482	5.970118	224.983414	17317.685547	30.390245	27.093729	23.473419	34.867832	6.056463	41.078484	41.442364	81.349030	0.957184	0.000000	3.614012	2.878768	0.563894	0.775983	2.352150	4.238490	1.482734	1.432869	1.370576	1.542425	0.782219	1.613614	1.617445	1.910352	0.000000	0.000000	3049.000000		1
4140.289551	290.657806	2.056854	4.085954	211.399536	16518.246094	33.677509	23.794128	37.254646	19.390549	18.015202	55.390114	72.233498	38.321621	0.235174	0.000000	3.617031	2.463382	0.313203	0.611293	2.325104	4.217964	1.527340	1.376470	1.571180	1.287590	1.255639	1.743432	1.858739	1.583444	0.000000	0.000000	3136.000000		1
11356.487305	4426.404785	2.411484	3.577137	1187.788330	54540.503906	140.754166	118.711609	143.066971	112.880257	63.383167	342.313507	454.845306	312.031189	2.098738	0.000000	4.055244	3.646051	0.382284	0.553536	3.074739	4.736719	2.148461	2.074493	2.155539	2.052618	1.801974	2.534424	2.657864	2.494198	0.321958	0.000000	3240.000000		1
7526.530273	3869.083740	2.423819	5.273193	1268.933838	53717.667969	169.251007	131.802078	165.655365	123.173775	59.463734	324.054688	431.270111	225.532318	0.600425	0.000000	3.876595	3.587608	0.384500	0.722074	3.103439	4.730117	2.228531	2.119922	2.219206	2.090518	1.774252	2.510618	2.634749	2.353209	0.000000	0.000000	3387.000000		1
10637.473633	2038.832397	1.976677	3.003561	678.952942	34696.402344	81.694405	66.491577	93.079567	51.042046	36.613232	116.149017	169.679642	117.252998	1.158582	99998.000000	4.026838	3.309381	0.295936	0.477637	2.831840	4.540285	1.912192	1.822767	1.968854	1.707928	1.563638	2.065016	2.229630	2.069124	0.063927	4.999991	3411.000000		1
7347.525879	1863.343018	1.230412	2.127780	492.195557	26606.701172	42.225636	46.132732	68.502174	33.341385	23.075617	88.975113	153.554764	57.783096	0.938673	0.000000	3.866141	3.270293	0.090050	0.327927	2.692138	4.424991	1.625576	1.664009	1.835704	1.522984	1.363153	1.949269	2.186263	1.761801	0.000000	0.000000	3436.000000		1
9989.389648	2690.111816	1.788568	2.537917	603.487671	29148.843750	66.513161	58.106888	56.339909	44.686459	20.124479	106.068275	157.838089	109.398712	0.098054	0.000000	3.999539	3.429770	0.252506	0.404477	2.780668	4.464622	1.822908	1.764228	1.750816	1.650176	1.303725	2.025585	2.198212	2.039012	0.000000	0.000000	3462.000000		1
22543.105469	3743.079102	3.586388	5.254691	1960.628784	85388.906250	279.047516	200.402924	242.264679	98.445274	116.330963	502.729584	744.837036	355.329956	0.568483	99998.000000	4.353014	3.573229	0.554657	0.720547	3.292395	4.931401	2.445678	2.301904	2.384290	1.993195	2.065695	2.701334	2.872061	2.550632	0.000000	4.999991	3564.000000		1
10234.086914	2798.190674	2.510163	1.770066	843.646179	36558.375000	116.762688	86.175079	96.243484	56.605110	36.024235	191.201050	235.502045	177.848465	2.148076	0.000000	4.010049	3.446877	0.399702	0.247989	2.926160	4.562987	2.067304	1.935382	1.983371	1.752856	1.556595	2.281490	2.371995	2.250050	0.332050	0.000000	3612.000000		1
16485.695312	3982.525146	0.937457	1.930420	1121.142578	51496.687500	159.527969	112.420776	150.307587	55.010815	38.213692	247.402191	316.024628	197.905106	1.173766	99998.000000	4.217107	3.600158	0.000000	0.285652	3.049661	4.711779	2.202837	2.050847	2.176981	1.740448	1.582219	2.393404	2.499721	2.296457	0.069581	4.999991	3652.000000		1
16807.480469	4122.132324	2.408400	4.113708	1351.614990	53352.289062	187.235367	139.304810	136.390686	101.297737	67.006561	289.288605	396.374542	275.741760	1.201749	99998.000000	4.225502	3.615122	0.381729	0.614233	3.130853	4.727153	2.272388	2.143966	2.134785	2.005600	1.826117	2.461331	2.598106	2.440503	0.079814	4.999991	3691.000000		1
19217.523438	8116.446777	2.574922	2.722941	2307.068359	99998.000000	280.900848	234.647842	299.791840	142.009247	114.234016	534.085022	732.986206	478.371155	4.197644	0.000000	4.283698	3.909366	0.410764	0.435038	3.363060	4.999991	2.448553	2.370417	2.476820	2.152317	2.057796	2.727610	2.865096	2.679765	0.623006	0.000000	3719.000000		1
12654.090820	3866.956055	3.685068	3.746742	1179.412842	46220.953125	151.093948	115.507599	125.190544	48.855675	57.678249	275.698578	381.051422	287.830017	0.989702	0.000000	4.102231	3.587369	0.566445	0.573654	3.071666	4.664839	2.179247	2.062611	2.097572	1.688915	1.761012	2.440434	2.580984	2.459136	0.000000	0.000000	3819.000000		1
8518.156250	2027.200562	1.702224	2.220292	1048.767212	41925.785156	145.052902	112.368355	111.137947	59.146111	39.444103	190.137161	258.013336	163.999390	0.594479	99998.000000	3.930346	3.306897	0.231017	0.346410	3.020679	4.622481	2.161526	2.050644	2.045862	1.771926	1.595982	2.279067	2.411642	2.214842	0.000000	4.999991	3862.000000		1
5597.470215	2336.339111	3.052901	3.068320	770.543030	43185.484375	109.034836	81.034485	99.826790	75.209305	44.985580	185.792175	240.494614	110.881996	2.255535	99998.000000	3.747992	3.368536	0.484713	0.486901	2.886797	4.635338	2.037565	1.908670	1.999247	1.876272	1.653073	2.269027	2.381105	2.044861	0.353250	4.999991	3885.000000		1
10347.136719	2896.494141	1.754647	2.997394	752.330505	29356.593750	90.409050	75.468338	67.453705	53.027973	17.494049	101.411835	118.816452	138.154587	1.848557	99998.000000	4.014820	3.461873	0.244190	0.476744	2.876409	4.467706	1.956212	1.877765	1.829006	1.724505	1.242890	2.006089	2.074877	2.140365	0.266833	4.999991	3900.000000		1
18702.332031	1722.702881	2.420735	1.992095	1071.315552	46339.257812	162.260162	108.152885	124.071144	75.681114	35.321144	188.570618	273.527618	161.495392	2.540821	99998.000000	4.271896	3.236210	0.383947	0.299310	3.029917	4.665949	2.210212	2.034038	2.093671	1.878988	1.548035	2.275474	2.437001	2.208160	0.404974	4.999991	3920.000000		1
5594.179688	91.170738	3.604891	3.262596	415.657135	21120.996094	57.200272	45.651669	48.211170	30.485842	17.376867	69.199097	85.956131	78.527405	0.286871	0.000000	3.747736	1.959855	0.556892	0.513563	2.618735	4.324714	1.757398	1.659457	1.683148	1.484098	1.239972	1.840100	1.934277	1.895021	0.000000	0.000000	3960.000000		0
6078.175293	1819.008057	4.653362	7.172776	637.954651	32247.966797	100.264679	64.884949	71.166519	45.204525	28.780533	125.730194	199.832443	154.162262	0.330065	99998.000000	3.783773	3.259835	0.667767	0.855687	2.804790	4.508502	2.001148	1.812144	1.852276	1.655182	1.459099	2.099440	2.300666	2.187978	0.000000	4.999991	4011.000000		1
18864.228516	4502.983398	2.969640	4.070535	1349.684570	59234.414062	175.100861	137.503906	159.389206	80.584259	62.328529	299.480377	408.678650	247.611893	2.548285	0.000000	4.275639	3.653500	0.472704	0.609652	3.130232	4.772574	2.243288	2.138315	2.202459	1.906250	1.794687	2.476368	2.611382	2.393771	0.406248	0.000000	4104.000000		1
5103.032715	724.647766	2.100026	3.129995	470.809814	29533.576172	59.198532	52.701096	71.209694	28.672604	26.951878	144.359055	180.873611	129.254913	0.205389	0.000000	3.707828	2.860127	0.322225	0.495544	2.672846	4.470316	1.772311	1.721820	1.852539	1.457467	1.430589	2.159444	2.257375	2.111447	0.000000	0.000000	4188.000000		1
6796.289062	1500.442383	2.198706	3.620309	871.304199	39460.050781	122.960999	91.796738	101.269981	82.964905	43.452961	170.740448	225.140686	100.283188	0.010422	0.000000	3.832272	3.176219	0.342167	0.558746	2.940170	4.596158	2.089767	1.962827	2.005481	1.918894	1.638019	2.232337	2.352454	2.001228	0.000000	0.000000	4213.000000		1
12198.873047	2424.302734	3.352024	5.091253	672.316711	37540.382812	101.211388	71.989883	90.199356	49.259644	38.688587	166.478714	216.287262	124.552208	0.491553	0.000000	4.086320	3.384587	0.525307	0.706825	2.827574	4.574499	2.005229	1.857271	1.955203	1.692491	1.587583	2.221359	2.335031	2.095351	0.000000	0.000000	4272.000000		1
8927.624023	3714.887451	2.476242	3.157748	800.819214	38658.164062	96.453178	81.062241	106.358147	54.646935	34.991184	155.068893	223.608063	175.218033	1.562058	99998.000000	3.950736	3.569946	0.393793	0.499378	2.903534	4.587241	1.984317	1.908819	2.026771	1.737566	1.543959	2.190525	2.349488	2.243579	0.193697	4.999991	4317.000000		1
10347.985352	760.557922	2.488577	3.253344	599.756348	30066.675781	81.487793	57.493225	63.099461	40.871872	21.021847	130.710434	156.373306	106.799126	0.440308	0.000000	4.014856	2.881132	0.395951	0.512330	2.777975	4.478086	1.911093	1.759617	1.800026	1.611425	1.322671	2.116310	2.194163	2.028568	0.000000	0.000000	4333.000000		1
14832.527344	2070.551758	4.030447	4.816800	900.652161	45020.625000	115.048126	94.473419	91.349594	45.016418	42.990402	240.608719	319.345825	258.426544	0.481945	0.000000	4.171215	3.316086	0.605353	0.682759	2.954557	4.653411	2.060879	1.975310	1.960707	1.653371	1.633371	2.381311	2.504261	2.412337	0.000000	0.000000	4402.000000		1
16211.063477	4820.950684	2.143198	2.904882	1502.776855	80574.468750	206.502563	148.312408	265.417389	103.934334	96.203400	512.344666	685.095764	397.019043	0.648856	0.000000	4.209812	3.683133	0.331062	0.463128	3.176894	4.906198	2.314925	2.171177	2.423929	2.016759	1.983190	2.709562	2.835751	2.598811	0.000000	0.000000	4432.000000		1
12136.509766	2779.040771	2.886379	4.354239	1442.609985	53073.000000	183.300522	143.048477	123.849113	63.475677	46.447273	256.730499	372.349121	179.720291	1.245097	0.000000	4.084094	3.443895	0.460353	0.638912	3.159149	4.724874	2.263164	2.155483	2.092893	1.802607	1.666960	2.409477	2.570950	2.254597	0.095203	0.000000	4461.000000		1
11851.723633	1631.868286	2.371395	2.491661	822.044556	43046.035156	112.852501	86.310760	90.245613	98.568626	42.561764	171.696411	186.988663	136.116226	0.138782	0.000000	4.073781	3.212685	0.375004	0.396489	2.914895	4.633933	2.052511	1.936065	1.955426	1.993739	1.629020	2.234761	2.271815	2.133910	0.000000	0.000000	4591.000000		1
6865.019043	4306.826660	1.486362	3.170084	872.889282	37280.449219	120.022194	90.988792	125.390984	56.358410	40.082436	174.181900	213.505737	134.441757	2.158106	99998.000000	3.836642	3.634157	0.172125	0.501071	2.940959	4.571481	2.079262	1.958988	2.098266	1.750959	1.602954	2.241003	2.329410	2.128534	0.334073	4.999991	4686.000000		1
17687.966797	4802.250977	2.627345	5.612404	1234.445312	60110.882812	177.604843	127.358414	186.991745	98.263336	68.421997	287.697418	417.319275	216.496964	0.600304	0.000000	4.247678	3.681445	0.419517	0.749149	3.091472	4.778953	2.249455	2.105028	2.271822	1.992391	1.835196	2.458936	2.620468	2.335452	0.000000	0.000000	4722.000000		1
28326.867188	6031.842285	2.155533	2.294302	1843.409668	87890.304688	261.868011	184.521683	248.953308	122.606369	106.740532	487.008698	597.998596	349.665131	3.755608	0.000000	4.452199	3.780450	0.333555	0.360651	3.265622	4.943941	2.418082	2.266047	2.396118	2.088513	2.028329	2.687537	2.776700	2.543652	0.574680	0.000000	4782.000000		1
16695.046875	5087.743164	2.164785	1.871829	1521.208374	73248.703125	205.993744	147.415054	200.103806	98.337341	61.224548	330.475037	469.770599	318.729065	0.790773	99998.000000	4.222588	3.706525	0.335415	0.272266	3.182189	4.864800	2.313854	2.168542	2.301255	1.992718	1.786926	2.519139	2.671886	2.503422	0.000000	4.999991	4804.000000		1
4626.298828	708.094238	2.439237	1.967425	328.174561	24548.968750	42.185547	27.056725	48.316017	38.907532	7.635337	88.901108	136.230331	49.450836	1.148640	0.000000	3.665234	2.850091	0.387254	0.293898	2.516105	4.390033	1.625164	1.432275	1.684091	1.590034	0.882828	1.948907	2.134274	1.694174	0.060184	0.000000	4826.000000		1
12934.862305	2195.951904	2.315888	2.948054	880.506104	41864.152344	104.403061	91.112144	120.481674	55.787918	33.393806	176.895584	203.030273	144.285049	2.089370	99998.000000	4.111762	3.341623	0.364717	0.469535	2.944732	4.621842	2.018713	1.959576	2.080921	1.746540	1.523666	2.247717	2.307561	2.159221	0.320015	4.999991	4912.000000		1
8383.427734	1946.388062	1.489446	3.133079	592.034668	31242.824219	77.176727	62.929855	79.899673	60.237751	20.667217	120.663612	183.423859	87.069366	0.744864	0.000000	3.923422	3.289229	0.173025	0.495971	2.772347	4.494750	1.887486	1.798857	1.902545	1.779869	1.315282	2.081576	2.263456	1.939865	0.000000	0.000000	4977.000000		1
8221.747070	2219.224854	1.532618	4.613273	623.084839	28089.080078	73.574921	64.098595	58.883991	42.503170	21.691019	99.234711	134.191971	113.648109	2.053981	99998.000000	3.914964	3.346201	0.185434	0.664009	2.794547	4.448537	1.866730	1.806849	1.769997	1.628421	1.336280	1.996664	2.127727	2.055562	0.312596	4.999991	4993.000000		1
5882.296387	1286.033203	1.840992	1.174904	816.860779	36059.242188	110.539696	85.456566	85.826614	43.073662	32.027710	168.273453	225.026581	123.361885	1.436918	99998.000000	3.769547	3.109252	0.265052	0.070003	2.912148	4.557016	2.043518	1.931745	1.933622	1.634212	1.505526	2.226016	2.352234	2.091181	0.157432	4.999991	5055.000000		1
11683.379883	3020.438965	2.837040	3.897846	572.366577	31957.873047	78.259125	59.590168	99.117531	78.428726	27.944841	135.875702	156.114273	134.407837	1.299230	99998.000000	4.067568	3.480070	0.452865	0.590825	2.757674	4.504578	1.893535	1.775175	1.996150	1.894475	1.446302	2.133142	2.193443	2.128425	0.113686	4.999991	5087.000000		1
8267.398438	2740.093018	3.623393	5.044997	834.472046	41938.027344	105.935677	83.464470	121.456131	49.494007	31.195101	153.304993	232.470734	122.686546	0.289924	99998.000000	3.917369	3.437765	0.559115	0.702861	2.921412	4.622608	2.025042	1.921502	2.084419	1.694553	1.494086	2.185556	2.366368	2.088797	0.000000	4.999991	5103.000000		1
7493.654785	1565.373657	2.211041	3.601807	328.112885	24539.667969	49.213387	32.218903	57.934200	35.814541	12.001911	80.479416	132.502090	29.640898	0.186382	0.000000	3.874694	3.194618	0.344597	0.556520	2.516023	4.389869	1.692083	1.508111	1.762935	1.554059	1.079250	1.905685	2.122223	1.471891	0.000000	0.000000	5125.000000		1
6830.428711	2366.461182	2.599592	4.304899	589.250061	32337.964844	82.341995	57.061501	78.141937	49.494007	19.646500	123.997131	144.722946	87.661438	1.261979	99998.000000	3.834448	3.374099	0.414905	0.633963	2.770300	4.509713	1.915621	1.756343	1.892884	1.694553	1.293285	2.093412	2.160537	1.942809	0.101052	4.999991	5159.000000		1
9580.322266	790.830994	2.167868	4.570101	530.107056	23886.236328	60.839081	51.994919	56.737709	23.180464	29.714907	89.499352	95.716164	89.662788	0.572021	0.000000	3.981380	2.898084	0.336033	0.659926	2.724364	4.378148	1.784183	1.715961	1.753872	1.365122	1.472974	1.951820	1.980985	1.952612	0.000000	0.000000	5176.000000		1
21782.484375	4919.155273	2.352893	5.285528	2485.490234	99998.000000	348.058502	249.391205	287.444550	137.389816	120.117790	667.746643	881.341797	444.684387	2.238890	0.000000	4.338108	3.691890	0.371602	0.723088	3.395412	4.999991	2.541652	2.396881	2.458554	2.137954	2.079607	2.824612	2.945144	2.648052	0.350033	0.000000	5250.000000		1
14538.496094	3118.359863	3.191670	3.607974	829.263611	40362.898438	112.513290	78.610672	147.590820	64.610497	36.005733	191.854813	249.693405	176.315842	1.173141	99998.000000	4.162519	3.493926	0.504018	0.557263	2.918693	4.605982	2.051204	1.895481	2.169059	1.810303	1.556372	2.282973	2.397407	2.246291	0.069350	4.999991	5294.000000		1
5160.491699	1412.192017	1.890332	2.800035	249.776672	19506.318359	24.672995	15.662309	16.232801	22.983105	1.902667	30.356325	40.128693	20.917000	0.426040	0.000000	3.712691	3.149894	0.276538	0.447163	2.397552	4.290175	1.392222	1.194856	1.210393	1.361409	0.279363	1.482249	1.603455	1.320499	0.000000	0.000000	5326.000000		1
8319.430664	3593.388184	3.117660	4.193885	835.101135	37986.320312	109.281532	82.474594	98.426773	62.698578	32.875740	169.765991	220.240616	147.637070	2.906537	99998.000000	3.920094	3.555504	0.493829	0.622617	2.921739	4.579627	2.038547	1.916320	1.993113	1.797258	1.516876	2.229851	2.342897	2.169195	0.463376	4.999991	5429.000000		1
13976.814453	5227.748047	2.417651	3.416783	1907.773438	82186.531250	262.342896	197.309937	289.951630	136.128571	124.175995	552.433289	740.430359	423.425079	0.906175	99998.000000	4.145408	3.718315	0.383394	0.533617	3.280527	4.914801	2.418869	2.295149	2.462326	2.133949	2.094038	2.742280	2.869484	2.626777	0.000000	4.999991	5472.000000		1
24334.904297	6562.162109	3.123827	4.187717	2163.316650	94664.250000	304.284851	215.911057	276.750122	138.709656	110.249825	566.291626	748.673157	455.474396	2.218977	99998.000000	4.386230	3.817047	0.494687	0.621977	3.335120	4.976186	2.483280	2.334275	2.442088	2.142107	2.042378	2.753040	2.874292	2.658464	0.346153	4.999991	5559.000000		1
11218.706055	2970.707275	2.396065	4.230890	723.833679	32769.652344	97.313545	78.178947	103.536530	55.642982	47.619095	180.056427	248.962570	148.142807	0.095746	0.000000	4.049943	3.472860	0.379499	0.626432	2.859639	4.515472	1.988173	1.893090	2.015094	1.745410	1.677781	2.255409	2.396134	2.170681	0.000000	0.000000	5617.000000		1
6971.531738	1559.351074	2.710606	3.231758	670.059448	37360.542969	93.227592	70.370918	93.363274	64.604324	35.765202	180.534409	240.303421	177.829956	0.038022	0.000000	3.843328	3.192944	0.433066	0.509439	2.826113	4.572413	1.969544	1.847393	1.970176	1.810262	1.553461	2.256560	2.380760	2.250005	0.000000	0.000000	5669.000000		1
8349.172852	1269.917480	1.014550	2.297385	839.381348	34389.625000	105.614967	86.597549	96.536438	52.290958	47.011597	180.555984	247.593384	140.923782	0.706409	0.000000	3.921643	3.103776	0.006273	0.361234	2.923959	4.536427	2.023726	1.937506	1.984691	1.718427	1.672205	2.256612	2.393739	2.148984	0.000000	0.000000	5799.000000		1
5965.619141	520.606018	2.075356	2.016765	317.526398	20203.392578	54.338562	30.689367	57.699837	41.510208	15.872004	74.897850	82.924820	111.190369	0.800282	99998.000000	3.775656	2.716509	0.317093	0.304655	2.501780	4.305424	1.735108	1.486988	1.761175	1.618155	1.200632	1.874469	1.918684	2.046067	0.000000	4.999991	5824.000000		1
16115.643555	3076.874268	1.699140	0.425556	1157.234619	48543.984375	149.400970	121.098419	128.468552	66.078354	47.508080	235.887512	266.135895	162.004211	0.176019	99998.000000	4.207248	3.488110	0.230229	0.000000	3.063421	4.686135	2.174353	2.083138	2.108797	1.820059	1.676767	2.372705	2.425103	2.209526	0.000000	4.999991	5875.000000		1
8211.148438	1688.516602	3.426034	5.057332	413.316589	22473.347656	57.909531	44.375000	43.530056	22.394112	22.526712	71.940544	102.093338	63.312241	0.688540	0.000000	3.914404	3.227505	0.534792	0.703921	2.616283	4.351668	1.762750	1.647138	1.638789	1.350134	1.352698	1.856974	2.008997	1.801488	0.000000	0.000000	5959.000000		1
4776.458496	1500.787842	1.137900	2.309720	703.184937	29656.974609	100.360275	72.242744	63.919735	43.579395	21.179117	120.250389	174.928162	165.908234	1.138236	0.000000	3.679106	3.176319	0.056104	0.363559	2.847070	4.472127	2.001562	1.858794	1.805635	1.639281	1.325908	2.080086	2.242860	2.219868	0.056232	0.000000	5987.000000		1
8744.953125	2821.112061	1.440106	3.009729	902.807678	35535.136719	114.807594	89.351334	109.926033	65.492447	46.080307	236.633774	332.390045	193.507690	0.978621	0.000000	3.941757	3.450420	0.158394	0.478527	2.955595	4.550658	2.059971	1.951101	2.041101	1.816191	1.663515	2.374077	2.521648	2.286698	0.000000	0.000000	6045.000000		1
15042.002930	4415.414551	3.956437	3.783747	1128.500366	51429.976562	147.627823	109.633080	114.369705	88.712997	54.279968	278.507874	379.454041	286.972717	1.960031	99998.000000	4.177306	3.644971	0.597304	0.577922	3.052502	4.711216	2.169168	2.039942	2.058311	1.947987	1.734640	2.444838	2.579159	2.457841	0.292263	4.999991	6113.000000		1
13308.472656	1389.973633	2.383730	3.370527	723.432800	36191.753906	89.126221	70.660789	89.909485	55.556637	34.772240	138.478378	212.645370	77.334000	0.862505	196.813599	4.124128	3.143007	0.377257	0.527698	2.859398	4.558609	1.950006	1.849178	1.953806	1.744736	1.541233	2.141382	2.327656	1.888371	0.000000	2.294055	6149.000000		1
9443.425781	2126.284180	2.192538	0.450226	810.505249	39051.703125	113.019028	78.052513	107.573143	63.845726	20.947838	132.625443	148.210648	92.913048	1.978869	99998.000000	3.975130	3.327621	0.340947	0.000000	2.908756	4.591640	2.053152	1.892387	2.031704	1.805132	1.321139	2.122627	2.170879	1.968077	0.296417	4.999991	6162.000000		1
6512.517090	381.066833	2.759946	2.806202	367.140686	21269.826172	55.630646	42.093033	32.962082	32.971336	17.352198	45.815105	64.120178	106.993401	1.583082	99998.000000	3.813749	2.581001	0.440901	0.448119	2.564832	4.327764	1.745314	1.624210	1.518015	1.518137	1.239354	1.661009	1.806995	2.029357	0.199503	4.999991	6196.000000		1
5265.314453	339.846527	1.612795	3.657314	302.530182	24236.158203	44.661789	32.558113	65.113144	51.923992	15.566713	80.830963	95.238190	100.085823	0.547771	0.000000	3.721424	2.531283	0.207579	0.563162	2.480769	4.384464	1.649936	1.512659	1.813669	1.715368	1.192197	1.907578	1.978811	2.000373	0.000000	0.000000	6217.000000		1
17504.214844	4213.222656	1.705307	3.139246	1330.004150	57204.074219	186.486023	136.745316	158.695358	92.728027	59.247871	293.420837	406.014282	220.804947	1.205972	0.000000	4.243143	3.624614	0.231803	0.496825	3.123853	4.757427	2.270646	2.135912	2.200564	1.967211	1.772673	2.467491	2.608541	2.344009	0.081337	0.000000	6292.000000		1
19917.203125	4073.298096	2.655099	3.034399	1725.166748	80492.203125	246.896454	175.723770	253.696106	133.408707	89.783051	411.756226	579.119995	297.858337	0.168697	0.000000	4.299228	3.609946	0.424081	0.482073	3.236831	4.905754	2.392515	2.244831	2.404314	2.125184	1.953194	2.614640	2.762769	2.474010	0.000000	0.000000	6316.000000		1
7896.560547	943.315674	2.149366	3.429117	342.825409	23583.980469	50.249523	31.016245	42.678944	24.207350	13.522195	69.908356	79.171906	54.252216	0.520105	99998.000000	3.897438	2.974657	0.332310	0.535182	2.535073	4.372617	1.701132	1.491589	1.630214	1.383947	1.131047	1.844529	1.898571	1.734417	0.000000	4.999991	6346.000000		1
6205.996582	652.827515	3.055985	2.334390	395.406219	20006.939453	49.003693	38.605324	39.095638	13.716470	13.907661	52.698013	110.881996	47.381645	1.474989	0.000000	3.792812	2.814798	0.485151	0.368173	2.597044	4.301181	1.690229	1.586647	1.592128	1.137242	1.143254	1.721794	2.044861	1.675610	0.168789	0.000000	6365.000000		1
15186.882812	3084.290771	1.415436	2.392981	837.987488	55025.097656	103.558113	86.178162	146.462173	96.699883	70.204399	301.605072	443.484802	193.254822	0.897436	0.000000	4.181468	3.489155	0.150890	0.378939	2.923238	4.740561	2.015184	1.935397	2.165725	1.985426	1.846364	2.479439	2.646879	2.286130	0.000000	0.000000	6440.000000		1
19371.763672	3845.453125	3.379778	3.931767	1296.163208	54561.515625	181.160400	132.273895	154.075928	80.849464	46.626129	274.326324	382.951019	225.362717	1.944468	99998.000000	4.287169	3.584948	0.528888	0.594588	3.112660	4.736887	2.258063	2.121474	2.187735	1.907677	1.668629	2.438267	2.583143	2.352882	0.288801	4.999991	6472.000000		1
6105.435547	1677.267090	2.377563	2.800035	363.819489	20497.841797	52.910789	39.367008	38.084175	22.779577	20.318754	45.007168	43.671909	48.800167	0.915014	0.000000	3.785717	3.224602	0.376132	0.447163	2.560886	4.311708	1.723544	1.595132	1.580745	1.357546	1.307897	1.653282	1.640202	1.688421	0.000000	0.000000	6507.000000		1
14945.817383	3039.286621	3.641896	3.830003	964.106262	42821.832031	129.917908	96.141724	112.056900	60.780491	58.816151	273.786652	369.912964	172.880554	1.219963	0.000000	4.174520	3.482772	0.561327	0.583199	2.984125	4.631665	2.113669	1.982912	2.049439	1.783764	1.769497	2.437412	2.568099	2.237746	0.086347	0.000000	6585.000000		1
6007.548828	1257.832397	1.853327	2.676685	896.664856	45864.078125	122.236320	93.952271	116.293953	62.316193	51.035877	180.250702	241.882294	132.400330	2.168119	99998.000000	3.778697	3.099623	0.267952	0.427597	2.952630	4.661473	2.087200	1.972907	2.065557	1.794601	1.707876	2.255877	2.383604	2.121889	0.336083	4.999991	6639.000000		1
9237.950195	1530.774048	3.324270	3.789915	615.921326	33992.039062	93.178253	63.339993	70.734802	58.569450	47.144199	159.290527	235.119659	186.532272	0.774684	0.000000	3.965576	3.184911	0.521696	0.578629	2.789525	4.531377	1.969315	1.801678	1.849633	1.767671	1.673428	2.202190	2.371289	2.270754	0.000000	0.000000	6733.000000		1
11254.625977	5032.214355	2.306637	3.385945	2011.331543	76649.320312	279.775269	201.895462	218.387299	91.439018	70.266068	379.269043	525.148376	315.916687	0.743431	0.000000	4.051331	3.701759	0.362979	0.529680	3.303484	4.884508	2.446809	2.305127	2.339227	1.961132	1.846746	2.578947	2.720282	2.499573	0.000000	0.000000	6752.000000		1
5433.717285	2230.517578	2.211041	3.170084	830.463196	44050.917969	115.865318	82.934067	112.642807	81.231850	46.382515	229.303726	290.148987	167.184891	0.585149	0.000000	3.735097	3.348406	0.344597	0.501071	2.919320	4.643955	2.063953	1.918733	2.051703	1.909726	1.666354	2.360411	2.462621	2.223197	0.000000	0.000000	6788.000000		1
7385.591309	2884.775879	1.865662	2.914133	482.500275	23231.623047	71.194275	53.237667	51.516941	46.626129	27.019718	70.044044	136.964264	103.943581	0.954402	99998.000000	3.868385	3.460112	0.270833	0.464509	2.683498	4.366079	1.852445	1.726219	1.711950	1.668629	1.431681	1.845371	2.136607	2.016798	0.000000	4.999991	6845.000000		1
19203.175781	3637.029297	2.531749	3.345856	1462.746826	62250.109375	197.676910	151.587341	154.920868	88.534142	61.699444	284.240540	392.307068	197.174255	1.058232	99998.000000	4.283373	3.560747	0.403421	0.524507	3.165169	4.794140	2.295956	2.180663	2.190110	1.947111	1.790281	2.453686	2.593626	2.294850	0.024581	4.999991	6893.000000		1
10202.253906	3490.055176	2.500912	2.843207	725.369385	40756.910156	91.642548	72.498695	99.197708	68.866051	36.767418	194.969376	255.382904	149.539749	0.714368	0.000000	4.008696	3.542832	0.398098	0.453808	2.860559	4.610201	1.962097	1.860330	1.996502	1.838005	1.565463	2.289966	2.407192	2.174757	0.000000	0.000000	6937.000000		1
6699.073730	2644.577393	1.915002	2.960389	925.026001	40764.164062	122.492271	95.737755	101.266899	61.338646	39.536613	225.621750	317.723785	181.589035	0.036307	0.000000	3.826015	3.422356	0.282169	0.471349	2.966154	4.610279	2.088109	1.981083	2.005467	1.787734	1.597000	2.353381	2.502050	2.259090	0.000000	0.000000	7008.000000		1
2439.163330	1233.797729	4.061284	3.379778	195.330185	16998.037109	28.203875	23.060198	44.208477	39.561283	21.345640	59.923210	80.282051	27.846161	0.989467	0.000000	3.387241	3.091244	0.608663	0.528888	2.290769	4.230399	1.450309	1.362863	1.645506	1.597270	1.329309	1.777595	1.904619	1.444765	0.000000	0.000000	7108.000000		1
7285.036621	2886.922119	1.856411	4.792130	863.980347	33956.960938	108.772720	87.676857	72.720726	39.188152	28.317972	128.767685	176.920258	157.073318	0.738891	99998.000000	3.862432	3.460435	0.268674	0.680529	2.936504	4.530929	2.036520	1.942885	1.861658	1.593155	1.452062	2.109807	2.247777	2.196102	0.000000	4.999991	7134.000000		1
14428.622070	2038.681274	1.218077	3.870092	977.693176	58145.890625	117.555206	97.699013	164.730240	98.707397	54.859711	301.703735	425.592957	241.203873	1.839663	99998.000000	4.159225	3.309349	0.085675	0.587721	2.990203	4.764519	2.070242	1.989890	2.216773	1.994350	1.739254	2.479581	2.628994	2.382384	0.264738	4.999991	7162.000000		1
6186.460938	1383.047607	2.278883	3.438369	345.067291	18863.986328	36.085911	31.904362	33.470901	2.442321	13.229239	24.435545	34.818493	27.460693	0.964733	0.000000	3.791442	3.140837	0.357722	0.536352	2.537904	4.275633	1.557338	1.503850	1.524667	0.387803	1.121535	1.388022	1.541810	1.438712	0.000000	0.000000	7180.000000		1
5775.725586	74.278015	0.848028	1.403101	287.651154	18595.431641	42.006691	33.803944	23.325399	42.888638	18.372915	47.344643	37.307072	91.667221	0.928805	0.000000	3.761606	1.870860	0.000000	0.147089	2.458866	4.269406	1.623318	1.528967	1.367829	1.632342	1.264178	1.675271	1.571791	1.962214	0.000000	0.000000	7235.000000		0
8420.928711	639.499573	2.198706	3.034399	590.640808	29476.628906	73.411484	60.906925	68.196884	44.196144	29.061153	141.077957	181.237488	100.187592	0.788854	0.000000	3.925360	2.805840	0.342167	0.482073	2.771323	4.469478	1.865764	1.784667	1.833765	1.645384	1.463313	2.149459	2.258248	2.000814	0.000000	0.000000	7270.000000		1
3319.746582	115.316414	1.674470	2.414567	153.224808	18039.138672	12.393546	12.137596	45.170605	22.138161	12.307201	31.777927	64.650581	30.162048	1.208062	99998.000000	3.521105	2.061891	0.223877	0.382839	2.185329	4.256216	1.093196	1.084133	1.654856	1.345142	1.090159	1.502126	1.810572	1.479461	0.082089	4.999991	7296.000000		0
13994.534180	1795.254028	1.779317	3.422950	579.123047	32418.226562	69.010986	62.013985	98.568626	85.922211	23.880472	94.353157	178.841431	115.726547	0.920497	0.000000	4.145958	3.254126	0.250253	0.534401	2.762771	4.510789	1.838918	1.792490	1.993739	1.934105	1.378043	1.974756	2.252468	2.063433	0.000000	0.000000	7334.000000		1
7048.831543	2173.992676	1.692973	2.371395	618.345154	32148.052734	86.027061	65.976593	88.114754	61.832047	45.105846	138.281006	190.790924	93.384857	0.180008	0.000000	3.848117	3.337258	0.228650	0.375004	2.791231	4.507154	1.934635	1.819390	1.945049	1.791214	1.654233	2.140763	2.280558	1.970276	0.000000	0.000000	7408.000000		1
9406.846680	1618.083984	1.251998	3.509295	684.636230	31765.365234	89.360580	68.977066	85.169777	39.357758	29.351025	124.240753	184.385986	148.213730	0.021409	0.000000	3.973444	3.209001	0.097604	0.545220	2.835460	4.501954	1.951146	1.838705	1.930285	1.595030	1.467623	2.094264	2.265728	2.170888	0.000000	0.000000	7421.000000		1
4996.933594	315.506561	2.602675	3.506211	444.314331	27387.257812	66.096855	43.715080	67.774414	36.813675	29.606976	119.183418	181.249832	173.016251	0.611667	99998.000000	3.698704	2.499008	0.415420	0.544838	2.647690	4.437549	1.820181	1.640631	1.831066	1.566009	1.471394	2.076216	2.258278	2.238087	0.000000	4.999991	7437.000000		1
5082.904785	2191.946289	1.847160	2.553336	778.317139	37972.230469	112.769241	80.164871	101.103462	44.470596	44.149887	175.887207	270.376038	166.515732	0.113673	99998.000000	3.706112	3.340830	0.266504	0.407108	2.891157	4.579466	2.052191	1.903984	2.004766	1.648073	1.644930	2.245234	2.431968	2.221455	0.000000	4.999991	7525.000000		1
15297.117188	6320.363281	2.975808	4.335737	1824.037598	77697.156250	250.633957	181.033966	217.178467	136.998184	77.460434	405.971130	557.052734	320.742737	1.367224	0.000000	4.184609	3.800742	0.473605	0.637063	3.261034	4.890405	2.399040	2.257760	2.336817	2.136715	1.889080	2.608495	2.745896	2.506157	0.135840	0.000000	7564.000000		1
17132.728516	6687.445312	2.920300	5.334868	1361.726562	63548.835938	184.635773	143.276672	211.917618	88.392288	85.823532	415.037323	521.429382	371.306824	1.214659	0.000000	4.233827	3.825260	0.465428	0.727124	3.134090	4.803108	2.266316	2.156175	2.326167	1.946414	1.933606	2.618087	2.717196	2.569733	0.084454	0.000000	7619.000000		1
6669.698242	2995.562256	1.489446	2.935719	427.353760	24180.683594	51.896240	47.467991	84.960083	57.795433	24.290609	90.816109	123.815193	119.960518	0.867326	0.000000	3.824106	3.476478	0.173025	0.467715	2.630788	4.383469	1.715136	1.676401	1.929215	1.761894	1.385438	1.958163	2.092774	2.079038	0.000000	0.000000	7700.000000		1
7936.966797	1812.772705	2.337474	3.897846	766.756226	35636.753906	94.587517	78.567497	91.334175	30.997742	32.373089	137.442230	194.001083	116.226112	0.279793	0.000000	3.899655	3.258343	0.368747	0.590825	2.884657	4.551898	1.975834	1.895243	1.960633	1.491330	1.510184	2.138120	2.287804	2.065304	0.000000	0.000000	7751.000000		1
5974.583496	1447.645752	1.686805	3.694319	427.683716	33101.929688	69.189850	44.640202	75.138382	41.081566	35.903969	150.588211	198.703796	126.723160	0.449903	0.000000	3.776308	3.160662	0.227065	0.567534	2.631123	4.519853	1.840042	1.649726	1.875862	1.613647	1.555142	2.177791	2.298206	2.102856	0.000000	0.000000	7814.000000		1
14547.664062	3432.108643	1.544953	1.763899	1033.188110	54211.527344	145.003571	104.137856	128.104675	84.136726	60.780491	280.293335	366.681213	268.828003	1.492567	99998.000000	4.162793	3.535561	0.188915	0.246474	3.014179	4.734092	2.161379	2.017609	2.107565	1.924986	1.783764	2.447613	2.564289	2.429475	0.173934	4.999991	7849.000000		1
8273.995117	1686.943848	1.258165	2.639680	494.576202	32932.308594	81.179420	50.733669	101.121964	58.686634	19.578657	136.680557	157.757904	124.968513	1.751949	99998.000000	3.917715	3.227101	0.099738	0.421551	2.694233	4.517622	1.909446	1.705296	2.004845	1.768539	1.291783	2.135707	2.197991	2.096801	0.243521	4.999991	7874.000000		1
9226.256836	2159.853760	2.038351	3.755994	615.619080	35876.816406	82.237144	63.817974	80.880302	58.834652	35.669605	183.454697	229.279053	147.075836	1.208035	99998.000000	3.965025	3.334424	0.309279	0.574725	2.789312	4.554814	1.915068	1.804943	1.907843	1.769633	1.552298	2.263529	2.360364	2.167541	0.082080	4.999991	7907.000000		1
2989.530518	705.164734	1.600460	2.343642	294.725250	18646.943359	33.313629	34.587215	46.786484	19.951790	13.454352	45.256950	33.276627	14.928379	1.143526	99998.000000	3.475603	2.848291	0.204245	0.369891	2.469417	4.270607	1.522622	1.538916	1.670120	1.299982	1.128863	1.655685	1.522139	1.174013	0.058246	4.999991	7941.000000		1
13123.759766	1187.945557	3.715905	5.236188	768.424500	42306.257812	99.129868	81.022148	83.171516	43.523888	42.068363	177.722031	262.457001	105.269592	0.994638	0.000000	4.118058	3.074796	0.570065	0.719015	2.885601	4.626405	1.996204	1.908604	1.919975	1.638728	1.623956	2.249741	2.419058	2.022303	0.000000	0.000000	7966.000000		1
24237.574219	9402.276367	1.813238	2.935719	2207.534424	89767.960938	269.265900	222.183380	235.967682	107.190758	102.605240	473.973724	713.786865	381.202545	2.017531	99998.000000	4.384489	3.973233	0.258455	0.467715	3.343908	4.953121	2.430181	2.346712	2.372853	2.030157	2.011169	2.675754	2.853569	2.581156	0.304820	4.999991	8015.000000		1
18443.681641	4219.825195	1.557288	2.670518	1298.997192	67520.710938	180.241440	124.891418	178.011902	98.898582	80.608932	410.383942	489.808716	337.829742	3.073287	0.000000	4.265848	3.625294	0.192369	0.426595	3.113608	4.829437	2.255855	2.096533	2.250449	1.995190	1.906383	2.613190	2.690027	2.528698	0.487603	0.000000	8058.000000		1
11283.051758	1498.971436	3.974939	4.937066	655.812561	38256.832031	94.939064	73.704437	115.587776	37.109711	52.454395	200.631134	230.734589	190.630569	0.454272	0.000000	4.052427	3.175793	0.599330	0.693469	2.816780	4.582709	1.977445	1.867494	2.062912	1.569488	1.719782	2.302398	2.363113	2.280193	0.000000	0.000000	8119.000000		1
4141.479492	1923.389526	3.592556	5.020327	513.846497	31921.689453	76.344124	57.980457	76.711082	30.942234	30.374826	118.893547	165.131119	138.558548	0.364639	99998.000000	3.617156	3.284067	0.555404	0.700732	2.710833	4.504086	1.882776	1.763282	1.884858	1.490552	1.482514	2.075158	2.217829	2.141633	0.000000	4.999991	8177.000000		1
14297.168945	5728.556641	2.063021	3.324270	978.029358	47528.300781	142.052429	97.847031	116.423470	51.890072	48.090904	220.647675	316.974426	236.646118	0.209186	0.000000	4.155250	3.758045	0.314504	0.521696	2.990352	4.676952	2.152449	1.990548	2.066041	1.715084	1.682063	2.343699	2.501024	2.374099	0.000000	0.000000	8216.000000		1
8377.222656	1675.882446	1.295170	2.830872	545.100159	25319.033203	72.029968	58.979588	72.029968	25.154057	19.569407	69.155922	104.939629	71.875786	1.453841	0.000000	3.923100	3.224244	0.112327	0.451920	2.736476	4.403447	1.857513	1.770702	1.857513	1.400608	1.291578	1.839829	2.020940	1.856583	0.162517	0.000000	8258.000000		1
24134.123047	8669.231445	3.321187	5.822099	2386.123047	99998.000000	343.028931	243.834305	341.453156	193.646454	109.330872	589.669434	822.072327	540.530090	0.248664	0.000000	4.382631	3.937981	0.521293	0.765080	3.377693	4.999991	2.535331	2.387095	2.533331	2.287009	2.038743	2.770609	2.914910	2.732820	0.000000	0.000000	8360.000000		1
6937.388184	3380.869385	2.217208	3.746742	630.020142	32325.019531	67.900841	64.406967	92.746529	59.957134	33.440063	143.844070	213.360794	139.039612	0.623942	0.000000	3.841196	3.529028	0.345806	0.573654	2.799354	4.509539	1.831875	1.808933	1.967298	1.777841	1.524267	2.157892	2.329115	2.143139	0.000000	0.000000	8410.000000		1
6782.973145	928.168335	2.106194	4.240141	517.685730	23936.546875	66.688934	55.528885	50.517807	40.720772	27.358931	107.092079	146.708878	136.156311	0.516706	0.000000	3.831420	2.967627	0.323498	0.627380	2.714066	4.379062	1.824054	1.744519	1.703444	1.609816	1.437099	2.029757	2.166456	2.134038	0.000000	0.000000	8517.000000		1
8588.128906	3764.529541	2.112361	4.015028	1622.009521	59512.839844	221.871918	162.328003	168.489319	111.418564	52.664089	284.012329	392.282410	256.412872	0.099308	0.000000	3.933898	3.575711	0.324768	0.603689	3.210053	4.774611	2.346102	2.210393	2.226572	2.046957	1.721515	2.453337	2.593599	2.408940	0.000000	0.000000	8550.000000		1
8696.701172	1828.453491	3.105325	3.675817	845.635193	38661.125000	110.052467	88.490967	93.418785	46.706306	42.648106	194.361893	271.797638	128.012161	0.004461	0.000000	3.939355	3.262084	0.492107	0.565354	2.927183	4.587275	2.041600	1.946899	1.970434	1.669376	1.629900	2.288611	2.434246	2.107251	0.000000	0.000000	8582.000000		1
9749.708984	2934.843506	1.088560	3.117660	1015.148315	40149.757812	130.395889	103.089386	116.038002	95.925858	28.173037	146.813721	222.047699	99.438240	2.058944	0.000000	3.988992	3.467585	0.036852	0.493829	3.006530	4.603683	2.115264	2.013214	2.064600	1.981936	1.449834	2.166767	2.346446	1.997553	0.313645	0.000000	8609.000000		1
9016.426758	4497.006836	2.235711	2.664350	1361.390503	58949.582031	190.578140	140.060333	157.202835	81.882515	65.699051	302.302002	402.908966	204.905182	1.900744	99998.000000	3.955034	3.652924	0.349416	0.425591	3.133983	4.770481	2.280073	2.146315	2.196460	1.913191	1.817559	2.480441	2.605207	2.311553	0.278924	4.999991	8667.000000		1
7185.074219	817.292542	3.429117	4.230890	416.341736	20278.074219	56.549603	46.663136	63.713127	38.454224	14.835867	68.801292	105.272675	67.256340	1.570673	0.000000	3.856431	2.912378	0.535182	0.626432	2.619450	4.307027	1.752430	1.668974	1.804229	1.584944	1.171313	1.837597	2.022316	1.827733	0.196086	0.000000	8738.000000		1
12975.172852	3195.499512	2.482410	2.917217	1147.807617	57123.503906	161.631088	117.095726	164.128906	95.996788	54.865879	303.680420	385.615356	212.016296	3.211442	0.000000	4.113113	3.504539	0.394873	0.464969	3.059869	4.756815	2.208525	2.068541	2.215185	1.982257	1.739302	2.482417	2.586154	2.326369	0.506700	0.000000	8804.000000		1
14399.777344	3495.507324	1.492530	3.675817	966.853882	40360.410156	117.055641	98.756737	115.140640	76.748093	49.321316	221.403198	297.972412	139.801300	0.500118	0.000000	4.158356	3.543510	0.173923	0.565354	2.985361	4.605956	2.068392	1.994567	2.061229	1.885068	1.693035	2.345184	2.474176	2.145511	0.000000	0.000000	8860.000000		1
10753.215820	1906.256226	1.711475	4.052033	929.543701	39238.812500	100.045738	91.059723	127.037704	62.075661	37.677120	162.682632	213.425552	110.943672	2.139562	0.000000	4.031538	3.280181	0.233371	0.607673	2.968270	4.593716	2.000199	1.959326	2.103933	1.792921	1.576078	2.211341	2.329247	2.045103	0.330325	0.000000	8889.000000		1
16906.443359	2909.883789	3.669649	4.212387	1085.790527	49967.667969	155.987839	115.045044	161.449142	88.370705	64.012245	278.831665	348.209625	205.589783	0.381912	0.000000	4.228052	3.463876	0.564625	0.624528	3.035746	4.698689	2.193091	2.060868	2.208036	1.946308	1.806263	2.445342	2.541841	2.313002	0.000000	0.000000	8945.000000		1
5744.539551	1904.279663	2.516331	4.452919	714.366577	31071.857422	100.792000	76.677162	56.623611	58.683548	38.343208	148.383347	221.341522	101.717125	1.129063	99998.000000	3.759255	3.279731	0.400768	0.648645	2.853921	4.492367	2.003426	1.884666	1.752998	1.768516	1.583688	2.171385	2.345063	2.007394	0.052718	4.999991	8996.000000		1
5852.272949	289.217682	1.970509	1.834825	325.433105	18690.798828	41.713734	33.711433	36.042740	15.834998	15.622220	27.525452	53.419605	32.073967	0.534708	99998.000000	3.767325	2.461225	0.294578	0.263595	2.512462	4.271628	1.620279	1.527777	1.556818	1.199618	1.193743	1.439734	1.727701	1.506153	0.000000	4.999991	9029.000000		1
24717.136719	7046.472656	2.827788	1.961258	2629.858643	99998.000000	358.268768	266.450439	329.167511	122.399757	124.727982	600.678406	810.147522	373.477753	2.584623	99998.000000	4.392998	3.847972	0.451447	0.292535	3.419932	4.999991	2.554209	2.425617	2.517417	2.087780	2.095964	2.778642	2.908564	2.572265	0.412397	4.999991	9067.000000		1
8077.326172	3693.908936	1.628214	2.954222	1195.022827	50496.027344	171.940018	123.633255	140.960785	79.082481	48.547298	217.745880	283.836578	163.314804	1.641900	0.000000	3.907268	3.567486	0.211711	0.470443	3.077376	4.703257	2.235377	2.092135	2.149098	1.898080	1.686165	2.337950	2.453068	2.213026	0.215347	0.000000	9147.000000		1
7521.220215	1850.122925	3.296517	4.428249	661.492798	27266.128906	78.157356	69.828178	102.824188	28.802120	29.122829	103.832565	157.427948	79.267502	1.031918	0.000000	3.876288	3.267200	0.518055	0.646232	2.820525	4.435624	1.892970	1.844031	2.012095	1.459424	1.464234	2.016334	2.197082	1.899095	0.013645	0.000000	9182.000000		1
2524.675537	713.974976	2.753779	5.933114	223.133163	18497.613281	27.898584	22.949184	30.929899	17.145588	16.803293	46.425686	80.655190	72.214996	0.338934	0.000000	3.402205	2.853683	0.439929	0.773283	2.348564	4.267116	1.445582	1.360767	1.490378	1.234152	1.225394	1.666758	1.906632	1.858627	0.000000	0.000000	9199.000000		1
11083.758789	3741.842529	2.087691	3.265679	1297.014404	58828.078125	175.107025	131.145248	192.949539	74.256432	53.539871	238.841736	318.704407	169.217087	0.960425	99998.000000	4.044687	3.573086	0.319666	0.513974	3.112945	4.769585	2.243304	2.117753	2.285444	1.870734	1.728677	2.378110	2.503388	2.228444	0.000000	4.999991	9239.000000		1
16712.152344	4217.928711	1.754647	3.540132	1142.953857	56435.207031	162.969421	114.264854	145.830002	89.335915	54.455742	251.124268	333.833221	171.690231	2.273018	99998.000000	4.223032	3.625099	0.244190	0.549019	3.058029	4.751550	2.212106	2.057913	2.163847	1.951026	1.736044	2.399889	2.523530	2.234746	0.356603	4.999991	9260.000000		1
7926.559082	2191.634766	2.494745	2.781532	850.976196	39387.425781	119.784744	88.287437	123.485237	63.466427	32.151062	134.916656	176.303513	115.720383	2.018544	99998.000000	3.899085	3.340768	0.397026	0.444284	2.929917	4.595357	2.078402	1.945899	2.091615	1.802544	1.507195	2.130066	2.246261	2.063410	0.305038	4.999991	9305.000000		1
3090.248535	928.328735	2.966557	3.219423	223.139343	18650.822266	13.164481	21.641678	43.079830	37.763466	20.392765	32.807896	75.169212	45.238449	0.006796	0.000000	3.489993	2.967702	0.472253	0.507778	2.348576	4.270698	1.119404	1.335291	1.634274	1.577072	1.309476	1.515978	1.876040	1.655508	0.000000	0.000000	9330.000000		1
18545.808594	2164.667480	1.134816	2.830872	1612.197144	68699.085938	228.961441	164.498962	195.771149	125.452660	56.515678	300.473328	451.369934	260.027008	2.147972	0.000000	4.268246	3.335391	0.054925	0.451920	3.207418	4.836951	2.359762	2.216163	2.291749	2.098480	1.752169	2.477806	2.654533	2.415019	0.332029	0.000000	9367.000000		1
9839.988281	2619.114990	1.924253	2.849375	950.263367	44896.929688	114.977196	94.498093	121.055252	43.468380	31.629908	204.125000	307.106445	87.245140	2.088902	99998.000000	3.992995	3.418154	0.284262	0.454750	2.977844	4.652216	2.060612	1.975423	2.082984	1.638173	1.500098	2.309896	2.487289	1.940741	0.319918	4.999991	9403.000000		1
10053.959961	2182.870850	3.185502	5.347203	732.782654	30727.251953	90.587906	79.252083	83.294868	68.647110	30.877476	138.018890	191.290482	126.695404	0.326665	0.000000	4.002337	3.339028	0.503178	0.728127	2.864975	4.487524	1.957070	1.899011	1.920618	1.836622	1.489642	2.139939	2.281693	2.102761	0.000000	0.000000	9460.000000		1
8003.365723	2021.017578	1.221161	1.227328	898.823486	44783.378906	130.250961	89.847809	98.284920	55.778667	39.949837	211.525970	247.904846	123.223114	1.853643	99998.000000	3.903273	3.305570	0.086773	0.088961	2.953674	4.651117	2.114781	1.953508	1.992487	1.746468	1.601515	2.325364	2.394285	2.090692	0.268026	4.999991	9511.000000		1
17874.958984	5451.294434	2.544085	3.151581	1353.008911	59502.886719	189.175034	141.056381	180.010162	82.977242	59.164612	297.479034	404.111633	289.606232	0.275266	99998.000000	4.252245	3.736500	0.405532	0.498528	3.131301	4.774538	2.276864	2.149393	2.255297	1.918959	1.772062	2.473456	2.606501	2.461808	0.000000	4.999991	9555.000000		1
6494.810059	2679.201660	1.711475	2.423819	791.176331	36186.425781	112.753822	82.126129	80.861801	47.079441	43.548557	153.591782	220.040176	181.743225	0.209816	0.000000	3.812567	3.428005	0.233371	0.384500	2.898273	4.558546	2.052131	1.914481	1.907743	1.672831	1.638974	2.186368	2.342502	2.259458	0.000000	0.000000	9637.000000		1
11508.189453	4648.785645	1.791652	2.886379	783.769226	44223.976562	104.844032	79.344597	115.017288	65.813156	46.098812	231.280411	339.698486	191.453918	1.029839	0.000000	4.061007	3.667340	0.253254	0.460353	2.894188	4.645658	2.020544	1.899517	2.060763	1.818313	1.663690	2.364139	2.531094	2.282064	0.012769	0.000000	9692.000000		1
2472.162354	940.854858	2.402232	3.194753	215.220291	20112.623047	27.072142	23.775625	39.120308	9.544171	16.815628	70.485016	84.318672	103.567368	0.129520	0.000000	3.393077	2.973523	0.380615	0.504437	2.332883	4.303469	1.432523	1.376132	1.592402	0.979738	1.225713	1.848097	1.925924	2.015223	0.000000	0.000000	9771.000000		1
8736.204102	736.575684	2.041435	1.289003	590.011719	27461.634766	77.771889	62.624565	77.343254	40.767025	15.575964	79.079399	111.181114	70.574448	0.312090	0.000000	3.941323	2.867217	0.309936	0.110254	2.770861	4.438726	1.890823	1.796745	1.888422	1.610309	1.192455	1.898063	2.046031	1.848647	0.000000	0.000000	9861.000000		1
16479.416016	8435.999023	2.223376	3.441453	2565.050781	99998.000000	355.666107	255.987320	363.495697	134.636032	108.245399	563.130798	809.533875	446.164581	3.094602	99998.000000	4.216942	3.926136	0.347013	0.536742	3.409096	4.999991	2.551043	2.408218	2.560499	2.129161	2.034410	2.750609	2.908235	2.649495	0.490605	4.999991	9895.000000		1
8224.589844	1771.546265	1.859494	4.005776	343.016602	27612.228516	44.304073	37.149799	75.570099	108.365662	26.439976	95.953613	148.142807	107.733498	0.533053	0.000000	3.915114	3.248353	0.269395	0.602687	2.535315	4.441102	1.646444	1.569956	1.878350	2.034892	1.422261	1.982061	2.170681	2.032351	0.000000	0.000000	9948.000000		1
4946.014648	561.601257	1.554204	2.701355	327.591736	16655.050781	41.127823	35.789871	36.135250	26.921040	13.065801	42.333565	51.920910	32.888073	1.536448	99998.000000	3.694255	2.749428	0.191508	0.431582	2.515333	4.221546	1.614136	1.553760	1.557931	1.430092	1.116136	1.626685	1.715342	1.517038	0.186518	4.999991	10001.000000		1
10266.302734	1688.935913	1.514116	2.103110	869.053101	41615.039062	107.699577	89.323578	101.828140	54.804207	38.990791	200.757553	288.730469	166.941284	1.025058	0.000000	4.011414	3.227613	0.180159	0.322862	2.939046	4.619250	2.032214	1.950966	2.007868	1.738814	1.590962	2.302672	2.460493	2.222564	0.010748	0.000000	10035.000000		1
7001.900391	1716.692749	2.507080	3.577137	389.112335	23874.068359	52.220032	37.060371	44.066628	42.210217	20.796734	99.792870	129.384430	99.703438	0.393696	0.000000	3.845216	3.234693	0.399168	0.553536	2.590075	4.377926	1.717837	1.568910	1.644110	1.625418	1.317995	1.999099	2.111882	1.998710	0.000000	0.000000	10061.000000		1
4529.330566	1536.824341	2.994310	3.749826	1340.137329	54805.253906	182.517242	131.166824	166.259781	82.872398	42.179379	204.020157	337.940765	191.700623	0.236372	0.000000	3.656034	3.186624	0.476297	0.574011	3.127149	4.738822	2.261304	2.117824	2.220787	1.918410	1.625100	2.309673	2.528841	2.282624	0.000000	0.000000	10100.000000		1
9700.837891	2292.192383	3.839255	3.213256	874.696350	37198.011719	135.308289	93.492790	102.454140	47.551250	34.846249	171.212265	226.981674	159.608154	0.747418	99998.000000	3.986809	3.360251	0.584247	0.506945	2.941857	4.570520	2.131324	1.970778	2.010530	1.677162	1.542156	2.233535	2.355991	2.203055	0.000000	4.999991	10156.000000		1
7757.909668	2519.652100	2.303553	4.856888	959.187683	37793.621094	115.489098	101.004776	87.824883	84.303253	38.466557	186.871490	258.596161	119.155663	0.593000	0.000000	3.889745	3.401340	0.362398	0.686358	2.981904	4.577418	2.062541	2.004342	1.943618	1.925844	1.585083	2.271543	2.412622	2.076115	0.000000	0.000000	10174.000000		1
3981.701904	896.991760	1.859494	1.470943	203.119705	17189.876953	27.898584	21.490576	12.455221	17.851763	3.941018	30.066452	15.134990	48.291348	0.331867	0.000000	3.600069	2.952788	0.269395	0.167596	2.307752	4.235273	1.445582	1.332248	1.095351	1.251681	0.595608	1.478082	1.179982	1.683869	0.000000	0.000000	10186.000000		1
2400.169434	775.171753	1.952007	2.423819	154.578568	16112.288086	22.304682	14.872872	15.455699	23.572100	6.756472	35.860798	64.021500	40.393894	0.135816	0.000000	3.380242	2.889398	0.290481	0.384500	2.189149	4.207157	1.348396	1.172395	1.189089	1.372398	0.829720	1.554620	1.806326	1.606316	0.000000	0.000000	10201.000000		1
8872.557617	1737.267456	2.470075	2.294302	481.272949	27151.179688	72.958176	53.138985	96.940414	52.867619	30.519762	117.101898	165.726288	135.329880	1.511899	99998.000000	3.948049	3.239867	0.392710	0.360651	2.682391	4.433789	1.863074	1.725413	1.986505	1.723190	1.484581	2.068564	2.219391	2.131394	0.179523	4.999991	10258.000000		1
10355.867188	2324.226318	1.282835	1.782401	632.024597	31908.005859	102.481888	66.325050	72.683723	65.298164	25.928076	100.141335	155.512939	91.306419	1.287661	0.000000	4.015186	3.366278	0.108171	0.251005	2.800734	4.503900	2.010647	1.821678	1.861437	1.814901	1.413770	2.000613	2.191767	1.960501	0.109802	0.000000	10278.000000		1
11045.943359	2403.996338	2.578006	2.605759	943.173828	46181.800781	134.676117	97.859367	84.577705	62.729412	44.115967	204.905182	246.979721	132.610016	0.280759	99998.000000	4.043203	3.380934	0.411284	0.415934	2.974592	4.664471	2.129291	1.990602	1.927256	1.797471	1.644596	2.311553	2.392661	2.122576	0.000000	4.999991	10357.000000		1
12354.330078	2967.562012	2.251129	2.707523	944.142151	46835.277344	117.280754	93.653145	127.194969	64.484062	48.790913	249.209259	326.142365	187.161362	2.373704	99998.000000	4.091819	3.472400	0.352400	0.432572	2.975037	4.670573	2.069227	1.971522	2.104470	1.809452	1.688339	2.396564	2.513407	2.272216	0.375427	4.999991	10393.000000		1
11570.956055	2125.867920	2.254213	2.497828	86.199753	7011.743652	0.000000	10.749913	6.145891	20.963257	7.891287	0.000000	0.000000	0.000000	0.936160	99998.000000	4.063369	3.327536	0.352995	0.397563	1.935506	3.845826	0.000000	1.031405	0.788585	1.321459	0.897148	0.000000	0.000000	0.000000	0.000000	4.999991	10490.000000		1
5946.521484	2005.685303	2.093859	2.929552	382.611816	23649.904297	59.331135	40.017677	60.731152	28.777451	20.772064	80.988228	115.692627	54.933723	2.059667	99998.000000	3.774263	3.302263	0.320947	0.466801	2.582758	4.373829	1.773283	1.602252	1.783412	1.459052	1.317480	1.908422	2.063306	1.739839	0.313797	4.999991	10513.000000		1
4713.448242	559.945312	1.230412	2.451572	306.252258	18789.322266	36.304855	30.202137	43.819927	25.554943	20.642548	70.565193	110.681549	54.810371	0.233634	0.000000	3.673339	2.748146	0.090050	0.389445	2.486079	4.273911	1.559965	1.480038	1.641672	1.407475	1.314763	1.848590	2.044075	1.738863	0.000000	0.000000	10528.000000		1
4920.580078	138.577057	1.458608	3.043650	459.211884	27763.113281	64.144852	49.447750	65.356758	27.004301	30.815802	129.735977	168.316635	105.201744	0.396149	0.000000	3.692016	2.141691	0.163939	0.483395	2.662013	4.443468	1.807162	1.694147	1.815290	1.431433	1.488773	2.113060	2.226127	2.022023	0.000000	0.000000	10574.000000		0
7826.094238	2425.113770	3.089906	5.606237	486.287109	28858.068359	60.617054	49.500175	60.928509	52.867619	19.513899	83.220856	132.887558	137.164703	0.203952	99998.000000	3.893545	3.384732	0.489945	0.748671	2.686893	4.460267	1.782595	1.694607	1.784821	1.723190	1.290344	1.920232	2.123484	2.137242	0.000000	4.999991	10619.000000		1
11656.949219	12833.947266	1.939672	3.139246	2155.965088	98575.101562	266.061890	217.964828	291.502747	147.362625	117.157402	582.163635	815.204834	499.291229	3.105823	99998.000000	4.066585	4.108360	0.287728	0.496825	3.333642	4.993767	2.424983	2.338387	2.464643	2.168387	2.068770	2.765045	2.911267	2.698354	0.492177	4.999991	10672.000000		1
6877.468262	1998.567993	1.939672	2.491661	680.195679	37492.492188	93.246094	67.355019	72.856415	42.231804	41.676731	156.185196	254.103149	124.700226	1.751208	99998.000000	3.837429	3.300719	0.287728	0.396489	2.832634	4.573944	1.969631	1.828370	1.862468	1.625640	1.619894	2.193640	2.405010	2.095867	0.243338	4.999991	10707.000000		1
6009.244629	1985.992554	2.812370	5.458218	292.014648	22054.535156	25.878736	24.574314	57.493225	33.082348	6.811979	36.656403	49.518677	76.106674	0.099737	99998.000000	3.778820	3.297978	0.449072	0.737051	2.465405	4.343498	1.412943	1.390481	1.759617	1.519596	0.833273	1.564150	1.694769	1.881423	0.000000	4.999991	10724.000000		1
16467.134766	6984.008301	2.695188	4.853805	1540.333618	91698.906250	171.101242	153.163132	303.698914	105.103065	88.638985	489.639130	585.873352	322.953796	0.168213	0.000000	4.216618	3.844105	0.430589	0.686082	3.187615	4.962364	2.233253	2.185154	2.482443	2.021615	1.947625	2.689876	2.767804	2.509140	0.000000	0.000000	10800.000000		1
8815.181641	2621.982910	1.708391	2.355976	782.541870	40575.933594	83.267113	84.102806	125.807289	41.642807	43.856934	188.866669	271.486206	192.681244	0.151471	99998.000000	3.945231	3.418630	0.232587	0.372171	2.893507	4.608269	1.920473	1.924811	2.099706	1.619540	1.642038	2.276155	2.433748	2.284839	0.000000	4.999991	10898.000000		1
7037.591309	2059.444092	1.705307	4.150712	901.737610	32803.238281	94.985321	92.983978	84.241577	25.576529	26.526321	131.869919	184.524765	163.262375	0.789333	0.000000	3.847424	3.313750	0.231803	0.618123	2.955080	4.515917	1.977656	1.968408	1.925526	1.407842	1.423677	2.120146	2.266055	2.212886	0.000000	0.000000	10919.000000		1
10183.566406	19.168520	2.423819	1.535702	514.145569	26078.841797	67.077484	51.196232	54.594509	38.861275	15.640723	64.940453	108.763466	58.415264	1.558143	99998.000000	4.007900	1.282589	0.384500	0.186307	2.711086	4.416288	1.826577	1.709238	1.737149	1.589517	1.194257	1.812515	2.036483	1.766526	0.192607	4.999991	10944.000000		0
6661.627930	2513.327148	4.366574	5.584651	483.721436	27183.650391	56.645199	48.334522	76.304031	44.951660	36.702660	131.370361	178.588562	123.614754	0.153850	0.000000	3.823580	3.400249	0.640141	0.746996	2.684595	4.434308	1.753163	1.684257	1.882547	1.652746	1.564698	2.118497	2.251854	2.092070	0.000000	0.000000	11003.000000		1
10681.299805	5744.092285	0.823358	1.301338	1490.710205	60522.960938	192.671997	147.458221	176.494705	70.324661	54.094944	335.347351	416.539093	213.450226	0.580076	99998.000000	4.028624	3.759221	0.000000	0.114390	3.173393	4.781920	2.284819	2.168669	2.246732	1.847108	1.733157	2.525495	2.619656	2.329297	0.000000	4.999991	11037.000000		1
16088.778320	3155.916748	1.483278	2.429986	1048.298462	50315.207031	146.301819	99.765114	118.896629	92.404228	42.574097	209.715820	268.507294	168.689758	1.165383	99998.000000	4.206523	3.499125	0.171223	0.385604	3.020485	4.701699	2.165250	1.998979	2.075170	1.965692	1.629145	2.321631	2.428956	2.227089	0.066469	4.999991	11050.000000		1
8123.721191	1058.218872	0.000000	1.844076	592.722351	25120.619141	87.396240	64.012245	71.437889	40.615925	20.895414	77.210648	91.087479	64.163353	2.174085	0.000000	3.909755	3.024575	0.000000	0.265779	2.772851	4.400030	1.941493	1.806263	1.853929	1.608696	1.320051	1.887677	1.959459	1.807287	0.337276	0.000000	11112.000000		1
18357.160156	7802.620605	2.503996	1.190323	2609.163574	99998.000000	367.211609	267.613007	341.431549	151.282059	115.159142	530.668274	705.392883	387.866486	1.850526	99998.000000	4.263805	3.892241	0.398634	0.075665	3.416501	4.999991	2.564916	2.427507	2.533304	2.179787	2.061298	2.724823	2.848431	2.588682	0.267295	4.999991	11161.000000		1
6462.868652	701.939087	1.279752	3.191670	411.648285	18071.693359	52.451313	44.905403	39.885078	38.121178	6.420344	35.034355	30.948402	57.968121	0.947048	0.000000	3.810425	2.846299	0.107126	0.504018	2.614526	4.256999	1.719756	1.652299	1.600810	1.581166	0.807558	1.544494	1.490638	1.763189	0.000000	0.000000	11191.000000		1
10306.980469	3925.729004	3.086823	5.014159	860.868835	44713.343750	106.866966	88.503304	113.062195	80.599678	46.444191	223.410706	284.086334	234.897629	0.281377	0.000000	4.013132	3.593920	0.489512	0.700198	2.934937	4.650437	2.028843	1.946959	2.053317	1.906333	1.666931	2.349104	2.453450	2.370879	0.000000	0.000000	11282.000000		1
11970.851562	2054.602539	1.924253	3.361275	639.826477	33918.472656	90.702011	65.245743	95.003822	50.123089	36.921604	157.992264	179.695618	134.716217	0.733605	99998.000000	4.078125	3.312728	0.284262	0.526504	2.806062	4.530437	1.957617	1.814552	1.977741	1.700038	1.567281	2.198636	2.254538	2.129420	0.000000	4.999991	11369.000000		1
10157.964844	2727.881348	2.439237	2.972724	686.045532	39246.199219	97.097679	73.621178	102.398628	47.881210	49.441582	177.068283	232.187027	142.111023	0.231076	0.000000	4.006807	3.435826	0.387254	0.473155	2.836353	4.593798	1.987209	1.867003	2.010294	1.680165	1.694092	2.248141	2.365838	2.152628	0.000000	0.000000	11409.000000		1
9619.525391	2122.090332	1.427771	1.739229	429.422943	23798.699219	55.704659	45.355629	67.706566	26.816193	25.514854	83.563156	110.663048	59.368137	1.096998	99998.000000	3.983154	3.326764	0.154659	0.240357	2.632885	4.376553	1.745892	1.656631	1.830631	1.428397	1.406793	1.922015	2.044003	1.773553	0.040206	4.999991	11470.000000		1
8396.114258	3330.098633	1.066974	1.572707	716.559143	34573.976562	108.236145	76.001823	95.762421	61.625435	21.758862	120.521759	148.321671	74.512383	3.198355	99998.000000	3.924078	3.522457	0.028154	0.196648	2.855252	4.538749	2.034372	1.880824	1.981195	1.789760	1.337636	2.081065	2.171205	1.872229	0.504927	4.999991	11499.000000		1
6771.187012	1576.530640	2.053770	2.695188	564.589417	26622.404297	62.340862	60.928509	66.883209	36.903103	20.645632	93.443451	128.780014	58.581783	0.820257	99998.000000	3.830665	3.197702	0.312552	0.430589	2.751733	4.425247	1.794773	1.784821	1.825317	1.567063	1.314828	1.970549	2.109848	1.767763	0.000000	4.999991	11534.000000		1
15370.532227	5565.948242	2.167868	3.712821	1143.265259	47042.250000	155.596207	116.984711	142.610580	70.747131	57.033749	221.649887	289.399628	209.305679	0.012324	0.000000	4.186689	3.745539	0.336033	0.569704	3.058147	4.672488	2.191999	2.068129	2.154152	1.849709	1.756132	2.345668	2.461498	2.320781	0.000000	0.000000	11557.000000		1
14808.570312	2197.829834	2.960389	3.978023	1158.150513	59027.515625	142.817200	112.729156	136.998184	64.286705	73.670517	341.863281	473.674622	287.170074	2.058890	0.000000	4.170513	3.341994	0.471349	0.599667	3.063765	4.771054	2.154781	2.052036	2.136715	1.808121	1.867294	2.533852	2.675480	2.458139	0.313633	0.000000	11584.000000		1
5340.529785	1889.875488	2.087691	4.132210	529.237427	24738.695312	64.595078	46.777233	37.701790	53.632385	12.245526	82.052124	114.357368	64.431641	0.911249	99998.000000	3.727584	3.276433	0.319666	0.616182	2.723650	4.393377	1.810199	1.670035	1.576362	1.729427	1.087977	1.914090	2.058264	1.809099	0.000000	4.999991	11610.000000		1
6409.452148	1589.611816	1.174904	3.089906	702.256714	30717.914062	99.533836	75.144547	85.105019	29.634729	20.673384	120.944237	192.977280	92.012596	0.837162	99998.000000	3.806821	3.201291	0.070003	0.489945	2.846496	4.487392	1.997971	1.875898	1.929955	1.471801	1.315412	2.082585	2.285506	1.963847	0.000000	4.999991	11664.000000		1
11419.282227	2757.392822	2.001346	2.901798	1489.590698	73621.218750	197.861923	153.946411	248.931732	72.073143	90.137680	422.759003	547.123108	433.117279	1.135238	0.000000	4.057639	3.440499	0.301322	0.462667	3.173067	4.867003	2.296362	2.187370	2.396080	1.857773	1.954906	2.626093	2.738085	2.636606	0.055087	0.000000	11689.000000		1
4148.942383	1315.313232	2.124696	2.892547	448.289276	21952.541016	53.237667	45.096596	39.965256	21.876043	19.504648	75.986404	118.949059	55.695404	0.250967	0.000000	3.617937	3.119029	0.327297	0.461280	2.651558	4.341485	1.726219	1.654144	1.601683	1.339969	1.290138	1.880736	2.075361	1.745819	0.000000	0.000000	11745.000000		1
11384.379883	3815.207764	3.685068	5.957783	1155.637207	40279.152344	131.601639	121.511642	107.742744	72.548035	45.775017	239.711349	330.283844	196.662354	0.678043	0.000000	4.056309	3.581518	0.566445	0.775085	3.062822	4.605080	2.119261	2.084618	2.032388	1.860626	1.660629	2.379689	2.518887	2.293721	0.000000	0.000000	11809.000000		1
4273.303223	1190.301514	2.007514	2.985059	288.329559	14118.761719	28.703440	32.996006	46.333176	28.330307	8.193494	14.860537	14.364055	66.442238	0.104318	0.000000	3.630764	3.075657	0.302659	0.474953	2.459889	4.149796	1.457934	1.518461	1.665892	1.452251	0.913469	1.172035	1.157277	1.822444	0.000000	0.000000	11859.000000		1
4850.489746	3170.237549	2.035268	2.053770	534.146729	30111.019531	66.750610	56.703789	78.012421	37.837475	29.761162	126.316109	159.392288	136.942673	1.281070	0.000000	3.685786	3.501092	0.308622	0.312552	2.727661	4.478725	1.824455	1.753612	1.892164	1.577922	1.473650	2.101459	2.202467	2.136539	0.107573	0.000000	11893.000000		1
8852.926758	2391.661377	1.427771	2.294302	535.081116	24943.507812	53.564541	54.810371	57.761509	31.534313	20.688803	94.458000	101.051033	49.503258	0.845322	0.000000	3.947087	3.378700	0.154659	0.360651	2.728420	4.396957	1.728877	1.738863	1.761639	1.498783	1.315735	1.975239	2.004541	1.694634	0.000000	0.000000	11905.000000		1
4315.365723	2392.253418	1.989012	1.437022	519.313965	24435.207031	78.860451	52.694927	65.140900	52.781273	16.723116	58.042130	64.672173	7.314628	1.863466	99998.000000	3.635018	3.378807	0.298637	0.157463	2.715430	4.388016	1.896859	1.721769	1.813854	1.722480	1.223317	1.763743	1.810717	0.864192	0.270322	4.999991	11917.000000		1
8654.081055	3669.266846	1.760815	2.050686	557.330261	32840.277344	62.757168	53.361015	86.242920	23.655359	31.673080	142.881958	248.407486	225.723511	0.651423	99998.000000	3.937221	3.564579	0.245714	0.311899	2.746113	4.516407	1.797663	1.727224	1.935723	1.373930	1.500690	2.154977	2.395165	2.353577	0.000000	4.999991	11933.000000		1
7367.665527	1464.868408	1.452441	3.466122	474.892670	23093.369141	44.405838	45.750347	44.004951	33.387638	17.645153	63.278320	74.993446	87.164963	1.140651	0.000000	3.867330	3.165799	0.162098	0.539844	2.676595	4.363487	1.647440	1.660394	1.643502	1.523586	1.246625	1.801255	1.875023	1.940342	0.057153	0.000000	11962.000000		1
2330.529297	704.273499	2.479326	2.907966	256.144592	20998.601562	24.617487	21.296299	42.709782	17.793173	17.379951	74.592560	102.827271	35.133034	0.854142	0.000000	3.367455	2.847741	0.394334	0.463589	2.408485	4.322190	1.391244	1.328304	1.630527	1.250253	1.240049	1.872696	2.012108	1.545716	0.000000	0.000000	11996.000000		1
20713.060547	3992.319092	2.944971	3.712821	1253.922241	61630.832031	175.418472	127.611275	179.118973	91.531532	62.920605	300.205048	391.533051	219.827408	0.092036	99998.000000	4.316244	3.601225	0.469081	0.569704	3.098271	4.789798	2.244075	2.105889	2.253142	1.961571	1.798793	2.477418	2.592768	2.342082	0.000000	4.999991	12026.000000		1
15778.001953	4969.364746	2.766114	3.873176	1754.798462	75462.687500	237.885773	173.543564	211.988541	85.438065	85.629257	410.057068	509.849945	417.522797	0.011384	0.000000	4.198052	3.696301	0.441870	0.588067	3.244227	4.877732	2.376369	2.239408	2.326312	1.931651	1.932622	2.612844	2.707442	2.620680	0.000000	0.000000	12128.000000		1
27290.736328	6889.408691	5.390375	5.572316	2097.081055	99524.757812	305.021851	216.308853	284.333038	123.170692	126.954437	637.118958	890.916809	390.197784	1.069588	0.000000	4.436015	3.838182	0.731619	0.746036	3.321615	4.997931	2.484331	2.335074	2.453827	2.090507	2.103648	2.804220	2.949837	2.591285	0.029217	0.000000	12255.000000		1
6200.343750	1608.971558	3.450704	4.810632	788.697021	36740.078125	107.187675	82.212479	105.365189	40.125610	57.191017	192.095337	265.509918	164.088821	0.843756	0.000000	3.792416	3.206548	0.537908	0.682202	2.896910	4.565140	2.030145	1.914938	2.022697	1.603422	1.757328	2.283517	2.424081	2.215079	0.000000	0.000000	12371.000000		1
3983.937500	562.125488	2.951138	2.895631	411.043884	22904.703125	55.229759	44.004951	46.872829	38.050251	24.161093	108.581528	169.685806	132.539093	0.471589	99998.000000	3.600312	2.749833	0.469990	0.461743	2.613888	4.359925	1.742173	1.643502	1.670921	1.580358	1.383117	2.035756	2.229645	2.122344	0.000000	4.999991	12418.000000		1
13782.496094	2891.930176	1.600460	1.942755	1135.229126	47818.007812	154.310287	114.742836	141.907486	38.084175	46.875912	217.576279	273.444366	161.520065	2.036739	99998.000000	4.139328	3.461188	0.204245	0.288418	3.055084	4.679592	2.188395	2.059726	2.152005	1.580745	1.670950	2.337611	2.436869	2.208226	0.308935	4.999991	12436.000000		1
12166.244141	4792.157715	2.396065	3.262596	1175.478027	56135.792969	151.864883	119.991356	164.172089	69.313194	71.339211	301.336792	392.553772	306.202911	1.854172	0.000000	4.085156	3.680531	0.379499	0.513563	3.070215	4.749240	2.181457	2.079150	2.215299	1.840816	1.853328	2.479052	2.593899	2.486009	0.268150	0.000000	12500.000000		1
17696.585938	5104.938477	2.587257	3.910181	1195.867676	67559.656250	162.035049	119.226593	196.461914	59.294128	80.152534	422.447540	541.908508	314.054108	0.751223	99998.000000	4.247890	3.707990	0.412840	0.592197	3.077683	4.829688	2.209609	2.076373	2.293278	1.773012	1.903917	2.625773	2.733926	2.497005	0.000000	4.999991	12575.000000		1
8373.685547	1663.192871	2.673601	4.804465	859.339294	34614.343750	100.943108	94.778709	98.883163	43.875435	41.793911	140.430374	184.845474	123.019592	0.778320	0.000000	3.922917	3.220942	0.427097	0.681645	2.934165	4.539256	2.004077	1.976711	1.995122	1.642221	1.621113	2.147461	2.266809	2.089974	0.000000	0.000000	12647.000000		1
5671.538086	552.285278	1.779317	2.639680	371.664520	24952.300781	65.224159	40.899628	51.449097	53.154404	23.013943	114.329613	148.522110	59.497654	1.144637	0.000000	3.753701	2.742163	0.250253	0.421551	2.570151	4.397110	1.814409	1.611719	1.711378	1.725539	1.361991	2.058159	2.171791	1.774500	0.058668	0.000000	12688.000000		1
9248.212891	139.341812	1.193407	2.214124	687.880371	26968.187500	94.319237	72.202660	63.839561	44.362667	32.428596	126.279099	173.953705	92.111275	0.417337	0.000000	3.966058	2.144081	0.076789	0.345202	2.837513	4.430852	1.974600	1.858553	1.805090	1.647018	1.510928	2.101331	2.240434	1.964313	0.000000	0.000000	12726.000000		0
3038.204346	677.438843	1.088560	1.770066	180.537491	18046.650391	30.969988	19.988794	20.028883	26.896370	6.105803	20.836823	32.736969	33.418476	1.161531	0.000000	3.482617	2.830870	0.036852	0.247989	2.256567	4.256397	1.490941	1.300787	1.301657	1.429694	0.785743	1.318831	1.515038	1.523987	0.065031	0.000000	12753.000000		1
17155.437500	4734.137207	1.970509	2.334390	678.530457	40720.757812	72.372261	67.139160	100.344856	55.846508	27.010468	153.138474	206.086258	116.078094	0.646243	99998.000000	4.234402	3.675241	0.294578	0.368173	2.831569	4.609816	1.859572	1.826976	2.001495	1.746996	1.431532	2.185084	2.314049	2.064750	0.000000	4.999991	12768.000000		1
12442.006836	4032.691406	2.611927	3.620309	1618.037720	65925.765625	218.951614	168.180939	213.277542	69.797340	61.187546	335.267151	457.509644	236.664612	2.174183	0.000000	4.094891	3.605595	0.416961	0.558746	3.208989	4.819055	2.340348	2.225777	2.328945	1.843839	1.786663	2.525391	2.660400	2.374133	0.337296	0.000000	12815.000000		1
4524.689453	930.709351	1.523367	3.367443	393.192108	21200.988281	37.381081	40.671429	39.024715	42.657356	12.285615	65.890244	91.488358	62.470379	0.971664	0.000000	3.655589	2.968814	0.182805	0.527300	2.594605	4.326356	1.572652	1.609289	1.591340	1.629994	1.089397	1.818821	1.961366	1.795674	0.000000	0.000000	12860.000000		1
18966.300781	3364.210938	2.056854	3.361275	1001.795715	52262.894531	112.121658	102.497307	138.509216	62.852764	46.410267	222.892639	331.921295	228.671570	0.534527	0.000000	4.277983	3.526883	0.313203	0.526504	3.000779	4.718194	2.049690	2.010712	2.141479	1.798324	1.666614	2.348096	2.521035	2.359212	0.000000	0.000000	12902.000000		1
13655.294922	4028.223145	1.119397	2.997394	1223.732422	55814.179688	170.953232	125.452660	179.282410	94.532013	62.914436	306.489716	366.964905	214.128647	2.589856	0.000000	4.135301	3.605114	0.048984	0.476744	3.087687	4.746745	2.232877	2.098480	2.253538	1.975579	1.798750	2.486416	2.564625	2.330675	0.413276	0.000000	12961.000000		1
13320.465820	2158.845215	2.402232	3.126911	773.111816	36681.308594	86.905922	76.963951	87.356148	43.752087	25.582697	130.386642	228.622223	105.466949	0.450532	0.000000	4.124519	3.334222	0.380615	0.495116	2.888242	4.564445	1.939049	1.886287	1.941293	1.640999	1.407946	2.115233	2.359118	2.023116	0.000000	0.000000	12986.000000		1
7299.804688	374.618744	2.914133	2.969640	578.127014	23683.675781	74.284180	62.106499	47.409401	23.652277	21.962387	58.020546	95.133339	66.713608	0.473386	0.000000	3.863311	2.573590	0.464509	0.472704	2.762023	4.374449	1.870896	1.793137	1.675864	1.373873	1.341680	1.763582	1.978333	1.824214	0.000000	0.000000	13072.000000		1
8889.422852	585.453979	1.051555	1.757731	427.116333	22948.521484	58.883991	45.892200	38.781097	43.092167	23.615271	60.635555	71.619835	52.503735	0.688689	0.000000	3.948874	2.767493	0.021832	0.244952	2.630546	4.360754	1.769997	1.661739	1.588620	1.634398	1.373193	1.782727	1.855033	1.720190	0.000000	0.000000	13206.000000		1
12431.229492	4805.800293	2.833956	4.647194	1491.178833	57835.847656	206.209610	151.362228	186.328751	83.785179	56.235062	299.088745	351.200836	259.885162	0.736552	0.000000	4.094514	3.681766	0.452393	0.667191	3.173530	4.762197	2.314309	2.180017	2.270280	1.923167	1.750007	2.475800	2.545556	2.414782	0.000000	0.000000	13239.000000		1
17767.861328	4192.419922	2.926468	2.670518	1544.459717	61387.234375	196.613022	161.489227	178.388123	68.116707	70.386337	282.760345	359.055115	305.203796	1.110221	0.000000	4.249635	3.622465	0.466344	0.426595	3.188776	4.788078	2.293612	2.208143	2.251366	1.833254	1.847488	2.451418	2.555161	2.484590	0.045409	0.000000	13302.000000		1
6993.484863	1689.697632	1.409269	3.459955	574.593018	28813.714844	85.894463	61.116619	76.359535	40.369225	47.649933	153.345078	177.777542	128.755341	0.041586	0.000000	3.844694	3.227809	0.148994	0.539070	2.759360	4.459599	1.933965	1.786159	1.882863	1.606050	1.678062	2.185670	2.249877	2.109765	0.000000	0.000000	13383.000000		1
7480.243652	1182.697021	1.877997	2.858626	376.583099	22209.707031	38.864361	37.442757	43.832264	62.902103	12.060502	47.279884	73.710609	30.818886	1.578446	0.000000	3.873916	3.072874	0.273695	0.456157	2.575861	4.346543	1.589552	1.573368	1.641794	1.798665	1.081365	1.674676	1.867530	1.488817	0.198230	0.000000	13399.000000		1
9369.600586	1528.886841	2.895631	3.293433	843.303894	38986.640625	111.153366	86.134995	115.510689	62.939106	41.103153	189.270630	249.992538	241.993317	0.450992	0.000000	3.971721	3.184375	0.461743	0.517649	2.925984	4.590916	2.045923	1.935180	2.062622	1.798921	1.613875	2.277083	2.397927	2.383803	0.000000	0.000000	13428.000000		1
9818.842773	2142.877686	1.865662	2.716774	939.954407	42696.585938	126.898933	97.535576	119.630562	65.658966	39.539700	215.957306	285.026886	214.554214	1.060877	0.000000	3.992060	3.330997	0.270833	0.434053	2.973107	4.630393	2.103458	1.989163	2.077842	1.817294	1.597033	2.334368	2.454886	2.331537	0.025665	0.000000	13487.000000		1
14681.772461	4933.115234	4.073619	5.464385	1583.684814	64855.929688	210.967819	161.208618	139.474426	62.427208	69.273109	341.419220	467.710663	274.212219	1.243717	99998.000000	4.166779	3.693121	0.609980	0.737541	3.199669	4.811950	2.324216	2.207388	2.144495	1.795374	1.840565	2.533288	2.669977	2.438087	0.094722	4.999991	13534.000000		1
5994.633789	2939.777588	2.130863	1.868746	755.960022	33519.710938	90.954872	79.751648	66.328140	86.862755	23.180464	100.295517	150.295258	77.371002	1.868506	99998.000000	3.777763	3.468314	0.328556	0.271550	2.878499	4.525301	1.958826	1.901740	1.821698	1.938834	1.365122	2.001281	2.176945	1.888578	0.271494	4.999991	13600.000000		1
14275.847656	1498.610718	3.370527	2.615010	783.917236	41822.527344	109.855110	77.216820	99.444405	46.623047	42.416828	192.338959	257.960907	164.847427	0.968623	99998.000000	4.154602	3.175689	0.527698	0.417473	2.894270	4.621410	2.040820	1.887712	1.997580	1.668601	1.627538	2.284067	2.411554	2.217082	0.000000	4.999991	13633.000000		1
7262.639648	2148.440674	3.370527	7.083348	498.116333	21252.158203	55.519634	52.189194	25.388422	11.638030	22.986189	44.270153	61.076530	110.410179	1.196272	0.000000	3.861094	3.332123	0.527698	0.850239	2.697331	4.327403	1.744447	1.717581	1.404636	1.065879	1.361467	1.646111	1.785874	2.043009	0.077830	0.000000	13671.000000		1
6221.356445	1809.966553	3.500043	3.706654	818.476685	39424.957031	103.277496	85.225288	69.418045	81.777664	39.064804	193.634125	243.208313	125.779533	2.300117	0.000000	3.793885	3.257671	0.544073	0.568982	2.913006	4.595771	2.014006	1.930568	1.841472	1.912635	1.591786	2.286982	2.385978	2.099610	0.361750	0.000000	13708.000000		1
8242.253906	2902.784912	2.217208	4.428249	1071.626953	45342.808594	133.701660	111.619011	120.127045	72.942757	48.938934	228.520462	288.850739	157.665390	0.246049	0.000000	3.916046	3.462815	0.345806	0.646232	3.030044	4.656508	2.126137	2.047738	2.079641	1.862982	1.689654	2.358925	2.460674	2.197736	0.000000	0.000000	13853.000000		1
11201.206055	1970.459717	1.378431	1.896499	731.721863	31165.312500	118.545082	74.786835	57.178684	45.596161	36.656403	136.779236	179.430420	152.808502	0.999795	99998.000000	4.049265	3.294568	0.139385	0.277953	2.864346	4.493671	2.073884	1.873825	1.757234	1.658928	1.564150	2.136020	2.253896	2.184148	0.000000	4.999991	13881.000000		1
7952.752441	2160.791260	2.053770	3.657314	834.176025	43582.984375	120.839386	87.587433	102.793350	44.189976	37.544518	170.419739	244.244446	180.078003	1.006768	0.000000	3.900517	3.334613	0.312552	0.563162	2.921258	4.639317	2.082208	1.942442	2.011965	1.645324	1.574547	2.231520	2.387825	2.255461	0.002930	0.000000	13944.000000		1
6847.941406	2259.492432	1.742312	3.416783	910.933350	41579.863281	119.590469	90.982628	119.167999	99.450577	36.927773	227.808121	303.674255	219.870575	0.692729	0.000000	3.835560	3.354011	0.241126	0.533617	2.959486	4.618883	2.077697	1.958959	2.076160	1.997607	1.567353	2.357569	2.482408	2.342167	0.000000	0.000000	14062.000000		1
16244.445312	6840.429688	2.920300	3.996526	1847.005371	75886.085938	245.348419	185.301865	230.984360	85.481239	84.981674	434.039307	579.752136	418.210480	2.110369	99998.000000	4.210705	3.835083	0.465428	0.601683	3.266468	4.880162	2.389783	2.267880	2.363583	1.931871	1.929325	2.637529	2.763242	2.621395	0.324358	4.999991	14105.000000		1
6886.549805	1573.708984	2.920300	2.016765	627.195435	28763.470703	83.566238	68.332565	79.652969	52.972466	33.933460	157.347763	218.970123	187.630081	0.559934	0.000000	3.838002	3.196924	0.465428	0.304655	2.797403	4.458841	1.922031	1.834628	1.901202	1.724050	1.530628	2.196861	2.340385	2.273303	0.000000	0.000000	14153.000000		1
16912.210938	4223.534668	3.959521	4.594771	1301.303833	58286.179688	188.878998	133.710907	160.372925	110.718559	60.502953	273.987091	366.249481	222.948151	1.373320	99998.000000	4.228200	3.625676	0.597643	0.662264	3.114379	4.765565	2.276184	2.126167	2.205131	2.044220	1.781777	2.437730	2.563777	2.348204	0.137772	4.999991	14308.000000		1
9887.751953	2830.903076	1.057722	2.565671	832.606384	36608.230469	116.142853	86.486534	105.821579	39.000046	34.463863	188.860489	264.239410	164.711731	2.701527	0.000000	3.995098	3.451925	0.024372	0.409201	2.920440	4.563579	2.064992	1.936949	2.024574	1.591065	1.537364	2.276141	2.421998	2.216725	0.431609	0.000000	14351.000000		1
9955.958008	2746.165039	1.779317	4.940149	754.782043	34264.234375	101.226807	77.148979	89.616531	73.238792	54.687023	192.665833	221.319931	199.030670	1.207844	99998.000000	3.998083	3.438727	0.250253	0.693740	2.877821	4.534841	2.005296	1.887330	1.952388	1.864741	1.737884	2.284805	2.345021	2.298920	0.082011	4.999991	14446.000000		1
9947.218750	4599.137207	1.384599	2.380646	919.447571	42171.273438	104.045349	95.386208	112.272758	58.233322	49.589603	200.776062	263.123077	159.620483	0.804773	0.000000	3.997702	3.662676	0.141324	0.376695	2.963527	4.625017	2.017223	1.979486	2.050274	1.765172	1.695391	2.302712	2.420159	2.203089	0.000000	0.000000	14476.000000		1
10067.342773	730.463684	2.618094	1.464776	643.989502	31793.732422	93.273849	65.615791	60.206917	59.781361	22.884426	98.497696	160.360580	94.646111	1.375485	0.000000	4.002915	2.863599	0.417985	0.165771	2.808879	4.502342	1.969760	1.817008	1.779646	1.776566	1.359540	1.993426	2.205098	1.976103	0.138456	0.000000	14496.000000		1
9655.321289	2345.066162	2.667434	3.826920	904.867615	44989.703125	119.183418	88.635902	107.622482	37.072708	33.393806	179.905319	249.992538	86.563629	0.592495	0.000000	3.984767	3.370155	0.426094	0.582849	2.956585	4.653113	2.076216	1.947610	2.031903	1.569054	1.523666	2.255044	2.397927	1.937335	0.000000	0.000000	14524.000000		1
10166.864258	929.889099	2.408400	5.371873	740.319336	35553.269531	75.277145	69.828178	93.733322	49.247307	32.474854	166.904282	222.704529	147.785095	0.559927	0.000000	4.007187	2.968431	0.381729	0.730126	2.869419	4.550879	1.876663	1.844031	1.971894	1.692382	1.511547	2.222467	2.347729	2.169631	0.000000	0.000000	14547.000000		1
18020.117188	3153.751953	2.383730	3.657314	1251.686523	54268.441406	182.520325	131.749649	157.363190	64.653664	48.325272	269.142548	374.106842	262.453918	3.108568	0.000000	4.255758	3.498827	0.377257	0.563162	3.097496	4.734547	2.261311	2.119750	2.196903	1.810593	1.684174	2.429982	2.572996	2.419053	0.492560	0.000000	14592.000000		1
9003.447266	1121.861084	1.588125	3.157748	760.616516	33790.300781	116.870613	82.058289	83.223938	47.797951	38.916782	122.945580	148.420349	70.469597	0.533906	99998.000000	3.954409	3.049939	0.200885	0.499378	2.881166	4.528792	2.067705	1.914122	1.920248	1.679409	1.590137	2.089713	2.171494	1.848002	0.000000	4.999991	14674.000000		1
5984.454590	873.882202	2.679769	3.318103	331.856537	23291.136719	39.172733	35.860798	66.747528	29.264681	22.850504	85.573753	117.545952	106.160789	0.215321	0.000000	3.777025	2.941453	0.428097	0.520890	2.520950	4.367191	1.592984	1.554620	1.824435	1.466344	1.358896	1.932341	2.070208	2.025964	0.000000	0.000000	14701.000000		1
10032.081055	2069.820801	2.285050	3.953353	661.070312	33420.906250	91.096725	70.019371	77.272324	81.126999	36.061241	141.414093	194.423553	147.069672	0.468812	0.000000	4.001391	3.315933	0.358896	0.596966	2.820248	4.524018	1.959503	1.845218	1.888024	1.909165	1.557041	2.150493	2.288749	2.167523	0.000000	0.000000	14774.000000		1
8680.184570	2577.903809	3.604891	6.614620	668.560730	34337.308594	78.650757	65.097725	72.924255	48.874176	39.632210	161.594070	237.700745	146.147629	0.658486	0.000000	3.938529	3.411267	0.556892	0.820505	2.825141	4.535766	1.895703	1.813566	1.862872	1.689079	1.598048	2.208426	2.376030	2.164792	0.000000	0.000000	14815.000000		1
9406.044922	3251.617432	3.271847	3.244093	800.951782	36715.535156	108.183723	79.144157	70.358582	68.909225	32.027710	162.284836	237.842606	166.617493	1.553403	99998.000000	3.973407	3.512100	0.514793	0.511093	2.903606	4.564850	2.034162	1.898419	1.847317	1.838277	1.505526	2.210278	2.376290	2.221721	0.191284	4.999991	14848.000000		1
9036.249023	905.953125	1.797820	2.846291	603.481506	31726.658203	74.062157	56.728458	79.227417	52.068928	27.547039	99.191544	153.320404	71.561241	0.716876	0.000000	3.955988	2.957106	0.254746	0.454279	2.780664	4.501424	1.869596	1.753801	1.898875	1.716579	1.440075	1.996475	2.185600	1.854678	0.000000	0.000000	14867.000000		1
14232.034180	5221.904297	2.544085	3.718989	1787.103760	85940.000000	256.138428	176.075317	248.299561	137.004349	115.658707	501.847656	666.167725	395.511078	1.105038	0.000000	4.153267	3.717829	0.405532	0.570425	3.252150	4.934196	2.408475	2.245698	2.394976	2.136734	2.063178	2.700572	2.823584	2.597159	0.043377	0.000000	14891.000000		1
10829.713867	2349.093506	2.399149	3.154665	782.992126	36000.347656	92.080437	72.023804	72.723808	38.355541	24.549644	123.645592	177.694275	133.421036	2.634139	0.000000	4.034617	3.370900	0.380057	0.498953	2.893757	4.556307	1.964167	1.857476	1.861677	1.583828	1.390045	2.092179	2.249673	2.125224	0.420639	0.000000	14935.000000		1
5780.554688	2751.623291	1.955090	2.109277	884.144897	35891.609375	129.563278	96.850983	91.179985	50.218685	34.827747	165.272980	192.844681	137.713608	0.007475	0.000000	3.761970	3.439589	0.291167	0.324134	2.946523	4.554993	2.112482	1.986104	1.959900	1.700865	1.541925	2.218202	2.285208	2.138977	0.000000	0.000000	15018.000000		1
13673.079102	3206.076904	2.507080	3.367443	1116.880859	53951.996094	155.025711	115.834480	170.037354	74.663483	47.298386	288.095215	404.728363	168.748352	1.363396	0.000000	4.135866	3.505974	0.399168	0.527300	3.048007	4.732008	2.190404	2.063838	2.230544	1.873108	1.674846	2.459536	2.607164	2.227240	0.134622	0.000000	15047.000000		1
5007.788086	883.781006	1.227328	2.405316	137.627258	20818.480469	0.505733	14.394893	39.663048	33.631256	7.959130	38.916782	59.759773	61.317062	1.972672	99998.000000	3.699646	2.946345	0.088961	0.381172	2.138705	4.318449	0.000000	1.158208	1.598386	1.526743	0.900866	1.590137	1.776409	1.787581	0.295055	4.999991	15071.000000		1
6703.011719	2112.795898	2.226459	3.333522	776.331238	40311.800781	121.212517	79.986015	92.706436	51.541611	44.066628	201.463730	272.824524	160.446930	0.285347	0.000000	3.826270	3.324857	0.347615	0.522903	2.890047	4.605432	2.083547	1.903014	1.967110	1.712158	1.644110	2.304197	2.435884	2.205331	0.000000	0.000000	15101.000000		1
13966.718750	2429.156494	2.063021	2.460824	959.622498	53847.171875	157.381683	102.299950	134.432510	87.738533	60.894588	283.056366	381.609589	218.226944	0.036215	0.000000	4.145094	3.385456	0.314504	0.391080	2.982100	4.731163	2.196954	2.009876	2.128504	1.943190	1.784579	2.451873	2.581619	2.338908	0.000000	0.000000	15165.000000		1
6976.187988	785.048950	2.315888	2.516331	630.239136	37528.945312	77.737968	65.813156	94.917480	20.235495	32.077049	144.615005	197.917435	95.392372	1.941245	99998.000000	3.843618	2.894897	0.364717	0.400768	2.799505	4.574367	1.890633	1.818313	1.977346	1.306114	1.506194	2.160213	2.296484	1.979514	0.288080	4.999991	15196.000000		1
2605.222656	539.802307	3.734408	4.375825	114.258690	16716.195312	22.557549	14.499740	29.856758	21.370310	20.565454	42.284225	70.454178	51.023540	2.381142	3620.154297	3.415845	2.732235	0.572222	0.641060	2.057889	4.223137	1.353292	1.161360	1.475043	1.329811	1.313138	1.626178	1.847907	1.707771	0.376785	3.558727	15257.000000		1
8740.786133	1793.755371	1.816322	2.645848	549.855286	30888.675781	79.474113	56.635944	89.628868	39.610622	21.835955	96.863319	150.831833	81.854759	0.302904	0.000000	3.941550	3.253763	0.259193	0.422565	2.740248	4.489799	1.900226	1.753092	1.952448	1.597812	1.339172	1.986159	2.178493	1.913044	0.000000	0.000000	15275.000000		1
11159.819336	2576.179932	4.659529	3.382861	895.702759	40779.664062	125.298470	89.687454	105.994270	60.724983	39.441017	245.425522	322.133514	201.115280	1.741959	0.000000	4.047657	3.410976	0.668342	0.529284	2.952164	4.610444	2.097946	1.952732	2.025282	1.783367	1.595948	2.389920	2.508036	2.303445	0.241038	0.000000	15308.000000		1
6905.527344	2750.756592	3.355108	4.394328	1149.580811	54335.593750	142.074005	119.291351	129.048294	62.199009	66.146194	309.024536	396.840179	298.875946	1.575071	0.000000	3.839197	3.439452	0.525706	0.642892	3.060539	4.735085	2.152515	2.076609	2.110752	1.793783	1.820505	2.489993	2.598616	2.475491	0.197300	0.000000	15359.000000		1
6869.755859	1532.593506	1.887248	2.824705	465.154236	22026.775391	68.027275	50.024410	67.379692	7.940627	31.932116	71.733932	71.551987	111.656013	0.184870	0.000000	3.836941	3.185427	0.275829	0.450973	2.667597	4.342951	1.832683	1.699182	1.828529	0.899855	1.504228	1.855725	1.854622	2.047882	0.000000	0.000000	15391.000000		1
5937.069824	1599.914551	5.085085	7.505820	689.079956	28391.173828	77.078049	71.283707	85.351723	32.696880	26.504734	118.319969	141.525101	111.495659	1.411031	0.000000	3.773572	3.204097	0.706298	0.875398	2.838270	4.453183	1.886931	1.852990	1.931212	1.514506	1.423323	2.073058	2.150833	2.047258	0.149537	0.000000	15410.000000		1
9532.924805	1858.415161	1.400017	3.200921	812.981445	37295.148438	103.758560	79.970596	107.036575	52.047344	40.797863	185.610229	263.474640	146.856888	0.496923	0.000000	3.979226	3.269143	0.146133	0.505275	2.910081	4.571652	2.016024	1.902930	2.029532	1.716399	1.610637	2.268602	2.420739	2.166894	0.000000	0.000000	15429.000000		1
1183.797974	0.000000	1.930420	1.652884	81.725243	13100.740234	10.210259	10.746830	20.075140	12.945536	6.284659	0.000000	0.000000	2.729109	1.502184	99998.000000	3.073277	0.000000	0.285652	0.218242	1.912356	4.117296	1.009037	1.031280	1.302659	1.112120	0.798282	0.000000	0.000000	0.436021	0.176723	4.999991	15456.000000		0
15860.359375	1677.279419	1.483278	1.995179	884.317566	39831.332031	131.432022	92.194534	112.846336	60.410442	33.193363	153.397507	223.370621	125.119614	1.127033	0.000000	4.200313	3.224605	0.171223	0.299982	2.946608	4.600225	2.118701	1.964705	2.052487	1.781112	1.521051	2.185818	2.349026	2.097325	0.051936	0.000000	15586.000000		1
5215.200684	1340.686279	1.366096	2.288134	508.594879	18495.744141	53.327095	53.768070	37.236145	31.737839	13.540697	32.669128	45.096596	14.894458	1.166069	99998.000000	3.717271	3.127327	0.135481	0.359481	2.706372	4.267072	1.726948	1.730524	1.570965	1.501577	1.131641	1.514138	1.654144	1.173025	0.066724	4.999991	15654.000000		1
7640.751953	1958.553467	1.187239	1.683721	478.861450	24539.574219	64.490227	48.695320	57.545650	29.696404	23.078701	110.320755	168.187119	87.800209	0.085870	0.000000	3.883136	3.291935	0.074538	0.226270	2.680210	4.389867	1.809494	1.687487	1.760013	1.472704	1.363211	2.042657	2.225793	1.943496	0.000000	0.000000	15702.000000		1
7257.967773	1985.900024	1.742312	2.991227	0.000000	3853.103760	0.000000	0.000000	0.000000	3.311935	0.000000	0.000000	0.000000	0.000000	0.024613	99998.000000	3.860815	3.297957	0.241126	0.475849	0.000000	3.585811	0.000000	0.000000	0.000000	0.520082	0.000000	0.000000	0.000000	0.000000	0.000000	4.999991	15741.000000		1
8679.552734	2022.217163	2.682853	3.854673	789.196594	36093.902344	102.972206	80.904968	103.909660	44.791306	33.859451	142.811020	189.483414	146.163055	0.769808	0.000000	3.938497	3.305828	0.428597	0.585988	2.897185	4.557434	2.012720	1.907975	2.016656	1.651194	1.529680	2.154762	2.277571	2.164838	0.000000	0.000000	15763.000000		1
15198.810547	2765.737549	1.285919	2.164785	908.423157	40095.640625	128.983536	91.599373	118.970642	60.521458	30.029448	133.911362	217.181549	110.058640	1.728850	0.000000	4.181809	3.441811	0.109214	0.335415	2.958288	4.603097	2.110534	1.961892	2.075440	1.781909	1.477547	2.126817	2.336823	2.041624	0.237757	0.000000	15786.000000		1
4632.663574	1966.808594	1.116313	1.933504	653.040283	32383.335938	77.170563	65.677467	91.963257	35.284138	29.323273	142.860367	195.015640	107.406624	0.536533	99998.000000	3.665831	3.293762	0.047786	0.286345	2.814940	4.510322	1.887452	1.817416	1.963614	1.547580	1.467212	2.154912	2.290069	2.031031	0.000000	4.999991	15820.000000		1
4417.804199	2580.515869	1.535702	1.575791	519.779602	24471.148438	62.914436	53.120483	72.492531	80.917305	14.342469	88.194931	110.206657	58.643459	1.726715	99998.000000	3.645206	3.411706	0.186307	0.197498	2.715819	4.388654	1.798750	1.725262	1.860293	1.908041	1.156624	1.945444	2.042208	1.768220	0.237221	4.999991	15845.000000		1
16438.705078	3340.780762	3.244093	6.537526	1006.045105	54620.789062	117.508949	91.269417	150.763992	67.755905	58.069885	317.788544	402.461823	189.686935	0.513793	99998.000000	4.215868	3.523848	0.511093	0.815413	3.002617	4.737358	2.070071	1.960325	2.178298	1.830947	1.763951	2.502138	2.604725	2.278037	0.000000	4.999991	15903.000000		1
11513.977539	2224.458008	4.027363	3.453787	788.795715	40124.746094	114.684242	81.722160	123.352631	59.898540	43.616402	250.874481	343.537750	182.794785	0.153217	0.000000	4.061225	3.347224	0.605021	0.538296	2.896965	4.603412	2.059504	1.912340	2.091148	1.777416	1.639650	2.399457	2.535975	2.261964	0.000000	0.000000	15990.000000		1
5596.116211	162.784409	2.248045	3.891678	265.232361	19187.111328	34.596466	28.857628	36.881516	19.479979	20.105976	65.708305	79.714645	50.298862	0.800259	0.000000	3.747887	2.211613	0.351805	0.590137	2.423626	4.283010	1.539032	1.460261	1.566809	1.289588	1.303325	1.817620	1.901538	1.701558	0.000000	0.000000	16026.000000		0
7986.430176	2127.295654	1.187239	2.812370	596.166870	28532.039062	79.153404	58.951832	52.136772	39.459522	23.732454	84.198402	128.628906	87.815628	1.331185	0.000000	3.902353	3.327828	0.074538	0.449072	2.775368	4.455333	1.898470	1.770497	1.717144	1.596152	1.375343	1.925304	2.109339	1.943572	0.124238	0.000000	16052.000000		1
16204.726562	4319.025879	1.899583	2.346725	1357.838013	60734.199219	166.879608	141.821152	190.735413	65.958092	84.855240	382.112244	485.935547	227.135864	1.298340	99998.000000	4.209642	3.635386	0.278658	0.370462	3.132848	4.783433	2.222403	2.151741	2.280431	1.819268	1.928679	2.582191	2.686579	2.356286	0.113388	4.999991	16118.000000		1
14356.454102	4080.104004	3.641896	5.211518	1727.575195	72689.375000	238.265076	174.687637	219.007126	99.580093	88.194931	400.334045	475.481689	362.000092	1.028872	0.000000	4.157047	3.610671	0.561327	0.716964	3.237437	4.861471	2.377060	2.242262	2.340458	1.998173	1.945444	2.602422	2.677134	2.558709	0.012361	0.000000	16149.000000		1
14481.721680	2081.767334	2.618094	3.669649	895.699646	40189.121094	116.093513	86.671562	106.355064	57.857105	45.552990	183.315933	252.305344	116.543739	2.386559	0.000000	4.160820	3.318432	0.417985	0.564625	2.952163	4.604108	2.064808	1.937877	2.026758	1.762357	1.658517	2.263200	2.401927	2.066489	0.377772	0.000000	16201.000000		1
24651.359375	5150.485352	2.716774	3.725156	1968.621826	80291.539062	273.117493	202.583130	264.785217	145.555557	83.365791	425.848907	538.883362	261.695312	0.067850	0.000000	4.391841	3.711848	0.434053	0.571145	3.294162	4.904670	2.436350	2.306603	2.422894	2.163029	1.920988	2.629256	2.731495	2.417796	0.000000	0.000000	16275.000000		1
11347.393555	2274.917236	3.022064	3.422950	798.617432	31566.062500	101.146629	83.008080	83.264030	62.390202	26.168608	122.720467	170.573929	89.397583	0.841358	99998.000000	4.054896	3.356966	0.480304	0.534401	2.902339	4.499220	2.004951	1.919120	1.920457	1.795116	1.417781	2.088917	2.231913	1.951326	0.000000	4.999991	16316.000000		1
5894.961426	623.649170	1.279752	4.323402	332.041565	21006.023438	42.459999	29.924601	17.968946	42.222549	2.035268	33.736103	36.662571	77.420341	0.886449	0.000000	3.770481	2.794940	0.107126	0.635826	2.521193	4.322344	1.627980	1.476028	1.254523	1.625544	0.308622	1.528095	1.564223	1.888855	0.000000	0.000000	16349.000000		1
14320.848633	3217.162842	2.507080	4.533096	1054.484497	59214.968750	141.913651	110.940582	169.596375	89.702873	61.428078	346.032501	429.962616	248.012772	1.182334	99998.000000	4.155969	3.507473	0.399168	0.656395	3.023040	4.772431	2.152024	2.045090	2.229417	1.952806	1.788367	2.539117	2.633431	2.394474	0.072740	4.999991	16389.000000		1
14618.429688	3979.611084	1.945839	3.281098	1555.912720	64299.394531	223.463135	158.343811	198.154892	88.916527	79.489532	401.771057	602.278870	342.763733	1.187457	0.000000	4.164901	3.599841	0.289107	0.516019	3.191985	4.808207	2.349206	2.199601	2.297005	1.948982	1.900310	2.603979	2.779798	2.534995	0.074618	0.000000	16422.000000		1
10694.720703	1025.589844	0.740097	2.371395	613.639343	31574.681641	84.445099	61.483582	59.710434	27.719728	15.690063	80.528755	116.972382	116.849030	3.223418	99998.000000	4.029170	3.010974	0.000000	0.375004	2.787913	4.499339	1.926574	1.788759	1.776050	1.442789	1.195625	1.905951	2.068083	2.067625	0.508317	4.999991	16440.000000		1
13938.863281	3415.447266	3.247177	3.111492	1493.726074	82379.132812	202.743484	148.309326	214.726898	83.334953	90.421387	460.426880	577.883362	289.464386	0.192995	0.000000	4.144228	3.533448	0.511506	0.492969	3.174271	4.915817	2.306947	2.171169	2.331887	1.920827	1.956271	2.663161	2.761840	2.461595	0.000000	0.000000	16458.000000		1
8327.713867	1981.296021	2.716774	4.452919	884.909668	37389.714844	98.198578	82.110710	76.489059	42.691280	30.072620	151.578094	196.964554	133.162003	1.455355	0.000000	3.920526	3.296949	0.434053	0.648645	2.946899	4.572752	1.992105	1.914400	1.883599	1.630339	1.478171	2.180636	2.294388	2.124380	0.162969	0.000000	16483.000000		1
5528.236816	2788.489258	1.014550	1.353761	833.898438	35724.949219	123.716515	91.883080	118.267548	60.882256	39.311501	154.782104	187.062683	88.947357	2.238024	0.000000	3.742587	3.445369	0.006273	0.131542	2.921113	4.552972	2.092428	1.963235	2.072865	1.784491	1.594520	2.189721	2.271987	1.949133	0.349865	0.000000	16544.000000		1
32924.269531	8581.616211	2.972724	3.315019	1770.469971	93641.812500	221.159576	180.633087	295.681213	143.264328	107.095161	590.862854	773.216675	492.488495	2.589697	99998.000000	4.517516	3.933569	0.473155	0.520486	3.248089	4.971470	2.344706	2.256797	2.470824	2.156138	2.029770	2.771487	2.888301	2.692396	0.413249	4.999991	16589.000000		1
14469.408203	5435.046387	2.941887	2.898715	1801.742188	70679.578125	238.394592	185.277191	198.602020	103.277496	70.167389	372.972046	489.339996	287.777588	0.893781	0.000000	4.160451	3.735203	0.468626	0.462205	3.255693	4.849294	2.377296	2.267822	2.297984	2.014006	1.846135	2.571676	2.689611	2.459057	0.000000	0.000000	16653.000000		1
19460.785156	2737.404053	1.819406	1.523367	1235.197754	61404.320312	160.400665	125.514336	176.090729	91.929337	55.957523	302.329742	404.845551	231.964996	2.530436	99998.000000	4.289160	3.437339	0.259930	0.182805	3.091737	4.788199	2.205206	2.098693	2.245737	1.963454	1.747859	2.480481	2.607289	2.365422	0.403195	4.999991	16687.000000		1
4815.387695	2661.170898	1.227328	2.100026	598.985413	25419.886719	75.203140	61.736450	58.868572	31.639160	26.973463	105.960350	136.467773	71.709259	0.245968	0.000000	3.682631	3.425073	0.088961	0.322225	2.777416	4.405174	1.876236	1.790542	1.769884	1.500225	1.430937	2.025143	2.135030	1.855575	0.000000	0.000000	16717.000000		1
24879.398438	7193.301758	2.898715	4.280230	2339.176270	99998.000000	299.939850	234.259293	273.487549	145.120743	123.411224	668.298584	900.242004	487.178314	1.791931	99998.000000	4.395840	3.856928	0.462205	0.631467	3.369063	4.999991	2.477034	2.369697	2.436938	2.161730	2.091355	2.824970	2.954359	2.687688	0.253321	4.999991	16743.000000		1
8886.930664	1934.182617	2.365228	3.009729	521.077820	29708.205078	60.718815	44.038872	85.296211	47.076355	23.892807	132.017944	171.267761	162.731979	1.136318	0.000000	3.948752	3.286498	0.373873	0.478527	2.716902	4.472877	1.783323	1.643836	1.930930	1.672803	1.378267	2.120633	2.233676	2.211473	0.055500	0.000000	16765.000000		1
11762.840820	2456.287354	0.977545	1.850243	873.163696	45336.273438	103.339172	92.931549	103.311417	29.397282	51.794476	216.694321	300.948242	210.529922	0.807329	0.000000	4.070512	3.390279	0.000000	0.267229	2.941096	4.656446	2.014265	1.968163	2.014148	1.468307	1.714283	2.335848	2.478492	2.323314	0.000000	0.000000	16805.000000		1
8392.422852	1571.208008	1.378431	1.915002	1135.889038	55044.738281	162.207748	117.024803	168.884033	74.780663	66.627258	294.284271	378.686188	229.115616	0.573526	99998.000000	3.923887	3.196234	0.139385	0.282169	3.055336	4.740716	2.210072	2.068278	2.227589	1.873789	1.823652	2.468767	2.578279	2.360055	0.000000	4.999991	16831.000000		1
5575.569336	1335.431519	2.457740	2.855542	562.705200	25305.734375	66.787613	54.316975	32.286743	26.988882	28.317972	123.546906	136.606537	73.726028	1.706041	99998.000000	3.746289	3.125622	0.390536	0.455689	2.750281	4.403219	1.824696	1.734936	1.509024	1.431185	1.452062	2.091832	2.135472	1.867621	0.231989	4.999991	16857.000000		1
4743.681641	2788.625000	1.569623	1.973593	603.438354	29285.710938	87.192711	66.670433	89.958824	21.876043	37.655533	146.462173	171.973938	134.284485	0.392957	0.000000	3.676116	3.445390	0.195795	0.295258	2.780633	4.466656	1.940480	1.823933	1.954044	1.339969	1.575829	2.165725	2.235463	2.128026	0.000000	0.000000	16900.000000		1
13164.863281	3881.557373	2.272716	3.614142	1063.489014	50481.160156	142.252869	105.377518	131.857590	74.342773	60.638638	304.189240	409.724030	185.249435	1.131512	99998.000000	4.119416	3.589006	0.356545	0.558005	3.026733	4.703129	2.153061	2.022748	2.120105	1.871239	1.782749	2.483144	2.612491	2.267757	0.053659	4.999991	16944.000000		1
6100.982910	2328.191895	1.622047	2.436154	876.127197	46876.601562	130.809113	95.494141	129.843903	56.691452	44.683376	195.043396	247.266510	122.877739	1.734725	0.000000	3.785400	3.367019	0.210063	0.386705	2.942567	4.670956	2.116638	1.979977	2.113422	1.753518	1.650146	2.290131	2.393165	2.089473	0.239231	0.000000	16996.000000		1
25694.744141	6803.514160	3.484625	5.822099	1704.185059	77097.203125	225.143768	174.650635	216.611053	105.275757	90.495399	414.787537	582.086548	267.150452	1.140156	0.000000	4.409844	3.832733	0.542156	0.765080	3.231517	4.887039	2.352460	2.242170	2.335681	2.022328	1.956627	2.617826	2.764987	2.426756	0.056964	0.000000	17064.000000		1
16018.607422	4238.176270	1.992095	3.617226	1690.835571	71087.453125	228.412537	171.745743	240.254089	102.722420	71.752434	360.600067	511.579926	319.567841	2.449097	99998.000000	4.204625	3.627179	0.299310	0.558376	3.228101	4.851793	2.358720	2.234886	2.380671	2.011665	1.855837	2.557026	2.708914	2.504563	0.389006	4.999991	17090.000000		1
17585.498047	5057.636719	3.281098	4.742790	1634.856445	78080.601562	215.087692	157.646896	234.533752	96.345253	99.906967	540.215515	750.073181	483.468567	0.898433	0.000000	4.245155	3.703948	0.516019	0.676034	3.213480	4.892543	2.332616	2.197685	2.370205	1.983830	1.999596	2.732567	2.875104	2.684368	0.000000	0.000000	17136.000000		1
9473.625000	672.945801	2.161701	3.191670	476.557892	25632.431641	55.753998	35.845379	28.728109	27.072142	13.534530	76.134422	81.173256	66.189369	1.799995	99998.000000	3.976516	2.827980	0.334796	0.504018	2.678116	4.408790	1.746276	1.554433	1.458307	1.432523	1.131443	1.881581	1.909413	1.820788	0.255271	4.999991	17172.000000		1
13381.267578	2959.405518	2.642764	2.497828	920.702637	44556.785156	110.255997	86.341599	99.845291	68.212303	38.386379	220.878952	283.728638	173.972198	0.778511	0.000000	4.126497	3.471205	0.422058	0.397563	2.964119	4.648914	2.042402	1.936220	1.999328	1.833863	1.584177	2.344154	2.452903	2.240480	0.000000	0.000000	17193.000000		1
11103.106445	3100.267578	1.945839	3.900929	844.210510	41060.871094	99.561592	77.417259	115.473679	68.329483	34.651974	179.344086	263.610321	156.863617	1.923618	0.000000	4.045444	3.491399	0.289107	0.591168	2.926451	4.613428	1.998092	1.888838	2.062483	1.834608	1.539728	2.253687	2.420962	2.195522	0.284119	0.000000	17224.000000		1
8609.946289	255.632690	1.686805	3.256428	372.861023	20625.958984	49.608105	45.315540	51.964081	15.881254	17.185677	89.727547	96.317497	89.126221	0.504362	0.000000	3.935000	2.407616	0.227065	0.512742	2.571547	4.314414	1.695553	1.656247	1.715703	1.200885	1.235167	1.952926	1.983705	1.950006	0.000000	0.000000	17291.000000		0
5995.071777	538.183350	1.181072	3.361275	389.741394	23454.628906	56.213474	45.139767	29.751911	22.486624	21.259295	87.377739	109.842773	97.224113	1.276153	0.000000	3.777794	2.730930	0.072276	0.526504	2.590776	4.370229	1.749840	1.654559	1.473515	1.351924	1.327549	1.941401	2.040771	1.987774	0.105903	0.000000	17307.000000		1
6225.791016	1633.527344	2.710606	4.015028	231.591858	20153.894531	40.779362	27.698141	50.733669	29.258512	24.882689	66.439148	95.105583	99.968643	0.918181	0.000000	3.794194	3.213126	0.433066	0.603689	2.364723	4.304359	1.610440	1.442451	1.705296	1.466252	1.395897	1.822424	1.978206	1.999864	0.000000	0.000000	17334.000000		1
5712.773926	1694.952393	3.324270	3.293433	421.793793	22635.546875	57.027580	44.011120	64.656754	35.694275	30.368660	104.248871	163.407318	94.911308	0.215114	22030.082031	3.756847	3.229157	0.521696	0.517649	2.625100	4.354791	1.756085	1.643562	1.810614	1.552599	1.482426	2.018071	2.213272	1.977318	0.000000	4.343016	17422.000000		1
14523.545898	4426.028320	1.359929	2.235711	1522.355469	61113.406250	204.519714	153.453003	170.678772	44.350330	73.340561	325.362183	427.902679	282.266937	1.716422	0.000000	4.162073	3.646014	0.133516	0.349416	3.182516	4.786137	2.310735	2.185975	2.232179	1.646897	1.865344	2.512367	2.631345	2.450660	0.234624	0.000000	17451.000000		1
19645.996094	4226.692383	2.661267	4.576268	1569.993042	63605.207031	205.898148	160.557938	175.803940	81.188675	75.600937	360.618591	476.431458	343.633331	0.125536	0.000000	4.293274	3.626001	0.425088	0.660511	3.195898	4.803493	2.313653	2.205632	2.245028	1.909495	1.878527	2.557048	2.678000	2.536095	0.000000	0.000000	17506.000000		1
3947.469238	845.888062	1.979760	3.558635	461.422913	29286.304688	63.460258	47.767113	56.817886	49.564934	17.287439	66.352806	103.274414	57.237274	0.285257	0.000000	3.596319	2.927313	0.296613	0.551283	2.664099	4.466665	1.802502	1.679129	1.754485	1.695175	1.237731	1.821859	2.013993	1.757679	0.000000	0.000000	17540.000000		1
22324.412109	8119.971191	1.618963	3.108409	2814.337158	99998.000000	392.017212	287.102234	414.947876	230.127090	151.448578	831.906372	1035.112427	592.188843	1.368312	0.000000	4.348780	3.909554	0.209237	0.492538	3.449376	4.999991	2.593305	2.458037	2.617994	2.361968	2.180265	2.920074	3.014987	2.772460	0.136185	0.000000	17640.000000		1
11092.125000	2852.998047	2.352893	3.805334	1440.078247	61534.527344	203.421906	149.055603	175.415390	102.784096	56.219643	284.453308	413.902496	219.074966	0.781352	0.000000	4.045015	3.455302	0.371602	0.580393	3.158386	4.789119	2.308398	2.173348	2.244068	2.011926	1.749888	2.454011	2.616898	2.340593	0.000000	0.000000	17692.000000		1
6246.223633	1108.912476	2.624262	2.633513	327.668823	21537.968750	57.517895	36.838345	56.743877	50.523975	13.038048	79.825661	98.661140	57.900280	0.657884	0.000000	3.795618	3.044897	0.419007	0.420535	2.515435	4.333205	1.759803	1.566300	1.753919	1.703498	1.115213	1.902143	1.994146	1.762681	0.000000	0.000000	17743.000000		1
10111.424805	3227.231201	1.853327	2.874044	892.390808	45430.363281	107.810593	90.806854	128.483978	89.147804	48.914265	223.833176	332.377686	167.986664	0.420660	0.000000	4.004812	3.508830	0.267952	0.458493	2.950555	4.657346	2.032661	1.958119	2.108849	1.950111	1.689435	2.349925	2.521632	2.225275	0.000000	0.000000	17820.000000		1
12889.895508	3561.696777	1.298254	1.800903	939.723145	38300.132812	123.146027	95.108673	79.739319	47.760944	29.573055	152.435379	228.927521	137.115356	0.893248	0.000000	4.110250	3.551657	0.113360	0.255490	2.973000	4.583200	2.090420	1.978220	1.901672	1.679073	1.470896	2.183086	2.359698	2.137086	0.000000	0.000000	17850.000000		1
8046.942383	1764.120605	1.723810	3.922516	816.783691	35992.890625	96.595032	81.275017	85.638512	40.643677	46.061806	199.548737	267.390991	196.773376	1.069558	0.000000	3.905631	3.246528	0.236489	0.593565	2.912107	4.556217	1.984955	1.909957	1.932669	1.608993	1.663341	2.300049	2.427147	2.293966	0.029204	0.000000	17891.000000		1
7328.412598	1736.089355	1.588125	3.268763	695.919678	29643.068359	77.306244	65.729889	53.425774	17.040741	13.127476	71.999130	106.225548	102.176598	0.752010	0.000000	3.865010	3.239572	0.200885	0.514383	2.842559	4.471923	1.888215	1.817763	1.727751	1.231488	1.118181	1.857327	2.026229	2.009351	0.000000	0.000000	17907.000000		1
8718.115234	2730.527344	2.562587	5.044997	591.445679	28120.033203	80.593513	60.848331	79.942841	57.838604	18.305073	98.038223	144.547165	76.442802	2.341380	99998.000000	3.940423	3.436247	0.408679	0.702861	2.771915	4.449016	1.906300	1.784249	1.902780	1.762218	1.262571	1.991395	2.160010	1.883337	0.369472	4.999991	17932.000000		1
5359.411621	2692.523438	1.921169	1.899583	584.516541	28755.921875	83.035835	64.369965	56.531097	21.194536	28.419737	94.405579	145.648071	98.321930	0.806896	0.000000	3.729117	3.430160	0.283566	0.278658	2.766797	4.458727	1.919266	1.808683	1.752287	1.326224	1.453620	1.974998	2.163305	1.992650	0.000000	0.000000	17985.000000		1
4977.290039	77.485100	3.234842	4.502259	243.387161	16601.134766	17.358366	26.267286	35.842297	33.773106	21.891462	47.554337	36.539219	60.370354	0.786258	0.000000	3.696993	1.889218	0.509853	0.653430	2.386298	4.220138	1.239509	1.419415	1.554396	1.528571	1.340275	1.677190	1.562759	1.780824	0.000000	0.000000	18048.000000		0
4868.363281	3864.689453	3.083739	3.743659	608.551147	31021.085938	95.839516	63.250565	58.458435	45.398804	25.289742	129.057556	169.402100	145.632645	0.421796	0.000000	3.687383	3.587115	0.489078	0.573296	2.784297	4.491657	1.981545	1.801064	1.766847	1.657044	1.402944	2.110783	2.228919	2.163259	0.000000	0.000000	18159.000000		1
5008.000977	2207.944580	3.749826	5.026494	253.048523	23386.105469	34.285007	28.321056	53.694057	23.427164	30.899063	91.941673	118.128777	95.201180	0.279148	99998.000000	3.699664	3.343988	0.574011	0.701265	2.403204	4.368958	1.535104	1.452109	1.729926	1.369720	1.489945	1.963512	2.072356	1.978642	0.000000	4.999991	18213.000000		1
7991.147949	516.230225	3.142330	3.392113	261.457886	21733.259766	41.553379	29.203007	61.270805	41.704483	17.059242	74.268761	76.088173	98.371269	0.273484	0.000000	3.902609	2.712843	0.497252	0.530470	2.417402	4.337125	1.618606	1.465428	1.787254	1.620183	1.231960	1.870806	1.881317	1.992868	0.000000	0.000000	18268.000000		1
8388.971680	1295.457031	2.716774	2.793867	506.470154	27661.455078	58.298080	50.560982	58.868572	19.541653	20.997177	90.156189	131.234665	129.612625	0.951696	99998.000000	3.923709	3.112423	0.434053	0.446206	2.704554	4.441875	1.765654	1.703815	1.769884	1.290961	1.322161	1.954996	2.118049	2.112647	0.000000	4.999991	18288.000000		1
14500.254883	4491.083008	2.451572	5.038829	1509.323608	55243.898438	199.302032	153.712036	145.355103	74.509293	58.711304	272.059753	365.219513	190.035400	2.825113	0.000000	4.161376	3.652351	0.389445	0.702330	3.178782	4.742284	2.299512	2.186708	2.162430	1.872210	1.768722	2.434664	2.562554	2.278835	0.451036	0.000000	18318.000000		1
6006.269043	1337.510010	1.797820	4.119875	550.404175	29023.982422	81.759163	54.187458	74.305771	61.437328	12.467556	85.077271	130.164612	73.821625	1.016903	0.000000	3.778605	3.126297	0.254746	0.614884	2.740682	4.462757	1.912536	1.733899	1.871023	1.788432	1.095781	1.929814	2.114493	1.868184	0.007280	0.000000	18355.000000		1
4517.482910	895.597900	2.334390	3.419866	264.264069	18930.599609	33.807030	30.698620	24.682245	25.736883	19.119181	77.167480	74.385948	101.368660	1.961311	0.000000	3.654896	2.952113	0.368173	0.534009	2.422038	4.277164	1.529007	1.487119	1.392385	1.410556	1.281469	1.887434	1.871491	2.005904	0.292546	0.000000	18417.000000		1
22588.185547	6609.476074	2.824705	2.041435	2262.853760	86052.109375	291.502747	231.187897	298.444244	141.315414	100.573059	530.945801	654.847351	440.290039	1.588852	99998.000000	4.353881	3.820167	0.450973	0.309936	3.354656	4.934762	2.464643	2.363965	2.474863	2.150190	2.002482	2.725050	2.816140	2.643739	0.201083	4.999991	18478.000000		1
18566.382812	4688.861816	1.384599	4.847637	1327.194946	64169.074219	161.720505	131.376526	169.494614	92.724937	48.630562	296.045074	373.517853	222.982071	1.703754	0.000000	4.268727	3.671067	0.141324	0.685530	3.122935	4.807326	2.208765	2.118518	2.229156	1.967197	1.686909	2.471358	2.572311	2.348270	0.231407	0.000000	18516.000000		1
5003.507812	863.348145	1.729977	2.084607	283.740967	16089.943359	28.290218	24.432463	14.493572	7.206697	7.687761	27.836910	42.771458	55.646065	1.766805	99998.000000	3.699275	2.936186	0.238040	0.319024	2.452922	4.206554	1.451636	1.387967	1.161175	0.857736	0.885800	1.444621	1.631154	1.745434	0.247189	4.999991	18551.000000		1
20409.750000	7560.880371	1.995179	3.583304	1733.286255	78418.414062	237.873444	176.235672	243.337830	128.055328	102.340034	462.455963	621.237671	367.809845	4.048880	0.000000	4.309838	3.878572	0.299982	0.554284	3.238870	4.894418	2.376346	2.246094	2.386210	2.107398	2.010046	2.665070	2.793258	2.565623	0.607335	0.000000	18609.000000		1
10166.395508	394.786407	2.334390	3.910181	448.076477	25918.072266	63.302990	51.967167	80.195709	33.218033	19.776016	86.751740	117.644630	44.319492	0.925530	99998.000000	4.007167	2.596362	0.368173	0.592197	2.651352	4.413603	1.801424	1.715729	1.904151	1.521374	1.296139	1.938278	2.070572	1.646595	0.000000	4.999991	18719.000000		1
2616.774414	326.913300	0.925122	2.340558	205.108719	19800.496094	23.988403	23.368572	38.022499	26.180943	16.504169	43.526974	44.741966	52.617836	1.845113	99998.000000	3.417766	2.514433	0.000000	0.369319	2.311984	4.296676	1.380001	1.368632	1.580041	1.417985	1.217594	1.638758	1.650715	1.721133	0.266023	4.999991	18796.000000		1
4905.707031	1715.782959	1.452441	3.250261	361.247650	29509.263672	50.345119	38.796516	54.338562	61.403404	29.153666	101.849724	117.586044	147.075836	0.075450	0.000000	3.690702	3.234462	0.162098	0.511918	2.557805	4.469958	1.701957	1.588793	1.735108	1.788192	1.464693	2.007960	2.070356	2.167541	0.000000	0.000000	18919.000000		1
5073.715332	1171.783691	2.796951	4.440584	200.729813	14736.870117	32.456352	23.013943	17.046907	28.774366	5.849853	26.350548	38.025581	60.598549	0.734875	99998.000000	3.705326	3.068847	0.446685	0.647440	2.302612	4.168405	1.511300	1.361991	1.231646	1.459006	0.767145	1.420790	1.580076	1.782462	0.000000	4.999991	18982.000000		1
11237.329102	1901.587524	1.763899	3.096074	761.535461	31108.994141	93.921432	76.519890	65.985840	34.784573	29.175253	112.827835	187.626999	129.205566	0.690084	0.000000	4.050663	3.279116	0.246474	0.490811	2.881690	4.492886	1.972765	1.883774	1.819451	1.541387	1.465015	2.052416	2.273295	2.111281	0.000000	0.000000	19019.000000		1
4702.066406	2290.141602	1.708391	2.867877	498.930420	25213.160156	59.032009	47.208958	39.274498	52.938541	20.870745	83.378128	120.352158	92.305550	0.732586	0.000000	3.672289	3.359862	0.232587	0.457561	2.698040	4.401627	1.771088	1.674024	1.594111	1.723772	1.319538	1.921052	2.080454	1.965228	0.000000	0.000000	19036.000000		1
12807.433594	1892.459595	3.179335	3.907097	755.084290	36176.574219	111.637512	74.904015	93.739494	36.326443	26.406055	131.191498	163.209961	98.022804	0.394906	99998.000000	4.107462	3.277027	0.502336	0.591854	2.877995	4.558427	2.047810	1.874505	1.971923	1.560223	1.421704	2.117906	2.212747	1.991327	0.000000	4.999991	19071.000000		1
11636.756836	2959.824951	2.642764	2.966557	768.803833	39755.613281	93.529793	80.460915	110.077141	80.282051	40.338387	214.239670	256.227844	169.189331	0.221027	0.000000	4.065832	3.471266	0.422058	0.472253	2.885816	4.599399	1.970950	1.905585	2.041697	1.904619	1.605718	2.330900	2.408626	2.228373	0.000000	0.000000	19118.000000		1
20887.919922	9068.782227	1.150235	2.158617	2282.046875	95704.070312	309.299011	231.311249	304.318756	140.785004	110.089470	523.248779	736.458496	450.663757	3.043725	99998.000000	4.319895	3.957549	0.060786	0.334176	3.358325	4.980930	2.490379	2.364197	2.483329	2.148556	2.041746	2.718708	2.867148	2.653853	0.483405	4.999991	19163.000000		1
10110.968750	2899.164551	1.847160	2.522498	721.385193	36948.316406	96.453178	74.700485	91.272499	26.603415	30.831221	145.574051	151.652100	119.386948	0.029981	0.000000	4.004793	3.462273	0.266504	0.401831	2.858167	4.567595	1.984317	1.873323	1.960340	1.424937	1.488991	2.163084	2.180848	2.076957	0.000000	0.000000	19208.000000		1
13853.813477	4194.970215	3.691235	3.589472	1488.668701	68054.781250	210.628601	153.597946	198.191895	110.675385	66.784531	362.595245	446.365021	278.510956	2.629657	0.000000	4.141569	3.622729	0.567172	0.555031	3.172798	4.832859	2.323517	2.186385	2.297086	2.044051	1.824676	2.559422	2.649690	2.444842	0.419899	0.000000	19286.000000		1
20028.429688	4185.558594	2.642764	4.172298	1997.596680	75956.382812	274.394165	201.186203	228.825745	102.481888	84.876823	388.403076	480.804199	221.233582	0.319101	0.000000	4.301647	3.621753	0.422058	0.620375	3.300508	4.880564	2.438375	2.303598	2.359505	2.010647	1.928789	2.589283	2.681968	2.344851	0.000000	0.000000	19312.000000		1
2489.261719	725.896667	0.000000	2.806202	226.802811	17143.964844	27.485363	26.353632	33.948879	28.367313	13.438933	48.069321	42.823879	18.918737	2.044373	0.000000	3.396070	2.860875	0.000000	0.448119	2.355649	4.234111	1.439101	1.420841	1.530825	1.452818	1.128365	1.681868	1.631686	1.276892	0.310560	0.000000	19374.000000		1
8074.254883	1946.391113	2.482410	2.763030	761.911682	31169.525391	98.241753	79.483368	76.205353	33.131691	28.111362	130.093689	168.406052	80.624352	1.363102	0.000000	3.907102	3.289230	0.394873	0.441386	2.881905	4.493730	1.992296	1.900276	1.881985	1.520244	1.448882	2.114256	2.226358	1.906466	0.134528	0.000000	19412.000000		1
9446.781250	787.898315	1.218077	1.529534	703.518005	41195.187500	84.630127	70.340080	117.894417	72.840996	30.362492	186.862228	253.844116	160.696716	1.123236	99998.000000	3.975284	2.896470	0.085675	0.184559	2.847275	4.614847	1.927525	1.847203	2.071493	1.862376	1.482337	2.271522	2.404567	2.206007	0.050471	4.999991	19429.000000		1
5184.732910	961.947632	2.328223	4.810632	1083.656616	45136.007812	143.958176	113.669693	127.204224	34.470032	47.588257	225.942459	291.175873	179.997833	0.077491	0.000000	3.714726	2.983151	0.367025	0.682202	3.034892	4.654523	2.158236	2.055645	2.104501	1.537442	1.677500	2.353998	2.464155	2.255267	0.000000	0.000000	19487.000000		1
6210.409180	1398.534058	1.908834	2.753779	386.158112	20355.269531	53.681725	39.789482	56.087040	28.731194	20.435936	98.448357	128.715256	81.059158	2.305541	99998.000000	3.793120	3.145673	0.280768	0.439929	2.586765	4.308677	1.729826	1.599768	1.748863	1.458354	1.310395	1.993209	2.109630	1.908802	0.362773	4.999991	19514.000000		1
6379.885254	2452.401855	2.420735	4.600938	297.901489	20929.656250	45.475895	34.241837	32.394676	50.277275	19.159269	50.301945	92.317886	94.063286	0.076176	99998.000000	3.804813	3.389592	0.383947	0.662846	2.474073	4.320762	1.657781	1.534557	1.510474	1.701372	1.282379	1.701585	1.965286	1.973420	0.000000	4.999991	19561.000000		1
22127.451172	9275.744141	3.333522	3.398280	2940.499023	99998.000000	393.821198	298.407227	489.938232	190.837173	181.539703	989.275696	1415.997314	740.118896	2.664719	99998.000000	4.344932	3.967349	0.522903	0.531259	3.468421	4.999991	2.595299	2.474809	2.690141	2.280663	2.258972	2.995317	3.151062	2.869302	0.425651	4.999991	19672.000000		1
10411.083984	1435.067139	2.149366	2.454656	193.168472	12158.491211	39.092556	21.191452	37.075790	27.420605	8.532705	0.000000	0.000000	13.670214	0.146377	0.000000	4.017496	3.156872	0.332310	0.389991	2.285936	4.084880	1.592094	1.326161	1.569090	1.438077	0.931087	0.000000	0.000000	1.135775	0.000000	0.000000	19817.000000		1
5987.664551	1787.529297	1.230412	4.551599	336.189209	23447.585938	46.746395	34.917175	41.241920	29.554552	20.149149	51.341167	81.555641	29.125912	0.525526	0.000000	3.777257	3.252253	0.090050	0.658164	2.526584	4.370098	1.669748	1.543039	1.615339	1.470624	1.304257	1.710466	1.911454	1.464280	0.000000	0.000000	19845.000000		1
4427.946777	481.467224	3.734408	5.399627	305.459747	19536.113281	34.269588	32.080135	47.683853	21.333305	16.020023	66.522415	103.730804	84.947754	0.777161	0.000000	3.646202	2.682567	0.572222	0.732364	2.484954	4.290838	1.534909	1.506236	1.678371	1.329058	1.204663	1.822968	2.015908	1.929152	0.000000	0.000000	19860.000000		1
6350.358398	643.835327	2.038351	4.122959	356.282837	17726.251953	46.817322	40.026928	25.761553	24.423210	19.146935	62.430290	97.076096	54.862797	0.412988	0.000000	3.802798	2.808775	0.309279	0.615209	2.551795	4.248617	1.670407	1.602352	1.410972	1.387803	1.282099	1.795395	1.987112	1.739278	0.000000	0.000000	19893.000000		1
8154.395020	2042.804199	0.903535	1.054639	542.506714	41153.128906	83.282532	56.531097	119.593559	57.443886	37.741879	158.152618	256.872345	151.356064	1.452069	99998.000000	3.911392	3.310227	0.000000	0.023104	2.734405	4.614403	1.920554	1.752287	2.077708	1.759244	1.576823	2.199076	2.409717	2.180000	0.161987	4.999991	19913.000000		1
11316.538086	5877.032715	2.167868	3.176251	2041.586182	90449.929688	269.611267	203.955399	224.511597	97.914871	117.182076	496.155060	659.633301	374.032837	0.534174	0.000000	4.053714	3.769158	0.336033	0.501915	3.309968	4.956408	2.430738	2.309535	2.351239	1.990849	2.068861	2.695617	2.819303	2.572910	0.000000	0.000000	19952.000000		1
2023.348877	230.478638	3.034399	2.793867	128.524063	11510.008789	15.717816	11.601026	1.757731	20.531532	10.293520	10.592643	15.986102	11.755212	0.385550	0.000000	3.306071	2.362631	0.482073	0.446206	2.108984	4.061076	1.196392	1.064496	0.244952	1.312421	1.012564	1.025004	1.203743	1.070230	0.000000	0.000000	19999.000000		1
14365.636719	3457.167236	1.637465	4.033530	1218.863159	46185.890625	156.845123	124.342514	119.263596	53.012554	56.870312	270.345215	323.107971	213.009247	1.653318	0.000000	4.157325	3.538720	0.214172	0.605685	3.085955	4.664509	2.195471	2.094620	2.076508	1.724379	1.754886	2.431919	2.509348	2.328398	0.218356	0.000000	20047.000000		1
8239.528320	1614.966309	1.921169	3.163916	452.594177	22118.837891	69.254608	49.947315	48.297516	37.254646	19.217859	62.846596	99.484497	31.845770	0.365608	0.000000	3.915902	3.208163	0.283566	0.500225	2.655709	4.344762	1.840449	1.698512	1.683925	1.571180	1.283705	1.798282	1.997755	1.503052	0.000000	0.000000	20094.000000		1
5259.291992	2870.029541	2.266548	4.363490	914.618408	39667.027344	122.467598	94.741707	98.124565	54.443409	35.845379	160.524017	228.464951	162.963257	1.022427	0.000000	3.720927	3.457886	0.355365	0.639834	2.961240	4.598430	2.088021	1.976541	1.991778	1.735945	1.554433	2.205540	2.358819	2.212090	0.009632	0.000000	20172.000000		1
17719.667969	4354.738770	2.895631	3.700486	1203.543091	56473.574219	159.213425	121.280365	153.527023	82.477676	67.854584	328.436676	435.914215	212.599121	0.695929	99998.000000	4.248456	3.638962	0.461743	0.568259	3.080462	4.751845	2.201980	2.083791	2.186185	1.916336	1.831579	2.516452	2.639401	2.327561	0.000000	4.999991	20322.000000		1
5848.655762	1024.553711	2.476242	5.223854	185.240189	14658.410156	11.079873	18.206394	31.669996	28.999479	14.925296	36.974026	75.733543	35.052860	0.748321	0.000000	3.767056	3.010535	0.393793	0.717991	2.267735	4.166087	1.044535	1.260224	1.500648	1.462390	1.173923	1.567897	1.879288	1.544724	0.000000	0.000000	20350.000000		1
7905.824219	2479.859375	2.402232	4.101373	1056.198975	47406.152344	136.390686	104.958130	146.958649	51.618702	43.844597	200.396759	247.596466	178.668747	0.708053	99998.000000	3.897947	3.394427	0.380615	0.612929	3.023746	4.675835	2.134785	2.021016	2.167195	1.712807	1.641916	2.301891	2.393744	2.252048	0.000000	4.999991	20362.000000		1
10119.384766	2972.619385	2.161701	1.942755	430.810638	27506.494141	50.323532	40.467903	53.909920	43.869267	24.790176	118.760948	161.362793	96.459351	2.229156	99998.000000	4.005154	3.473139	0.334796	0.288418	2.634286	4.439435	1.701771	1.607111	1.731669	1.642160	1.394280	2.074674	2.207803	1.984344	0.348140	4.999991	20382.000000		1
13823.469727	2783.441162	3.352024	4.496091	1467.057861	52828.332031	184.719040	141.941406	151.263550	79.434029	53.620049	279.787628	371.504181	178.135254	2.125725	99998.000000	4.140617	3.444582	0.525307	0.652835	3.166447	4.722867	2.266512	2.152109	2.179734	1.900007	1.729327	2.446829	2.569964	2.250750	0.327507	4.999991	20413.000000		1
3738.604492	1019.120178	2.359060	4.240141	207.643555	15164.130859	29.218424	27.895500	23.772543	18.280403	16.602850	19.390549	49.867138	27.895500	0.204050	0.000000	3.572710	3.008225	0.372739	0.627380	2.317318	4.180818	1.465657	1.445534	1.376076	1.261986	1.220183	1.287590	1.697814	1.445534	0.000000	0.000000	20458.000000		1
4289.511230	742.712280	1.674470	3.432201	282.519806	18004.775391	44.754299	31.799515	31.050165	13.876824	17.093164	48.753910	75.699615	35.996483	0.290722	0.000000	3.632408	2.870821	0.223877	0.535573	2.451049	4.255388	1.650835	1.502421	1.492064	1.142290	1.232822	1.688010	1.879094	1.556260	0.000000	0.000000	20475.000000		1
13336.509766	2753.791016	3.876260	5.063499	1243.125977	50414.050781	157.745575	123.445145	142.277542	100.653236	52.479065	297.417358	415.984009	231.761475	0.286507	0.000000	4.125042	3.439931	0.588413	0.704451	3.094515	4.702551	2.197957	2.091474	2.153136	2.002828	1.719986	2.473366	2.619077	2.365041	0.000000	0.000000	20520.000000		1
4348.139648	1756.694946	2.315888	2.522498	731.324036	30321.707031	92.879128	79.628304	62.393288	42.685112	26.779188	140.892944	167.736893	93.458870	0.726152	0.000000	3.638304	3.244696	0.364717	0.401831	2.864110	4.481754	1.967918	1.901067	1.795138	1.630276	1.427797	2.148889	2.224629	1.970621	0.000000	0.000000	20594.000000		1
7864.372559	1275.033447	1.865662	4.206220	673.935669	28910.775391	93.859756	71.542740	67.173080	37.214558	25.197229	101.507431	102.139595	71.684593	0.560106	99998.000000	3.895664	3.105522	0.270833	0.623892	2.828619	4.461060	1.972479	1.854566	1.827195	1.570713	1.401353	2.006498	2.009194	1.855426	0.000000	4.999991	20646.000000		1
6381.199219	1237.621582	2.710606	2.318972	421.331238	20274.740234	51.618702	45.744179	45.028751	35.160789	16.642939	56.978241	76.347206	77.256905	0.117801	99998.000000	3.804902	3.092588	0.433066	0.365295	2.624624	4.306955	1.712807	1.660336	1.653490	1.546059	1.221230	1.755709	1.882793	1.887937	0.000000	4.999991	20691.000000		1
8901.353516	1155.128418	2.880212	3.503127	507.663574	23735.851562	62.300774	53.542957	46.715557	37.202225	23.741705	64.863358	101.427254	77.130470	0.111292	0.000000	3.949456	3.062630	0.459424	0.544456	2.705576	4.375405	1.794493	1.728702	1.669461	1.570569	1.375512	1.811999	2.006155	1.887226	0.000000	0.000000	20723.000000		1
19662.033203	5552.182129	1.939672	4.079786	1870.343018	77396.820312	272.676514	188.539780	235.017899	89.252647	74.792999	385.192902	534.189880	393.864349	0.451399	99998.000000	4.293628	3.744464	0.287728	0.610637	3.271921	4.888723	2.435648	2.275403	2.371101	1.950621	1.873861	2.585678	2.727696	2.595347	0.000000	4.999991	20742.000000		1
8265.980469	3719.405273	1.702224	5.442799	881.967773	38625.007812	115.498352	88.759254	105.830833	65.338257	40.628258	191.568024	224.468430	144.254211	0.521666	0.000000	3.917294	3.570473	0.231017	0.735822	2.945453	4.586869	2.062576	1.948214	2.024612	1.815168	1.608828	2.282323	2.351155	2.159128	0.000000	0.000000	20779.000000		1
4344.543945	1312.476196	1.877997	2.596508	250.411926	17267.882812	30.775713	30.402580	21.290133	10.552554	7.730933	13.630125	17.799339	18.841644	0.252985	99998.000000	3.637944	3.118091	0.273695	0.414390	2.398655	4.237239	1.488208	1.482910	1.328178	1.023358	0.888232	1.134500	1.250404	1.275119	0.000000	4.999991	20825.000000		1
5948.442383	2456.820801	2.769197	4.520761	436.876343	27272.273438	53.999348	45.127434	69.744919	42.555595	38.195187	125.468079	171.227676	116.247696	1.050637	99998.000000	3.774403	3.390373	0.442354	0.655212	2.640358	4.435721	1.732388	1.654441	1.843513	1.628957	1.582009	2.098533	2.233574	2.065384	0.021452	4.999991	20838.000000		1
8595.789062	2818.364502	3.524713	3.675817	915.531189	39542.542969	110.006210	90.557076	112.908012	27.069059	29.573055	166.355377	223.173264	130.315720	0.206835	99998.000000	3.934286	3.449997	0.547124	0.565354	2.961673	4.597064	2.041417	1.956922	2.052725	1.432473	1.470896	2.221037	2.348642	2.114997	0.000000	4.999991	20886.000000		1
5300.980957	1034.782471	2.106194	1.757731	190.741577	15908.786133	37.282402	23.202051	45.235363	42.608017	12.399714	46.684719	59.984886	23.121874	1.488903	99998.000000	3.724356	3.014849	0.323498	0.244952	2.280445	4.201637	1.571504	1.365526	1.655478	1.629491	1.093412	1.669175	1.778042	1.364023	0.172866	4.999991	20937.000000		1
13717.351562	1988.370117	3.438369	4.619441	958.580200	42210.332031	120.605026	97.291954	103.669128	46.095726	35.456829	156.151276	235.634644	108.140549	0.482464	99998.000000	4.137270	3.298497	0.536352	0.664589	2.981628	4.625419	2.081365	1.988077	2.015650	1.663661	1.549700	2.193546	2.372239	2.033988	0.000000	4.999991	20987.000000		1
4455.620117	987.706116	3.500043	6.213734	356.310608	22941.255859	30.236059	32.471767	33.063847	27.898584	8.813325	42.987320	93.017899	18.305073	0.976446	0.000000	3.648908	2.994628	0.544073	0.793353	2.551829	4.360617	1.480525	1.511506	1.519353	1.445582	0.945140	1.633340	1.968567	1.262571	0.000000	0.000000	21005.000000		1
1733.588501	827.613831	1.418520	2.652015	97.347466	15569.633789	21.703354	14.450399	27.247915	34.611885	15.372437	23.198967	37.485928	41.911095	0.797853	0.000000	3.238946	2.917828	0.151835	0.423576	1.988325	4.192278	1.336527	1.159880	1.435333	1.539225	1.186743	1.365469	1.573868	1.622329	0.000000	0.000000	21085.000000		1
4951.898438	825.152954	2.303553	4.323402	385.772644	25379.173828	51.550861	41.365273	45.491314	46.576790	20.105976	89.298904	126.266769	85.376389	0.251482	0.000000	3.694772	2.916534	0.362398	0.635826	2.586331	4.404478	1.712236	1.616636	1.657928	1.668169	1.303325	1.950846	2.101289	1.931338	0.000000	0.000000	21104.000000		1
13257.455078	9744.685547	1.702224	2.411484	943.935486	47390.171875	90.597160	95.969032	141.892075	86.622223	46.570621	211.303940	309.369934	209.296432	1.756448	99998.000000	4.122460	3.988768	0.231017	0.382284	2.974942	4.675688	1.957115	1.982131	2.151958	1.937629	1.668112	2.324908	2.490478	2.320762	0.244635	4.999991	21120.000000		1
13400.879883	2677.974121	0.804856	1.474027	934.104553	40858.386719	121.305031	98.500786	113.515511	47.551250	31.204353	175.344467	226.118225	117.043304	2.297458	0.000000	4.127133	3.427806	0.000000	0.168505	2.970396	4.611281	2.083879	1.993440	2.055055	1.677162	1.494215	2.243892	2.354336	2.068347	0.361248	0.000000	21197.000000		1
3037.541260	635.854614	2.149366	4.002693	199.092346	13476.148438	12.960954	23.618355	25.095467	24.195015	14.616921	30.165133	70.679291	45.025669	0.307150	0.000000	3.482522	2.803358	0.332310	0.602352	2.299055	4.129566	1.112637	1.373250	1.399595	1.383726	1.164856	1.479505	1.849292	1.653460	0.000000	0.000000	21270.000000		1
7254.643555	1184.081665	1.458608	1.418520	420.208740	23752.017578	61.054943	44.791306	34.655056	33.671345	20.617878	76.482887	75.730453	96.607368	1.121728	0.000000	3.860616	3.073382	0.163939	0.151835	2.623465	4.375700	1.785721	1.651194	1.539767	1.527260	1.314244	1.883564	1.879271	1.985010	0.049888	0.000000	21325.000000		1
7620.720215	3243.670654	3.268763	4.462170	863.012024	38339.328125	102.509644	89.576447	119.112495	43.419041	35.077530	168.208694	235.323181	146.366577	0.748361	0.000000	3.881996	3.511037	0.514383	0.649546	2.936017	4.583644	2.010765	1.952194	2.075957	1.637680	1.545029	2.225848	2.371665	2.165442	0.000000	0.000000	21391.000000		1
12293.392578	1540.059204	1.569623	2.522498	698.806030	33825.148438	100.295517	72.449356	125.779533	27.337343	26.402971	167.857147	240.824585	184.065277	1.497108	0.000000	4.089672	3.187537	0.195795	0.401831	2.844357	4.529240	2.001281	1.860035	2.099610	1.436756	1.421653	2.224940	2.381701	2.264972	0.175253	0.000000	21473.000000		1
2386.246338	28.277884	1.874913	4.400495	182.693024	16671.904297	28.654100	19.230194	20.907749	31.515810	8.313760	18.277319	38.565235	61.687111	0.632138	0.000000	3.377715	1.451447	0.272981	0.643502	2.261722	4.221985	1.457187	1.283984	1.320307	1.498528	0.919797	1.261912	1.586196	1.790194	0.000000	0.000000	21527.000000		0
3270.372803	884.400879	0.749349	2.078440	227.126617	21094.080078	36.955524	21.808201	29.215342	35.888550	2.867877	48.439369	83.134514	14.838951	1.020217	99998.000000	3.514597	2.946649	0.000000	0.317737	2.356268	4.324161	1.567679	1.338620	1.465611	1.554956	0.457561	1.685198	1.919781	1.171403	0.008693	4.999991	21545.000000		1
7327.542969	1038.214600	0.000000	1.748480	478.303284	24886.267578	78.323883	46.311588	56.432419	48.340687	13.771977	67.549294	120.487839	91.987930	2.160093	0.000000	3.864958	3.016287	0.000000	0.242661	2.679703	4.395960	1.893894	1.665690	1.751529	1.684313	1.138996	1.829621	2.080943	1.963731	0.334472	0.000000	21563.000000		1
7183.665039	1362.849121	2.238794	2.488577	503.395691	32610.615234	62.313110	52.229282	85.444237	50.662743	35.703526	145.654236	193.828400	131.601639	0.716596	0.000000	3.856346	3.134448	0.350014	0.395951	2.701910	4.513359	1.794579	1.717914	1.931683	1.704689	1.552711	2.163323	2.287417	2.119261	0.000000	0.000000	21701.000000		1
15969.184570	3990.441162	2.716774	3.009729	1594.406982	65839.984375	214.834824	160.437683	176.389862	79.615967	70.497353	305.015686	482.161041	299.896667	0.104320	99998.000000	4.203283	3.601021	0.434053	0.478527	3.202599	4.818490	2.332105	2.205306	2.246474	1.901000	1.848173	2.484322	2.683192	2.476972	0.000000	4.999991	21734.000000		1
9405.696289	1483.574341	1.292086	2.867877	583.850403	24828.417969	69.461212	59.019676	75.218559	45.423473	14.194449	72.859497	89.699791	47.039352	1.748369	99998.000000	3.973391	3.171309	0.111292	0.457561	2.766302	4.394949	1.841742	1.770997	1.876325	1.657280	1.152119	1.862486	1.952791	1.672461	0.242633	4.999991	21767.000000		1
14081.692383	3102.722168	3.524713	5.199183	902.141602	43818.394531	118.381645	85.805031	113.339737	54.178207	43.921692	202.317932	272.019684	166.250519	0.194599	99998.000000	4.148655	3.491743	0.547124	0.715935	2.955275	4.641656	2.073284	1.933513	2.054382	1.733825	1.642679	2.306034	2.434600	2.220763	0.000000	4.999991	21800.000000		1
6146.640625	3436.546143	3.043650	4.940149	1009.258362	51259.488281	139.801300	94.263725	140.303940	68.446663	38.861275	191.398407	231.030624	146.989487	1.944191	0.000000	3.788638	3.536122	0.483395	0.693740	3.004002	4.709774	2.145511	1.974345	2.147070	1.835352	1.589517	2.281938	2.363670	2.167286	0.288739	0.000000	21819.000000		1
14521.952148	3324.766846	1.230412	1.837908	849.153748	46418.324219	122.356583	87.646019	141.611450	84.108971	33.520241	203.172134	275.877441	146.440582	1.298004	0.000000	4.162025	3.521761	0.090050	0.264324	2.928986	4.666689	2.087627	1.942732	2.151098	1.924842	1.525307	2.307864	2.440716	2.165661	0.113276	0.000000	21857.000000		1
13080.825195	3535.802490	2.627345	3.284182	1359.669800	62711.246094	212.284576	140.812759	180.207520	107.011902	66.624176	341.055328	456.436493	254.871002	3.268322	0.000000	4.116635	3.548488	0.419517	0.516427	3.133433	4.797346	2.326918	2.148642	2.255773	2.029432	1.823632	2.532825	2.659380	2.406320	0.514325	0.000000	21913.000000		1
10212.420898	3046.181885	2.513247	2.362144	1325.563599	53196.878906	184.783798	141.340088	171.338699	107.468292	48.929684	257.288666	345.816620	173.367798	0.569562	0.000000	4.009129	3.483756	0.400235	0.373306	3.122401	4.725886	2.266664	2.150265	2.233855	2.031280	1.689572	2.410421	2.538846	2.238968	0.000000	0.000000	22020.000000		1
8983.211914	996.861694	2.149366	3.632644	563.263367	27625.464844	73.547173	60.626305	79.255173	31.040915	32.360756	96.403839	126.001564	92.086609	0.571527	0.000000	3.953432	2.998635	0.332310	0.560223	2.750711	4.441309	1.866566	1.782661	1.899028	1.491935	1.510019	1.984094	2.100376	1.964196	0.000000	0.000000	22074.000000		1
17679.671875	6379.570801	3.281098	5.230021	1558.783691	64613.144531	201.318802	155.907669	195.330185	74.416786	69.550644	310.470825	445.668091	213.339218	0.976523	99998.000000	4.247474	3.804791	0.516019	0.718503	3.192786	4.810321	2.303884	2.192868	2.290769	1.871671	1.842301	2.492021	2.649012	2.329071	0.000000	4.999991	22143.000000		1
28833.191406	6334.776367	2.470075	4.255559	2275.219482	99998.000000	326.999664	231.360580	275.556732	166.645248	92.626259	529.351501	746.866089	381.763763	2.564139	0.000000	4.459893	3.801731	0.392710	0.628957	3.357023	4.999991	2.514547	2.364289	2.440211	2.221793	1.966734	2.723744	2.873243	2.581795	0.408942	0.000000	22228.000000		1
12904.166992	2542.838623	2.738360	2.115445	1259.873779	55354.738281	182.847198	132.113541	141.044037	79.400108	54.119614	292.332275	413.902496	197.519638	0.183385	99998.000000	4.110730	3.405319	0.437491	0.325402	3.100327	4.743155	2.262088	2.120947	2.149355	1.899821	1.733355	2.465877	2.616898	2.295610	0.000000	4.999991	22353.000000		1
3687.802979	1524.541870	1.791652	3.151581	485.753601	24315.486328	66.639595	53.274670	75.588608	29.150583	34.164742	131.305603	160.450012	74.096077	0.427249	0.000000	3.566768	3.183139	0.253254	0.498528	2.686416	4.385883	1.823732	1.726521	1.878456	1.464647	1.533578	2.118283	2.205340	1.869795	0.000000	0.000000	22418.000000		1
7622.191406	1863.167236	2.753779	5.945448	750.834900	28108.802734	95.592819	79.825661	53.515202	48.457870	37.458176	102.558983	166.358459	103.440933	0.531902	0.000000	3.882080	3.270252	0.439929	0.774185	2.875545	4.448843	1.980425	1.902143	1.728477	1.685364	1.573547	2.010974	2.221045	2.014693	0.000000	0.000000	22456.000000		1
5724.581543	1457.778931	2.482410	4.477589	504.474976	35890.722656	90.994965	54.662354	75.989487	49.413830	35.071362	155.179901	178.492966	84.623962	0.414955	99998.000000	3.757744	3.163692	0.394873	0.651044	2.702840	4.554982	1.959017	1.737688	1.880754	1.693848	1.544953	2.190835	2.251621	1.927493	0.000000	4.999991	22557.000000		1
12329.164062	4255.318848	2.272716	4.375825	1180.828369	53278.203125	164.131989	121.468468	142.758606	132.218384	56.552685	313.619324	419.036926	252.928253	0.846619	0.000000	4.090934	3.628932	0.356545	0.641060	3.072187	4.726550	2.215193	2.084464	2.154602	2.121292	1.752453	2.496403	2.622252	2.402997	0.000000	0.000000	22672.000000		1
4785.185547	719.615112	3.086823	1.313673	272.115265	13226.352539	30.507427	26.501652	24.935112	20.044302	3.981107	4.604022	3.669649	36.073574	0.783694	99998.000000	3.679899	2.857100	0.489512	0.118487	2.434753	4.121440	1.484406	1.423273	1.396811	1.301991	0.600004	0.663137	0.564625	1.557189	0.000000	4.999991	22698.000000		1
10081.543945	1337.732056	2.466991	2.534833	840.365051	39736.007812	91.846077	82.076790	80.192627	45.247700	36.163006	165.004700	200.612625	103.823318	0.647845	0.000000	4.003527	3.126369	0.392168	0.403949	2.924468	4.599184	1.963061	1.914220	1.904134	1.655596	1.558264	2.217496	2.302358	2.016295	0.000000	0.000000	22714.000000		1
9477.140625	3660.804932	2.389898	4.536180	841.675659	41326.710938	99.376564	79.964432	100.085823	55.544304	47.014683	191.379913	279.658112	204.569061	0.714294	23631.251953	3.976677	3.563577	0.378379	0.656690	2.925145	4.616231	1.997284	1.902897	2.000373	1.744640	1.672233	2.281896	2.446627	2.310840	0.000000	4.373487	22740.000000		1
6229.250977	1942.197266	1.304422	3.083739	732.930664	43571.074219	95.330696	66.288048	95.901192	48.118660	41.719902	215.608841	269.497192	175.473984	0.872515	0.000000	3.794436	3.288293	0.115418	0.489078	2.865063	4.639198	1.979233	1.821435	1.981824	1.682314	1.620343	2.333667	2.430554	2.244213	0.000000	0.000000	22766.000000		1
8486.819336	3214.637207	0.909703	3.120744	872.901611	40643.566406	134.373917	91.596291	111.699188	50.721336	41.220337	160.490097	217.381989	148.987747	0.811248	0.000000	3.928745	3.507132	0.000000	0.494258	2.940965	4.608992	2.128315	1.961878	2.048050	1.705191	1.615112	2.205448	2.337224	2.173151	0.000000	0.000000	22860.000000		1
6688.623047	3909.601074	2.294302	3.022064	572.668762	25898.785156	82.730545	60.188412	61.199879	34.716732	23.165045	103.592033	133.168167	81.780754	0.240387	99998.000000	3.825337	3.592132	0.360651	0.480304	2.757904	4.413280	1.917666	1.779513	1.786751	1.540539	1.364833	2.015326	2.124400	1.912651	0.000000	4.999991	22923.000000		1
9314.621094	1272.797729	2.198706	6.827398	829.794006	39506.785156	109.500481	85.117355	119.818672	49.043781	44.467514	208.457657	238.554947	210.403488	1.472574	99998.000000	3.969165	3.104759	0.342167	0.834255	2.918970	4.596672	2.039416	1.930018	2.078525	1.690584	1.648043	2.319018	2.377589	2.323053	0.168077	4.999991	22986.000000		1
11942.953125	5585.921387	1.372264	4.462170	1543.620972	63170.000000	221.847244	153.613358	197.531967	131.287094	66.516243	327.024323	412.055328	243.929901	2.506556	0.000000	4.077112	3.747095	0.137438	0.649546	3.188541	4.800511	2.346054	2.186429	2.295637	2.118222	1.822928	2.514580	2.614955	2.387265	0.399077	0.000000	23012.000000		1
5553.967773	865.691833	1.896499	2.978892	310.415314	20053.542969	50.931030	37.374912	38.793434	33.273540	10.765332	48.408531	55.399368	21.709520	0.816621	0.000000	3.744603	2.937363	0.277953	0.474055	2.491943	4.302191	1.706982	1.572580	1.588758	1.522099	1.032027	1.684922	1.743505	1.336650	0.000000	0.000000	23055.000000		1
13350.004883	3529.869385	0.000000	0.613664	1150.771118	51280.210938	160.690536	119.852592	152.062241	69.057243	54.298473	266.064972	376.909973	209.620224	2.388975	0.000000	4.125482	3.547759	0.000000	0.000000	3.060989	4.709950	2.205990	2.078647	2.182021	1.839209	1.734788	2.424988	2.576238	2.321433	0.378212	0.000000	23117.000000		1
5106.868652	2454.986084	3.302684	3.688152	567.790283	29262.146484	85.043350	60.953178	55.131081	49.401493	19.924036	87.664528	80.608932	67.524628	1.093926	99998.000000	3.708155	3.390049	0.518867	0.566809	2.754188	4.466306	1.929640	1.784996	1.741397	1.693740	1.299377	1.942824	1.906383	1.829462	0.038988	4.999991	23154.000000		1
5001.944336	1186.175537	1.671386	2.670518	186.344162	18063.933594	33.594250	18.557940	41.778492	23.840384	9.886466	37.368748	50.351288	76.683334	0.146798	0.000000	3.699139	3.074149	0.223077	0.426595	2.270316	4.256812	1.526265	1.268530	1.620953	1.377313	0.995041	1.572509	1.702011	1.884701	0.000000	0.000000	23186.000000		1
6895.356934	1468.525757	2.624262	1.881081	257.708038	21267.535156	49.185635	29.110495	40.202702	32.906578	12.396629	43.107582	41.621223	48.837170	0.733474	99998.000000	3.838557	3.166882	0.419007	0.274407	2.411128	4.327717	1.691838	1.464050	1.604255	1.517283	1.093304	1.634554	1.619315	1.688751	0.000000	4.999991	23234.000000		1
12643.846680	3088.438477	2.063021	2.707523	1330.368042	68062.156250	177.395157	135.733841	183.692154	73.087692	69.578400	370.468048	452.251862	254.605804	2.235777	99998.000000	4.101879	3.489739	0.314504	0.432572	3.123972	4.832906	2.248942	2.132688	2.264091	1.863844	1.842474	2.568751	2.655380	2.405868	0.349429	4.999991	23261.000000		1
23095.322266	5671.285645	2.399149	4.138377	1426.358643	73526.187500	204.997696	149.382477	191.281235	102.000824	84.112061	400.411133	501.280243	212.796478	1.033426	0.000000	4.363524	3.753681	0.380057	0.616830	3.154229	4.866442	2.311749	2.174300	2.281672	2.008604	1.924858	2.602506	2.700081	2.327965	0.014279	0.000000	23334.000000		1
2244.147705	1287.467041	1.603544	2.719858	185.382034	15012.475586	31.673080	22.147411	35.114532	30.066452	15.495788	51.072880	63.867313	72.159485	1.056108	99998.000000	3.351051	3.109736	0.205081	0.434546	2.268068	4.176452	1.500690	1.345323	1.545487	1.478082	1.190214	1.708190	1.805279	1.858293	0.023708	4.999991	23417.000000		1
6473.409180	1454.096924	2.944971	3.062153	801.657959	41669.675781	94.121872	82.681206	137.577927	87.325317	56.139465	254.211090	399.664886	186.920822	0.621931	99998.000000	3.811133	3.162593	0.469081	0.486027	2.903989	4.619820	1.973691	1.917407	2.138549	1.941140	1.749268	2.405195	2.601696	2.271658	0.000000	4.999991	23447.000000		1
8458.710938	2051.340088	2.645848	3.197837	671.999084	27006.279297	91.115227	69.877518	66.540916	43.341949	24.084000	121.289612	179.223816	88.756172	1.466582	99998.000000	3.927304	3.312038	0.422565	0.504856	2.827369	4.431465	1.959591	1.844337	1.823089	1.636908	1.381729	2.083824	2.253396	1.948199	0.166306	4.999991	23488.000000		1
10424.510742	2292.910889	3.592556	4.415914	774.095520	45338.191406	118.270630	82.246399	102.429466	85.064934	55.575138	215.605759	298.471985	180.741013	0.959347	99998.000000	4.018056	3.360387	0.555404	0.645021	2.888795	4.656464	2.072877	1.915117	2.010425	1.929751	1.744881	2.333660	2.474904	2.257057	0.000000	4.999991	23547.000000		1
7057.790039	2105.823486	1.989012	1.955090	797.670715	38881.855469	128.243439	83.735840	105.454613	37.680202	36.104412	150.252090	181.752472	119.183418	0.107992	0.000000	3.848669	3.323422	0.298637	0.291167	2.901824	4.589747	2.108035	1.922911	2.023066	1.576113	1.557560	2.176821	2.259480	2.076216	0.000000	0.000000	23627.000000		1
5354.779785	1392.264893	2.460824	2.207957	377.233765	22362.595703	57.246525	41.556465	38.688587	30.806551	16.525757	55.152668	60.783573	99.160706	0.239196	0.000000	3.728742	3.143722	0.391080	0.343991	2.576611	4.349522	1.757749	1.618639	1.587583	1.488643	1.218161	1.741567	1.783786	1.996340	0.000000	0.000000	23670.000000		1
10126.665039	1208.230469	2.389898	3.830003	645.630066	27820.562500	97.917953	66.966469	83.439804	50.098419	31.164265	132.973892	162.207748	108.214561	0.871428	99998.000000	4.005466	3.082150	0.378379	0.583199	2.809984	4.444366	1.990862	1.825857	1.921373	1.699824	1.493657	2.123766	2.210072	2.034286	0.000000	4.999991	23727.000000		1
7447.688477	402.039368	2.038351	4.989489	468.993500	22095.056641	63.521935	48.797081	44.856064	32.604370	19.637249	63.401669	82.952576	43.443710	0.255321	99998.000000	3.872021	2.604269	0.309279	0.698056	2.671167	4.344295	1.802924	1.688394	1.651821	1.513276	1.293081	1.802101	1.918830	1.637927	0.000000	4.999991	23762.000000		1
12660.234375	3152.620117	1.779317	2.497828	1075.225708	46662.519531	141.851990	110.407097	130.143021	47.779449	52.735016	232.942535	279.491577	158.047775	1.512779	99998.000000	4.102442	3.498672	0.250253	0.397563	3.031500	4.668968	2.151835	2.042997	2.114421	1.679241	1.722099	2.367249	2.446369	2.198788	0.179775	4.999991	23863.000000		1
13950.565430	3603.743408	3.034399	4.699618	980.622742	43420.328125	147.772766	98.439110	140.427292	62.334694	46.724808	208.263382	317.341400	183.007553	0.841599	0.000000	4.144592	3.556754	0.482073	0.672063	2.991502	4.637693	2.169594	1.993168	2.147452	1.794730	1.669548	2.318613	2.501527	2.262469	0.000000	0.000000	24004.000000		1
14245.325195	2634.524414	3.299600	3.675817	1079.598389	46436.160156	132.267715	104.486320	111.125610	64.345291	46.283836	251.673172	342.763733	224.696625	1.530077	0.000000	4.153672	3.420702	0.518461	0.565354	3.033262	4.666856	2.121454	2.019059	2.045814	1.808517	1.665429	2.400837	2.534995	2.351597	0.184713	0.000000	24049.000000		1
20461.347656	5052.952637	1.501781	3.774496	1856.034546	66279.671875	244.241364	194.013428	214.282837	98.722809	81.601898	372.009918	497.706177	344.675659	1.516462	99998.000000	4.310934	3.703545	0.176607	0.576859	3.268586	4.821380	2.387819	2.287832	2.330987	1.994418	1.911700	2.570554	2.696973	2.537410	0.180832	4.999991	24112.000000		1
14391.580078	3122.581543	2.581089	5.310198	1448.071289	58041.667969	201.806030	149.481155	167.224991	72.831741	67.447533	324.433990	437.782959	228.751740	0.140287	0.000000	4.158109	3.494514	0.411803	0.725111	3.160790	4.763740	2.304934	2.174587	2.223301	1.862321	1.828966	2.511126	2.641259	2.359365	0.000000	0.000000	24183.000000		1
7513.184082	2469.883545	1.705307	3.410615	719.917297	34615.503906	111.874962	73.855545	90.113014	52.787441	48.969772	230.315201	299.745575	176.229507	0.627739	0.000000	3.875824	3.392677	0.231803	0.532833	2.857283	4.539271	2.048733	1.868383	1.954787	1.722531	1.689928	2.362323	2.476753	2.246079	0.000000	0.000000	24259.000000		1
6134.419922	1316.719482	2.784616	2.744528	415.712646	22209.222656	66.161613	45.701008	74.867012	47.902798	20.136814	107.628647	134.105637	82.918648	0.260181	99998.000000	3.787774	3.119493	0.444765	0.438468	2.618793	4.346533	1.820606	1.659926	1.874290	1.680361	1.303991	2.031928	2.127447	1.918652	0.000000	4.999991	24312.000000		1
8197.934570	3389.062744	4.277146	3.552467	1103.216797	41228.695312	131.049652	114.240189	115.930077	69.812759	38.741009	181.659973	219.346344	159.102417	1.694114	0.000000	3.913704	3.530080	0.631154	0.550530	3.042661	4.615200	2.117436	2.057819	2.064196	1.843935	1.588171	2.259259	2.341130	2.201677	0.228943	0.000000	24344.000000		1
5630.277832	356.433929	3.962604	3.336605	272.386658	30583.343750	50.826183	27.494616	58.745224	59.658009	32.286743	136.301254	162.784409	131.465958	0.266051	99998.000000	3.750530	2.551979	0.597981	0.523305	2.435186	4.485485	1.706087	1.439248	1.768973	1.775669	1.509024	2.134500	2.211613	2.118813	0.000000	4.999991	24384.000000		1
4850.264648	1667.716797	1.520283	2.531749	639.323792	24362.003906	75.721207	66.103027	48.248177	43.486885	24.386206	90.452225	94.874306	90.945625	0.660771	0.000000	3.685766	3.222122	0.181925	0.403421	2.805721	4.386713	1.879218	1.820221	1.683481	1.638358	1.387144	1.956419	1.977149	1.958782	0.000000	0.000000	24415.000000		1
10654.777344	1306.647949	1.171821	2.812370	681.401428	33385.375000	96.191063	72.248917	86.995354	29.437370	29.030317	104.295128	157.955261	86.723984	1.469197	0.000000	4.027544	3.116158	0.068861	0.449072	2.833403	4.523556	1.983135	1.858831	1.939496	1.468899	1.462852	2.018264	2.198534	1.938139	0.167080	0.000000	24458.000000		1
13478.748047	2786.676025	1.489446	2.562587	904.670288	36529.566406	129.575623	91.642548	105.303513	63.096378	46.219078	179.103546	266.484375	123.719597	0.722483	0.000000	4.129650	3.445086	0.173025	0.408679	2.956490	4.562644	2.112523	1.962097	2.022443	1.800004	1.664821	2.253104	2.425672	2.092438	0.000000	0.000000	24486.000000		1
8287.014648	2517.937500	2.223376	3.944102	1004.805420	48097.222656	157.915176	105.642723	131.465958	66.725937	57.292782	275.636902	377.825836	249.952438	0.727874	99998.000000	3.918398	3.401045	0.347013	0.595948	3.002082	4.682120	2.198424	2.023839	2.118813	1.824295	1.758100	2.440337	2.577292	2.397857	0.000000	4.999991	24547.000000		1
8592.906250	2738.267578	1.279752	2.306637	819.577576	44070.132812	112.960434	84.528366	127.605110	43.912441	35.956394	192.372879	258.466644	138.108322	0.864205	99998.000000	3.934140	3.437476	0.107126	0.362979	2.913590	4.644145	2.052926	1.927002	2.105868	1.642588	1.555776	2.284144	2.412405	2.140220	0.000000	4.999991	24579.000000		1
7748.263672	4020.421387	1.569623	4.240141	592.170349	31159.458984	94.627609	59.651844	95.651405	34.886337	25.311327	105.115402	164.165909	135.382294	0.348905	99998.000000	3.889205	3.604272	0.195795	0.627380	2.772447	4.493590	1.976018	1.775624	1.980691	1.542655	1.403315	2.021666	2.215283	2.131562	0.000000	4.999991	24602.000000		1
10428.467773	2453.330078	2.503996	3.299600	709.836548	40531.476562	105.007469	74.089905	146.243225	65.868660	41.007557	167.450104	246.082352	170.277893	1.239457	0.000000	4.018220	3.389756	0.398634	0.518461	2.851158	4.607792	2.021220	1.869759	2.165076	1.818679	1.612864	2.223886	2.391080	2.231158	0.093232	0.000000	24664.000000		1
16422.474609	4429.022949	2.158617	3.614142	1535.063599	72052.695312	218.411972	153.634949	203.825882	80.775452	82.903229	456.788055	579.816895	307.966827	1.007319	0.000000	4.215438	3.646308	0.334176	0.558005	3.186126	4.857650	2.339277	2.186490	2.309259	1.907279	1.918571	2.659715	2.763291	2.488504	0.003167	0.000000	24693.000000		1
5631.754883	1729.237305	2.180203	3.651147	381.917969	21538.570312	42.089951	40.205788	36.437458	36.634815	7.320796	52.253952	81.592644	34.442280	1.681443	0.000000	3.750644	3.237854	0.338497	0.562429	2.581970	4.333217	1.624178	1.604289	1.561548	1.563894	0.864558	1.718119	1.911651	1.537092	0.225682	0.000000	24737.000000		1
13112.180664	6174.934082	3.256428	4.258643	1457.297852	61039.890625	186.677216	151.652100	173.031662	85.986969	63.518852	285.184174	347.003876	215.861710	1.711526	0.000000	4.117675	3.790632	0.512742	0.629271	3.163548	4.785614	2.271091	2.180848	2.238126	1.934433	1.802903	2.455125	2.540334	2.334176	0.233383	0.000000	24792.000000		1
7846.875488	3841.160400	1.498697	4.193885	964.920349	44311.367188	118.446404	97.103851	115.655624	62.350113	51.094467	198.494095	283.950653	220.792618	0.182559	0.000000	3.894697	3.584462	0.175714	0.622617	2.984491	4.646515	2.073522	1.987236	2.063167	1.794837	1.708374	2.297748	2.453243	2.343985	0.000000	0.000000	24821.000000		1
9506.491211	950.966431	4.721204	5.044997	522.394592	33290.218750	77.213737	50.437630	77.556030	42.934895	35.225548	170.604767	205.084045	112.803162	0.811148	0.000000	3.978020	2.978165	0.674053	0.702861	2.717999	4.522316	1.887695	1.702755	1.889616	1.632810	1.546858	2.231991	2.311932	2.052321	0.000000	0.000000	24831.000000		1
8859.868164	1832.339111	1.433939	2.032184	841.641724	37281.015625	116.238449	84.001045	94.652275	55.821838	38.605324	197.331528	262.870239	166.589737	0.685418	0.000000	3.947427	3.263006	0.156531	0.307963	2.925127	4.571488	2.065350	1.924285	1.976131	1.746804	1.586647	2.295197	2.419741	2.221648	0.000000	0.000000	24852.000000		1
13228.085938	6677.219727	2.118529	2.655099	1678.753418	67801.289062	232.088348	171.949280	197.131088	109.639244	76.137512	390.096039	521.851868	301.941193	0.336881	99998.000000	4.121497	3.824596	0.326034	0.424081	3.224987	4.831238	2.365653	2.235400	2.294755	2.039966	1.881599	2.591172	2.717547	2.479922	0.000000	4.999991	24883.000000		1
11914.444336	3160.311035	2.349809	2.954222	964.655151	46856.960938	145.527802	96.607368	145.666565	87.235886	58.766808	270.554901	387.117157	197.118744	1.741186	0.000000	4.076074	3.499730	0.371033	0.470443	2.984372	4.670774	2.162946	1.985010	2.163360	1.940695	1.769132	2.432256	2.587842	2.294728	0.240845	0.000000	24914.000000		1
10881.881836	2516.426514	2.488577	3.863925	391.668732	29052.699219	48.988274	44.257820	87.146454	47.329224	34.534790	133.075668	179.180634	154.415131	0.140204	0.000000	4.036704	3.400784	0.395951	0.587029	2.592919	4.463186	1.690092	1.645990	1.940250	1.675129	1.538257	2.124099	2.253291	2.188690	0.000000	0.000000	25010.000000		1
9602.213867	2414.937500	2.935719	3.891678	768.134644	40464.667969	108.951576	78.126518	113.395241	84.352592	47.970638	207.165573	267.273804	173.071747	0.413246	0.000000	3.982371	3.382906	0.467715	0.590137	2.885437	4.607076	2.037234	1.892798	2.054595	1.926098	1.680976	2.316318	2.426956	2.238226	0.000000	0.000000	25041.000000		1
10301.969727	1371.461914	2.716774	3.978023	968.623901	43091.468750	125.868965	103.863403	119.201920	72.029968	53.280838	239.794601	360.017242	224.308075	2.073294	0.000000	4.012920	3.137184	0.434053	0.599667	2.986155	4.634391	2.099919	2.016463	2.076283	1.857513	1.726571	2.379839	2.556323	2.350845	0.316661	0.000000	25112.000000		1
17495.462891	5195.291992	3.345856	4.119875	1980.660767	78698.062500	279.917145	196.458832	260.711609	95.753174	83.775932	464.108856	637.112732	419.289795	0.820468	99998.000000	4.242926	3.715610	0.524507	0.614884	3.296810	4.895964	2.447030	2.293272	2.416160	1.981153	1.923119	2.666620	2.804216	2.622514	0.000000	4.999991	25174.000000		1
10693.903320	2543.353516	3.697403	6.053379	766.555786	34549.937500	114.048996	74.694321	65.720642	27.806072	25.702963	87.152626	115.270157	86.184334	1.024706	99998.000000	4.029136	3.405407	0.567897	0.781998	2.884544	4.538447	2.057091	1.873288	1.817702	1.444140	1.409983	1.940280	2.061717	1.935428	0.010599	4.999991	25206.000000		1
5962.590820	2643.121826	1.470943	3.527797	991.055054	40237.777344	129.874741	94.424080	97.193275	26.871700	32.086300	153.465347	210.801300	144.806198	1.037031	99998.000000	3.775435	3.422117	0.167596	0.547504	2.996098	4.604634	2.113525	1.975083	1.987636	1.429295	1.506320	2.186010	2.323873	2.160787	0.015792	4.999991	25226.000000		1
3997.098877	864.408997	1.304422	3.422950	339.026245	21320.802734	63.352329	41.026062	47.409401	23.812630	23.350069	89.153969	112.871002	100.128998	0.237695	0.000000	3.601745	2.936719	0.115418	0.534401	2.530233	4.328804	1.801763	1.613060	1.675864	1.376807	1.368288	1.950141	2.052582	2.000560	0.000000	0.000000	25278.000000		1
3197.818604	352.890717	2.784616	3.496960	148.725632	14236.304688	16.223549	18.363665	39.542782	20.759729	11.184720	28.882298	42.712864	39.601372	0.188803	0.000000	3.504854	2.547640	0.444765	0.543691	2.172386	4.153397	1.210146	1.263959	1.597067	1.317222	1.048625	1.460632	1.630559	1.597710	0.000000	0.000000	25302.000000		1
16143.717773	6038.537109	2.340558	3.213256	2165.049805	88575.101562	305.518341	216.799164	267.366302	153.974167	87.242050	493.170013	715.510681	346.664673	2.933801	0.000000	4.208004	3.780932	0.369319	0.506945	3.335468	4.947312	2.485037	2.336058	2.427107	2.187448	1.940726	2.692997	2.854616	2.539910	0.467431	0.000000	25351.000000		1
9934.483398	1831.290649	1.618963	2.985059	587.057495	32190.193359	95.941277	61.600765	81.722160	40.964386	25.033791	108.960823	182.834869	118.668434	0.683787	0.000000	3.997145	3.262757	0.209237	0.474953	2.768681	4.507724	1.982005	1.789586	1.912340	1.612406	1.398527	2.037270	2.262059	2.074335	0.000000	0.000000	25404.000000		1
5112.422363	1369.180054	1.615879	3.410615	317.637421	20277.921875	42.638855	37.146717	44.396587	21.351807	22.613056	87.744705	115.991753	102.201271	0.406686	99998.000000	3.708627	3.136461	0.208409	0.532833	2.501932	4.307024	1.629806	1.569920	1.647350	1.329435	1.354359	1.943221	2.064427	2.009456	0.000000	4.999991	25457.000000		1
17409.789062	2553.169189	3.259512	3.666565	1238.873535	55251.359375	187.441971	125.094948	179.535263	133.414871	64.006081	336.765869	450.407806	261.174164	1.202078	0.000000	4.240794	3.407080	0.513153	0.564259	3.093027	4.742343	2.272867	2.097240	2.254150	2.125204	1.806221	2.527328	2.653606	2.416930	0.079933	0.000000	25499.000000		1
7384.308594	720.157837	1.668303	3.762161	410.797180	26830.902344	62.347031	41.574966	69.310112	25.601198	32.872654	99.820625	116.019501	159.756165	0.082315	0.000000	3.868310	2.857428	0.222275	0.575437	2.613627	4.428635	1.794816	1.618832	1.840797	1.408260	1.516835	1.999220	2.064531	2.203458	0.000000	0.000000	25519.000000		1
23203.669922	5849.997559	2.796951	3.176251	2379.274170	92974.929688	319.096039	242.866013	252.280670	128.326706	99.456741	504.034027	663.466370	375.466766	2.106429	0.000000	4.365557	3.767156	0.446685	0.501915	3.376445	4.968366	2.503922	2.385367	2.401884	2.108317	1.997634	2.702460	2.821819	2.574572	0.323547	0.000000	25567.000000		1
6124.268066	1734.270020	0.595162	2.756862	639.215881	32957.710938	98.343513	68.983238	69.714081	30.047951	38.503563	157.625305	165.060196	109.978462	1.418725	0.000000	3.787054	3.239117	0.000000	0.440415	2.805648	4.517957	1.992746	1.838744	1.843320	1.477815	1.585501	2.197626	2.217642	2.041308	0.151898	0.000000	25613.000000		1
17387.359375	3645.253662	2.204873	2.726025	1678.818237	75337.546875	226.704132	172.732544	236.781799	96.107803	99.592430	407.315643	525.703430	304.081299	1.775033	0.000000	4.240233	3.561728	0.343384	0.435530	3.225004	4.877011	2.355459	2.237374	2.374348	1.982759	1.998226	2.609931	2.720741	2.482990	0.249206	0.000000	25646.000000		1
11164.364258	3342.384277	3.759078	5.304030	959.989441	36521.210938	127.059288	96.656708	102.127258	46.644630	25.783140	109.007080	165.091034	88.173340	1.210776	99998.000000	4.047834	3.524056	0.575081	0.724606	2.982266	4.562545	2.104007	1.985232	2.009142	1.668802	1.411336	2.037455	2.217723	1.945337	0.083064	4.999991	25677.000000		1
8460.440430	2146.633789	2.204873	3.179335	635.355042	26518.046875	81.194839	62.791088	61.665524	42.059113	19.119181	84.645546	113.237968	65.683632	1.744473	99998.000000	3.927393	3.331758	0.343384	0.502336	2.803016	4.423542	1.909528	1.797898	1.790042	1.623860	1.281469	1.927604	2.053992	1.817457	0.241664	4.999991	25706.000000		1
7487.786621	1627.054565	2.519415	4.514594	365.799255	25259.222656	56.435501	36.298687	55.982193	51.396675	25.055378	59.621006	86.566711	115.529190	0.092654	0.000000	3.874353	3.211402	0.401300	0.654619	2.563243	4.402420	1.751552	1.559891	1.748050	1.710935	1.398901	1.775399	1.937351	2.062692	0.000000	0.000000	25728.000000		1
14963.265625	2479.714600	2.451572	3.416783	1195.405151	46211.226562	161.951797	124.515205	146.486847	72.813240	57.255779	208.833878	295.958740	155.694885	0.486392	0.000000	4.175026	3.394402	0.389445	0.533617	3.077515	4.664748	2.209386	2.095222	2.165799	1.862210	1.757819	2.319801	2.471231	2.192274	0.000000	0.000000	25777.000000		1
6592.191406	1992.727417	1.967425	2.892547	458.221985	25203.226562	69.945366	50.005909	71.684593	32.329918	26.094597	102.380127	121.702835	76.054245	0.096451	99998.000000	3.819030	3.299448	0.293898	0.461280	2.661076	4.401456	1.844759	1.699021	1.855426	1.509605	1.416551	2.010216	2.085301	1.881123	0.000000	4.999991	25861.000000		1
6880.755371	1809.149292	3.225591	2.821621	653.031006	25577.099609	81.833176	64.968208	61.098114	65.714470	27.846161	99.894630	140.791183	113.031357	0.608900	99998.000000	3.837636	3.257474	0.508609	0.450499	2.814934	4.407851	1.912929	1.812701	1.786028	1.817661	1.444765	1.999542	2.148576	2.053199	0.000000	4.999991	25903.000000		1
11287.316406	2301.915283	2.701355	3.244093	873.018799	35781.679688	93.406448	83.976372	89.348244	54.702442	33.884121	163.518326	258.978546	127.848724	0.341315	0.000000	4.052591	3.362089	0.431582	0.511093	2.941024	4.553661	1.970377	1.924157	1.951086	1.738007	1.529996	2.213567	2.413264	2.106696	0.000000	0.000000	25946.000000		1
14577.600586	2759.853760	3.484625	3.373610	905.669373	46793.386719	136.396851	95.225853	113.333565	102.256775	58.424515	280.759003	362.857361	270.508636	0.726572	0.000000	4.163686	3.440886	0.542156	0.528095	2.956970	4.670185	2.134804	1.978755	2.054358	2.009692	1.766595	2.448334	2.559736	2.432181	0.000000	0.000000	26017.000000		1
19233.433594	4929.168457	3.185502	2.547168	1741.303955	63671.707031	220.906708	177.635681	186.757385	95.355370	60.885338	342.051392	459.048431	321.035706	1.924856	0.000000	4.284057	3.692774	0.503178	0.406058	3.240875	4.803946	2.344209	2.249530	2.271278	1.979345	1.784513	2.534091	2.661859	2.506553	0.284398	0.000000	26084.000000		1
5147.879395	1797.190552	3.256428	3.925599	645.031799	25494.599609	92.721855	66.707436	57.974289	24.016157	15.683895	67.194664	80.460915	99.956306	0.372350	99998.000000	3.711628	3.254594	0.512742	0.593906	2.809581	4.406448	1.967182	1.824174	1.763235	1.380504	1.195454	1.827335	1.905585	1.999810	0.000000	4.999991	26124.000000		1
17150.564453	2942.608398	2.291218	5.368789	984.113525	49647.554688	152.194839	98.451447	121.116920	72.433937	62.963779	259.462708	362.385559	209.207001	1.955723	99998.000000	4.234278	3.468732	0.360066	0.729876	2.993045	4.695898	2.182400	1.993222	2.083205	1.859942	1.799091	2.414075	2.559171	2.320576	0.291307	4.999991	26155.000000		1
12372.002930	2249.852539	2.722941	4.415914	894.456909	36751.246094	115.704964	92.425819	104.643593	37.476677	30.007862	147.103592	188.660049	132.347900	1.074493	99998.000000	4.092440	3.352154	0.435038	0.645021	2.951559	4.565272	2.063352	1.965793	2.019713	1.573761	1.477235	2.167623	2.275680	2.121717	0.031203	4.999991	26186.000000		1
6478.454102	2249.198975	1.480195	3.712821	852.585938	36010.863281	123.694931	86.924431	100.203011	47.421734	42.657356	165.643021	196.304642	123.226204	1.500695	0.000000	3.811471	3.352028	0.170319	0.569704	2.930738	4.556434	2.092352	1.939142	2.000881	1.675977	1.629994	2.219173	2.292931	2.090703	0.176292	0.000000	26200.000000		1
6668.973633	1873.843140	1.896499	4.184633	649.200989	29726.884766	100.218422	68.995567	57.295864	26.378302	32.154144	124.034142	179.300903	60.811329	0.623516	99998.000000	3.824059	3.272733	0.277953	0.621657	2.812379	4.473149	2.000947	1.838821	1.758123	1.421247	1.507237	2.093541	2.253582	1.783985	0.000000	4.999991	26242.000000		1
2540.411621	933.873291	2.482410	2.874044	123.781273	10332.267578	17.638987	13.081220	3.311935	14.132774	5.695665	4.896977	7.212865	34.861668	1.264384	0.000000	3.404904	2.970288	0.394873	0.458493	2.092655	4.014195	1.246474	1.116648	0.520082	1.150227	0.755544	0.689928	0.858108	1.542348	0.101879	0.000000	26259.000000		1
7664.595703	2164.945068	2.901798	6.176729	814.569580	41794.453125	129.140808	85.055679	105.232582	70.161224	37.023369	184.771454	235.745667	154.319534	0.968155	99998.000000	3.884489	3.335447	0.462667	0.790759	2.910928	4.621119	2.111063	1.929703	2.022150	1.846097	1.568476	2.266635	2.372444	2.188421	0.000000	4.999991	26298.000000		1
1454.889404	572.119873	3.126911	1.856411	81.864014	11874.762695	14.570665	9.436240	26.702093	27.300339	13.540697	17.799339	42.672775	24.077831	0.295508	99998.000000	3.162830	2.757487	0.495116	0.268674	1.913093	4.074625	1.163479	0.974799	1.426545	1.436168	1.131641	1.250404	1.630151	1.381617	0.000000	4.999991	26335.000000		1
4017.612061	1048.859741	0.231280	2.035268	298.339386	22799.076172	45.266201	29.850592	39.564369	24.756254	20.389681	75.375824	83.486061	100.128998	1.034320	0.000000	3.603968	3.020717	0.000000	0.308622	2.474711	4.357917	1.655774	1.474953	1.597304	1.393685	1.309410	1.877232	1.921614	2.000560	0.014655	0.000000	26347.000000		1
23881.925781	7931.160156	2.744528	2.550252	1983.260376	82637.203125	274.631592	202.694153	232.143860	136.159393	97.924126	447.462830	566.883667	330.327026	2.781900	99998.000000	4.378069	3.899337	0.438468	0.406583	3.297380	4.917176	2.438751	2.306841	2.365757	2.134048	1.990890	2.650757	2.753494	2.518944	0.444342	4.999991	26430.000000		1
4772.048828	274.455841	2.334390	2.066105	353.118927	11421.431641	27.969511	35.651104	22.773411	22.165915	2.929552	18.283487	23.220552	25.382254	1.698862	51803.734375	3.678705	2.438473	0.368173	0.315152	2.547921	4.057721	1.446685	1.552073	1.357428	1.345686	0.466801	1.262059	1.365873	1.404530	0.230158	4.714361	26446.000000		1
13701.226562	2232.022461	2.488577	4.940149	1075.003662	44112.019531	137.534744	106.654190	131.780487	104.378387	41.183331	214.464783	309.548767	178.249344	0.101635	99998.000000	4.136759	3.348699	0.395951	0.693740	3.031410	4.644557	2.138412	2.027978	2.119851	2.018610	1.614721	2.331356	2.490729	2.251028	0.000000	4.999991	26457.000000		1
12885.328125	3514.345947	1.662135	3.046734	1728.253662	73314.445312	226.660965	180.235275	227.539825	106.395157	82.638031	447.746521	602.402222	380.351410	0.644677	0.000000	4.110096	3.545845	0.220666	0.483835	3.237607	4.865190	2.355377	2.255840	2.357057	2.026922	1.917180	2.651032	2.779886	2.580185	0.000000	0.000000	26514.000000		1
7871.341797	1285.009399	1.921169	3.373610	567.950684	26050.628906	79.893501	60.317928	67.052818	51.208565	25.656706	114.160011	170.450577	39.151146	0.250971	0.000000	3.896049	3.108906	0.283566	0.528095	2.754311	4.415818	1.902511	1.780446	1.826417	1.709343	1.409201	2.057514	2.231598	1.592744	0.000000	0.000000	26595.000000		1
9065.167969	880.435181	2.192538	5.152927	507.623474	30408.023438	77.673210	53.330177	60.928509	32.092468	19.449141	93.243011	126.303772	91.574707	1.635067	0.000000	3.957376	2.944697	0.340947	0.712054	2.705542	4.482988	1.890271	1.726973	1.784821	1.506403	1.288900	1.969616	2.101416	1.961776	0.213536	0.000000	26606.000000		1
19956.113281	5253.043945	1.458608	2.127780	1974.934204	84747.828125	262.293579	200.153152	231.995834	104.566498	91.099808	495.822021	621.271606	304.701141	1.178794	99998.000000	4.300076	3.720411	0.163939	0.327927	3.295553	4.928129	2.418788	2.301363	2.365480	2.019392	1.959517	2.695326	2.793282	2.483874	0.071438	4.999991	26633.000000		1
9990.172852	1470.024414	2.507080	3.564802	741.266052	31455.136719	98.584045	77.389511	68.381905	53.305508	28.456741	129.301163	150.128738	49.071533	0.860662	99998.000000	3.999573	3.167325	0.399168	0.552035	2.869974	4.497692	1.993807	1.888682	1.834941	1.726772	1.454185	2.111603	2.176464	1.690830	0.000000	4.999991	26687.000000		1
3262.900879	1096.077881	1.640549	3.015897	235.967682	14793.561523	34.926426	27.787569	22.739489	34.062977	9.485580	11.416001	28.598593	41.485538	0.152018	0.000000	3.513604	3.039841	0.214989	0.479416	2.372853	4.170073	1.543154	1.443851	1.356781	1.532283	0.977064	1.057514	1.456345	1.617897	0.000000	0.000000	26736.000000		1
15750.836914	3733.353027	3.006645	3.361275	1081.972900	61045.527344	149.663086	105.251091	169.691971	83.473724	62.723248	320.021149	445.430634	234.370316	2.686873	99998.000000	4.197304	3.572099	0.478082	0.526504	3.034216	4.785654	2.175115	2.022227	2.229661	1.921550	1.797428	2.505179	2.648780	2.369903	0.429247	4.999991	26780.000000		1
8184.156250	2464.739990	1.720726	2.593424	776.762939	37763.312500	117.086479	81.660484	84.198402	49.632774	36.184589	162.981766	219.506699	176.682816	0.994176	99998.000000	3.912974	3.391771	0.235712	0.413874	2.890289	4.577070	2.068507	1.912012	1.925304	1.695769	1.558524	2.212139	2.341448	2.247194	0.000000	4.999991	26819.000000		1
1655.431152	646.314636	4.930898	3.974939	225.720428	15832.275391	38.485058	25.477850	38.663918	21.644762	17.213430	40.982887	55.131081	37.060371	1.818904	0.000000	3.218911	2.810444	0.692926	0.599330	2.353571	4.199543	1.585292	1.406163	1.587306	1.335353	1.235867	1.612603	1.741397	1.568910	0.259810	0.000000	26855.000000		1
9855.194336	4760.602051	2.019849	1.785485	831.514709	42332.683594	124.246918	84.463608	120.509430	63.404751	31.885859	180.158188	235.998520	151.171036	1.673129	99998.000000	3.993665	3.677662	0.305319	0.251756	2.919870	4.626676	2.094286	1.926670	2.081021	1.802122	1.503598	2.255654	2.372909	2.179469	0.223529	4.999991	26873.000000		1
7466.101562	3062.686035	1.776234	2.556419	627.164612	27318.185547	69.710999	66.676598	76.137512	32.067799	34.957264	115.334915	135.727676	129.671219	0.253282	0.000000	3.873094	3.486103	0.249500	0.407632	2.797382	4.436452	1.843301	1.823973	1.881599	1.506069	1.543537	2.061961	2.132668	2.112844	0.000000	0.000000	26960.000000		1
19104.992188	3438.991699	1.696056	3.059069	1186.807739	57012.773438	163.065018	121.283447	174.576614	72.961258	57.841686	329.852112	376.620087	269.454010	1.421581	99998.000000	4.281147	3.536431	0.229440	0.485589	3.074380	4.755972	2.212361	2.083802	2.241986	1.863092	1.762241	2.518319	2.575903	2.430485	0.152771	4.999991	26984.000000		1
12665.183594	1026.129517	1.813238	3.663482	1148.492188	52850.164062	160.946487	116.454308	138.342682	87.649109	50.348202	259.808075	356.911926	250.769638	0.835807	0.000000	4.102612	3.011202	0.258455	0.563894	3.060128	4.723046	2.206681	2.066156	2.140956	1.942747	1.701984	2.414653	2.552561	2.399275	0.000000	0.000000	27020.000000		1
9262.663086	773.580505	3.703570	2.704439	601.723755	29418.062500	77.932243	62.390202	62.522804	54.761032	27.346596	137.001266	212.093384	90.291870	0.661421	0.000000	3.966736	2.888505	0.568621	0.432077	2.779397	4.468614	1.891717	1.795116	1.796038	1.738472	1.436903	2.136724	2.326527	1.955649	0.000000	0.000000	27064.000000		1
14575.809570	1713.393066	1.193407	1.933504	775.544861	40855.621094	103.613625	80.109367	129.594116	70.836563	36.264767	173.315369	233.041214	159.527969	0.721986	99998.000000	4.163633	3.233857	0.076789	0.286345	2.889607	4.611252	2.015417	1.903683	2.112585	1.850258	1.559485	2.238837	2.367433	2.202837	0.000000	4.999991	27100.000000		1
17970.558594	4488.230469	1.884164	2.855542	1774.395630	74960.210938	247.772247	178.801346	258.198364	91.247833	85.154366	391.311035	561.814026	309.681366	0.464154	0.000000	4.254561	3.652075	0.275119	0.455689	3.249050	4.874831	2.394053	2.252371	2.411953	1.960223	1.930207	2.592522	2.749593	2.490915	0.000000	0.000000	27119.000000		1
12171.131836	7164.490234	2.294302	2.189455	2121.402588	92482.273438	278.652802	210.033447	283.639221	120.620438	86.788742	451.033783	647.267517	365.268860	0.819879	0.000000	4.085331	3.855185	0.360651	0.340336	3.326623	4.966059	2.445063	2.322289	2.452766	2.081421	1.938463	2.654209	2.811084	2.562613	0.000000	0.000000	27142.000000		1
22157.732422	7401.932129	2.772281	4.403579	2861.123535	99998.000000	360.143677	288.872314	392.291656	202.761993	155.778152	824.234009	1105.464844	616.809448	1.443462	0.000000	4.345525	3.869345	0.442837	0.643806	3.456537	4.999991	2.556476	2.460706	2.593609	2.306987	2.192507	2.916050	3.043545	2.790151	0.159405	0.000000	27223.000000		1
5506.925293	2909.911377	3.802250	3.913265	751.827820	31368.308594	94.501175	75.949402	58.143894	75.351158	37.535267	130.115280	184.204056	114.690414	0.141525	0.000000	3.740909	3.463880	0.580041	0.592539	2.876118	4.496491	1.975437	1.880524	1.764504	1.877090	1.574440	2.114328	2.265299	2.059527	0.000000	0.000000	27255.000000		1
18879.585938	9578.129883	2.630429	4.144545	2215.305420	88429.015625	273.444366	221.517288	268.106415	95.154930	102.929031	502.874542	721.024353	423.862976	0.724663	0.000000	4.275992	3.981281	0.420027	0.617477	3.345434	4.946595	2.436869	2.345408	2.428307	1.978431	2.012538	2.701460	2.857950	2.627225	0.000000	0.000000	27288.000000		1
11646.624023	2575.754395	2.399149	3.330438	969.015564	35539.421875	144.991226	100.764244	107.619400	54.606846	26.168608	131.808243	203.428085	107.246269	0.464661	0.000000	4.066200	3.410904	0.380057	0.522501	2.986331	4.550710	2.161342	2.003306	2.031891	1.737247	1.417781	2.119943	2.308411	2.030382	0.000000	0.000000	27323.000000		1
10421.353516	2722.090088	2.124696	3.574053	923.678406	40697.843750	105.874001	91.966339	120.275063	78.376305	47.011597	230.102417	350.935638	194.429733	1.203184	0.000000	4.017924	3.434902	0.327297	0.553161	2.965521	4.609571	2.024789	1.963629	2.080176	1.894185	1.672205	2.361921	2.545228	2.288763	0.080332	0.000000	27353.000000		1
11406.055664	3444.403564	2.288134	2.479326	749.138794	31945.113281	92.197624	72.177986	76.168350	52.574661	21.462822	106.092949	145.564804	104.625092	2.508088	99998.000000	4.057136	3.537114	0.359481	0.394334	2.874562	4.504405	1.964720	1.858405	1.881775	1.720776	1.331687	2.025687	2.163056	2.019636	0.399343	4.999991	27377.000000		1
9364.306641	3187.093262	2.587257	2.985059	1245.148926	56217.320312	181.700058	121.594902	163.015686	90.942543	62.892853	324.193451	442.174225	248.000443	0.560401	0.000000	3.971476	3.503395	0.412840	0.474953	3.095221	4.749870	2.259355	2.084915	2.212229	1.958767	1.798601	2.510804	2.645593	2.394453	0.000000	0.000000	27398.000000		1
5156.843750	4226.618652	3.055985	5.822099	1213.050293	48758.453125	159.882599	125.924469	148.639297	50.153927	58.739056	255.293488	350.136963	208.503906	0.461530	0.000000	3.712384	3.625993	0.485151	0.765080	3.083879	4.688050	2.203801	2.100110	2.172134	1.700305	1.768927	2.407040	2.544238	2.319114	0.000000	0.000000	27442.000000		1
10996.167969	5106.538574	1.948923	2.957305	1045.146851	40322.160156	128.983536	107.930855	99.894630	68.403496	47.884296	251.219864	324.227386	243.578354	1.158790	0.000000	4.041241	3.708127	0.289795	0.470896	3.019177	4.605544	2.110534	2.033146	1.999542	1.835078	1.680193	2.400054	2.510850	2.386639	0.064005	0.000000	27490.000000		1
17559.996094	6469.616211	3.759078	2.022933	1558.500000	73098.945312	219.019455	155.907669	216.546295	72.014549	85.351723	409.205963	501.465271	379.321442	2.519507	99998.000000	4.244524	3.810879	0.575081	0.305981	3.192707	4.863911	2.340483	2.192868	2.335551	1.857420	1.931212	2.611942	2.700241	2.579007	0.401316	4.999991	27510.000000		1
5339.583008	2396.302490	3.734408	5.168346	897.679443	40214.906250	124.493614	97.288872	116.420387	62.707829	68.304810	247.127747	302.428436	137.133865	0.733825	0.000000	3.727507	3.379542	0.572222	0.713352	2.953121	4.604387	2.095147	1.988063	2.066029	1.797322	1.834451	2.392921	2.480623	2.137145	0.000000	0.000000	27573.000000		1
9347.700195	570.029114	2.476242	1.742312	452.896362	24196.953125	72.424690	49.160965	54.656185	32.376175	23.590601	93.529793	110.391678	110.330002	0.005426	99998.000000	3.970705	2.755897	0.393793	0.241126	2.655999	4.383760	1.859887	1.691620	1.737639	1.510226	1.372739	1.970950	2.042936	2.042694	0.000000	4.999991	27631.000000		1
8916.796875	1576.986938	0.354630	1.572707	539.993469	28337.148438	77.633125	56.293652	65.634293	42.222549	27.334261	120.716034	130.025848	101.112709	2.403745	99998.000000	3.950209	3.197828	0.000000	0.196648	2.732388	4.452356	1.890047	1.750459	1.817131	1.625544	1.436707	2.081765	2.114030	2.004806	0.380888	4.999991	27657.000000		1
7560.948242	1560.914551	5.137509	5.458218	681.823914	37253.066406	96.342163	70.010124	92.502914	65.615791	45.115097	203.717957	216.737488	167.246567	0.816872	0.000000	3.878576	3.193379	0.710753	0.737051	2.833672	4.571162	1.983816	1.845161	1.966155	1.817008	1.654322	2.309029	2.335934	2.223357	0.000000	0.000000	27783.000000		1
21755.955078	6047.735840	2.359060	3.176251	2118.963379	90406.367188	292.912018	211.263855	241.503006	146.619446	99.626350	478.479065	650.341980	317.837860	3.472983	0.000000	4.337578	3.781593	0.372739	0.501915	3.326123	4.956199	2.466737	2.324825	2.382923	2.166192	1.998374	2.679863	2.813142	2.502206	0.540703	0.000000	27810.000000		1
3847.845947	1434.512085	2.322055	3.382861	356.177979	19508.128906	42.497005	32.558113	50.934113	32.792477	19.887032	44.985580	75.881561	34.975765	1.034234	0.000000	3.585218	3.156704	0.365873	0.529284	2.551667	4.290215	1.628358	1.512659	1.707009	1.515774	1.298570	1.653073	1.880136	1.543767	0.014619	0.000000	27856.000000		1
20852.753906	6196.868652	3.062153	2.991227	1834.577881	72170.109375	234.142120	188.721725	228.477295	144.904877	89.416092	433.660004	613.833618	345.175201	1.804484	0.000000	4.319163	3.792172	0.486027	0.475849	3.263536	4.858357	2.369480	2.275822	2.358843	2.161083	1.951416	2.637149	2.788051	2.538040	0.256353	0.000000	27985.000000		1
22886.343750	3495.889648	2.451572	3.799166	2498.901611	99998.000000	338.569855	252.252914	368.087402	170.518417	142.077103	746.030396	973.644226	503.494354	2.873391	0.000000	4.359576	3.543558	0.389445	0.579688	3.397749	4.999991	2.529648	2.401836	2.565951	2.231771	2.152524	2.872756	2.988400	2.701995	0.458395	0.000000	28062.000000		1
12024.045898	2254.481201	2.886379	4.243225	695.407776	35373.363281	90.856194	71.104851	96.693710	50.033661	29.520632	138.870010	209.469116	71.302208	1.177205	99998.000000	4.080050	3.353047	0.460353	0.627696	2.842240	4.548676	1.958355	1.851899	1.985398	1.699262	1.470126	2.142608	2.321120	1.853103	0.070852	4.999991	28115.000000		1
4005.141357	2622.917236	2.568754	2.497828	502.347198	27943.234375	73.235710	55.448708	78.915955	64.777016	23.652277	126.269852	186.473679	127.222725	0.575358	0.000000	3.602618	3.418785	0.409723	0.397563	2.701004	4.446277	1.864723	1.743891	1.897165	1.811421	1.373873	2.101300	2.270617	2.104565	0.000000	0.000000	28151.000000		1
14121.115234	3164.699219	1.810155	3.234842	1261.643921	60410.699219	188.795731	128.437714	140.636993	95.121002	76.310196	371.029266	465.811066	242.918442	1.409818	99998.000000	4.149869	3.500332	0.257716	0.509853	3.100937	4.781114	2.275992	2.108693	2.148100	1.978276	1.882583	2.569408	2.668210	2.385460	0.149163	4.999991	28167.000000		1
6272.660645	2157.950928	1.918085	1.523367	886.408386	37220.601562	123.164528	92.663269	105.087646	52.170692	37.883732	167.974335	202.410446	168.850113	0.456911	0.000000	3.797452	3.334042	0.282868	0.182805	2.947634	4.570784	2.090486	1.966908	2.021552	1.717427	1.578453	2.225243	2.306233	2.227501	0.000000	0.000000	28362.000000		1
18237.878906	4489.057129	3.907097	4.147629	2735.643311	94085.117188	419.212708	276.173462	250.202225	103.342255	87.460999	464.596069	637.547546	395.100952	2.188963	99998.000000	4.260974	3.652155	0.591854	0.617800	3.437059	4.973521	2.622434	2.441182	2.398291	2.014278	1.941814	2.667076	2.804513	2.596708	0.340238	4.999991	28394.000000		1
20456.113281	5466.210449	2.081524	4.212387	1465.608521	56208.609375	208.192459	148.648544	155.001038	63.244396	59.414394	258.090424	354.987671	326.518585	1.320264	0.000000	4.310823	3.737686	0.318381	0.624528	3.166018	4.749803	2.318465	2.172161	2.190335	1.801022	1.773892	2.411772	2.550213	2.513908	0.120661	0.000000	28444.000000		1
8004.201660	1839.869507	2.334390	3.293433	656.626648	33216.089844	86.677727	65.862495	70.478851	32.070885	20.599375	118.421738	179.936157	60.176079	0.828577	0.000000	3.903318	3.264787	0.368173	0.517649	2.817318	4.521348	1.937907	1.818638	1.848059	1.506111	1.313854	2.073431	2.255118	1.779424	0.000000	0.000000	28482.000000		1
10832.267578	2535.551758	3.105325	3.611058	664.024536	34217.660156	101.121964	71.151108	93.387947	39.863491	40.569668	170.126785	228.588303	118.785614	0.859003	0.000000	4.034719	3.404073	0.492107	0.557634	2.822184	4.534250	2.004845	1.852182	1.970291	1.600575	1.608202	2.230773	2.359054	2.074764	0.000000	0.000000	28520.000000		1
6691.808594	1355.349487	1.810155	3.167000	574.441956	28551.195312	74.823837	58.686634	53.845161	38.537483	30.291565	114.264854	184.049866	105.167824	1.547211	99998.000000	3.825543	3.132051	0.257716	0.500648	2.759246	4.455624	1.874040	1.768539	1.731147	1.585883	1.481322	2.057913	2.264935	2.021883	0.189549	4.999991	28541.000000		1
10909.287109	2021.560303	1.427771	2.164785	767.517883	37227.812500	109.497398	81.296608	93.717903	45.059589	27.250999	136.187149	194.944717	140.226852	0.673685	99998.000000	4.037796	3.305687	0.154659	0.335415	2.885088	4.570868	2.039404	1.910072	1.971823	1.653787	1.435382	2.134136	2.289912	2.146831	0.000000	4.999991	28644.000000		1
5655.348633	2258.425293	2.960389	5.075834	444.252655	28130.685547	70.962997	48.056984	64.909615	26.736015	29.036484	109.670082	142.918961	136.856323	1.093598	99998.000000	3.752459	3.353806	0.471349	0.705507	2.647630	4.449180	1.851032	1.681756	1.812309	1.427097	1.462944	2.040088	2.155090	2.136265	0.038858	4.999991	28715.000000		1
2747.447754	1015.447388	0.407054	1.350678	263.931030	13552.710938	32.598202	28.432072	17.783922	11.601026	10.928770	19.887032	19.165436	8.736232	1.530201	99998.000000	3.438930	3.006657	0.000000	0.130552	2.421490	4.132026	1.513194	1.453809	1.250028	1.064496	1.038571	1.298570	1.282519	0.941324	0.184748	4.999991	28787.000000		1
21948.605469	5184.495605	3.210172	2.322055	1809.988159	79093.195312	257.951660	184.876312	244.808762	111.514160	81.484711	419.277466	547.231018	364.245056	1.192540	0.000000	4.341407	3.714706	0.506528	0.365873	3.257676	4.898139	2.411538	2.266881	2.388827	2.047330	1.911076	2.622502	2.738171	2.561394	0.076473	0.000000	28828.000000		1
3309.502441	505.998352	1.446273	2.121612	281.582367	18739.695312	35.009686	28.971725	44.745049	56.746960	10.564889	69.066498	95.028496	94.960648	0.416743	99998.000000	3.519763	2.704149	0.160250	0.326666	2.449605	4.272762	1.544188	1.461974	1.650745	1.753943	1.023865	1.839267	1.977854	1.977544	0.000000	4.999991	28857.000000		1
7685.429199	1690.280518	1.958174	3.836171	457.469574	25364.435547	72.486366	46.333176	46.098812	35.364315	18.437674	78.999222	120.546432	82.193970	1.225758	0.000000	3.885668	3.227959	0.291851	0.583898	2.660362	4.404225	1.860256	1.665892	1.663690	1.548565	1.265706	1.897623	2.081154	1.914840	0.088405	0.000000	28882.000000		1
15169.934570	3280.971680	3.136162	2.349809	1295.324463	54201.988281	163.829788	126.316109	128.641251	51.664959	68.690277	298.835876	445.051331	231.709045	0.612617	99998.000000	4.180984	3.516002	0.496399	0.371033	3.112379	4.734015	2.214393	2.101459	2.109380	1.713196	1.836895	2.475433	2.648410	2.364943	0.000000	4.999991	28925.000000		1
15445.673828	4233.171387	1.581958	3.157748	1266.371216	53689.125000	180.401794	130.460648	158.297562	66.010513	63.904320	275.421051	398.298767	242.017990	1.643198	442.669678	4.188807	3.626666	0.199195	0.499378	3.102561	4.729887	2.256241	2.115479	2.199474	1.819613	1.805530	2.439997	2.600209	2.383848	0.215690	2.646080	29042.000000		1
12363.100586	3589.758789	2.075356	1.902667	897.065796	42655.261719	109.441887	82.878563	85.758774	38.235275	37.396500	193.507690	276.531189	170.765121	1.884132	99998.000000	4.092127	3.555065	0.317093	0.279363	2.952824	4.629972	2.039184	1.918442	1.933279	1.582464	1.572831	2.286698	2.441744	2.232399	0.275111	4.999991	29098.000000		1
14162.116211	1828.379517	1.603544	2.294302	835.230652	35283.144531	110.419434	88.904190	122.911659	54.175121	27.500782	151.269714	221.224335	101.322403	0.260207	99998.000000	4.151128	3.262066	0.205081	0.360651	2.921806	4.547567	2.043046	1.948922	2.089593	1.733800	1.439345	2.179752	2.344833	2.005706	0.000000	4.999991	29183.000000		1
8034.940430	1748.868408	0.962126	2.861710	76.205353	5811.811523	0.000000	10.947272	11.853891	27.904753	4.270978	0.000000	0.000000	13.534530	2.023662	0.000000	3.904983	3.242757	0.000000	0.456626	1.881985	3.764312	0.000000	1.039306	1.073861	1.445678	0.630527	0.000000	0.000000	1.131443	0.306138	0.000000	29216.000000		1
6985.192383	739.406555	2.063021	1.008383	399.304077	18788.570312	57.314369	42.358234	35.601765	53.854412	13.978588	58.264160	65.292000	48.775497	1.306192	99998.000000	3.844178	2.868883	0.314504	0.003625	2.601304	4.273894	1.758263	1.626938	1.551471	1.731221	1.145463	1.765401	1.814860	1.688202	0.116007	4.999991	29322.000000		1
7241.087402	567.222900	2.735276	4.597855	469.693512	22527.945312	47.286049	48.753910	44.578526	11.946404	16.538092	60.780491	77.997002	64.814018	0.582005	99998.000000	3.859804	2.753754	0.437001	0.662555	2.671815	4.352722	1.674733	1.688010	1.649126	1.077237	1.218485	1.783764	1.892078	1.811669	0.000000	4.999991	29361.000000		1
9516.538086	2879.366943	3.342773	3.003561	1236.610107	54177.078125	189.680771	123.423561	162.371185	98.272583	51.338081	246.088516	350.232544	222.741531	0.577239	0.000000	3.978479	3.459297	0.524107	0.477637	3.092233	4.733816	2.278023	2.091398	2.210509	1.992432	1.710440	2.391091	2.544357	2.347801	0.000000	0.000000	29386.000000		1
7036.684570	2422.948975	1.705307	3.712821	807.248779	39669.921875	104.239624	77.121223	119.627480	59.781361	30.078787	161.572495	210.172211	123.599335	1.813852	0.000000	3.847368	3.384344	0.231803	0.569704	2.907007	4.598461	2.018033	1.887174	2.077831	1.776566	1.478260	2.208367	2.322575	2.092016	0.258602	0.000000	29421.000000		1
8160.035156	1426.845947	0.052424	0.123350	555.569458	25108.253906	64.117096	51.831482	59.950966	49.731453	12.273280	88.133255	137.485413	93.909096	2.471153	0.000000	3.911692	3.154377	0.000000	0.000000	2.744738	4.399817	1.806974	1.714594	1.777796	1.696631	1.088961	1.945140	2.138257	1.972708	0.392900	0.000000	29436.000000		1
3902.835205	1689.524902	1.107062	1.554204	203.486664	14814.962891	34.667393	26.057592	30.017113	15.489620	12.843772	30.165133	28.635597	5.085085	1.529821	99998.000000	3.591380	3.227765	0.044172	0.191508	2.308536	4.170701	1.539921	1.415934	1.477369	1.190041	1.108693	1.479505	1.456906	0.706298	0.184641	4.999991	29470.000000		1
7681.183105	2960.423096	1.847160	2.729109	0.000000	2240.937500	0.000000	0.000000	0.000000	7.962214	0.037005	0.000000	0.000000	0.000000	0.344835	0.000000	3.885428	3.471354	0.266504	0.436021	0.000000	3.350430	0.000000	0.000000	0.000000	0.901034	0.000000	0.000000	0.000000	0.000000	0.000000	0.000000	29501.000000		1
4461.328125	859.012451	2.402232	1.544953	298.595337	18689.097656	46.135815	31.577484	39.052467	33.554161	26.464645	56.460175	63.543522	65.279663	1.248971	0.000000	3.649464	2.934000	0.380615	0.188915	2.475083	4.271588	1.664038	1.499377	1.591648	1.525746	1.422666	1.751742	1.803071	1.814778	0.096552	0.000000	29518.000000		1
8558.876953	2741.622559	2.426902	3.429117	808.439148	32771.488281	99.173035	84.149063	96.224983	50.567146	41.084652	159.207260	155.272415	123.731934	0.973536	0.000000	3.932417	3.438008	0.385052	0.535182	2.907647	4.515496	1.996394	1.925049	1.983288	1.703868	1.613680	2.201963	2.191094	2.092482	0.000000	0.000000	29567.000000		1
14036.494141	1679.046387	1.119397	0.712344	875.738647	38438.000000	100.162918	89.175560	95.993706	76.196098	32.974419	153.409836	214.375351	104.298210	1.779186	0.000000	4.147259	3.225063	0.048984	0.000000	2.942374	4.584761	2.000707	1.950246	1.982243	1.881933	1.518177	2.185853	2.331175	2.018277	0.250221	0.000000	29587.000000		1
9769.345703	1609.464966	2.137031	4.804465	767.795471	32628.669922	89.810806	73.325142	97.544823	51.251740	38.879780	174.317581	213.567413	177.907059	2.035016	0.000000	3.989866	3.206681	0.329811	0.681645	2.885246	4.513599	1.953329	1.865253	1.989204	1.709709	1.589724	2.241341	2.329535	2.250193	0.308568	0.000000	29618.000000		1
12280.773438	2290.937256	1.757731	3.860841	1145.636719	50685.011719	167.351425	122.627953	127.620529	94.772545	62.781837	279.294220	397.123871	200.464600	0.204287	99998.000000	4.089226	3.360013	0.244952	0.586682	3.059047	4.704880	2.223629	2.088589	2.105921	1.976683	1.797834	2.446062	2.598926	2.302038	0.000000	4.999991	29684.000000		1
19117.527344	6175.359375	3.278014	3.435285	1537.120361	72627.007812	204.803421	154.177689	230.009903	87.575096	78.342384	382.577881	490.184937	330.462708	1.729975	99998.000000	4.281432	3.790662	0.515611	0.535963	3.186708	4.861098	2.311337	2.188021	2.361747	1.942381	1.893997	2.582720	2.690360	2.519122	0.238040	4.999991	29726.000000		1
27986.390625	4697.539551	3.361275	4.141461	969.650818	49294.613281	124.697144	95.327614	116.056511	57.308201	38.407967	210.536102	233.713470	184.971909	0.400130	0.000000	4.446947	3.671870	0.526504	0.617154	2.986615	4.692800	2.095856	1.979219	2.064670	1.758217	1.584421	2.323327	2.368684	2.267106	0.000000	0.000000	29745.000000		1
16625.132812	1621.358887	2.470075	2.784616	805.392395	38400.226562	114.674995	84.047302	106.274887	52.694927	48.855675	219.938416	310.406067	192.924866	0.305308	0.000000	4.220765	3.209879	0.392710	0.444765	2.906008	4.584334	2.059469	1.924524	2.026431	1.721769	1.688915	2.342301	2.491930	2.285388	0.000000	0.000000	29804.000000		1
4368.994629	1115.203247	2.396065	2.325139	192.320450	13716.136719	38.287701	23.726286	29.178335	20.904665	9.460911	35.759033	53.900669	26.495483	0.261416	0.000000	3.640382	3.047354	0.379499	0.366449	2.284025	4.137232	1.583059	1.375230	1.465060	1.320243	0.975933	1.553386	1.731594	1.423172	0.000000	0.000000	29882.000000		1
7351.602539	432.765717	2.010598	4.687283	440.037170	24067.167969	68.193802	46.407185	54.119614	34.855499	27.368181	95.392372	128.431549	49.734539	0.275376	0.000000	3.866382	2.636253	0.303325	0.670921	2.643489	4.381425	1.833745	1.666585	1.733355	1.542271	1.437246	1.979514	2.108672	1.696658	0.000000	0.000000	29925.000000		1
7338.625977	1550.164673	2.784616	3.703570	466.637512	19952.017578	62.800339	49.364491	44.954742	33.261208	7.801859	52.577747	89.493179	99.179207	0.794389	0.000000	3.865615	3.190378	0.444765	0.568621	2.668980	4.299987	1.797962	1.693415	1.652776	1.521938	0.892198	1.720802	1.951790	1.996421	0.000000	0.000000	29951.000000		1
10182.961914	1514.146606	3.315019	5.384208	976.783508	40816.414062	144.417648	99.185371	120.672867	73.238792	49.919563	218.563065	329.374146	197.470291	0.814254	0.000000	4.007874	3.180168	0.520486	0.731122	2.989798	4.610835	2.159620	1.996448	2.081610	1.864741	1.698271	2.339577	2.517689	2.295502	0.000000	0.000000	30008.000000		1
10782.054688	1457.822021	2.778449	2.207957	600.662964	30874.314453	93.878258	65.208740	85.515160	35.592514	24.265940	97.424561	131.126740	57.786179	0.961293	0.000000	4.032701	3.163704	0.443802	0.343991	2.778631	4.489597	1.972565	1.814306	1.932043	1.551359	1.384997	1.988668	2.117691	1.761824	0.000000	0.000000	30072.000000		1
7504.922852	1766.862061	2.790784	4.261727	715.563049	37321.929688	97.301208	73.824707	116.454308	66.260292	27.022802	130.688843	202.573883	94.050949	1.446483	0.000000	3.875346	3.247203	0.445726	0.629586	2.854648	4.571964	1.988118	1.868202	2.066156	1.821253	1.431730	2.116239	2.306583	1.973363	0.160313	0.000000	30089.000000		1
18227.314453	2024.681152	2.463907	3.928683	1492.116333	59952.964844	200.905579	151.013763	152.901016	76.803596	80.439323	346.263763	475.453918	279.984985	0.125190	0.000000	4.260723	3.306357	0.391624	0.594247	3.173803	4.777811	2.302992	2.179017	2.184410	1.885382	1.905468	2.539407	2.677109	2.447135	0.000000	0.000000	30172.000000		1
10425.861328	1785.805420	1.458608	2.667434	672.908813	28810.513672	89.943405	69.177513	65.455437	36.804420	25.471682	113.577179	154.476807	140.359451	1.518461	99998.000000	4.018112	3.251834	0.163939	0.426094	2.827956	4.459551	1.953969	1.839965	1.815946	1.565900	1.406058	2.055291	2.188863	2.147242	0.181404	4.999991	30209.000000		1
3427.436768	768.862427	1.403101	2.325139	297.102814	16995.064453	35.953312	28.974810	29.699488	21.487492	8.514203	30.356325	53.564541	53.740314	1.115124	0.000000	3.534970	2.885849	0.147089	0.366449	2.472907	4.230323	1.555739	1.462021	1.472749	1.332186	0.930144	1.482249	1.728877	1.730300	0.047323	0.000000	30224.000000		1
11035.658203	2770.868896	2.149366	2.004430	854.192566	39630.632812	122.313416	89.792305	89.761467	39.484192	47.415565	149.841949	219.108887	109.105759	0.169745	0.000000	4.042798	3.442616	0.332310	0.301991	2.931556	4.598031	2.087474	1.953239	1.953090	1.596423	1.675921	2.175633	2.340660	2.037848	0.000000	0.000000	30282.000000		1
9882.895508	1559.415894	2.035268	2.522498	529.086304	37454.058594	81.096161	53.589211	95.787094	30.350157	43.912441	172.017120	259.786499	161.267197	0.039691	0.000000	3.994884	3.192962	0.308622	0.401831	2.723526	4.573499	1.909000	1.729077	1.981307	1.482161	1.642588	2.235572	2.414617	2.207546	0.000000	0.000000	30301.000000		1
6448.282715	399.809814	2.581089	2.824705	617.623535	33527.941406	87.161873	62.575226	78.749435	48.035400	36.980194	156.598419	196.976898	133.846603	0.798539	0.000000	3.809444	2.601853	0.411803	0.450973	2.790724	4.525407	1.940327	1.796402	1.896248	1.681561	1.567969	2.194787	2.294415	2.126607	0.000000	0.000000	30332.000000		1
11816.590820	2483.717285	2.183287	2.121612	663.090149	37481.574219	97.350548	68.585434	102.509644	55.627563	39.857323	175.255035	199.795441	185.776764	1.280940	0.000000	4.072492	3.395102	0.339111	0.326666	2.821573	4.573818	1.988338	1.836232	2.010765	1.745290	1.600508	2.243670	2.300586	2.268991	0.107529	0.000000	30373.000000		1
10110.808594	1676.551636	2.029100	3.842339	643.893921	30201.644531	97.344383	67.284096	92.277802	59.707348	37.297821	133.615311	175.520248	88.336777	0.001804	0.000000	4.004786	3.224417	0.307303	0.584596	2.808814	4.480031	1.988311	1.827912	1.965097	1.776028	1.571683	2.125856	2.244327	1.946142	0.000000	0.000000	30456.000000		1
10502.289062	2718.599365	0.885033	1.622047	850.353271	43924.976562	126.979111	87.294479	114.437546	51.578613	43.409790	197.473373	296.334961	143.649796	1.887219	99998.000000	4.021284	3.434345	0.000000	0.210063	2.929599	4.642712	2.103732	1.940987	2.058568	1.712470	1.637588	2.295509	2.471783	2.157305	0.275822	4.999991	30592.000000		1
19752.996094	6007.237305	0.403970	2.707523	1878.305298	93802.007812	251.488144	188.040222	298.043335	161.550903	93.754906	531.679749	731.367249	470.831390	2.276553	0.000000	4.295633	3.778675	0.000000	0.432572	3.273766	4.972212	2.400517	2.274251	2.474279	2.208309	1.971994	2.725650	2.864136	2.672865	0.357278	0.000000	30626.000000		1
7976.423340	4096.429199	2.263464	6.019458	898.135803	39286.734375	114.992615	87.972900	87.633690	81.352112	35.469162	180.559067	242.224594	175.859451	1.938242	99998.000000	3.901808	3.612406	0.354774	0.779557	2.953342	4.594246	2.060670	1.944349	1.942671	1.910369	1.549851	2.256619	2.384218	2.245166	0.287408	4.999991	30661.000000		1
10249.284180	2365.847412	2.198706	3.348940	1046.152222	42326.628906	132.363312	99.533836	108.122047	71.209694	54.613014	257.489105	372.358368	281.576172	1.015187	99998.000000	4.010694	3.373987	0.342167	0.524907	3.019595	4.626614	2.121768	1.997971	2.033914	1.852539	1.737296	2.410759	2.570961	2.449596	0.006546	4.999991	30683.000000		1
8660.544922	1121.716187	2.722941	4.237057	791.703674	34358.855469	101.421082	81.780754	100.388031	55.824924	49.719120	200.917908	309.965088	127.968994	0.743061	0.000000	3.937545	3.049883	0.435038	0.627064	2.898563	4.536039	2.006128	1.912651	2.001682	1.746828	1.696523	2.303019	2.491313	2.107105	0.000000	0.000000	30721.000000		1
10759.423828	2789.143066	2.217208	2.312804	1032.041016	40645.023438	144.812378	107.443626	103.225067	65.930336	46.860493	194.257034	270.237274	208.078354	1.542795	99998.000000	4.031789	3.445471	0.345806	0.364139	3.013697	4.609007	2.160806	2.031181	2.013785	1.819085	1.670807	2.288377	2.431745	2.318227	0.188308	4.999991	30785.000000		1
11820.217773	3330.851074	2.784616	4.634860	674.435242	33414.355469	92.194534	68.718033	90.020500	33.520241	26.754517	112.840172	171.912262	114.317276	0.674784	0.000000	4.072626	3.522555	0.444765	0.666037	2.828940	4.523933	1.964705	1.837071	1.954341	1.525307	1.427397	2.052464	2.235307	2.058112	0.000000	0.000000	30825.000000		1
12591.552734	2994.254883	0.959043	0.459477	1200.141724	57246.414062	178.733505	119.029228	170.740448	109.626915	55.482628	243.757217	317.495575	220.481155	1.586056	0.000000	4.100079	3.476289	0.000000	0.000000	3.079232	4.757748	2.252206	2.075654	2.232337	2.039917	1.744157	2.386957	2.501738	2.343371	0.200318	0.000000	30842.000000		1
10070.775391	1501.589600	1.396934	2.627345	531.217163	28574.628906	68.733452	59.744354	62.680073	59.812199	26.060677	98.250999	151.908051	141.703964	1.005187	99998.000000	4.003063	3.176551	0.145176	0.419517	2.725272	4.455981	1.837168	1.776297	1.797130	1.776790	1.415986	1.992337	2.181581	2.151382	0.002247	4.999991	30890.000000		1
21921.988281	5288.763184	2.463907	4.132210	2070.659668	86446.960938	265.247803	209.336517	258.593079	118.591339	110.095642	558.230713	753.453003	500.207092	1.219139	0.000000	4.340880	3.723354	0.391624	0.616182	3.316109	4.936750	2.423652	2.320845	2.412617	2.074053	2.041770	2.746814	2.877056	2.699150	0.086053	0.000000	31040.000000		1
7614.158203	1976.988037	2.414567	2.627345	659.124512	31194.804688	90.156189	68.755035	71.866531	45.676338	42.345901	106.345818	176.735229	99.358063	0.173507	0.000000	3.881622	3.296004	0.382839	0.419517	2.818968	4.494082	1.954996	1.837304	1.856527	1.659691	1.626811	2.026721	2.247323	1.997203	0.000000	0.000000	31142.000000		1
15701.022461	3036.548340	2.463907	3.786831	886.192505	48745.273438	118.730110	91.028885	131.984024	66.260292	54.233715	222.627441	314.054108	200.591034	1.365637	99998.000000	4.195928	3.482380	0.391624	0.578276	2.947528	4.687932	2.074561	1.959179	2.120521	1.821253	1.734269	2.347579	2.497005	2.302311	0.135335	4.999991	31266.000000		1
2729.580566	610.799194	1.224244	1.874913	8.366183	8629.152344	0.000000	0.000000	10.009816	22.008644	4.974071	0.000000	14.943798	30.158964	1.230935	0.000000	3.436096	2.785898	0.087868	0.272981	0.922527	3.935968	0.000000	0.000000	1.000426	1.342593	0.696712	0.000000	1.174461	1.479416	0.090235	0.000000	31285.000000		1
15126.981445	3347.799316	1.958174	3.281098	1066.008423	55735.234375	157.131912	111.440147	162.772064	53.422691	62.384033	282.192932	431.960876	213.844940	0.826335	99998.000000	4.179752	3.524760	0.291851	0.516019	3.027761	4.746130	2.196265	2.047042	2.211580	1.727726	1.795073	2.450546	2.635444	2.330099	0.000000	4.999991	31333.000000		1
6626.815918	2127.940186	2.556419	4.409747	565.169128	30130.250000	91.768982	60.194580	78.943710	53.515202	30.775713	109.198273	151.994400	76.593903	0.325958	0.000000	3.821305	3.327959	0.407632	0.644414	2.752178	4.479003	1.962696	1.779557	1.897318	1.728477	1.488208	2.038216	2.181828	1.884194	0.000000	0.000000	31375.000000		1
15894.533203	3685.539551	2.994310	4.526928	1284.580688	53773.355469	163.601593	125.131950	161.452225	85.320885	52.269371	265.448242	367.566254	181.672302	2.126268	0.000000	4.201248	3.566501	0.476297	0.655804	3.108761	4.730567	2.213788	2.097368	2.208044	1.931055	1.718247	2.423980	2.565336	2.259289	0.327618	0.000000	31446.000000		1
19962.314453	6064.292480	2.852458	3.404448	2327.004639	99225.476562	340.864136	238.274323	320.566986	147.917694	104.961212	579.354309	749.647644	475.925751	0.698428	99998.000000	4.300211	3.782780	0.455219	0.532047	3.366797	4.996623	2.532581	2.377077	2.505919	2.170020	2.021029	2.762944	2.874857	2.677539	0.000000	4.999991	31613.000000		1
17448.423828	3837.040527	2.405316	3.552467	1236.893799	62369.984375	160.425339	122.220901	151.590424	92.000259	56.657532	300.383911	444.749146	271.325836	0.419580	0.000000	4.241756	3.583996	0.381172	0.550530	3.092332	4.794976	2.205273	2.087146	2.180672	1.963789	1.753258	2.477677	2.648115	2.433491	0.000000	0.000000	31671.000000		1
5097.882812	1400.529297	1.810155	4.366574	357.352905	24909.796875	49.299732	29.381863	38.873611	29.995527	17.793173	43.200096	76.174515	65.347511	0.800469	0.000000	3.707390	3.146292	0.257716	0.640141	2.553097	4.396370	1.692845	1.468079	1.589655	1.477057	1.250253	1.635485	1.881810	1.815229	0.000000	0.000000	31697.000000		1
7315.417969	2964.237793	2.266548	2.756862	792.601013	35188.734375	99.305641	79.147240	98.420609	45.133602	29.788916	144.525589	218.371872	139.092041	1.055965	99998.000000	3.864239	3.471913	0.355365	0.440415	2.899055	4.546404	1.996974	1.898436	1.993086	1.654500	1.474055	2.159945	2.339197	2.143302	0.023650	4.999991	31725.000000		1
5089.618164	281.070465	1.449357	1.563456	395.717682	26371.853516	48.081654	36.711910	48.951267	30.569101	18.301989	89.206398	93.511292	79.073227	0.597589	0.000000	3.706685	2.448815	0.161175	0.194086	2.597385	4.421141	1.681979	1.564807	1.689764	1.485283	1.262498	1.950396	1.970864	1.898029	0.000000	0.000000	31748.000000		1
5578.945801	3318.664062	0.863447	2.078440	836.501160	35838.328125	113.358238	91.987930	130.318802	56.713039	37.892982	144.920303	194.827530	114.215515	0.890151	0.000000	3.746552	3.520963	0.000000	0.317737	2.922467	4.554348	2.054453	1.963731	2.115007	1.753683	1.578559	2.161129	2.289650	2.057725	0.000000	0.000000	31805.000000		1
12285.140625	1462.555664	2.254213	1.147151	913.795044	41120.371094	133.991531	96.570366	107.711914	56.376911	42.228718	221.726990	288.668793	166.074753	0.431598	99998.000000	4.089380	3.165112	0.352995	0.059621	2.960849	4.614057	2.127077	1.984844	2.032264	1.751101	1.625608	2.345819	2.460400	2.220304	0.000000	4.999991	31842.000000		1
12942.429688	3905.364014	2.596508	3.762161	1281.725220	54663.257812	183.220337	131.977844	153.866226	118.760948	62.618401	272.781372	367.399719	228.924423	2.606655	99998.000000	4.112016	3.591661	0.414390	0.575437	3.107795	4.737696	2.262974	2.120501	2.187143	2.074674	1.796702	2.435815	2.565139	2.359692	0.416084	4.999991	31875.000000		1
20304.482422	3451.190918	3.136162	5.331784	1251.612427	77027.906250	139.335648	126.152672	203.529846	116.235367	90.387466	423.227722	545.926636	376.629333	2.521189	99998.000000	4.307592	3.537969	0.496399	0.726873	3.097470	4.886648	2.144062	2.100896	2.308628	2.065338	1.956108	2.626574	2.737134	2.575914	0.401605	4.999991	31992.000000		1
9709.049805	4147.533203	2.685936	4.585519	918.454590	39667.753906	120.635857	95.127174	96.465515	54.872047	44.461346	208.180115	297.679474	207.128571	0.613421	0.000000	3.987177	3.617790	0.429096	0.661389	2.963058	4.598438	2.081476	1.978305	1.984372	1.739351	1.647983	2.318439	2.473749	2.316240	0.000000	0.000000	32061.000000		1
6480.930176	2404.418945	1.594293	3.123827	668.545288	29822.880859	94.695450	70.722466	91.226242	59.041264	27.553205	133.143509	177.099121	97.452309	1.608813	99998.000000	3.811637	3.381010	0.202568	0.494687	2.825131	4.474550	1.976329	1.849557	1.960120	1.771156	1.440172	2.124320	2.248216	1.988792	0.206506	4.999991	32118.000000		1
8666.394531	3211.658447	2.636597	3.503127	1092.685791	57804.472656	160.619614	108.516769	149.447235	59.738186	61.276974	324.742371	451.388428	266.675568	1.903548	99998.000000	3.937839	3.506729	0.421044	0.544456	3.038495	4.761961	2.205799	2.035497	2.174488	1.776252	1.787297	2.511539	2.654550	2.425983	0.279564	4.999991	32179.000000		1
15922.364258	947.725403	2.531749	3.342773	834.101990	42869.906250	120.749962	80.898804	90.649582	39.033966	30.627693	150.202744	244.614487	164.317017	0.426640	99998.000000	4.202008	2.976682	0.403421	0.524107	2.921219	4.632153	2.081887	1.907942	1.957366	1.591443	1.486114	2.176678	2.388482	2.215683	0.000000	4.999991	32229.000000		1
4671.679199	280.021973	3.722073	2.787700	275.834259	17960.416016	39.067886	33.831699	38.195187	34.559460	18.705959	35.737450	44.501434	34.050644	1.773687	0.000000	3.669473	2.447192	0.570785	0.445246	2.440648	4.254316	1.591820	1.529324	1.582009	1.538567	1.271980	1.553124	1.648374	1.532125	0.248877	0.000000	32270.000000		1
7406.977051	1579.315186	1.292086	2.383730	638.401733	27797.201172	87.871132	67.145325	72.005302	36.835258	31.753258	122.603287	149.286880	105.198662	0.324668	0.000000	3.869641	3.198469	0.111292	0.377257	2.805094	4.444001	1.943846	1.827016	1.857365	1.566264	1.501788	2.088502	2.174022	2.022010	0.000000	0.000000	32301.000000		1
7734.291016	2188.353516	3.185502	3.509295	404.580353	24049.832031	59.836868	42.265724	43.166176	20.969423	28.876129	82.742882	105.849335	86.505043	0.402708	99998.000000	3.888421	3.340117	0.503178	0.545220	2.607005	4.381112	1.776969	1.625988	1.635144	1.321586	1.460539	1.917731	2.024688	1.937041	0.000000	4.999991	32340.000000		1
4316.411133	762.155273	1.921169	4.274062	427.029968	20692.966797	59.506908	47.088692	58.785313	53.142071	18.110798	73.244965	112.137077	90.806854	0.275131	0.000000	3.635123	2.882043	0.283566	0.630841	2.630458	4.315823	1.774567	1.672917	1.769269	1.725438	1.257938	1.864778	2.049749	1.958119	0.000000	0.000000	32463.000000		1
3752.496826	1655.243042	2.436154	3.860841	555.304260	26251.449219	75.493011	55.791000	69.100418	62.186676	25.221899	95.669914	132.187546	112.137077	0.256355	0.000000	3.574320	3.218862	0.386705	0.586682	2.744531	4.419153	1.877907	1.746564	1.839481	1.793697	1.401778	1.980775	2.121191	2.049749	0.000000	0.000000	32493.000000		1
8121.241699	2431.287354	1.483278	2.941887	1010.380859	40785.023438	126.430206	99.284050	120.123962	54.508167	39.367008	181.925171	206.462479	158.695358	1.141200	0.000000	3.909622	3.385836	0.171223	0.468626	3.004485	4.610501	2.101851	1.996879	2.079630	1.736462	1.595132	2.259893	2.314841	2.200564	0.057362	0.000000	32514.000000		1
8864.422852	2961.530273	1.341426	2.140115	1150.351685	40375.316406	162.605545	120.330566	124.364098	45.731846	49.413830	235.822754	304.457520	227.589172	0.925234	0.000000	3.947650	3.471516	0.127567	0.330437	3.060831	4.606116	2.211135	2.080376	2.094695	1.660219	1.693848	2.372586	2.483527	2.357152	0.000000	0.000000	32568.000000		1
7044.689941	2374.666992	2.340558	2.738360	526.844421	25880.101562	69.640076	52.028839	54.313892	47.754780	36.055073	127.429337	167.298996	129.825409	1.303129	0.000000	3.847862	3.375603	0.369319	0.437491	2.721682	4.412966	1.842859	1.716244	1.734911	1.679017	1.556966	2.105269	2.223493	2.113360	0.114987	0.000000	32634.000000		1
17826.027344	4436.334473	2.106194	3.102241	1384.166992	55292.656250	193.680374	143.572708	159.682159	70.330833	65.739143	283.333923	399.035797	179.519852	1.274944	0.000000	4.251055	3.647024	0.323498	0.491676	3.141188	4.742668	2.287086	2.157072	2.203256	1.847146	1.817824	2.452299	2.601012	2.254112	0.105491	0.000000	32696.000000		1
12959.251953	3291.329834	3.598723	6.170561	1161.484009	52948.300781	155.358765	116.195274	144.781540	72.153320	54.683941	235.326279	325.257355	139.378830	1.911145	99998.000000	4.112580	3.517371	0.556148	0.790325	3.065013	4.723852	2.191336	2.065188	2.160713	1.858256	1.737860	2.371670	2.512227	2.144197	0.281294	4.999991	32716.000000		1
7728.891602	3224.825928	0.724679	2.368311	790.652100	35774.667969	100.252350	78.663094	91.685722	82.175468	31.195101	137.405228	211.118927	78.178947	1.208481	0.000000	3.888117	3.508506	0.000000	0.374439	2.897985	4.553576	2.001095	1.895771	1.962302	1.914742	1.494086	2.138003	2.324527	1.893090	0.082240	0.000000	32757.000000		1
19941.533203	3135.934082	2.932636	3.854673	1191.235962	54374.515625	176.365189	120.429253	142.878860	101.356323	47.748611	260.828796	335.757477	244.574402	1.589323	0.000000	4.299758	3.496367	0.467258	0.585988	3.075998	4.735395	2.246413	2.080732	2.154968	2.005851	1.678961	2.416356	2.526026	2.388411	0.201212	0.000000	32789.000000		1
8463.231445	707.067383	2.149366	3.968772	639.826477	27089.806641	85.962303	68.890724	50.163177	87.460999	26.261120	85.977722	99.533836	92.635513	1.076150	0.000000	3.927536	2.849461	0.332310	0.598656	2.806062	4.432806	1.934308	1.838161	1.700385	1.941814	1.419313	1.934386	1.997971	1.966778	0.031873	0.000000	32867.000000		1
7090.822754	1406.780029	1.168737	2.615010	390.435242	25363.720703	65.285835	40.094772	56.108627	38.451138	17.512552	60.502953	97.057594	69.014076	0.730699	99998.000000	3.850697	3.148226	0.067717	0.417473	2.591549	4.404213	1.814819	1.603088	1.749030	1.584909	1.243349	1.781777	1.987030	1.838938	0.000000	4.999991	32881.000000		1
5249.704590	3076.174316	2.318972	4.906229	713.950256	29865.347656	94.559769	75.354240	82.409836	68.070450	28.021935	104.745354	146.866135	99.052773	0.217322	0.000000	3.720135	3.488011	0.365295	0.690748	2.853668	4.475168	1.975706	1.877108	1.915979	1.832959	1.447498	2.020135	2.166922	1.995867	0.000000	0.000000	32908.000000		1
3194.065674	804.294556	1.196491	2.858626	276.725464	18656.529297	38.984627	32.360756	35.567844	38.765678	16.072447	59.361973	93.569885	61.628517	0.003104	0.000000	3.504344	2.905415	0.077909	0.456157	2.442049	4.270831	1.590893	1.510019	1.551058	1.588447	1.206082	1.773508	1.971136	1.789782	0.000000	0.000000	33069.000000		1
22292.519531	6521.157715	2.611927	5.698749	1593.839600	80179.351562	224.570190	160.921829	254.491714	128.277359	78.101852	419.249695	577.155640	443.426208	0.340974	99998.000000	4.348159	3.814325	0.416961	0.755780	3.202445	4.904063	2.351352	2.206615	2.405674	2.108150	1.892661	2.622473	2.761293	2.646821	0.000000	4.999991	33106.000000		1
8666.860352	2291.020508	2.066105	4.764376	443.410797	27487.355469	63.571274	45.969292	57.030666	26.390636	33.575748	94.791046	149.400970	76.109756	0.881089	99998.000000	3.937862	3.360029	0.315152	0.678006	2.646806	4.439133	1.803261	1.662468	1.756108	1.421450	1.526026	1.976767	2.174353	1.881440	0.000000	4.999991	33156.000000		1
12964.811523	2182.516113	1.964342	1.782401	502.868347	23658.117188	64.360710	53.595379	88.894936	53.351765	24.632906	49.564934	85.077271	77.981583	1.381560	99998.000000	4.112766	3.338958	0.293217	0.251005	2.701454	4.373980	1.808621	1.729127	1.948877	1.727149	1.391516	1.695175	1.929814	1.891992	0.140370	4.999991	33190.000000		1
14581.470703	3485.935303	2.007514	2.516331	1245.873657	52335.691406	161.615662	126.565887	136.251907	78.104935	46.160484	270.894104	366.351257	226.488281	1.483392	99998.000000	4.163801	3.542319	0.302659	0.400768	3.095474	4.718798	2.208483	2.102317	2.134343	1.892678	1.664270	2.432800	2.563898	2.355046	0.171256	4.999991	33209.000000		1
26799.888672	5631.659180	1.945839	3.305768	2120.881348	85254.648438	282.337860	214.600464	250.630859	133.766418	97.106934	446.173828	581.038025	369.256134	0.555257	0.000000	4.428133	3.750636	0.289107	0.519272	3.326516	4.930718	2.450769	2.331631	2.399035	2.126347	1.987250	2.649504	2.764205	2.567328	0.000000	0.000000	33251.000000		1
6199.751953	966.493042	1.927337	2.615010	450.096344	22660.986328	60.111320	49.719120	47.273716	19.887032	20.361927	71.154190	94.658447	22.539047	0.753312	99998.000000	3.792374	2.985199	0.284958	0.417473	2.653306	4.355279	1.778956	1.696523	1.674620	1.298570	1.308819	1.852201	1.976159	1.352936	0.000000	4.999991	33318.000000		1
5284.251465	393.448059	2.090775	3.176251	506.679871	25295.312500	57.844772	53.456612	53.546040	39.521194	27.534704	104.603500	149.567490	87.559677	1.936297	0.000000	3.722983	2.594887	0.320307	0.501915	2.704734	4.403040	1.762264	1.728001	1.728727	1.596830	1.439880	2.019546	2.174837	1.942304	0.286972	0.000000	33377.000000		1
21984.646484	3613.491211	1.958174	2.346725	2055.333496	91004.765625	270.841705	211.698669	280.971771	163.361053	104.674431	525.638672	721.200134	457.080994	0.785366	0.000000	4.342120	3.557927	0.291851	0.370462	3.312882	4.959064	2.432716	2.325718	2.448663	2.213149	2.019841	2.720687	2.858056	2.659993	0.000000	0.000000	33425.000000		1
5454.767090	1382.470947	1.816322	3.185502	325.929596	19006.812500	54.014767	34.750652	29.394197	29.511379	18.338995	30.522846	55.427120	19.887032	0.534291	99998.000000	3.736776	3.140656	0.259193	0.503178	2.513124	4.278909	1.732512	1.540963	1.468262	1.469990	1.263376	1.484625	1.743722	1.298570	0.000000	4.999991	33481.000000		1
9869.166992	3648.284912	1.871829	2.325139	980.900269	48629.167969	126.969856	99.367317	147.951614	65.813156	43.647240	230.342957	333.457001	206.672165	2.192834	0.000000	3.994281	3.562089	0.272266	0.366449	2.991625	4.686897	2.103701	1.997244	2.170120	1.818313	1.639957	2.362375	2.523040	2.315282	0.341006	0.000000	33496.000000		1
11286.674805	2017.095093	2.914133	3.293433	603.496948	31087.179688	78.095680	53.669388	75.471420	58.208652	28.342644	171.196838	240.007385	120.978157	1.061407	0.000000	4.052566	3.304726	0.464509	0.517649	2.780675	4.492581	1.892627	1.729727	1.877782	1.764988	1.452440	2.233496	2.380225	2.082707	0.025882	0.000000	33545.000000		1
8318.524414	795.863647	2.180203	4.064368	525.253235	20599.146484	69.208351	59.941715	51.627953	29.147499	27.380516	65.353676	74.154663	37.424255	0.486427	99998.000000	3.920046	2.900839	0.338497	0.608993	2.720369	4.313849	1.840158	1.777729	1.712885	1.464601	1.437442	1.815270	1.870138	1.573153	0.000000	4.999991	33605.000000		1
9845.547852	1792.281250	2.078440	3.900929	940.188782	35952.601562	133.078751	98.630302	87.855721	30.874392	37.541435	125.209045	206.567322	96.650543	0.692640	1559.351440	3.993240	3.253406	0.317737	0.591168	2.973215	4.555730	2.124109	1.994010	1.943770	1.489598	1.574511	2.097636	2.315062	1.985204	0.000000	3.192944	33626.000000		1
20359.580078	5308.446777	2.593424	3.435285	1884.287720	68282.687500	247.460785	191.978149	189.834961	75.952484	70.303078	365.867096	471.762695	321.257721	2.790417	99998.000000	4.308769	3.724967	0.413874	0.535963	3.275147	4.834311	2.393506	2.283252	2.278376	1.880542	1.846974	2.563323	2.673724	2.506854	0.445669	4.999991	33648.000000		1
6040.850098	1377.820679	1.859494	2.016765	400.256958	21894.820312	54.233715	39.157314	38.491226	18.382166	15.431028	71.632164	111.856453	63.262901	0.315311	99998.000000	3.781098	3.139193	0.269395	0.304655	2.602339	4.340342	1.734269	1.592813	1.585362	1.264397	1.188395	1.855108	2.048661	1.801149	0.000000	4.999991	33661.000000		1
12506.086914	2112.169922	2.386814	3.885511	567.284607	30185.929688	89.934158	60.077400	71.487228	27.537786	25.169476	113.632690	179.054199	103.428596	0.681646	0.000000	4.097121	3.324729	0.377819	0.589448	2.753801	4.479805	1.953925	1.778711	1.854228	1.439929	1.400874	2.055503	2.252985	2.014641	0.000000	0.000000	33701.000000		1
6259.724609	1847.995239	2.624262	3.731324	729.319641	33191.121094	107.529968	78.120354	80.442406	55.158836	25.937326	135.477890	157.841171	138.688065	0.518143	0.000000	3.796555	3.266701	0.419007	0.571863	2.862918	4.521022	2.031529	1.892764	1.905485	1.741615	1.413925	2.131868	2.198220	2.142039	0.000000	0.000000	33789.000000		1
15372.431641	3944.968506	2.901798	3.842339	1194.794556	48018.261719	156.943802	118.452576	114.921692	60.327183	45.972378	218.063507	327.977203	215.627350	1.404897	99998.000000	4.186743	3.596044	0.462667	0.584596	3.077293	4.681406	2.195744	2.073545	2.060402	1.780513	1.662497	2.338583	2.515844	2.333704	0.147645	4.999991	33842.000000		1
7574.858887	2585.850586	1.560372	2.830872	789.720825	35929.343750	112.473206	82.018196	99.484497	47.958305	37.344078	163.956223	223.333618	150.335342	1.380977	0.000000	3.879375	3.412603	0.193228	0.451920	2.897474	4.555449	2.051049	1.913910	1.997755	1.680864	1.572222	2.214728	2.348954	2.177061	0.140186	0.000000	33878.000000		1
11851.273438	2323.313477	2.386814	3.836171	712.152466	33927.625000	107.767418	77.284660	105.618050	64.320625	44.914654	178.483719	228.236755	183.408447	0.969638	99998.000000	4.073765	3.366108	0.377819	0.583898	2.852573	4.530553	2.032487	1.888093	2.023738	1.808350	1.652388	2.251599	2.358386	2.263419	0.000000	4.999991	33927.000000		1
29280.593750	7610.473145	2.874044	3.950269	3309.708984	99998.000000	452.874786	337.419617	376.610840	158.485672	146.431335	717.129639	968.781189	622.696289	2.199963	0.000000	4.466580	3.881412	0.458493	0.596627	3.519790	4.999991	2.655978	2.528170	2.575893	2.199990	2.165634	2.855598	2.986226	2.794276	0.342415	0.000000	33969.000000		1
12817.665039	2881.266602	1.273584	2.371395	980.511719	44118.132812	129.436844	95.694580	112.874092	53.909920	23.044779	168.489319	261.670654	132.687119	0.658219	0.000000	4.107809	3.459584	0.105028	0.375004	2.991453	4.644617	2.112058	1.980887	2.052594	1.731669	1.362573	2.226572	2.417755	2.122829	0.000000	0.000000	34009.000000		1
17753.380859	4972.303711	3.398280	5.020327	1238.953735	53647.296875	155.355667	128.388382	140.624649	70.506599	59.590168	254.528717	347.654541	229.763214	1.437526	99998.000000	4.249281	3.696558	0.531259	0.700732	3.093055	4.729548	2.191327	2.108526	2.148062	1.848230	1.775175	2.405737	2.541148	2.361280	0.157616	4.999991	34043.000000		1
5481.540039	2159.582275	1.797820	2.639680	607.283752	26080.791016	83.541565	64.696838	47.785614	28.795952	28.290218	98.907837	110.320755	73.414566	0.899933	0.000000	3.738903	3.334370	0.254746	0.421551	2.783392	4.416321	1.921903	1.810883	1.679297	1.459331	1.451636	1.995231	2.042657	1.865782	0.000000	0.000000	34097.000000		1
27423.169922	10358.728516	1.819406	4.055117	3192.977051	99998.000000	422.728149	320.970947	374.643433	175.618927	172.510513	817.486816	1187.282593	632.394653	2.798763	0.000000	4.438118	4.015306	0.259930	0.608003	3.504196	4.999991	2.626061	2.506466	2.573618	2.244571	2.236815	2.912481	3.074554	2.800988	0.446966	0.000000	34214.000000		1
11037.851562	3287.527588	2.636597	4.070535	1047.228394	45102.695312	132.471252	98.411354	103.493355	46.789570	45.944622	217.274063	301.102417	193.779053	1.352729	0.000000	4.042884	3.516869	0.421044	0.609652	3.020041	4.654202	2.122122	1.993045	2.014912	1.670149	1.662235	2.337008	2.478714	2.287307	0.131211	0.000000	34241.000000		1
7482.069336	869.435486	1.834825	2.396065	782.575806	41298.613281	125.798042	78.826530	88.000656	43.292610	43.471466	206.644424	263.634979	156.031006	0.407115	0.000000	3.874022	2.939237	0.263595	0.379499	2.893526	4.615935	2.099674	1.896672	1.944486	1.636414	1.638204	2.315224	2.421003	2.193211	0.000000	0.000000	34272.000000		1
20211.890625	5824.747559	3.450704	4.323402	1898.078247	86463.445312	270.150940	188.468857	237.984451	116.343292	93.677818	483.557983	664.058472	341.345215	1.499951	99998.000000	4.305607	3.765277	0.537908	0.635826	3.278314	4.936832	2.431607	2.275240	2.376549	2.065741	1.971637	2.684448	2.822206	2.533194	0.176077	4.999991	34319.000000		1
13451.623047	4371.070312	1.729977	2.584173	818.905334	49138.414062	108.846725	79.634468	152.296600	89.779968	47.455654	204.146591	285.578888	159.139420	2.056533	99998.000000	4.128775	3.640588	0.238040	0.412322	2.913234	4.691421	2.036815	1.901101	2.182690	1.953179	1.676288	2.309942	2.455726	2.201778	0.313136	4.999991	34368.000000		1
5875.854492	1867.712646	1.384599	3.136162	640.674500	31232.503906	107.412788	70.426422	81.839340	45.849030	29.489794	157.739410	169.889328	153.742874	1.528808	0.000000	3.769071	3.271310	0.141324	0.496399	2.806638	4.494607	2.031056	1.847736	1.912962	1.661330	1.469672	2.197940	2.230166	2.186795	0.184353	0.000000	34426.000000		1
13397.715820	4652.732910	2.994310	4.323402	1246.101807	51828.218750	164.757996	128.376038	151.442413	74.163918	69.288528	289.846771	410.359283	272.513092	1.943643	99998.000000	4.127031	3.667708	0.476297	0.635826	3.095554	4.714566	2.216846	2.108484	2.180248	1.870193	1.840661	2.462168	2.613164	2.435387	0.288616	4.999991	34495.000000		1
17416.394531	1950.140991	2.568754	4.021195	1059.227295	49849.925781	134.839554	101.485840	137.852371	53.564541	34.655056	205.854980	261.587402	176.513199	0.183849	99998.000000	4.240958	3.290066	0.409723	0.604355	3.024989	4.697665	2.129817	2.006405	2.139414	1.728877	1.539767	2.313561	2.417617	2.246777	0.000000	4.999991	34559.000000		1
10807.174805	1078.383423	2.682853	2.454656	712.778442	33290.335938	97.584915	78.434898	86.431030	54.791870	36.730412	145.931763	170.987152	115.473679	0.939939	99998.000000	4.033712	3.032773	0.428597	0.389991	2.852955	4.522318	1.989383	1.894509	1.936670	1.738716	1.565026	2.164150	2.232964	2.062483	0.000000	4.999991	34608.000000		1
6343.003906	2576.827637	1.051555	1.887248	391.930847	20094.703125	49.870224	42.919476	52.833694	14.345552	12.445970	73.084610	83.464470	10.697490	2.534116	99998.000000	3.802295	3.411085	0.021832	0.275829	2.593210	4.303082	1.697841	1.632654	1.722911	1.156717	1.095029	1.863826	1.921502	1.029282	0.403827	4.999991	34626.000000		1
11286.218750	2960.799316	3.278014	4.526928	964.769226	42147.937500	117.101898	97.662003	105.741402	82.983406	43.446796	217.819885	285.005310	172.504349	0.187153	0.000000	4.052548	3.471409	0.515611	0.655804	2.984423	4.624776	2.068564	1.989726	2.024245	1.918991	1.637958	2.338098	2.454853	2.236800	0.000000	0.000000	34654.000000		1
8336.644531	808.143066	1.754647	3.558635	473.554352	24295.330078	59.152275	48.562717	51.208565	32.854153	11.699705	75.693451	102.312286	76.948532	0.759911	0.000000	3.920991	2.907488	0.244190	0.551283	2.675370	4.385523	1.771971	1.686303	1.709343	1.516590	1.068175	1.879058	2.009928	1.886200	0.000000	0.000000	34682.000000		1
7209.966309	1822.588257	1.976677	3.740575	868.208130	46728.937500	115.960915	88.731499	126.180420	54.360146	59.386642	234.419647	287.059082	148.275406	2.217783	0.000000	3.857933	3.260689	0.295936	0.572938	2.938624	4.669586	2.064312	1.948078	2.100992	1.735281	1.773689	2.369994	2.457971	2.171069	0.345919	0.000000	34730.000000		1
5800.410645	2423.177246	3.034399	4.412830	677.713257	29279.984375	92.083527	68.915390	73.383728	74.404449	27.053640	101.855888	161.088348	55.954441	0.951005	0.000000	3.763459	3.384385	0.482073	0.644717	2.831046	4.466571	1.964182	1.838316	1.865600	1.871599	1.432226	2.007986	2.207064	1.747835	0.000000	0.000000	34761.000000		1
7740.251953	1305.500854	1.748480	2.541001	458.545776	23424.046875	57.181767	49.321316	46.163570	49.364491	16.972898	72.137901	113.185547	120.006775	0.808979	18774.056641	3.888755	3.115777	0.242661	0.405005	2.661383	4.369662	1.757258	1.693035	1.664299	1.693415	1.229756	1.858163	2.053791	2.079206	0.000000	4.273558	34785.000000		1
15328.331055	2950.441162	4.748958	3.509295	1050.524902	44981.453125	138.555466	109.481979	140.630829	48.275928	55.849594	204.821930	293.217285	140.667831	1.048537	99998.000000	4.185495	3.469887	0.676598	0.545220	3.021406	4.653033	2.141624	2.039343	2.148081	1.683731	1.747020	2.311377	2.467190	2.148195	0.020584	4.999991	34822.000000		1
8915.797852	3774.770752	2.766114	5.544562	891.067871	36936.914062	126.195839	94.217468	107.335693	78.878952	43.718163	168.029846	256.116852	159.416962	0.759903	0.000000	3.950160	3.576890	0.441870	0.743867	2.949911	4.567461	2.101045	1.974131	2.030744	1.896961	1.640662	2.225386	2.408438	2.202534	0.000000	0.000000	34887.000000		1
28468.669922	7278.915527	2.756862	3.854673	2495.743896	99998.000000	331.020844	251.870529	328.168396	159.259689	135.999054	688.975098	1002.307617	597.647095	1.548807	0.000000	4.454367	3.862067	0.440415	0.585988	3.397200	4.999991	2.519855	2.401177	2.516097	2.202106	2.133536	2.838203	3.001001	2.776445	0.189997	0.000000	34925.000000		1
7987.706543	1594.314575	2.796951	4.369658	693.455750	35790.039062	80.926559	63.167305	73.380646	50.536312	30.624609	156.117355	188.977676	129.702057	0.622968	0.000000	3.902422	3.202574	0.446685	0.640447	2.841019	4.553762	1.908091	1.800492	1.865582	1.703604	1.486071	2.193451	2.276411	2.112947	0.000000	0.000000	34962.000000		1
15079.133789	3017.108398	2.038351	3.737491	1068.700562	49654.070312	149.286880	113.950317	148.389511	64.638245	73.935722	330.928345	420.665131	222.377655	0.273704	0.000000	4.178376	3.479591	0.309279	0.572580	3.028856	4.695955	2.174022	2.056715	2.171403	1.810490	1.868854	2.519734	2.623936	2.347091	0.000000	0.000000	35020.000000		1
15084.533203	5362.899414	2.806202	5.698749	1838.380127	81279.585938	226.719559	181.169647	247.833923	149.138855	83.550819	468.447662	619.014282	341.924957	1.817675	0.000000	4.178532	3.729400	0.448119	0.755780	3.264435	4.909981	2.355489	2.258085	2.394161	2.173591	1.921951	2.670661	2.791701	2.533931	0.259516	0.000000	35065.000000		1
6508.711914	2684.252686	4.178466	3.734408	973.964966	36801.457031	139.388077	97.137772	96.231148	35.913223	45.466644	214.745392	286.371399	204.821930	0.473019	99998.000000	3.813495	3.428823	0.621017	0.572222	2.988543	4.565865	2.144226	1.987388	1.983316	1.555254	1.657693	2.331924	2.456930	2.311377	0.000000	4.999991	35119.000000		1
5460.743164	1986.933105	1.455525	2.541001	729.569397	25061.160156	103.258995	77.790390	69.303947	47.464909	33.961216	106.484581	152.284271	141.676208	1.579425	99998.000000	3.737252	3.298183	0.163020	0.405005	2.863067	4.399001	2.013928	1.890926	1.840758	1.676373	1.530983	2.027287	2.182655	2.151297	0.198499	4.999991	35170.000000		1
7309.305664	1173.174438	1.631298	2.969640	562.921082	25349.863281	73.260384	58.174732	47.625259	16.565845	27.473028	81.413788	129.973419	69.214516	0.514795	0.000000	3.863876	3.069363	0.212533	0.472704	2.750448	4.403975	1.864869	1.764734	1.677837	1.219214	1.438907	1.910698	2.113855	1.840197	0.000000	0.000000	35189.000000		1
12799.156250	7619.208984	2.167868	3.725156	1795.716553	71176.554688	245.487198	180.349380	199.801605	75.647194	72.995178	345.061127	471.664001	223.373703	2.288738	0.000000	4.107182	3.881910	0.336033	0.571145	3.254238	4.852337	2.390029	2.256115	2.300599	1.878793	1.863294	2.537896	2.673633	2.349032	0.359596	0.000000	35218.000000		1
2805.687256	742.055481	1.921169	3.200921	269.173401	15466.602539	43.625652	30.479673	40.671429	62.831177	22.036398	60.663307	63.006950	58.520111	0.357711	0.000000	3.448039	2.870436	0.283566	0.505275	2.430032	4.189395	1.639742	1.484010	1.609289	1.798175	1.343141	1.782926	1.799388	1.767305	0.000000	0.000000	35401.000000		1
8866.122070	1930.864502	1.770066	3.311935	555.100708	26037.943359	81.370613	57.357540	59.732021	72.634384	35.092945	102.935196	120.527931	82.958740	0.060635	99998.000000	3.947734	3.285752	0.247989	0.520082	2.744372	4.415606	1.910468	1.758590	1.776207	1.861142	1.545220	2.012564	2.081088	1.918862	0.000000	4.999991	35427.000000		1
7473.095703	3662.568848	1.538786	2.087691	1242.638794	47570.289062	185.872360	127.611275	127.975159	56.848724	56.987492	265.136780	347.204315	269.398499	0.302082	99998.000000	3.873501	3.563786	0.187178	0.319666	3.094345	4.677336	2.269215	2.105889	2.107126	1.754721	1.755780	2.423470	2.540585	2.430395	0.000000	4.999991	35461.000000		1
9347.494141	1734.146606	1.606628	3.126911	680.574951	28292.773438	92.891464	70.759468	66.306549	26.797689	24.722334	103.789398	120.308983	83.729675	0.625507	0.000000	3.970695	3.239086	0.205915	0.495116	2.832876	4.451675	1.967976	1.849785	1.821556	1.428097	1.393089	2.016153	2.080298	1.922879	0.000000	0.000000	35493.000000		1
7857.252441	2503.274170	3.333522	3.706654	871.529358	36056.480469	111.600502	86.128822	85.709435	40.736191	28.706524	157.344681	236.874313	167.391510	0.453853	99998.000000	3.895271	3.398508	0.522903	0.568982	2.940282	4.556983	2.047666	1.935148	1.933029	1.609980	1.457981	2.196852	2.374518	2.223733	0.000000	4.999991	35520.000000		1
6334.054688	1364.295410	4.036614	5.254691	736.458496	27818.357422	99.774368	77.321663	69.279274	41.923428	45.519066	126.778671	180.148941	110.663048	0.388746	99998.000000	3.801682	3.134908	0.606017	0.720547	2.867148	4.444332	1.999019	1.888301	1.840603	1.622457	1.658193	2.103046	2.255632	2.044003	0.000000	4.999991	35561.000000		1
14703.392578	5282.080566	1.964342	3.752910	1507.097168	59896.039062	207.514038	154.418213	172.134293	105.451530	66.081436	335.806824	474.279022	192.906357	0.561697	99998.000000	4.167418	3.722805	0.293217	0.574368	3.178141	4.777398	2.317048	2.188699	2.235868	2.023053	1.820079	2.526089	2.676034	2.285347	0.000000	4.999991	35637.000000		1
9091.081055	1227.423584	2.732193	3.552467	736.828552	28121.285156	92.555336	77.025627	80.201874	34.618050	25.292826	100.184502	165.254471	99.441322	1.241798	99998.000000	3.958616	3.088995	0.436511	0.550530	2.867367	4.449035	1.966401	1.886635	1.904184	1.539303	1.402997	2.000801	2.218153	1.997567	0.094051	4.999991	35672.000000		1
6610.256348	2842.121582	3.009729	3.959521	911.762878	36361.214844	128.249603	94.383995	105.870918	53.576878	33.002171	200.908661	269.031525	172.063370	1.669076	0.000000	3.820218	3.453643	0.478527	0.597643	2.959882	4.560638	2.108056	1.974898	2.024777	1.728977	1.518543	2.302999	2.429803	2.235688	0.222476	0.000000	35700.000000		1
7350.180664	1650.034546	1.572707	3.429117	574.411072	28618.609375	70.599113	55.362362	68.687195	60.145241	28.789785	144.457748	237.935120	126.143417	1.317895	0.000000	3.866298	3.217493	0.196648	0.535182	2.759223	4.456648	1.848799	1.743215	1.836876	1.779201	1.459238	2.159741	2.376459	2.100865	0.119881	0.000000	35717.000000		1
13783.079102	2196.346680	2.044519	2.621178	942.125366	43426.675781	133.587570	93.190582	116.947708	52.898453	42.244137	198.074707	252.891251	114.271027	1.105292	99998.000000	4.139346	3.341701	0.310591	0.418496	2.974109	4.637757	2.125766	1.969372	2.067992	1.723443	1.625766	2.296829	2.402934	2.057936	0.043477	4.999991	35749.000000		1
10663.793945	3783.565430	2.408400	2.704439	1016.776489	43660.726562	138.931686	95.672997	108.282402	60.786659	33.406143	185.468384	260.770203	163.586166	0.963176	3157.493408	4.027912	3.577901	0.381729	0.432077	3.007226	4.640091	2.142801	1.980789	2.034558	1.783808	1.523826	2.268270	2.416258	2.213747	0.000000	3.499342	35765.000000		1
12024.441406	1946.243164	1.720726	3.746742	763.105103	31388.093750	116.873695	81.241096	86.646889	25.289742	32.468685	142.092514	174.225067	98.158485	0.093535	99998.000000	4.080065	3.289197	0.235712	0.573654	2.882584	4.496765	2.067717	1.909776	1.937753	1.402944	1.511465	2.152571	2.241111	1.991928	0.000000	4.999991	35879.000000		1
16663.923828	3519.628418	2.066105	4.329569	1447.241821	56153.292969	201.793701	147.273193	167.027618	81.299690	67.577049	329.562256	474.704590	416.064209	0.638222	0.000000	4.221777	3.546497	0.315152	0.636445	3.160541	4.749375	2.304908	2.168124	2.222788	1.910089	1.829799	2.517937	2.676424	2.619160	0.000000	0.000000	35946.000000		1
6994.301758	1206.303101	2.096942	2.985059	324.230469	17766.859375	49.638943	33.551079	56.031532	23.374741	15.952181	47.326138	80.593513	73.522499	0.695849	0.000000	3.844744	3.081456	0.321587	0.474953	2.510854	4.249611	1.695822	1.525707	1.748433	1.368747	1.202820	1.675101	1.906300	1.866420	0.000000	0.000000	35974.000000		1
11642.486328	2298.242676	2.090775	3.524713	964.756897	37973.410156	115.717300	96.335999	95.817932	63.562023	37.744961	210.203049	256.468384	184.413742	0.452324	0.000000	4.066046	3.361396	0.320307	0.547124	2.984418	4.579480	2.063398	1.983789	1.981447	1.803198	1.576859	2.322639	2.409034	2.265793	0.000000	0.000000	36005.000000		1
8481.947266	2143.827393	3.660398	4.169215	479.200653	22411.466797	41.195667	49.185635	57.187935	23.670778	29.252346	71.524239	157.517380	66.722855	0.409806	99998.000000	3.928496	3.331190	0.563528	0.620054	2.680517	4.350470	1.614852	1.691838	1.757304	1.374213	1.466161	1.854453	2.197329	1.824275	0.000000	4.999991	36029.000000		1
17325.625000	8962.029297	3.167000	4.261727	1924.410278	83679.992188	259.490448	193.239410	264.646454	124.145157	80.331398	461.148468	677.491211	351.626404	2.553171	0.000000	4.238689	3.952406	0.500648	0.629586	3.284298	4.922622	2.414121	2.286096	2.422666	2.093930	1.904885	2.663841	2.830904	2.546082	0.407080	0.000000	36052.000000		1
13682.410156	4970.444336	3.580221	6.161310	1088.272949	45301.089844	165.245224	112.581131	128.567230	51.242485	44.985580	204.192841	229.041611	229.738541	0.841868	0.000000	4.136163	3.696395	0.553910	0.789673	3.036738	4.656109	2.218129	2.051466	2.109130	1.709630	1.653073	2.310040	2.359914	2.361234	0.000000	0.000000	36133.000000		1
15695.906250	5740.731445	2.914133	3.034399	1561.605347	57921.703125	207.180984	159.836349	181.737061	92.283966	72.751564	340.053131	408.009460	231.388336	0.264228	99998.000000	4.195786	3.758967	0.464509	0.482073	3.193571	4.762841	2.316350	2.203676	2.259444	1.965126	1.861842	2.531547	2.610670	2.364341	0.000000	4.999991	36170.000000		1
2170.720703	543.330078	0.992964	1.162570	262.460083	15643.257812	34.325096	29.474375	30.837387	41.871006	8.591296	40.541912	70.358582	26.887117	0.162284	0.000000	3.336604	2.735064	0.000000	0.065419	2.419063	4.194327	1.535612	1.469445	1.489078	1.621913	0.934059	1.607904	1.847317	1.429544	0.000000	0.000000	36212.000000		1
6489.111328	1387.639282	1.612795	2.494745	454.549255	23697.263672	66.315804	49.438499	44.535355	26.723680	18.675121	77.173645	132.625443	126.457962	0.589689	99998.000000	3.812185	3.142277	0.207579	0.397026	2.657581	4.374698	1.821617	1.694065	1.648705	1.426896	1.271263	1.887469	2.122627	2.101946	0.000000	4.999991	36253.000000		1
13169.575195	4078.549805	3.099157	2.830872	1121.922729	45830.566406	136.184067	113.857803	123.534576	33.510990	41.340603	238.416183	285.548035	227.012512	1.008292	99998.000000	4.119572	3.610506	0.491244	0.451920	3.049963	4.661155	2.134126	2.056363	2.091789	1.525187	1.616377	2.377336	2.455679	2.356050	0.003586	4.999991	36268.000000		1
5265.955566	1157.176025	1.276668	2.763030	583.187439	31722.205078	74.345856	61.798126	77.694801	38.401798	24.287527	142.114105	227.512085	164.141251	1.166386	99998.000000	3.721477	3.063399	0.106078	0.441386	2.765808	4.501363	1.871257	1.790975	1.890392	1.584352	1.385383	2.152637	2.357004	2.215218	0.066842	4.999991	36298.000000		1
14255.735352	3888.468018	2.063021	4.181550	1291.957031	50765.171875	185.055161	131.706482	153.795303	125.131950	63.407837	280.367371	370.298431	248.367401	0.591193	0.000000	4.153990	3.589778	0.314504	0.621337	3.111248	4.705566	2.267301	2.119607	2.186943	2.097368	1.802143	2.447727	2.568552	2.395095	0.000000	0.000000	36330.000000		1
6284.273926	2174.846924	3.136162	3.114576	580.902344	29859.416016	86.875092	61.761120	86.486534	50.545563	28.552338	144.093857	181.234406	113.574097	0.883934	0.000000	3.798255	3.337429	0.496399	0.493399	2.764103	4.475081	1.938895	1.790715	1.936949	1.703683	1.455642	2.158645	2.258241	2.055279	0.000000	0.000000	36437.000000		1
10959.983398	2093.442383	2.445405	3.524713	733.134216	41886.609375	109.870529	73.655098	134.950577	38.802685	44.788223	233.926254	309.413086	135.388474	0.392366	99998.000000	4.039810	3.320861	0.388351	0.547124	2.865184	4.622075	2.040881	1.867203	2.130175	1.588862	1.651164	2.369079	2.490539	2.131582	0.000000	4.999991	36459.000000		1
13374.912109	5316.902344	2.778449	4.181550	1447.870850	61539.890625	207.100815	142.194275	163.475159	51.134556	53.848248	292.970612	445.535492	178.955521	2.045964	99998.000000	4.126291	3.725659	0.443802	0.621337	3.160730	4.789157	2.316182	2.152882	2.213452	1.708714	1.731172	2.466824	2.648882	2.252745	0.310898	4.999991	36504.000000		1
17807.734375	4362.719238	1.375347	2.775365	1680.360107	70245.054688	258.383392	172.189804	218.452057	109.423386	74.848511	386.306122	554.986633	337.342529	0.422939	0.000000	4.250608	3.639757	0.138412	0.443320	3.225402	4.846616	2.412265	2.236007	2.339356	2.039110	1.874183	2.586932	2.744282	2.528071	0.000000	0.000000	36539.000000		1
21619.453125	3413.630859	3.018980	4.989489	1591.122803	63976.972656	200.862411	159.469376	195.647812	103.696884	62.411789	307.855804	404.435425	217.462173	1.774220	99998.000000	4.334845	3.533216	0.479860	0.698056	3.201704	4.806024	2.302899	2.202677	2.291475	2.015766	1.795267	2.488347	2.606849	2.337384	0.249008	4.999991	36700.000000		1
3798.364258	1219.134521	2.852458	3.096074	297.778137	16170.571289	43.144588	32.157227	30.337822	18.937241	24.296778	49.167130	82.514679	38.031750	1.074690	99998.000000	3.579597	3.086052	0.455219	0.490811	2.473893	4.208725	1.634926	1.507279	1.481984	1.277317	1.385549	1.691675	1.916531	1.580146	0.031283	4.999991	36739.000000		1
20512.400391	6551.184082	3.296517	4.255559	3154.491943	99998.000000	419.095520	321.300903	404.722198	188.209824	133.966858	690.325745	963.344543	508.425262	2.454460	0.000000	4.312016	3.816320	0.518055	0.628957	3.498930	4.999991	2.622313	2.506912	2.607157	2.274642	2.126997	2.839054	2.983782	2.706227	0.389956	0.000000	36769.000000		1
5961.502441	299.973785	2.815454	3.799166	364.158722	22903.773438	49.537178	43.600983	51.091385	13.713387	23.615271	109.312370	160.120056	98.368179	0.479352	0.000000	3.775356	2.477083	0.449548	0.579688	2.561291	4.359907	1.694931	1.639496	1.708348	1.137145	1.373193	2.038669	2.204446	1.992855	0.000000	0.000000	36850.000000		1
8136.478516	746.887695	2.833956	4.465254	434.258270	24110.015625	62.707829	47.569756	65.677467	32.144894	23.106455	112.405365	133.183594	112.886421	0.167451	0.000000	3.910436	2.873255	0.452393	0.649846	2.637748	4.382197	1.797322	1.677331	1.817416	1.507112	1.363733	2.050787	2.124451	2.052642	0.000000	0.000000	36898.000000		1
16258.546875	2077.915771	1.791652	3.182418	1046.466797	42459.593750	146.354248	105.827744	140.146667	38.152016	42.336651	200.726730	266.175995	162.195404	0.018625	0.000000	4.211082	3.317628	0.253254	0.502757	3.019726	4.627976	2.165405	2.024600	2.146583	1.581517	1.626716	2.302605	2.425169	2.210039	0.000000	0.000000	36926.000000		1
9802.949219	4038.957764	0.922038	1.177988	1317.114136	56405.578125	173.685425	139.637863	154.421295	56.512596	58.637291	279.485413	373.376007	229.575104	2.687651	0.000000	3.991357	3.606269	0.000000	0.071141	3.119623	4.751322	2.239763	2.145003	2.188707	1.752145	1.768174	2.446359	2.572146	2.360925	0.429373	0.000000	36975.000000		1
7658.156738	1469.694458	2.624262	4.412830	568.999146	22986.830078	88.753082	60.422775	62.791088	49.281227	27.337343	95.111755	111.850288	112.750740	0.818588	0.000000	3.884124	3.167227	0.419007	0.644717	2.755112	4.361479	1.948183	1.781201	1.797898	1.692682	1.436756	1.978234	2.048637	2.052119	0.000000	0.000000	37053.000000		1
8660.165039	3215.565430	0.848028	1.955090	1038.819092	33656.609375	135.844864	108.177559	78.727852	17.108583	31.250608	130.109100	217.443665	117.305420	1.080744	0.000000	3.937526	3.507257	0.000000	0.291167	3.016540	4.527071	2.133043	2.034137	1.896128	1.233214	1.494859	2.114308	2.337347	2.069318	0.033723	0.000000	37092.000000		1
7710.752930	3492.303223	1.609712	3.509295	827.561401	41475.339844	131.524536	83.501480	81.706741	35.888550	39.573620	199.348297	245.092468	243.411835	0.379142	3083.923584	3.887097	3.543112	0.206748	0.545220	2.917800	4.617790	2.119007	1.921694	1.912258	1.554956	1.597406	2.299613	2.389330	2.386342	0.000000	3.489104	37110.000000		1
17690.740234	7693.194336	1.625130	1.979760	2300.681885	95819.328125	292.375427	234.336395	296.896210	135.178772	134.349243	614.989990	771.027222	464.312378	1.359552	99998.000000	4.247746	3.886107	0.210888	0.296613	3.361856	4.981453	2.465941	2.369840	2.472605	2.130908	2.128235	2.788868	2.887070	2.666810	0.133396	4.999991	37167.000000		1
18206.933594	3974.754150	1.899583	2.655099	1209.408447	51736.253906	163.826706	119.612061	150.363098	55.334610	61.961563	278.649719	380.083130	209.780579	0.603744	0.000000	4.260237	3.599310	0.278658	0.424081	3.082573	4.713795	2.214385	2.077775	2.177141	1.742997	1.792122	2.445059	2.579879	2.321765	0.000000	0.000000	37190.000000		1
14050.494141	3074.456787	2.633513	1.958174	569.921204	23363.406250	74.336609	61.986233	59.997223	35.031273	29.699488	111.338387	175.514069	109.731758	0.935157	0.000000	4.147692	3.487768	0.420535	0.291851	2.755815	4.368536	1.871203	1.792295	1.778131	1.544456	1.472749	2.046645	2.244312	2.040332	0.000000	0.000000	37232.000000		1
3199.557861	1135.932129	1.341426	1.208826	259.626129	20096.503906	55.908184	28.678770	65.217987	34.204830	26.239532	87.183464	147.590820	62.183594	0.821140	0.000000	3.505090	3.055352	0.127567	0.082364	2.414348	4.303121	1.747475	1.457561	1.814367	1.534087	1.418956	1.940434	2.169059	1.793676	0.000000	0.000000	37303.000000		1
16478.580078	4556.341309	2.103110	2.170952	1174.321655	49425.843750	161.439896	119.655228	160.129303	67.780579	53.546040	238.385345	355.283722	146.431335	0.156461	0.000000	4.216920	3.658616	0.322862	0.336650	3.069787	4.693954	2.208011	2.077932	2.204471	1.831105	1.728727	2.377280	2.550575	2.165634	0.000000	0.000000	37381.000000		1
10544.221680	3231.095215	2.315888	3.737491	985.010925	33517.613281	117.860497	99.802124	84.389595	81.756081	41.118572	175.325974	262.401489	170.906967	0.115899	0.000000	4.023015	3.509350	0.364717	0.572580	2.993441	4.525273	2.071368	1.999140	1.926289	1.912520	1.614038	2.243846	2.418966	2.232760	0.000000	0.000000	37416.000000		1
12258.540039	5070.344727	3.888595	5.399627	1301.735596	56386.343750	167.656708	126.877350	177.388992	59.303379	58.742138	319.373566	426.607513	335.498444	0.831318	0.000000	4.088439	3.705038	0.589793	0.732364	3.114523	4.751174	2.224421	2.103384	2.248927	1.773079	1.768950	2.504299	2.630028	2.525691	0.000000	0.000000	37535.000000		1
6503.506348	4399.301758	1.760815	2.349809	997.166992	45818.097656	144.889465	105.935677	125.782623	39.743225	44.146805	227.089600	272.294128	183.229584	0.721883	99998.000000	3.813148	3.643384	0.245714	0.371033	2.998768	4.661037	2.161037	2.025042	2.099621	1.599263	1.644899	2.356197	2.435038	2.262995	0.000000	4.999991	37595.000000		1
6712.879883	1976.022827	1.803987	3.133079	544.671509	25650.912109	66.923302	58.634209	68.255470	43.832264	27.960258	105.466949	144.855545	76.387291	1.162955	99998.000000	3.826909	3.295792	0.256233	0.495971	2.736135	4.409103	1.825577	1.768151	1.834137	1.641794	1.446541	2.023116	2.160935	1.883021	0.065563	4.999991	37642.000000		1
6051.874512	2093.994385	3.876260	3.315019	646.709351	28318.605469	100.264679	66.627258	78.003174	46.909832	42.302727	140.609238	219.222992	142.209702	0.637603	0.000000	3.781890	3.320976	0.588413	0.520486	2.810709	4.452072	2.001148	1.823652	1.892112	1.671264	1.626368	2.148014	2.340886	2.152929	0.000000	0.000000	37731.000000		1
14401.023438	5972.801270	0.397802	1.930420	1617.572021	67162.031250	234.820541	163.703354	210.391159	68.835213	75.264809	379.306030	528.549744	269.198059	1.376544	0.000000	4.158393	3.776178	0.000000	0.285652	3.208864	4.827124	2.370736	2.214058	2.323027	1.837811	1.876592	2.578990	2.723086	2.430072	0.138790	0.000000	37829.000000		1
24831.074219	6387.958496	2.032184	3.392113	1981.345337	73774.445312	263.338959	201.960220	211.470474	102.756340	88.096245	463.670959	601.720703	327.382050	0.479533	0.000000	4.394996	3.805362	0.307963	0.530470	3.296960	4.867906	2.420515	2.305266	2.325250	2.011809	1.944957	2.666210	2.779395	2.515055	0.000000	0.000000	37948.000000		1
7434.591797	2333.366455	3.308852	3.971855	1002.961365	46538.058594	130.920135	100.394196	137.146194	75.388161	68.341820	265.664093	389.991180	172.698624	0.451847	0.000000	3.871257	3.367983	0.519677	0.598993	3.001284	4.667808	2.117007	2.001709	2.137184	1.877303	1.834687	2.424333	2.591055	2.237289	0.000000	0.000000	37981.000000		1
14145.152344	3029.582031	2.796951	3.752910	1276.020264	48685.875000	172.331650	131.299423	158.929733	56.722290	53.089645	242.255432	327.437561	249.906189	0.759884	99998.000000	4.150608	3.481383	0.446685	0.574368	3.105858	4.687403	2.236365	2.118263	2.201205	1.753754	1.725010	2.384274	2.515129	2.397777	0.000000	4.999991	38040.000000		1
9909.163086	3269.043701	1.187239	3.941018	775.890259	42778.859375	110.524284	77.167480	96.024544	47.579006	56.161049	233.075150	315.768677	177.601761	1.376766	0.000000	3.996037	3.514421	0.074538	0.595608	2.889800	4.631229	2.043458	1.887434	1.982382	1.677415	1.749435	2.367496	2.499369	2.249447	0.138860	0.000000	38060.000000		1
8859.032227	3101.753906	2.889463	3.207088	978.177368	38349.328125	124.052643	98.266418	108.282402	65.557205	43.033573	219.303162	328.208496	177.712784	0.139770	0.000000	3.947386	3.491607	0.460817	0.506111	2.990418	4.583758	2.093606	1.992405	2.034558	1.816620	1.633807	2.341045	2.516150	2.249719	0.000000	0.000000	38136.000000		1
11053.297852	3926.086670	1.631298	2.547168	1360.628784	49399.417969	178.005737	141.559021	155.963165	106.937889	56.882645	225.035843	312.903900	193.060547	2.012466	0.000000	4.043492	3.593960	0.212533	0.406058	3.133740	4.693722	2.250434	2.150938	2.193022	2.029132	1.754980	2.352252	2.495411	2.285694	0.303729	0.000000	38221.000000		1
20089.285156	4677.704590	3.031315	1.982844	1302.336914	59420.187500	171.798172	130.966385	181.360840	67.521545	64.012245	283.216736	381.631165	250.538361	0.614530	99998.000000	4.302965	3.670033	0.481631	0.297289	3.114723	4.773934	2.235018	2.117160	2.258543	1.829442	1.806263	2.452119	2.581644	2.398874	0.000000	4.999991	38253.000000		1
6150.430664	601.187195	1.261249	2.429986	345.304718	18432.900391	54.529751	37.171387	50.095337	25.601198	32.909660	85.613838	102.318451	81.117744	0.660576	99998.000000	3.788906	2.779010	0.100801	0.385604	2.538203	4.265594	1.736634	1.570209	1.699797	1.408260	1.517323	1.932544	2.009954	1.909116	0.000000	4.999991	38300.000000		1
5332.191406	2006.107788	3.089906	3.185502	683.159119	31712.152344	100.323273	68.434334	71.255951	49.148628	30.199053	120.404579	162.707306	139.573105	0.722176	0.000000	3.726906	3.302354	0.489945	0.503178	2.834522	4.501226	2.001402	1.835274	1.852821	1.691511	1.479993	2.080643	2.211407	2.144802	0.000000	0.000000	38314.000000		1
6006.697754	937.629272	2.550252	3.268763	476.098419	19887.302734	67.154579	52.361885	39.052467	38.938370	25.206480	77.395676	105.180161	117.663139	1.264595	22051.658203	3.778636	2.972031	0.406583	0.514383	2.677697	4.298576	1.827076	1.719015	1.591648	1.590378	1.401512	1.888717	2.021934	2.070640	0.101952	4.343441	38354.000000		1
9773.311523	1973.824097	3.438369	4.884642	926.771423	40661.882812	127.518768	96.015289	104.807030	111.215034	57.391460	285.967438	382.873932	198.127136	0.753251	99998.000000	3.990042	3.295308	0.536352	0.688833	2.966973	4.609188	2.105574	1.982340	2.020391	2.046164	1.758847	2.456316	2.583056	2.296944	0.000000	4.999991	38414.000000		1
17495.058594	3230.672852	1.335259	2.491661	1559.721191	57493.507812	201.041260	155.038055	182.847198	76.032661	71.727760	336.065857	500.139252	265.506836	1.316797	0.000000	4.242916	3.509293	0.125565	0.396489	3.193047	4.759619	2.303285	2.190438	2.262088	1.881000	1.855687	2.526424	2.699091	2.424076	0.119519	0.000000	38437.000000		1
10713.006836	3746.079590	3.278014	3.873176	1053.750488	44909.625000	145.580215	105.525543	110.107979	80.837128	59.540829	285.134827	423.021118	208.059860	0.325538	0.000000	4.029912	3.573577	0.515611	0.588067	3.022738	4.652339	2.163102	2.023358	2.041819	1.907611	1.774815	2.455050	2.626362	2.318188	0.000000	0.000000	38502.000000		1
13364.815430	3523.856201	2.063021	3.580221	1095.029419	51549.394531	145.176254	112.784660	154.634079	61.742619	54.471161	256.234009	330.098816	189.813370	0.076189	99998.000000	4.125963	3.547018	0.314504	0.553910	3.039426	4.712224	2.161896	2.052250	2.189305	1.790585	1.736167	2.408637	2.518644	2.278327	0.000000	4.999991	38551.000000		1
6795.518066	2733.358154	0.342295	2.664350	344.617065	24900.064453	62.430290	34.081482	68.218468	42.867054	17.305943	88.336777	107.193840	110.622963	1.962195	0.000000	3.832222	3.436697	0.000000	0.425591	2.537337	4.396201	1.795395	1.532519	1.833902	1.632124	1.238195	1.946142	2.030170	2.043845	0.292742	0.000000	38567.000000		1
8296.068359	2711.448242	2.938803	3.854673	1143.268433	47698.488281	142.286789	120.099289	123.158356	98.839996	60.089733	304.836823	415.706482	266.996277	0.009993	99998.000000	3.918872	3.433201	0.468170	0.585988	3.058148	4.678504	2.153165	2.079540	2.090464	1.994933	1.778800	2.484067	2.618787	2.426505	0.000000	4.999991	38609.000000		1
9929.873047	1683.237183	1.538786	4.499175	1030.906250	44911.222656	156.764938	106.487663	137.713608	72.961258	42.873219	216.271851	286.904877	186.418182	0.631781	0.000000	3.996944	3.226145	0.187178	0.653133	3.013219	4.652355	2.195249	2.027299	2.138977	1.863092	1.632186	2.335000	2.457738	2.270488	0.000000	0.000000	38677.000000		1
5583.364746	1880.806152	2.130863	4.573184	908.728455	38479.195312	127.497177	94.060196	125.816544	85.919128	49.956566	174.656799	231.070709	119.180336	0.625283	0.000000	3.746896	3.274344	0.328556	0.660219	2.958434	4.585226	2.105500	1.973406	2.099738	1.934090	1.698593	2.242186	2.363745	2.076205	0.000000	0.000000	38708.000000		1
8155.736328	4046.528320	2.420735	2.294302	1344.713623	51399.894531	182.754700	136.211823	145.518555	70.679291	59.503822	226.540695	317.751526	199.517899	0.161546	0.000000	3.911463	3.607083	0.383947	0.360651	3.128630	4.710962	2.261868	2.134215	2.162918	1.849292	1.774545	2.355146	2.502088	2.299982	0.000000	0.000000	38745.000000		1
7387.422852	1250.042847	3.006645	5.168346	668.067322	28543.548828	81.262680	63.198143	57.440804	32.622871	25.607367	84.556114	134.302994	78.330048	0.359646	99998.000000	3.868493	3.096925	0.478082	0.713352	2.824820	4.455508	1.909891	1.800704	1.759220	1.513522	1.408365	1.927145	2.128086	1.893928	0.000000	4.999991	38772.000000		1
11371.181641	2428.401123	1.791652	3.435285	945.067261	42721.859375	114.431381	96.107803	133.982285	67.231674	49.679031	220.996140	277.191101	194.571579	1.387933	0.000000	4.055806	3.385320	0.253254	0.535963	2.975463	4.630650	2.058545	1.982759	2.127047	1.827574	1.696173	2.344385	2.442779	2.289079	0.142369	0.000000	38817.000000		1
8009.015137	4379.155762	2.075356	2.121612	929.950745	35115.925781	113.170128	96.607368	104.988968	47.594425	35.786789	154.501480	191.049957	96.271240	1.354345	99998.000000	3.903579	3.641390	0.317093	0.326666	2.968460	4.545504	2.053732	1.985010	2.021144	1.677556	1.553723	2.188933	2.281147	1.983497	0.131729	4.999991	38882.000000		1
17335.171875	6490.986328	3.342773	4.909312	1236.092041	52251.714844	160.471603	116.707176	159.213425	86.554382	49.355240	266.330170	374.760590	254.541046	1.280378	99998.000000	4.238928	3.812311	0.524107	0.691021	3.092051	4.718101	2.205398	2.067098	2.201980	1.937289	1.693333	2.425420	2.573754	2.405758	0.107338	4.999991	38918.000000		1
21365.332031	10273.531250	4.918563	4.132210	3056.040527	99998.000000	393.731750	299.609894	384.218445	152.031403	137.732101	735.437744	1054.681885	588.805969	1.390171	0.000000	4.329710	4.011720	0.691838	0.616182	3.485159	4.999991	2.595201	2.476556	2.584578	2.181933	2.139035	2.866546	3.023122	2.769972	0.143068	0.000000	38984.000000		1
5120.452637	1656.547485	2.155533	2.244962	768.187073	39642.648438	94.013947	70.099548	104.896454	74.762161	40.437065	220.515076	289.137512	229.596680	0.000863	0.000000	3.709308	3.219204	0.333555	0.351209	2.885467	4.598163	1.973192	1.845715	2.020761	1.873682	1.606780	2.343438	2.461104	2.360965	0.000000	0.000000	39016.000000		1
20824.099609	8158.937500	4.656446	6.121222	1603.260498	67143.406250	208.072189	162.377350	181.360840	112.334435	101.513596	441.036316	553.645203	335.822235	2.728057	99998.000000	4.318566	3.911633	0.668055	0.786838	3.205004	4.827003	2.318214	2.210526	2.258543	2.050513	2.006524	2.644474	2.743232	2.526109	0.435854	4.999991	39100.000000		1
5379.008789	2553.690430	3.598723	7.114185	860.582031	31282.333984	130.309555	92.428902	90.658836	52.257038	38.972290	168.643509	224.018204	124.672478	0.331603	0.000000	3.730702	3.407168	0.556148	0.852125	2.934792	4.495299	2.114976	1.965808	1.957410	1.718145	1.590756	2.226970	2.350283	2.095771	0.000000	0.000000	39157.000000		1
11038.316406	3274.773193	2.892547	3.823836	612.146790	29206.261719	90.652672	62.297691	93.094986	52.747353	40.063934	142.918961	188.533615	161.205521	0.467786	0.000000	4.042903	3.515181	0.461280	0.582499	2.786855	4.465476	1.957381	1.794472	1.968926	1.722201	1.602754	2.155090	2.275389	2.207380	0.000000	0.000000	39178.000000		1
17342.626953	3724.234375	0.999131	1.763899	1388.807983	52091.550781	189.064026	139.613190	145.944107	75.896980	77.559113	272.035095	422.111420	219.790390	1.141384	0.000000	4.239115	3.571037	0.000000	0.246474	3.142642	4.716767	2.276609	2.144927	2.164186	1.880224	1.889633	2.434625	2.625427	2.342009	0.057432	0.000000	39212.000000		1
15438.438477	4391.598633	3.012813	5.544562	1414.248901	60595.101562	202.108231	145.509293	184.685120	72.002213	70.666954	359.036621	473.393982	329.377228	1.321566	0.000000	4.188603	3.642623	0.478972	0.743867	3.150526	4.782437	2.305584	2.162891	2.266432	1.857346	1.849216	2.555139	2.675223	2.517694	0.121089	0.000000	39334.000000		1
6478.928711	2784.807373	1.797820	3.139246	754.609375	34990.300781	109.892113	75.163048	101.097290	56.198055	32.465603	121.622658	166.941284	109.867447	1.175949	99998.000000	3.811503	3.444795	0.254746	0.496825	2.877722	4.543948	2.040967	1.876004	2.004740	1.749721	1.511423	2.085015	2.222564	2.040869	0.070388	4.999991	39355.000000		1
8741.853516	2182.719727	1.507948	2.932636	720.398376	34556.195312	99.654099	75.995659	125.872047	53.965427	41.753822	169.596375	240.278763	184.666611	0.139634	0.000000	3.941603	3.338998	0.178386	0.467258	2.857573	4.538526	1.998495	1.880789	2.099929	1.732116	1.620696	2.229417	2.380715	2.266388	0.000000	0.000000	39415.000000		1
5004.426758	634.886292	2.874044	2.562587	403.855682	14979.353516	44.260902	42.296562	29.187588	11.927901	9.232714	43.372784	73.685936	36.341862	1.592582	99998.000000	3.699354	2.802696	0.458493	0.408679	2.606226	4.175493	1.646020	1.626305	1.465198	1.076564	0.965329	1.637217	1.867385	1.560407	0.202102	4.999991	39430.000000		1
14542.708008	2100.929688	3.228674	2.726025	1144.378540	48586.578125	152.093079	117.182076	137.994232	59.226288	58.523193	265.910797	352.323334	249.582397	0.666092	99998.000000	4.162645	3.322412	0.509024	0.435530	3.058570	4.686516	2.182109	2.068861	2.139861	1.772514	1.767328	2.424736	2.546942	2.397214	0.000000	4.999991	39487.000000		1
7342.042969	1670.828247	0.986796	1.948923	912.062012	36323.507812	123.923126	94.510422	96.021454	71.148018	41.716816	181.548950	277.770844	147.729584	0.654780	0.000000	3.865817	3.222932	0.000000	0.289795	2.960024	4.560188	2.093152	1.975480	1.982368	1.852163	1.620311	2.258994	2.443687	2.169467	0.000000	0.000000	39577.000000		1
6095.490723	1202.173950	2.827788	4.579352	334.490051	22923.236328	49.771542	35.052860	70.629951	43.727417	26.896370	97.921043	129.498520	100.890678	0.952914	99998.000000	3.785009	3.079967	0.451447	0.660804	2.524383	4.360276	1.696981	1.544724	1.848989	1.640754	1.429694	1.990876	2.112265	2.003851	0.000000	4.999991	39768.000000		1
10351.293945	1681.855713	2.266548	3.558635	732.597656	28355.992188	91.651802	72.517197	61.286224	45.552990	26.982714	132.039520	155.694885	104.165611	1.202716	99998.000000	4.014995	3.225789	0.355365	0.551283	2.864866	4.452645	1.962141	1.860441	1.787363	1.658517	1.431086	2.120704	2.192274	2.017724	0.080163	4.999991	39828.000000		1
16580.173828	4608.511719	1.452441	2.423819	2342.441895	96717.304688	311.904755	233.574707	302.662781	121.363625	103.200401	602.911011	780.673157	361.145905	2.796251	99998.000000	4.219589	3.663561	0.162098	0.384500	3.369669	4.985504	2.494022	2.368426	2.480959	2.084089	2.013681	2.780253	2.892469	2.557683	0.446576	4.999991	39845.000000		1
4777.553223	2147.410889	1.236579	1.825573	790.121704	31056.142578	103.511856	74.897850	67.780579	64.289787	19.183939	123.775108	152.805420	98.315758	1.451446	0.000000	3.679205	3.331915	0.092222	0.261399	2.897694	4.492147	2.014990	1.874469	1.831105	1.808142	1.282938	2.092633	2.184139	1.992623	0.161801	0.000000	39868.000000		1
15423.458008	4963.635254	0.246699	1.313673	1551.564697	64341.343750	197.837265	154.026581	196.477325	79.541954	66.448402	295.434509	384.542236	219.747223	2.561419	0.000000	4.188182	3.695800	0.000000	0.118487	3.190770	4.808490	2.296308	2.187596	2.293313	1.900596	1.822484	2.470461	2.584944	2.341923	0.408481	0.000000	39893.000000		1
34696.093750	10707.484375	4.637943	5.452050	3766.811523	99998.000000	507.185608	373.302002	455.566895	228.905930	160.693619	849.014954	1147.724365	725.730164	0.799263	0.000000	4.540281	4.029687	0.666325	0.736560	3.575974	4.999991	2.705167	2.572060	2.658552	2.359657	2.205999	2.928915	3.059838	2.860775	0.000000	0.000000	39919.000000		1
11793.790039	4561.290527	2.272716	5.122090	1091.002075	63193.003906	134.555862	102.589821	188.003220	101.772629	68.218468	359.551605	457.056335	268.501129	0.836981	0.000000	4.071653	3.659088	0.356545	0.709447	3.037826	4.800669	2.128903	2.011104	2.274165	2.007631	1.833902	2.555761	2.659970	2.428946	0.000000	0.000000	39942.000000		1
10785.657227	3479.314697	1.896499	2.812370	1145.186523	50747.625000	155.219986	111.745438	140.051086	47.316887	47.498829	236.205139	326.604950	126.809502	0.594623	0.000000	4.032846	3.541494	0.277953	0.449072	3.058876	4.705416	2.190948	2.048230	2.146286	1.675016	1.676683	2.373289	2.514023	2.103152	0.000000	0.000000	39968.000000		1
6291.887695	1904.769897	2.784616	3.392113	799.086121	36076.753906	126.784836	85.148193	113.808464	25.092382	51.023540	211.812759	307.427155	154.960953	0.280982	0.000000	3.798781	3.279843	0.444765	0.530470	2.902594	4.557228	2.103067	1.930175	2.056175	1.399542	1.707771	2.325952	2.487742	2.190222	0.000000	0.000000	40044.000000		1
21401.886719	4463.847656	1.646716	1.893416	1802.655029	81306.398438	254.932678	182.523407	254.282013	127.771629	87.084785	490.931213	617.382996	393.697845	1.676141	99998.000000	4.330452	3.649709	0.216619	0.277246	3.255913	4.910125	2.406425	2.261319	2.405316	2.106434	1.939942	2.691021	2.790555	2.595163	0.224311	4.999991	40060.000000		1
9017.631836	3396.001221	3.339689	6.284659	766.185730	39119.207031	112.975853	73.972725	109.219856	43.246353	22.841253	194.787445	269.713043	128.591904	0.978667	99998.000000	3.955092	3.530968	0.523706	0.798282	2.884334	4.592390	2.052986	1.869072	2.038302	1.635949	1.358720	2.289561	2.430902	2.109214	0.000000	4.999991	40079.000000		1
8019.259766	2185.883545	1.813238	4.311067	582.761841	26718.357422	85.478157	62.035572	78.382469	22.591471	28.518415	129.116135	191.059204	123.414307	0.751601	12105.562500	3.904134	3.339627	0.258455	0.634585	2.765491	4.426810	1.931855	1.792641	1.894219	1.353945	1.455125	2.110981	2.281168	2.091366	0.000000	4.082985	40158.000000		1
12898.273438	3919.524414	2.827788	4.270978	1471.643433	78563.265625	200.930252	151.291306	229.578186	114.382034	105.969597	510.876831	714.360413	403.063171	1.427449	0.000000	4.110532	3.593233	0.451447	0.630527	3.167803	4.895219	2.303045	2.179814	2.360931	2.058358	2.025181	2.708316	2.853917	2.605373	0.154561	0.000000	40198.000000		1
6268.346680	1602.680664	1.224244	3.934851	717.234436	31038.437500	99.314888	71.567406	94.029366	29.662483	27.910919	157.825745	240.833832	83.745094	1.112316	0.000000	3.797153	3.204847	0.087868	0.594928	2.855661	4.491900	1.997014	1.854715	1.973264	1.472208	1.445774	2.198178	2.381717	1.922959	0.046228	0.000000	40227.000000		1
17307.529297	3376.959229	2.803118	3.904013	1380.278320	55886.652344	190.494873	141.855072	154.556992	67.817581	72.850243	316.555023	453.679657	253.119446	0.795704	99998.000000	4.238235	3.528526	0.447641	0.591511	3.139967	4.747308	2.279883	2.151845	2.189089	1.831342	1.862431	2.500449	2.656749	2.403326	0.000000	4.999991	40282.000000		1
18454.230469	4167.142578	2.568754	3.367443	1534.369751	53873.230469	210.973984	157.455704	179.880646	71.419388	68.579269	297.599304	371.849548	264.819153	0.044626	99998.000000	4.266096	3.619838	0.409723	0.527300	3.185930	4.731373	2.324229	2.197158	2.254984	1.853816	1.836193	2.473632	2.570367	2.422949	0.000000	4.999991	40367.000000		1
16654.576172	3629.440186	2.513247	4.341904	1762.008179	74578.585938	246.739182	176.864746	244.503479	91.796738	82.909401	406.720459	541.726562	287.231750	2.058272	0.000000	4.221534	3.559840	0.400235	0.637680	3.246008	4.872614	2.392238	2.247641	2.388285	1.962827	1.918604	2.609296	2.733780	2.458232	0.313503	0.000000	40398.000000		1
16703.398438	6959.985840	2.426902	3.284182	2441.769043	99998.000000	309.070801	249.055069	506.624359	243.257645	220.043259	1138.510132	1522.435669	817.455994	5.372259	0.000000	4.222805	3.842608	0.385052	0.516427	3.387705	4.999991	2.490058	2.396295	2.704686	2.386066	2.342508	3.056337	3.182539	2.912464	0.730157	0.000000	40447.000000		1
6603.070801	2309.997803	2.833956	2.433070	449.877380	22386.697266	62.516636	46.993095	45.923038	16.485668	19.680420	66.096855	76.128258	50.332783	0.826664	99998.000000	3.819746	3.363611	0.452393	0.386155	2.653094	4.349990	1.795996	1.672034	1.662031	1.217107	1.294034	1.820181	1.881546	1.701851	0.000000	4.999991	40476.000000		1
7156.420410	2418.804443	1.640549	2.920300	739.227661	26383.322266	92.003349	73.664352	55.448708	48.069321	31.451052	130.602509	216.447617	138.758987	0.294818	0.000000	3.854696	3.383601	0.214989	0.465428	2.868778	4.421329	1.963804	1.867257	1.743891	1.681868	1.497635	2.115952	2.335353	2.142261	0.000000	0.000000	40510.000000		1
9507.002930	2403.709717	1.729977	2.775365	671.844910	29696.041016	85.413399	70.577530	84.013382	47.486492	28.533834	130.704269	174.067795	80.661354	0.104185	99998.000000	3.978044	3.380882	0.238040	0.443320	2.827269	4.472699	1.931526	1.848666	1.924348	1.676570	1.455360	2.116290	2.240718	1.906666	0.000000	4.999991	40565.000000		1
5152.282715	1845.975342	3.916348	4.748958	346.723236	16195.987305	44.223896	36.708828	34.581047	27.266418	14.592252	52.953960	70.719383	87.023109	1.303675	0.000000	3.712000	3.266226	0.592881	0.676598	2.539983	4.209407	1.645657	1.564770	1.538838	1.435628	1.164122	1.723898	1.849538	1.939635	0.115169	0.000000	40584.000000		1
3321.198975	1928.443726	2.013681	3.755994	579.422180	29155.509766	83.695755	61.693279	79.335350	16.664524	32.138725	145.234848	199.215698	154.507645	0.524369	99998.000000	3.521295	3.285207	0.303991	0.574725	2.762995	4.464721	1.922703	1.790238	1.899467	1.221793	1.507029	2.162071	2.299324	2.188950	0.000000	4.999991	40638.000000		1
6327.356934	2751.496826	1.871829	2.578006	725.640747	31263.726562	110.024712	71.888115	88.053078	47.057854	25.422342	115.593948	181.487274	120.931900	1.898323	0.000000	3.801222	3.439569	0.272266	0.411284	2.860722	4.495041	2.041490	1.856657	1.944745	1.672632	1.405216	2.062935	2.258846	2.082541	0.278370	0.000000	40771.000000		1
8503.406250	1428.486450	1.008383	2.254213	529.138733	24507.138672	76.433548	49.031445	70.007034	53.623135	23.467253	94.769463	136.378342	100.381866	1.284271	0.000000	3.929593	3.154876	0.003625	0.352995	2.723570	4.389293	1.883284	1.690475	1.845142	1.729352	1.370462	1.976668	2.134745	2.001655	0.108657	0.000000	40785.000000		1
4179.101074	1066.131714	1.939672	1.597377	351.567810	13210.095703	40.640594	39.410183	44.384251	30.047951	7.108018	24.546560	41.303596	71.888115	1.974226	99998.000000	3.621083	3.027811	0.287728	0.203407	2.546009	4.120906	1.608960	1.595608	1.647229	1.477815	0.851749	1.389991	1.615988	1.856657	0.295397	4.999991	40825.000000		1
22957.201172	6187.497070	2.476242	2.571838	1789.302368	76103.156250	251.330872	182.631348	211.966949	100.277016	83.742012	393.253784	545.516479	306.492798	1.180227	0.000000	4.360919	3.791515	0.393793	0.410244	3.252684	4.881402	2.400246	2.261575	2.326268	2.001201	1.922943	2.594673	2.736808	2.486420	0.071965	0.000000	40906.000000		1
12071.943359	4198.118652	1.877997	3.604891	1571.534912	69032.023438	224.138474	162.247833	198.756210	86.079483	78.348549	366.181641	449.932892	303.079102	0.421511	0.000000	4.081777	3.623055	0.273695	0.556892	3.196324	4.839051	2.350516	2.210179	2.298321	1.934900	1.894031	2.563697	2.653148	2.481556	0.000000	0.000000	40959.000000		1
9086.205078	2486.350830	2.537917	4.261727	958.722046	40725.511719	114.705833	95.861099	133.229843	59.645676	38.583740	188.959183	273.407349	183.729156	2.194077	99998.000000	3.958383	3.395562	0.404477	0.629586	2.981693	4.609867	2.059586	1.981642	2.124602	1.775579	1.586404	2.276368	2.436810	2.264178	0.341252	4.999991	41058.000000		1
15176.918945	2548.404785	0.786353	2.214124	1166.430298	49968.968750	159.811676	121.363625	157.101074	76.532227	54.551338	278.119324	372.642059	240.025894	1.267162	0.000000	4.181184	3.406268	0.000000	0.345202	3.066859	4.698700	2.203609	2.084089	2.196179	1.883844	1.736805	2.444231	2.571292	2.380258	0.102832	0.000000	41097.000000		1
15214.858398	6514.866699	3.447620	4.736623	2800.633057	99998.000000	388.930389	283.892059	385.075714	162.624054	144.861710	736.566406	941.804626	553.913513	2.762774	0.000000	4.182268	3.813905	0.537519	0.675469	3.447256	4.999991	2.589872	2.453153	2.585546	2.211185	2.160954	2.867212	2.973961	2.743442	0.441345	0.000000	41123.000000		1
8610.323242	2850.750000	1.171821	2.386814	1107.654297	47803.121094	142.508820	110.502693	117.700142	53.860580	49.419998	200.193237	291.709351	136.621964	2.747875	99998.000000	3.935019	3.454959	0.068861	0.377819	3.044404	4.679456	2.153842	2.043373	2.070777	1.731271	1.693903	2.301449	2.464950	2.135520	0.438997	4.999991	41154.000000		1
9678.085938	2722.481934	3.820752	3.978023	1406.943481	50008.730469	185.921692	148.882904	134.611359	75.859970	54.717861	262.133209	355.857269	231.027542	0.664349	99998.000000	3.985790	3.434965	0.582149	0.599667	3.148277	4.699046	2.269330	2.172845	2.129082	1.880013	1.738129	2.418522	2.551276	2.363664	0.000000	4.999991	41197.000000		1
11350.011719	3399.849609	3.839255	5.815931	1080.079468	38559.160156	139.526840	111.045433	103.046211	66.565582	43.912441	189.005432	271.125397	202.028061	0.746001	0.000000	4.054996	3.531460	0.584247	0.764619	3.033456	4.586128	2.144658	2.045501	2.013032	1.823250	1.642588	2.276474	2.433170	2.305412	0.000000	0.000000	41251.000000		1
22295.267578	7054.453125	2.016765	4.092121	2655.842285	99998.000000	380.721466	268.402466	360.677155	168.476990	115.196144	643.514587	802.629333	463.263916	1.354124	99998.000000	4.348213	3.848463	0.304655	0.611948	3.424202	4.999991	2.580607	2.428787	2.557119	2.226541	2.061438	2.808558	2.904515	2.665828	0.131659	4.999991	41293.000000		1
2464.335938	1094.748901	1.390766	2.756862	189.076355	14472.883789	27.997265	23.269892	22.875174	9.488664	9.463994	33.076183	47.871960	64.311371	0.474569	99998.000000	3.391700	3.039315	0.143254	0.440415	2.276637	4.160555	1.447116	1.366794	1.359364	0.977205	0.976074	1.519515	1.680081	1.808288	0.000000	4.999991	41326.000000		1
11422.291992	1394.201416	3.129995	5.112839	986.685364	42804.945312	114.653404	101.775711	129.779144	58.322750	35.191628	162.710388	233.651794	182.544998	1.048690	0.000000	4.057753	3.144325	0.495544	0.708662	2.994179	4.631494	2.059387	2.007644	2.113205	1.765838	1.546439	2.211415	2.368569	2.261370	0.020647	0.000000	41356.000000		1
24028.621094	6204.852539	2.112361	2.457740	2827.597168	99998.000000	366.002777	287.274933	318.402191	155.124390	100.085823	548.187012	751.010681	338.557495	1.830552	99998.000000	4.380729	3.792732	0.324768	0.390536	3.451417	4.999991	2.563484	2.458298	2.502976	2.190680	2.000373	2.738929	2.875646	2.529632	0.262582	4.999991	41391.000000		1
33310.675781	8299.176758	2.328223	2.534833	3176.358887	99998.000000	425.056396	311.744415	325.568817	149.219040	129.865494	722.634094	958.762146	561.292847	2.341916	99998.000000	4.522583	3.919035	0.367025	0.403949	3.501930	4.999991	2.628447	2.493799	2.512643	2.173824	2.113494	2.858918	2.981711	2.749190	0.369571	4.999991	41456.000000		1
9632.273438	4885.101562	2.756862	4.021195	774.160278	36633.609375	99.089775	79.884254	107.172256	66.075272	47.347725	176.494705	252.928253	196.905975	1.744401	0.000000	3.983729	3.688874	0.440415	0.604355	2.888831	4.563879	1.996029	1.902461	2.030082	1.820039	1.675299	2.246732	2.402997	2.294259	0.241646	0.000000	41510.000000		1
20629.056641	3322.315186	2.895631	1.622047	693.705505	27509.847656	78.283791	69.624657	77.093468	24.608234	12.504560	64.311371	85.953049	40.310635	0.519856	99998.000000	4.314479	3.521441	0.461743	0.210063	2.841175	4.439488	1.893672	1.842763	1.887018	1.391080	1.097068	1.808288	1.934261	1.605420	0.000000	4.999991	41530.000000		1
7413.634766	2499.456543	2.722941	4.711953	814.510986	40309.796875	113.571014	81.475464	100.406532	82.499260	44.436676	212.876648	245.810989	219.222992	0.938453	99998.000000	3.870031	3.397846	0.435038	0.673201	2.910897	4.605411	2.055268	1.911027	2.001762	1.916450	1.647742	2.328128	2.390601	2.340886	0.000000	4.999991	41557.000000		1
6509.750977	1630.937012	1.359929	2.846291	667.703430	27977.226562	95.836433	64.946625	92.388809	29.104326	27.852329	137.994232	174.416260	94.257561	0.840498	99998.000000	3.813564	3.212437	0.133516	0.454279	2.824584	4.446805	1.981531	1.812557	1.965619	1.463958	1.444862	2.139861	2.241587	1.974316	0.000000	4.999991	41575.000000		1
5674.002441	2300.345703	3.237926	3.167000	610.965759	32528.738281	87.035446	66.149277	84.808983	52.997135	45.152103	155.290909	212.380173	174.653717	1.114927	99998.000000	3.753890	3.361793	0.510267	0.500648	2.786017	4.512267	1.939696	1.820525	1.928442	1.724252	1.654678	2.191146	2.327114	2.242178	0.047246	4.999991	41603.000000		1
10451.410156	2417.823975	4.295648	3.271847	793.819092	42216.222656	114.073662	81.891769	106.549339	65.310501	41.972767	169.932510	208.201706	157.696228	0.738425	99998.000000	4.019175	3.383425	0.633029	0.514793	2.899722	4.625479	2.057185	1.913240	2.027551	1.814983	1.622968	2.230277	2.318484	2.197821	0.000000	4.999991	41623.000000		1
13274.829102	3967.343994	1.668303	3.034399	1419.666992	56573.277344	187.664001	142.468735	170.780533	59.645676	56.882645	326.237976	451.857147	241.888474	0.443893	99998.000000	4.123029	3.598500	0.222275	0.482073	3.152186	4.752611	2.273381	2.153720	2.232438	1.775579	1.754980	2.513535	2.655001	2.383615	0.000000	4.999991	41637.000000		1
5391.491699	808.143066	2.374479	2.047602	455.431213	22217.107422	55.624481	40.924297	36.798256	32.934330	18.499350	47.403233	101.328575	86.434113	0.425984	99998.000000	3.731709	2.907488	0.375568	0.311246	2.658423	4.346687	1.745266	1.611981	1.565827	1.517649	1.267156	1.675808	2.005732	1.936685	0.000000	4.999991	41659.000000		1
7644.656250	1504.309448	2.334390	2.602675	482.814819	27738.785156	83.976372	50.295780	67.654144	32.703049	29.394197	121.274193	172.590683	79.202744	0.642305	0.000000	3.883358	3.177337	0.368173	0.415420	2.683781	4.443088	1.924157	1.701532	1.830294	1.514588	1.468262	2.083768	2.237017	1.898740	0.000000	0.000000	41703.000000		1
13436.922852	4671.068359	3.204005	4.727372	1745.328247	79063.054688	273.996368	173.793350	245.616714	91.778236	83.137596	436.882507	528.910522	300.565857	1.768732	99998.000000	4.128300	3.669416	0.505693	0.674620	3.241877	4.897974	2.437745	2.240033	2.390258	1.962740	1.919797	2.640365	2.723382	2.477940	0.247662	4.999991	41741.000000		1
8145.433594	1696.451050	1.489446	2.121612	692.376465	29712.115234	108.735710	66.321968	85.499741	42.524757	25.024540	123.460564	138.379700	143.214996	0.079180	0.000000	3.910914	3.229541	0.173025	0.326666	2.840342	4.472934	2.036372	1.821657	1.931965	1.628642	1.398366	2.091528	2.141072	2.155988	0.000000	0.000000	41767.000000		1
4735.537109	1604.706665	1.844076	2.775365	105.762985	14150.099609	13.898411	15.178163	32.817146	7.289958	16.661440	29.283184	45.010250	19.587908	0.522013	0.000000	3.675369	3.205396	0.265779	0.443320	2.024334	4.150760	1.142965	1.181219	1.516101	0.862725	1.221713	1.466618	1.653311	1.291988	0.000000	0.000000	41799.000000		1
9612.719727	1640.505859	1.520283	4.021195	773.512695	31954.693359	99.863792	82.267982	108.905319	61.338646	36.597813	162.870743	197.735489	145.311935	0.424982	0.000000	3.982846	3.214978	0.181925	0.604355	2.888468	4.504535	1.999408	1.915231	2.037049	1.787734	1.563455	2.211843	2.296085	2.162301	0.000000	0.000000	41835.000000		1
4113.300293	1514.424072	3.685068	4.918563	726.920471	25963.722656	85.764938	75.826050	62.667740	40.625175	38.232193	106.651108	143.202667	132.828964	0.419440	0.000000	3.614190	3.180248	0.566445	0.691838	2.861487	4.414367	1.933310	1.879818	1.797044	1.608795	1.582429	2.027965	2.155951	2.123293	0.000000	0.000000	41851.000000		1
5837.979980	2267.362061	2.615010	3.009729	744.349792	33877.296875	103.107887	74.904015	86.779495	59.059765	22.983105	120.034531	202.213089	89.409920	1.427025	0.000000	3.766263	3.355521	0.417473	0.478527	2.871777	4.529909	2.013292	1.874505	1.938417	1.771292	1.361409	2.079306	2.305809	1.951386	0.154431	0.000000	41869.000000		1
5310.222656	959.172241	1.908834	4.829135	327.301849	18272.283203	61.980064	37.344078	48.319103	18.995831	19.032835	77.133560	107.499130	68.144463	0.102843	0.000000	3.725113	2.981897	0.280768	0.683869	2.514948	4.261793	1.792252	1.572222	1.684119	1.278658	1.279503	1.887243	2.031405	1.833431	0.000000	0.000000	41951.000000		1
4753.765137	2045.912598	2.359060	2.207957	859.956055	39664.570312	122.877739	89.934158	116.812027	46.447273	39.993008	177.401321	215.383728	140.578400	0.279874	99998.000000	3.677038	3.310887	0.372739	0.343991	2.934476	4.598403	2.089473	1.953925	2.067487	1.666960	1.601984	2.248957	2.333213	2.147919	0.000000	4.999991	41977.000000		1
12579.353516	2805.930908	1.908834	2.026016	759.561829	30650.015625	112.204918	77.565277	97.665092	37.035702	22.027145	114.147675	173.284531	106.913223	0.513388	0.000000	4.099658	3.448077	0.280768	0.306643	2.880563	4.486431	2.050012	1.889667	1.989739	1.568621	1.342958	2.057467	2.238760	2.029032	0.000000	0.000000	42002.000000		1
13689.067383	2525.224365	2.553336	3.003561	1021.177002	46471.179688	131.580048	101.171303	162.633301	63.256733	45.241531	211.615402	341.147858	153.971069	1.690229	99998.000000	4.136374	3.402300	0.407108	0.477637	3.009101	4.667184	2.119190	2.005057	2.211210	1.801107	1.655537	2.325547	2.532943	2.187439	0.227946	4.999991	42020.000000		1
6486.857422	2281.022949	2.149366	3.170084	761.504639	36190.621094	99.462906	73.152451	106.213211	52.852200	31.747091	158.602844	256.326538	169.115311	0.350605	0.000000	3.812034	3.358130	0.332310	0.501071	2.881673	4.558596	1.997661	1.864229	2.026179	1.723063	1.501704	2.200311	2.408794	2.228183	0.000000	0.000000	42050.000000		1
11025.636719	3472.339111	1.563456	2.914133	914.303894	37775.000000	135.024582	91.457527	113.268806	43.755169	42.540176	199.804688	279.454559	191.234970	0.873134	0.000000	4.042404	3.540622	0.194086	0.464509	2.961091	4.577205	2.130413	1.961219	2.054110	1.641029	1.628799	2.300606	2.446311	2.281567	0.000000	0.000000	42078.000000		1
4837.513184	1147.058350	1.341426	2.769197	312.897705	18112.916016	60.558460	37.929985	45.701008	29.792000	13.250826	41.624306	85.518242	61.332481	0.070627	0.000000	3.684622	3.059586	0.127567	0.442354	2.495402	4.257988	1.782175	1.578983	1.659926	1.474100	1.122243	1.619347	1.932059	1.787691	0.000000	0.000000	42121.000000		1
13988.110352	4667.028809	2.485493	2.963473	1211.147705	45849.843750	167.468597	125.209045	139.366486	67.688065	54.742531	265.756592	334.505463	156.259216	0.500032	99998.000000	4.145759	3.669040	0.395413	0.471801	3.083197	4.661338	2.223933	2.097636	2.144158	1.830512	1.738325	2.424484	2.524403	2.193846	0.000000	4.999991	42183.000000		1
11301.063477	2151.533691	1.162570	2.408400	1155.954834	45731.394531	150.017715	115.516853	143.507950	62.183594	67.521545	300.689209	444.351349	175.976639	2.195138	0.000000	4.053119	3.332748	0.065419	0.381729	3.062941	4.660214	2.176142	2.062645	2.156876	1.793676	1.829442	2.478118	2.647727	2.245455	0.341462	0.000000	42202.000000		1
9738.375977	1219.424438	2.741444	2.707523	629.169067	27595.234375	82.474594	63.592861	69.310112	30.899063	22.317017	98.926338	132.468170	64.299034	0.163128	99998.000000	3.988487	3.086155	0.437979	0.432572	2.798767	4.440834	1.916320	1.803408	1.840797	1.489945	1.348636	1.995312	2.122112	1.808204	0.000000	4.999991	42227.000000		1
20161.507812	5688.517578	2.599592	3.250261	1474.757935	64179.617188	197.353119	150.440201	191.790054	88.780838	79.918175	421.750610	537.338379	328.387329	2.786575	0.000000	4.304523	3.754999	0.414905	0.511918	3.168721	4.807397	2.295244	2.177364	2.282826	1.948319	1.902646	2.625056	2.730248	2.516387	0.445071	0.000000	42286.000000		1
13001.125977	2854.635498	3.216340	4.274062	1064.873535	39463.234375	134.074799	107.221596	125.853546	92.240791	39.829571	214.289001	266.431946	222.386902	1.388293	0.000000	4.113981	3.455551	0.507362	0.630841	3.027298	4.596193	2.127347	2.030282	2.099865	1.964923	1.600206	2.331000	2.425586	2.347109	0.142481	0.000000	42312.000000		1
3968.364746	488.365540	1.606628	2.676685	330.394867	19361.425781	42.373653	38.222942	45.886032	39.197403	26.421474	91.913918	104.649757	89.181725	0.193311	99998.000000	3.598612	2.688745	0.205915	0.427597	2.519033	4.286937	1.627096	1.582324	1.661680	1.593257	1.421957	1.963381	2.019738	1.950276	0.000000	4.999991	42355.000000		1
8715.278320	2687.290283	2.260381	4.656446	1037.246338	42392.593750	136.375259	107.804420	108.957741	97.020592	48.719990	221.554291	290.383331	121.227936	2.509800	99998.000000	3.940281	3.429315	0.354182	0.668055	3.015882	4.627290	2.134736	2.032637	2.037258	1.986864	1.687707	2.345480	2.462972	2.083603	0.399639	4.999991	42368.000000		1
14635.889648	3637.747803	3.771412	4.307983	1252.633179	56410.371094	180.407974	128.579575	174.055466	82.671951	63.228981	310.291962	428.821625	238.672134	1.631960	99998.000000	4.165419	3.560833	0.576504	0.634274	3.097824	4.751359	2.256256	2.109172	2.240688	1.917358	1.800916	2.491771	2.632277	2.377802	0.212709	4.999991	42397.000000		1
16017.488281	2395.235596	3.444536	2.047602	993.568298	48525.796875	138.675735	105.574883	143.264328	49.679031	76.257774	274.529846	364.966644	265.007263	0.459170	0.000000	4.204595	3.379348	0.537131	0.311246	2.997198	4.685973	2.142000	2.023561	2.156138	1.696173	1.882284	2.438590	2.562253	2.423258	0.000000	0.000000	42449.000000		1
15552.296875	3257.455078	1.193407	4.132210	1035.608887	46400.613281	154.057419	106.351982	139.428162	46.003216	47.205872	210.005692	290.802734	220.684677	1.057037	99998.000000	4.191794	3.512878	0.076789	0.616182	3.015196	4.666524	2.187683	2.026746	2.144351	1.662788	1.673996	2.322231	2.463598	2.343772	0.024090	4.999991	42526.000000		1
12661.639648	2451.337891	1.958174	3.062153	1348.389404	55314.914062	181.956009	134.043961	165.565933	84.112061	74.311935	357.689026	476.419128	256.030487	0.813634	0.000000	4.102490	3.389403	0.291851	0.486027	3.129815	4.742842	2.259966	2.127247	2.218971	1.924858	1.871059	2.553506	2.677989	2.408292	0.000000	0.000000	42548.000000		1
6770.317383	1855.729248	3.518546	4.702702	909.403809	42486.488281	130.485321	88.127083	123.368050	43.946362	37.236145	199.394547	298.888306	171.360275	1.219104	0.000000	3.830609	3.268515	0.546363	0.672347	2.958757	4.628251	2.115562	1.945109	2.091203	1.642923	1.570965	2.299713	2.475509	2.233910	0.086041	0.000000	42569.000000		1
22297.052734	8826.291992	2.892547	4.573184	2291.291992	99998.000000	295.372833	232.612579	333.302826	185.856934	132.409576	640.313660	869.287476	549.577759	1.019869	99998.000000	4.348248	3.945778	0.461280	0.660219	3.360080	4.999991	2.470371	2.366633	2.522839	2.269179	2.121919	2.806393	2.939163	2.740029	0.008544	4.999991	42634.000000		1
7125.832520	871.446045	2.328223	2.898715	520.858887	24212.882812	84.087387	56.241226	74.817673	60.225418	22.801165	122.421341	144.787704	120.771545	0.457199	99998.000000	3.852836	2.940241	0.367025	0.462205	2.716720	4.384047	1.924731	1.750055	1.874004	1.779780	1.357957	2.087857	2.160732	2.081965	0.000000	4.999991	42673.000000		1
14012.826172	1997.840210	1.532618	2.673601	1061.869995	47258.429688	156.148193	107.277107	156.888290	63.084045	48.056984	249.576233	333.512512	263.665833	1.708351	0.000000	4.146526	3.300561	0.185434	0.427097	3.026071	4.674479	2.193537	2.030507	2.195590	1.799919	1.681756	2.397203	2.523112	2.421054	0.232577	0.000000	42699.000000		1
4971.458496	1952.373535	1.224244	2.861710	358.595642	17979.720703	51.341167	39.157314	59.929379	37.547604	23.871222	96.024544	124.882172	59.337299	0.029671	0.000000	3.696484	3.290563	0.087868	0.456626	2.554605	4.254783	1.710466	1.592813	1.777640	1.574582	1.377875	1.982382	2.096500	1.773328	0.000000	0.000000	42770.000000		1
7898.793457	2183.077393	2.615010	4.718120	620.152222	32093.980469	101.917564	64.465561	86.338516	63.518852	21.888378	132.095032	168.723679	90.924034	1.617451	0.000000	3.897561	3.339069	0.417473	0.673769	2.792498	4.506423	2.008249	1.809328	1.936205	1.802903	1.340214	2.120887	2.227176	1.958679	0.208831	0.000000	42786.000000		1
4511.540527	888.810608	1.702224	2.158617	321.189880	14958.883789	50.030579	37.411919	35.996483	22.973854	11.446838	51.334999	82.360497	36.397369	0.199727	0.000000	3.654325	2.948809	0.231017	0.334176	2.506762	4.174899	1.699236	1.573010	1.556260	1.361234	1.058686	1.710414	1.915719	1.561070	0.000000	0.000000	42833.000000		1
13110.348633	3264.464355	1.961258	2.066105	671.974426	33474.894531	84.016464	70.876648	129.942581	38.586823	44.233150	181.724731	250.794312	129.726715	0.598689	0.000000	4.117614	3.513812	0.292535	0.315152	2.827353	4.524719	1.924364	1.850503	2.113751	1.586439	1.645748	2.259414	2.399318	2.113029	0.000000	0.000000	42889.000000		1
19962.095703	5430.143066	3.345856	4.011944	1871.033813	75180.085938	256.779846	188.407181	238.863327	143.014557	71.604416	417.473480	566.575317	348.363800	0.504384	99998.000000	4.300206	3.734811	0.524507	0.603355	3.272082	4.876103	2.409561	2.275097	2.378150	2.155380	1.854940	2.620629	2.753258	2.542033	0.000000	4.999991	42927.000000		1
13027.556641	1482.282349	1.492530	2.559503	1198.229858	51317.507812	166.213516	121.742920	179.023376	78.968384	70.580612	329.657837	400.969299	245.317581	1.204435	99998.000000	4.114863	3.170931	0.173923	0.408156	3.078540	4.710266	2.220666	2.085444	2.252910	1.897453	1.848685	2.518063	2.603111	2.389729	0.080783	4.999991	42991.000000		1
5617.446289	318.827759	1.236579	1.958174	438.927032	19120.943359	46.863579	42.068363	33.955048	58.631126	13.016461	70.703964	93.480453	56.074707	1.205608	0.000000	3.749539	2.503556	0.092222	0.291851	2.642392	4.281509	1.670835	1.623956	1.530904	1.768128	1.114493	1.849444	1.970721	1.748767	0.081206	0.000000	43013.000000		1
9244.459961	1694.054932	2.309720	2.707523	801.957092	35098.484375	94.445663	78.456482	81.959610	38.071838	32.197315	113.577179	188.675476	158.254395	0.232417	99998.000000	3.965882	3.228927	0.363559	0.432572	2.904151	4.545289	1.975182	1.894629	1.913600	1.580604	1.507820	2.055291	2.275715	2.199356	0.000000	4.999991	43044.000000		1
22728.982422	8834.926758	2.189455	3.274930	3123.670166	99998.000000	394.302246	314.692444	364.704529	220.089523	148.667038	730.170715	925.633545	594.134705	2.189423	99998.000000	4.356580	3.946203	0.340336	0.515202	3.494665	4.999991	2.595829	2.497886	2.561941	2.342599	2.172215	2.863424	2.966439	2.773885	0.340330	4.999991	43077.000000		1
7357.735840	2077.397705	1.381515	2.059937	991.856812	40038.328125	139.613190	103.619789	106.342728	69.205261	41.809330	209.712738	278.665131	129.014374	1.651415	0.000000	3.866744	3.317520	0.140356	0.313854	2.996449	4.602476	2.144927	2.015443	2.026708	1.840139	1.621273	2.321625	2.445083	2.110638	0.217856	0.000000	43154.000000		1
4450.149414	1970.120483	2.155533	3.308852	701.340881	27402.058594	92.468987	74.478455	100.813591	48.198837	31.404795	149.900543	199.906448	135.536484	0.610496	99998.000000	3.648375	3.294493	0.333555	0.519677	2.845929	4.437783	1.965996	1.872031	2.003519	1.683037	1.496996	2.175803	2.300827	2.132056	0.000000	4.999991	43227.000000		1
7399.579102	1935.786133	2.618094	4.761292	762.830627	30150.212891	107.832176	77.867485	71.511902	43.992619	30.720205	105.195580	142.376221	106.348900	0.707126	0.000000	3.869207	3.286857	0.417985	0.677725	2.882428	4.479290	2.032748	1.891356	1.854378	1.643380	1.487424	2.021997	2.153437	2.026733	0.000000	0.000000	43251.000000		1
14212.214844	2742.970215	2.315888	2.466991	840.910889	40064.222656	108.846725	85.592255	100.973938	79.575882	41.704483	230.161011	254.315933	182.178040	0.490809	99998.000000	4.152662	3.438221	0.364717	0.392168	2.924750	4.602757	2.036815	1.932434	2.004209	1.900782	1.620183	2.362032	2.405374	2.260496	0.000000	4.999991	43308.000000		1
5579.852539	3152.327148	1.224244	3.129995	593.999023	26834.468750	79.674561	60.823662	65.773064	35.447578	20.858408	92.897629	130.207779	101.547516	1.031369	99998.000000	3.746623	3.498631	0.087868	0.495544	2.773786	4.428693	1.901320	1.784073	1.818048	1.549587	1.319281	1.968005	2.114637	2.006669	0.013414	4.999991	43341.000000		1
10872.032227	1842.515381	1.884164	2.784616	773.525024	32466.650391	93.412613	75.317238	68.995567	40.248959	28.675686	147.501389	170.370392	107.085915	0.097057	99998.000000	4.036311	3.265411	0.275119	0.444765	2.888474	4.511437	1.970406	1.876894	1.838821	1.604755	1.457514	2.168796	2.231394	2.029732	0.000000	4.999991	43358.000000		1
8569.309570	3342.547607	3.389029	4.354239	722.223938	32147.513672	97.088432	65.584953	75.113708	42.971901	37.590775	162.750473	226.808990	112.155579	1.751879	0.000000	3.932946	3.524078	0.530075	0.638912	2.858672	4.507147	1.987167	1.816804	1.875719	1.633185	1.575081	2.211522	2.355660	2.049821	0.243504	0.000000	43389.000000		1
3196.727051	1181.910767	2.352893	3.244093	310.211792	14872.033203	35.614098	30.966904	32.450184	12.356542	20.068972	52.500652	58.825401	57.021412	0.513363	0.000000	3.504706	3.072585	0.371602	0.511093	2.491658	4.172370	1.551622	1.490898	1.511217	1.091897	1.302525	1.720165	1.769565	1.756038	0.000000	0.000000	43415.000000		1
16696.937500	4895.173340	2.146282	2.368311	1693.348755	70680.468750	245.761642	171.332520	201.439072	77.315498	80.713776	385.695526	517.821411	340.463257	0.211086	0.000000	4.222637	3.689768	0.331687	0.374439	3.228746	4.849299	2.390514	2.233840	2.304144	1.888267	1.906948	2.586245	2.714180	2.532070	0.000000	0.000000	43441.000000		1
11237.917969	2572.522705	2.525582	5.094337	1117.630127	41679.183594	144.719864	113.022110	125.394066	76.769676	61.884468	253.563507	352.603943	219.367920	1.479756	0.000000	4.050686	3.410359	0.402361	0.707088	3.048298	4.619919	2.160528	2.053164	2.098277	1.885190	1.791582	2.404087	2.547287	2.341173	0.170190	0.000000	43502.000000		1
8615.959961	3380.894043	0.718511	4.150712	882.547546	41470.933594	134.771713	93.061066	119.056984	38.771847	53.555290	204.646149	273.379608	142.243622	1.125259	0.000000	3.935304	3.529032	0.000000	0.618123	2.945738	4.617744	2.129599	1.968768	2.075755	1.588516	1.728802	2.311004	2.436766	2.153033	0.051252	0.000000	43574.000000		1
6825.596680	2668.377686	1.952007	2.454656	780.682373	29407.248047	101.417999	80.710693	78.117271	38.441887	30.044867	106.786789	165.985321	91.805984	0.227851	0.000000	3.834141	3.426247	0.290481	0.389991	2.892474	4.468454	2.006115	1.906931	1.892747	1.584805	1.477770	2.028517	2.220070	1.962871	0.000000	0.000000	43619.000000		1
7361.547363	1023.557678	2.503996	3.429117	539.453857	23462.906250	67.746658	53.083477	55.791000	24.188847	22.215254	85.848206	117.792656	79.890419	0.766951	0.000000	3.866969	3.010112	0.398634	0.535182	2.731954	4.370382	1.830888	1.724959	1.746564	1.383615	1.346651	1.933731	2.071118	1.902495	0.000000	0.000000	43635.000000		1
12154.392578	4363.530273	2.019849	1.930420	800.492310	36387.757812	125.199791	77.981583	97.699013	64.490227	49.592686	206.480972	270.702911	178.301773	0.794926	0.000000	4.084733	3.639838	0.305319	0.285652	2.903357	4.560956	2.097604	1.891992	1.989890	1.809494	1.695418	2.314880	2.432493	2.251156	0.000000	0.000000	43667.000000		1
5782.704102	2398.895996	2.149366	2.565671	655.750854	30004.966797	77.111969	62.988449	73.769196	35.984146	23.972984	115.208481	115.322578	107.708824	0.062517	0.000000	3.762131	3.380011	0.332310	0.409201	2.816739	4.477193	1.887122	1.799261	1.867875	1.556111	1.379722	2.061484	2.061914	2.032251	0.000000	0.000000	43700.000000		1
6844.185547	1498.009399	2.420735	3.749826	792.860046	33659.613281	130.695023	82.678116	93.757996	38.716339	40.600506	168.578751	261.871094	143.443192	0.259175	99998.000000	3.835322	3.175514	0.383947	0.574011	2.899197	4.527109	2.116259	1.917391	1.972008	1.587894	1.608531	2.226803	2.418087	2.156680	0.000000	4.999991	43749.000000		1
8666.663086	2874.272705	2.124696	1.948923	846.554138	38497.746094	111.874962	88.990532	110.835739	54.150452	40.572750	173.130341	243.720215	168.668167	0.210856	0.000000	3.937852	3.458528	0.327297	0.289795	2.927655	4.585435	2.048733	1.949344	2.044680	1.733602	1.608234	2.238373	2.386892	2.227033	0.000000	0.000000	43790.000000		1
8294.627930	2563.802002	2.460824	4.107540	383.725037	21279.304688	45.312458	42.028275	46.151234	30.091124	19.708174	62.695492	106.802208	75.082870	1.224062	28672.296875	3.918797	3.408885	0.391080	0.613582	2.584020	4.327958	1.656218	1.623542	1.664183	1.478438	1.294646	1.797236	2.028580	1.875541	0.087803	4.457462	43824.000000		1
7690.764160	1258.634155	1.696056	1.862578	522.243469	26948.664062	69.781921	53.324009	55.957523	20.719641	18.268068	88.817841	131.521454	86.239838	0.784450	99998.000000	3.885969	3.099900	0.229440	0.270115	2.717873	4.430537	1.843743	1.726923	1.747859	1.316382	1.261693	1.948500	2.118997	1.935708	0.000000	4.999991	43846.000000		1
6499.188965	1385.406616	2.303553	3.968772	410.544312	24128.550781	47.816452	45.075008	50.144676	59.506908	24.586649	97.550995	132.656281	134.299911	0.545809	0.000000	3.812859	3.141577	0.362398	0.598656	2.613360	4.382531	1.679577	1.653936	1.700225	1.774567	1.390699	1.989232	2.122728	2.128076	0.000000	0.000000	43912.000000		1
9071.576172	4874.740234	1.489446	2.837040	2122.161133	82125.273438	303.600250	216.484634	291.129608	128.604248	117.851242	524.254089	712.849365	436.435364	0.253180	0.000000	3.957683	3.687952	0.173025	0.452865	3.326778	4.914477	2.482302	2.335427	2.464086	2.109255	2.071334	2.719542	2.852998	2.639920	0.000000	0.000000	43953.000000		1
8867.629883	2458.905518	3.271847	3.065236	1001.345459	41021.886719	129.723633	98.624130	135.909622	55.976025	46.481194	178.267853	241.031189	140.612320	0.826032	0.000000	3.947808	3.390742	0.514793	0.486464	3.000584	4.613016	2.113019	1.993983	2.133250	1.748002	1.667277	2.251073	2.382073	2.148023	0.000000	0.000000	43977.000000		1
7439.612305	2859.884033	2.130863	3.086823	1343.495605	52707.128906	180.565231	137.312714	162.121399	101.411835	57.804684	251.266113	364.587341	271.624969	0.331816	0.000000	3.871550	3.456348	0.328556	0.489512	3.128236	4.721869	2.256634	2.137711	2.209840	2.006089	1.761963	2.400134	2.561802	2.433970	0.000000	0.000000	44137.000000		1
10154.317383	2423.747803	1.477111	3.910181	1023.483643	46076.855469	134.478760	105.408356	148.753387	58.631126	48.414700	217.641037	312.478333	177.657272	0.537561	0.000000	4.006651	3.384487	0.169413	0.592197	3.010081	4.663483	2.128654	2.022875	2.172467	1.768128	1.684977	2.337741	2.494820	2.249583	0.000000	0.000000	44218.000000		1
6364.842773	542.010254	2.611927	2.621178	366.542450	19218.583984	49.864056	32.416264	35.826878	29.918434	8.896586	64.061592	99.962479	107.326447	1.620152	99998.000000	3.803788	2.734008	0.416961	0.418496	2.564124	4.283721	1.697788	1.510763	1.554209	1.475939	0.949223	1.806598	1.999837	2.030707	0.209556	4.999991	44247.000000		1
4274.216309	1008.792725	3.083739	3.160832	347.796387	22059.761719	52.334129	37.720291	69.118919	48.238926	23.054031	84.266243	132.773453	97.233368	0.528408	99998.000000	3.630857	3.003802	0.489078	0.499801	2.541325	4.343601	1.718785	1.576575	1.839597	1.683398	1.362747	1.925654	2.123111	1.987815	0.000000	4.999991	44317.000000		1
14661.065430	3396.368164	2.127780	3.330438	1213.630005	49863.566406	176.639633	123.842949	134.182724	83.072838	47.665348	215.898712	338.397156	213.206619	0.332923	0.000000	4.166165	3.531015	0.327927	0.522501	3.084086	4.697783	2.247088	2.092871	2.127697	1.919459	1.678203	2.334250	2.529427	2.328801	0.000000	0.000000	44378.000000		1
13431.877930	4917.520996	3.197837	4.884642	1474.138184	70411.929688	180.207520	140.038742	217.156876	102.139595	65.227242	396.852509	565.492920	302.585693	0.864422	99998.000000	4.128137	3.691746	0.504856	0.688833	3.168538	4.847646	2.255773	2.146248	2.336774	2.009194	1.814429	2.598629	2.752427	2.480848	0.000000	4.999991	44434.000000		1
15984.010742	2874.667480	3.376694	4.018112	1250.480713	50211.304688	144.618103	121.474640	143.341431	75.024277	60.943928	273.280914	382.914001	219.778061	0.151844	0.000000	4.203686	3.458588	0.528492	0.604022	3.097077	4.700801	2.160223	2.084486	2.156372	1.875202	1.784930	2.436609	2.583101	2.341984	0.000000	0.000000	44479.000000		1
11681.211914	4619.083008	2.198706	3.493876	2091.083252	83296.460938	293.408478	213.178864	273.240845	94.269890	88.882599	418.821075	547.536316	284.996063	1.788297	0.000000	4.067488	3.664556	0.342167	0.543307	3.320371	4.920627	2.467473	2.328744	2.436546	1.974373	1.948817	2.622029	2.738413	2.454839	0.252440	0.000000	44600.000000		1
5321.534180	2242.769287	0.006167	2.396065	432.704041	20537.531250	54.406403	47.267548	49.130127	16.979065	13.331002	76.840599	103.795563	71.743179	2.802666	99998.000000	3.726037	3.350785	0.000000	0.379499	2.636191	4.312548	1.735650	1.674563	1.691348	1.229914	1.124863	1.885591	2.016179	1.855781	0.447571	4.999991	44645.000000		1
7597.545898	2791.674805	2.738360	3.746742	860.289124	35114.304688	121.986534	88.645157	130.244797	53.077312	34.988098	200.301163	256.739746	121.656578	0.297924	99998.000000	3.880673	3.445865	0.437491	0.573654	2.934644	4.545484	2.086312	1.947655	2.114760	1.724909	1.543920	2.301683	2.409493	2.085136	0.000000	4.999991	44669.000000		1
23231.292969	8431.018555	4.493007	5.581567	1846.829590	81905.914062	246.097778	188.169739	212.851990	111.020760	80.343727	473.366241	576.908936	324.514160	2.077061	0.000000	4.366074	3.925880	0.652537	0.746756	3.266427	4.913315	2.391108	2.274550	2.328078	2.045404	1.904952	2.675197	2.761107	2.511234	0.317449	0.000000	44711.000000		1
14162.041992	2491.781250	3.120744	3.123827	910.797668	45825.750000	118.822624	90.304207	114.517723	77.367920	39.709305	206.203445	323.903595	235.640808	1.007999	99998.000000	4.151126	3.396510	0.494258	0.494687	2.959422	4.661109	2.074899	1.955708	2.058873	1.888561	1.598892	2.314296	2.510416	2.372251	0.003460	4.999991	44739.000000		1
12940.261719	7405.413574	3.034399	5.550730	1618.830200	62607.925781	212.549774	160.804642	223.731415	118.915131	53.993183	291.792603	425.355499	277.672180	1.427132	0.000000	4.111943	3.869549	0.482073	0.744350	3.209201	4.796629	2.327461	2.206299	2.349727	2.075237	1.732339	2.465074	2.628752	2.443532	0.154464	0.000000	44761.000000		1
21693.861328	4306.604492	1.837908	3.231758	1499.899658	68143.507812	211.532150	153.712036	201.294128	70.315414	72.387680	314.732544	452.066864	280.990265	2.412945	99998.000000	4.336337	3.634135	0.264324	0.509439	3.176062	4.833425	2.325376	2.186708	2.303831	1.847051	1.859665	2.497942	2.655203	2.448691	0.382547	4.999991	44842.000000		1
14936.807617	3518.835693	2.605759	2.689020	1137.942749	55622.234375	161.782181	117.558289	176.260345	56.426250	61.317062	282.899109	342.220978	181.104889	1.082592	0.000000	4.174258	3.546399	0.415934	0.429594	3.056120	4.745248	2.208931	2.070253	2.246155	1.751481	1.787581	2.451632	2.534307	2.257930	0.034465	0.000000	44878.000000		1
10536.385742	2673.922119	3.361275	4.940149	559.652344	26604.531250	86.483452	59.189281	72.825577	69.880608	32.912743	128.376038	139.036530	70.506599	0.636523	0.000000	4.022692	3.427149	0.526504	0.693740	2.747918	4.424956	1.936933	1.772243	1.862284	1.844357	1.517364	2.108484	2.143129	1.848230	0.000000	0.000000	45092.000000		1
11144.585938	2280.643799	4.505342	3.978023	929.364868	43817.703125	131.287094	94.547432	117.339340	75.708870	45.195274	188.438019	268.673828	169.605637	1.236883	0.000000	4.047064	3.358057	0.653728	0.599667	2.968186	4.641650	2.118222	1.975650	2.069444	1.879147	1.655093	2.275168	2.429225	2.229440	0.092328	0.000000	45180.000000		1
8644.438477	2452.540527	2.044519	2.510163	702.182739	30979.998047	96.758469	70.167389	96.311325	48.735409	44.720379	175.911880	231.656616	166.225861	0.050971	0.000000	3.936737	3.389616	0.310591	0.399702	2.846450	4.491081	1.985689	1.846135	1.983677	1.687845	1.650505	2.245295	2.364845	2.220699	0.000000	0.000000	45224.000000		1
7052.738770	684.112000	1.810155	2.941887	505.841095	21094.173828	63.799473	53.465862	50.070667	35.055943	22.329351	80.519501	105.167824	89.838562	0.760831	99998.000000	3.848358	2.835127	0.257716	0.468626	2.704014	4.324162	1.804817	1.728077	1.699583	1.544762	1.348876	1.905901	2.021883	1.953463	0.000000	4.999991	45284.000000		1
3168.936279	1220.247803	2.630429	3.589472	295.378998	13921.230469	34.562546	32.653709	25.773888	38.318539	19.951790	44.902321	62.220596	75.289482	1.267500	99998.000000	3.500914	3.086448	0.420027	0.555031	2.470380	4.143678	1.538606	1.513932	1.411180	1.583409	1.299982	1.652269	1.793934	1.876734	0.102948	4.999991	45361.000000		1
15252.557617	4204.283203	3.191670	3.792999	1064.987671	52887.082031	156.493576	109.059502	157.813416	31.827267	42.398323	239.347473	343.516174	141.407928	1.212562	99998.000000	4.183342	3.623692	0.504018	0.578983	3.027344	4.723350	2.194497	2.037663	2.198144	1.502799	1.627349	2.379029	2.535947	2.150474	0.083704	4.999991	45402.000000		1
13855.459961	1852.414185	1.853327	1.745396	957.877075	41844.488281	137.170868	95.953613	102.611404	62.655403	51.418259	212.275330	310.492401	191.429245	1.071284	0.000000	4.141621	3.267738	0.267952	0.241894	2.981310	4.621638	2.137262	1.982061	2.011196	1.796959	1.711117	2.326900	2.492051	2.282008	0.029904	0.000000	45424.000000		1
8440.473633	2369.332031	3.318103	3.607974	943.954041	38859.285156	124.777321	97.560242	109.657753	65.375259	34.978848	161.347382	236.985321	78.145027	1.283527	0.000000	3.926367	3.374626	0.520890	0.557263	2.974951	4.589495	2.096136	1.989273	2.040039	1.815413	1.543805	2.207762	2.374722	1.892901	0.108405	0.000000	45476.000000		1
9391.415039	2648.407471	2.926468	3.268763	773.833374	30205.705078	109.805771	78.832695	92.308640	47.261379	45.309372	154.153015	233.818329	164.486618	1.243281	0.000000	3.972731	3.422985	0.466344	0.514383	2.888648	4.480089	2.040625	1.896706	1.965242	1.674506	1.656188	2.187952	2.368879	2.216130	0.094569	0.000000	45611.000000		1
4851.572266	1277.222900	2.075356	2.837040	465.095642	25727.062500	46.376347	47.418652	66.707436	55.084824	17.913439	87.695366	114.810677	91.802902	0.067175	0.000000	3.685883	3.106267	0.317093	0.452865	2.667542	4.410390	1.666296	1.675949	1.824174	1.741032	1.253179	1.942977	2.059982	1.962856	0.000000	0.000000	45663.000000		1
12531.414062	2142.079102	2.750695	2.479326	835.067200	42836.527344	111.356888	81.250351	133.698578	39.348507	49.022194	204.285355	268.704651	169.044388	0.012894	99998.000000	4.098000	3.330836	0.439442	0.394334	2.921721	4.631814	2.046717	1.909825	2.126127	1.594928	1.690393	2.310237	2.429275	2.228001	0.000000	4.999991	45680.000000		1
7420.761230	2503.699707	3.469206	4.930898	968.062683	35166.851562	125.884384	99.031189	97.507820	39.780231	36.776669	150.116409	223.046829	153.989578	0.031827	99998.000000	3.870448	3.398582	0.540230	0.692926	2.985904	4.546134	2.099972	1.995772	1.989039	1.599667	1.565572	2.176428	2.348396	2.187491	0.000000	4.999991	45718.000000		1
15150.386719	4742.025391	2.155533	3.299600	1830.781738	75185.593750	262.780792	184.500092	217.193893	117.052559	83.902367	385.738708	465.508881	393.512817	1.462708	99998.000000	4.180424	3.675964	0.333555	0.518461	3.262637	4.876134	2.419594	2.265997	2.336848	2.068381	1.923774	2.586293	2.667928	2.594959	0.165158	4.999991	45748.000000		1
5016.462891	1238.796387	1.899583	2.682853	450.142609	20310.650391	76.199188	49.191799	52.657925	19.655750	26.221031	85.768028	109.990791	108.868317	1.118551	99998.000000	3.700397	3.093000	0.278658	0.428597	2.653350	4.307724	1.881950	1.691893	1.721464	1.293490	1.418650	1.933325	2.041356	2.036901	0.048656	4.999991	45808.000000		1
9023.626953	2664.097412	3.389029	3.786831	701.673889	29278.074219	92.561501	71.009254	78.351631	70.546692	30.458088	106.916306	160.314331	103.036964	1.193267	99998.000000	3.955381	3.425550	0.530075	0.578276	2.846135	4.466543	1.966430	1.851315	1.894048	1.848477	1.483703	2.029044	2.204972	2.012993	0.076737	4.999991	45834.000000		1
6239.165039	1768.169556	2.867877	2.392981	0.000000	3856.804199	0.000000	0.514984	0.000000	30.353241	0.000000	0.000000	0.000000	0.000000	1.126110	1151.139038	3.795126	3.247524	0.457561	0.378939	0.000000	3.586228	0.000000	0.000000	0.000000	1.482205	0.000000	0.000000	0.000000	0.000000	0.051581	3.061128	45871.000000		1
14012.135742	3250.806396	0.817191	1.714559	923.721619	45172.292969	121.792259	93.798080	118.057854	38.522064	46.034054	233.365021	288.508423	201.183121	0.569719	0.000000	4.146504	3.511991	0.000000	0.234152	2.965541	4.654872	2.085620	1.972194	2.072095	1.585710	1.663079	2.368036	2.460159	2.303591	0.000000	0.000000	45891.000000		1
4403.668457	2455.285156	1.079309	2.312804	713.755981	30607.833984	100.921516	74.207092	86.418694	54.613014	39.181984	159.028412	293.692200	177.651108	1.751908	0.000000	3.643815	3.390102	0.033146	0.364139	2.853550	4.485833	2.003984	1.870445	1.936608	1.737296	1.593086	2.201475	2.467892	2.249568	0.243511	0.000000	45974.000000		1
6809.259277	2368.335938	2.722941	3.120744	543.268433	27694.230469	73.926468	54.939888	76.273193	34.106152	20.235495	117.379433	186.156052	81.854759	0.722603	0.000000	3.833100	3.374443	0.435038	0.494258	2.735014	4.442389	1.868800	1.739888	1.882372	1.532833	1.306114	2.069592	2.269877	1.913044	0.000000	0.000000	45988.000000		1
7622.650879	4308.716797	1.979760	2.661267	1060.192505	48398.039062	139.597763	106.944061	131.903839	47.865791	54.215210	289.945465	389.201752	191.864059	1.217004	99998.000000	3.882106	3.634348	0.296613	0.425088	3.025385	4.684828	2.144878	2.029157	2.120257	1.680025	1.734121	2.462316	2.590175	2.282994	0.085292	4.999991	46024.000000		1
4897.103516	1565.207153	2.920300	3.342773	582.798889	26496.589844	84.263161	63.395500	72.699142	43.554726	29.671734	113.173210	189.523499	83.402802	0.142873	0.000000	3.689939	3.194572	0.465428	0.524107	2.765519	4.423190	1.925638	1.802058	1.861529	1.639035	1.472343	2.053744	2.277663	1.921181	0.000000	0.000000	46071.000000		1
12818.682617	4270.506348	2.266548	2.121612	849.076599	36363.785156	110.206657	85.882126	93.714821	40.467903	41.738403	170.102112	221.847244	153.055206	0.757381	99998.000000	4.107843	3.630479	0.355365	0.326666	2.928947	4.560669	2.042208	1.933903	1.971808	1.607111	1.620536	2.230710	2.346054	2.184848	0.000000	4.999991	46101.000000		1
8574.730469	2572.195801	2.747611	3.478457	634.491577	26996.283203	88.648239	61.711781	62.794170	23.892807	21.505995	84.734970	131.398102	102.386292	0.349813	0.000000	3.933220	3.410304	0.438955	0.541387	2.802426	4.431304	1.947670	1.790368	1.797919	1.378267	1.332560	1.928063	2.118589	2.010242	0.000000	0.000000	46120.000000		1
3587.994873	1472.673340	2.985059	5.168346	399.223907	19104.255859	46.296169	43.425209	69.785011	48.288265	17.864100	73.553337	89.283485	71.545822	0.244484	99998.000000	3.554852	3.168106	0.474953	0.713352	2.601217	4.281130	1.665545	1.637742	1.843762	1.683842	1.251981	1.866602	1.950771	1.854584	0.000000	4.999991	46173.000000		1
15341.912109	4566.292480	2.408400	4.021195	1177.069214	46017.089844	152.219513	121.887856	137.297302	71.524239	72.924255	238.443924	371.868042	222.815536	1.779343	0.000000	4.185880	3.659564	0.381729	0.604355	3.070802	4.662919	2.182470	2.085960	2.137662	1.854453	1.862872	2.377386	2.570389	2.347945	0.250260	0.000000	46237.000000		1
5068.355957	3414.445068	3.247177	1.717642	965.460022	41529.750000	136.045303	100.893761	126.698494	64.570404	66.220207	291.030914	386.562073	237.376953	0.079717	99998.000000	3.704867	3.533320	0.511506	0.234933	2.984734	4.618359	2.133683	2.003864	2.102772	1.810034	1.820991	2.463939	2.587219	2.375438	0.000000	4.999991	46298.000000		1
9130.666992	1940.757202	1.569623	3.123827	910.045227	43739.921875	119.319107	91.352676	137.787613	88.077744	36.603977	202.499878	304.781311	220.919037	0.512823	0.000000	3.960502	3.287971	0.195795	0.494687	2.959063	4.640878	2.076710	1.960721	2.139210	1.944866	1.563528	2.306425	2.483988	2.344233	0.000000	0.000000	46319.000000		1
8337.113281	1111.669312	2.886379	3.348940	574.482056	26490.144531	66.719772	56.709957	71.413223	34.278839	27.229414	125.415657	192.832352	131.731155	0.428649	99998.000000	3.921016	3.045976	0.460353	0.524907	2.759276	4.423084	1.824255	1.753659	1.853779	1.535026	1.435038	2.098352	2.285180	2.119689	0.000000	4.999991	46365.000000		1
6449.250977	1371.668579	1.424687	2.078440	401.357849	15810.291992	57.280449	46.385597	47.517330	26.739100	11.147716	40.474072	50.786095	43.116837	1.649130	99998.000000	3.809509	3.137249	0.153720	0.317737	2.603532	4.198940	1.758006	1.666383	1.676852	1.427147	1.047186	1.607177	1.705745	1.634647	0.217255	4.999991	46411.000000		1
13470.828125	4650.876465	3.364359	4.175382	1163.118408	48306.531250	151.198792	117.576790	141.105713	90.399803	41.948097	233.858414	337.120483	205.916656	0.710503	0.000000	4.129395	3.667535	0.526902	0.620696	3.065624	4.684006	2.179548	2.070322	2.149545	1.956167	1.622712	2.368953	2.527785	2.313691	0.000000	0.000000	46467.000000		1
6058.581543	2194.604248	1.699140	3.055985	568.743164	25215.558594	81.719078	62.168175	67.274841	40.924297	27.633383	105.969597	161.165436	54.952225	1.249553	0.000000	3.782371	3.341356	0.230229	0.485151	2.754916	4.401669	1.912323	1.793568	1.827853	1.611981	1.441434	2.025181	2.207272	1.739985	0.096755	0.000000	46535.000000		1
7098.260742	1893.224365	4.184633	4.872307	730.247864	30901.455078	94.646111	76.458221	95.595901	51.806812	39.878910	173.275284	247.642731	129.615707	0.779060	99998.000000	3.851152	3.277202	0.621657	0.687735	2.863470	4.489979	1.976103	1.883424	1.980439	1.714387	1.600743	2.238737	2.393826	2.112658	0.000000	4.999991	46558.000000		1
9891.554688	5602.740234	1.816322	2.399149	752.719055	43356.601562	87.192711	78.326965	150.856506	55.698490	49.931896	253.603592	318.272675	296.436737	0.059869	99998.000000	3.995265	3.748400	0.259193	0.380057	2.876633	4.637055	1.940480	1.893911	2.178564	1.745843	1.698378	2.404155	2.502799	2.471932	0.000000	4.999991	46674.000000		1
6299.276367	2142.717285	2.932636	3.447620	534.612366	26539.572266	73.608841	53.564541	48.954353	64.517982	22.862839	81.111580	126.624481	72.103981	0.971721	0.000000	3.799291	3.330965	0.467258	0.537519	2.728039	4.423894	1.866930	1.728877	1.689791	1.809681	1.359130	1.909083	2.102518	1.857959	0.000000	0.000000	46694.000000		1
10007.207031	2248.366211	3.182418	4.736623	805.333801	35221.199219	104.933464	80.871048	98.728981	38.491226	43.224766	170.990234	232.606415	138.607895	0.922856	0.000000	4.000313	3.351867	0.502757	0.675469	2.905976	4.546804	2.020914	1.907793	1.994445	1.585362	1.635733	2.232971	2.366622	2.141788	0.000000	0.000000	46727.000000		1
17013.816406	2908.082764	3.385945	4.465254	1195.732056	49591.460938	174.959000	121.453049	157.878174	90.594078	48.707653	298.478149	412.789276	212.552856	0.368620	99998.000000	4.230802	3.463607	0.529680	0.649846	3.077634	4.695407	2.242936	2.084409	2.198322	1.957100	1.687597	2.474913	2.615728	2.327467	0.000000	4.999991	46871.000000		1
8026.509277	2923.692627	1.224244	3.173167	1009.471130	37324.253906	147.236191	104.122437	121.548645	56.722290	42.410660	243.399506	327.190857	168.754517	0.179618	0.000000	3.904527	3.465932	0.087868	0.501493	3.004094	4.571991	2.168015	2.017544	2.084750	1.753754	1.627475	2.386320	2.514801	2.227255	0.000000	0.000000	46941.000000		1
6173.687988	1687.486572	1.865662	1.634382	519.915283	22413.261719	78.012421	51.455265	45.608498	59.972549	17.031488	86.313850	109.811935	88.108582	1.181648	99998.000000	3.790545	3.227240	0.270833	0.213353	2.715933	4.350505	1.892164	1.711430	1.659046	1.777953	1.231253	1.936080	2.040650	1.945018	0.072488	4.999991	46962.000000		1
21164.056641	3649.934814	0.832609	3.441453	2174.347168	83167.523438	273.607819	222.605850	263.277283	107.912354	90.578659	474.112488	621.925354	361.704041	2.064810	0.000000	4.325599	3.562285	0.000000	0.536742	3.337329	4.919954	2.437129	2.347537	2.420413	2.033071	1.957026	2.675881	2.793738	2.558353	0.314880	0.000000	47014.000000		1
15949.245117	4161.727539	3.157748	4.496091	1680.400146	67369.835938	216.925598	167.940414	233.426682	123.065849	85.906792	423.261658	554.891052	324.736206	1.453688	99998.000000	4.202740	3.619274	0.499378	0.652835	3.225413	4.828465	2.336311	2.225155	2.368150	2.090137	1.934028	2.626609	2.744208	2.511531	0.162471	4.999991	47045.000000		1
14264.478516	5443.508301	2.630429	4.545431	1565.780640	64217.269531	227.768021	149.576752	157.261429	114.298775	52.025757	323.925171	448.983124	322.152008	2.839195	99998.000000	4.154256	3.735879	0.420027	0.657575	3.194731	4.807652	2.357493	2.174864	2.196622	2.058042	1.716218	2.510445	2.652230	2.508061	0.453195	4.999991	47095.000000		1
5711.497559	4016.751709	2.821621	3.697403	849.132141	36121.953125	120.019112	95.330696	112.278931	46.413353	44.538437	185.320358	263.098419	170.832962	0.374764	0.000000	3.756750	3.603875	0.450499	0.567897	2.928975	4.557771	2.079250	1.979233	2.050298	1.666643	1.648735	2.267923	2.420118	2.232572	0.000000	0.000000	47158.000000		1
8097.404785	1614.540771	1.316756	1.998263	578.413818	25758.785156	82.107628	63.629864	87.134125	49.145546	23.319233	112.263512	160.779968	104.640511	0.290057	99998.000000	3.908346	3.208049	0.119505	0.300653	2.762239	4.410925	1.914384	1.803661	1.940188	1.691484	1.367714	2.050239	2.206232	2.019700	0.000000	4.999991	47172.000000		1
9958.397461	2959.032471	1.945839	3.052901	983.024963	41241.824219	134.953659	98.941757	121.560982	70.454178	58.159313	279.374390	352.320221	202.126740	0.276852	0.000000	3.998189	3.471150	0.289107	0.484713	2.992564	4.615338	2.130185	1.995380	2.084794	1.847907	1.764619	2.446187	2.546937	2.305624	0.000000	0.000000	47222.000000		1
1232.169434	879.476135	1.964342	4.218554	101.544434	8066.342285	14.885207	11.215558	16.328396	16.220467	17.145588	45.071926	54.613014	84.364922	0.341648	0.000000	3.090670	2.944224	0.293217	0.625164	2.006656	3.906677	1.172755	1.049821	1.212944	1.210063	1.234152	1.653906	1.737296	1.926162	0.000000	0.000000	47354.000000		1
13051.806641	2145.381836	1.674470	3.342773	1326.460938	48269.437500	181.740143	134.975250	172.769547	73.528664	48.877258	247.112320	318.371368	227.271545	1.648652	99998.000000	4.115671	3.331505	0.223877	0.524107	3.122694	4.683672	2.259451	2.130254	2.237467	1.866457	1.689107	2.392895	2.502934	2.356545	0.217129	4.999991	47433.000000		1
8801.619141	2343.406982	1.655968	3.379778	840.966370	34600.660156	116.118179	84.642464	85.382561	54.452660	42.210217	150.890427	194.229279	166.247437	1.189223	99998.000000	3.944563	3.369848	0.219052	0.528888	2.924779	4.539084	2.064900	1.927588	1.931369	1.736019	1.625418	2.178662	2.288315	2.220755	0.075263	4.999991	47486.000000		1
4859.223145	1258.396729	2.118529	2.368311	364.004517	23184.738281	49.564934	37.461258	69.729500	33.076183	16.951311	97.763771	147.513733	107.539223	0.972919	0.000000	3.686567	3.099818	0.326034	0.374439	2.561107	4.365202	1.695175	1.573582	1.843417	1.519515	1.229203	1.990178	2.168833	2.031567	0.000000	0.000000	47518.000000		1
19141.394531	5125.599121	1.896499	2.941887	1760.491089	69424.515625	239.248795	177.170044	246.427734	152.515549	91.907753	446.402008	587.483093	400.744171	1.389260	99998.000000	4.281973	3.709745	0.277953	0.468626	3.245634	4.841513	2.378850	2.248390	2.391690	2.183314	1.963352	2.649726	2.768995	2.602867	0.142784	4.999991	47581.000000		1
16084.836914	4522.740723	3.654230	4.138377	1355.463501	58645.414062	195.422699	139.181458	176.531708	113.777626	68.829048	318.756836	426.650665	234.441238	1.876561	99998.000000	4.206417	3.655402	0.562796	0.616830	3.132088	4.768234	2.290975	2.143581	2.246823	2.056057	1.837772	2.503459	2.630072	2.370034	0.273363	4.999991	47679.000000		1
4987.244141	3324.566406	2.445405	5.661744	842.822815	27189.900391	109.460388	83.449051	66.917130	34.254169	35.620266	127.691452	174.203491	110.851158	0.403167	0.000000	3.697861	3.521735	0.388351	0.752950	2.925736	4.434408	2.039257	1.921421	1.825537	1.534713	1.551697	2.106162	2.241057	2.044740	0.000000	0.000000	47710.000000		1
9160.163086	2553.921631	2.978892	4.021195	1011.672913	44908.988281	139.551514	96.314415	116.361801	87.905060	35.422909	195.882172	271.039062	175.020676	0.430956	99998.000000	3.961903	3.407207	0.474055	0.604355	3.005040	4.652333	2.144735	1.983691	2.065810	1.944014	1.549284	2.291995	2.433032	2.243089	0.000000	4.999991	47762.000000		1
4394.463379	635.715820	1.538786	2.935719	490.480988	21300.015625	71.175774	51.353500	81.885597	54.693192	25.681376	134.928986	171.310944	73.281967	0.353649	0.000000	3.642906	2.803263	0.187178	0.467715	2.690622	4.328380	1.852332	1.710570	1.913208	1.737933	1.409618	2.130105	2.233785	1.864997	0.000000	0.000000	47838.000000		1
11261.388672	5684.403809	2.507080	3.299600	1359.373657	53677.042969	164.329361	137.966476	173.818024	104.483238	51.902409	257.162231	355.622925	244.293777	1.203931	0.000000	4.051592	3.754685	0.399168	0.518461	3.133339	4.729789	2.215715	2.139774	2.240095	2.019047	1.715188	2.410207	2.550990	2.387913	0.080602	0.000000	47886.000000		1
11749.485352	3821.023682	2.988143	4.983322	1038.886963	49058.781250	132.930725	102.873528	140.806595	76.482887	46.444191	270.585754	358.934845	163.768112	0.539103	0.000000	4.070019	3.582180	0.475401	0.697519	3.016568	4.690717	2.123625	2.012304	2.148623	1.883564	1.666931	2.432305	2.555016	2.214229	0.000000	0.000000	47909.000000		1
6070.632812	879.769104	3.833087	5.156011	559.365540	18982.626953	68.733452	51.825314	55.982193	29.054987	24.506472	81.142418	129.806900	91.920082	0.568761	0.000000	3.783234	2.944369	0.583549	0.712314	2.747696	4.278356	1.837168	1.714542	1.748050	1.463221	1.389281	1.909248	2.113298	1.963410	0.000000	0.000000	47936.000000		1
9840.968750	2968.715332	0.252867	1.739229	843.821960	34771.980469	122.072884	83.492226	116.062675	35.783703	38.460388	180.704010	254.855591	139.656357	2.338563	99998.000000	3.993038	3.472569	0.000000	0.240357	2.926251	4.541229	2.086619	1.921646	2.064692	1.553685	1.585014	2.256968	2.406294	2.145061	0.368949	4.999991	47966.000000		1
3058.365723	1607.300171	3.163916	3.040566	498.711487	21763.958984	68.520676	52.707264	81.694405	30.405664	28.185371	135.406967	173.306122	142.428635	1.200351	0.000000	3.485489	3.206097	0.500225	0.482955	2.697849	4.337738	1.835822	1.721870	1.912192	1.482955	1.450024	2.131641	2.238814	2.153597	0.079308	0.000000	48008.000000		1
6137.247559	1474.508179	1.581958	4.391244	554.961975	19596.222656	76.923866	57.709087	66.775276	47.113361	22.165915	99.074356	138.805252	57.462387	0.327103	0.000000	3.787974	3.168647	0.199195	0.642588	2.744263	4.292172	1.886061	1.761244	1.824616	1.673144	1.345686	1.995961	2.142406	1.759384	0.000000	0.000000	48087.000000		1
9149.696289	2156.119385	1.930420	1.720726	603.826904	23576.339844	90.119179	62.997700	59.849201	52.454395	30.649279	101.007866	109.713257	116.919952	0.605340	0.000000	3.961407	3.333673	0.285652	0.235712	2.780912	4.372477	1.954817	1.799325	1.777058	1.719782	1.486420	2.004355	2.040259	2.067889	0.000000	0.000000	48156.000000		1
8786.117188	2697.312256	4.153796	1.708391	1202.608765	54118.222656	164.856674	122.146889	160.675125	96.792389	46.407185	274.699463	375.139893	256.129181	1.316923	99998.000000	3.943797	3.430931	0.618445	0.232587	3.080124	4.733344	2.217107	2.086882	2.205949	1.985841	1.666585	2.438858	2.574193	2.408459	0.119560	4.999991	48220.000000		1
7479.990723	1514.485718	1.890332	3.444536	555.708252	27895.718750	99.296387	55.248264	99.962479	54.801121	30.510511	121.909447	153.736710	109.700920	0.722476	0.000000	3.873901	3.180265	0.276538	0.537131	2.744847	4.445538	1.996933	1.742319	1.999837	1.738789	1.484450	2.086037	2.186778	2.040210	0.000000	0.000000	48239.000000		1
10352.770508	2488.768311	1.921169	1.837908	957.029053	43785.609375	132.489746	99.398148	152.435379	59.161530	41.081566	227.613846	299.554382	203.326309	0.519444	0.000000	4.015057	3.395984	0.283566	0.264324	2.980925	4.641331	2.122182	1.997378	2.183086	1.772039	1.613647	2.357199	2.476476	2.308194	0.000000	0.000000	48312.000000		1
8292.589844	3961.981445	2.494745	3.173167	1097.866455	45559.625000	161.368958	109.034836	130.392807	79.652969	38.611492	231.881729	350.420654	155.149063	0.337462	0.000000	3.918690	3.597913	0.397026	0.501493	3.040550	4.658580	2.207820	2.037565	2.115254	1.901202	1.586717	2.365267	2.544590	2.190749	0.000000	0.000000	48339.000000		1
12817.766602	3141.207275	1.384599	2.066105	1450.014038	70257.164062	213.946716	142.376221	223.012909	94.744789	67.308769	392.214569	568.545837	268.784851	2.419397	0.000000	4.107812	3.497097	0.141324	0.315152	3.161372	4.846691	2.330306	2.153437	2.348330	1.976555	1.828072	2.593524	2.754766	2.429405	0.383707	0.000000	48361.000000		1
9152.958984	1823.689209	3.586388	3.509295	606.158203	26945.453125	92.650932	61.014854	88.065414	40.535748	24.031576	127.389244	157.545135	96.644371	0.274024	99998.000000	3.961561	3.260951	0.554657	0.545220	2.782586	4.430486	1.966850	1.785436	1.944805	1.607838	1.380782	2.105133	2.197405	1.985177	0.000000	4.999991	48418.000000		1
7979.328125	3552.467041	2.235711	3.484625	851.651550	32612.726562	121.391373	82.755211	83.220856	36.307941	26.270370	145.718994	176.756821	139.730377	1.018701	99998.000000	3.901966	3.550530	0.349416	0.542156	2.930262	4.513387	2.084188	1.917795	1.920232	1.560002	1.419466	2.163516	2.247376	2.145291	0.008047	4.999991	48441.000000		1
7058.899902	1888.904053	2.618094	3.817669	751.278931	30320.253906	116.491318	79.165741	87.664528	87.408577	44.045040	195.268509	268.322266	172.115799	0.836984	99998.000000	3.848737	3.276210	0.417985	0.581798	2.875801	4.481733	2.066293	1.898537	1.942824	1.941554	1.643897	2.290632	2.428657	2.235821	0.000000	4.999991	48515.000000		1
11327.226562	3754.627686	2.790784	4.977154	860.572815	32586.250000	122.569366	88.410789	101.356323	27.167738	35.117619	193.421341	212.068710	120.857887	1.156947	99998.000000	4.054123	3.574567	0.445726	0.696981	2.934788	4.513034	2.088382	1.946505	2.005851	1.434053	1.545525	2.286505	2.326477	2.082275	0.063313	4.999991	48575.000000		1
9382.867188	1602.495728	1.877997	3.092990	670.722412	24980.710938	84.620872	70.451096	76.735756	28.783617	27.833826	107.261688	128.770767	116.232285	0.173412	0.000000	3.972336	3.204797	0.273695	0.490378	2.826543	4.397605	1.927477	1.847888	1.884998	1.459145	1.444573	2.030445	2.109817	2.065327	0.000000	0.000000	48619.000000		1
16358.601562	4660.676270	2.007514	1.720726	945.776489	38156.273438	125.542091	97.143936	139.690277	51.014290	40.023846	211.865189	289.186859	130.186203	0.197985	99998.000000	4.213746	3.668449	0.302659	0.235712	2.975789	4.581566	2.098789	1.987416	2.145166	1.707692	1.602319	2.326060	2.461179	2.114565	0.000000	4.999991	48667.000000		1
8823.001953	2389.656982	2.346725	3.367443	1316.078003	49681.136719	170.348816	132.899887	154.593994	74.342773	55.695404	275.316193	389.368286	220.589081	2.282596	0.000000	3.945616	3.378335	0.370462	0.527300	3.119282	4.696191	2.231339	2.123525	2.189193	1.871239	1.745819	2.439832	2.590361	2.343584	0.358429	0.000000	48698.000000		1
8621.332031	2731.828613	3.456871	6.284659	760.104614	37142.550781	90.621834	73.001350	103.971336	46.949921	31.617573	212.836563	268.865021	184.342819	2.448270	0.000000	3.935574	3.436453	0.538683	0.798282	2.880873	4.569872	1.957233	1.863331	2.016914	1.671635	1.499928	2.328046	2.429534	2.265626	0.388859	0.000000	48721.000000		1
13246.760742	3359.875244	0.915870	1.578874	1158.764160	44567.550781	155.975510	109.275368	136.794647	52.207699	50.271111	248.740540	283.596039	136.739151	1.829100	99998.000000	4.122110	3.526323	0.000000	0.198348	3.063995	4.649019	2.193056	2.038522	2.136069	1.717735	1.701319	2.395746	2.452700	2.135893	0.262237	4.999991	48753.000000		1
16981.087891	3716.114990	1.214993	2.781532	1706.297363	65774.007812	214.369186	162.303345	191.938065	102.031662	54.582176	356.258179	427.683716	272.331146	2.379600	99998.000000	4.229966	3.570089	0.084574	0.444284	3.232055	4.818054	2.331162	2.210327	2.283161	2.008735	1.737051	2.551765	2.631123	2.435097	0.376504	4.999991	48776.000000		1
7247.908691	3181.931152	2.186371	3.891678	688.080811	35775.414062	103.169563	71.370049	128.758423	52.497570	44.939323	173.034744	245.055466	164.591476	0.160758	99998.000000	3.860213	3.502691	0.339724	0.590137	2.837639	4.553585	2.013551	1.853516	2.109776	1.720139	1.652627	2.238133	2.389264	2.216407	0.000000	4.999991	48857.000000		1
5854.644531	1802.371338	1.699140	2.263464	700.036438	23981.511719	83.893112	71.070930	67.200836	32.595119	30.550600	133.646149	167.200317	106.752869	0.856413	0.000000	3.767501	3.255844	0.230229	0.354774	2.845121	4.379877	1.923726	1.851692	1.827375	1.513153	1.485020	2.125957	2.223237	2.028379	0.000000	0.000000	48896.000000		1
6490.332520	2112.820557	1.967425	1.137900	691.876892	27110.257812	93.958435	67.095985	56.093208	47.020847	20.482193	119.032318	168.862457	81.194839	0.635361	99998.000000	3.812267	3.324863	0.293898	0.056104	2.840029	4.433134	1.972936	1.826697	1.748910	1.672290	1.311376	2.075665	2.227533	1.909528	0.000000	4.999991	48917.000000		1
16842.193359	2697.620850	2.217208	4.508426	1074.365356	47527.542969	147.815933	104.720688	160.268066	86.350853	67.429031	320.144501	432.047211	202.657150	0.884900	0.000000	4.226398	3.430981	0.345806	0.654025	3.031152	4.676945	2.169721	2.020032	2.204847	1.936267	1.828847	2.505346	2.635531	2.306762	0.000000	0.000000	48972.000000		1
5338.216797	720.145508	2.266548	3.959521	667.281006	21603.804688	89.850899	61.557594	71.487228	34.399105	28.777451	109.152016	152.620392	59.901627	0.191410	0.000000	3.727396	2.857420	0.355365	0.597643	2.824309	4.334530	1.953522	1.789282	1.854228	1.536547	1.459052	2.038032	2.183613	1.777439	0.000000	0.000000	48987.000000		1
11165.850586	3887.866699	3.179335	4.570101	929.293945	41060.578125	125.754868	83.233192	117.364014	57.342121	43.690411	226.966263	311.664215	184.364410	1.942906	0.000000	4.047892	3.589711	0.502336	0.659926	2.968153	4.613425	2.099525	1.920297	2.069535	1.758474	1.640386	2.355961	2.493687	2.265677	0.288452	0.000000	49005.000000		1
22587.195312	5621.187012	2.442321	2.436154	2099.363037	96901.953125	299.131897	214.671387	309.733795	151.081619	117.644630	643.705811	850.038757	532.006592	2.399447	99998.000000	4.353862	3.749828	0.387803	0.386705	3.322088	4.986332	2.475863	2.331774	2.490988	2.179212	2.070572	2.808687	2.929439	2.725917	0.380111	4.999991	49098.000000		1
9802.418945	4794.609375	2.402232	3.632644	817.215454	36953.425781	115.307159	81.231850	107.274017	53.478199	36.721161	175.440063	245.650635	143.248917	0.090566	0.000000	3.991333	3.680753	0.380615	0.560223	2.912337	4.567655	2.061856	1.909726	2.030494	1.728177	1.564916	2.244129	2.390318	2.156091	0.000000	0.000000	49123.000000		1
17240.859375	5710.442871	2.682853	4.212387	1799.528076	72749.257812	258.096588	183.152496	236.572098	106.947144	84.503693	378.384003	528.346191	273.126740	2.166256	0.000000	4.236559	3.756670	0.428597	0.624528	3.255159	4.861829	2.411782	2.262813	2.373964	2.029169	1.926876	2.577933	2.722919	2.436364	0.335710	0.000000	49180.000000		1
5683.416992	1091.480103	2.349809	5.698749	402.810303	18684.980469	56.787048	40.030014	48.470207	32.277493	20.540783	72.279755	98.920174	93.918350	0.506793	0.000000	3.754610	3.038016	0.371033	0.755780	2.605101	4.271492	1.754249	1.602386	1.685475	1.508900	1.312617	1.859017	1.995285	1.972750	0.000000	0.000000	49318.000000		1
8698.983398	5006.394531	1.643633	3.728240	1083.070679	39337.179688	150.936676	110.965256	119.738495	42.450748	39.909748	193.594040	264.782135	140.291611	0.340624	0.000000	3.939468	3.699525	0.215805	0.571504	3.034657	4.594803	2.178795	2.045187	2.078234	1.627885	1.601079	2.286892	2.422889	2.147032	0.000000	0.000000	49436.000000		1
6792.030273	3487.264404	2.100026	4.742790	1040.348633	43139.976562	162.374268	106.654190	138.435196	89.311241	57.002911	238.727631	318.007477	154.886948	0.823947	0.000000	3.832000	3.542485	0.322225	0.676034	3.017179	4.634880	2.210517	2.027978	2.141247	1.950906	1.755897	2.377903	2.502437	2.190015	0.000000	0.000000	49485.000000		1
4230.692383	2444.152832	2.944971	3.185502	569.474060	22267.527344	77.226067	56.913483	32.635208	20.818321	25.832479	118.079437	153.792221	132.206055	1.449148	0.000000	3.626411	3.388128	0.469081	0.503178	2.755474	4.347672	1.887764	1.755215	1.513686	1.318446	1.412166	2.072174	2.186934	2.121251	0.161113	0.000000	49526.000000		1
16242.647461	6634.935059	1.301338	2.904882	1513.856689	72510.093750	197.242096	153.644196	252.419434	121.079918	81.379868	415.524536	549.084351	285.424683	1.680860	0.000000	4.210657	3.821837	0.114390	0.463128	3.180085	4.860398	2.295000	2.186516	2.402123	2.083072	1.910517	2.618597	2.739639	2.455492	0.225532	0.000000	49594.000000		1
9399.506836	2860.189209	2.352893	4.567017	1045.501587	43380.902344	149.582916	106.176208	145.694321	47.027016	57.406879	255.715958	346.562897	174.009216	1.520332	0.000000	3.973105	3.456395	0.371602	0.659633	3.019325	4.637299	2.174882	2.026027	2.163443	1.672347	1.758964	2.407758	2.539782	2.240572	0.181939	0.000000	49665.000000		1
6082.168945	3734.882568	4.641027	4.539263	1026.191162	36146.894531	152.096161	104.955048	107.492966	71.283707	42.432243	206.484070	252.712387	169.611801	1.063529	0.000000	3.784059	3.572277	0.666614	0.656985	3.011228	4.558071	2.182118	2.021003	2.031380	1.852990	1.627696	2.314887	2.402627	2.229456	0.026749	0.000000	49721.000000		1
4470.332520	1553.945312	2.408400	3.049818	457.833435	16382.198242	55.846508	45.993965	50.160095	27.790653	15.742486	63.512684	120.074623	77.395676	0.210990	0.000000	3.650340	3.191436	0.381729	0.484274	2.660707	4.214372	1.746996	1.662701	1.700358	1.443899	1.197073	1.802860	2.079451	1.888717	0.000000	0.000000	49741.000000		1
11264.444336	3348.878662	0.749349	2.744528	839.745239	32138.333984	129.174728	80.309807	104.557243	59.250957	28.694189	177.620270	267.566772	177.216293	2.783616	0.000000	4.051710	3.524899	0.000000	0.438468	2.924148	4.507023	2.111177	1.904769	2.019354	1.772695	1.457794	2.249492	2.427432	2.248504	0.444609	0.000000	49762.000000		1
15810.001953	4305.651855	1.649800	4.835302	1216.368408	50192.832031	162.173828	119.257431	147.590820	78.604500	59.577831	296.757446	375.155334	206.669083	0.255526	0.000000	4.198932	3.634039	0.217431	0.684424	3.085065	4.700642	2.209981	2.076485	2.169059	1.895447	1.775085	2.472402	2.574211	2.315275	0.000000	0.000000	49800.000000		1
10519.271484	4059.017334	1.359929	1.483278	1010.325317	38912.726562	143.745392	105.121567	117.906754	65.591125	46.471943	224.792221	297.463593	136.082306	1.654675	0.000000	4.021986	3.608421	0.133516	0.171223	3.004461	4.590092	2.157594	2.021692	2.071539	1.816845	1.667191	2.351781	2.473434	2.133802	0.218713	0.000000	49843.000000		1
6683.417969	1937.355835	2.306637	3.342773	500.928680	19907.759766	66.516243	52.448227	62.929855	45.882950	18.434589	79.927422	109.071838	38.864361	0.026256	0.000000	3.824999	3.287210	0.362979	0.524107	2.699776	4.299022	1.822928	1.719731	1.798857	1.661651	1.265633	1.902696	2.037713	1.589552	0.000000	0.000000	49867.000000		1
14579.049805	3101.624512	2.167868	3.459955	1137.165649	45978.671875	167.052292	117.077225	144.133942	43.264854	47.714691	238.576538	324.159546	178.967865	1.477692	0.000000	4.163729	3.491589	0.336033	0.539070	3.055824	4.662557	2.222852	2.068472	2.158766	1.636135	1.678652	2.377628	2.510759	2.252775	0.169584	0.000000	49926.000000		1
12353.059570	4743.693848	1.868746	2.682853	1552.409546	62107.324219	211.686325	155.238495	209.484543	131.339523	66.149277	331.757874	430.964813	223.478546	3.001281	99998.000000	4.091774	3.676117	0.271550	0.428597	3.191006	4.793143	2.325693	2.191000	2.321152	2.118395	1.820525	2.520821	2.634442	2.349236	0.477307	4.999991	49947.000000		1
9727.416016	1947.257690	1.498697	2.497828	730.809082	30250.921875	98.923256	67.709648	73.769196	40.208870	24.290609	142.783264	204.723251	72.782402	1.211519	99998.000000	3.987998	3.289423	0.175714	0.397563	2.863804	4.480739	1.995298	1.830651	1.867875	1.604322	1.385438	2.154677	2.311167	1.862026	0.083330	4.999991	49984.000000		1
11142.343750	3574.324463	2.547168	1.563456	908.716125	33474.496094	117.077225	96.884903	110.693886	55.673820	28.247047	156.743362	186.883820	102.352371	0.787846	0.000000	4.046977	3.553194	0.406058	0.194086	2.958428	4.524714	2.068472	1.986256	2.044124	1.745651	1.450973	2.195189	2.271572	2.010098	0.000000	0.000000	50039.000000		1
9222.574219	1506.517334	1.415436	3.358191	724.160522	28977.193359	98.439110	75.147629	91.312592	46.351677	23.806463	106.447578	144.392990	68.388077	1.828435	0.000000	3.964852	3.177974	0.150890	0.526105	2.859835	4.462056	1.993168	1.875915	1.960531	1.666065	1.376695	2.027136	2.159546	1.834980	0.262079	0.000000	50062.000000		1
12458.134766	5630.903809	3.133079	3.031315	1888.441528	67626.664062	261.309845	190.858765	199.937286	59.892372	83.911613	386.053253	537.995239	287.426025	1.177003	0.000000	4.095453	3.750578	0.495971	0.481631	3.276103	4.830118	2.417156	2.280712	2.300894	1.777372	1.923822	2.586647	2.730778	2.458526	0.070778	0.000000	50110.000000		1
6429.749512	1252.913818	0.872698	1.578874	475.771545	21297.832031	78.666176	50.499306	78.996132	35.722031	15.187413	84.204567	104.748436	82.030533	1.629309	99998.000000	3.808194	3.097921	0.000000	0.198348	2.677398	4.328335	1.895788	1.703285	1.897606	1.552936	1.181484	1.925336	2.020148	1.913975	0.212004	4.999991	50156.000000		1
19720.542969	6217.964355	1.902667	4.332653	2179.925781	82638.421875	310.365967	220.339294	260.205872	125.258385	90.705093	486.046570	682.181580	362.595245	0.005370	99998.000000	4.294919	3.793648	0.279363	0.636754	3.338442	4.917182	2.491874	2.343092	2.415317	2.097807	1.957632	2.686678	2.833900	2.559422	0.000000	4.999991	50257.000000		1
6588.666992	2170.982910	0.601329	2.670518	723.451294	33752.101562	99.906967	69.680161	87.997566	53.447361	38.559071	178.637909	221.378525	139.119797	0.616423	0.000000	3.818798	3.336656	0.000000	0.426595	2.859409	4.528301	1.999596	1.843109	1.944471	1.727926	1.586127	2.251974	2.345135	2.143389	0.000000	0.000000	50278.000000		1
8639.340820	1820.139771	3.129995	3.860841	740.991577	39768.503906	122.692711	76.032661	142.000000	71.117180	48.877258	241.302551	317.029938	191.947311	1.358898	0.000000	3.936481	3.260105	0.495544	0.586682	2.869813	4.599539	2.088819	1.881000	2.152288	1.851974	1.689107	2.382562	2.501100	2.283182	0.133187	0.000000	50330.000000		1
9529.400391	1783.369263	2.457740	3.395196	759.117798	37239.304688	115.310242	76.852936	127.802467	51.066715	41.389942	191.771545	286.306641	160.853973	0.278262	0.000000	3.979066	3.251241	0.390536	0.530865	2.880309	4.571002	2.061868	1.885660	2.106539	1.708138	1.616895	2.282784	2.456831	2.206432	0.000000	0.000000	50394.000000		1
12124.539062	3195.191162	2.238794	4.237057	1097.027710	45315.460938	154.310287	107.887688	128.416138	62.091080	58.905579	303.594086	380.875671	209.549301	1.920811	0.000000	4.083665	3.504497	0.350014	0.627064	3.040218	4.656246	2.188395	2.032972	2.108620	1.793029	1.770156	2.482293	2.580783	2.321286	0.283485	0.000000	50413.000000		1
5999.151855	1765.865967	2.121612	5.134425	1127.661621	49717.820312	146.033539	119.858757	140.054169	86.150406	76.976288	390.379730	535.768799	253.366150	0.904952	99998.000000	3.778090	3.246958	0.326666	0.710492	3.052179	4.696512	2.164453	2.078670	2.146296	1.935257	1.886357	2.591487	2.728977	2.403749	0.000000	4.999991	50494.000000		1
9749.461914	4069.397217	1.008383	2.516331	732.190613	27511.775391	105.115402	74.669647	89.169388	22.437283	32.098637	122.341164	184.006699	116.445061	0.612791	0.000000	3.988981	3.609530	0.003625	0.400768	2.864624	4.439518	2.021666	1.873144	1.950216	1.350970	1.506487	2.087573	2.264834	2.066121	0.000000	0.000000	50536.000000		1
14569.478516	4468.543945	3.999609	3.675817	1167.170410	54304.656250	157.745575	116.340210	156.496658	57.345207	59.038177	312.530762	404.339813	248.203964	1.102947	0.000000	4.163444	3.650166	0.602018	0.565354	3.067134	4.734837	2.197957	2.065730	2.194505	1.758497	1.771133	2.494893	2.606746	2.394809	0.042555	0.000000	50549.000000		1
2252.621826	496.969177	3.015897	3.376694	260.144196	14999.613281	37.766548	28.185371	35.814541	25.699879	17.854847	84.216904	101.507431	84.762726	0.275774	0.000000	3.352688	2.696329	0.479416	0.528492	2.415214	4.176080	1.577107	1.450024	1.554059	1.409931	1.251756	1.925399	2.006498	1.928205	0.000000	0.000000	50602.000000		1
7073.923828	1122.721436	4.048949	4.002693	623.698486	18369.773438	75.770546	64.123260	73.109276	50.412960	22.280012	95.099419	153.505432	65.214905	0.999158	0.000000	3.849660	3.050272	0.607342	0.602352	2.794975	4.264104	1.879500	1.807016	1.863972	1.702542	1.347915	1.978178	2.186124	1.814347	0.000000	0.000000	50655.000000		1
15887.113281	5295.072266	1.729977	3.404448	1234.226318	45585.625000	166.935120	121.798431	142.456390	63.420170	34.790741	230.016068	318.618042	147.350296	1.141474	0.000000	4.201045	3.723872	0.238040	0.532047	3.091395	4.658828	2.222548	2.085642	2.153682	1.802227	1.541464	2.361758	2.503270	2.168351	0.057466	0.000000	50705.000000		1
5422.816406	3724.561279	1.847160	3.231758	891.067871	34344.769531	118.828789	86.616051	92.743446	50.832348	28.314890	144.124695	203.153625	141.765640	0.070058	0.000000	3.734225	3.571075	0.266504	0.509439	2.949911	4.535861	2.074922	1.937598	1.967283	1.706140	1.452015	2.158738	2.307825	2.151571	0.000000	0.000000	50743.000000		1
12173.058594	2862.825928	3.407531	5.196100	842.033386	37558.144531	116.534485	82.008949	113.944145	70.272240	36.702660	200.054474	288.292572	129.079132	0.915579	0.000000	4.085400	3.456795	0.532440	0.715677	2.925329	4.574704	2.066454	1.913861	2.056692	1.846784	1.564698	2.301148	2.459833	2.110856	0.000000	0.000000	50790.000000		1
10854.257812	4327.740723	3.241009	3.533965	1261.859741	51167.425781	174.413177	128.042999	168.902542	102.321533	57.986622	293.023010	403.134094	202.271683	0.482625	99998.000000	4.035600	3.636261	0.510680	0.548262	3.101011	4.708993	2.241579	2.107356	2.227636	2.009967	1.763328	2.466902	2.605449	2.305935	0.000000	4.999991	50825.000000		1
6305.496582	972.450867	1.224244	2.645848	441.424866	25372.595703	53.262337	47.329224	91.118309	29.523714	23.794128	135.450134	186.196152	112.380692	0.915350	99998.000000	3.799719	2.987868	0.087868	0.422565	2.644857	4.404365	1.726420	1.675129	1.959606	1.470171	1.376470	2.131779	2.269971	2.050692	0.000000	4.999991	50915.000000		1
14555.758789	3751.053711	1.902667	3.170084	1140.989502	39828.785156	160.406845	115.711128	109.932205	51.165394	26.773020	178.838348	238.783142	108.831306	0.175176	0.000000	4.163035	3.574153	0.279363	0.501071	3.057282	4.600197	2.205223	2.063375	2.041125	1.708976	1.427697	2.252461	2.378004	2.036754	0.000000	0.000000	50934.000000		1
13802.342773	3113.228516	1.665219	2.960389	1378.850586	57357.921875	199.502472	138.866928	181.798737	97.640419	73.485497	374.436798	460.112335	272.509979	1.179126	0.000000	4.139953	3.493211	0.221471	0.471349	3.139517	4.758594	2.299948	2.142599	2.259591	1.989630	1.866202	2.573379	2.662864	2.435382	0.071560	0.000000	51015.000000		1
6337.348145	3278.174561	2.556419	2.846291	725.887451	28161.371094	116.750351	73.463905	109.805771	57.619659	42.142372	153.126129	251.071838	109.592995	1.173967	0.000000	3.801908	3.515632	0.407632	0.454279	2.860869	4.449654	2.067258	1.866074	2.040625	1.760571	1.624719	2.185049	2.399798	2.039783	0.069656	0.000000	51069.000000		1
7495.098145	2175.494385	3.154665	2.399149	699.546143	27985.867188	91.731979	67.829918	72.214996	44.516853	31.071753	159.546478	209.959442	134.765549	1.764934	0.000000	3.874777	3.337558	0.498953	0.380057	2.844816	4.446939	1.962521	1.831421	1.858627	1.648524	1.492366	2.202887	2.322135	2.129579	0.246729	0.000000	51096.000000		1
23149.238281	8448.938477	1.683721	2.695188	2642.961426	99998.000000	381.834686	263.258789	333.882568	174.653717	126.016983	649.716003	819.053345	395.316803	3.182369	99998.000000	4.364537	3.926802	0.226270	0.430589	3.422091	4.999991	2.581875	2.420383	2.523594	2.242178	2.100429	2.812724	2.913312	2.596945	0.502751	4.999991	51126.000000		1
16418.312500	3100.002441	2.328223	2.824705	1031.957764	41875.277344	133.442627	99.462906	127.950485	78.413307	36.869179	217.822968	276.096375	171.360275	1.723875	0.000000	4.215329	3.491362	0.367025	0.450973	3.013662	4.621958	2.125295	1.997661	2.107042	1.894390	1.566664	2.338104	2.441061	2.233910	0.236506	0.000000	51151.000000		1
27919.541016	12009.435547	1.289003	3.854673	2540.954590	93275.781250	335.285675	254.753830	270.295868	112.019897	91.534615	533.560791	691.142944	446.408203	2.323483	99998.000000	4.445908	4.079523	0.110254	0.585988	3.404997	4.969769	2.525415	2.406121	2.431839	2.049295	1.961585	2.727184	2.839568	2.649732	0.366140	4.999991	51204.000000		1
13259.194336	3085.003174	0.971378	2.615010	1374.928101	48753.179688	177.277969	134.784058	155.081223	73.830872	42.435329	236.245224	320.027313	121.653496	2.498637	99998.000000	4.122517	3.489256	0.000000	0.417473	3.138280	4.688003	2.248655	2.129638	2.190559	1.868238	1.627728	2.373363	2.505187	2.085124	0.397703	4.999991	51223.000000		1
14228.414062	4696.157715	2.445405	3.737491	1455.429077	61305.792969	220.746353	149.888199	189.474167	100.560722	77.152061	376.675598	500.598724	319.410583	0.164945	0.000000	4.153156	3.671743	0.388351	0.572580	3.162991	4.787501	2.343894	2.175767	2.277550	2.002428	1.887348	2.575968	2.699490	2.504349	0.000000	0.000000	51284.000000		1
8598.311523	2536.109863	1.588125	2.405316	316.684540	10993.189453	2.981975	32.447098	40.335304	33.924210	8.825661	0.000000	0.000000	23.960649	0.054405	0.000000	3.934413	3.404168	0.200885	0.381172	2.500627	4.041124	0.474504	1.511176	1.605685	1.530510	0.945747	0.000000	0.000000	1.379499	0.000000	0.000000	51324.000000		1
9125.119141	4550.432617	1.588125	0.536571	1464.572388	71779.132812	199.730682	147.809769	247.759903	104.927292	99.385818	489.139557	705.559448	352.677948	0.528434	99998.000000	3.960238	3.658053	0.200885	0.000000	3.165711	4.855998	2.300445	2.169703	2.394031	2.020889	1.997324	2.689433	2.848534	2.547378	0.000000	4.999991	51348.000000		1
11356.238281	2319.329346	1.699140	2.479326	1176.529541	56208.484375	163.913055	122.005043	201.257126	92.120529	71.175774	345.986237	462.859924	306.989288	0.187467	0.000000	4.055234	3.365362	0.230229	0.394334	3.070603	4.749802	2.214613	2.086378	2.303751	1.964356	1.852332	2.539059	2.665450	2.487123	0.000000	0.000000	51414.000000		1
19234.000000	3076.097168	1.125565	2.689020	1467.609863	58252.890625	216.731323	148.907578	166.401627	86.363190	73.257301	330.046387	441.202850	250.553772	0.862563	0.000000	4.284070	3.488000	0.051370	0.429594	3.166611	4.765317	2.335922	2.172917	2.221158	1.936329	1.864851	2.518575	2.644638	2.398901	0.000000	0.000000	51454.000000		1
10864.637695	2842.772217	3.845422	6.774974	733.097229	36418.968750	104.255043	72.495613	125.822708	42.802296	36.203094	193.304169	220.604507	221.076309	1.249110	99998.000000	4.036015	3.453742	0.584944	0.830908	2.865162	4.561327	2.018097	1.860312	2.099759	1.631467	1.558746	2.286241	2.343614	2.344542	0.096601	4.999991	51489.000000		1
7473.425293	4051.884766	2.346725	2.673601	1525.084595	56095.933594	211.584564	153.971069	167.459351	100.351028	73.732193	363.520386	442.297577	237.925858	2.988473	0.000000	3.873520	3.607657	0.370462	0.427097	3.183294	4.748931	2.325484	2.187439	2.223909	2.001522	1.867657	2.560529	2.645715	2.376442	0.475449	0.000000	51602.000000		1
10212.568359	4167.105469	1.532618	2.026016	1062.338745	48918.777344	161.424469	104.181030	120.771545	65.430771	47.042435	212.710129	277.225037	226.691803	0.867820	99998.000000	4.009135	3.619834	0.185434	0.306643	3.026263	4.689476	2.207969	2.017789	2.081965	1.815782	1.672490	2.327788	2.442832	2.355436	0.000000	4.999991	51630.000000		1
11695.856445	2974.839600	2.559503	5.054248	1226.924072	49416.640625	181.419434	118.797951	144.861710	81.527885	71.743179	307.115723	400.531403	250.415009	0.942715	99998.000000	4.068032	3.473464	0.408156	0.703657	3.088818	4.693873	2.258684	2.074809	2.160954	1.911306	1.855781	2.487302	2.602637	2.398660	0.000000	4.999991	51648.000000		1
13472.124023	4095.704590	1.396934	3.281098	1743.108032	73228.187500	272.032013	180.842773	227.197540	119.097076	88.879517	420.106995	569.696045	279.941803	1.242662	99998.000000	4.129436	3.612329	0.145176	0.516019	3.241324	4.864678	2.434620	2.257301	2.356404	2.075901	1.948802	2.623360	2.755643	2.447068	0.094353	4.999991	51758.000000		1
21977.136719	6754.941895	2.241878	3.083739	1962.053467	80321.867188	271.951843	197.510376	266.052643	111.594337	100.058075	443.598907	598.347107	385.698639	1.907708	99998.000000	4.341971	3.829622	0.350612	0.489078	3.292711	4.904834	2.434492	2.295590	2.424968	2.047642	2.000252	2.646991	2.776953	2.586248	0.280512	4.999991	51783.000000		1
20656.017578	5796.892090	1.736145	3.725156	1757.080444	66803.226562	229.766296	177.410568	215.914139	120.725288	60.814411	344.243927	455.270844	253.955139	3.507666	0.000000	4.315047	3.763195	0.239586	0.571145	3.244792	4.824798	2.361286	2.248980	2.334281	2.081798	1.784006	2.536866	2.658270	2.404757	0.545018	0.000000	51831.000000		1
4341.848633	2042.434204	1.766982	3.472290	369.820465	17804.113281	58.076054	33.813194	40.711517	23.069450	8.165740	59.781361	91.981758	67.351936	1.636691	99998.000000	3.637675	3.310148	0.247232	0.540616	2.567991	4.250520	1.763997	1.529086	1.609717	1.363037	0.911996	1.776566	1.963702	1.828350	0.213967	4.999991	51851.000000		1
22635.062500	3354.157959	1.705307	2.652015	1258.640259	54093.316406	169.075226	121.752174	168.729843	63.774799	58.646545	294.003662	417.408722	295.036713	2.048237	0.000000	4.354782	3.525584	0.231803	0.423576	3.099902	4.733144	2.228080	2.085477	2.227192	1.804649	1.768242	2.468353	2.620562	2.469876	0.311380	0.000000	51868.000000		1
6625.206055	693.150452	1.335259	2.886379	689.061401	26311.035156	96.619705	73.750694	73.670517	45.349461	27.250999	124.863663	146.662613	87.226631	0.514972	99998.000000	3.821199	2.840827	0.125565	0.460353	2.838258	4.420138	1.985066	1.867766	1.867294	1.656572	1.435382	2.096436	2.166319	1.940649	0.000000	4.999991	51914.000000		1
20623.175781	4494.481445	2.784616	2.867877	1610.747803	63780.476562	219.411102	159.000656	208.288055	71.370049	68.033447	369.068024	478.950897	259.798828	1.377626	99998.000000	4.314355	3.652680	0.444765	0.457561	3.207027	4.804688	2.341259	2.201399	2.318664	1.853516	1.832722	2.567106	2.680291	2.414637	0.139131	4.999991	51980.000000		1
9446.031250	1168.894287	1.603544	2.291218	693.557495	28290.115234	105.516289	68.261642	63.117966	32.126389	27.414438	130.028931	169.362015	99.869965	0.377842	0.000000	3.975249	3.067775	0.205081	0.360066	2.841083	4.451635	2.023319	1.834177	1.800153	1.506862	1.437979	2.114040	2.228816	1.999435	0.000000	0.000000	52004.000000		1
19993.769531	8112.330078	1.945839	2.658183	2354.502441	97262.242188	327.323456	239.510910	294.805420	156.758774	93.850502	495.001740	626.187073	362.863525	1.263035	0.000000	4.300895	3.909146	0.289107	0.424585	3.371899	4.987944	2.514977	2.379325	2.469535	2.195232	1.972437	2.694607	2.796704	2.559743	0.101415	0.000000	52101.000000		1
16040.757812	2659.706055	3.123827	4.076703	1196.984009	42797.277344	166.478714	120.651276	138.860764	63.673038	40.973637	217.502258	301.117828	198.191895	0.156159	0.000000	4.205225	3.424834	0.494687	0.610309	3.078088	4.631416	2.221359	2.081532	2.142580	1.803956	1.612504	2.337464	2.478736	2.297086	0.000000	0.000000	52143.000000		1
16697.058594	2980.251465	1.791652	2.689020	1142.337158	44284.179688	160.755295	113.503174	146.008865	62.414871	46.990009	241.173035	359.277161	193.409012	0.542693	0.000000	4.222640	3.474253	0.253254	0.429594	3.057794	4.646249	2.206165	2.055008	2.164379	1.795288	1.672006	2.382329	2.555430	2.286477	0.000000	0.000000	52167.000000		1
6341.631836	4568.226074	2.359060	1.597377	1191.396240	49110.496094	170.062027	118.125694	178.745834	79.773239	50.329700	261.639801	330.027893	185.375870	0.941966	0.000000	3.802201	3.659748	0.372739	0.203407	3.076056	4.691175	2.230607	2.072344	2.252236	1.901857	1.701824	2.417704	2.518551	2.268053	0.000000	0.000000	52196.000000		1
17435.416016	6338.575684	3.046734	5.461301	1822.298462	75287.617188	239.597244	174.043137	202.157578	114.850769	91.966339	498.208832	644.544556	339.004639	2.620744	99998.000000	4.241432	3.801992	0.483835	0.737296	3.260619	4.876724	2.379482	2.240657	2.305690	2.060134	1.963629	2.697412	2.809253	2.530206	0.418425	4.999991	52294.000000		1
20649.386719	4413.736816	2.084607	4.801381	1640.681641	71819.882812	211.769592	164.828918	260.791779	122.177727	105.645805	527.655457	763.971619	380.002960	1.667225	0.000000	4.314907	3.644806	0.319024	0.681366	3.215024	4.856245	2.325864	2.217033	2.416294	2.086992	2.023852	2.722350	2.883077	2.579787	0.221994	0.000000	52431.000000		1
10308.479492	3439.626953	1.322924	2.578006	1188.509888	51879.761719	159.876434	114.721252	154.143768	82.607193	55.140331	252.200485	362.703186	152.678986	0.667522	0.000000	4.013195	3.536511	0.121535	0.411284	3.075003	4.714998	2.203784	2.059644	2.187926	1.917018	1.741469	2.401746	2.559551	2.183779	0.000000	0.000000	52453.000000		1
16024.062500	4942.080078	2.716774	4.366574	1394.919922	53160.683594	193.149979	142.965210	184.105377	93.221420	53.422691	289.091248	351.244019	209.274841	1.761417	99998.000000	4.204772	3.693910	0.434053	0.640141	3.144549	4.725591	2.285895	2.155230	2.265066	1.969516	1.727726	2.461035	2.545609	2.320717	0.245862	4.999991	52523.000000		1
14621.929688	1716.427490	2.087691	3.638812	798.309021	37608.042969	110.906662	79.800995	98.247917	35.055943	34.843163	172.865143	219.620789	135.958954	0.745268	99998.000000	4.165005	3.234626	0.319666	0.560960	2.902171	4.575281	2.044958	1.902008	1.992323	1.544762	1.542118	2.237707	2.341673	2.133408	0.000000	4.999991	52560.000000		1
3803.440186	2628.637451	2.929552	3.555551	800.341248	26819.535156	122.082130	82.594856	98.250999	34.624218	28.203875	145.561722	218.572311	164.631561	0.589724	0.000000	3.580177	3.419731	0.466801	0.550907	2.903275	4.428451	2.086652	1.916953	1.992337	1.539380	1.450309	2.163047	2.339595	2.216513	0.000000	0.000000	52639.000000		1
8465.463867	4471.365723	0.983713	2.584173	871.393616	33383.261719	124.074226	86.717819	112.161743	37.966991	38.577572	240.368179	305.669434	170.391983	0.521133	0.000000	3.927651	3.650440	0.000000	0.412322	2.940214	4.523529	2.093682	1.938108	2.049845	1.579406	1.586335	2.380877	2.485252	2.231449	0.000000	0.000000	52655.000000		1
10053.805664	3362.447021	2.130863	4.052033	1358.692261	49778.601562	187.497482	131.580048	142.986801	78.111099	48.988274	272.506897	352.631683	222.090866	2.063313	0.000000	4.002330	3.526655	0.328556	0.607673	3.133121	4.697042	2.272995	2.119190	2.155296	1.892713	1.690092	2.435378	2.547321	2.346531	0.314565	0.000000	52688.000000		1
2504.211670	1345.262573	2.627345	3.484625	289.637085	4471.322266	14.249957	33.039177	24.148758	9.867964	3.876260	0.000000	0.000000	2.895631	0.131260	99998.000000	3.398671	3.128807	0.419517	0.542156	2.461854	3.650436	1.153814	1.519029	1.382895	0.994228	0.588413	0.000000	0.000000	0.461743	0.000000	4.999991	52747.000000		1
8112.280273	868.097107	2.069189	1.800903	573.464417	26034.613281	79.313759	58.387508	78.795692	23.926729	26.680508	127.096291	180.518982	106.438324	1.330729	99998.000000	3.909143	2.938568	0.315800	0.255490	2.758507	4.415551	1.899348	1.766320	1.896502	1.378883	1.426194	2.104133	2.256523	2.027098	0.124090	4.999991	52820.000000		1
7018.293457	1055.384888	2.735276	2.830872	600.104797	20667.003906	73.658180	61.872135	83.079002	34.337433	23.309980	90.538567	128.727585	76.766594	0.587774	99998.000000	3.846231	3.023411	0.437001	0.451920	2.778227	4.315278	1.867221	1.791495	1.919491	1.535768	1.367542	1.956834	2.109672	1.885172	0.000000	4.999991	52900.000000		1
8455.500977	3683.593750	2.938803	4.434416	1249.034424	52067.601562	173.710083	127.185722	155.241577	64.986710	61.193710	276.774811	374.510834	173.691589	0.739122	99998.000000	3.927139	3.566272	0.468170	0.646836	3.096574	4.716568	2.239825	2.104438	2.191008	1.812825	1.786707	2.442127	2.573464	2.239779	0.000000	4.999991	52944.000000		1
6652.256836	856.961731	1.131732	2.457740	665.843933	31018.511719	106.620270	66.658096	103.971336	72.026886	30.495092	155.941589	199.743011	109.950706	0.303698	0.000000	3.822969	2.932961	0.053744	0.390536	2.823372	4.491621	2.027840	1.823853	2.016914	1.857495	1.484230	2.192962	2.300472	2.041198	0.000000	0.000000	52971.000000		1
5820.196289	1266.454468	1.797820	3.089906	617.062317	33506.578125	96.376083	63.121048	129.097641	34.223331	39.885078	177.623352	267.461914	135.172607	1.088577	99998.000000	3.764938	3.102590	0.254746	0.489945	2.790329	4.525130	1.983969	1.800174	2.110918	1.534322	1.600810	2.249500	2.427262	2.130889	0.036859	4.999991	53003.000000		1
20940.621094	3924.637207	3.796082	4.980238	1839.595093	75645.156250	247.303513	183.352936	247.121567	115.424339	97.378304	519.468140	668.606995	347.595947	1.800070	99998.000000	4.320990	3.593800	0.579336	0.697250	3.264722	4.878781	2.393230	2.263288	2.392911	2.062297	1.988462	2.715559	2.825171	2.541075	0.255289	4.999991	53047.000000		1
15027.641602	3191.089844	3.863925	6.031793	1358.161865	50443.812500	180.087265	141.022461	160.261902	76.596985	69.815842	354.216736	449.430267	234.869873	0.419800	22747.175781	4.176891	3.503939	0.587029	0.780446	3.132951	4.702808	2.255483	2.149288	2.204830	1.884212	1.843954	2.549269	2.652662	2.370827	0.000000	4.356927	53114.000000		1
13934.018555	5147.216309	2.655099	3.416783	1806.244507	70277.484375	226.451279	176.186325	216.765244	128.869446	87.763206	453.460693	624.167236	365.842438	4.215336	0.000000	4.144076	3.711572	0.424081	0.533617	3.256777	4.846816	2.354975	2.245972	2.335990	2.110150	1.943313	2.656540	2.795301	2.563294	0.624832	0.000000	53199.000000		1
11358.233398	4265.886719	2.380646	3.231758	1004.497070	44958.535156	135.949707	94.359322	144.183289	68.903061	56.127129	254.445450	360.637085	267.122711	0.260109	0.000000	4.055311	3.630009	0.376695	0.509439	3.001949	4.652812	2.133378	1.974785	2.158915	1.838238	1.749173	2.405595	2.557070	2.426711	0.000000	0.000000	53235.000000		1
7933.272461	1617.069458	3.163916	3.509295	693.110352	23589.371094	77.842819	60.681812	60.641724	24.441713	15.471117	90.288788	150.356934	106.348900	0.892971	0.000000	3.899452	3.208729	0.500225	0.545220	2.840802	4.372716	1.891219	1.783059	1.782772	1.388132	1.189522	1.955634	2.177124	2.026733	0.000000	0.000000	53250.000000		1
6961.386230	1851.140625	2.618094	0.943624	541.060486	23189.099609	67.290260	55.501129	54.902885	31.629908	21.647846	86.890511	113.244141	74.802254	0.883113	99998.000000	3.842696	3.267439	0.417985	0.000000	2.733246	4.365284	1.827952	1.744302	1.739595	1.500098	1.335415	1.938972	2.054016	1.873915	0.000000	4.999991	53296.000000		1
8739.839844	1717.938477	3.003561	4.348072	540.934021	25847.003906	77.867485	53.305508	56.549603	36.320274	17.672907	87.319145	126.507301	110.169647	0.014568	0.000000	3.941504	3.235008	0.477637	0.638297	2.733144	4.412410	1.891356	1.726772	1.752430	1.560149	1.247308	1.941109	2.102116	2.042062	0.000000	0.000000	53329.000000		1
6860.621582	1994.549927	3.228674	4.542347	570.399170	19506.976562	77.515938	61.347900	48.377693	29.656315	24.084000	122.865402	150.942841	82.564018	0.361887	99998.000000	3.836364	3.299845	0.509024	0.657280	2.756179	4.290190	1.889391	1.787800	1.684645	1.472117	1.381729	2.089430	2.178813	1.916791	0.000000	4.999991	53376.000000		1
7181.873535	2444.618408	4.008861	3.941018	890.312378	29715.166016	120.919563	91.377350	89.264984	57.039917	37.334824	174.727722	203.671692	160.153976	0.858210	0.000000	3.856238	3.388211	0.603021	0.595608	2.949543	4.472978	2.082497	1.960839	1.950681	1.756179	1.572114	2.242362	2.308931	2.204538	0.000000	0.000000	53409.000000		1
8428.135742	2201.370117	1.193407	2.818537	797.084778	33699.601562	120.389160	82.527016	115.452095	86.878174	54.720943	203.770370	280.521545	199.039917	1.176149	0.000000	3.925731	3.342693	0.076789	0.450024	2.901505	4.527625	2.080587	1.916596	2.062402	1.938911	1.738154	2.309141	2.447966	2.298940	0.070463	0.000000	53460.000000		1
21385.068359	12814.642578	3.389029	4.767460	3137.260010	99998.000000	367.045074	317.911865	653.508972	292.091736	260.859619	1381.755493	1786.190918	949.501648	1.251872	0.000000	4.330111	4.107707	0.530075	0.678287	3.496551	4.999991	2.564719	2.502307	2.815252	2.465519	2.416407	3.140431	3.251928	2.977496	0.097560	0.000000	53514.000000		1
8673.237305	1882.215454	1.822490	2.451572	599.555908	29271.044922	97.273453	57.783096	65.147064	18.653536	26.742182	128.854019	172.973068	111.030014	2.899828	99998.000000	3.938181	3.274669	0.260665	0.389445	2.777830	4.466438	1.987994	1.761801	1.813895	1.270761	1.427197	2.110098	2.237978	2.045440	0.462372	4.999991	53540.000000		1
5950.406738	3375.081055	3.364359	3.385945	854.294312	33950.378906	116.836693	82.514679	94.297646	59.688847	26.847029	195.459702	227.508987	152.901016	1.115495	0.000000	3.774547	3.528284	0.526902	0.529680	2.931607	4.530845	2.067579	1.916531	1.974501	1.775893	1.428896	2.291057	2.356998	2.184410	0.047468	0.000000	53555.000000		1
5086.343262	1827.833740	1.538786	2.371395	612.751221	28082.982422	78.820366	65.100807	86.400192	41.470119	20.442104	149.132690	179.461258	89.884819	2.225672	99998.000000	3.706406	3.261937	0.187178	0.375004	2.787284	4.448443	1.896638	1.813586	1.936515	1.617735	1.310526	2.173573	2.253971	1.953686	0.347461	4.999991	53598.000000		1
16427.828125	5154.170410	1.822490	2.874044	1243.462158	47683.960938	189.190460	127.059288	130.287964	59.577831	59.987968	265.577759	340.383087	201.500748	0.187290	0.000000	4.215580	3.712159	0.260665	0.458493	3.094633	4.678372	2.276899	2.104007	2.114904	1.775085	1.778064	2.424192	2.531968	2.304277	0.000000	0.000000	53638.000000		1
8710.587891	1405.506470	0.872698	1.557288	893.738403	31326.382812	123.858368	89.739883	104.322884	43.782925	26.748350	156.690933	217.261734	109.407967	1.905759	99998.000000	3.940048	3.147833	0.000000	0.192369	2.951210	4.495910	2.092925	1.952986	2.018380	1.641305	1.427297	2.195044	2.336983	2.039049	0.280068	4.999991	53673.000000		1
9077.481445	1607.990845	2.315888	2.399149	839.319702	32827.246094	102.484970	87.016937	86.865837	61.730282	39.826485	163.271637	241.839127	215.615021	0.233612	0.000000	3.957965	3.206284	0.364717	0.380057	2.923927	4.516234	2.010660	1.939604	1.938849	1.790498	1.600172	2.212911	2.383527	2.333679	0.000000	0.000000	53761.000000		1
25948.587891	6649.558594	2.556419	3.065236	2161.071777	86095.226562	289.997864	216.395203	258.950806	112.476288	82.397499	455.517548	615.264465	318.149323	2.466273	99998.000000	4.414114	3.822793	0.407632	0.486464	3.334669	4.934979	2.462395	2.335248	2.413217	2.051061	1.915914	2.658505	2.789062	2.502631	0.392041	4.999991	53782.000000		1
6056.191406	900.963623	1.751564	2.639680	510.858337	21016.707031	62.316193	48.365360	53.509033	40.421646	21.487492	109.041000	147.723419	95.241272	1.005457	99998.000000	3.782200	2.954707	0.243426	0.421551	2.708301	4.322565	1.794601	1.684534	1.728427	1.606614	1.332186	2.037590	2.169449	1.978825	0.002364	4.999991	53802.000000		1
10763.870117	2833.773926	3.108409	1.825573	701.384033	30052.125000	102.497307	68.236969	83.208519	32.536526	25.098549	128.258865	201.929382	105.904839	1.115044	99998.000000	4.031969	3.452365	0.492538	0.261399	2.845956	4.477875	2.010712	1.834020	1.920168	1.512371	1.399649	2.108087	2.305200	2.024916	0.047292	4.999991	53824.000000		1
6963.495117	3809.715576	2.907966	2.377563	871.856201	34409.351562	118.353889	85.197533	83.544647	58.307331	31.802597	182.884216	259.086487	172.566025	0.672055	99998.000000	3.842827	3.580893	0.463589	0.376132	2.940445	4.536676	2.073183	1.930427	1.921919	1.765723	1.502463	2.262176	2.413445	2.236955	0.000000	4.999991	53849.000000		1
6230.305664	1879.387695	2.470075	3.691235	361.044128	18738.367188	56.188805	32.767807	47.298386	10.500131	16.195795	60.669476	79.039307	91.907753	0.714471	0.000000	3.794509	3.274016	0.392710	0.567172	2.557560	4.272732	1.749650	1.515447	1.674846	1.021195	1.209402	1.782970	1.897843	1.963352	0.000000	0.000000	53864.000000		1
19715.648438	3466.569580	2.257297	4.690367	1292.845093	50155.597656	173.799515	129.566360	147.103592	87.300644	68.622437	284.844940	363.060913	281.705688	0.870233	99998.000000	4.294811	3.539900	0.353589	0.671207	3.111547	4.700319	2.240049	2.112492	2.167623	1.941017	1.836466	2.454608	2.559979	2.449796	0.000000	4.999991	53985.000000		1
5737.623047	2511.026855	3.099157	5.029578	809.472168	33371.078125	114.169258	83.371964	128.332870	71.539658	37.590775	168.119263	213.533493	111.261292	1.118882	0.000000	3.758732	3.399851	0.491244	0.701532	2.908202	4.523370	2.057549	1.921020	2.108338	1.854547	1.575081	2.225617	2.329466	2.046344	0.048784	0.000000	54059.000000		1
5289.879395	1426.679443	1.418520	3.416783	508.557861	20309.546875	75.795212	52.176861	61.418823	21.996309	22.051815	85.179031	139.354156	43.434460	2.188002	0.000000	3.723446	3.154326	0.151835	0.533617	2.706340	4.307700	1.879642	1.717478	1.788301	1.342350	1.343444	1.930333	2.144120	1.637834	0.340048	0.000000	54136.000000		1
7224.481445	1750.730957	2.796951	3.188586	933.145508	32509.652344	121.465385	93.292351	111.714607	44.208477	36.280186	201.704269	248.768295	169.254089	0.074949	0.000000	3.858807	3.243219	0.446685	0.503598	2.969949	4.512012	2.084453	1.969846	2.048110	1.645506	1.559669	2.304715	2.395795	2.228539	0.000000	0.000000	54177.000000		1
11810.336914	2870.239258	1.831741	2.917217	881.899963	36041.136719	138.826828	85.074188	78.302292	59.451401	26.905621	184.117706	241.592422	129.560196	0.715295	0.000000	4.072262	3.457918	0.262864	0.464969	2.945419	4.556798	2.142473	1.929798	1.893775	1.774162	1.429843	2.265095	2.383083	2.112472	0.000000	0.000000	54204.000000		1
15127.125977	2875.034424	1.748480	4.819884	1616.807251	54776.562500	213.394714	157.045563	173.534317	88.990532	49.864056	341.431549	465.848083	226.034973	0.365915	99998.000000	4.179757	3.458643	0.242661	0.683037	3.208658	4.738595	2.329184	2.196026	2.239385	1.949344	1.697788	2.533304	2.668244	2.354176	0.000000	4.999991	54224.000000		1
8001.459961	1123.825439	2.087691	3.410615	605.954651	23725.021484	86.446449	61.255386	73.886383	21.999392	20.833738	103.064720	170.200790	95.188850	0.074357	0.000000	3.903169	3.050699	0.319666	0.532833	2.782440	4.375206	1.936747	1.787144	1.868564	1.342411	1.318767	2.013110	2.230962	1.978586	0.000000	0.000000	54294.000000		1
26622.052734	11256.358398	2.180203	2.837040	3749.098633	99998.000000	489.703888	376.962402	446.217010	169.975677	175.847122	914.686279	1186.696655	640.455505	2.143048	99998.000000	4.425241	4.051398	0.338497	0.452865	3.573927	4.999991	2.689934	2.576298	2.649546	2.230387	2.245135	2.961272	3.074340	2.806489	0.331032	4.999991	54319.000000		1
19536.523438	6794.114746	2.605759	3.564802	2701.256348	99998.000000	359.795227	268.846497	337.410370	114.659576	105.840080	568.015442	791.200989	434.986023	1.582146	0.000000	4.290847	3.832133	0.415934	0.552035	3.431566	4.999991	2.556055	2.429504	2.528158	2.059410	2.024650	2.754360	2.898287	2.638475	0.199247	0.000000	54349.000000		1
8496.995117	3099.052490	2.180203	3.308852	553.457092	27605.388672	85.277710	58.486191	94.683113	36.153751	30.365576	121.906357	193.260986	73.627350	0.017204	0.000000	3.929265	3.491229	0.338497	0.519677	2.743084	4.440994	1.930835	1.767053	1.976273	1.558153	1.482381	2.086026	2.286144	1.867039	0.000000	0.000000	54419.000000		1
10385.372070	3172.963623	2.821621	4.329569	1424.656494	54999.214844	189.594421	144.263474	174.607452	99.469078	56.074707	313.869110	399.433594	291.780273	0.675708	0.000000	4.016422	3.501465	0.450499	0.636445	3.153710	4.740356	2.277826	2.159156	2.242063	1.997688	1.748767	2.496749	2.601444	2.465056	0.000000	0.000000	54545.000000		1
4061.604736	1779.252441	4.526928	5.125174	425.864319	13832.653320	60.660225	43.816845	37.094292	12.837605	24.114838	65.800819	91.278664	84.176819	0.236487	99998.000000	3.608698	3.250237	0.655804	0.709709	2.629271	4.140905	1.782904	1.641641	1.569307	1.108484	1.382284	1.818231	1.960369	1.925192	0.000000	4.999991	54591.000000		1
10889.094727	2576.775146	1.440106	2.137031	1201.547974	42205.218750	157.110321	120.885643	132.033356	86.711647	47.649933	230.194931	267.024017	174.308334	1.433642	0.000000	4.036992	3.411077	0.158394	0.329811	3.079741	4.625366	2.196205	2.082375	2.120684	1.938077	1.678062	2.362096	2.426550	2.241318	0.156441	0.000000	54606.000000		1
9469.960938	3034.217041	2.420735	3.262596	877.456299	36467.691406	120.558769	83.828354	89.906403	88.959694	46.619961	173.084091	244.645325	141.811890	0.342140	0.000000	3.976348	3.482047	0.383947	0.513563	2.943225	4.561908	2.081199	1.923391	1.953791	1.949193	1.668572	2.238257	2.388537	2.151713	0.000000	0.000000	54651.000000		1
15502.712891	5007.846680	2.248045	5.236188	1669.221558	71464.320312	240.016632	171.431198	201.442154	83.914696	91.784401	445.316559	608.335327	296.057434	1.289455	99998.000000	4.190408	3.699651	0.351805	0.719015	3.222514	4.854089	2.380241	2.234090	2.304150	1.923838	1.962769	2.648669	2.784143	2.471376	0.110406	4.999991	54724.000000		1
5717.855957	2007.254883	2.331306	2.306637	458.471771	19071.166016	68.665611	45.152103	57.490143	24.019241	18.280403	87.297562	113.830048	76.843689	0.343855	99998.000000	3.757233	3.302603	0.367599	0.362979	2.661313	4.280377	1.836739	1.654678	1.759593	1.380559	1.261986	1.941002	2.056257	1.885608	0.000000	4.999991	54763.000000		1
7456.640625	2609.614014	3.086823	1.480195	993.229065	40027.195312	134.478760	96.884903	130.448318	91.910835	49.518677	237.984451	357.923401	161.668091	2.848568	0.000000	3.872543	3.416576	0.489512	0.170319	2.997049	4.602355	2.128654	1.986256	2.115438	1.963367	1.694769	2.376549	2.553790	2.208624	0.454627	0.000000	54782.000000		1
23529.927734	7390.278809	2.069189	3.348940	2345.405273	99998.000000	323.943665	236.960648	327.234009	149.299210	127.031532	577.778564	826.179871	479.490540	2.114190	0.000000	4.371621	3.868661	0.315800	0.524907	3.370218	4.999991	2.510469	2.374676	2.514858	2.174057	2.103912	2.761761	2.917075	2.680780	0.325144	0.000000	54891.000000		1
16154.421875	5287.902832	1.915002	3.669649	1461.951172	61254.917969	216.543213	148.253830	191.938065	104.026840	76.748093	355.635254	472.293091	280.277924	1.462149	0.000000	4.208292	3.723284	0.282169	0.564625	3.164933	4.787141	2.335545	2.171006	2.283161	2.017145	1.885068	2.551005	2.674212	2.447589	0.164992	0.000000	54948.000000		1
10998.844727	2274.497803	1.597377	3.453787	757.276794	35511.386719	101.439583	72.708389	90.544739	44.741966	32.067799	172.236053	178.076660	118.224373	0.688294	0.000000	4.041347	3.356885	0.203407	0.538296	2.879255	4.550368	2.006207	1.861585	1.956863	1.650715	1.506069	2.236124	2.250607	2.072707	0.000000	0.000000	54970.000000		1
9226.250000	2760.547607	2.667434	3.792999	1176.131836	49345.683594	163.752701	115.572357	135.129425	64.326790	58.356670	295.163147	445.859283	287.364349	0.249176	0.000000	3.965025	3.440995	0.426094	0.578983	3.070456	4.693249	2.214189	2.062854	2.130750	1.808392	1.766091	2.470062	2.649198	2.458433	0.000000	0.000000	55000.000000		1
8917.506836	4620.112793	1.939672	2.741444	925.806213	42409.277344	130.139938	89.514771	142.545822	58.085304	47.794868	255.799210	379.719269	265.195374	1.282197	0.000000	3.950243	3.664653	0.287728	0.437979	2.966520	4.627461	2.114411	1.951895	2.153955	1.764066	1.679381	2.407899	2.579463	2.423566	0.107955	0.000000	55025.000000		1
5665.540527	3430.215332	1.945839	2.550252	729.029785	29771.751953	116.266205	77.004044	89.052208	82.856979	25.502520	124.919174	190.756989	126.146500	0.642509	99998.000000	3.753241	3.535321	0.289107	0.406583	2.862745	4.473804	2.065454	1.886513	1.949645	1.918329	1.406583	2.096629	2.280480	2.100875	0.000000	4.999991	55064.000000		1
4322.544434	745.953308	0.545822	1.890332	422.854584	20306.462891	56.466339	43.169258	47.187370	34.322014	25.009121	98.556290	134.151886	83.057419	1.651414	0.000000	3.635740	2.872712	0.000000	0.276538	2.626191	4.307634	1.751790	1.635175	1.673826	1.535573	1.398098	1.993684	2.127597	1.919378	0.217856	0.000000	55077.000000		1
11274.688477	4357.606445	2.981975	4.036614	1149.115112	36198.652344	147.902283	114.634903	108.498260	57.931118	41.386856	233.858414	304.741241	188.857407	1.115820	0.000000	4.052104	3.639248	0.474504	0.606017	3.060364	4.558692	2.169975	2.059317	2.035423	1.762912	1.616862	2.368953	2.483931	2.276134	0.047594	0.000000	55117.000000		1
19165.134766	6552.383789	2.195622	2.719858	2527.854736	98284.046875	342.840820	254.920349	367.230103	186.023453	116.642418	645.432678	874.412598	461.518494	2.167293	99998.000000	4.282512	3.816399	0.341558	0.434546	3.402752	4.992483	2.535093	2.406404	2.564938	2.269568	2.066857	2.809851	2.941716	2.664189	0.335918	4.999991	55190.000000		1
9113.517578	1245.041016	1.763899	4.243225	550.394958	26366.015625	68.640938	52.275539	75.348076	44.501434	25.246569	151.386902	171.098160	109.549820	0.535072	0.000000	3.959686	3.095184	0.246474	0.627696	2.740674	4.421044	1.836583	1.718299	1.877072	1.648374	1.402202	2.180088	2.233245	2.039612	0.000000	0.000000	55207.000000		1
11128.053711	692.262329	2.454656	3.385945	850.128174	32820.253906	115.948578	89.718292	101.929901	61.116619	45.112015	201.923218	285.458618	151.655182	0.505407	0.000000	4.046419	2.840271	0.389991	0.529680	2.929484	4.516142	2.064265	1.952881	2.008301	1.786159	1.654292	2.305186	2.455543	2.180857	0.000000	0.000000	55243.000000		1
5722.604980	1373.071655	1.754647	3.879343	377.640808	22564.617188	63.108715	39.829571	65.603455	29.776581	26.443060	100.415787	170.783615	107.656403	0.522791	0.000000	3.757594	3.137693	0.244190	0.588758	2.577079	4.353428	1.800089	1.600206	1.816927	1.473875	1.422312	2.001802	2.232446	2.032040	0.000000	0.000000	55320.000000		1
10503.386719	1793.403809	2.513247	3.247177	842.058044	30877.988281	103.329918	84.873741	67.398193	43.604065	31.355455	150.067062	160.631958	143.677551	0.662637	99998.000000	4.021329	3.253678	0.400235	0.511506	2.925342	4.489649	2.014226	1.928773	1.828648	1.639527	1.496313	2.176285	2.205832	2.157389	0.000000	4.999991	55361.000000		1
18453.064453	3110.403809	3.210172	5.433547	1221.404175	55548.101562	172.411835	121.696663	181.255997	105.827744	69.285439	344.237762	443.620483	246.011429	1.664497	0.000000	4.266068	3.492817	0.506528	0.735083	3.086859	4.744669	2.236567	2.085279	2.258292	2.024600	1.840642	2.536859	2.647012	2.390955	0.221283	0.000000	55436.000000		1
19009.667969	4688.864746	2.938803	5.711084	2228.676514	76510.125000	303.991882	223.611145	245.792480	91.568535	83.217773	437.304993	540.752075	309.755402	0.538366	99998.000000	4.278975	3.671068	0.468170	0.756719	3.348047	4.883719	2.482862	2.349494	2.390568	1.961746	1.920216	2.640785	2.732998	2.491019	0.000000	4.999991	55645.000000		1
12817.208984	1535.473755	3.018980	2.892547	979.392334	31440.193359	124.324013	95.404709	107.107498	58.409096	32.650627	186.775894	255.506256	162.753571	0.851410	0.000000	4.107793	3.186242	0.479860	0.461280	2.990957	4.497485	2.094555	1.979570	2.029820	1.766480	1.513892	2.271321	2.407402	2.211530	0.000000	0.000000	55670.000000		1
34179.789062	10907.458008	2.562587	5.199183	2818.879395	99998.000000	363.082489	279.143127	369.518250	194.657928	118.566673	621.854431	827.885193	489.343079	2.294474	0.000000	4.533770	4.037724	0.408679	0.715935	3.450077	4.999991	2.560005	2.445827	2.567636	2.289272	2.073963	2.793689	2.917970	2.689613	0.360683	0.000000	55704.000000		1
15247.172852	4789.147949	3.157748	2.578006	1532.130981	56266.488281	202.792831	159.574234	178.998703	76.248528	59.991055	286.167877	354.981506	271.634216	0.044305	0.000000	4.183189	3.680258	0.499378	0.411284	3.185296	4.750250	2.307053	2.202963	2.252850	1.882231	1.778087	2.456621	2.550206	2.433985	0.000000	0.000000	55802.000000		1
6874.452148	3252.434570	2.463907	3.737491	902.332825	29312.494141	118.199707	92.894547	82.045952	36.671822	31.056334	120.265808	187.275452	64.462479	0.738077	0.000000	3.837238	3.512208	0.391624	0.572580	2.955367	4.467053	2.072616	1.967990	1.914057	1.564332	1.492150	2.080142	2.272481	1.809307	0.000000	0.000000	55853.000000		1
9076.392578	2946.459961	2.809286	3.700486	539.703613	29686.052734	66.815369	51.692711	105.402191	35.984146	29.724157	143.033051	174.835648	124.993179	0.855523	0.000000	3.957913	3.469301	0.448596	0.568259	2.732155	4.472552	1.824876	1.713429	2.022850	1.556111	1.473110	2.155437	2.242630	2.096886	0.000000	0.000000	55876.000000		1
23452.986328	6141.944336	2.821621	3.990358	1848.393066	80068.882812	246.992050	184.709778	274.699463	157.064072	97.489319	465.052460	664.302063	355.592072	1.987143	0.000000	4.370198	3.788306	0.450499	0.601012	3.266794	4.903464	2.392683	2.266490	2.438858	2.196077	1.988957	2.667502	2.822366	2.550952	0.298229	0.000000	55913.000000		1
7582.771973	2568.757568	2.655099	3.466122	1069.903198	36545.742188	122.714302	109.614578	94.350067	55.211258	46.388683	233.306427	309.918823	206.925034	0.020606	0.000000	3.879828	3.409723	0.424081	0.539844	3.029345	4.562837	2.088895	2.039868	1.974742	1.742028	1.666412	2.367927	2.491248	2.315813	0.000000	0.000000	55989.000000		1
12090.772461	2583.266357	1.884164	1.757731	976.940796	39977.234375	123.744270	97.372131	112.377609	48.864925	36.406620	180.981537	275.118835	149.487320	0.171938	99998.000000	4.082454	3.412169	0.275119	0.244952	2.989868	4.601813	2.092525	1.988435	2.050680	1.688997	1.561180	2.257634	2.439520	2.174604	0.000000	4.999991	56028.000000		1
35269.589844	5992.623535	2.886379	2.655099	2581.120117	99744.156250	353.297791	257.849915	315.059418	161.877777	113.493919	591.140381	829.026184	467.383789	1.997285	0.000000	4.547400	3.777617	0.460353	0.424081	3.411808	4.998888	2.548141	2.411367	2.498393	2.209187	2.054973	2.771691	2.918568	2.669674	0.300440	0.000000	56049.000000		1
9316.499023	2584.382812	1.711475	2.707523	689.863220	27718.160156	102.642242	74.792999	92.065018	55.248264	28.903883	153.286484	234.034180	126.544304	1.425632	99998.000000	3.969253	3.412357	0.233371	0.432572	2.838763	4.442764	2.011326	1.873861	1.964095	1.742319	1.460956	2.185504	2.369279	2.102243	0.154007	4.999991	56117.000000		1
8540.571289	2872.215820	2.328223	2.898715	623.744751	35353.386719	91.950920	64.625916	105.926430	74.453789	45.716427	235.218338	287.330444	141.309250	1.400841	99998.000000	3.931487	3.458217	0.367025	0.462205	2.795007	4.548431	1.963556	1.810407	2.025004	1.871887	1.660072	2.371471	2.458382	2.150171	0.146389	4.999991	56174.000000		1
8835.133789	3512.822510	2.821621	3.210172	818.720276	36067.554688	116.981628	84.297081	106.598679	49.463169	44.852982	204.528976	249.896942	222.010681	0.817349	0.000000	3.946213	3.545656	0.450499	0.506528	2.913136	4.557117	2.068118	1.925812	2.027752	1.694282	1.651791	2.310755	2.397761	2.346374	0.000000	0.000000	56205.000000		1
6675.776367	2228.408203	2.315888	2.396065	839.702087	27144.667969	110.206657	83.267113	77.441933	41.886425	24.395456	119.544220	175.970474	88.034576	0.381033	0.000000	3.824502	3.347995	0.364717	0.379499	2.924125	4.433684	2.042208	1.920473	1.888976	1.622073	1.387309	2.077528	2.245440	1.944653	0.000000	0.000000	56222.000000		1
8616.247070	2869.468262	3.771412	3.900929	1067.599609	47826.050781	144.790787	108.766548	180.768768	133.183594	73.621178	341.317444	456.232971	296.584747	0.467758	99998.000000	3.935318	3.457801	0.576504	0.591168	3.028408	4.679665	2.160741	2.036495	2.257123	2.124451	1.867003	2.533159	2.659187	2.472149	0.000000	4.999991	56265.000000		1
15048.182617	2513.348877	2.445405	2.460824	1173.948486	41222.867188	160.184814	118.764030	134.438675	56.984409	38.466557	214.683731	308.028503	251.867447	0.456157	0.000000	4.177484	3.400253	0.388351	0.391080	3.069649	4.615138	2.204621	2.074685	2.128524	1.755756	1.585083	2.331799	2.488591	2.401172	0.000000	0.000000	56293.000000		1
14889.481445	4345.521484	2.303553	4.964819	1722.841675	66746.406250	238.366837	169.173904	196.421829	115.982498	65.634293	364.849457	461.789886	240.019714	0.411440	99998.000000	4.172880	3.638042	0.362398	0.695903	3.236245	4.824428	2.377246	2.228333	2.293190	2.064393	1.817131	2.562114	2.664444	2.380247	0.000000	4.999991	56320.000000		1
6719.223145	2596.791748	2.288134	4.042781	550.027954	23737.322266	89.332825	57.483974	77.926079	23.935980	28.740446	113.392159	134.703873	119.294434	0.654766	0.000000	3.827319	3.414437	0.359481	0.606680	2.740385	4.375432	1.951011	1.759547	1.891683	1.379051	1.458493	2.054583	2.129380	2.076620	0.000000	0.000000	56384.000000		1
7896.344727	1677.553833	1.267417	2.201789	771.804321	29396.072266	111.572754	80.078529	82.607193	83.680336	37.180637	177.971817	252.058640	161.094513	0.194658	0.000000	3.897426	3.224676	0.102919	0.342776	2.887507	4.468289	2.047558	1.903516	1.917018	1.922623	1.570317	2.250351	2.401502	2.207081	0.000000	0.000000	56438.000000		1
7382.211426	3147.800293	3.808417	3.897846	702.814880	27145.578125	86.915176	69.470467	92.129776	47.970638	22.212170	125.347816	168.344376	154.038925	0.140614	99998.000000	3.868186	3.498007	0.580745	0.590825	2.846841	4.433699	1.939096	1.841800	1.964400	1.680976	1.346591	2.098117	2.226199	2.187630	0.000000	4.999991	56463.000000		1
16075.597656	4425.911133	3.546299	3.188586	1377.623291	57789.558594	194.990967	134.648361	210.378830	72.060806	58.794563	340.333740	461.012787	270.891022	1.878315	0.000000	4.206167	3.646003	0.549775	0.503598	3.139131	4.761849	2.290015	2.129201	2.323002	1.857699	1.769337	2.531905	2.663713	2.432795	0.273768	0.000000	56589.000000		1
17972.810547	3493.635498	2.692104	3.792999	1753.049927	64398.171875	233.226242	171.017990	174.551941	85.820450	77.784225	410.942108	567.531250	300.858795	0.859682	0.000000	4.254616	3.543278	0.430092	0.578983	3.243794	4.808874	2.367777	2.233042	2.241925	1.933591	1.890892	2.613781	2.753990	2.478363	0.000000	0.000000	56623.000000		1
12594.423828	4579.438477	3.253344	2.889463	1410.841309	55083.195312	206.403885	142.573578	162.250916	76.701836	53.324009	294.262695	398.511566	227.431900	1.754789	0.000000	4.100178	3.660812	0.512330	0.460817	3.149478	4.741019	2.314718	2.154039	2.210187	1.884806	1.726923	2.468735	2.600441	2.356851	0.244225	0.000000	56680.000000		1
7400.270020	1970.077393	3.506211	2.744528	554.228027	23721.980469	79.800995	52.121353	58.005127	50.850853	16.787874	86.246002	87.914307	57.709087	1.474371	99998.000000	3.869248	3.294483	0.544838	0.438468	2.743689	4.375151	1.902008	1.717016	1.763466	1.706298	1.224996	1.935739	1.944060	1.761244	0.168607	4.999991	56696.000000		1
5995.457520	940.601990	1.606628	3.111492	451.662872	18230.785156	64.249695	45.802773	49.568016	28.043520	11.428336	74.558632	84.300163	9.578093	2.268939	99998.000000	3.777822	2.973406	0.205915	0.492969	2.654814	4.260806	1.807871	1.660892	1.695202	1.447832	1.057983	1.872498	1.925828	0.981279	0.355823	4.999991	56723.000000		1
10025.617188	2877.788086	3.641896	3.139246	960.781982	41012.296875	128.533310	93.680901	118.033188	61.461998	45.571491	221.696152	298.570679	176.550217	0.908432	0.000000	4.001111	3.459059	0.561327	0.496825	2.982625	4.612914	2.109016	1.971651	2.072004	1.788607	1.658693	2.345758	2.475047	2.246868	0.000000	0.000000	56749.000000		1
5919.742188	1341.386230	2.803118	2.726025	413.865509	21621.714844	65.473938	36.900017	56.632862	30.072620	24.672995	109.034836	149.860458	109.287704	0.049986	0.000000	3.772303	3.127554	0.447641	0.435530	2.616859	4.334890	1.816068	1.567027	1.753069	1.478171	1.392222	2.037565	2.175687	2.038571	0.000000	0.000000	56780.000000		1
10119.402344	1980.768677	2.550252	3.669649	650.773743	36333.531250	93.730240	62.384033	102.639160	50.764507	39.459522	192.030579	236.686203	162.235489	0.671118	99998.000000	4.005155	3.296834	0.406583	0.564625	2.813430	4.560308	1.971880	1.795073	2.011313	1.705560	1.596152	2.283370	2.374173	2.210146	0.000000	4.999991	56799.000000		1
10045.436523	2384.513428	2.833956	4.909312	768.813049	29232.294922	111.421646	81.009819	82.644196	56.561935	37.643200	154.800598	174.971344	135.974380	2.158217	99998.000000	4.001969	3.377400	0.452393	0.691021	2.885821	4.465863	2.046970	1.908538	1.917212	1.752524	1.575687	2.189773	2.242967	2.133457	0.334095	4.999991	56838.000000		1
1871.095459	161.843857	1.609712	2.103110	289.075836	13392.736328	35.287224	27.170822	28.543085	17.534138	15.973766	54.794952	68.064285	62.966862	0.156553	0.000000	3.272096	2.209096	0.206748	0.322862	2.461012	4.126869	1.547617	1.434103	1.455501	1.243884	1.203407	1.738741	1.832919	1.799112	0.000000	0.000000	56870.000000		0
3984.828857	2625.217529	2.050686	1.773150	677.448059	25570.806641	100.119743	68.048866	77.093468	46.468861	24.173428	147.001831	199.154022	113.509338	0.552243	13683.605469	3.600410	3.419165	0.311899	0.248745	2.830876	4.407744	2.000520	1.832821	1.887018	1.667162	1.383338	2.167323	2.299189	2.055032	0.000000	4.136200	56892.000000		1
10733.920898	3190.969482	3.105325	6.454265	1197.828979	45227.835938	154.072845	117.225243	125.535919	78.021675	60.083565	291.249878	410.692322	231.459259	1.636937	0.000000	4.030758	3.503923	0.492107	0.809847	3.078395	4.655406	2.187726	2.069021	2.098768	1.892215	1.778756	2.464266	2.613517	2.364475	0.214032	0.000000	56978.000000		1
8422.849609	1232.514893	1.868746	2.288134	663.916626	22855.759766	78.897453	63.349247	67.503044	53.740314	26.375217	137.750610	161.698929	82.286484	1.061724	99998.000000	3.925459	3.090792	0.271550	0.359481	2.822114	4.358995	1.897063	1.801741	1.829323	1.730300	1.421196	2.139094	2.208707	1.915329	0.026011	4.999991	57026.000000		1
7002.930176	1656.115723	2.800035	3.712821	599.700867	22937.011719	71.311462	54.082611	64.881866	45.861362	19.035919	83.196190	153.511597	69.374870	0.443994	0.000000	3.845280	3.219091	0.447163	0.569704	2.777935	4.360537	1.853159	1.733058	1.812123	1.661447	1.279574	1.920103	2.186141	1.841202	0.000000	0.000000	57047.000000		1
12652.321289	5038.847656	2.655099	4.286397	1566.770508	51201.554688	208.584091	156.774200	137.701263	95.645241	52.870701	318.877075	412.900269	271.492371	0.518822	99998.000000	4.102170	3.702331	0.424081	0.632092	3.195005	4.709283	2.319281	2.195275	2.138938	1.980663	1.723215	2.503623	2.615845	2.433758	0.000000	4.999991	57148.000000		1
5141.332520	1856.931885	3.244093	2.722941	1282.360474	45637.691406	171.856766	132.190628	160.551773	77.099640	57.468555	254.945023	353.717163	179.260818	0.586976	99998.000000	3.711076	3.268796	0.511093	0.435038	3.108010	4.659324	2.235167	2.121201	2.205615	1.887052	1.759430	2.406446	2.548656	2.253485	0.000000	4.999991	57214.000000		1
9139.868164	1382.208862	2.747611	4.381993	735.243469	33730.105469	107.943192	75.431335	96.249657	54.159702	35.299557	203.307816	257.489105	137.491577	0.201422	0.000000	3.960940	3.140574	0.438955	0.641672	2.866431	4.528018	2.033195	1.877552	1.983399	1.733676	1.547769	2.308154	2.410759	2.138276	0.000000	0.000000	57275.000000		1
18936.751953	2453.823486	1.686805	2.288134	1119.295410	50334.648438	153.641113	109.074921	136.251907	62.168175	45.149017	247.627304	331.896637	201.361969	0.757776	99998.000000	4.277306	3.389843	0.227065	0.359481	3.048945	4.701867	2.186507	2.037725	2.134343	1.793568	1.654648	2.393799	2.521003	2.303977	0.000000	4.999991	57314.000000		1
9215.752930	3242.918213	2.044519	3.592556	1031.202271	35578.464844	139.036530	104.578835	94.137291	37.985493	35.509251	172.427246	212.494263	145.882431	0.441584	99998.000000	3.964531	3.510936	0.310591	0.555404	3.013344	4.551187	2.143129	2.019444	1.973762	1.579618	1.550341	2.236606	2.327347	2.164003	0.000000	4.999991	57352.000000		1
3224.079590	2008.368164	2.161701	2.288134	643.989502	27156.759766	93.983109	62.168175	84.778145	52.596249	36.363449	167.591949	215.929550	166.534225	0.284371	99998.000000	3.508406	3.302843	0.334796	0.359481	2.808879	4.433878	1.973050	1.793568	1.928284	1.720955	1.560665	2.224253	2.334312	2.221503	0.000000	4.999991	57369.000000		1
8793.531250	2903.275391	1.677554	3.792999	547.440735	29528.738281	71.144936	55.787918	76.803596	29.098160	32.767807	154.137604	187.852112	142.175781	1.097644	0.000000	3.944163	3.462888	0.224676	0.578983	2.738337	4.470245	1.852144	1.746540	1.885382	1.463866	1.515447	2.187909	2.273816	2.152826	0.040462	0.000000	57398.000000		1
11202.167969	1373.167236	2.371395	4.132210	609.155579	8389.887695	65.557205	62.100330	30.152798	31.750174	11.866227	0.000000	0.000000	13.630125	0.358453	0.000000	4.049302	3.137723	0.375004	0.616182	2.784728	3.923756	1.816620	1.793094	1.479328	1.501746	1.074313	0.000000	0.000000	1.134500	0.000000	0.000000	57439.000000		1
15248.813477	4733.495605	2.149366	4.277146	1907.995483	76181.757812	253.218124	195.493622	243.430344	108.834389	102.595985	522.286682	719.300537	294.672821	1.374945	99998.000000	4.183236	3.675182	0.332310	0.631154	3.280577	4.881851	2.403495	2.291133	2.386375	2.036766	2.011130	2.717909	2.856910	2.469340	0.138285	4.999991	57499.000000		1
10089.740234	3625.079834	1.998263	4.526928	1711.752563	68506.796875	224.749054	169.312683	236.405579	112.796997	87.590515	375.587036	480.495850	293.556519	0.329939	0.000000	4.003880	3.559318	0.300653	0.655804	3.233441	4.835734	2.351698	2.228689	2.373658	2.052298	1.942457	2.574711	2.681690	2.467692	0.000000	0.000000	57520.000000		1
5691.228027	2725.402100	1.970509	1.881081	390.626434	18519.281250	55.368530	38.747177	58.794563	0.000000	20.130646	85.283882	96.610451	90.828438	0.113064	0.000000	3.755206	3.435431	0.294578	0.274407	2.591762	4.267624	1.743263	1.588240	1.769337	0.000000	1.303858	1.930867	1.985024	1.958222	0.000000	0.000000	57572.000000		1
7596.546875	1554.885864	3.228674	5.325617	627.287964	23317.724609	88.065414	61.758038	83.593987	37.911484	27.383600	111.717690	172.720215	100.597725	0.712296	0.000000	3.880616	3.191699	0.509024	0.726370	2.797467	4.367686	1.944805	1.790694	1.922175	1.578771	1.437491	2.048122	2.237343	2.002588	0.000000	0.000000	57608.000000		1
4564.000977	2718.525391	3.395196	5.211518	841.937744	33994.894531	118.986061	84.725723	98.217079	63.882732	38.648499	210.955490	263.980377	167.410004	1.202099	0.000000	3.659346	3.434333	0.530865	0.716964	2.925280	4.531414	2.075496	1.928015	1.992187	1.805383	1.587133	2.324191	2.421572	2.223781	0.079940	0.000000	57639.000000		1
[truncated: 8,802 more rows]
