# Supplementary material for: Distinct elongation stalls during translation are linked with distinct pathways for mRNA degradation
Source: eLife. 2022 Jul 27;11:e76038. doi: 10.7554/eLife.76038 (PMC9352352; doi:10.7554/eLife.76038)
Supplement: Figure 1—figure supplement 1—source data 1. [file elife-76038-fig1-figsupp1-data1.zip]

Archive with 8 entries (7 files):
- S1A_flow_cytometry_data/
- __MACOSX/._S1A_flow_cytometry_data
- S1A_flow_cytometry_data/list_mode_data.LTN1_CGA.CSV
- __MACOSX/S1A_flow_cytometry_data/._list_mode_data.LTN1_CGA.CSV
- S1A_flow_cytometry_data/list_mode_data.WT_CGA.CSV
- __MACOSX/S1A_flow_cytometry_data/._list_mode_data.WT_CGA.CSV
- S1A_flow_cytometry_data/list_mode_data.WT_OPT.CSV
- __MACOSX/S1A_flow_cytometry_data/._list_mode_data.WT_OPT.CSV
