# Supplementary material for: Distinct elongation stalls during translation are linked with distinct pathways for mRNA degradation
Source: eLife. 2022 Jul 27;11:e76038. doi: 10.7554/eLife.76038 (PMC9352352; doi:10.7554/eLife.76038)
Supplement: Figure 1—figure supplement 1—source data 1. [file elife-76038-fig1-figsupp1-data1.zip › S1A_flow_cytometry_data/list_mode_data.LTN1_CGA.CSV]

FSC-HLin	SSC-HLin	GRN-HLog	YEL-HLog	RED-HLog	RED2-HLog	FSC-HLog	SSC-HLog	GRN-HLin	YEL-HLin	RED-HLin	RED2-HLin	TIME	RED2-ALin	RED2-ALog	RED2-W		P01.R1
999.595337	288.753235	2.499492	1.371419	1.571660	1.744029	2.999824	2.460527	315.857849	23.518999	37.295807	55.466301	11.000000	59.049450	1.771216	4134.694336		1
1827.058960	450.721283	2.620373	1.508921	1.749296	1.994733	3.261753	2.653908	417.227692	32.279099	56.143028	98.794655	39.000000	111.937050	2.048974	4948.715332		1
505.275848	158.492371	1.962991	0.900860	1.280822	1.351447	2.703529	2.200008	91.831245	7.959036	19.090698	22.461924	123.000000	19.707546	1.294633	2632.827148		1
636.858765	109.953102	2.319954	1.197159	1.237042	1.517912	2.804043	2.041208	208.907349	15.745585	17.260031	32.954269	141.000000	27.254690	1.435441	4593.166992		1
804.927795	196.182388	2.018326	0.947048	0.967972	1.238947	2.905757	2.292660	104.309898	8.852131	9.289056	17.335932	166.000000	16.150391	1.208183	4931.031250		1
1153.518921	254.680283	2.385998	1.266998	1.432076	1.681697	3.062025	2.405995	243.219421	18.492586	27.044344	48.050396	258.000000	63.343124	1.801700	8464.679688		1
1365.830322	442.700531	2.601937	1.517340	1.625405	1.810775	3.135397	2.646110	399.886292	32.910950	42.209026	64.680809	318.000000	65.643356	1.817191	4470.951660		1
552.742432	82.344910	2.046126	0.939838	1.122090	1.444488	2.742523	1.915637	111.205345	8.706396	13.246175	27.828358	357.000000	22.766644	1.357299	3386.635010		1
1244.243530	324.365631	2.426423	1.266087	1.419063	1.675553	3.094905	2.511035	266.945892	18.453857	26.245996	47.375465	415.000000	57.741764	1.761490	9998.000000		1
444.062439	88.626915	1.993513	0.894480	1.075726	1.292203	2.647444	1.947566	98.517319	7.842967	11.904895	19.597616	445.000000	19.634630	1.293023	3489.782471		1
1135.636597	220.127808	2.213980	1.105135	1.175099	1.537686	3.055239	2.342675	163.674255	12.738977	14.965765	34.489437	457.000000	83.130585	1.919761	9998.000000		1
673.954895	205.900620	2.281956	1.140778	1.279139	1.558416	2.828631	2.313658	191.406357	13.828594	19.016872	36.175606	568.000000	47.428841	1.676043	7453.833496		1
1422.052002	222.421875	2.384785	1.262074	1.422756	1.689511	3.152915	2.347178	242.540939	18.284126	26.470110	48.922729	594.000000	51.458008	1.711453	3746.173584		1
1631.104614	218.534866	2.378794	1.234178	1.457518	1.608506	3.212482	2.339521	239.218140	17.146597	28.675936	40.598118	632.000000	39.179680	1.593061	3526.263672		1
1639.783691	323.917480	2.567245	1.431641	1.724429	1.912768	3.214787	2.510434	369.185577	27.017273	53.018677	81.802811	651.000000	99.336861	1.997110	5516.328125		1
332.938751	107.891937	1.795127	0.506245	1.068735	1.278773	2.522364	2.032989	62.391697	3.208082	11.714801	19.000862	675.000000	17.018154	1.230912	4978.064453		1
988.626343	232.325653	2.234166	1.153436	1.225992	1.529028	2.995032	2.366097	171.461365	14.237570	16.826420	33.808674	734.000000	33.290070	1.522315	3459.629883		1
1614.312988	355.719299	2.660529	1.479343	1.662399	1.885733	3.207988	2.551107	457.645660	30.153845	45.961998	76.865715	822.000000	77.669090	1.890248	3515.508057		1
800.965515	150.980606	2.175367	1.056974	1.241766	1.482516	2.903614	2.178921	149.750122	11.401811	17.448807	30.374964	832.000000	26.278391	1.419599	3473.725098		1
527.210144	131.048355	2.021817	0.867142	1.204312	1.390096	2.721984	2.117432	105.151840	7.364478	16.007071	24.552519	905.000000	21.717026	1.336800	3264.360107		1
576.708191	171.471985	2.329958	1.255210	1.372935	1.616636	2.760956	2.234193	213.775681	17.997408	23.601250	41.365284	989.000000	55.335960	1.743007	7847.734375		1
788.611328	118.889923	1.987697	0.913522	1.367818	1.486067	2.896863	2.075145	97.206940	8.194488	23.324793	30.624390	1015.000000	28.739321	1.458477	3242.679443		1
724.705994	200.794708	2.236029	1.117152	1.360375	1.415606	2.860162	2.302752	172.198395	13.096407	22.928474	26.037895	1044.000000	43.317474	1.636663	9998.000000		1
1535.187500	425.072693	2.513170	1.326861	1.622661	1.839004	3.186162	2.628463	325.964478	21.225653	41.943192	69.024628	1099.000000	80.771477	1.907258	5725.710938		1
1100.709717	194.714050	2.464811	1.364488	1.557184	1.780887	3.041673	2.289397	291.616028	23.146637	36.073154	60.379162	1129.000000	59.349720	1.773419	3606.489990		1
1795.141113	328.051880	2.617257	1.472264	1.630368	1.851691	3.254099	2.515943	414.244934	29.666332	42.694065	71.070747	1167.000000	66.839050	1.825030	3988.285889		1
976.438599	159.087097	2.226898	1.017631	1.270331	1.532362	2.989645	2.201635	168.615585	10.414328	18.635048	34.069241	1236.000000	29.980085	1.476833	3515.775146		1
258.455353	144.879150	1.676592	0.603493	1.135403	1.251490	2.412385	2.161006	47.488899	4.013216	13.658504	17.843927	1264.000000	17.778563	1.249897	5069.121094		1
835.733582	177.621719	2.011594	0.936606	1.308621	1.450900	2.922068	2.249496	102.705658	8.641833	20.352642	28.242285	1278.000000	25.010176	1.398117	3588.593750		1
582.555603	179.825714	2.260800	1.133020	1.392558	1.526245	2.765337	2.254852	182.305481	13.583760	24.692104	33.592709	1326.000000	36.313362	1.560066	5314.214355		1
1079.314941	453.738129	2.604952	1.483007	1.633512	1.869530	3.033148	2.656805	402.672729	30.409340	43.004341	74.050919	1448.000000	0.000000	0.000000	0.000000		1
545.965942	206.179916	2.160942	1.036857	1.282610	1.320471	2.737165	2.314246	144.857666	10.885710	19.169476	20.915617	1490.000000	20.149992	1.304275	5076.916016		1
389.337311	81.140060	1.898649	0.683312	1.137937	1.126071	2.590326	1.909235	79.186134	4.822943	13.738439	13.368153	1527.000000	14.215538	1.152763	4578.479492		1
1008.549561	316.334320	2.533460	1.393495	1.599580	1.816657	3.003697	2.500146	341.554596	24.745407	39.772263	65.562767	1635.000000	69.242348	1.840372	4141.050781		1
995.471008	231.760712	2.376107	1.257336	1.373806	1.703701	2.998029	2.365040	237.742584	18.085728	23.648643	50.547611	1677.000000	71.477966	1.854172	9998.000000		1
1595.826172	443.340881	2.692535	1.546737	1.628833	1.903764	3.202986	2.646738	492.645630	35.215755	42.543499	80.124306	1769.000000	78.671936	1.895820	3396.594482		1
560.161255	135.169937	1.999805	0.931010	1.090689	1.421783	2.748313	2.130880	99.955063	8.531195	12.322216	26.410896	1955.000000	30.041506	1.477722	6407.217773		1
1203.386230	326.576324	2.524685	1.418183	1.557580	1.885352	3.080405	2.513985	334.722321	26.192854	36.106052	76.798439	2006.000000	78.535355	1.895065	4166.533203		1
499.322510	109.711426	1.916514	0.792170	0.886472	1.181541	2.698381	2.040252	82.511482	6.196843	7.699668	15.189398	2029.000000	24.415813	1.387671	8360.510742		1
1309.848999	257.063538	2.351567	1.226899	1.367081	1.625981	3.117221	2.410040	224.681366	16.861595	23.285265	42.265007	2088.000000	58.742752	1.768954	8286.513672		1
733.827393	243.301392	2.356293	1.185388	1.377268	1.695346	2.865594	2.386145	227.139847	15.324553	23.837900	49.584484	2119.000000	53.973221	1.732178	4408.774414		1
1255.265259	259.190552	2.371440	1.214289	1.489209	1.693004	3.098736	2.413619	235.201416	16.379072	30.846745	49.317890	2232.000000	75.932526	1.880428	9088.264648		1
1481.633301	195.152176	2.543801	1.433398	1.519546	1.786339	3.170741	2.290373	349.784729	27.126795	33.078522	61.141891	2302.000000	60.198872	1.779588	3809.120850		1
364.327240	91.998337	1.922419	0.800932	0.958408	1.108285	2.561492	1.963780	83.640991	6.323133	9.086743	12.831729	2315.000000	14.103875	1.149338	4622.335938		1
1960.845093	353.666138	2.565127	1.454868	1.582140	1.817187	3.292443	2.548594	367.389740	28.501532	38.206711	65.642738	2360.000000	94.638123	1.976066	7449.185059		1
1515.999390	388.163696	2.603360	1.457554	1.661694	1.938059	3.180699	2.589015	401.199402	28.678331	45.887493	86.708046	2410.000000	112.776268	2.052218	7161.113770		1
1424.740234	259.895599	2.417508	1.239862	1.474939	1.670004	3.153736	2.414799	261.521759	17.372505	29.849640	46.773918	2534.000000	65.502975	1.816261	6276.740234		1
1447.328857	262.305145	2.452270	1.293445	1.557837	1.685766	3.160567	2.418807	283.315063	19.653713	36.127453	48.502655	2551.000000	50.885086	1.706591	3440.753906		1
717.145752	177.563232	2.173065	1.033993	1.257439	1.494959	2.855608	2.249353	148.958282	10.814160	18.090000	31.257837	2587.000000	28.807131	1.459500	4376.594238		1
1754.600708	319.446198	2.418489	1.312914	1.467396	1.673498	3.244178	2.504398	262.113495	20.554834	29.335655	47.151791	2633.000000	54.301735	1.734814	4388.675293		1
1201.099365	373.502686	2.439147	1.291404	1.524251	1.732682	3.079579	2.572294	274.882477	19.561562	33.438786	54.035824	2658.000000	48.970337	1.689933	3812.082764		1
779.316040	248.053146	2.203578	0.975903	1.321279	1.523896	2.891714	2.394545	159.800476	9.460264	20.954586	33.411518	2741.000000	33.280930	1.522195	3600.753418		1
436.479279	98.161285	1.891566	0.860955	0.948991	1.145016	2.639964	1.991940	77.905106	7.260307	8.891818	13.964188	2798.000000	15.758954	1.197527	3975.935547		1
562.902283	111.501724	1.978590	0.736123	0.880778	1.047253	2.750433	2.047282	95.189812	5.446568	7.599370	11.149430	2841.000000	10.916183	1.038071	3967.504150		1
907.857971	179.865234	2.248725	1.088365	1.318370	1.551293	2.958018	2.254947	177.306686	12.256455	20.814680	35.587158	2933.000000	78.594872	1.895394	9998.000000		1
485.196472	100.889877	1.905187	0.722420	0.958847	1.179937	2.685918	2.003848	80.387192	5.277396	9.095927	15.133420	2983.000000	0.000000	0.000000	0.000000		1
781.792236	168.915527	2.279054	1.255745	1.458761	1.644400	2.893091	2.227669	190.131439	18.019608	28.758146	44.096073	3041.000000	43.500038	1.638490	4231.668945		1
1536.388184	431.459381	2.562922	1.374699	1.664357	1.856921	3.186501	2.634940	365.528717	23.697315	46.169701	71.931816	3093.000000	72.875496	1.862581	3893.077637		1
920.066772	134.939117	2.313237	1.124537	1.285428	1.604539	2.963819	2.130138	205.701416	13.320998	19.294249	40.228989	3113.000000	48.389420	1.684750	5742.364258		1
786.303650	181.524902	2.312809	1.177243	1.288536	1.533910	2.895590	2.258936	205.498672	15.039830	19.432837	34.190857	3173.000000	31.005383	1.491437	3492.654785		1
1571.569336	236.832962	2.575127	1.400526	1.670286	1.916651	3.196334	2.374442	375.947205	25.149313	46.804344	82.537399	3211.000000	85.496025	1.931946	3593.385010		1
466.776855	93.433365	1.995508	0.942903	1.073415	1.288038	2.669109	1.970502	98.970932	8.768044	11.841730	19.410557	3243.000000	16.536953	1.218455	3974.385986		1
721.416260	229.345520	2.039959	0.874283	1.062308	1.360875	2.858186	2.360490	109.637436	7.486576	11.542714	22.954906	3258.000000	18.499187	1.267153	3700.954346		1
557.360840	94.697624	2.207921	1.092687	1.257085	1.568403	2.746136	1.976339	161.406357	12.379032	18.075266	37.017197	3320.000000	37.152065	1.569983	4241.792969		1
531.071411	129.695496	1.958052	0.793062	1.072198	1.257810	2.725153	2.112925	90.792931	6.209579	11.808591	18.105492	3333.000000	19.958035	1.300118	5029.244141		1
933.202209	207.354614	2.360312	1.176645	1.381624	1.664958	2.969976	2.316714	229.251404	15.019148	24.078182	46.233624	3377.000000	59.535877	1.774779	7591.445801		1
1227.034546	231.274170	2.341069	1.209110	1.463652	1.716885	3.088857	2.364127	219.315048	16.184906	29.083872	52.105698	3431.000000	91.281258	1.960382	9998.000000		1
660.757629	133.123825	2.181432	1.116178	1.224699	1.406192	2.820042	2.124256	151.855896	13.067060	16.776390	25.479551	3516.000000	26.913492	1.429970	4043.238037		1
1234.196655	314.452881	2.467717	1.332159	1.508363	1.676286	3.091384	2.497555	293.573822	21.486179	32.237614	47.455479	3542.000000	42.838139	1.631831	2683.668457		1
640.085083	215.251328	2.340206	1.212624	1.345542	1.594690	2.806238	2.332946	218.880157	16.316387	22.158596	39.326954	3567.000000	43.942043	1.642880	4365.140137		1
1676.399536	386.587036	2.572534	1.414563	1.682277	1.898795	3.224378	2.587247	373.709442	25.975449	48.114601	79.212730	3590.000000	88.076363	1.944859	4553.978516		1
591.684448	103.871689	2.056024	0.862957	1.157829	1.308169	2.772090	2.016497	113.768883	7.293847	14.382307	20.331480	3618.000000	16.454264	1.216278	3545.043213		1
1590.266968	250.496063	2.481287	1.323340	1.555422	1.787913	3.201470	2.398801	302.891418	21.054245	35.927097	61.363968	3643.000000	134.256821	2.127936	9998.000000		1
803.069824	151.646469	2.233936	1.092736	1.363656	1.530490	2.904753	2.180832	171.370529	12.380430	23.102318	33.922668	3665.000000	40.794876	1.610606	5726.164062		1
724.078735	156.884384	2.237537	1.152835	1.294576	1.547513	2.859786	2.195580	172.797302	14.217886	19.704981	35.278721	3704.000000	30.774246	1.488187	3563.681885		1
672.811584	131.388336	2.152286	1.018393	1.266353	1.478664	2.827893	2.118557	141.999222	10.432614	18.465157	30.106771	3740.000000	29.346258	1.467553	7863.637695		1
326.337738	78.156090	1.853689	0.792336	1.300342	1.398056	2.513667	1.892963	71.398544	6.199199	19.968342	25.006693	3841.000000	24.995045	1.397854	5208.200684		1
1248.703857	211.464645	2.426299	1.330514	1.522334	1.720454	3.096459	2.325238	266.869781	21.404926	33.291534	52.535675	3873.000000	49.024036	1.690409	3109.305908		1
630.210144	139.547089	2.265868	1.176188	1.439009	1.579802	2.799485	2.144721	184.445541	15.003337	27.479513	38.001644	3890.000000	52.579651	1.720818	8557.923828		1
1537.084839	208.848740	2.482066	1.311889	1.550216	1.743669	3.186698	2.319832	303.435547	20.506363	35.498997	55.420303	3914.000000	71.126205	1.852030	6411.234375		1
833.569275	150.506821	2.307537	1.124412	1.215449	1.535273	2.920942	2.177556	203.019135	13.317165	16.422873	34.298344	3944.000000	29.993549	1.477028	2951.554199		1
610.814209	93.751190	2.001109	0.960301	1.226182	1.262354	2.785909	1.971977	100.255630	9.126431	16.833805	18.295904	3958.000000	20.693802	1.315840	3780.384521		1
913.638000	130.691879	2.292217	1.080605	1.211091	1.443100	2.960774	2.116249	195.982391	12.039411	16.258892	27.739599	4197.000000	31.057966	1.492173	4677.117676		1
1990.031738	470.663544	2.621911	1.471427	1.702833	1.885563	3.298860	2.672711	418.707855	29.609236	50.446716	76.835655	4247.000000	117.201004	2.068931	8862.094727		1
674.146606	84.974243	2.152044	0.997906	1.234558	1.483454	2.828754	1.929287	141.920090	9.951889	17.161610	30.440683	4480.000000	27.339777	1.436795	3867.472412		1
603.996582	112.421494	2.118034	0.999108	1.243660	1.381591	2.781034	2.050849	131.230377	9.979479	17.525068	24.076345	4519.000000	26.806404	1.428239	4594.013184		1
977.877380	204.520096	2.372887	1.153312	1.349416	1.627849	2.990284	2.310736	235.986221	14.233498	22.357155	42.447155	4550.000000	36.197052	1.558673	3727.490723		1
525.164429	131.185501	2.005002	0.958523	1.080854	1.392626	2.720295	2.117886	101.158432	9.089139	12.046318	24.695978	4630.000000	28.841055	1.460011	8143.414062		1
672.013306	171.926086	2.238609	1.126327	1.432021	1.515670	2.827378	2.235342	173.224243	13.376019	27.040911	32.784576	4716.000000	36.314709	1.560083	4815.337891		1
838.646545	279.044922	2.414999	1.253944	1.366698	1.667554	2.923579	2.445674	260.015625	17.945023	23.264742	46.510838	4760.000000	64.330292	1.808416	7047.500000		1
724.002258	222.341461	2.197200	1.094194	1.374083	1.519265	2.859740	2.347020	157.470795	12.422074	23.663736	33.057121	4787.000000	69.045242	1.839134	9998.000000		1
991.986755	251.717606	2.372672	1.225961	1.511080	1.744136	2.996506	2.400913	235.869843	16.825222	32.439964	55.479958	4829.000000	57.338291	1.758445	4478.171875		1
1670.974365	391.578827	2.544452	1.362967	1.524713	1.756697	3.222970	2.592819	350.309845	23.065704	33.474403	57.107994	4846.000000	52.500889	1.720167	3556.314941		1
669.740540	147.886749	2.463489	1.273221	1.385881	1.732203	2.825907	2.169929	290.729248	18.759501	24.315390	53.976334	4882.000000	51.876934	1.714974	3737.954346		1
604.098816	143.640564	2.004012	0.809902	1.053698	1.371503	2.781108	2.157277	100.928169	6.455093	11.316127	23.523552	5028.000000	21.395344	1.330319	3926.224121		1
871.917114	181.403320	2.183358	1.027596	1.251480	1.583434	2.940475	2.258645	152.530823	10.656048	17.843489	38.320702	5084.000000	55.896572	1.747385	9998.000000		1
1320.771362	289.629791	2.502197	1.422060	1.637192	1.833907	3.120828	2.461843	317.831299	26.427746	43.370235	68.219215	5115.000000	70.514641	1.848279	3920.802246		1
1541.247803	203.369537	2.451565	1.325463	1.486042	1.741399	3.187872	2.308286	282.855804	21.157417	30.622633	55.131432	5153.000000	121.802223	2.085655	9998.000000		1
665.466797	178.164215	2.273662	1.219585	1.428632	1.640043	2.823126	2.250820	187.785538	16.580027	26.830692	43.655914	5257.000000	40.639050	1.608944	4291.380371		1
753.534302	286.175537	2.209875	1.034815	1.295585	1.506643	2.877103	2.456633	162.134308	10.834643	19.750816	32.110207	5309.000000	29.056385	1.463242	4203.226562		1
773.629089	132.729736	2.320594	1.209753	1.357807	1.538181	2.888533	2.122968	209.215591	16.208862	22.793280	34.528725	5426.000000	34.304646	1.535353	3349.289307		1
1315.502197	459.459625	2.672661	1.572504	1.876830	2.092485	3.119092	2.662247	470.609344	37.368317	75.306076	123.732750	5502.000000	116.937851	2.067955	3928.156250		1
463.976044	160.302917	2.251351	1.185724	1.480357	1.754529	2.666496	2.204942	178.382172	15.336411	30.224358	56.823669	5532.000000	59.776936	1.776534	5506.435547		1
876.872864	150.161301	2.222115	1.070677	1.279716	1.512497	2.942937	2.176558	166.768677	11.767305	19.042147	32.545933	5563.000000	74.993446	1.875023	9998.000000		1
636.417053	132.028168	2.138600	0.953978	1.121747	1.443485	2.803742	2.120667	137.594009	8.994512	13.235713	27.764194	5638.000000	24.296965	1.385552	3639.828369		1
1599.784302	386.863007	2.561427	1.439804	1.658543	1.920993	3.204062	2.587557	364.273010	27.529861	45.555737	83.366768	5661.000000	79.662994	1.901257	3579.950195		1
893.452637	199.412781	2.290572	1.129316	1.214217	1.487852	2.951072	2.299753	195.241455	13.468410	16.376358	30.750479	5705.000000	28.788027	1.459212	3740.539551		1
1083.438110	277.090790	2.211313	1.161820	1.400668	1.557341	3.034804	2.442622	162.671967	14.515105	25.157537	36.086170	5747.000000	59.573490	1.775053	9998.000000		1
580.431030	126.677269	1.866773	0.685156	1.015053	1.269315	2.763751	2.102699	73.582253	4.843466	10.352680	18.591526	5761.000000	15.451582	1.188973	3704.117676		1
1280.741821	220.853485	2.422123	1.290967	1.201357	1.607057	3.107462	2.344104	264.315552	19.541918	15.898547	40.462883	5773.000000	35.163082	1.546087	3979.454102		1
1259.088867	219.440613	2.379507	1.255967	1.499641	1.629546	3.100056	2.341317	239.611313	18.028791	31.596661	42.613373	5818.000000	44.744202	1.650737	3487.582031		1
585.424072	134.438858	2.211547	1.064276	1.369438	1.544563	2.767471	2.128525	162.759811	11.595139	23.411955	35.039913	5838.000000	47.363537	1.675444	7856.109863		1
1005.645081	213.432556	2.177278	0.955997	1.200674	1.504107	3.002445	2.329261	150.410278	9.036435	15.873553	31.923225	5901.000000	30.575451	1.485373	4321.856934		1
1014.194641	178.784439	2.349547	1.213967	1.430937	1.547058	3.006121	2.252330	223.638504	16.366936	26.973473	35.241787	5944.000000	50.703697	1.705040	6979.937988		1
625.513855	92.359718	2.064777	0.889681	1.116875	1.254313	2.796237	1.965483	116.085182	7.756764	13.088062	17.960276	5968.000000	11.747644	1.069951	3934.883301		1
582.952148	163.942612	2.124007	0.929269	1.200544	1.443091	2.765633	2.214692	133.047638	8.497057	15.868802	27.739040	6008.000000	28.926628	1.461298	5615.135742		1
913.249268	268.407227	2.428542	1.347510	1.650516	1.833954	2.960589	2.428794	268.251343	22.259212	44.721455	68.226639	6080.000000	75.054428	1.875376	4478.911133		1
537.694519	127.694183	1.979151	0.776739	1.135520	1.313657	2.730536	2.106171	95.312668	5.980516	13.662177	20.590010	6155.000000	22.374033	1.349744	4675.338379		1
574.648315	159.661407	2.017270	0.892561	1.101846	1.177983	2.759402	2.203200	104.056793	7.808390	12.642872	15.065464	6258.000000	14.690933	1.167049	4569.021484		1
871.205872	230.070786	2.316048	1.152220	1.290785	1.501310	2.940121	2.361861	207.036987	14.197762	19.533731	31.718319	6272.000000	35.801151	1.553897	4585.880859		1
1034.582642	183.728363	2.340078	1.248363	1.350163	1.633792	3.014765	2.264176	218.815323	17.715879	22.395603	43.032051	6300.000000	43.701542	1.640497	5397.021973		1
880.609131	189.440491	2.281801	1.260697	1.409974	1.594476	2.944783	2.277473	191.337875	18.226231	25.702427	39.307587	6361.000000	47.086273	1.672894	5707.706543		1
465.297394	140.771103	1.902981	0.689580	1.020405	1.085310	2.667731	2.148514	79.979889	4.893055	10.481047	12.170532	6447.000000	10.585310	1.024704	5148.621582		1
449.154846	78.553207	2.116594	0.952699	1.160135	1.497255	2.652396	1.895164	130.795975	8.968080	14.458887	31.423534	6494.000000	40.620510	1.608745	6288.368164		1
658.928406	109.417801	2.060353	0.932280	1.076581	1.341419	2.818838	2.039088	114.908806	8.556190	11.928372	21.949217	6516.000000	21.283867	1.328050	3746.645508		1
1341.333618	357.031311	2.389867	1.261421	1.530412	1.736495	3.127537	2.552706	245.395737	18.256657	33.916599	54.512398	6574.000000	55.868610	1.747168	3636.418213		1
857.588379	266.404480	2.136943	0.999054	1.379285	1.600870	2.933279	2.425542	137.070236	9.978241	23.948858	39.890526	6606.000000	36.620277	1.563722	2763.634766		1
896.975037	236.614288	2.262890	1.076402	1.328314	1.541230	2.952780	2.374041	183.185043	11.923462	21.296764	34.772041	6652.000000	85.187492	1.930376	9998.000000		1
739.532288	187.345428	2.044382	0.891995	1.049078	1.305666	2.868957	2.272643	110.759674	7.798209	11.196384	20.214653	6686.000000	22.543379	1.353019	4358.570801		1
751.036316	169.956146	2.102360	0.976634	1.136092	1.400677	2.875661	2.230337	126.578651	9.476195	13.680184	25.158056	6730.000000	26.865030	1.429187	4665.517090		1
902.890991	322.188232	2.434474	1.298343	1.409113	1.655616	2.955635	2.508110	271.940399	19.876629	25.651520	45.249695	6797.000000	42.556290	1.628964	3180.131592		1
1030.435059	177.655655	2.332383	1.181384	1.415565	1.660793	3.013021	2.249579	214.972427	15.183928	26.035419	45.792347	6820.000000	84.489769	1.926804	9998.000000		1
808.443176	214.898529	2.206369	0.993712	1.260164	1.490712	2.907650	2.332233	160.830597	9.856263	18.203873	30.953630	6955.000000	62.842777	1.798255	9998.000000		1
441.847748	47.085274	2.064783	0.809166	1.094256	1.251302	2.645273	1.672885	116.086945	6.444153	12.423831	17.836182	6977.000000	18.366323	1.264022	6467.941895		1
499.785767	30.528204	1.916495	0.837326	0.995573	1.264426	2.698784	1.484701	82.507774	6.875847	9.898586	18.383385	6998.000000	13.301787	1.123910	5456.440430		0
1725.912720	279.830444	2.683439	1.550786	1.725810	1.944667	3.237019	2.446895	482.434937	35.545635	53.187607	88.037430	7020.000000	85.467285	1.931800	3837.566650		1
1267.491577	119.470787	2.425381	1.218232	1.524491	1.735501	3.102945	2.077262	266.306244	16.528440	33.457275	54.387703	7090.000000	68.999771	1.838848	9555.546875		1
813.850037	77.409012	2.168368	1.090111	1.343338	1.499522	2.910544	1.888792	147.356201	12.305845	22.046440	31.587996	7103.000000	44.247715	1.645891	6672.026855		1
1781.536133	299.723663	2.489499	1.345789	1.569360	1.810490	3.250795	2.476721	308.672913	22.171213	37.098808	64.638290	7125.000000	104.353439	2.018507	9998.000000		1
1055.451416	195.844162	2.392727	1.214407	1.494883	1.763288	3.023438	2.291911	247.016998	16.383505	31.252407	57.981243	7144.000000	51.412262	1.711067	3786.671631		1
1050.117798	250.242523	2.103755	1.028940	1.180561	1.338440	3.021238	2.398361	126.985672	10.689068	15.155180	21.799170	7214.000000	27.650349	1.441701	7407.118652		1
1271.732422	180.838303	2.355886	1.240762	1.458071	1.651230	3.104396	2.257290	226.927109	17.408520	28.712509	44.795040	7254.000000	45.353539	1.656611	3320.852051		1
840.239319	64.685524	2.210832	1.100966	1.172603	1.417781	2.924403	1.810807	162.491928	12.617279	14.880001	26.168617	7285.000000	26.994772	1.431280	3283.523193		1
1563.442993	263.768158	2.358699	1.197107	1.313580	1.554611	3.194082	2.421222	228.401398	15.743710	20.586376	35.860062	7301.000000	32.333965	1.509659	3645.713867		1
1525.000732	257.011566	2.477655	1.311889	1.404461	1.751742	3.183270	2.409953	300.368652	20.506363	25.378216	56.460213	7341.000000	78.628441	1.895580	7131.472168		1
648.625244	278.045776	2.178510	0.996382	1.153996	1.250247	2.811994	2.444116	150.837616	9.917033	14.255937	17.792900	7369.000000	14.343646	1.156660	3936.186035		1
1159.454468	101.947594	2.417399	1.284122	1.493183	1.735610	3.064254	2.008377	261.455994	19.236313	31.130308	54.401440	7398.000000	52.271992	1.718269	3658.865234		1
413.958832	82.851265	1.998500	0.932888	0.949961	1.207796	2.616957	1.918299	99.655289	8.568168	8.911702	16.135996	7433.000000	17.027151	1.231142	3127.241455		1
586.183167	165.508850	2.142528	1.078380	1.223162	1.446485	2.768033	2.218821	138.844376	11.977882	16.717138	27.956644	7467.000000	25.509317	1.406699	3961.070312		1
1253.893921	181.301941	2.434913	1.277485	1.506913	1.748402	3.098261	2.258402	272.215729	18.944565	32.130169	56.027641	7504.000000	58.243946	1.765251	3787.720459		1
476.404236	99.962128	2.002840	0.872352	1.108909	1.349637	2.677976	1.999835	100.655983	7.453356	12.850175	22.368494	7570.000000	22.716301	1.356338	4539.562988		1
901.351196	196.272018	2.353926	1.265779	1.415386	1.555212	2.954894	2.292858	225.905289	18.440762	26.024719	35.909691	7697.000000	38.801495	1.588848	4655.104492		1
426.868134	94.250763	2.064696	0.960181	1.124254	1.367628	2.630294	1.974285	116.063583	9.123916	13.312334	23.314611	7726.000000	19.596975	1.292189	3702.375244		1
584.988464	120.926575	2.044995	0.817175	0.876236	1.201406	2.767147	2.082522	110.916153	6.564095	7.520314	15.900344	7782.000000	14.009433	1.146421	3546.397217		1
608.138489	121.936256	1.999903	0.890273	1.109602	1.345915	2.784003	2.086133	99.977699	7.767345	12.870698	22.177641	7795.000000	20.733572	1.316674	4168.247070		1
1152.752075	342.589752	2.636678	1.490080	1.680589	1.889491	3.061736	2.534774	433.189178	30.908672	47.927940	77.533859	7845.000000	93.721184	1.971838	6079.006836		1
1183.730103	101.752632	2.430283	1.344520	1.576554	1.711994	3.073253	2.007546	269.328735	22.106491	37.718479	51.522118	7872.000000	49.197548	1.691943	3486.771729		1
632.306458	117.672417	2.195101	1.051484	1.380086	1.530494	2.800928	2.070675	156.711411	11.258592	23.993097	33.922985	7890.000000	34.119915	1.533008	3502.007568		1
551.294556	122.771614	2.045617	0.973578	1.160895	1.364139	2.741384	2.089098	111.075066	9.409756	14.484201	23.128031	7925.000000	55.239563	1.742250	9998.000000		1
1171.501953	254.675659	2.347340	1.314375	1.491782	1.738932	3.068743	2.405988	222.504929	20.624107	31.030010	54.819080	7964.000000	79.646973	1.901169	8220.415039		1
477.622345	50.494987	2.003892	0.910862	1.050588	1.333692	2.679085	1.703248	100.900101	8.144459	11.235394	21.562160	8017.000000	21.417953	1.330778	5190.940918		1
875.146606	257.259277	2.456984	1.247021	1.386967	1.615508	2.942081	2.410371	286.407440	17.661221	24.376280	41.257957	8083.000000	37.330029	1.572058	3493.402100		1
1736.852661	338.338531	2.654970	1.612458	1.761672	1.975067	3.239763	2.529351	451.825134	40.969284	57.765995	94.420654	8105.000000	96.735023	1.985584	3682.465820		1
770.236633	146.305038	2.085949	0.885186	1.067369	1.427854	2.886624	2.165259	121.884750	7.676909	11.678028	26.782700	8119.000000	25.218838	1.401725	3656.308594		1
683.607727	204.820419	2.299493	1.111740	1.303837	1.509929	2.834807	2.311373	199.293289	12.934222	20.129688	32.354080	8213.000000	73.834938	1.868262	9998.000000		1
564.305176	154.849884	2.060778	0.811482	1.129966	1.292178	2.751514	2.189911	115.021202	6.478610	13.488573	19.596458	8300.000000	19.520334	1.290487	4475.292480		1
689.126892	165.457214	2.223710	1.138732	1.285892	1.468830	2.838299	2.218686	167.382278	13.763593	19.314890	29.432718	8372.000000	39.086857	1.592031	6291.713867		1
519.546509	112.823120	2.159825	1.054263	1.210227	1.500939	2.715624	2.052398	144.485825	11.330860	16.226591	31.691248	8386.000000	30.042513	1.477736	3315.231201		1
1252.237915	171.267929	2.305362	1.092426	1.300925	1.573235	3.097687	2.233676	202.005066	12.371606	19.995173	37.431282	8410.000000	40.391407	1.606289	4054.621826		1
1243.107056	395.550659	2.519443	1.405028	1.656984	1.844685	3.094509	2.597202	330.706879	25.411356	45.392513	69.933495	8427.000000	74.666100	1.873123	4558.767578		1
329.665497	72.475426	1.800912	0.683840	1.016688	1.239951	2.518074	1.860191	63.228416	4.828813	10.391729	17.376059	8477.000000	18.609484	1.269734	4579.447266		1
183.862762	27.465338	1.688182	0.547128	0.840437	1.196450	2.264494	1.438785	48.773243	3.524746	6.925277	15.719913	8490.000000	14.159446	1.151046	4309.249023		0
832.206360	141.706406	2.115189	1.036501	1.294633	1.493136	2.920231	2.151390	130.373459	10.876806	19.707575	31.126875	8533.000000	54.889732	1.739491	9998.000000		1
387.422089	25.985392	1.861786	0.642015	0.809117	1.125690	2.588184	1.414729	72.742104	4.385459	6.443434	13.356414	8562.000000	16.595388	1.219987	4918.531738		0
366.055359	80.464607	2.021398	0.923806	1.029215	1.216085	2.563547	1.905605	105.050507	8.390850	10.695855	16.446949	8622.000000	42.379959	1.627161	9998.000000		1
559.580566	197.330215	2.302698	1.142129	1.456259	1.612269	2.747863	2.295194	200.769791	13.871676	28.592966	40.951397	8652.000000	100.437431	2.001896	9998.000000		1
491.158325	81.111153	2.035276	0.991012	1.354466	1.464361	2.691221	1.909081	108.461617	9.795175	22.618639	29.131386	8669.000000	31.361519	1.496397	4701.712402		1
595.729797	110.002617	2.056984	0.979861	1.180192	1.504797	2.775049	2.041403	114.020706	9.546866	15.142323	31.974012	8696.000000	31.660526	1.500518	3733.259521		1
1464.595215	260.195862	2.441154	1.298508	1.347582	1.603212	3.165718	2.415300	276.155853	19.884214	22.262886	40.106255	8736.000000	43.169697	1.635179	4270.629395		1
645.531067	180.626053	2.138531	1.036748	1.235909	1.413461	2.809917	2.256780	137.572327	10.882995	17.215071	25.909609	8755.000000	29.758345	1.473609	6102.199707		1
123.714066	77.852402	1.677261	0.747904	0.867500	1.246770	2.092419	1.891272	47.562126	5.596336	7.370547	17.651039	8842.000000	23.821465	1.376969	6871.349609		0
473.944214	193.844604	2.221265	1.080450	1.464099	1.633084	2.675727	2.287454	166.442703	12.035098	29.113779	42.961937	8882.000000	43.143799	1.634918	3923.116943		1
597.477173	140.427643	2.057127	0.951247	1.241456	1.395878	2.776321	2.147453	114.058197	8.938134	17.436350	24.881599	8929.000000	23.784483	1.376294	4355.401367		1
701.632751	150.101486	2.061741	0.852271	1.090233	1.325868	2.846110	2.176385	115.276581	7.116569	12.309279	21.177181	8993.000000	17.560453	1.244536	4089.713379		1
508.377563	144.276199	2.060510	0.911420	1.096033	1.355014	2.706186	2.159195	114.950249	8.154920	12.474778	22.647186	9022.000000	22.893522	1.359713	6710.256836		1
800.529236	145.284973	2.159594	1.075479	1.187068	1.388874	2.903377	2.162221	144.408966	11.898148	15.383964	24.483524	9069.000000	25.804552	1.411696	4095.399902		1
701.877441	111.195488	2.325937	1.181165	1.357341	1.525354	2.846261	2.046087	211.805359	15.176262	22.768845	33.523834	9079.000000	39.707542	1.598873	5010.259766		1
795.384399	158.045273	2.181821	0.997061	1.283107	1.474427	2.900577	2.198781	151.991959	9.932565	19.191435	29.814463	9099.000000	48.298859	1.683937	9998.000000		1
1652.886597	381.272247	2.556969	1.413074	1.734650	1.872374	3.218243	2.581235	360.552582	25.886572	54.281219	74.537392	9155.000000	102.593117	2.011118	6912.220703		1
309.681305	43.290897	1.741099	0.624375	0.928298	1.064717	2.490915	1.636397	55.093342	4.210897	8.478091	11.606917	9195.000000	16.117785	1.207305	5481.476074		1
385.476349	168.529190	2.115377	0.954931	1.088010	1.399923	2.585998	2.226675	130.429916	9.014276	12.246433	25.114416	9239.000000	33.327465	1.522802	7064.718262		1
450.674805	109.750351	2.006372	0.932777	1.251455	1.290275	2.653863	2.040406	101.477966	8.565971	17.842489	19.510775	9285.000000	20.145855	1.304186	3920.764160		1
824.840881	151.381912	2.264314	1.248278	1.393424	1.530933	2.916370	2.180074	183.786743	17.712446	24.741375	33.957325	9301.000000	34.754467	1.541011	3955.916504		1
1367.041382	312.161438	2.398443	1.273362	1.492896	1.699397	3.135782	2.494379	250.289551	18.765570	31.109707	50.049240	9345.000000	78.726517	1.896121	8438.113281		1
806.334717	230.980530	2.144806	0.916483	1.243446	1.464975	2.906515	2.363575	139.574524	8.250546	17.516443	29.172590	9369.000000	25.154181	1.400610	4701.815918		1
658.329346	139.173416	2.096814	1.017891	1.235667	1.322704	2.818443	2.143556	124.972450	10.420556	17.205488	21.023460	9391.000000	24.404400	1.387468	4523.956055		1
1701.885376	304.282745	2.637872	1.502419	1.848905	2.011958	3.230930	2.483277	434.381592	31.799372	70.616249	102.791580	9408.000000	105.920303	2.024979	3711.396484		1
405.890381	97.780655	1.832160	0.689920	1.040126	0.872784	2.608409	1.990253	67.945435	4.896889	10.967960	7.460783	9427.000000	9.557028	0.980323	4362.737305		1
1821.645874	189.896866	2.479485	1.375540	1.568820	1.810120	3.260464	2.278518	301.637238	23.743231	37.052692	64.583313	9446.000000	67.143593	1.827005	4055.823242		1
917.705933	268.719299	2.323508	1.238463	1.442071	1.678221	2.962703	2.429299	210.624176	17.316607	27.673918	47.667374	9480.000000	73.803612	1.868078	9039.054688		1
543.058350	153.290207	1.396731	0.460301	0.758839	0.985245	2.734847	2.185514	24.930471	2.886028	5.739036	9.665970	9517.000000	18.203794	1.260162	9998.000000		1
1263.806396	219.308655	2.454848	1.318367	1.449527	1.744349	3.101681	2.341056	285.001984	20.814562	28.153126	55.507149	9563.000000	65.234932	1.814480	6180.301758		1
589.200867	150.108063	2.139637	1.050835	1.306657	1.506658	2.770263	2.176404	137.922958	11.241782	20.260809	32.111282	9667.000000	28.817926	1.459663	3502.648926		1
1379.866821	321.309509	2.542408	1.397050	1.589642	1.801208	3.139837	2.506924	348.665009	24.948797	38.872498	63.271416	9703.000000	89.142670	1.950086	7632.352539		1
751.988770	203.383072	2.285566	1.197360	1.364340	1.563945	2.876211	2.308315	193.004013	15.752892	23.138731	36.639084	9743.000000	41.959618	1.622831	4663.405273		1
520.912170	100.100197	1.805868	0.672504	0.994756	1.084407	2.716764	2.000435	63.954056	4.704399	9.879980	12.145258	9785.000000	12.488000	1.096493	4237.372070		1
389.281586	102.881058	1.876898	0.755545	1.028307	1.201041	2.590264	2.012336	75.317932	5.695675	10.673496	15.886969	9802.000000	24.126398	1.382493	9998.000000		1
296.088684	90.563828	1.861877	0.857124	1.127126	1.218935	2.471422	1.956955	72.757393	7.196544	13.400653	16.555233	9845.000000	16.969055	1.229658	5397.331055		1
1666.680542	312.758759	2.467793	1.371088	1.534046	1.774346	3.221852	2.495209	293.624847	23.501072	34.201599	59.476524	9875.000000	62.915588	1.798758	4539.568848		1
1244.111328	262.822113	2.355205	1.203570	1.368011	1.695453	3.094859	2.419662	226.571121	15.979760	23.335175	49.596703	9990.000000	48.791950	1.688348	5834.117188		1
755.443787	178.780334	2.079375	1.027398	1.289663	1.572088	2.878202	2.252320	120.053444	10.651176	19.483303	37.332581	10031.000000	45.225384	1.655382	7866.243164		1
1321.192139	278.674774	2.450800	1.303931	1.562805	1.795705	3.120966	2.445098	282.358154	20.134039	36.543098	62.474827	10106.000000	88.553352	1.947205	9998.000000		1
1007.444397	244.006668	2.395863	1.346362	1.421077	1.664457	3.003221	2.387402	248.807297	22.200439	26.368015	46.180359	10147.000000	166.074799	2.220304	9998.000000		1
562.393738	177.298065	2.174084	1.062571	1.044756	1.342546	2.750041	2.248704	149.308243	11.549702	11.085506	22.006233	10230.000000	21.490669	1.332250	3080.096191		1
1492.767700	203.939865	2.521754	1.387090	1.595042	1.784161	3.173992	2.309502	332.471436	24.383146	39.358814	60.836090	10282.000000	80.652534	1.906618	8512.605469		1
813.879822	179.558960	2.543453	1.436403	1.643224	1.818653	2.910560	2.254207	349.505005	27.315092	43.976891	65.864777	10329.000000	94.420563	1.975067	9998.000000		1
960.216125	415.419769	2.682309	1.506143	1.650055	1.919800	2.982369	2.618487	481.181702	32.073231	44.674061	83.138023	10374.000000	93.700348	1.971741	5321.125000		1
608.394531	162.510544	2.052262	0.935559	1.291727	1.413528	2.784185	2.210881	112.787827	8.621031	19.576136	25.913641	10387.000000	31.720957	1.501346	6051.147461		1
1419.812866	263.740448	2.460286	1.316063	1.621127	1.789745	3.152231	2.421177	288.593384	20.704401	41.795219	61.623337	10428.000000	57.482925	1.759539	3804.082764		1
457.855591	143.616928	2.113333	0.931802	1.300998	1.488531	2.660728	2.157206	129.817276	8.546766	19.998526	30.798632	10454.000000	32.533112	1.512326	4217.520996		1
442.486603	37.816978	1.899747	0.803947	1.191238	1.367642	2.645900	1.577687	79.386650	6.367173	15.532373	23.315371	10517.000000	23.755007	1.375755	3994.111816		1
509.120209	147.182388	2.026486	0.961502	1.311506	1.353396	2.706820	2.167856	106.288376	9.151706	20.488316	22.562939	10545.000000	74.072044	1.869654	9998.000000		1
684.983643	209.176178	2.162858	1.100191	1.255755	1.177597	2.835680	2.320512	145.498505	12.594800	18.020006	15.052088	10578.000000	16.163832	1.208544	4391.274902		1
745.355347	160.544083	2.141533	1.034683	1.053774	1.136719	2.872363	2.205594	138.526581	10.831368	11.318123	13.699948	10614.000000	19.243298	1.284279	6799.078125		1
562.794189	88.357529	1.991336	0.903211	1.070323	1.310540	2.750350	1.946244	98.024734	8.002237	11.757723	20.442799	10653.000000	18.417137	1.265222	4022.092773		1
410.480927	184.799698	2.069865	1.016267	1.230731	1.424916	2.613293	2.266701	117.453094	10.381667	17.011044	26.602108	10680.000000	30.493988	1.484214	4942.764160		1
968.635010	174.108627	2.275334	1.169715	1.217106	1.412720	2.986160	2.240820	188.509903	14.781381	16.485640	25.865450	10775.000000	27.891651	1.445474	4759.937500		1
617.564636	114.970734	2.081619	1.007819	1.224866	1.442353	2.790682	2.060587	120.675354	10.181671	16.782858	27.691925	10796.000000	26.759172	1.427473	3347.802002		1
1205.570557	387.800507	2.536817	1.412607	1.490398	1.662554	3.081193	2.588608	344.204651	25.858742	30.931271	45.978409	10812.000000	50.170692	1.700450	4706.906738		1
1275.718628	249.125671	2.458371	1.362345	1.533403	1.802135	3.105755	2.396419	287.323364	23.032684	34.150970	63.406612	10857.000000	130.408844	2.115307	9998.000000		1
1080.053711	286.075470	2.308292	1.224320	1.305423	1.633171	3.033445	2.456481	203.372299	16.761776	20.203314	42.970520	10936.000000	40.825207	1.610928	3773.494141		1
1011.044861	249.603210	2.327550	1.410419	1.580340	1.722692	3.004771	2.397250	212.593552	25.728779	38.048717	52.807060	10974.000000	51.038765	1.707900	3400.099609		1
832.619995	330.017578	2.550025	1.430319	1.602273	1.911550	2.920447	2.518537	354.834198	26.935102	40.019611	81.573708	10999.000000	82.483315	1.916366	4028.067627		1
740.237671	93.936615	2.037608	0.977046	1.016946	1.311850	2.869371	1.972835	109.045517	9.485179	10.397918	20.504526	11014.000000	27.521881	1.439678	8907.243164		1
364.261597	127.945885	2.042296	0.960134	1.162964	1.451458	2.561413	2.107026	110.229042	9.122918	14.553395	28.278578	11055.000000	32.925995	1.517539	4998.695801		1
1205.754883	245.450836	2.443516	1.288667	1.577851	1.735018	3.081259	2.389965	277.662079	19.438705	37.831272	54.327255	11075.000000	65.092377	1.813530	6736.554688		1
1087.235962	321.052704	2.455992	1.320276	1.609219	1.748921	3.036324	2.506576	285.753754	20.906235	40.664837	56.094639	11096.000000	56.796211	1.754319	3997.871094		1
476.312714	159.794006	2.098887	0.977069	1.294237	1.432600	2.677892	2.203561	125.570282	9.485698	19.689608	27.076965	11146.000000	34.002338	1.531509	8304.981445		1
453.778687	119.524529	2.069766	0.914258	1.161176	1.318115	2.656844	2.077457	117.426544	8.208383	14.493585	20.802464	11206.000000	19.624357	1.292795	4614.445801		1
419.821289	108.709526	1.965690	0.792990	1.023412	1.288389	2.623065	2.036268	92.403923	6.208541	10.553874	19.426249	11232.000000	20.581516	1.313477	5309.259766		1
715.202881	370.364563	2.522416	1.392371	1.599978	1.893804	2.854429	2.568630	332.978363	24.681444	39.808674	78.307655	11252.000000	81.748398	1.912479	4046.949707		1
378.770874	121.976341	2.007894	0.878834	1.122351	1.382293	2.578377	2.086276	101.834244	7.565432	13.254120	24.115314	11279.000000	42.500359	1.628393	9998.000000		1
604.388184	129.602341	2.126415	1.068291	1.352331	1.435896	2.781316	2.112613	133.787292	11.702823	22.507681	27.283270	11317.000000	31.743250	1.501651	5098.396484		1
1286.776733	352.796051	2.448669	1.317833	1.537407	1.789938	3.109503	2.547524	280.975708	20.788967	34.467278	61.650646	11373.000000	73.753220	1.867781	5540.540039		1
877.464294	158.885254	2.274371	1.154815	1.365889	1.551704	2.943229	2.201084	188.092468	14.282847	23.221420	35.620815	11413.000000	41.439465	1.617414	4623.608887		1
933.445923	144.773697	2.298557	1.150083	1.521549	1.562111	2.970089	2.160690	198.864548	14.128089	33.231445	36.484726	11483.000000	41.116337	1.614014	3535.889404		1
528.682861	111.383980	2.031062	0.919732	1.079893	1.263531	2.723195	2.046823	107.414284	8.312512	12.019687	18.345573	11493.000000	14.573777	1.163572	3560.504395		1
1529.160034	193.094360	2.427962	1.293896	1.483013	1.755637	3.184453	2.285770	267.893372	19.674156	30.409781	56.968727	11524.000000	62.880726	1.798518	5043.848145		1
416.109070	55.386887	1.801614	0.763509	0.942669	1.131166	2.619207	1.743407	63.330669	5.801083	8.763332	13.525906	11540.000000	12.561675	1.099048	4667.121582		1
1818.125244	450.139557	2.659851	1.540644	1.756520	1.981959	3.259624	2.653347	456.930939	34.725166	57.084675	95.931099	11558.000000	98.114098	1.991731	4727.178223		1
1784.936890	426.783020	2.562170	1.403295	1.588042	1.810873	3.251623	2.630207	364.897003	25.310181	38.729481	64.695305	11623.000000	193.560867	2.286818	9998.000000		1
534.985474	183.685928	2.062412	1.010480	1.185200	1.369635	2.728342	2.264076	115.454735	10.244237	15.317924	23.422615	11711.000000	46.235363	1.664974	9998.000000		1
897.252747	170.896805	2.233655	1.106272	1.335583	1.609489	2.952915	2.232734	171.259781	12.772396	21.656229	40.690113	11739.000000	42.341396	1.626765	5303.017578		1
617.096863	168.468613	2.103166	1.038975	1.217426	1.443871	2.790353	2.226519	126.813622	10.938933	16.497816	27.788910	11774.000000	28.637995	1.456943	5355.833984		1
1078.824219	260.724335	2.397529	1.225536	1.364081	1.609862	3.032951	2.416182	249.763641	16.808771	23.124956	40.725086	11790.000000	78.088150	1.892585	9998.000000		1
576.376526	108.365952	2.085311	0.976532	1.072197	1.473785	2.760706	2.034893	121.705795	9.473959	11.808551	29.770424	11822.000000	52.160351	1.717340	9998.000000		1
1308.045654	190.905869	2.306938	1.223525	1.332080	1.606284	3.116623	2.280819	202.739258	16.731112	21.482265	40.390976	11858.000000	44.028580	1.643735	4321.756836		1
1102.367432	165.066574	2.291665	1.210343	1.420156	1.662126	3.042326	2.217659	195.733322	16.230904	26.312157	45.933170	11893.000000	85.886360	1.933924	9998.000000		1
476.681335	142.037872	1.972515	0.833903	0.965373	1.447020	2.678228	2.152404	93.867340	6.821866	9.233637	27.991100	11918.000000	26.273699	1.419521	4515.873047		1
768.806030	158.663742	2.124432	1.015895	1.094489	1.197533	2.885817	2.200478	133.177887	10.372764	12.430499	15.759161	12008.000000	16.465355	1.216571	3402.503662		1
2303.559326	668.671082	2.711686	1.598034	1.817881	2.016369	3.362399	2.825212	514.856079	39.630920	65.747749	103.841110	12035.000000	126.603088	2.102444	4975.997559		1
1195.033081	226.422348	2.436849	1.319954	1.591714	1.742900	3.077380	2.354919	273.432068	20.890743	39.058361	55.322285	12065.000000	56.504913	1.752086	3852.648682		1
252.854645	54.652901	1.860412	0.814350	1.054131	1.131388	2.402871	1.737613	72.512360	6.521532	11.327426	13.532813	12093.000000	17.463808	1.242139	6220.410156		1
572.278381	151.156647	2.037029	0.983943	1.058128	1.307040	2.757607	2.179427	108.900261	9.637022	11.432156	20.278696	12124.000000	19.259115	1.284636	4199.114746		1
555.331177	144.427002	1.970125	0.735655	1.122089	1.252669	2.744552	2.159648	93.352394	5.440699	13.246135	17.892399	12164.000000	18.599583	1.269503	5706.020020		1
1487.721924	711.965454	2.722794	1.597131	1.850500	2.083832	3.172522	2.852459	528.194946	39.548588	70.876175	121.292030	12185.000000	129.503113	2.112280	4808.461914		1
2126.094482	421.463165	2.795956	1.655383	1.855440	2.034020	3.327583	2.624760	625.109070	45.225498	71.686943	108.148430	12211.000000	117.367592	2.069548	4274.958496		1
711.272522	160.366486	2.184661	1.065651	1.268442	1.266628	2.852036	2.205114	152.989182	11.631912	18.554195	18.476856	12301.000000	20.996120	1.322139	3878.180176		1
745.706360	144.530746	2.127609	0.995023	1.260097	1.247361	2.872568	2.159960	134.155579	9.886049	18.201077	17.675074	12327.000000	17.927275	1.253514	3575.283936		1
1695.232544	357.938385	2.678044	1.564510	1.721284	2.010987	3.229229	2.553808	476.479126	36.686836	52.636093	102.562195	12387.000000	110.528717	2.043475	4007.214355		1
1323.199707	164.763916	2.260317	1.116816	1.347797	1.460811	3.121625	2.216862	182.103088	13.086266	22.273945	28.894258	12420.000000	29.739681	1.473336	4482.337891		1
874.906677	291.162628	2.512163	1.405092	1.678640	1.857198	2.941962	2.464136	325.209625	25.415110	47.713409	71.977776	12498.000000	85.689621	1.932928	5328.084473		1
1349.154907	354.233673	2.475252	1.298257	1.577204	1.794230	3.130062	2.549290	298.711365	19.872715	37.774937	62.262974	12516.000000	62.474762	1.795705	3978.139404		1
1037.044556	182.000473	2.305591	1.150692	1.333130	1.580287	3.015797	2.260072	202.111313	14.147893	21.534252	38.044048	12535.000000	52.078964	1.716662	6703.293945		1
711.689148	197.294525	2.238154	1.122717	1.313092	1.572696	2.852290	2.295115	173.042969	13.265300	20.563259	37.384846	12563.000000	36.925690	1.567329	3896.350586		1
502.595917	127.533592	2.043991	0.985887	1.218615	1.393211	2.701219	2.105625	110.659981	9.680264	16.543015	24.729277	12583.000000	29.515760	1.470054	4294.889160		1
444.473206	113.429176	1.803809	0.601835	0.830071	1.154103	2.647846	2.054725	63.651485	3.997925	6.761934	14.259450	12598.000000	10.535386	1.022650	4892.610352		1
1990.672363	411.834869	2.572574	1.363421	1.594122	1.850813	3.299000	2.614723	373.743622	23.089821	39.275524	70.927246	12614.000000	67.154404	1.827075	3644.156006		1
871.953369	194.482803	2.322249	1.248656	1.509893	1.720922	2.940493	2.288881	210.014618	17.727858	32.351368	52.592331	12711.000000	50.376011	1.702224	4317.019043		1
571.129211	118.607758	2.057498	0.918609	1.047943	1.355636	2.756734	2.074113	114.155701	8.291032	11.167158	22.679647	12733.000000	18.656275	1.270825	4030.587402		1
571.248413	168.634476	1.929701	0.836496	0.932973	1.032378	2.756825	2.226946	85.055214	6.862711	8.569844	10.774034	12757.000000	18.631344	1.270244	8824.167969		1
701.594482	165.320511	2.205805	1.066373	1.282901	1.476874	2.846086	2.218327	160.621933	11.651277	19.182331	29.982956	12773.000000	30.619106	1.485993	3664.949707		1
484.512421	127.303810	2.001405	0.944222	1.311101	1.469111	2.685305	2.104841	100.324150	8.794715	20.469191	29.451723	12927.000000	33.475609	1.524729	5768.495117		1
4356.139648	672.016113	3.021860	1.911683	2.065177	2.274567	3.639102	2.827380	1051.622192	81.598701	116.192192	188.177307	12959.000000	217.557404	2.337574	5606.151367		1
931.684998	195.082458	2.189423	1.080235	1.339012	1.446175	2.969269	2.290218	154.675964	12.029149	21.827877	27.936720	12998.000000	30.088894	1.478406	4091.264160		1
1281.411865	655.654846	2.710566	1.611560	1.779276	2.077781	3.107689	2.816675	513.530640	40.884636	60.155647	119.613808	13079.000000	111.695755	2.048037	2961.614990		1
730.396667	144.278564	2.219182	1.145981	1.267655	1.542542	2.863559	2.159202	165.646194	13.995251	18.520617	34.877251	13196.000000	79.482765	1.900273	9998.000000		1
1066.530518	225.951050	2.362355	1.215713	1.449747	1.709431	3.027973	2.354014	230.332352	16.432856	28.167419	51.218952	13237.000000	49.941589	1.698462	3926.196777		1
508.018860	128.213440	2.133907	1.008962	1.185076	1.416392	2.705880	2.107934	136.115173	10.208503	15.313572	26.085091	13248.000000	28.728157	1.458308	4839.852539		1
356.707092	68.793846	1.806145	0.672290	0.937696	1.310005	2.552312	1.837550	63.994820	4.702083	8.663554	20.417604	13357.000000	20.730074	1.316601	3501.226807		1
779.640686	143.416687	2.198344	1.047647	1.349256	1.496362	2.891895	2.156600	157.886078	11.159572	22.348888	31.359013	13388.000000	32.761742	1.515367	4272.454102		1
408.326111	130.639984	2.107758	0.959316	1.002900	1.234626	2.611007	2.116076	128.161575	9.105749	10.066999	17.164284	13408.000000	21.646143	1.335381	5401.021973		1
521.920654	129.882629	2.162213	1.079799	1.246140	1.446473	2.717604	2.113551	145.282288	12.017091	17.625444	27.955885	13453.000000	31.133566	1.493229	4840.341309		1
634.495239	212.437408	2.189779	1.113111	1.389266	1.626125	2.802428	2.327231	154.802887	12.975107	24.505644	42.278980	13492.000000	41.497562	1.618023	3364.625488		1
662.917114	187.544739	2.336151	1.252577	1.492594	1.625558	2.821459	2.273105	216.845657	17.888645	31.088106	42.223881	13551.000000	53.813568	1.730892	5425.833984		1
501.678558	103.869293	1.898230	0.731623	1.085408	1.328956	2.700426	2.016487	79.109718	5.390430	12.173286	21.328306	13588.000000	18.894497	1.276335	3771.478516		1
589.024170	197.342667	1.885427	0.708664	1.075460	1.299342	2.770133	2.295221	76.811615	5.112855	11.897629	19.922424	13603.000000	33.233433	1.521575	9274.500000		1
867.934448	163.201721	2.269542	1.194071	1.330310	1.560572	2.938487	2.212725	186.012527	15.634028	21.394905	36.355640	13649.000000	42.575600	1.629161	4666.034180		1
690.221985	161.672699	2.003366	0.814910	1.109364	1.153653	2.838989	2.208637	100.777962	6.529957	12.863630	14.244678	13666.000000	12.533896	1.098086	3371.623047		1
333.362061	89.863426	1.947354	0.826670	1.120078	1.182186	2.522916	1.953583	88.583717	6.709190	13.184926	15.211997	13700.000000	19.469124	1.289346	4699.191406		1
585.999207	111.316025	2.144577	1.124776	1.354518	1.510014	2.767897	2.046558	139.500977	13.328344	22.621313	32.360432	13740.000000	32.031673	1.505580	4676.046387		1
502.755646	64.738869	2.299218	1.182724	1.435052	1.541150	2.701357	1.811165	199.167114	15.230843	27.230246	34.765614	13823.000000	33.648228	1.526962	3603.843994		1
416.082001	50.140354	1.936080	0.755033	1.217867	1.198087	2.619179	1.700187	86.313728	5.688967	16.514547	15.779284	13894.000000	20.172544	1.304761	5647.011719		1
1241.580078	214.054413	2.438410	1.377881	1.572667	1.770997	3.093975	2.330524	274.416290	23.871557	37.382370	59.019714	13922.000000	95.345871	1.979302	9164.333984		1
654.127930	77.435081	2.212970	1.091263	1.266711	1.570322	2.815663	1.888938	163.294037	12.338506	18.480370	37.181099	13999.000000	37.215977	1.570729	3823.744141		1
1394.222412	212.445786	2.412777	1.303760	1.488982	1.785990	3.144332	2.327248	258.688263	20.126135	30.830614	61.092781	14019.000000	61.025517	1.785511	6459.233887		1
1971.755493	298.528717	2.546340	1.436587	1.710176	1.872280	3.294853	2.474986	351.836212	27.326670	51.306911	74.521225	14101.000000	76.977715	1.886365	3939.248047		1
738.653320	192.278214	2.120793	0.963066	1.234821	1.318563	2.868441	2.283930	132.066467	9.184726	17.171989	20.823944	14146.000000	31.527931	1.498695	6822.719238		1
1464.818604	474.997192	2.661734	1.547489	1.825367	2.032640	3.165784	2.676691	458.917267	35.276802	66.890953	107.805176	14172.000000	116.658852	2.066918	4494.382812		1
672.361694	136.067535	1.845771	0.702268	0.989785	1.090905	2.827603	2.133754	70.108612	5.038112	9.767545	12.328364	14183.000000	36.332676	1.560297	9998.000000		1
876.344238	190.952621	2.402880	1.310884	1.517694	1.753676	2.942675	2.280926	252.860001	20.458969	32.937778	56.712074	14260.000000	61.497433	1.788857	5331.465820		1
655.041809	101.844543	2.160447	1.060488	1.373085	1.617106	2.816269	2.007938	144.692810	11.494442	23.609396	41.410080	14322.000000	65.441231	1.815851	9998.000000		1
712.146179	107.013573	2.129395	1.021175	1.301871	1.478910	2.852569	2.029439	134.708450	10.499653	20.038773	30.123819	14431.000000	29.976133	1.476776	3976.816406		1
533.635742	101.344849	0.000000	0.000000	0.588959	0.000000	2.727245	2.005802	0.000000	0.169771	3.881137	0.207982	14547.000000	0.000000	0.000000	6296.428711		1
822.049438	91.734940	2.137111	1.068024	1.361960	1.514720	2.914898	1.962535	137.123383	11.695636	23.012321	32.712948	14560.000000	32.937740	1.517694	4263.431641		1
541.083740	61.398666	2.055506	0.928165	1.146353	1.314875	2.733264	1.788159	113.633530	8.475496	14.007269	20.647865	14604.000000	29.159439	1.464779	6871.349609		1
459.622681	73.964760	2.053915	0.894582	1.130403	1.359470	2.662401	1.869025	113.217766	7.844804	13.502149	22.880722	14673.000000	20.459650	1.310898	4288.340820		1
757.647949	261.659119	2.255892	1.124990	1.391358	1.709296	2.879467	2.417736	180.256805	13.334893	24.623989	51.203060	14717.000000	71.536087	1.854525	9455.511719		1
500.176636	64.206596	1.804966	0.883994	1.014157	1.055874	2.699123	1.807580	63.821415	7.655868	10.331359	11.372983	14882.000000	15.228886	1.182668	6128.724121		1
984.177612	111.925995	2.258275	1.244855	1.365659	1.573820	2.993073	2.048931	181.248795	17.573380	23.209164	37.481789	14924.000000	39.997364	1.602031	5837.875000		1
885.480286	102.803154	2.266502	1.184633	1.407832	1.572231	2.947179	2.012007	184.714966	15.297960	25.575937	37.344879	14944.000000	37.218246	1.570756	4120.378418		1
308.329926	98.137726	1.814595	0.721304	0.894407	1.083200	2.489016	1.991836	65.252251	5.263861	7.841650	12.111559	14960.000000	9.117465	0.959874	4610.680664		1
504.354889	111.039246	2.056908	0.900233	1.099648	1.374957	2.702736	2.045476	114.000900	7.947537	12.579068	23.711409	14985.000000	22.040745	1.343226	3637.657959		1
434.266510	83.374916	1.687342	0.713792	0.889692	0.977451	2.637756	1.921035	48.679012	5.173585	7.756964	9.494042	15054.000000	7.505165	0.875360	5183.207520		1
771.299866	232.576508	2.220206	1.104261	1.262483	1.632408	2.887223	2.366566	166.037445	12.713384	18.301334	42.895100	15118.000000	37.039989	1.568671	3537.511719		1
180.345169	55.526352	1.398258	0.555817	0.881653	1.116967	2.256104	1.744499	25.018311	3.595976	7.614703	13.090817	15131.000000	11.297439	1.052980	2965.712646		1
616.925842	157.229553	2.205722	1.124598	1.310286	1.512410	2.790233	2.196534	160.591309	13.322875	20.430820	32.539463	15189.000000	36.301193	1.559921	5429.901855		1
1866.727173	430.986969	2.560339	1.425136	1.608585	1.839589	3.271081	2.634464	363.361786	26.615564	40.605507	69.117699	15277.000000	70.277946	1.846819	3532.291260		1
556.797058	87.774467	2.129017	1.029961	1.182179	1.396618	2.745697	1.943368	134.591309	10.714222	15.211758	24.924004	15294.000000	26.267900	1.419425	4375.152344		1
355.267731	36.650703	1.930034	0.792713	1.087040	1.262875	2.550556	1.564082	85.120415	6.204589	12.219124	18.317865	15348.000000	16.915611	1.228288	4228.262207		1
1399.722168	530.255920	2.749310	1.564620	1.819126	2.022262	3.146042	2.724486	561.448669	36.696098	65.936531	105.259567	15371.000000	100.818810	2.003541	3749.970947		1
619.430298	203.290573	2.191776	1.106711	1.372526	1.541464	2.791992	2.308117	155.516144	12.785293	23.579010	34.790768	15383.000000	38.854153	1.589437	4580.251465		1
731.538635	152.953415	2.053646	0.834005	1.040243	1.243441	2.864237	2.184559	113.147774	6.823462	10.970915	17.516243	15402.000000	20.235664	1.306117	4589.756836		1
608.916931	69.119614	2.206413	1.063740	1.292736	1.481612	2.784558	1.839601	160.847046	11.580845	19.621653	30.311798	15563.000000	33.887440	1.530039	3725.323730		1
1196.540894	242.442719	2.467744	1.355762	1.556222	1.738899	3.077928	2.384609	293.592102	22.686195	35.993340	54.814926	15659.000000	71.539749	1.854547	7279.669922		1
720.010132	114.639061	2.109247	1.123552	1.265911	1.310693	2.857339	2.059333	128.601685	13.290813	18.446350	20.449986	15750.000000	21.196672	1.326268	5460.175781		1
740.117920	223.707932	2.214599	1.063388	1.434961	1.544508	2.869301	2.349681	163.907562	11.571462	27.224577	35.035442	15794.000000	35.707615	1.552761	4526.909668		1
1233.657837	215.811707	2.341658	1.289590	1.546434	1.735010	3.091195	2.334075	219.613022	19.480070	35.191158	54.326256	15833.000000	56.006199	1.748236	4167.487793		1
1513.715088	364.358765	2.662148	1.548221	1.758891	2.064145	3.180044	2.561529	459.354523	35.336254	57.397228	115.916374	15855.000000	107.650841	2.032017	2721.801758		1
2073.185303	498.414337	2.578452	1.493597	1.734802	1.891808	3.316638	2.697591	378.836273	31.159935	54.300304	77.948547	15913.000000	77.161972	1.887403	3496.721436		1
1591.876831	414.533539	2.568770	1.461315	1.739518	1.863966	3.201910	2.617560	370.484344	28.927797	54.893105	73.108154	16013.000000	108.845985	2.036812	8876.675781		1
1462.621338	475.855316	2.507208	1.597979	1.742602	1.950570	3.165132	2.677475	321.520020	39.625847	55.284351	89.242073	16082.000000	99.442451	1.997572	8454.139648		1
525.126831	117.896690	2.029859	0.827445	1.257207	1.366559	2.720264	2.071502	107.117065	6.721169	18.080338	23.257277	16105.000000	33.644497	1.526914	9998.000000		1
811.586914	22.386660	2.180179	1.007528	1.253721	1.456122	2.909335	1.349989	151.418640	10.174844	17.935801	28.583902	16117.000000	29.818022	1.474479	4301.067871		0
1020.579834	104.382401	2.254076	1.128203	1.109682	1.311531	3.008847	2.018627	179.504776	13.433912	12.873054	20.489473	16200.000000	16.547091	1.218722	3552.670166		1
1541.802490	313.531677	2.575105	1.398318	1.617457	1.801454	3.188029	2.496281	375.928284	25.021746	41.443539	63.307392	16215.000000	101.795761	2.007730	8040.223633		1
611.905457	135.006470	2.113004	1.024318	1.222659	1.490093	2.786684	2.130355	129.719254	10.575913	16.697773	30.909550	16259.000000	27.485926	1.439110	3304.924805		1
951.803406	202.283875	2.385849	1.260833	1.546168	1.772672	2.978547	2.305961	243.136093	18.231941	35.169636	59.247738	16315.000000	57.582314	1.760289	3905.014404		1
762.573364	144.149200	2.254221	1.159011	1.290793	1.534943	2.882282	2.158812	179.564911	14.421515	19.534092	34.272312	16386.000000	32.716846	1.514771	4054.992432		1
646.638428	175.247635	2.138888	1.072627	1.247985	1.418649	2.810662	2.243652	137.685516	11.820250	17.700468	26.220963	16435.000000	24.190512	1.383645	5091.961426		1
643.329895	117.467873	2.028725	0.987803	0.833486	1.232671	2.808434	2.069919	106.837738	9.723065	6.815317	17.087185	16483.000000	18.827555	1.274794	4220.080078		1
1067.172485	236.758347	2.585004	1.466711	1.671295	1.932884	3.028235	2.374305	384.595703	29.289459	46.913147	85.680954	16500.000000	83.553917	1.921967	4210.245605		1
1027.681763	375.409149	2.555379	1.452940	1.672239	1.894030	3.011859	2.574505	359.235535	28.375242	47.015240	78.348419	16561.000000	88.802231	1.948424	5762.534668		1
658.696228	169.373367	2.055599	0.963283	1.181729	1.333098	2.818685	2.228845	113.657883	9.189317	15.195986	21.532694	16665.000000	26.579292	1.424543	6086.878906		1
660.822083	141.101334	1.964101	0.848772	1.120665	1.268458	2.820085	2.149531	92.066376	7.059473	13.202773	18.554874	16686.000000	15.707758	1.196114	4341.749512		1
560.141418	189.614014	2.264196	1.147487	1.371986	1.635651	2.748298	2.277870	183.736908	14.043882	23.549744	43.216595	16751.000000	46.330498	1.665867	4811.714355		1
870.830261	135.964294	2.241641	1.178050	1.238107	1.513922	2.939934	2.133425	174.437881	15.067820	17.302433	32.652897	16856.000000	33.028965	1.518895	3481.322266		1
657.977173	206.414368	2.255599	1.164486	1.376024	1.466019	2.818211	2.314740	180.135269	14.604463	23.769743	29.242783	16872.000000	41.905907	1.622275	7074.141113		1
402.618744	69.637390	2.089136	0.946022	1.212226	1.395487	2.604894	1.842842	122.782440	8.831248	16.301455	24.859201	16912.000000	23.332714	1.367965	3793.593018		1
1068.336426	156.676392	2.367805	1.278330	1.479659	1.671992	3.028708	2.195004	233.241348	18.981497	30.175806	46.988529	16942.000000	48.257465	1.683565	3400.444092		1
1189.876099	202.604492	2.397883	1.280813	1.510409	1.673993	3.075502	2.306649	249.967422	19.090300	32.389854	47.205574	16986.000000	71.591965	1.854864	9998.000000		1
1843.775879	491.437103	2.645141	1.475217	1.562098	1.875615	3.265708	2.691468	441.713776	29.868725	36.483646	75.095703	17117.000000	77.526619	1.889451	3680.814941		1
1398.020874	332.143250	2.446078	1.270068	1.498013	1.801239	3.145514	2.521325	279.304596	18.623789	31.478395	63.276051	17137.000000	59.525494	1.774703	3496.608398		1
743.654114	105.600266	2.050811	0.954858	1.231463	1.340586	2.871371	2.023665	112.411629	9.012758	17.039751	21.907133	17201.000000	26.135942	1.417238	4317.855469		1
1128.638550	180.964874	2.425457	1.332191	1.474050	1.652856	3.052555	2.257594	266.352875	21.487736	29.788589	44.963097	17277.000000	65.889252	1.818815	7677.948242		1
492.590851	103.062607	1.875220	0.737826	1.038866	1.359672	2.692486	2.013101	75.027420	5.467969	10.936178	22.891382	17341.000000	22.921062	1.360235	3645.760254		1
850.649231	141.096390	2.242866	1.095113	1.320191	1.605622	2.929750	2.149516	174.930740	12.448386	20.902163	40.329449	17366.000000	38.470829	1.585132	3440.546631		1
1400.606812	285.122955	2.488612	1.327972	1.596231	1.773654	3.146316	2.455032	308.043182	21.279995	39.466698	59.381817	17381.000000	56.048470	1.748564	4773.384277		1
916.021301	191.307617	2.433210	1.340421	1.634442	1.808819	2.961905	2.281732	271.150238	21.898829	43.096531	64.390022	17408.000000	74.070518	1.869645	4807.306641		1
612.896973	130.316452	1.955688	0.872715	1.028362	1.283566	2.787387	2.114999	90.300110	7.459585	10.674853	19.211718	17452.000000	19.328735	1.286203	2997.211914		1
922.025757	208.500168	2.205654	1.061430	1.344054	1.594640	2.964743	2.319106	160.566116	11.519397	22.082813	39.322441	17517.000000	70.923561	1.850791	8793.193359		1
627.547424	145.792358	1.955517	0.893706	1.178758	1.316079	2.797647	2.163735	90.264412	7.828993	15.092375	20.705200	17555.000000	24.063700	1.381362	4168.615234		1
506.372986	36.648624	1.893575	0.720024	1.136055	1.183985	2.704471	1.564058	78.266373	5.248369	13.679027	15.275122	17568.000000	15.111302	1.179302	4220.064453		1
683.923706	35.495483	2.020581	1.001724	1.196172	1.434547	2.835008	1.550173	104.852943	10.039769	15.709851	27.198624	17645.000000	39.618401	1.597897	9998.000000		0
797.851257	132.779678	2.163239	1.118137	1.299964	1.487083	2.901922	2.123132	145.626114	13.126153	19.950974	30.696098	17660.000000	75.430397	1.877546	9998.000000		1
1469.817505	248.494980	2.517323	1.407709	1.574308	1.773679	3.167264	2.395318	329.096222	25.568710	37.523872	59.385250	17720.000000	57.611034	1.760506	3240.648682		1
876.264099	235.629364	2.361269	1.221249	1.290801	1.576803	2.942635	2.372229	229.756958	16.643671	19.534451	37.740120	17751.000000	40.502651	1.607484	4136.281738		1
803.796265	138.661224	2.250124	1.221481	1.465891	1.692257	2.905146	2.141955	177.878616	16.652575	29.234159	49.233124	17772.000000	51.307732	1.710183	3588.177734		1
1289.655273	467.452911	2.490415	1.344729	1.568225	1.757607	3.110474	2.669738	309.324677	22.117151	37.001942	57.227737	17786.000000	54.462612	1.736098	3182.711914		1
1309.904541	177.900894	2.275626	1.181337	1.520243	1.730235	3.117240	2.250178	188.636841	15.182291	33.131668	53.732258	17831.000000	111.797241	2.048431	9998.000000		1
1188.145752	268.556000	2.346276	1.248915	1.248461	1.640468	3.074870	2.429035	221.960388	17.738440	17.719873	43.698635	17861.000000	37.421246	1.573118	3384.173584		1
1197.138428	217.493240	2.234648	1.104031	1.225670	1.537140	3.078144	2.337446	171.651703	12.706636	16.813961	34.446114	17966.000000	32.515617	1.512092	3728.752930		1
432.974213	143.948517	1.979453	0.923940	1.083565	1.150857	2.636462	2.158207	95.379066	8.393445	12.121740	14.153283	17990.000000	17.065149	1.232110	6563.560059		1
1209.340332	251.115570	2.365876	1.156869	1.504169	1.793456	3.082549	2.399874	232.207626	14.350565	31.927776	62.152176	18016.000000	59.908161	1.777486	3967.622070		1
682.267212	31.058599	2.127798	1.027624	1.061150	1.359783	2.833955	1.492182	134.213959	10.656727	11.511971	22.897251	18028.000000	21.422251	1.330865	3762.935059		0
677.205383	156.508621	2.214660	1.102605	1.285473	1.542745	2.830720	2.194538	163.930557	12.664992	19.296244	34.893539	18044.000000	42.142612	1.624721	5401.128418		1
1299.482056	253.596497	2.487473	1.373992	1.544064	1.750780	3.113770	2.404143	307.236420	23.658785	34.999706	56.335159	18086.000000	61.647182	1.789913	4176.355469		1
340.924713	93.794113	1.991428	0.849430	1.065848	1.338253	2.532659	1.972176	98.045494	7.070174	11.637182	21.789787	18205.000000	30.867987	1.489508	5723.012695		1
523.200439	99.302010	2.076763	0.970644	1.211219	1.436799	2.718668	1.996958	119.333633	9.346392	16.263683	27.340046	18249.000000	24.122068	1.382415	4243.134766		1
1449.336548	293.989227	2.472434	1.346317	1.499091	1.707493	3.161169	2.468331	296.779602	22.198164	31.556652	50.990925	18265.000000	60.001022	1.778159	4820.873047		1
615.188477	119.900925	2.010249	1.055247	1.194544	1.374679	2.789008	2.078823	102.387955	11.356573	15.651078	23.696238	18295.000000	25.909241	1.413455	3197.500977		1
711.644043	118.330101	2.095558	0.982308	1.300447	1.435353	2.852263	2.073095	124.611511	9.600808	19.973173	27.249172	18346.000000	31.083672	1.492532	4443.513184		1
582.461304	121.498451	2.196946	1.176972	1.443078	1.544147	2.765267	2.084571	157.378845	15.030447	27.738161	35.006336	18396.000000	39.524284	1.596864	4022.470459		1
1197.080444	216.983734	2.348375	1.236561	1.404913	1.633890	3.078123	2.336427	223.035797	17.240944	25.404648	43.041752	18449.000000	39.891197	1.600877	3138.232910		1
539.863647	262.524414	2.369382	1.291394	1.364883	1.590416	2.732284	2.419170	234.089645	19.561123	23.167719	38.941772	18509.000000	46.877708	1.670966	5731.706543		1
547.677002	124.505104	2.280308	1.171552	1.399130	1.701316	2.738524	2.095187	190.681229	14.844027	25.068619	50.270878	18543.000000	47.234207	1.674257	4657.332520		1
300.559601	79.224464	1.876545	0.658955	0.928881	1.266019	2.477931	1.898859	75.256607	4.559902	8.489470	18.450943	18558.000000	18.603876	1.269603	5273.463867		1
294.391937	22.385662	1.909795	0.928137	1.106715	1.219716	2.468926	1.349970	81.244751	8.474937	12.785413	16.585018	18595.000000	21.429207	1.331006	6187.931152		0
471.897461	145.982422	2.212731	1.092322	1.195048	1.493752	2.673848	2.164301	163.203964	12.368651	15.669245	31.171074	18609.000000	32.608574	1.513332	5008.281250		1
1373.873535	328.094116	2.549947	1.408474	1.596798	1.913948	3.137947	2.515998	354.770050	25.613827	39.518246	82.025291	18661.000000	89.900719	1.953763	6184.181641		1
858.710266	196.674088	2.287098	1.028318	1.384375	1.464219	2.933847	2.293747	193.685852	10.673776	24.231224	29.121883	18675.000000	44.254620	1.645959	9998.000000		1
472.976379	112.189873	1.997503	0.832579	0.961983	1.280195	2.674839	2.049954	99.426743	6.801103	9.161847	19.063148	18740.000000	21.493879	1.332315	4347.368164		1
516.623779	229.197586	2.236273	1.192536	1.340478	1.590160	2.713174	2.360210	172.295181	15.578889	21.901703	38.918816	18776.000000	37.365452	1.572470	4333.098633		1
539.849915	87.123055	2.035298	0.967026	1.203604	1.329113	2.732273	1.940133	108.467209	9.268852	15.980997	21.336012	18886.000000	26.095469	1.416565	5114.818359		1
947.399292	180.704117	2.173579	1.056520	1.276568	1.484073	2.976533	2.256968	149.134888	11.389913	18.904636	30.484045	18901.000000	27.201105	1.434587	3416.214111		1
2237.045166	806.109985	2.805098	1.942165	2.203314	2.336245	3.349675	2.906394	638.407349	87.531708	159.703247	216.892502	18935.000000	242.506516	2.384723	3995.636230		1
743.547119	167.934586	2.205744	1.116492	1.308588	1.544480	2.871309	2.225140	160.599457	13.076523	20.351124	35.033207	18966.000000	36.266640	1.559507	3766.631104		1
854.800903	158.689087	2.251238	1.143579	1.305805	1.542760	2.931865	2.200547	178.335617	13.918072	20.221121	34.894779	19015.000000	44.972839	1.652950	5058.629883		1
949.087219	212.801498	2.319628	1.101115	1.447010	1.651550	2.977306	2.327975	208.750595	12.621631	27.990463	44.828060	19047.000000	64.359512	1.808613	9998.000000		1
989.992310	150.299316	2.165271	1.107650	1.259782	1.534485	2.995632	2.176957	146.308945	12.812963	18.187860	34.236176	19084.000000	39.039928	1.591509	5580.573242		1
1079.686890	242.534714	2.359118	1.305782	1.577953	1.756325	3.033298	2.384774	228.621948	20.220043	37.840137	57.059162	19134.000000	61.332783	1.787693	4245.518555		1
381.364777	55.331985	1.946984	0.711260	1.017130	1.423773	2.581341	1.742976	88.508369	5.143520	10.402309	26.532156	19143.000000	25.266550	1.402546	4006.895996		1
1251.117554	300.541870	2.361233	1.240288	1.534573	1.534055	3.097298	2.477905	229.738235	17.389555	34.243122	34.202240	19181.000000	55.207283	1.741996	8036.198730		1
546.781860	237.401886	2.285637	1.172714	1.349183	1.551611	2.737814	2.375484	193.035477	14.883794	22.345137	35.613190	19227.000000	82.681503	1.917408	9998.000000		1
1059.259888	130.086227	2.333766	1.241605	1.492557	1.751733	3.025002	2.114231	215.658264	17.442339	31.085470	56.458935	19268.000000	64.825340	1.811745	5592.655762		1
1415.795776	392.817474	2.403251	1.339239	1.580255	1.746755	3.151000	2.594191	253.076324	21.839296	38.041290	55.815586	19337.000000	180.136642	2.255602	9998.000000		1
1584.697632	309.961060	2.637450	1.518001	1.728461	1.952721	3.199946	2.491307	433.960266	32.961018	53.513176	89.685188	19407.000000	91.127754	1.959651	3989.893799		1
748.625488	137.466873	2.116149	1.000683	1.091796	1.333201	2.874265	2.138198	130.661819	10.015733	12.353679	21.537806	19452.000000	18.222536	1.260609	4526.710449		1
200.566284	85.589241	1.606863	0.608907	1.101710	1.068803	2.302258	1.932419	40.444798	4.063565	12.638920	11.716638	19480.000000	12.003175	1.079296	5091.145020		1
511.917847	229.302917	2.112864	1.060360	1.240550	1.486975	2.709200	2.360409	129.677292	11.491049	17.400015	30.688433	19493.000000	30.235815	1.480522	5685.805176		1
686.389404	189.377289	2.218237	1.120395	1.241327	1.474257	2.836571	2.277328	165.286484	13.194549	17.431198	29.802765	19506.000000	27.696730	1.442428	3298.982178		1
571.755249	143.773163	2.137408	0.881175	1.112767	1.547734	2.757210	2.157678	137.217010	7.606318	12.964847	35.296726	19603.000000	27.530922	1.439821	3365.472900		1
486.933472	157.755356	1.918500	0.747640	1.157962	1.368917	2.687470	2.197984	82.889519	5.592942	14.386739	23.383886	19612.000000	23.586439	1.372662	3298.762695		1
860.931030	197.385468	2.229401	1.110410	1.268892	1.548454	2.934968	2.295315	169.590210	12.894654	18.573441	35.355259	19680.000000	69.426079	1.841523	9998.000000		1
757.703979	154.885941	2.052968	1.003980	1.194356	1.406309	2.879500	2.190012	112.971252	10.092074	15.644290	25.486460	19706.000000	27.154131	1.433836	4616.393066		1
1097.485596	269.931732	2.330999	1.161354	1.270035	1.551783	3.040399	2.431254	214.288391	14.499534	18.622391	35.627285	19785.000000	48.832363	1.688708	6134.062500		1
1046.777100	119.303452	2.326750	1.132767	1.358356	1.640889	3.019854	2.076653	212.201996	13.575854	22.822107	43.741001	19820.000000	44.375729	1.647146	3772.613281		1
1324.052490	278.344177	2.472070	1.343924	1.589056	1.801086	3.121905	2.444582	296.530914	22.076185	38.820034	63.253689	19836.000000	77.392647	1.888700	9998.000000		1
1023.470093	275.820068	2.432123	1.330727	1.522750	1.731477	3.010075	2.440626	270.472198	21.415428	33.323437	53.886135	19871.000000	57.509262	1.759738	5029.350098		1
542.688171	220.701477	2.073852	0.976451	1.307039	1.287318	2.734550	2.343805	118.536362	9.472202	20.278656	19.378414	19922.000000	27.467974	1.438827	7504.673828		1
531.812866	178.614868	2.190717	1.098399	1.266935	1.535142	2.725759	2.251918	155.137558	12.542934	18.489912	34.288002	19952.000000	28.727814	1.458303	4215.566406		1
555.379150	147.127701	2.204416	0.859371	1.297996	1.508530	2.744590	2.167694	160.109024	7.233876	19.860777	32.250031	19963.000000	29.310658	1.467026	3437.143799		1
1592.724854	130.515411	2.471783	1.354656	1.579080	1.749206	3.202141	2.115662	296.335052	22.628500	37.938480	56.131451	19983.000000	58.643864	1.768223	3820.111328		1
1193.139404	152.117737	2.396810	1.227812	1.446783	1.712947	3.076691	2.182180	249.350266	16.897091	27.975809	51.635311	20006.000000	51.773888	1.714111	3966.739014		1
840.295471	133.065170	2.411233	1.347102	1.442605	1.686738	2.924432	2.124064	257.770660	22.238331	27.707977	48.611378	20050.000000	48.244823	1.683451	3573.240967		1
1686.069702	298.355774	2.685246	1.520846	1.802482	2.013113	3.226876	2.474735	484.446960	33.177704	63.457359	103.065361	20081.000000	98.792343	1.994723	3557.238525		1
730.272888	138.614944	2.229600	1.091699	1.274877	1.623395	2.863485	2.141810	169.667999	12.350924	18.831171	42.014061	20101.000000	40.999054	1.612774	4664.202637		1
499.461151	47.200302	1.915177	0.748798	1.197387	1.263083	2.698502	1.673945	82.257828	5.607875	15.753851	18.326649	20112.000000	17.416656	1.240965	3990.840088		1
992.505676	173.804260	2.235096	1.133100	1.324605	1.613473	2.996733	2.240060	171.828629	13.586275	21.115654	41.065067	20140.000000	44.323593	1.646635	3684.850830		1
746.893982	159.364182	2.131933	0.985086	1.214374	1.368180	2.873259	2.202391	135.498184	9.662416	16.382267	23.344278	20195.000000	32.702591	1.514582	9998.000000		1
444.150848	124.080475	2.074178	0.970677	1.225775	1.372551	2.647531	2.093704	118.625443	9.347110	16.818035	23.580368	20216.000000	28.493858	1.454751	5531.128906		1
475.206329	77.625259	1.935610	0.688278	1.070845	1.131169	2.676882	1.890003	86.220375	4.878402	11.771857	13.525985	20246.000000	16.736246	1.223658	4410.892090		1
1328.156006	367.827911	2.504553	1.355058	1.650458	1.811809	3.123249	2.565645	319.560699	22.649462	44.715466	64.834930	20277.000000	67.831276	1.831430	3569.127686		1
1022.609741	216.042328	2.304605	1.187990	1.414812	1.704640	3.009710	2.334539	201.653030	15.416664	25.990343	50.657055	20293.000000	96.287224	1.983569	9998.000000		1
548.215393	60.224121	1.904961	0.745296	1.123287	1.184548	2.738951	1.779770	80.345383	5.562837	13.282708	15.294966	20331.000000	19.138222	1.281902	4674.201172		1
786.688049	200.224075	2.331223	1.161486	1.382547	1.573459	2.895802	2.301516	214.398880	14.503925	24.129448	37.450607	20358.000000	39.449112	1.596037	5011.892578		1
1503.448975	381.394409	2.613750	1.481796	1.800635	1.992995	3.177089	2.581374	410.913086	30.324656	63.188049	98.400047	20386.000000	185.337433	2.267963	9998.000000		1
555.747131	179.767456	2.196293	1.129856	1.194850	1.370527	2.744877	2.254711	157.142151	13.485140	15.662098	23.470768	20524.000000	27.075583	1.432578	4064.241455		1
1881.696655	587.119324	2.843913	1.719254	1.887857	2.167072	3.274550	2.768726	698.092163	52.390659	77.242630	146.917038	20558.000000	188.690460	2.275750	9998.000000		1
754.123169	281.510345	2.361507	1.185300	1.360696	1.652907	2.877442	2.449494	229.883133	15.321438	22.945404	44.968327	20593.000000	56.809509	1.754421	6551.797363		1
546.220703	172.821091	2.229531	1.193496	1.365503	1.551971	2.737368	2.237597	169.641159	15.613346	23.200819	35.642738	20678.000000	83.629021	1.922357	9998.000000		1
478.860413	132.280792	1.804257	0.670957	0.993401	1.175298	2.680209	2.121497	63.717247	4.687669	9.849196	14.972632	20702.000000	27.703394	1.442533	9998.000000		1
554.699890	131.665039	2.061404	0.938542	1.182366	1.308696	2.744058	2.119470	115.187218	8.680443	15.218306	20.356155	20719.000000	26.373676	1.421171	6389.044922		1
961.462769	290.718781	2.414402	1.274035	1.643128	1.840426	2.982933	2.463473	259.658264	18.794678	43.967148	69.251015	20737.000000	87.757027	1.943282	5987.020996		1
583.164490	53.201065	1.951969	0.859254	0.720371	1.226986	2.765791	1.725920	89.530113	7.231919	5.252561	16.864988	20774.000000	20.323381	1.307996	5290.234863		1
1789.048584	207.096634	2.530839	1.454757	1.607133	1.813043	3.252622	2.316173	339.499451	28.494267	40.469952	65.019478	20816.000000	62.922825	1.798808	3937.102539		1
636.372986	145.627060	1.948173	0.824979	0.856217	1.064896	2.803712	2.163242	88.750931	6.683118	7.181531	11.611709	20829.000000	10.534035	1.022595	3390.459717		1
711.432434	163.095642	2.130611	0.938070	1.294960	1.365915	2.852134	2.212442	135.086090	8.671021	19.722429	23.222818	20904.000000	41.272285	1.615659	9998.000000		1
409.484406	61.388084	1.997057	0.850532	1.074900	1.297261	2.612237	1.788084	99.324684	7.088141	11.882297	19.827158	20944.000000	19.699934	1.294465	3547.304199		1
738.513611	174.742645	2.350887	1.249949	1.602062	1.726869	2.868359	2.242399	224.329926	17.780722	40.000206	53.317371	20969.000000	62.498611	1.795870	5301.340820		1
1107.406738	260.150024	2.343198	1.231346	1.503673	1.616789	3.044307	2.415224	220.393082	17.035158	31.891363	41.379856	21021.000000	58.672558	1.768435	7117.173340		1
1277.220337	231.778290	2.352898	1.468868	1.670097	1.849716	3.106266	2.365073	225.371109	29.435234	46.783943	70.748329	21046.000000	75.524567	1.878088	3877.848877		1
1036.237549	111.479927	2.201793	1.086925	1.373757	1.657620	3.015459	2.047197	159.144897	12.215889	23.645969	45.459034	21094.000000	47.602951	1.677634	4299.768555		1
647.134399	129.746490	2.131480	0.945606	1.136006	1.433650	2.810994	2.113096	135.356796	8.822784	13.677469	27.142485	21114.000000	29.348932	1.467592	4357.952148		1
693.862183	176.848083	2.306466	1.169419	1.449424	1.657020	2.841273	2.247600	202.519012	14.771318	28.146458	45.396229	21130.000000	48.594620	1.686588	4182.084961		1
602.242188	209.562119	2.132642	0.968680	1.116732	1.363587	2.779771	2.321313	135.719299	9.304228	13.083750	23.098684	21150.000000	27.345909	1.436892	6496.629883		1
387.579865	119.461601	1.882620	0.672961	0.782004	1.068288	2.588361	2.077228	76.316681	4.709350	6.053464	11.702744	21172.000000	11.095615	1.045151	3712.333496		1
571.691833	168.430771	2.278732	1.156935	1.382159	1.539368	2.757162	2.226421	189.990494	14.352760	24.107887	34.623234	21252.000000	40.823215	1.610907	4592.585449		1
713.091980	304.226837	2.409901	1.194743	1.420191	1.646625	2.853146	2.483197	256.981049	15.658225	26.314234	44.322582	21264.000000	56.637108	1.753101	6100.080566		1
1481.966309	506.741028	2.621442	1.491328	1.574485	1.879623	3.170838	2.704786	418.255585	30.997629	37.539204	75.791992	21277.000000	71.462128	1.854076	2922.422119		1
1011.466980	271.200317	2.431479	1.272578	1.608289	1.849818	3.004952	2.433290	270.071808	18.731712	40.577835	70.764938	21322.000000	95.695938	1.980893	9998.000000		1
1372.290894	212.757614	2.346007	1.207254	1.478987	1.652526	3.137446	2.327885	221.823120	16.115871	30.129131	44.928917	21367.000000	44.249645	1.645910	3295.312256		1
1102.900269	132.404800	2.421883	1.276173	1.486359	1.686366	3.042536	2.121904	264.169647	18.887428	30.644951	48.569733	21397.000000	51.320835	1.710294	3759.148438		1
1889.747437	322.765503	2.571288	1.381249	1.659883	1.882293	3.276404	2.508887	372.639069	24.057421	45.696480	76.259422	21411.000000	73.394188	1.865662	3567.239746		1
1093.459839	179.238297	2.332685	1.211652	1.478691	1.704739	3.038803	2.253431	215.122040	16.279894	30.108608	50.668671	21515.000000	104.113266	2.017506	9998.000000		1
1092.605225	333.290985	2.398721	1.254875	1.429477	1.693956	3.038463	2.522824	250.449905	17.983513	26.882957	49.426052	21548.000000	44.359810	1.646990	2939.524414		1
455.136932	94.828827	1.909966	0.627996	1.098880	1.462707	2.658142	1.976940	81.276772	4.246153	12.556828	29.020628	21562.000000	28.385830	1.453102	4049.158203		1
564.784973	161.558228	2.122925	1.041179	1.155750	1.464666	2.751883	2.208329	132.716522	10.994592	14.313632	29.151829	21628.000000	26.708145	1.426644	4308.403809		1
1450.851196	326.440582	2.441853	1.339135	1.455327	1.669208	3.161623	2.513804	276.600708	21.834106	28.531637	46.688316	21682.000000	64.259811	1.807939	8430.652344		1
1237.514404	224.560455	2.353956	1.235629	1.439729	1.613909	3.092550	2.351333	225.920624	17.203972	27.525108	41.106354	21729.000000	44.248127	1.645895	4487.262695		1
1503.375488	261.720367	2.361937	1.292709	1.580993	1.723897	3.177068	2.417838	230.110764	19.620455	38.105972	52.953754	21759.000000	50.183487	1.700561	3551.417480		1
1802.126099	511.733704	2.659170	1.519020	1.762172	2.006637	3.255785	2.709044	456.215942	33.038475	57.832436	101.540054	21784.000000	110.671532	2.044036	4645.214355		1
954.617981	240.886032	2.386228	1.278815	1.399367	1.743449	2.979830	2.381812	243.348114	19.002699	25.082275	55.392197	21837.000000	53.477898	1.728174	4615.152344		1
1014.751099	246.723007	2.374518	1.231731	1.460993	1.594457	3.006360	2.392210	236.874207	17.050251	28.906315	39.305832	21927.000000	120.926292	2.082521	9998.000000		1
886.767212	168.011322	2.175488	1.055820	1.351195	1.496561	2.947810	2.225338	149.791611	11.371546	22.448908	31.373346	21961.000000	34.699848	1.540328	4270.325195		1
515.023376	154.916962	2.050280	0.988290	1.224777	1.367604	2.711827	2.190099	112.274078	9.733966	16.779425	23.313334	22140.000000	24.291796	1.385460	4383.453613		1
1615.592651	379.529877	2.670518	1.564391	1.720113	1.978366	3.208332	2.579246	468.293793	36.676735	52.494350	95.140739	22199.000000	97.244743	1.987866	3867.975342		1
728.621216	146.580338	2.209621	1.069007	1.307806	1.512917	2.862502	2.166076	162.039398	11.722148	20.314472	32.577435	22299.000000	55.604107	1.745107	9998.000000		1
531.755737	68.071800	1.993810	0.938490	1.271104	1.341414	2.725712	1.832967	98.584717	8.679405	18.668266	21.948977	22347.000000	24.949259	1.397058	4441.500000		1
1395.215210	425.657867	2.569518	1.451258	1.674870	1.917734	3.144641	2.629061	371.122864	28.265602	47.301003	82.743538	22364.000000	79.216225	1.898814	3793.887451		1
1122.535767	203.196976	2.354764	1.197708	1.374826	1.640716	3.050200	2.307917	226.341263	15.765510	23.704262	43.723629	22431.000000	42.829224	1.631740	3868.821533		1
1172.274536	192.903076	2.407436	1.313854	1.542793	1.734448	3.069029	2.285339	255.526505	20.599354	34.897411	54.256023	22475.000000	99.072937	1.995955	9998.000000		1
945.433716	125.405502	2.262450	1.035371	1.367314	1.635846	2.975631	2.098317	182.999695	10.848537	23.297722	43.236038	22489.000000	42.567219	1.629075	4268.492188		1
763.958923	214.785324	2.378404	1.255954	1.540847	1.794550	2.883070	2.332005	239.003220	18.028273	34.741379	62.308929	22527.000000	142.899338	2.155030	9998.000000		1
730.896606	179.326416	2.265462	1.090891	1.366371	1.581667	2.863856	2.253644	184.273254	12.327966	23.247213	38.165188	22556.000000	41.271664	1.615652	4672.190430		1
1500.926880	217.273682	2.448918	1.314703	1.557394	1.767888	3.176360	2.337007	281.137268	20.639679	36.090561	58.598763	22584.000000	113.857216	2.056360	9998.000000		1
571.501099	173.105377	1.932703	0.871315	1.173796	1.255112	2.757017	2.238311	85.645302	7.435588	14.920927	17.993336	22609.000000	13.381248	1.126497	5093.112793		1
1270.993408	87.168610	2.445201	1.335963	1.539011	1.751783	3.104143	1.940360	278.740967	21.675196	34.594803	56.465485	22720.000000	69.710022	1.843295	5829.979980		1
178.237076	90.012794	1.563991	0.676310	0.969793	1.184770	2.250998	1.954304	36.642998	4.745803	9.328105	15.302752	22762.000000	23.053123	1.362730	8731.215820		1
751.052979	112.590668	2.116320	1.047455	1.250593	1.446458	2.875671	2.051502	130.713364	11.154620	17.807074	27.954927	22817.000000	48.643154	1.687022	9902.263672		1
552.450378	220.892899	2.270758	1.107819	1.216118	1.474197	2.742293	2.344182	186.533859	12.817954	16.448187	29.798691	22861.000000	33.635914	1.526803	6686.823242		1
1847.241089	279.796173	2.597749	1.479551	1.782435	1.992965	3.266524	2.446842	396.048615	30.168339	60.594769	98.393105	22889.000000	110.142967	2.041957	5324.818848		1
1074.885498	161.619080	2.351864	1.185061	1.414781	1.717604	3.031362	2.208493	224.835236	15.313013	25.988506	52.192020	22975.000000	76.131500	1.881564	9998.000000		1
445.902771	115.600349	1.966894	0.895591	1.208484	1.398860	2.649240	2.062959	92.660294	7.863050	16.161589	25.053007	23029.000000	25.229187	1.401903	4168.574707		1
1167.292847	282.791138	2.360644	1.192649	1.498625	1.673153	3.067180	2.451466	229.426559	15.582922	31.522835	47.114342	23056.000000	45.277958	1.655887	3908.229004		1
787.514282	102.944061	2.165370	1.041576	1.145668	1.440054	2.896258	2.012601	146.342438	11.004654	13.985189	27.545712	23096.000000	29.233088	1.465875	4537.273438		1
2092.296875	404.060272	2.577035	1.480537	1.629781	1.777923	3.320623	2.606446	377.602600	30.236895	42.636410	59.968468	23124.000000	69.133751	1.839690	4158.487793		1
550.427063	94.484535	2.068786	0.920955	1.054858	1.238523	2.740700	1.975361	117.161903	8.335950	11.346392	17.319002	23139.000000	13.787688	1.139491	3317.225098		1
1888.599243	411.334656	2.580128	1.475587	1.644630	1.930104	3.276140	2.614195	380.301270	29.894238	44.119469	85.134148	23301.000000	95.329239	1.979226	5257.556641		1
501.992218	102.568985	2.038314	0.964357	1.081246	1.321143	2.700697	2.011016	109.222916	9.212075	12.057178	20.948038	23339.000000	28.694092	1.457793	5050.244141		1
414.550079	108.823723	1.891926	0.802435	1.111987	1.206456	2.617577	2.036724	77.969749	6.345053	12.941568	16.086287	23414.000000	15.615318	1.193551	4255.091797		1
1065.344604	210.417801	2.248628	1.150464	1.346220	1.632015	3.027490	2.323082	177.266891	14.140467	22.193213	42.856289	23456.000000	40.432365	1.606729	3910.793945		1
558.803894	130.388199	2.190953	1.049462	1.267929	1.385836	2.747259	2.115238	155.222046	11.206286	18.532274	24.312836	23489.000000	31.092100	1.492650	4774.859863		1
473.706085	97.980255	1.956704	0.941504	1.233561	1.460752	2.675509	1.991139	90.511642	8.739855	17.122240	28.890265	23518.000000	48.814045	1.688545	9998.000000		1
1144.765015	165.578430	2.382824	1.269751	1.552521	1.725238	3.058716	2.219004	241.448242	18.610212	35.687935	53.117535	23543.000000	63.271851	1.801211	5131.361816		1
674.598328	67.623459	2.160318	1.085964	1.250172	1.492101	2.829045	1.830097	144.650009	12.188898	17.789825	31.052849	23566.000000	36.294415	1.559840	4445.694336		1
643.430359	83.412086	1.994692	0.894326	0.961612	1.228349	2.808501	1.921229	98.785271	7.840172	9.154021	16.918013	23592.000000	13.469028	1.129336	3479.516602		1
675.153809	64.342232	2.071278	0.928987	1.271322	1.465758	2.829403	1.808496	117.836082	8.491547	18.677650	29.225216	23641.000000	31.492283	1.498204	3935.427979		1
477.327576	181.128143	2.063370	0.866850	0.647152	1.003411	2.678817	2.257986	115.709633	7.359527	4.437644	10.078858	23655.000000	5.433763	0.735101	6250.046387		1
883.003357	240.102264	2.189772	1.053975	1.242057	1.585397	2.945962	2.380396	154.800491	11.323354	17.460505	38.494308	23716.000000	51.007999	1.707638	9813.917969		1
1432.457642	289.222382	2.566250	1.452292	1.752999	1.965072	3.156082	2.461232	368.341278	28.332958	56.623795	92.272522	23742.000000	107.473495	2.031301	7488.691406		1
747.859497	146.817017	2.056459	0.963028	1.063001	1.151221	2.873820	2.166776	113.883110	9.183927	11.561161	14.165142	23770.000000	17.312630	1.238363	4885.937988		1
647.744690	156.117889	2.312585	1.184604	1.177459	1.501338	2.811404	2.193453	205.392746	15.296923	15.047297	31.720314	23785.000000	36.501854	1.562315	4642.084473		1
547.919373	110.179337	1.998484	0.802148	1.156401	1.214684	2.738717	2.042100	99.651649	6.340861	14.335113	16.393967	23799.000000	20.113832	1.303495	4156.944336		1
475.076172	102.177498	2.084040	1.078685	1.019169	1.234797	2.676763	2.009355	121.350166	11.986307	10.451261	17.171072	23827.000000	22.141319	1.345204	3966.697266		1
550.636841	108.042542	1.955869	0.941026	0.997550	1.142523	2.740865	2.033595	90.337601	8.730232	9.943744	13.884254	23842.000000	13.859570	1.141750	3908.237305		1
386.653625	131.639206	2.086111	0.968475	1.136373	1.456784	2.587322	2.119385	121.930191	9.299836	13.689049	28.627542	23989.000000	54.896614	1.739546	9998.000000		1
710.695251	152.408966	2.289647	1.200071	1.436766	1.629814	2.851683	2.183011	194.826096	15.851513	27.337971	42.639725	24067.000000	68.001022	1.832515	9145.518555		1
613.122314	149.248993	2.192162	1.083022	1.166693	1.410644	2.787547	2.173911	155.654541	12.106608	14.678887	25.742113	24128.000000	31.461184	1.497775	4968.749512		1
593.921326	111.177155	2.123485	0.999040	1.047324	1.361667	2.773729	2.046016	132.887894	9.977922	11.151267	22.996790	24147.000000	22.525171	1.352668	3925.691406		1
755.124634	159.763260	2.339016	1.106300	1.354371	1.643502	2.878019	2.203477	218.281082	12.773195	22.613688	44.005039	24189.000000	94.633690	1.976046	9998.000000		1
753.007568	159.736633	2.227045	1.095113	1.350075	1.570645	2.876799	2.203404	168.672882	12.448386	22.391092	37.208725	24207.000000	35.981071	1.556074	3221.325684		1
392.810608	117.023720	1.855609	0.805754	1.226718	1.407217	2.594183	2.068274	71.714890	6.393724	16.854568	25.539762	24235.000000	23.178413	1.365084	3412.219971		1
391.792847	85.837708	1.752897	0.702288	1.030929	1.089264	2.593056	1.933678	56.610458	5.038351	10.738138	12.281849	24318.000000	14.652282	1.165905	4963.137207		1
1187.477783	236.479813	2.517290	1.412552	1.533360	1.810516	3.074625	2.373794	329.071564	25.855429	34.147579	64.642204	24408.000000	78.612236	1.895490	5604.071289		1
719.619995	141.213776	2.075728	1.003729	1.216370	1.335981	2.857103	2.149877	119.049751	10.086245	16.457729	21.676073	24435.000000	21.347500	1.329347	5089.565430		1
667.347229	220.151642	2.075312	0.941272	1.349185	1.388217	2.824352	2.342722	118.935715	8.735184	22.345255	24.446512	24451.000000	33.454769	1.524458	6109.871582		1
308.879333	67.987038	1.799852	0.673991	0.876058	1.162741	2.489789	1.832426	63.074295	4.720530	7.517240	14.545929	24502.000000	13.736811	1.137886	4681.028320		1
555.143799	141.470947	2.055704	1.074746	1.281021	1.435092	2.744406	2.150667	113.685150	11.878064	19.099442	27.232761	24560.000000	33.730339	1.528021	3916.420898		1
1310.952271	157.657532	2.399252	1.275913	1.514055	1.746208	3.117587	2.197715	250.756393	18.876129	32.662960	55.745274	24638.000000	67.973656	1.832341	5703.790039		1
580.042297	109.597794	2.041060	0.972445	1.030365	1.186524	2.763460	2.039802	109.915733	9.385241	10.724204	15.364679	24673.000000	18.377533	1.264287	4610.898926		1
2286.756592	392.980774	2.667943	1.522361	1.775057	1.944414	3.359220	2.594371	465.524658	33.293652	59.574024	87.986160	24755.000000	120.106407	2.079566	7814.111328		1
744.030945	187.533920	2.153859	1.073071	1.313149	1.457112	2.871591	2.273080	142.514603	11.832347	20.565973	28.649143	24828.000000	31.385622	1.496731	4043.084229		1
1356.974121	340.433990	2.469645	1.412418	1.563734	1.799714	3.132571	2.532033	294.880005	25.847483	36.621357	63.054134	24884.000000	75.826378	1.879820	5116.520020		1
1002.647827	286.334595	2.292505	1.273194	1.546456	1.775152	3.001148	2.456874	196.112396	18.758303	35.192997	59.587124	24901.000000	62.616341	1.796688	4269.836914		1
456.850861	128.975052	1.928989	0.805132	1.097962	1.324941	2.659775	2.110506	84.915871	6.384581	12.530317	21.132023	24955.000000	23.223375	1.365925	4272.808105		1
1090.972900	151.691986	2.374242	1.261197	1.494280	1.672591	3.037814	2.180963	236.723846	18.247232	31.209045	47.053452	24979.000000	52.147915	1.717237	4541.344727		1
467.617340	116.550621	1.909392	0.783351	1.204835	1.082415	2.669891	2.066514	81.169289	6.072269	16.026356	12.089679	25031.000000	13.579808	1.132894	3671.567139		1
882.040283	184.009933	2.322852	1.200311	1.277939	1.472837	2.945488	2.264841	210.306046	15.860297	18.964409	29.705542	25128.000000	32.869339	1.516791	3833.459229		1
910.948486	151.165909	2.287474	1.107659	1.453647	1.625602	2.959494	2.179454	193.853699	12.813242	28.421518	42.228153	25143.000000	45.922756	1.662028	4126.395020		1
696.392456	143.404343	2.242589	1.200151	1.332648	1.541082	2.842854	2.156562	174.819336	15.854427	21.510374	34.760143	25209.000000	39.103954	1.592221	5155.285156		1
727.758789	195.111816	2.196210	1.095607	1.225304	1.456319	2.861987	2.290284	157.112198	12.462561	16.799788	28.596918	25246.000000	30.409971	1.483016	4887.952637		1
823.245361	245.566467	2.167470	1.043667	1.287034	1.414847	2.915529	2.390169	147.051834	11.057756	19.365717	25.992418	25277.000000	58.454361	1.766817	9998.000000		1
800.380066	157.244797	2.270764	1.183325	1.398692	1.540933	2.903296	2.196576	186.536774	15.251925	25.043306	34.748283	25299.000000	36.512951	1.562447	3226.950195		1
1382.958008	297.383209	2.557872	1.458449	1.636048	1.830582	3.140809	2.473316	361.303467	28.737503	43.256123	67.698997	25326.000000	85.529640	1.932117	6243.837891		1
590.686157	136.332703	2.150555	0.918548	1.289533	1.458924	2.771357	2.134600	141.434418	8.289874	19.477474	28.768927	25357.000000	27.382498	1.437473	3803.112549		1
520.532104	121.143341	1.706277	0.681662	0.959533	0.952119	2.716448	2.083300	50.848385	4.804657	9.110301	8.956101	25375.000000	8.510688	0.929965	4657.565918		1
1249.780151	223.677994	2.382415	1.197176	1.500389	1.730965	3.096834	2.349623	241.220856	15.746224	31.651121	53.822613	25414.000000	80.172737	1.904027	9998.000000		1
853.590454	294.785553	2.435576	1.206288	1.536916	1.692311	2.931250	2.469506	272.631622	16.080057	34.428345	49.239155	25436.000000	39.892414	1.600890	3394.929199		1
671.030579	143.209702	2.439149	1.206306	1.402194	1.715269	2.826742	2.155972	274.883667	16.080736	25.246098	51.912128	25447.000000	47.650238	1.678065	3900.009766		1
610.062683	100.689560	2.279295	1.105224	1.424343	1.545219	2.785374	2.002985	190.237000	12.741612	26.567013	35.092857	25472.000000	65.300529	1.814917	9998.000000		1
825.128784	167.036667	2.172843	0.960979	1.225247	1.406446	2.916522	2.222812	148.882339	9.140686	16.797592	25.494484	25493.000000	22.692972	1.355891	3936.394531		1
630.171509	88.632027	2.100286	0.966097	1.083634	1.328101	2.799459	1.947591	125.975548	9.249048	12.123657	21.286343	25513.000000	22.392195	1.350097	3509.521240		1
630.919495	166.271057	2.083055	0.941613	1.052564	1.402463	2.799974	2.220817	121.075226	8.742051	11.286620	25.261747	25585.000000	22.786900	1.357685	3712.955566		1
1019.783386	233.783112	2.260092	1.082974	1.315583	1.538628	3.008508	2.368813	182.008621	12.105250	20.681562	34.564301	25624.000000	51.871655	1.714930	9998.000000		1
906.010925	220.463562	2.238554	1.055604	1.388472	1.526680	2.957134	2.343337	173.202530	11.365916	24.460886	33.626366	25703.000000	49.382469	1.693573	8061.274902		1
679.478577	195.715836	2.078777	0.881931	1.163656	1.422623	2.832176	2.291626	119.888268	7.619574	14.576593	26.462004	25721.000000	23.609575	1.373088	4325.557617		1
920.759766	211.539001	2.309896	1.275969	1.406009	1.574709	2.964146	2.325390	204.124969	18.878565	25.468811	37.558529	25786.000000	61.656441	1.789979	8559.412109		1
749.931274	246.163864	2.280133	1.171081	1.249976	1.471293	2.875021	2.391224	190.604462	14.827936	17.781801	29.600094	25806.000000	39.831169	1.600223	6653.682617		1
367.116547	166.589630	1.974430	0.942760	1.056146	1.288658	2.564804	2.221648	94.282181	8.765169	11.380091	19.438305	25891.000000	21.649818	1.335454	6154.075684		1
1550.500122	138.785919	2.498593	1.402300	1.624367	1.799816	3.190472	2.142345	315.205170	25.252245	42.108212	63.068947	25924.000000	66.989647	1.826008	3804.200684		1
1707.453003	226.567688	2.540899	1.333886	1.630303	1.841841	3.232349	2.355198	347.455444	21.571783	42.687756	69.476967	25970.000000	71.843269	1.856386	4438.982910		1
434.740692	120.341118	2.045708	0.976006	1.096454	1.310024	2.638230	2.080414	111.098457	9.462500	12.486876	20.418522	26010.000000	27.774055	1.443639	6388.021973		1
863.986267	163.563828	2.288574	1.186786	1.377429	1.523080	2.936507	2.213687	194.345169	15.373982	23.846724	33.348751	26065.000000	53.875736	1.731393	8404.025391		1
685.719177	122.421333	2.066359	0.929672	1.134909	1.419151	2.836146	2.087857	116.508858	8.504963	13.642972	26.251307	26093.000000	26.188732	1.418114	3738.340576		1
1278.532471	228.343018	2.355091	1.167959	1.410267	1.539563	3.106712	2.358588	226.512115	14.721729	25.719795	34.638805	26126.000000	56.699635	1.753580	7789.493652		1
893.128601	199.526978	2.234012	1.162549	1.299521	1.615058	2.950914	2.300002	171.400604	14.539501	19.930651	41.215237	26170.000000	39.251110	1.593852	4175.734375		1
1051.885498	248.021286	2.315697	1.306599	1.489664	1.659872	3.021968	2.394489	206.869812	20.258133	30.879045	45.695362	26232.000000	43.891087	1.642376	4041.671875		1
1486.745239	435.835663	2.671715	1.553376	1.671621	1.941400	3.172236	2.639323	469.586151	35.758247	46.948402	87.377632	26314.000000	80.224533	1.904307	4169.504395		1
618.180603	202.324448	2.108049	0.930609	1.090848	1.279495	2.791115	2.306048	128.247574	8.523329	12.326728	19.032484	26377.000000	21.560907	1.333667	5078.973145		1
130.249283	59.925945	1.745154	0.656641	1.049674	1.274955	2.114775	1.777615	55.610119	4.535666	11.211757	18.834524	26419.000000	22.731636	1.356631	6419.638184		1
1119.634521	202.069992	2.504029	1.398213	1.728665	1.846506	3.049076	2.305502	319.174774	25.015717	53.538330	70.227356	26536.000000	111.599754	2.047663	9998.000000		1
230.692902	28.209984	1.750567	0.748597	1.040077	1.214422	2.363034	1.450403	56.307571	5.605279	10.966722	16.384064	26576.000000	27.283289	1.435897	9946.139648		0
862.114807	204.286514	2.204536	1.013743	1.357626	1.553512	2.935565	2.310240	160.153275	10.321497	22.783777	35.769466	26640.000000	35.863213	1.554649	4791.337891		1
429.675110	105.448181	2.015345	0.928245	1.087766	1.290997	2.633140	2.023039	103.596390	8.477054	12.239566	19.543274	26675.000000	26.005280	1.415061	7233.627930		1
788.675659	109.647301	2.146044	1.172074	1.320057	1.586357	2.896899	2.039998	139.972961	14.861874	20.895693	38.579514	26709.000000	45.408607	1.657138	4137.954102		1
457.757446	88.790894	2.038205	0.852349	0.987205	1.245665	2.660635	1.948368	109.195686	7.117847	9.709690	17.606159	26722.000000	17.450829	1.241816	4840.007324		1
586.709045	193.491486	2.209504	1.119872	1.339333	1.521652	2.768423	2.286662	161.996002	13.178698	21.844048	33.239269	26750.000000	82.113876	1.914417	9998.000000		1
726.170166	194.441986	2.245921	1.173975	1.257576	1.593104	2.861038	2.288790	176.165451	14.927075	18.095709	39.183533	26826.000000	41.026684	1.613066	4500.299805		1
396.506256	107.812119	1.903140	0.895209	1.279678	1.278365	2.598250	2.032668	80.009155	7.856143	19.040470	18.983015	26880.000000	80.576546	1.906209	9998.000000		1
886.260620	223.816055	2.171600	1.021987	1.143883	1.522689	2.947562	2.349891	148.456635	10.519297	13.927814	33.318806	26896.000000	45.555519	1.658541	9998.000000		1
1070.140015	272.449463	2.386098	1.283878	1.522591	1.726597	3.029441	2.435286	243.275330	19.225533	33.311260	53.284073	26934.000000	80.822952	1.907535	7960.254883		1
925.156067	207.289413	2.330742	1.209664	1.441995	1.695196	2.966215	2.316577	214.161911	16.205549	27.669086	49.567398	26986.000000	56.835556	1.754620	4909.588867		1
707.484680	189.044968	2.162157	1.146808	1.436458	1.604041	2.849717	2.276565	145.263611	14.021923	27.318565	40.182873	27021.000000	49.453426	1.694196	5319.333496		1
584.660278	81.649254	2.014087	0.801913	1.057870	1.314016	2.766904	1.911952	103.296738	6.337427	11.425368	20.607059	27071.000000	19.865589	1.298101	4217.431641		1
527.752014	153.552399	2.177167	1.015011	1.261791	1.481958	2.722430	2.186257	150.371994	10.351682	18.272228	30.335995	27120.000000	32.627419	1.513583	4556.663086		1
897.927673	230.562698	2.234278	1.096544	1.372767	1.577493	2.953241	2.362789	171.505569	12.489471	23.592106	37.800129	27181.000000	42.428680	1.627660	4938.210938		1
715.252380	78.522865	2.141006	1.057059	1.216884	1.400076	2.854459	1.894996	138.358688	11.404047	16.477215	25.123240	27275.000000	35.069893	1.544934	7698.074707		1
768.415466	207.048492	2.233445	1.155487	1.309711	1.489726	2.885596	2.316072	171.177002	14.304968	20.403790	30.883478	27294.000000	34.398533	1.536540	4831.025391		1
632.127991	125.712303	2.040928	0.945763	1.083295	1.380090	2.800805	2.099378	109.882271	8.825978	12.114194	23.993296	27317.000000	22.973120	1.361220	4092.387939		1
401.195648	200.828842	2.176173	1.077940	1.124591	1.413544	2.603356	2.302826	150.028336	11.965745	13.322675	25.914560	27340.000000	24.489178	1.388974	3118.617920		1
1902.127563	411.483887	2.559583	1.456049	1.680753	1.840502	3.279240	2.614353	362.729645	28.579111	47.946068	69.263031	27363.000000	70.522964	1.848331	3823.777588		1
616.442322	128.219147	1.960849	0.868134	0.887462	1.191766	2.789892	2.107953	91.379623	7.381327	7.717236	15.551259	27384.000000	13.587000	1.133124	4216.319824		1
675.366882	182.373032	2.340510	1.169440	1.410117	1.539357	2.829540	2.260961	219.033234	14.772038	25.710892	34.622353	27446.000000	86.164024	1.935326	9998.000000		1
1481.096313	146.517090	2.516848	1.373755	1.482337	1.816803	3.170583	2.165888	328.736633	23.645849	30.362427	65.584770	27486.000000	64.580444	1.810101	3888.707031		1
582.003662	183.115723	2.103622	0.996571	1.342359	1.395285	2.764926	2.262726	126.946899	9.921345	21.996769	24.847662	27513.000000	22.006989	1.342561	5197.339844		1
1031.235229	310.463165	2.451556	1.280070	1.515937	1.786707	3.013358	2.492010	282.849976	19.057678	32.804741	61.193718	27537.000000	72.608429	1.860987	6128.206543		1
876.022095	300.190979	2.363307	1.206790	1.395678	1.654951	2.942515	2.477398	230.837677	16.098663	24.870140	45.180458	27556.000000	46.287685	1.665465	4307.105957		1
280.441254	88.965103	1.837904	0.839286	1.121987	1.298248	2.447842	1.949220	68.850067	6.906950	13.243020	19.872276	27672.000000	19.638948	1.293118	3606.296875		1
1626.983643	405.440186	2.568846	1.412818	1.687316	1.866796	3.211383	2.607927	370.549591	25.871279	48.676098	73.586166	27745.000000	98.327492	1.992675	6765.362793		1
356.847473	95.239883	0.000000	0.351153	0.747101	0.677332	2.552483	1.978819	0.000000	2.244675	5.585995	4.756983	27899.000000	0.000000	0.000000	4906.564941		1
1379.394653	246.719421	2.342998	1.286576	1.388897	1.635155	3.139688	2.392203	220.291672	19.345316	24.484842	43.167324	27946.000000	40.349121	1.605834	4046.654053		1
579.491821	73.819023	2.127672	1.024262	1.045581	1.423542	2.763047	1.868168	134.175262	10.574556	11.106588	26.518063	27993.000000	26.564444	1.424301	4162.295898		1
888.431213	210.532196	2.404442	1.265260	1.473811	1.702337	2.948624	2.323318	253.770828	18.418760	29.772221	50.389141	28029.000000	56.454113	1.751696	5065.948242		1
459.278290	131.154007	1.971742	0.865994	1.250368	1.393753	2.662076	2.117782	93.700523	7.345033	17.797852	24.760141	28054.000000	22.837757	1.358653	3675.313232		1
731.516907	136.185532	2.302979	1.178042	1.383650	1.688590	2.864224	2.134131	200.899597	15.067540	24.190777	48.819118	28089.000000	47.939583	1.680694	3277.531738		1
735.908386	168.369125	2.095712	0.979114	1.179636	1.342211	2.866824	2.226263	124.655792	9.530457	15.122919	21.989304	28166.000000	20.993380	1.322082	3263.144287		1
568.402649	166.675964	2.055106	0.952723	1.279842	1.501464	2.754656	2.221873	113.528915	8.968559	19.047657	31.729538	28207.000000	34.134991	1.533200	4521.438965		1
568.305298	80.577644	2.075313	0.894750	1.049369	1.368239	2.754582	1.906215	118.935921	7.847838	11.203891	23.347431	28284.000000	23.513205	1.371312	3296.467285		1
641.861389	221.139053	2.273298	1.075555	1.303268	1.544469	2.807441	2.344666	187.628143	11.900224	20.103336	35.032368	28305.000000	33.364754	1.523288	4333.206055		1
515.734314	95.363335	1.872429	0.783365	1.134767	1.434709	2.712426	1.979381	74.546822	6.072469	13.638500	27.208805	28338.000000	41.415272	1.617161	7229.477051		1
340.635376	72.208351	1.718166	0.658663	0.705457	0.980324	2.532290	1.858587	52.259579	4.556828	5.075244	9.557048	28361.000000	7.678285	0.885264	4316.954590		1
844.352051	166.103317	2.252285	1.058583	1.301238	1.563488	2.926523	2.220378	178.765961	11.444134	20.009586	36.600555	28417.000000	33.277462	1.522150	3438.781250		1
1973.976196	359.262299	2.519899	1.428120	1.658912	1.887453	3.295342	2.555412	331.054413	26.799070	45.594425	77.170723	28451.000000	106.631874	2.027887	7599.918945		1
768.397034	226.640121	2.257476	1.166660	1.373025	1.633196	2.885586	2.355337	180.915726	14.677769	23.606161	42.972996	28593.000000	77.246384	1.887878	9998.000000		1
769.986267	208.829208	2.202907	0.979917	1.032523	1.388299	2.886483	2.319791	159.553604	9.548104	10.777627	24.451143	28608.000000	23.032146	1.362334	4472.052734		1
907.422913	288.921906	2.411604	1.252028	1.461356	1.763936	2.957810	2.460780	257.990753	17.866007	28.930511	58.067886	28657.000000	72.115082	1.858026	7005.863770		1
903.155640	124.475197	2.259463	1.154024	1.432999	1.556940	2.955763	2.095083	181.745056	14.256855	27.101839	36.052872	28746.000000	39.534607	1.596977	3412.423828		1
979.620789	211.686935	2.238734	1.233825	1.413684	1.631023	2.991058	2.325694	173.274185	17.132662	25.922905	42.758549	28773.000000	46.834686	1.670568	4815.697754		1
590.552551	203.448685	2.117473	0.962545	1.160729	1.467101	2.771259	2.308455	131.060898	9.173705	14.478691	29.315771	28809.000000	28.752041	1.458669	4197.909668		1
583.136719	154.920151	2.035767	0.951861	1.073040	1.258714	2.765770	2.190108	108.584236	8.950791	11.831509	18.143223	28861.000000	19.940390	1.299734	4063.587158		1
896.676392	153.501572	2.192563	1.078266	1.296690	1.442930	2.952636	2.186113	155.798431	11.974729	19.801125	27.728739	28874.000000	24.875748	1.395776	4106.834961		1
827.966858	204.925476	2.226647	1.106040	1.247748	1.488770	2.918013	2.311596	168.518280	12.765569	17.690805	30.815521	28927.000000	100.603668	2.002614	9998.000000		1
852.610474	154.180984	2.130018	1.004607	1.162340	1.448327	2.930751	2.188031	134.901779	10.106647	14.532474	28.075468	28985.000000	27.086771	1.432757	3484.421143		1
1578.312866	318.497437	2.400686	1.287646	1.540327	1.698623	3.198193	2.503106	251.585403	19.393028	34.699772	49.960083	29007.000000	53.087070	1.724989	3663.561279		1
691.807373	224.350449	2.381530	1.252805	1.468684	1.702965	2.839985	2.350927	240.729950	17.898029	29.422815	50.462048	29064.000000	53.150902	1.725511	4139.300781		1
1217.607910	171.110886	2.267489	1.199891	1.452535	1.627020	3.085507	2.233278	185.135132	15.844965	28.348810	42.366222	29090.000000	49.218327	1.692127	8776.072266		1
1007.196838	247.173233	2.385041	1.239588	1.512149	1.574338	3.003114	2.393002	242.683594	17.361525	32.519859	37.526470	29137.000000	39.767010	1.599523	4717.542969		1
553.645996	173.148544	2.215899	1.059694	1.215597	1.483609	2.743232	2.238419	164.398743	11.473440	16.428463	30.451544	29187.000000	28.903919	1.460957	3434.750488		1
1488.594360	211.713318	2.428458	1.304386	1.433153	1.700888	3.172776	2.325748	268.199615	20.155161	27.111462	50.221287	29206.000000	64.760551	1.811311	7806.360352		1
414.536652	101.456604	1.825678	0.625045	0.982098	1.131069	2.617563	2.006280	66.938782	4.217405	9.596177	13.522871	29226.000000	9.169706	0.962355	3579.468506		1
818.309570	175.386627	2.284506	1.240240	1.459315	1.589115	2.912918	2.243996	192.533340	17.387598	28.794838	38.825344	29250.000000	42.830742	1.631756	3579.667725		1
383.860413	85.853203	1.928407	0.831878	1.134092	1.189452	2.584173	1.933756	84.802238	6.790123	13.617339	15.468650	29287.000000	20.871046	1.319544	5219.399414		1
1160.137207	461.464539	2.570754	1.446768	1.537647	1.840701	3.064509	2.664138	372.180450	27.974892	34.486362	69.294815	29303.000000	75.464340	1.877742	5524.342285		1
765.344666	162.110748	2.181856	1.021224	1.254633	1.545722	2.883857	2.209812	152.004501	10.500851	17.973532	35.133545	29376.000000	36.220333	1.558952	4138.662109		1
866.290894	274.296356	2.348789	1.213363	1.464520	1.693026	2.937664	2.438220	223.248642	16.344177	29.142046	49.320328	29412.000000	48.913364	1.689427	3919.519775		1
762.042664	223.792023	2.241183	1.093782	1.293649	1.513521	2.881979	2.349845	174.254135	12.410295	19.662977	32.622753	29450.000000	53.974491	1.732189	9998.000000		1
2970.656738	587.961853	2.822953	1.666774	1.872577	2.130844	3.472852	2.769349	665.201355	46.427391	74.572250	135.158676	29477.000000	0.000000	0.000000	0.000000		1
526.231873	85.545799	2.085272	0.951394	1.268546	1.406738	2.721177	1.932199	121.694778	8.941169	18.558626	25.511614	29506.000000	23.461205	1.370350	4062.742188		1
1205.231934	214.795670	2.244395	1.116788	1.309220	1.615724	3.081071	2.332026	175.547577	13.085427	20.380751	41.278519	29538.000000	53.823200	1.730970	6194.964355		1
764.305481	168.403137	2.184813	0.967891	1.166759	1.433991	2.883267	2.226350	153.042725	9.287338	14.681123	27.163807	29561.000000	35.497044	1.550192	8366.336914		1
586.334412	73.419670	2.228654	1.087701	1.200988	1.165382	2.768145	1.865812	169.298950	12.237729	15.885012	14.634647	29700.000000	17.094452	1.232855	4330.120117		1
1509.422852	171.083344	2.432143	1.311922	1.521830	1.805593	3.178811	2.233208	270.485046	20.507959	33.252964	63.913570	29751.000000	63.821175	1.804965	3670.534912		1
973.175537	273.333710	2.227221	1.085129	1.409923	1.636739	2.988191	2.436693	168.741119	12.165461	25.699392	43.325035	29764.000000	47.133770	1.673332	4435.799316		1
871.655518	167.541779	2.270173	1.151879	1.391900	1.500532	2.940345	2.224123	186.282883	14.186623	24.654694	31.661541	29805.000000	38.537601	1.585885	4547.685547		1
775.347229	195.444733	2.240603	1.089672	1.385922	1.630109	2.889496	2.291024	174.021637	12.293388	24.317667	42.668671	29834.000000	41.387222	1.616866	4001.307373		1
263.126190	90.020340	1.581524	0.687652	0.926133	1.248239	2.420164	1.954341	38.152611	4.871375	8.435928	17.710850	29860.000000	20.847006	1.319044	3864.979980		1
823.446106	193.137680	2.384168	1.234342	1.493455	1.651016	2.915635	2.285867	242.196762	17.153065	31.149754	44.772961	29886.000000	46.770287	1.669970	4298.421875		1
768.246094	143.935745	2.298325	1.211270	1.407121	1.646384	2.885500	2.158169	198.758057	16.265600	25.534132	44.298027	29982.000000	52.113014	1.716946	5252.348145		1
870.499390	252.414886	2.526137	1.361699	1.553052	1.759939	2.939769	2.402115	335.843872	22.998466	35.731575	57.535854	30040.000000	80.325523	1.904854	9998.000000		1
546.547607	210.878281	2.148787	0.917937	1.389815	1.477005	2.737628	2.324032	140.859787	8.278215	24.536627	29.991940	30065.000000	31.072197	1.492372	4317.511230		1
894.300232	205.080109	2.399001	1.162651	1.450910	1.690242	2.951483	2.311924	250.611572	14.542894	28.242964	49.005219	30077.000000	50.423946	1.702637	4682.274902		1
512.586060	128.068573	1.915722	0.665406	1.236379	1.441538	2.709767	2.107443	82.361000	4.628138	17.233717	27.640020	30092.000000	35.211845	1.546689	9426.200195		1
577.958069	140.167328	2.104497	0.977603	1.125444	1.390711	2.761896	2.146647	127.202797	9.497356	13.348867	24.587336	30160.000000	28.453943	1.454142	4978.264648		1
1429.458984	351.147217	2.594013	1.453454	1.635847	1.898526	3.155172	2.545489	392.656952	28.408861	43.236118	79.163773	30268.000000	85.822212	1.933600	4314.976074		1
1058.437256	236.975632	2.541025	1.458972	1.655314	1.976880	3.024665	2.374704	347.556061	28.772160	45.218231	94.815651	30291.000000	85.414551	1.931532	2554.897705		1
1151.977417	187.294434	2.296597	1.146008	1.369258	1.581669	3.061444	2.272525	197.968765	13.996130	23.402292	38.165306	30340.000000	41.663071	1.619751	3796.208008		1
1973.988647	320.222443	2.590262	1.371216	1.616696	1.853052	3.295345	2.505452	389.280212	23.508020	41.371033	71.293861	30369.000000	111.528305	2.047385	9998.000000		1
596.758972	77.300850	2.053714	0.848470	0.788819	1.263178	2.775799	1.888184	113.165543	7.054562	6.149209	18.330641	30390.000000	32.096996	1.506464	9113.969727		1
1206.396240	147.429382	2.351785	1.215317	1.439749	1.679040	3.081490	2.168584	224.794113	16.417883	27.526386	47.757332	30419.000000	47.251354	1.674414	4484.906250		1
1586.361572	374.944061	2.569662	1.412925	1.750754	1.962653	3.200402	2.573967	371.246246	25.877628	56.331886	91.759972	30430.000000	89.310249	1.950901	3866.379395		1
576.641663	193.472000	2.157828	1.071945	1.263622	1.523617	2.760906	2.286618	143.822861	11.801723	18.349407	33.390038	30452.000000	30.137417	1.479106	5194.987305		1
473.136658	26.132204	1.908021	0.750089	1.084502	1.098963	2.674987	1.417176	80.913429	5.624564	12.147933	12.559224	30474.000000	19.254774	1.284538	5911.482910		0
517.242249	187.883362	2.070790	0.912424	1.156790	1.441074	2.713694	2.273888	117.703682	8.173805	14.347969	27.610514	30486.000000	26.942947	1.430445	4820.570312		1
509.806488	128.902222	2.091876	0.914889	0.975052	1.388394	2.707405	2.110260	123.559303	8.220321	9.441738	24.456453	30497.000000	26.075979	1.416241	4716.342773		1
624.651062	176.665466	2.219123	1.040216	1.136732	1.468382	2.795637	2.247152	165.623718	10.970236	13.700348	29.402372	30510.000000	25.515562	1.406805	4378.285645		1
615.911560	129.607895	1.920280	0.794300	1.158856	1.222633	2.789518	2.112632	83.230057	6.227307	14.416365	16.696775	30564.000000	17.090607	1.232757	4671.039062		1
1228.661133	263.005127	2.154664	1.115944	1.421292	1.627264	3.089432	2.419964	142.778885	13.060033	26.381071	42.390018	30619.000000	74.538376	1.872380	9998.000000		1
716.194824	144.574982	2.131617	0.997604	1.281740	1.521737	2.855031	2.160093	135.399445	9.944982	19.131105	33.245819	30656.000000	30.548241	1.484986	3913.975098		1
1170.600586	263.861115	2.305599	1.261001	1.344821	1.689389	3.068409	2.421375	202.115265	18.239008	22.121822	48.909073	30752.000000	56.481438	1.751906	5701.854004		1
908.412903	330.141296	2.277817	1.133981	1.318998	1.520955	2.958283	2.518700	189.590698	13.613865	20.844826	33.186008	30776.000000	66.186775	1.820771	9998.000000		1
884.864441	214.241043	2.315147	1.130785	1.368413	1.622493	2.946877	2.330903	206.607971	13.514047	23.356775	41.926941	30815.000000	41.687450	1.620005	3922.756836		1
749.724060	204.719727	2.339361	1.183642	1.354022	1.597960	2.874902	2.311160	218.454529	15.263064	22.595480	39.624130	30836.000000	44.420105	1.647580	4710.958984		1
586.855164	178.656113	2.168702	1.134979	1.234261	1.367590	2.768531	2.252018	147.469391	13.645168	17.149870	23.312574	30874.000000	43.689465	1.640377	9998.000000		1
711.578430	252.124146	2.319645	1.160535	1.408338	1.595517	2.852223	2.401614	208.758972	14.472223	25.605803	39.401855	30906.000000	47.942745	1.680723	5362.702637		1
416.041595	112.447205	1.867248	0.782536	0.875920	1.116760	2.619137	2.050949	73.662704	6.060890	7.514844	13.084588	30959.000000	15.312252	1.185039	5773.192383		1
891.035583	217.537918	2.309265	1.232723	1.481750	1.612179	2.949895	2.337535	203.828506	17.089260	30.321461	40.942932	30976.000000	55.334866	1.742999	6252.569824		1
1663.687744	507.915283	2.625520	1.471059	1.582023	1.858334	3.221072	2.705791	422.201263	29.584162	38.196449	72.166229	31020.000000	88.945091	1.949122	5888.785645		1
625.990417	124.631111	2.401555	1.297240	1.400401	1.627903	2.796568	2.095626	252.089722	19.826200	25.142046	42.452503	31057.000000	44.120480	1.644640	4290.870117		1
393.250031	81.583969	1.960814	0.866291	1.224027	1.349174	2.594669	1.911605	91.372200	7.350064	16.750477	22.344656	31107.000000	27.411407	1.437931	5535.244629		1
1241.582520	300.966064	2.509926	1.362807	1.596785	1.755558	3.093976	2.478518	323.538422	23.057199	39.517086	56.958466	31131.000000	59.490856	1.774450	3953.362305		1
1252.049805	185.754807	2.482056	1.378311	1.589435	1.772675	3.097622	2.268940	303.427979	23.895235	38.853973	59.248138	31164.000000	54.310925	1.734887	3667.979492		1
528.669922	142.762833	2.069621	0.932161	1.137756	1.301529	2.723185	2.154615	117.387375	8.553834	13.732689	20.023003	31178.000000	20.398119	1.309590	4246.334961		1
598.809082	187.892349	2.079344	0.882090	1.215582	1.440582	2.777288	2.273909	120.045059	7.622369	16.427904	27.579210	31206.000000	32.615528	1.513424	6153.477051		1
542.374390	197.941544	2.200546	1.012314	1.372656	1.538376	2.734299	2.296537	158.688568	10.287599	23.586117	34.544254	31269.000000	91.093460	1.959487	9998.000000		1
793.887573	252.102264	2.316498	1.204791	1.401914	1.629421	2.899759	2.401577	207.251526	16.024757	25.229807	42.601074	31347.000000	38.628471	1.586908	3245.033447		1
1495.149048	275.537292	2.380355	1.383224	1.610344	1.785964	3.174685	2.440180	240.079697	24.167061	40.770325	61.089069	31363.000000	81.060043	1.908807	9998.000000		1
1048.317993	218.919205	2.322516	1.176220	1.408118	1.662923	3.020493	2.340284	210.143570	15.004455	25.592785	46.017498	31391.000000	89.553001	1.952080	9998.000000		1
915.471436	136.420105	2.248431	1.183129	1.340406	1.591346	2.961645	2.134878	177.186630	15.245057	21.898069	39.025299	31443.000000	41.651108	1.619627	4117.257812		1
632.716248	193.608582	2.397100	1.261737	1.405760	1.713689	2.801209	2.286925	249.517090	18.269913	25.454237	51.723591	31465.000000	53.186966	1.725805	5540.198242		1
400.367249	73.033211	1.826335	0.607651	0.897931	1.054469	2.602458	1.863520	67.040161	4.051826	7.905533	11.336250	31478.000000	11.687682	1.067728	5024.046387		1
783.988403	252.609253	2.401438	1.277573	1.533679	1.769910	2.894310	2.402449	252.022079	18.948397	34.172691	58.872143	31505.000000	65.390594	1.815515	5375.348633		1
739.946045	186.952896	2.038720	0.867288	0.888597	1.176867	2.869200	2.271732	109.325165	7.366953	7.737439	15.026814	31535.000000	17.343410	1.239135	5049.106934		1
682.629333	159.922211	2.137399	0.982642	1.232266	1.470429	2.834185	2.203909	137.214249	9.608194	17.071293	29.541281	31548.000000	27.978233	1.446820	3536.792969		1
523.127380	165.252548	1.860311	0.805759	0.968033	1.138135	2.718607	2.218148	72.495514	6.393805	9.290373	13.744707	31607.000000	12.559946	1.098988	4905.486328		1
2318.130127	401.463959	2.611484	1.435294	1.620851	1.836228	3.365138	2.603647	408.774811	27.245459	41.768669	68.584785	31670.000000	79.352768	1.899562	6831.006348		1
620.556152	125.500648	2.220645	1.094003	1.420986	1.562413	2.792781	2.098646	166.205215	12.416604	26.362465	36.510078	31807.000000	37.374172	1.572572	3896.882080		1
826.747620	178.648773	2.359228	1.211357	1.420330	1.635417	2.917373	2.252000	228.679810	16.268873	26.322657	43.193317	31826.000000	50.417122	1.702578	4936.461426		1
1281.866699	202.945480	2.457018	1.396636	1.555741	1.760984	3.107843	2.307379	286.429626	24.925041	35.953453	57.674484	31901.000000	63.201626	1.800728	3910.811768		1
526.044373	94.055275	2.023104	0.969027	1.174461	1.258843	2.721022	1.973383	105.463913	9.311654	14.943805	18.148613	31942.000000	24.694178	1.392595	5198.839355		1
520.842712	113.426147	2.042971	0.922357	1.310820	1.377733	2.716707	2.054713	110.400528	8.362901	20.455975	23.863453	31961.000000	24.616302	1.391223	4472.186523		1
1044.498901	246.335709	2.399188	1.300720	1.417999	1.649713	3.018908	2.391527	250.719254	19.985710	26.181753	44.638844	32003.000000	59.477489	1.774353	9320.170898		1
584.167419	112.702545	2.073490	0.978527	1.246183	1.429050	2.766537	2.051934	118.437782	9.517600	17.627201	26.856525	32100.000000	23.936796	1.379066	3264.572266		1
1378.089233	601.059692	2.699518	1.530678	1.687331	1.891623	3.139277	2.778918	500.631409	33.937359	48.677776	77.915329	32115.000000	81.611855	1.911753	3774.111572		1
1460.869019	255.466141	2.436484	1.223937	1.532376	1.705319	3.164611	2.407333	273.201874	16.747004	34.070278	50.736309	32147.000000	117.662064	2.070637	9998.000000		1
437.338043	79.178825	1.859209	0.851764	0.988046	1.279579	2.640817	1.898609	72.311844	7.108264	9.728496	19.036158	32192.000000	16.332602	1.213055	4497.808594		1
721.073914	260.682648	2.344785	1.156527	1.401932	1.691489	2.857980	2.416112	221.200012	14.339265	25.230844	49.146084	32265.000000	44.014053	1.643591	4068.678955		1
1882.623047	465.439697	2.704984	1.593162	1.736851	1.951194	3.274763	2.667863	506.972046	39.188763	54.557076	89.370361	32317.000000	106.389870	2.026900	7990.833008		1
619.639893	65.981888	2.023048	0.969178	1.164248	1.341320	2.792139	1.819425	105.450256	9.314889	14.596478	21.944225	32411.000000	19.535975	1.290835	3797.179443		1
622.924683	101.333549	2.104318	0.902046	1.124559	1.360101	2.794436	2.005753	127.150566	7.980796	13.321677	22.914021	32541.000000	24.762691	1.393798	5389.904297		1
1678.050415	250.332520	2.653573	1.491200	1.787942	1.946720	3.224805	2.398517	450.373291	30.988487	61.367962	88.454506	32565.000000	97.193741	1.987638	4675.856934		1
901.930359	143.192062	2.152416	1.075782	1.243299	1.479113	2.955173	2.155919	142.041794	11.906452	17.510534	30.137875	32587.000000	27.574303	1.440505	3974.885498		1
561.248657	108.223534	2.049504	0.861635	1.083612	1.246354	2.749155	2.034322	112.073807	7.271687	12.123058	17.634109	32622.000000	19.099680	1.281026	5530.733398		1
1471.974609	222.857712	2.394021	1.182019	1.487913	1.816603	3.167900	2.348028	247.754211	15.206127	30.754791	65.554543	32742.000000	69.742065	1.843495	9283.411133		1
857.146240	141.857452	2.253724	1.162570	1.367800	1.593755	2.933055	2.151852	179.359436	14.540179	23.323835	39.242386	32793.000000	59.298420	1.773043	8490.226562		1
681.940186	74.665443	2.043685	0.879127	1.154405	1.356073	2.833746	1.873120	110.582283	7.570543	14.269392	22.702486	32827.000000	25.428005	1.405312	4603.508789		1
578.158752	192.921524	2.169679	1.111884	1.460658	1.573999	2.762047	2.285381	147.801544	12.938495	28.884037	37.497200	32868.000000	44.289665	1.646302	5883.034668		1
940.025940	158.062393	2.277606	1.199689	1.442913	1.697409	2.973140	2.198828	189.498352	15.837579	27.727661	49.820576	32900.000000	50.563881	1.703840	4692.589844		1
501.570587	38.523533	1.996188	0.834508	1.268924	1.429935	2.700332	1.585726	99.126045	6.831368	18.574797	26.911306	32969.000000	24.887804	1.395987	3185.889648		1
543.082397	30.386263	1.995963	0.851178	1.215652	1.286995	2.734866	1.482677	99.074661	7.098681	16.430540	19.364000	32983.000000	42.851028	1.631961	9998.000000		0
826.855408	223.089294	2.292132	1.111829	1.434229	1.563467	2.917430	2.348479	195.943863	12.936857	27.178740	36.598835	33016.000000	92.083572	1.964182	9998.000000		1
929.533691	231.682541	2.198062	1.146303	1.361360	1.387470	2.968265	2.364893	157.783737	14.005632	22.980539	24.404509	33050.000000	43.470989	1.638200	9998.000000		1
958.166687	236.085403	2.280535	1.136202	1.283421	1.497181	2.981441	2.373069	190.780899	13.683659	19.205290	31.418184	33072.000000	32.713856	1.514732	4728.556152		1
328.030975	101.147568	1.775315	0.743394	0.882256	1.123216	2.515915	2.004956	59.609482	5.538521	7.625283	13.280552	33111.000000	24.060003	1.381296	9998.000000		1
863.675781	131.999985	2.239829	1.132065	1.299741	1.547670	2.936351	2.120574	173.711792	13.553934	19.940712	35.291496	33135.000000	32.423599	1.510861	3407.006836		1
960.716003	188.891174	2.233964	1.192418	1.319233	1.525421	2.982595	2.276212	171.381561	15.574656	20.856085	33.529022	33260.000000	38.518826	1.585673	4015.960449		1
2430.843262	510.652954	2.711974	1.606543	1.819989	2.051574	3.385757	2.708126	515.198242	40.415012	66.067688	112.609108	33294.000000	110.804146	2.044556	3984.028564		1
1068.259644	149.027924	2.375669	1.177514	1.434689	1.689520	3.028677	2.173268	237.502670	15.049213	27.207527	48.923729	33343.000000	68.620949	1.836457	9998.000000		1
1551.464111	345.326202	2.595667	1.473928	1.663650	1.952938	3.190742	2.538229	394.154938	29.780205	46.094555	89.730064	33376.000000	131.919769	2.120310	9998.000000		1
525.968262	141.768082	2.098194	0.937884	1.204502	1.458753	2.720959	2.151578	125.370049	8.667307	16.014097	28.757626	33418.000000	27.993277	1.447054	3488.036133		1
398.921967	106.327065	1.934673	0.918790	1.096958	1.208336	2.600888	2.026644	86.034592	8.294505	12.501369	16.156078	33456.000000	19.902748	1.298913	5155.343750		1
1323.559570	229.022537	2.349403	1.292000	1.455886	1.698366	3.121743	2.359878	223.564560	19.588432	28.568411	49.930534	33485.000000	87.583473	1.942422	9998.000000		1
1172.186523	304.488281	2.538179	1.367367	1.668315	1.874882	3.068997	2.483571	345.286133	23.300596	46.592411	74.968971	33507.000000	80.083534	1.903543	3996.042725		1
646.148926	141.292877	2.090662	0.985572	1.142552	1.377009	2.810333	2.150120	123.214615	9.673237	13.885211	23.823685	33527.000000	25.201805	1.401432	5269.977539		1
345.469940	105.735344	1.814538	0.771658	0.946881	1.232082	2.538410	2.024220	65.243546	5.910963	8.848737	17.064066	33595.000000	18.358561	1.263839	6452.462891		1
1739.074707	199.162643	2.454179	1.291699	1.548756	1.755037	3.240318	2.299208	284.563171	19.574858	35.379814	56.890190	33613.000000	104.435272	2.018847	9998.000000		1
1085.652832	403.538422	2.324885	1.191200	1.427691	1.632421	3.035691	2.605885	211.292892	15.531016	26.772598	42.896378	33697.000000	0.000000	0.000000	0.000000		1
380.256409	102.036987	1.861312	0.804760	1.068502	1.204825	2.580076	2.008758	72.662766	6.379111	11.708532	16.025995	33788.000000	19.092180	1.280856	6733.489258		1
909.220886	162.257996	2.317290	1.172926	1.365499	1.669873	2.958669	2.210206	207.629990	14.891061	23.200579	46.759785	33805.000000	47.574303	1.677372	3400.281982		1
399.559509	32.565178	1.969558	0.900228	1.154718	1.345382	2.601582	1.512753	93.230576	7.947457	14.279654	22.150410	33832.000000	17.107056	1.233175	3254.748535		1
618.732422	186.623093	2.198307	1.016748	1.253281	1.428912	2.791503	2.270965	157.872818	10.393167	17.917633	26.848021	33847.000000	29.255167	1.466203	4657.396484		1
1561.593506	304.583008	2.510763	1.364414	1.559491	1.769687	3.193568	2.483706	324.163055	23.142685	36.265285	58.841919	33866.000000	50.385792	1.702308	3338.781738		1
897.247314	155.357361	2.210267	1.091827	1.324268	1.525434	2.952912	2.191332	162.280685	12.354557	21.099283	33.530060	33942.000000	34.271656	1.534935	3889.539062		1
502.024475	168.706665	2.151237	1.118640	1.437779	1.646275	2.700725	2.227132	141.656815	13.141365	27.401773	44.286846	34047.000000	49.416672	1.693874	5044.671875		1
770.565796	118.756042	2.033208	0.751993	1.129538	1.334018	2.886810	2.074656	107.946480	5.649279	13.475277	21.578331	34083.000000	16.667273	1.221865	4280.770996		1
1295.945190	369.286835	2.518447	1.394582	1.638676	1.843271	3.112587	2.567364	329.948822	24.807455	43.518723	69.706184	34138.000000	73.922455	1.868776	5364.521484		1
641.527954	143.930634	2.041715	0.806586	1.128399	1.312981	2.807216	2.158153	110.081749	6.405982	13.439981	20.558027	34154.000000	21.449337	1.331414	4191.320801		1
1325.160156	157.427429	2.397392	1.245403	1.405372	1.691621	3.122268	2.197080	249.684540	17.595539	25.431519	49.161015	34181.000000	45.798813	1.660854	3539.763184		1
460.929108	188.612518	2.228997	1.048172	1.367438	1.568165	2.663634	2.275571	169.432541	11.173067	23.304390	36.996872	34240.000000	52.477474	1.719973	6581.973633		1
1989.410889	446.065033	2.714181	1.534029	1.696222	2.004611	3.298724	2.649398	517.822205	34.200241	49.684582	101.067276	34307.000000	113.091248	2.053429	6985.882812		1
809.041321	155.253632	2.272880	1.111775	1.369883	1.481580	2.907971	2.191042	187.447800	12.935260	23.435951	30.309563	34324.000000	32.308273	1.509314	4284.239746		1
959.511475	209.876389	2.316214	1.156572	1.352724	1.559315	2.982050	2.321964	207.116043	14.340742	22.528084	36.250591	34354.000000	45.402962	1.657084	5138.160156		1
444.394562	103.983246	2.029495	0.862807	1.198578	1.168105	2.647769	2.016963	107.027466	7.291331	15.797132	14.726680	34484.000000	17.922003	1.253386	4975.467285		1
565.146912	203.360794	2.260743	1.166927	1.347526	1.494300	2.752161	2.308267	182.281555	14.686792	22.260050	31.210482	34512.000000	34.956913	1.543533	4468.280762		1
726.459167	199.565430	2.160884	0.971802	1.238048	1.446830	2.861211	2.300085	144.838501	9.371346	17.300077	27.978884	34562.000000	30.301914	1.481470	5514.360352		1
1011.408875	111.348167	2.338831	1.192941	1.385218	1.602346	3.004927	2.046683	218.188339	15.593423	24.278297	40.026318	34597.000000	39.368145	1.595145	3871.082520		1
338.554382	187.094360	1.919291	0.872980	1.116271	1.222271	2.529629	2.272061	83.040642	7.464137	13.069856	16.682880	34636.000000	20.248203	1.306386	6949.748535		1
1690.097900	313.760681	2.569410	1.444018	1.685867	1.873584	3.227912	2.496598	371.031097	27.798292	48.513992	74.745338	34807.000000	104.006050	2.017059	7794.117188		1
809.930847	115.559341	2.357466	1.234493	1.432757	1.557191	2.908448	2.062805	227.753845	17.159054	27.086786	36.073753	34852.000000	41.006927	1.612857	5224.933594		1
462.777985	87.416557	2.038370	0.877861	1.163867	1.273767	2.665373	1.941594	109.237129	7.548503	14.583660	18.783098	34863.000000	25.967136	1.414424	6871.349609		1
564.233093	79.693771	1.886071	0.864028	1.184622	1.301939	2.751459	1.901424	76.925606	7.311854	15.297562	20.041887	34883.000000	17.818054	1.250860	3973.875977		1
533.747620	205.723022	2.254346	1.112071	1.243031	1.471475	2.727336	2.313283	179.616333	12.944084	17.499714	29.612471	34921.000000	54.621181	1.737361	9998.000000		1
957.326782	265.682678	2.287521	1.237059	1.462487	1.717054	2.981060	2.424363	193.874786	17.260708	29.005934	52.125900	34975.000000	78.733902	1.896162	9998.000000		1
588.472900	73.524002	2.086051	0.982160	1.245762	1.487707	2.769727	1.866429	121.913338	9.597534	17.610113	30.740219	35011.000000	34.783314	1.541371	4959.264648		1
400.616302	112.395782	1.934816	0.690713	0.933913	1.269153	2.602729	2.050750	86.062904	4.905832	8.588410	18.584579	35040.000000	19.291668	1.285370	5017.881836		1
857.259277	213.461380	2.315555	1.141737	1.226630	1.470750	2.933112	2.329319	206.802017	13.859179	16.851173	29.563080	35066.000000	37.377502	1.572610	5342.312012		1
447.007416	80.176414	1.979173	0.772268	1.058354	1.356098	2.650315	1.904047	95.317543	5.919268	11.438105	22.703764	35085.000000	19.523296	1.290553	4291.555176		1
957.115356	250.196609	2.307121	1.166558	1.473060	1.645433	2.980964	2.398281	202.824860	14.674335	29.720753	44.201122	35156.000000	45.359989	1.656673	4141.087402		1
716.491699	172.840866	2.131839	1.096901	1.203789	1.467019	2.855211	2.237646	135.468826	12.499733	15.987825	29.310221	35209.000000	50.845703	1.706254	9998.000000		1
1049.768799	319.286224	2.427351	1.283632	1.493351	1.746650	3.021094	2.504180	267.517090	19.214632	31.142286	55.802052	35260.000000	77.247688	1.887885	8153.966797		1
604.123230	170.155472	2.027946	0.892479	1.125240	1.362202	2.781126	2.230846	106.646324	7.806913	13.342599	23.025139	35290.000000	23.158352	1.364708	3629.719971		1
949.115479	195.285141	2.250969	1.087081	1.360221	1.582606	2.977319	2.290669	178.225342	12.220282	22.920330	38.247795	35320.000000	36.506264	1.562367	7365.975586		1
810.514771	113.643745	2.177093	1.090502	1.178968	1.489842	2.908761	2.055546	150.346390	12.316905	15.099681	30.891743	35366.000000	29.223063	1.465726	4145.014648		1
1167.367554	208.422913	2.540573	1.457273	1.641422	1.851899	3.067208	2.318945	347.194641	28.659765	43.794743	71.104843	35392.000000	83.856873	1.923539	4769.964844		1
1241.644531	253.820175	2.437411	1.236802	1.457677	1.737778	3.093997	2.404526	273.786011	17.250526	28.686436	54.673584	35496.000000	53.263161	1.726427	4781.226074		1
855.674988	226.481003	2.215942	1.097746	1.501660	1.691887	2.932309	2.355032	164.415115	12.524089	31.743872	49.191200	35530.000000	0.000000	0.000000	0.000000		1
349.991150	104.939507	1.902519	0.672360	0.966618	1.154200	2.544057	2.020939	79.894966	4.702842	9.260148	14.262645	35576.000000	16.858923	1.226830	4918.531738		1
721.928406	219.391541	2.313926	1.233996	1.443911	1.594193	2.858494	2.341220	206.027908	17.139410	27.791464	39.281914	35609.000000	82.188568	1.914811	9998.000000		1
533.675049	204.802414	2.224993	1.088171	1.292127	1.567707	2.727277	2.311335	167.877487	12.250985	19.594183	36.957905	35643.000000	39.374718	1.595217	6345.125000		1
674.980530	94.830185	2.110183	1.016260	1.213036	1.239437	2.829291	1.976947	128.879227	10.381508	16.331879	17.355495	35672.000000	19.654028	1.293452	4248.404297		1
1308.530762	317.399658	2.409591	1.222121	1.556737	1.730857	3.116784	2.501606	256.797943	16.677130	36.036022	53.809277	35710.000000	52.217915	1.717820	3960.419434		1
1173.128662	278.315125	2.325235	1.152067	1.448176	1.504727	3.069346	2.444537	211.463531	14.192772	28.065725	31.968863	35742.000000	0.000000	0.000000	0.000000		1
969.620911	279.342285	2.451405	1.338146	1.590415	1.812535	2.986602	2.446137	282.751282	21.784437	38.941734	64.943451	35758.000000	68.739082	1.837204	3823.890869		1
905.421753	118.965141	2.223875	1.090602	1.222378	1.467710	2.956851	2.075420	167.446198	12.319740	16.686993	29.356895	35815.000000	116.445908	2.066124	9998.000000		1
285.696472	69.189926	1.921004	0.736339	1.082346	1.198675	2.455905	1.840043	83.368927	5.449283	12.087763	15.800646	36015.000000	15.432373	1.188433	6546.238281		1
542.899353	165.155441	2.256051	1.034134	1.219144	1.399789	2.734719	2.217893	180.323090	10.817674	16.563177	25.106670	36039.000000	26.820539	1.428468	4454.409180		1
509.370148	156.833664	1.966661	0.855117	0.883160	1.143058	2.707033	2.195439	92.610748	7.163364	7.641174	13.901382	36066.000000	13.673417	1.135877	4680.027344		1
1733.567139	444.627502	2.585340	1.462682	1.663655	1.894379	3.238941	2.647996	384.892609	29.018951	46.095116	78.411308	36142.000000	112.938347	2.052841	9998.000000		1
1888.834473	361.111481	2.697233	1.600118	1.811086	2.024763	3.276194	2.557641	498.004211	39.821533	64.727051	105.867661	36202.000000	116.742210	2.067228	4485.257812		1
2182.212646	563.220398	2.766245	1.636157	1.865564	2.083092	3.338897	2.750678	583.773804	43.267021	73.377663	121.085564	36292.000000	156.864288	2.195524	6924.586426		1
468.713257	95.151558	2.073006	0.985220	1.074858	1.422199	2.670907	1.978416	118.305824	9.665411	11.881139	26.436171	36324.000000	25.811874	1.411820	4148.849121		1
825.742432	169.449585	2.262637	1.015881	1.396770	1.685820	2.916845	2.229041	183.078476	10.372444	24.932747	48.508682	36380.000000	42.689358	1.630320	3491.446289		1
1599.195312	380.560577	2.579195	1.481312	1.542143	1.832797	3.203902	2.580424	379.485870	30.290916	34.845188	68.045174	36397.000000	100.318832	2.001382	8600.161133		1
1260.855103	217.519318	2.330467	1.244752	1.354328	1.642384	3.100665	2.337498	214.026306	17.569187	22.611412	43.891846	36427.000000	39.112171	1.592312	3552.312500		1
769.963867	417.201263	2.061573	0.883727	1.283622	1.496430	2.886470	2.620346	115.231979	7.651156	19.214193	31.363884	36448.000000	36.861591	1.566574	7875.281250		1
1690.676392	405.990204	2.537117	1.399517	1.671798	1.859008	3.228060	2.608516	344.442444	25.090939	46.967567	72.278343	36472.000000	141.306030	2.150161	9998.000000		1
556.283020	216.036331	2.340387	1.236753	1.446671	1.634521	2.745296	2.334527	218.971237	17.248571	27.968622	43.104359	36532.000000	57.428791	1.759130	7416.710938		1
876.661926	102.482697	2.202320	1.030135	1.015056	1.390835	2.942832	2.010651	159.338348	10.718534	10.352760	24.594322	36569.000000	26.567616	1.424353	3877.603271		1
740.211975	147.747971	2.086180	0.882336	0.971911	1.183227	2.869356	2.169522	121.949394	7.626681	9.373701	15.248490	36595.000000	12.608533	1.100665	3905.919189		1
751.356506	123.403908	2.122882	0.927746	1.111963	1.325399	2.875846	2.091329	132.703308	8.467311	12.940850	21.154303	36610.000000	43.162212	1.635104	9998.000000		1
902.926147	214.911774	2.422354	1.299047	1.518473	1.729608	2.955652	2.332260	264.456329	19.908890	32.996872	53.654758	36626.000000	57.522713	1.759839	5270.229004		1
640.063171	186.656754	2.322071	1.141860	1.394430	1.620470	2.806223	2.271044	209.928284	13.863091	24.798750	41.732094	36696.000000	49.803143	1.697257	5498.323242		1
889.128662	183.708603	2.294400	1.147481	1.281464	1.464521	2.948965	2.264129	196.970032	14.043683	19.118967	29.142086	36847.000000	31.681414	1.500805	4022.275146		1
813.980652	232.059860	2.367566	1.113516	1.350186	1.596752	2.910614	2.365600	233.112579	12.987206	22.396801	39.514091	36860.000000	42.217957	1.625497	4295.015625		1
507.067383	236.942169	2.145773	1.078529	1.315505	1.544377	2.705066	2.374642	139.885590	11.981995	20.677811	35.024902	36903.000000	34.649296	1.539694	4425.734863		1
937.834900	146.886459	2.104360	0.879573	1.375708	1.475163	2.972126	2.166982	127.162788	7.578329	23.752455	29.865051	36928.000000	33.478500	1.524766	4322.784180		1
1236.817383	505.708740	2.762416	1.556408	1.774439	2.074958	3.092306	2.703901	578.650269	36.008709	59.489262	118.838692	36989.000000	118.089996	2.072213	4091.035156		1
1313.428467	185.695068	2.368297	1.278503	1.494154	1.780914	3.118407	2.268800	233.505463	18.989044	31.199982	60.382915	37035.000000	61.200516	1.786755	4650.626953		1
689.408447	149.080261	2.174228	1.075621	1.290159	1.485262	2.838477	2.173420	149.357758	11.902020	19.505583	30.567652	37096.000000	30.785704	1.488349	3527.383057		1
413.734344	171.588104	2.052388	0.982757	1.262377	1.560268	2.616722	2.234487	112.820610	9.610750	18.296864	36.330204	37111.000000	37.311035	1.571837	3795.103027		1
977.102478	144.641739	2.352898	1.191569	1.466337	1.704623	2.989940	2.160294	225.370865	15.544232	29.264225	50.655018	37139.000000	53.670181	1.729733	4871.961914		1
498.502502	224.481400	2.162442	1.036401	1.199994	1.430272	2.697667	2.351180	145.359192	10.874290	15.848719	26.932188	37152.000000	32.044243	1.505750	6310.010742		1
670.602966	100.918549	2.174895	1.011085	1.131643	1.264673	2.826465	2.003971	149.587296	10.258532	13.540758	18.393887	37169.000000	17.944248	1.253925	3281.619873		1
725.254395	190.796661	2.354643	1.208537	1.486499	1.751407	2.860490	2.280571	226.278290	16.163546	30.654854	56.416653	37189.000000	46.523479	1.667672	3408.428711		1
412.297546	123.713905	1.876318	0.848964	1.119601	1.314231	2.615211	2.092418	75.217278	7.062587	13.170472	20.617241	37285.000000	21.591011	1.334273	4965.942871		1
1019.621277	182.231857	2.255779	1.135732	1.456498	1.572683	3.008439	2.260624	180.209930	13.668845	28.608698	37.383728	37307.000000	59.584522	1.775133	8343.941406		1
624.862122	163.810974	2.227056	1.110670	1.270107	1.505733	2.795784	2.214343	168.677032	12.902400	18.625465	32.042969	37400.000000	33.477676	1.524755	4494.641602		1
637.697266	209.104584	2.265412	1.127407	1.406548	1.720302	2.804615	2.320364	184.251770	13.409317	25.500473	52.517307	37443.000000	61.044453	1.785646	6586.779297		1
864.893555	196.178436	2.246346	1.069015	1.355558	1.587381	2.936963	2.292651	176.338211	11.722347	22.675575	38.670628	37455.000000	33.889137	1.530061	3683.045166		1
283.778625	113.763611	1.612525	0.637632	1.003583	1.135262	2.452980	2.056003	40.975552	4.341419	10.082851	13.654072	37473.000000	15.851844	1.200080	6042.561035		1
116.233437	58.079464	1.594290	0.564250	1.130038	1.202122	2.065331	1.764023	39.290737	3.666488	13.490809	15.926577	37534.000000	23.676697	1.374321	9691.942383		0
439.297272	126.433037	1.900291	0.873810	1.118791	1.359414	2.642759	2.101861	79.486107	7.478431	13.145917	22.877766	37548.000000	20.005808	1.301156	3896.565186		1
805.458557	139.413727	2.289830	1.150999	1.362523	1.500115	2.906043	2.144305	194.908096	14.157915	23.042147	31.631117	37559.000000	32.698467	1.514527	4141.185059		1
847.795227	105.662552	2.276493	1.223466	1.431304	1.642991	2.928291	2.023921	189.013351	16.728836	26.996271	43.953213	37586.000000	47.050751	1.672567	4042.183105		1
1222.694092	290.579987	2.306577	1.198656	1.404194	1.613767	3.087318	2.463266	202.571075	15.799967	25.362604	41.092937	37665.000000	50.586056	1.704031	5748.586914		1
987.818481	325.562408	2.420313	1.241552	1.439672	1.698599	2.994677	2.512634	263.216339	17.440222	27.521477	49.957287	37712.000000	94.914810	1.977334	9998.000000		1
680.805725	234.810684	2.343884	1.178433	1.295420	1.599394	2.833023	2.370718	220.741486	15.081115	19.743311	39.755211	37759.000000	39.205097	1.593343	3746.638428		1
260.786865	87.138107	1.791966	0.556891	0.938797	1.039515	2.416286	1.940208	61.939281	3.604880	8.685554	10.952548	37804.000000	122.376717	2.087699	9998.000000		1
786.377747	128.126831	2.310459	1.150223	1.291636	1.549547	2.895631	2.107640	204.389694	14.132641	19.572023	35.444378	37814.000000	52.998974	1.724267	8358.704102		1
550.280884	104.888802	1.991628	0.921591	1.194852	1.286534	2.740584	2.020729	98.090813	8.348167	15.662178	19.343439	37849.000000	23.534172	1.371699	4676.293945		1
847.166016	120.422371	2.250788	1.170547	1.397888	1.503432	2.927969	2.080707	178.151001	14.809729	24.997030	31.873676	37884.000000	76.589569	1.884170	9998.000000		1
1591.803711	339.547760	2.567079	1.397861	1.610518	1.829157	3.201890	2.530901	369.044495	24.995432	40.786617	67.477127	37905.000000	70.186974	1.846256	4235.708008		1
524.299500	216.995346	2.222417	1.025065	1.197236	1.516527	2.719579	2.336450	166.884857	10.594121	15.748381	32.849339	37927.000000	35.112968	1.545467	4610.914062		1
714.074280	121.013939	1.972259	0.857668	0.913460	1.132402	2.853743	2.082835	93.812119	7.205567	8.193330	13.564435	37943.000000	15.610502	1.193417	3632.224121		1
1082.364502	212.513580	2.329645	1.240400	1.404032	1.666368	3.034374	2.327387	213.621643	17.394026	25.353182	46.384029	37969.000000	60.220249	1.779743	6804.062500		1
1039.192261	146.898956	2.404954	1.280339	1.464890	1.652225	3.016696	2.167019	254.070511	19.069496	29.166882	44.897774	37983.000000	46.624470	1.668614	3679.875732		1
1322.070068	301.845978	2.427645	1.277053	1.632354	1.794088	3.121254	2.479785	267.697968	18.925758	42.889828	62.242569	38051.000000	118.042778	2.072039	9998.000000		1
1476.846313	221.512604	2.566277	1.426050	1.643063	1.899948	3.169335	2.345398	368.363647	26.671663	43.960560	79.423302	38084.000000	80.091385	1.903586	3667.862793		1
440.264252	49.652000	2.042129	0.873922	1.142813	1.372388	2.643713	1.695937	110.186523	7.480347	13.893557	23.571545	38131.000000	26.588524	1.424694	3865.180176		1
968.643188	337.092316	2.365428	1.226084	1.237692	1.408219	2.986164	2.527749	231.968216	16.830013	17.285902	25.598736	38191.000000	50.350548	1.702004	9998.000000		1
464.912262	155.164185	2.170956	0.993003	1.187798	1.409203	2.667371	2.190791	148.236755	9.840173	15.409837	25.656830	38200.000000	28.148157	1.449450	4583.370605		1
550.903564	181.760712	2.162836	0.978097	1.170035	1.367318	2.741076	2.259500	145.490799	9.508177	14.792281	23.297962	38216.000000	23.020824	1.362121	3694.697021		1
738.274475	262.290283	2.421309	1.289435	1.429879	1.587132	2.868218	2.418782	263.820862	19.473082	26.907873	38.648426	38276.000000	37.013718	1.568363	3441.140137		1
894.819092	163.585388	2.136788	0.960141	1.205843	1.479619	2.951735	2.213744	137.021133	9.123077	16.063606	30.173010	38309.000000	26.062347	1.416013	3918.222900		1
1860.251099	302.976807	2.498133	1.419646	1.663091	1.831110	3.269572	2.481409	314.871307	26.281252	46.035263	67.781372	38335.000000	65.462563	1.815993	4399.060547		1
882.647339	239.067657	2.353043	1.253305	1.389255	1.650243	2.945787	2.378521	225.446365	17.918631	24.505005	44.693348	38402.000000	56.143822	1.749302	6118.306641		1
1650.839478	397.936218	2.492585	1.378898	1.542072	1.802921	3.217705	2.599813	310.874359	23.927536	34.839478	63.521523	38427.000000	69.602089	1.842622	4370.244141		1
625.159302	147.598557	2.143644	0.835408	1.176234	1.441233	2.795991	2.169082	139.201645	6.845542	15.004933	27.620575	38500.000000	30.635958	1.486231	4481.074219		1
2884.080811	733.749878	2.830030	1.728068	1.968151	2.234465	3.460007	2.865548	676.130310	53.464863	92.928963	171.579315	38514.000000	161.285477	2.207595	3441.910156		1
623.702271	63.776737	2.021945	1.003521	1.078584	1.307043	2.794977	1.804662	105.182785	10.081413	11.983512	20.278856	38565.000000	19.815029	1.296995	4007.026123		1
1067.371460	337.643707	2.359393	1.232882	1.349572	1.623559	3.028316	2.528459	228.766891	17.095530	22.365179	42.029953	38618.000000	39.696800	1.598755	3961.642334		1
688.660461	114.709892	2.135869	0.993167	1.227561	1.339082	2.838005	2.059601	136.731537	9.843886	16.887348	21.831430	38644.000000	19.158083	1.282352	3785.684814		1
1352.352661	309.501953	2.478650	1.334380	1.469375	1.762702	3.131090	2.490663	301.057983	21.596338	29.469650	57.903187	38663.000000	55.376015	1.743322	3704.255859		1
610.591736	161.378876	2.269149	1.101854	1.371318	1.585180	2.785751	2.207847	185.844040	12.643112	23.513529	38.475101	38678.000000	36.885334	1.566854	5237.826172		1
655.263855	154.731491	2.038850	1.092269	1.123300	1.230805	2.816416	2.189579	109.357910	12.367134	13.283107	17.013958	38735.000000	33.849934	1.529558	9998.000000		1
618.095520	151.888153	2.212234	1.040638	1.200273	1.373562	2.791056	2.181524	163.017456	10.980897	15.858900	23.635347	38780.000000	26.811598	1.428323	5180.549805		1
1114.735596	168.388489	2.325750	1.211258	1.382838	1.678619	3.047172	2.226312	211.714432	16.265160	24.145580	47.711014	38834.000000	54.670849	1.737756	5402.771973		1
1619.292725	350.279358	2.512578	1.390173	1.619045	1.838397	3.209325	2.544415	325.520325	24.556871	41.595345	68.928246	38904.000000	98.949036	1.995412	8064.596680		1
707.732666	92.371902	2.020089	0.935052	1.247750	1.255916	2.849869	1.965540	104.734283	8.610970	17.690886	18.026674	38925.000000	21.184450	1.326017	4803.644043		1
511.496521	72.830025	1.885808	0.744585	1.027065	1.275234	2.708843	1.862310	76.879013	5.553733	10.643032	18.846622	38955.000000	15.544472	1.191576	3989.261963		1
476.791443	167.092285	2.115237	0.969349	1.123307	1.388264	2.678329	2.222956	130.387802	9.318562	13.283347	24.449146	39070.000000	33.303619	1.522491	7266.278809		1
917.407288	130.000900	2.376799	1.200406	1.588614	1.762639	2.962562	2.113946	238.121658	15.863770	38.780506	57.894760	39127.000000	62.528385	1.796077	3979.905762		1
587.701843	155.535995	2.039376	0.791969	1.330118	1.463044	2.769157	2.191831	109.490311	6.193968	21.385443	29.043146	39138.000000	36.855438	1.566502	5277.276367		1
964.552979	219.116531	2.291358	1.094516	1.468115	1.587172	2.984326	2.340675	195.595047	12.431297	29.384247	38.651981	39159.000000	53.290184	1.726647	7515.761719		1
1305.822510	207.086105	2.318528	1.206336	1.505728	1.681529	3.115884	2.316151	208.222595	16.081854	32.042606	48.031830	39186.000000	45.822666	1.661080	3658.402832		1
1088.225220	297.308960	2.375890	1.152992	1.426963	1.562453	3.036719	2.473208	237.624130	14.223037	26.727760	36.513474	39219.000000	39.441357	1.595952	3810.807373		1
509.023895	155.772156	2.059937	0.947234	1.121062	1.416824	2.706738	2.192490	114.798843	8.855924	13.214831	26.111002	39300.000000	26.244701	1.419042	3958.145264		1
596.106934	144.419418	2.149307	1.018355	1.111743	1.444241	2.775324	2.159626	141.028549	10.431696	12.934302	27.812546	39315.000000	0.000000	0.000000	0.000000		1
699.538818	167.547501	2.170516	1.042705	1.119416	1.406949	2.844812	2.224138	148.086548	11.033281	13.164843	25.523991	39387.000000	24.305889	1.385712	3643.586426		1
1400.872070	147.186111	2.455668	1.277792	1.422000	1.731896	3.146399	2.167867	285.540771	18.957979	26.424112	53.938164	39402.000000	57.775463	1.761743	4143.678711		1
761.999207	93.095505	2.149898	1.079993	1.243956	1.414417	2.881954	1.968929	141.220642	12.022441	17.537046	25.966705	39458.000000	26.519756	1.423570	4028.217773		1
706.097290	147.763809	2.005193	0.819890	1.051960	1.262020	2.848865	2.169568	101.203026	6.605259	11.270929	18.281851	39472.000000	0.000000	0.000000	0.000000		1
663.942322	219.614700	2.249748	1.148628	1.452056	1.632828	2.822130	2.341661	177.724579	14.080815	28.317547	42.936665	39541.000000	42.433884	1.627713	3364.479980		1
489.908447	111.322014	1.902530	0.725380	0.917974	1.363793	2.690115	2.046581	79.896919	5.313490	8.278934	23.109625	39567.000000	40.932888	1.612072	9998.000000		1
494.652466	94.361397	2.010708	0.967518	0.973482	1.374433	2.694300	1.974794	102.496155	9.279353	9.407680	23.682821	39620.000000	22.215157	1.346649	4754.575195		1
696.130615	125.167816	2.103744	0.989817	1.246885	1.443874	2.842691	2.097493	126.982513	9.768264	17.655710	27.789068	39639.000000	49.206615	1.692024	9998.000000		1
458.331268	100.374214	1.916908	0.808511	0.762797	1.245972	2.661180	2.001622	82.586311	6.434451	5.791580	17.618618	39689.000000	17.841181	1.251424	4204.887207		1
701.611023	181.928207	2.057671	0.829352	1.103211	1.285937	2.846097	2.259900	114.201218	6.750755	12.682680	19.316887	39720.000000	17.831118	1.251179	3339.412109		1
530.223328	45.462189	2.201133	1.117384	1.331744	1.491570	2.724459	1.657650	158.903152	13.103395	21.465656	31.014879	39743.000000	33.705891	1.527706	3912.445801		1
770.429321	132.186844	2.208113	1.043433	1.426078	1.522915	2.886733	2.121188	161.477905	11.051807	26.673380	33.336136	39772.000000	35.642021	1.551962	4833.295898		1
641.640564	145.089081	2.131063	1.000700	1.179433	1.441484	2.807292	2.161635	135.226944	10.016132	15.115851	27.636547	39815.000000	24.864979	1.395588	2900.077637		1
1399.598267	306.581024	2.518776	1.324425	1.566458	1.760735	3.146003	2.486545	330.199585	21.106909	36.851776	57.641464	39835.000000	81.309158	1.910139	9652.903320		1
426.056976	133.301132	2.034779	0.829771	0.940599	1.363397	2.629468	2.124834	108.337646	6.757263	8.721648	23.088583	39850.000000	21.891878	1.340283	4862.956055		1
860.194763	171.534271	2.398124	1.291095	1.491643	1.735339	2.934597	2.234351	250.106049	19.547667	31.020069	54.367500	39888.000000	56.758995	1.754035	4228.520020		1
687.410461	192.160461	2.059793	1.020553	1.191622	1.301571	2.837216	2.283664	114.760674	10.484640	15.546109	20.024918	39948.000000	40.304211	1.605350	9998.000000		1
804.360535	235.282623	2.252370	1.146897	1.275841	1.432708	2.905451	2.371590	178.801178	14.024797	18.873014	27.083712	40027.000000	28.682480	1.457617	3149.683594		1
769.546387	178.773224	2.222800	1.059511	1.200511	1.507642	2.886235	2.252302	167.032028	11.468609	15.867604	32.184151	40066.000000	28.727465	1.458297	3634.774658		1
557.478210	123.919128	2.169128	1.097270	1.272438	1.545572	2.746228	2.093138	147.614136	12.510353	18.725683	35.121445	40088.000000	40.823090	1.610906	5559.271973		1
1170.861206	284.868225	2.519647	1.367002	1.533801	1.763862	3.068506	2.454644	330.861725	23.280993	34.182316	58.057945	40110.000000	97.815956	1.990410	9998.000000		1
1731.240967	396.237305	2.615060	1.470396	1.690144	1.943301	3.238358	2.597955	412.154419	29.539005	48.994080	87.760849	40148.000000	161.251968	2.207505	9998.000000		1
468.298431	138.472000	1.861334	0.856526	1.132207	1.285299	2.670523	2.141362	72.666519	7.186642	13.558366	19.288538	40171.000000	18.456282	1.266144	3854.281738		1
677.875610	52.421082	2.115657	1.093237	1.337420	1.355365	2.831150	1.719506	130.513855	12.394724	21.748022	22.665472	40184.000000	24.531801	1.389729	4446.119629		1
1083.878052	225.162567	2.416455	1.186613	1.455922	1.793711	3.034981	2.352496	260.888336	15.367833	28.570766	62.188629	40224.000000	62.794842	1.797924	4338.340820		1
694.849182	222.387329	2.373380	1.193434	1.345826	1.649188	2.841891	2.347110	236.254654	15.611111	22.173088	44.584904	40257.000000	61.340336	1.787746	7794.651367		1
1788.412598	368.737122	2.610536	1.453515	1.652251	1.867972	3.252468	2.566717	407.883636	28.412893	44.900528	73.785721	40387.000000	67.233276	1.827584	3499.895508		1
926.641174	205.235107	2.258468	1.145542	1.329237	1.540123	2.966912	2.312252	181.329407	13.981117	21.342081	34.683521	40443.000000	44.429893	1.647675	5816.931152		1
1019.560425	268.562714	2.348664	1.202734	1.414341	1.626720	3.008413	2.429046	223.184570	15.949016	25.962193	42.337032	40481.000000	141.982773	2.152236	9998.000000		1
895.066956	306.763428	2.371095	1.190272	1.422427	1.619010	2.951855	2.486804	235.014603	15.497877	26.450066	41.592030	40517.000000	44.482544	1.648190	5304.121582		1
445.142731	110.243500	2.030924	0.916539	0.983040	1.371194	2.648499	2.042353	107.380226	8.251623	9.617019	23.506823	40556.000000	25.436262	1.405453	4424.477539		1
715.498108	127.523209	2.191394	1.106180	1.273080	1.527681	2.854609	2.105589	155.379471	12.769682	18.753391	33.703945	40564.000000	31.733849	1.501523	3894.333984		1
1349.117065	184.311539	2.400283	1.203320	1.403421	1.630318	3.130050	2.265553	251.352219	15.970536	25.317526	42.689152	40594.000000	61.217922	1.786879	7613.406250		1
1008.640625	196.803619	2.259828	1.121762	1.543185	1.742068	3.003736	2.294033	181.898102	13.236153	34.928875	55.216434	40672.000000	52.391613	1.719262	3281.122803		1
1650.425537	400.046539	2.503707	1.389052	1.616386	1.803807	3.217596	2.602111	318.938721	24.493586	41.341446	63.651325	40704.000000	54.348640	1.735189	3513.057617		1
394.830994	97.792473	1.874448	0.927332	1.206016	1.262373	2.596411	1.990305	74.894188	8.459246	16.069996	18.296703	40746.000000	18.245691	1.261160	4715.394043		1
376.773376	118.340164	2.045414	0.994333	1.145289	1.377246	2.576080	2.073132	111.023277	9.870358	13.972972	23.836702	40779.000000	27.475872	1.438951	5145.149414		1
283.092438	101.094788	1.874371	0.893655	1.001998	1.130404	2.451928	2.004729	74.880890	7.828074	10.046118	13.502189	40859.000000	16.703115	1.222798	5093.127930		1
560.945984	210.679123	2.231276	1.089978	1.382984	1.594585	2.748921	2.323622	170.324005	12.302052	24.153725	39.317410	40893.000000	41.471855	1.617754	4238.291016		1
358.778290	106.825317	1.966446	0.827478	0.996018	1.339264	2.554826	2.028674	92.564827	6.721688	9.908728	21.840574	40957.000000	20.268200	1.306815	3560.386475		1
613.755249	137.649582	2.143313	1.021955	1.210929	1.347555	2.787995	2.138775	139.095596	10.518538	16.252823	22.261528	40975.000000	24.043339	1.380995	4826.759766		1
475.315887	100.484215	1.988364	0.869853	1.196142	1.405538	2.676982	2.002098	97.356392	7.410594	15.708773	25.441221	41010.000000	28.204151	1.450313	4109.727539		1
1986.714111	339.873413	2.501884	1.312048	1.543963	1.814589	3.298135	2.531317	317.602661	20.513868	34.991520	65.251251	41024.000000	61.574570	1.789401	3570.199219		1
734.653320	136.294846	2.209565	1.056572	1.282349	1.537578	2.866082	2.134480	162.018829	11.391270	19.157936	34.480892	41042.000000	34.982212	1.543847	4921.697266		1
541.729858	179.945618	2.172573	1.037065	1.239539	1.478209	2.733783	2.255141	148.789673	10.890941	17.359570	30.075268	41094.000000	35.084061	1.545110	4606.059570		1
1159.474609	197.673508	2.336738	1.253833	1.417498	1.692255	3.064261	2.295949	217.139252	17.940432	26.151569	49.232883	41143.000000	62.159065	1.793504	7100.748047		1
875.310608	185.650711	2.451806	1.340944	1.614841	1.812976	2.942162	2.268697	283.012634	21.925220	41.194672	65.009415	41189.000000	77.305168	1.888209	5522.443848		1
766.499268	194.935287	2.173768	0.974403	1.209552	1.461968	2.884512	2.289891	149.199722	9.427644	16.201397	28.971277	41222.000000	45.536022	1.658355	9871.426758		1
1521.643799	260.466400	2.555969	1.448851	1.695485	1.943196	3.182313	2.415752	359.723541	28.109365	49.600338	87.739693	41271.000000	92.245728	1.964946	5042.739746		1
521.691101	159.558350	2.078928	0.910012	1.072923	1.348549	2.717413	2.202919	119.929947	8.128528	11.828315	22.312555	41323.000000	24.680620	1.392356	4977.405273		1
1070.767090	173.360397	2.394477	1.288138	1.476219	1.673082	3.029695	2.238950	248.014572	19.415028	29.937759	47.106636	41364.000000	77.249443	1.887895	9998.000000		1
1576.971436	348.257263	2.497507	1.384942	1.595084	1.835340	3.197824	2.541900	314.417572	24.262846	39.362606	68.444725	41455.000000	65.806564	1.818269	5601.335938		1
1370.320679	260.869751	2.420655	1.282256	1.511282	1.766851	3.136822	2.416424	263.424133	19.153864	32.455017	58.458897	41530.000000	59.729633	1.776190	3690.378662		1
579.621338	132.994980	2.063400	0.954145	1.320294	1.452433	2.763144	2.123835	115.717857	8.997985	20.907112	28.342142	41551.000000	29.097437	1.463855	3869.703613		1
711.558472	152.998886	2.054676	0.921165	1.181091	1.364969	2.852211	2.184688	113.416359	8.339983	15.173667	23.172310	41592.000000	25.304712	1.403201	3642.754395		1
1187.299683	221.400925	2.406416	1.332530	1.526001	1.741150	3.074560	2.345179	254.927277	21.504545	33.573860	55.099850	41614.000000	90.538315	1.956832	8931.400391		1
1289.788818	291.507355	2.494502	1.306186	1.442731	1.784503	3.110519	2.464649	312.249847	20.238850	27.716042	60.883923	41643.000000	62.789150	1.797885	4318.257324		1
1162.905029	344.494354	2.476599	1.392043	1.591855	1.752690	3.065544	2.537182	299.639435	24.662838	39.071056	56.583549	41738.000000	81.292084	1.910048	9424.009766		1
909.455994	214.648026	2.347489	1.272872	1.468328	1.675213	2.958782	2.331727	222.581543	18.744408	29.398661	47.338371	41952.000000	72.843399	1.862390	9998.000000		1
607.587891	213.315002	2.085347	1.024890	1.143423	1.420773	2.783609	2.329021	121.715858	10.589849	13.913081	26.349529	41978.000000	23.814272	1.376837	3950.133545		1
452.046326	122.910362	1.990391	0.921687	1.169112	1.286775	2.655183	2.089588	97.811760	8.350004	14.760858	19.354179	42020.000000	19.764589	1.295888	4424.561035		1
819.331848	166.770828	2.214244	1.119209	1.257119	1.533618	2.913460	2.222120	163.773529	13.158574	18.076704	34.167862	42073.000000	40.812851	1.610797	7694.682617		1
352.049347	99.352753	1.981428	0.832176	1.072590	1.255861	2.546603	1.997180	95.813835	6.794795	11.819251	18.024399	42104.000000	30.419544	1.483153	9998.000000		1
845.496216	91.471977	2.246226	1.122552	1.281966	1.467421	2.927112	1.961288	176.289307	13.260269	19.141047	29.337332	42118.000000	28.412365	1.453507	4203.291016		1
608.245239	112.170746	2.094443	0.952173	1.234737	1.366410	2.784079	2.049880	124.292053	8.957219	17.168676	23.249331	42149.000000	25.706337	1.410040	4017.453857		1
562.260437	181.306778	2.121617	0.931627	1.185157	1.516364	2.749938	2.258414	132.317490	8.543333	15.316407	32.837044	42189.000000	36.676270	1.564385	5182.971680		1
176.031097	90.750771	1.847663	0.861981	0.976504	1.098510	2.245589	1.957850	70.414696	7.277476	9.473360	12.546128	42200.000000	102.028351	2.008721	9998.000000		1
346.625366	110.513527	1.925097	0.789583	1.131161	1.419281	2.539860	2.043416	84.158325	6.160030	13.525745	26.259172	42249.000000	31.767109	1.501978	4767.471191		1
711.929199	213.548737	2.112062	1.052486	1.446762	1.597566	2.852437	2.329497	129.438126	11.284584	27.974451	39.588238	42297.000000	40.084675	1.602978	3633.781738		1
741.259521	164.397873	2.212978	1.000998	1.159081	1.485878	2.869970	2.215896	163.296753	10.023000	14.423831	30.611013	42391.000000	30.506495	1.484392	4019.775635		1
651.559814	127.381630	2.091532	0.847936	1.114072	1.456536	2.813954	2.105107	123.461723	7.045898	13.003856	28.611174	42459.000000	29.745243	1.473418	5242.539062		1
503.495331	133.753555	2.128308	1.064511	1.270500	1.536720	2.701995	2.126305	134.371780	11.601407	18.642315	34.412773	42485.000000	49.128971	1.691338	9998.000000		1
738.962036	90.917389	2.099678	0.941720	1.178463	1.450848	2.868622	1.958647	125.799225	8.744207	15.082153	28.238890	42500.000000	24.720383	1.393055	3929.318359		1
440.265442	52.818001	1.870567	0.713567	0.619288	1.080990	2.643715	1.722782	74.227921	5.170910	4.161866	12.050071	42542.000000	13.590853	1.133247	3384.773193		1
763.455261	195.717316	2.337813	1.163847	1.458797	1.624653	2.882784	2.291629	217.677307	14.583021	28.760502	42.135960	42580.000000	56.825569	1.754544	9998.000000		1
3545.539795	731.720215	2.877249	1.737935	1.983569	2.214226	3.549682	2.864345	753.788086	54.693386	96.287331	163.766891	42614.000000	156.791519	2.195323	4429.347656		1
1430.762695	228.490112	2.433928	1.307746	1.477244	1.710506	3.155568	2.358867	271.599182	20.311676	30.008471	51.345921	42631.000000	53.423622	1.727733	4051.992432		1
622.916016	136.413239	2.122940	0.964817	0.994777	1.307947	2.794430	2.134856	132.721039	9.221818	9.880460	20.321098	42648.000000	25.635908	1.408849	4680.481445		1
707.522583	82.761589	1.992199	0.968410	1.184330	1.311376	2.849740	1.917829	98.219894	9.298438	15.287260	20.482166	42666.000000	21.573856	1.333928	4002.996338		1
738.664429	145.078186	2.175334	1.057357	1.228402	1.407855	2.868447	2.161602	149.738617	11.411873	16.920048	25.577293	42798.000000	28.334915	1.452322	4416.650391		1
1059.502197	156.891968	2.309477	1.214050	1.430448	1.723458	3.025102	2.195601	203.928009	16.370049	26.943129	52.900291	42837.000000	73.172791	1.864350	6921.961914		1
1012.565491	288.529877	2.489475	1.379079	1.455035	1.751700	3.005423	2.460191	308.656128	23.937517	28.512472	56.454662	42858.000000	51.612988	1.712759	4076.757568		1
1069.469604	253.827286	2.351220	1.197575	1.538623	1.747079	3.029168	2.404538	224.501694	15.760678	34.563938	55.857231	42888.000000	57.149242	1.757010	3465.722900		1
1604.121216	498.757721	2.489655	1.389467	1.665713	1.864493	3.205237	2.697890	308.783752	24.516983	46.314037	73.197037	42942.000000	83.542343	1.921907	5262.551758		1
473.834747	115.177917	1.965260	0.775025	0.888478	1.280089	2.675627	2.061369	92.312325	5.956959	7.735323	19.058517	42965.000000	17.812504	1.250725	4141.381836		1
597.861938	44.389740	1.941135	0.880099	1.095940	1.313347	2.776601	1.647283	87.324249	7.587512	12.472103	20.575317	43028.000000	20.178881	1.304897	4716.968750		1
824.371338	280.217163	2.365103	1.156592	1.463007	1.659434	2.916123	2.447495	231.794739	14.341421	29.040670	45.649288	43080.000000	47.544868	1.677104	5082.854004		1
516.124451	109.697807	2.050416	1.023629	1.259715	1.256061	2.712754	2.040198	112.309219	10.559144	18.185066	18.032703	43121.000000	23.440500	1.369967	4205.039551		1
969.786987	219.708603	2.432045	1.349424	1.619632	1.864901	2.986676	2.341847	270.424194	22.357513	41.651600	73.265831	43250.000000	67.338867	1.828266	3200.945557		1
1231.551147	415.826385	2.575449	1.442181	1.575893	1.823650	3.090452	2.618912	376.225983	27.680946	37.661102	66.627029	43297.000000	80.086044	1.903557	6914.718750		1
726.683655	239.270645	2.215637	1.050758	1.461409	1.569056	2.861345	2.378889	164.299881	11.239785	28.934065	37.072815	43354.000000	41.190197	1.614794	4591.560059		1
235.302750	39.198185	1.581663	0.669601	0.705894	1.058465	2.371627	1.593266	38.164787	4.673056	5.080355	11.441019	43375.000000	12.932240	1.111674	5169.486816		1
629.481262	75.313301	2.055554	1.033789	1.386879	1.415684	2.798983	1.876872	113.645866	10.809090	24.371328	26.042566	43414.000000	29.039486	1.462989	4388.620605		1
1770.041504	296.775055	2.598759	1.419315	1.715654	1.940699	3.247983	2.472427	396.971100	26.261250	51.958244	87.236649	43466.000000	86.010147	1.934550	3606.436279		1
1004.659546	201.638489	2.290439	1.181134	1.355289	1.589741	3.002019	2.304574	195.181564	15.175184	22.661520	38.881325	43540.000000	59.495827	1.774487	9334.208984		1
1558.302246	388.077942	2.639863	1.532114	1.650742	1.936179	3.192652	2.588919	436.378418	34.049755	44.744774	86.333366	43632.000000	126.793442	2.103097	9998.000000		1
577.891968	97.009262	1.956658	0.889376	1.213623	1.165097	2.761847	1.986813	90.502022	7.751334	16.353958	14.625025	43666.000000	16.479296	1.216939	4344.100098		1
1451.176270	301.094299	2.542821	1.420389	1.664171	1.844127	3.161720	2.478703	348.996735	26.326250	46.149937	69.843620	43690.000000	68.035805	1.832738	3870.905029		1
483.323944	47.907375	1.925035	0.735333	0.989860	1.199294	2.684238	1.680402	84.146309	5.436666	9.769221	15.823205	43714.000000	22.718891	1.356387	8334.147461		1
485.164276	126.802963	2.028098	0.917807	1.139542	1.385375	2.685889	2.103129	106.683655	8.275740	13.789306	24.287083	43779.000000	27.772873	1.443621	4666.301270		1
769.461487	254.928391	2.421874	1.358460	1.443787	1.609821	2.886187	2.406418	264.164062	22.827578	27.783520	40.721214	43845.000000	43.666527	1.640149	4457.999512		1
740.529480	260.160645	2.384534	1.264452	1.429875	1.674472	2.869542	2.415242	242.400909	18.384504	26.907593	47.257599	43945.000000	54.224373	1.734195	5350.413086		1
1710.052124	245.499710	2.442090	1.382007	1.668800	1.795599	3.233009	2.390051	276.751556	24.099463	46.644436	62.459534	44037.000000	62.517246	1.796000	3676.029541		1
846.413757	223.626404	2.298269	1.096493	1.274846	1.598672	2.927583	2.349523	198.732376	12.487994	18.829813	39.689175	44057.000000	109.287155	2.038569	9998.000000		1
620.208923	58.423439	2.033085	0.933375	1.140203	1.291201	2.792538	1.766587	107.915810	8.577790	13.810308	19.552418	44108.000000	19.470785	1.289383	4526.610352		1
572.233093	141.512390	2.021734	0.967611	0.968818	1.266487	2.757573	2.150795	105.131760	9.281349	9.307182	18.470867	44143.000000	21.281071	1.327994	3835.728760		1
726.904541	239.313934	2.173930	1.020489	1.334472	1.587377	2.861477	2.378968	149.255386	10.483083	21.600891	38.670227	44164.000000	41.584492	1.618931	4320.333496		1
671.836731	109.856163	2.214587	1.083752	1.403194	1.560499	2.827264	2.040824	163.902924	12.126971	25.304272	36.349571	44180.000000	40.222111	1.604465	3971.119141		1
643.213013	175.526459	2.018754	0.870730	0.885051	1.229883	2.808355	2.244343	104.412788	7.425567	7.674514	16.977863	44196.000000	16.287312	1.211849	3294.697266		1
1178.726074	289.011658	2.406636	1.300372	1.468873	1.739795	3.071413	2.460915	255.056564	19.969738	29.435593	54.928162	44221.000000	48.000389	1.681245	3040.308350		1
871.746033	173.567017	2.209661	1.157305	1.130610	1.469514	2.940390	2.239467	162.054367	14.364979	13.508576	29.479073	44233.000000	32.663971	1.514069	4642.278809		1
1165.692383	323.890656	2.496144	1.353662	1.499661	1.709812	3.066584	2.510398	313.432404	22.576754	31.598097	51.263950	44253.000000	54.637611	1.737492	4803.333008		1
668.911011	147.844910	2.176728	1.107781	1.373412	1.544913	2.825368	2.169806	150.220154	12.816835	23.627203	35.068142	44280.000000	41.131870	1.614178	4471.513184		1
769.671204	211.563553	2.198403	1.064550	1.376214	1.420367	2.886305	2.325441	157.907639	11.602446	23.780125	26.324894	44329.000000	32.861229	1.516684	5258.323242		1
328.452118	97.865540	1.887579	0.773377	0.988835	1.041638	2.516472	1.990630	77.193161	5.934401	9.746183	11.006210	44393.000000	17.257994	1.236990	4744.929199		1
743.468079	206.518646	2.159086	1.083921	1.168964	1.563850	2.871262	2.314959	144.240067	12.131682	14.755827	36.631138	44407.000000	0.000000	0.000000	0.000000		1
490.161438	174.413513	2.131715	0.941216	1.260058	1.454077	2.690339	2.241580	135.430069	8.734066	18.199440	28.449627	44462.000000	34.127537	1.533105	4500.720215		1
1443.995728	328.177490	2.466265	1.319561	1.748516	1.860775	3.159566	2.516109	292.593781	20.871857	56.042332	72.572929	44497.000000	78.401680	1.894325	3940.698486		1
1532.811890	438.995026	2.578508	1.462268	1.568143	1.771154	3.185489	2.642460	378.885681	28.991322	36.994995	59.040997	44542.000000	59.255245	1.772727	4323.321777		1
789.951233	202.496887	2.315350	1.133544	1.394289	1.629681	2.897600	2.306418	206.704559	13.600170	24.790726	42.626587	44575.000000	99.887276	1.999510	9998.000000		1
826.087097	159.939377	2.151188	1.031458	1.160554	1.472741	2.917026	2.203955	141.640640	10.751235	14.472862	29.698954	44620.000000	33.019581	1.518772	5678.706543		1
1102.153931	220.907501	2.505016	1.376912	1.398412	1.693464	3.042242	2.344210	319.901520	23.818375	25.027214	49.370075	44658.000000	51.846050	1.714716	3880.076416		1
386.415985	109.292511	1.940237	0.798212	0.893996	1.179208	2.587055	2.038590	87.143852	6.283645	7.834223	15.108027	44716.000000	17.593660	1.245356	5287.638672		1
1584.316406	337.216736	2.557939	1.430291	1.666256	1.810104	3.199842	2.527909	361.358948	26.933386	46.372051	64.580956	44763.000000	102.177353	2.009355	8482.248047		1
1094.000000	301.862915	2.452778	1.259571	1.548799	1.736919	3.039017	2.479810	283.647003	18.179037	35.383327	54.565620	44791.000000	52.123096	1.717030	3506.999268		1
716.846985	232.500977	2.332464	1.178274	1.213980	1.349781	2.855427	2.366425	215.012482	15.075565	16.367414	22.375919	44840.000000	27.029921	1.431845	4192.341309		1
629.837708	181.727402	2.121547	1.068686	1.036594	1.399836	2.799229	2.259420	132.296005	11.713484	10.879122	25.109385	44864.000000	29.544424	1.470476	4105.062500		1
529.570679	57.321964	2.101864	0.961358	1.155339	1.390893	2.723924	1.758321	126.434151	9.148671	14.300097	24.597597	44889.000000	28.949650	1.461643	4177.457031		1
1494.196533	191.141800	2.514559	1.338079	1.532549	1.796511	3.174408	2.281356	327.008667	21.781042	34.083893	62.590855	45042.000000	85.462593	1.931776	9120.209961		1
772.320251	119.828972	2.272223	1.153673	1.373343	1.583387	2.887797	2.078562	187.164276	14.245356	23.623409	38.316589	45082.000000	43.704815	1.640529	4818.039551		1
709.516357	187.183792	2.218914	0.987810	1.313017	1.482639	2.850962	2.272268	165.544342	9.723226	20.559706	30.383587	45130.000000	38.661694	1.587281	7362.178223		1
1492.023193	314.510925	2.438902	1.320937	1.597881	1.773807	3.173776	2.497636	274.727173	20.938097	39.616943	59.402859	45168.000000	83.148994	1.919857	6925.180176		1
789.879333	74.632263	2.021570	0.930676	1.250827	1.530958	2.897561	1.872927	105.092110	8.524647	17.816696	33.959240	45185.000000	36.099911	1.557506	4539.236328		1
1453.296509	296.939392	2.575009	1.453421	1.540419	1.823469	3.162354	2.472668	375.845154	28.406744	34.707161	66.599205	45234.000000	67.945923	1.832163	4019.577881		1
1409.332397	336.801239	2.526976	1.381160	1.626140	1.861053	3.149014	2.527374	336.492920	24.052509	42.280499	72.619522	45258.000000	66.670128	1.823931	3729.668213		1
774.804871	131.588379	2.249052	1.033850	1.283517	1.571736	2.889192	2.119218	177.440018	10.810607	19.209522	37.302315	45287.000000	40.203388	1.604263	4021.156006		1
473.563873	124.929932	2.078270	0.925781	1.173196	1.325227	2.675379	2.096667	119.748482	8.429101	14.900324	21.145918	45303.000000	24.967129	1.397369	6461.182617		1
608.639832	173.352936	2.237577	1.139247	1.162873	1.435188	2.784360	2.238931	172.813309	13.779923	14.550321	27.238791	45327.000000	28.044123	1.447842	4567.518555		1
923.668518	114.984947	2.289369	1.129859	1.360065	1.589189	2.965516	2.060641	194.701233	13.485259	22.912104	38.831894	45418.000000	37.065498	1.568970	3371.942383		1
518.834106	156.080002	2.021926	0.949170	1.255428	1.371568	2.715029	2.193347	105.178352	8.895492	18.006432	23.527065	45433.000000	25.610779	1.408423	4132.754883		1
349.858917	86.858650	1.993769	0.838955	1.165889	1.467332	2.543893	1.938813	98.575493	6.901680	14.651736	29.331383	45500.000000	28.840183	1.459998	3579.135986		1
1192.055786	225.677872	2.380828	1.218777	1.359383	1.680086	3.076297	2.353489	240.341263	16.549204	22.876129	47.872520	45522.000000	45.973297	1.662506	3446.153076		1
1365.531250	281.459167	2.341672	1.207390	1.337361	1.652650	3.135302	2.449415	219.619888	16.120943	21.745068	44.941734	45551.000000	71.743950	1.855785	9166.886719		1
497.571320	70.533363	2.131232	0.982515	1.331952	1.378807	2.696855	1.848395	135.279572	9.605400	21.475918	23.922504	45581.000000	29.453615	1.469139	5365.103516		1
1073.334106	351.551117	2.282146	1.079092	1.260454	1.537518	3.030735	2.545989	191.490158	11.997527	18.216049	34.476059	45597.000000	32.085106	1.506303	3724.935303		1
814.638489	152.252090	2.120487	0.942459	1.065899	1.462633	2.910965	2.182563	131.973511	8.759100	11.638540	29.015676	45678.000000	28.556190	1.455700	3815.005371		1
534.442627	115.988762	2.014789	0.968358	1.226750	1.366313	2.727901	2.064416	103.463837	9.297320	16.855844	23.244141	45753.000000	20.633053	1.314564	4248.675781		1
834.933533	123.793999	2.053765	0.855122	1.147661	1.449346	2.921652	2.092700	113.178757	7.163444	14.049513	28.141428	45785.000000	22.599463	1.354098	3828.224609		1
905.478088	239.994049	2.373340	1.207367	1.330254	1.619755	2.956878	2.380200	236.232452	16.120064	21.392151	41.663422	45806.000000	37.312599	1.571856	3390.136719		1
605.742615	145.126450	2.165131	1.056578	1.179692	1.480043	2.782288	2.161747	146.261826	11.391430	15.124875	30.202517	45829.000000	32.197578	1.507823	3427.148438		1
900.802612	285.563751	2.284447	1.228400	1.470588	1.689772	2.954630	2.455703	192.507156	16.919970	29.552061	48.952236	45848.000000	53.900913	1.731596	4347.992676		1
325.346802	53.286030	1.996351	0.955390	1.156130	1.265548	2.512347	1.726613	99.163223	9.023818	14.326169	18.430939	45872.000000	24.350527	1.386508	7040.604980		1
365.695618	85.058685	1.951254	0.857622	1.018803	1.281283	2.563120	1.929719	89.382820	7.204809	10.442476	19.110981	45943.000000	20.800804	1.318080	4153.523926		1
1268.550293	262.713501	2.325892	1.155521	1.425190	1.594938	3.103308	2.419482	211.783356	14.306086	26.618917	39.349350	45955.000000	38.688633	1.587583	3752.142578		1
980.120667	209.599854	2.264760	1.117547	1.321746	1.559398	2.991280	2.321391	183.975433	13.108305	20.977106	36.257500	45996.000000	32.370087	1.510144	3661.732910		1
756.900391	172.058960	2.143026	1.073519	1.147749	1.476220	2.879039	2.235677	139.003723	11.844565	14.052347	29.937838	46016.000000	26.236143	1.418900	4831.022949		1
521.460144	125.256294	2.022439	0.946885	1.178730	1.355857	2.717221	2.097800	105.302689	8.848817	15.091416	22.691187	46030.000000	32.908443	1.517307	5779.653809		1
726.542297	82.768814	2.008527	0.936357	1.080131	1.404518	2.861261	1.917867	101.982773	8.636883	12.026275	25.381531	46051.000000	25.802666	1.411665	5186.776367		1
408.541962	110.894196	1.963296	0.778394	0.955771	1.289823	2.611237	2.044909	91.895889	6.003355	9.031724	19.490490	46061.000000	23.688219	1.374532	5912.393555		1
917.915955	229.601929	2.297224	1.181088	1.455748	1.650468	2.962803	2.360976	198.254730	15.173587	28.559307	44.716465	46098.000000	42.618725	1.629600	3801.281738		1
1382.700317	344.884857	2.592570	1.422313	1.668141	1.890055	3.140728	2.537674	391.353821	26.443119	46.573765	77.634598	46111.000000	77.811867	1.891046	3455.352295		1
487.223267	150.549194	2.078577	0.995950	1.244650	1.376110	2.687728	2.177678	119.833122	9.907170	17.565075	23.774414	46145.000000	28.641983	1.457003	5956.880859		1
553.898743	162.576340	2.193956	1.081070	1.316233	1.390368	2.743430	2.211057	156.298798	12.052307	20.712507	24.567890	46160.000000	30.881014	1.489691	4599.020508		1
1006.072144	189.197174	2.328926	1.221287	1.456144	1.608483	3.002629	2.276915	213.268204	16.645109	28.585381	40.596004	46203.000000	0.000000	0.000000	0.000000		1
541.117004	157.645752	2.160960	1.055762	1.422553	1.537246	2.733291	2.197682	144.863739	11.370028	26.457771	34.454540	46238.000000	39.385532	1.595337	5281.870117		1
794.290527	150.542084	2.343962	1.259809	1.501302	1.622564	2.899979	2.177658	220.780975	18.189020	31.717720	41.933769	46269.000000	45.965385	1.662431	4469.310547		1
892.434631	194.857758	2.355969	1.258159	1.522478	1.746455	2.950576	2.289718	226.970352	18.120026	33.302597	55.776978	46305.000000	64.903198	1.812266	5113.922852		1
799.108643	222.494217	2.344867	1.161225	1.469571	1.665063	2.902606	2.347319	221.241577	14.495221	29.482986	46.244804	46323.000000	50.231308	1.700974	5326.833008		1
430.617065	140.131104	1.866498	0.690111	0.796456	1.197524	2.634091	2.146534	73.535660	4.899045	6.258291	15.758842	46358.000000	15.171954	1.181041	5346.637207		1
854.542969	212.476410	2.314333	1.215804	1.254540	1.601670	2.931734	2.327311	206.221268	16.436289	17.969658	39.964073	46386.000000	42.936150	1.632823	4945.584961		1
1112.668457	355.030304	2.527889	1.378961	1.551403	1.790520	3.046366	2.550265	337.200928	23.931009	35.596180	61.733418	46462.000000	70.507248	1.848234	5016.562500		1
325.714233	99.544563	1.815240	0.734551	1.032526	1.234752	2.512837	1.998018	65.349159	5.426884	10.777706	17.169275	46543.000000	22.720751	1.356423	6155.802734		1
940.076904	154.061111	2.307821	1.185680	1.389733	1.565380	2.973163	2.187693	203.151947	15.334853	24.531996	36.760342	46577.000000	37.860371	1.578185	3677.322754		1
421.304901	66.432304	1.968908	0.939219	1.167670	1.394454	2.624597	1.822379	93.090988	8.693978	14.711946	24.800148	46607.000000	27.478647	1.438995	4652.795898		1
766.536133	190.325043	2.189672	1.039653	1.313440	1.544223	2.884533	2.279496	154.764679	10.956022	20.579748	35.012524	46679.000000	31.926310	1.504149	2877.395996		1
895.917114	66.900375	2.276785	1.114520	1.329569	1.568592	2.952268	1.825429	189.140793	13.017271	21.358412	37.033287	46705.000000	32.987949	1.518355	4120.157715		1
513.350281	119.484322	1.996661	0.761607	1.033247	1.397614	2.710414	2.077311	99.234055	5.775729	10.795594	24.981218	46764.000000	25.923697	1.413697	5419.657227		1
373.198914	84.213547	1.886739	0.877127	1.197588	1.419002	2.571940	1.925382	77.043953	7.535766	15.761158	26.242323	46824.000000	31.460506	1.497766	6019.751953		1
667.310974	100.227486	2.276941	1.124645	1.297273	1.565381	2.824328	2.000987	189.208755	13.324312	19.827717	36.760464	46868.000000	45.297157	1.656071	5044.843262		1
571.108276	222.907791	2.162736	1.060682	1.258821	1.415704	2.756718	2.348125	145.457458	11.499593	18.147655	26.043804	46897.000000	29.690868	1.472623	4040.286865		1
1159.747437	213.590744	2.411998	1.302315	1.499749	1.665797	3.064363	2.329582	258.224548	20.059256	31.604486	46.322979	46928.000000	53.672951	1.729756	5438.678711		1
2068.955078	401.582458	2.637759	1.519904	1.782616	1.967829	3.315751	2.603775	434.269135	33.105835	60.619961	92.860130	46977.000000	112.128876	2.049717	5667.449219		1
469.722626	156.542953	2.158988	1.052545	1.396703	1.472458	2.671841	2.194633	144.207367	11.286141	24.928913	29.679588	47011.000000	33.147141	1.520446	5422.504883		1
705.926758	75.345886	2.094102	0.947381	1.212299	1.412539	2.848760	1.877060	124.194305	8.858918	16.304169	25.854670	47034.000000	35.767731	1.553491	9158.641602		1
620.964172	187.230392	2.081500	0.966785	1.348013	1.581357	2.793067	2.272376	120.642494	9.263701	22.285006	38.137917	47062.000000	37.038002	1.568648	3232.345947		1
2027.017578	570.830566	2.651838	1.565467	1.749676	1.986995	3.306858	2.756507	448.577911	36.767769	56.192219	97.049904	47080.000000	96.643829	1.985174	3887.209961		1
375.992706	96.321152	1.850916	0.819112	1.031178	1.265802	2.575179	1.983722	70.944016	6.593441	10.744287	18.441759	47109.000000	21.208403	1.326508	4259.759277		1
613.347961	115.927429	2.230906	1.077777	1.274717	1.649582	2.787707	2.064186	170.178787	11.961272	18.824223	44.625389	47171.000000	48.174149	1.682814	3719.080811		1
482.867676	46.490597	1.871927	0.772766	0.898039	1.203451	2.683828	1.667365	74.460617	5.926055	7.907490	15.975368	47206.000000	16.032288	1.204996	4119.792969		1
1276.596069	139.659332	2.364697	1.261497	1.431099	1.735898	3.106054	2.145070	231.577576	18.259850	26.983536	54.437492	47255.000000	64.766403	1.811350	5156.784668		1
720.162781	161.006165	2.064462	0.825689	1.017598	1.278399	2.857431	2.206842	116.001137	6.694058	10.413529	18.984491	47315.000000	17.140684	1.234028	4170.106445		1
479.358765	108.066620	1.979134	0.872417	1.025905	1.278770	2.680661	2.033692	95.308952	7.454474	10.614643	19.000702	47341.000000	19.771347	1.296036	3568.374512		1
1533.740601	228.503647	2.406643	1.310445	1.497573	1.712381	3.185752	2.358893	255.060242	20.438326	31.446533	51.568115	47366.000000	56.474373	1.751851	4191.485352		1
351.361145	88.410950	1.859075	0.756606	0.930449	1.189318	2.545754	1.946506	72.289444	5.709610	8.520175	15.463859	47437.000000	21.259279	1.327549	9998.000000		1
435.617096	126.253525	1.867388	0.748631	0.931142	1.253758	2.639105	2.101243	73.686501	5.605719	8.533790	17.937357	47446.000000	17.739693	1.248946	4379.893555		1
886.315857	97.118782	2.157743	1.112197	1.252733	1.309151	2.947588	1.987303	143.794724	12.947837	17.895035	20.377516	47482.000000	20.930515	1.320780	3776.698975		1
533.426636	187.523941	2.071594	0.915909	1.132078	1.381469	2.727075	2.273057	117.921921	8.239645	13.554334	24.069637	47519.000000	32.845604	1.516477	6820.547363		1
465.374451	154.738922	2.072658	0.983727	1.139290	1.476900	2.667803	2.189600	118.211037	9.632231	13.781281	29.984713	47560.000000	30.730579	1.487571	5750.509766		1
762.175354	170.697968	2.275131	1.137277	1.538889	1.749732	2.882055	2.232228	188.421539	13.717557	34.585102	56.199406	47591.000000	57.433178	1.759163	4081.588379		1
553.455750	263.391235	2.109044	0.954118	1.181481	1.510868	2.743083	2.420601	128.541763	8.997426	15.187322	32.424114	47610.000000	28.103830	1.448766	3843.342529		1
1961.033691	569.239868	2.771302	1.630732	1.784192	2.072271	3.292485	2.755295	590.611328	42.729877	60.840443	118.105751	47644.000000	111.882248	2.048761	4022.679199		1
375.362762	98.712524	1.840925	0.665878	0.886697	1.162817	2.574451	1.994372	69.330673	4.633169	7.703660	14.548445	47660.000000	10.996865	1.041269	4186.584473		1
533.284302	152.207809	2.038247	0.899433	1.151054	1.404928	2.726959	2.182437	109.206146	7.932923	14.159712	25.405527	47711.000000	46.197296	1.664617	9998.000000		1
374.582001	167.656891	2.065255	0.789904	1.010459	1.320341	2.573547	2.224422	116.213074	6.164582	10.243758	20.909349	47730.000000	27.091854	1.432839	6927.499512		1
423.582611	76.825592	2.055548	0.946142	1.024495	1.164278	2.626938	1.885506	113.644424	8.833684	10.580226	14.597475	47746.000000	17.024294	1.231069	6072.778809		1
578.882690	137.758911	1.968577	0.886172	1.075427	1.348858	2.762591	2.139120	93.020203	7.694358	11.896710	22.328405	47843.000000	23.309464	1.367532	4239.170410		1
1076.786011	366.557495	2.536922	1.423769	1.618861	1.844902	3.032129	2.564142	344.288269	26.531956	41.577774	69.968353	47871.000000	193.084778	2.285748	9998.000000		1
392.409393	80.353691	1.885178	0.454896	1.010585	1.192091	2.593740	1.905006	76.767578	2.850333	10.246713	15.562919	47911.000000	16.467842	1.216637	3995.209717		1
590.287048	115.851730	2.171142	1.052565	1.129274	1.418996	2.771063	2.063903	148.300323	11.286660	13.467093	26.241964	47992.000000	26.838366	1.428756	3560.130127		1
1677.272583	400.244019	2.638060	1.533344	1.729316	1.940095	3.224604	2.602325	434.570526	34.146339	53.618664	87.115349	48005.000000	88.672897	1.947791	3798.505859		1
690.686340	155.596924	2.166188	0.962974	1.086196	1.353393	2.839281	2.192001	146.618179	9.182769	12.195407	22.562820	48030.000000	20.552818	1.312871	3728.093750		1
775.258606	198.601776	2.313622	1.232760	1.410840	1.667249	2.889446	2.297983	205.883728	17.090698	25.753733	46.478138	48074.000000	45.608490	1.659046	3441.491699		1
1000.663757	319.231293	2.539880	1.376143	1.521947	1.837029	3.000288	2.504106	346.640778	23.776211	33.261868	68.711395	48131.000000	58.905846	1.770158	4392.145020		1
1611.318237	415.066742	2.879084	1.721253	1.867126	2.078607	3.207181	2.618118	756.979126	52.632378	73.642143	119.841431	48222.000000	130.455582	2.115463	4653.519531		1
546.160156	147.473663	1.966596	0.705833	1.123541	1.255900	2.737320	2.168715	92.596893	5.079636	13.290494	18.026035	48242.000000	19.450096	1.288922	4580.250488		1
725.671082	192.397552	2.273968	1.199156	1.356112	1.581353	2.860740	2.284199	187.917618	15.818173	22.704521	38.137558	48271.000000	46.333115	1.665892	4653.489746		1
866.862610	253.648560	2.257455	1.121258	1.311092	1.495899	2.937950	2.404233	180.906906	13.220820	20.468790	31.325594	48309.000000	44.391315	1.647298	9121.389648		1
578.317322	199.922104	1.949107	0.954696	1.292429	1.438580	2.762166	2.300861	88.942101	9.009404	19.607798	27.452362	48349.000000	28.571245	1.455929	4146.007812		1
990.155396	459.092529	2.521543	1.408929	1.703734	1.930922	2.995703	2.661900	332.309906	25.640619	50.551445	85.294701	48376.000000	95.387253	1.979490	4625.065430		1
461.076294	110.526863	1.960890	0.919244	1.180643	1.264707	2.663773	2.043468	91.388206	8.303169	15.158055	18.395325	48409.000000	20.735117	1.316707	3168.984863		1
939.338440	292.609436	2.318976	1.215785	1.484361	1.667858	2.972822	2.466288	208.437515	16.435570	30.504288	46.543419	48454.000000	65.543411	1.816529	9179.791992		1
737.992981	104.732124	2.092093	0.939370	1.212204	1.369841	2.868052	2.020080	123.621193	8.697013	16.300615	23.433714	48478.000000	21.445145	1.331329	3966.713867		1
493.229462	63.023949	2.062170	0.924281	1.249729	1.423756	2.693049	1.799506	115.390450	8.400033	17.771698	26.531158	48594.000000	33.071339	1.519452	4700.276367		1
421.427551	143.939301	2.085786	1.017093	1.107852	1.375180	2.624723	2.158179	121.838799	10.401431	12.818952	23.723587	48644.000000	26.367779	1.421074	4664.308594		1
752.060120	211.619843	0.000000	0.325571	0.752337	0.503437	2.876253	2.325556	0.000000	2.116269	5.653751	3.187400	48676.000000	2.694584	0.430492	3976.799561		1
1013.663330	236.512146	2.521416	1.407791	1.610607	1.782781	3.005894	2.373853	332.212708	25.573542	40.795002	60.643120	48736.000000	66.654335	1.823828	4245.894043		1
560.132874	102.777046	1.747986	0.809771	1.049785	1.251721	2.748291	2.011896	55.973976	6.453136	11.214631	17.853390	48818.000000	26.230139	1.418801	8504.376953		1
850.622925	181.989487	2.122332	1.144690	1.300047	1.443597	2.929737	2.260046	132.535324	13.953727	19.954765	27.771341	48853.000000	30.473480	1.483922	4668.493164		1
671.627625	168.019150	2.239628	1.140510	1.381369	1.563395	2.827129	2.225359	173.631149	13.820050	24.064087	36.592770	48876.000000	50.151279	1.700282	7230.442383		1
702.373657	123.766647	2.202766	1.076193	1.426551	1.564260	2.846568	2.092604	159.501862	11.917712	26.702446	36.665676	48903.000000	41.794853	1.621123	4683.320312		1
861.621155	180.532700	2.222444	1.153863	1.327250	1.499243	2.935316	2.256556	166.895203	14.251585	21.244659	31.567673	48996.000000	32.652893	1.513922	3061.677734		1
715.956116	170.669220	2.064667	0.996221	1.189129	1.411150	2.854886	2.232155	116.055840	9.913360	15.457150	25.772099	49127.000000	26.945604	1.430488	4666.259766		1
451.801178	106.750694	1.904808	0.736689	0.792215	1.175813	2.654947	2.028371	80.317039	5.453675	6.197482	14.990400	49151.000000	13.911344	1.143369	4174.423340		1
549.076477	119.061409	2.042388	0.857562	1.086908	1.453522	2.739633	2.075771	110.252319	7.203810	12.215410	28.413294	49163.000000	32.881901	1.516957	7627.403809		1
771.958801	106.072365	2.145867	1.036733	1.238259	1.418888	2.887594	2.025602	139.915985	10.882596	17.308502	26.235416	49199.000000	21.853565	1.339522	3936.269531		1
915.100586	242.810287	2.125607	1.010862	1.372482	1.546923	2.961469	2.385267	133.538498	10.253261	23.576654	35.230846	49282.000000	43.850445	1.641974	6209.832031		1
937.317627	177.849625	2.301935	1.136224	1.381817	1.614660	2.971887	2.250053	200.417282	13.684337	24.088882	41.177544	49297.000000	42.850136	1.631952	3733.899414		1
838.660828	155.477539	2.263279	1.147138	1.472483	1.553531	2.923586	2.191668	183.349213	14.032583	29.681305	35.770985	49314.000000	53.319210	1.726884	7174.004883		1
567.353943	97.602180	2.088175	0.999408	1.203172	1.348329	2.753854	1.989460	122.510849	9.986386	15.965106	22.301216	49398.000000	27.759420	1.443410	4278.856934		1
855.199341	221.449554	2.261239	1.095145	1.335108	1.602467	2.932067	2.345275	182.490097	12.449305	21.632553	40.037540	49439.000000	39.759838	1.599445	3839.261475		1
1154.950684	306.994995	2.531611	1.455221	1.666933	1.842073	3.062563	2.487131	340.103699	28.524691	46.444359	69.514099	49500.000000	87.596245	1.942485	5410.380859		1
1189.309448	282.926331	2.467487	1.299815	1.505015	1.743654	3.075295	2.451673	293.417877	19.944145	31.990025	55.418388	49523.000000	61.280411	1.787322	4449.175781		1
791.743958	147.913696	2.161807	0.952208	1.243609	1.522192	2.898585	2.170008	145.146545	8.957938	17.523031	33.280636	49541.000000	35.492313	1.550134	4779.298340		1
470.566772	115.144341	2.035142	0.958664	1.254116	1.523098	2.672621	2.061243	108.428123	9.092094	17.952131	33.350189	49601.000000	33.519897	1.525303	4356.317871		1
620.663635	132.248215	2.198634	1.195324	1.406266	1.516555	2.792856	2.121390	157.991486	15.679187	25.483904	32.851498	49670.000000	29.684969	1.472537	4160.624023		1
1083.805908	155.397125	2.321210	1.151149	1.346480	1.602180	3.034951	2.191443	209.512680	14.162786	22.206509	40.011028	49782.000000	36.045254	1.556848	3386.764893		1
924.903748	151.131561	2.250295	1.154623	1.446027	1.578274	2.966097	2.179355	177.948929	14.276539	27.927177	37.868126	49820.000000	39.919971	1.601190	3332.843750		1
672.789551	91.197395	2.180712	1.027161	1.270269	1.478016	2.827879	1.959982	151.604355	10.645388	18.632412	30.061893	49845.000000	43.335346	1.636842	7397.937500		1
387.452972	61.127079	1.670336	0.631773	0.919974	0.951887	2.588219	1.786234	46.809696	4.283245	8.317144	8.951310	49872.000000	6.229178	0.794431	4721.790039		1
2234.905762	607.801697	2.812718	1.649639	1.878741	2.089662	3.349259	2.783762	649.707092	44.631260	75.638229	122.931091	49886.000000	132.132736	2.121011	4818.148438		1
391.240906	116.759521	1.861432	0.853759	0.992966	1.347489	2.592444	2.067292	72.682854	7.141005	9.839334	22.258135	49977.000000	52.603691	1.721016	9998.000000		1
606.929199	60.313881	2.180220	1.001651	1.041780	1.405829	2.783138	1.780417	151.432693	10.038093	11.009804	25.458271	50025.000000	27.207026	1.434681	5217.101562		1
699.704529	133.950760	2.191631	1.033428	1.279139	1.485316	2.844915	2.126945	155.464478	10.800106	19.016872	30.571445	50061.000000	28.312531	1.451979	4712.030762		1
1055.843994	230.857803	2.208860	1.079034	1.358733	1.635110	3.023600	2.363345	161.755875	11.995930	22.841951	43.162853	50112.000000	84.914833	1.928984	9998.000000		1
964.581299	143.882401	2.243097	1.123708	1.361860	1.471243	2.984339	2.158008	175.023682	13.295605	23.007011	29.596659	50153.000000	32.855137	1.516603	4026.039062		1
1526.366455	314.288452	2.549496	1.425978	1.656100	1.795268	3.183659	2.497329	354.401611	26.667231	45.300163	62.411942	50169.000000	64.173363	1.807355	4039.183350		1
619.964722	153.169067	2.068960	1.058636	1.345558	1.420393	2.792367	2.185171	117.208778	11.445531	22.159393	26.326490	50199.000000	25.449648	1.405682	4661.924805		1
420.258087	62.481297	1.928098	0.936487	1.061204	1.314264	2.623516	1.795750	84.741905	8.639478	11.513408	20.618837	50218.000000	18.878796	1.275974	4534.455566		1
1007.469971	143.174454	2.216345	1.127937	1.272711	1.494782	3.003232	2.155865	164.567673	13.425688	18.737461	31.245100	50260.000000	70.943993	1.850916	9998.000000		1
1484.439087	328.449097	2.359004	1.234354	1.458830	1.610059	3.171562	2.516468	228.562103	17.153543	28.762737	40.743572	50312.000000	42.693615	1.630363	3782.347412		1
554.171326	157.374405	2.120449	0.898735	1.143629	1.347444	2.743644	2.196934	131.962128	7.920187	13.919669	22.255819	50327.000000	22.328722	1.348864	4171.514160		1
2811.932129	485.003143	2.695359	1.556821	1.768696	2.008686	3.449005	2.685745	495.859711	36.042969	58.707764	102.020142	50342.000000	113.855507	2.056354	5744.582520		1
703.312988	170.668701	1.943203	0.754600	0.829999	1.173058	2.847149	2.232154	87.741051	5.683298	6.760817	14.895613	50364.000000	13.284587	1.123348	5223.984863		1
1038.802490	142.177536	2.324373	1.152148	1.446706	1.518457	3.016533	2.152831	211.044052	14.195407	27.970898	32.995674	50404.000000	37.985039	1.579613	4457.993164		1
1429.955322	180.613190	2.375644	1.260753	1.513939	1.737265	3.155323	2.256749	237.489090	18.228588	32.654175	54.609100	50434.000000	56.126423	1.749167	4153.759766		1
742.356262	116.541397	2.224144	1.180846	1.593372	1.791864	2.870612	2.066480	167.549927	15.165122	39.207767	61.924667	50464.000000	59.587837	1.775158	4320.116699		1
637.549316	75.300407	2.167037	1.044006	1.303197	1.465706	2.804514	1.876797	146.905060	11.066381	20.100061	29.221703	50521.000000	35.610897	1.551583	5483.835938		1
436.272858	93.868134	1.905576	0.854414	0.979979	1.204714	2.639758	1.972518	80.459297	7.151785	9.549461	16.021883	50580.000000	16.358438	1.213742	5495.617676		1
879.150330	169.322067	2.223379	1.038150	1.157657	1.386297	2.944063	2.228714	167.255112	10.918171	14.376637	24.338669	50655.000000	43.200794	1.635492	9998.000000		1
415.054047	105.189972	1.865629	0.798018	1.108755	1.241083	2.618105	2.021974	73.388725	6.280850	12.845623	17.421415	50713.000000	28.337978	1.452369	8173.229004		1
721.865845	144.737366	2.057439	0.988870	1.377347	1.507583	2.858457	2.160581	114.140205	9.746983	23.842211	32.179760	50793.000000	65.424736	1.815742	9998.000000		1
549.992065	132.808472	2.066228	1.031055	1.257424	1.382518	2.740356	2.123226	116.473801	10.741253	18.089401	24.127811	50812.000000	27.738482	1.443083	4653.996094		1
2233.307373	561.505920	2.638748	1.492679	1.775510	1.958599	3.348948	2.749354	435.258881	31.094173	59.636154	90.907288	50824.000000	85.635811	1.932655	3016.381104		1
2008.818848	436.908508	2.642656	1.460645	1.632023	1.958988	3.302941	2.640390	439.193787	28.883158	42.857128	90.988815	50843.000000	103.227722	2.013796	6329.297852		1
900.875122	272.829834	2.395894	1.244390	1.464111	1.678012	2.954665	2.435892	248.824936	17.554573	29.114616	47.644455	50931.000000	45.422001	1.657266	3735.124756		1
680.941772	120.863930	2.148470	0.998405	1.204050	1.437216	2.833110	2.082297	140.757004	9.963348	15.997408	27.366318	50997.000000	27.254066	1.435431	4155.922852		1
1625.166992	589.581848	2.728640	1.602174	1.811784	2.086133	3.210898	2.770544	535.352661	40.010468	64.831177	121.936180	51052.000000	118.589325	2.074046	3326.929443		1
715.680786	120.463501	2.122921	1.051615	1.327411	1.456424	2.854719	2.080855	132.715195	11.261985	21.252563	28.603827	51111.000000	61.992939	1.792342	9998.000000		1
737.822815	230.420120	2.291363	1.113464	1.390945	1.513943	2.867952	2.362520	195.597244	12.985648	24.600552	32.654533	51144.000000	75.022339	1.875191	9998.000000		1
194.738968	78.141518	1.845158	0.800771	1.005358	1.259648	2.289453	1.892882	70.009674	6.320777	10.124136	18.182272	51175.000000	26.158138	1.417607	8223.048828		1
449.901276	122.366554	1.700078	0.681778	0.952204	0.989695	2.653117	2.087663	50.127777	4.805934	8.957858	9.765509	51203.000000	7.670863	0.884844	4075.753906		1
695.410156	172.246536	2.222816	1.164107	1.362120	1.568461	2.842241	2.236151	167.038147	14.591725	23.020786	37.022068	51290.000000	60.511341	1.781837	8942.851562		1
654.590454	173.434494	2.127177	0.983068	1.090472	1.413097	2.815970	2.239136	134.022217	9.617618	12.316067	25.887928	51359.000000	23.246265	1.366353	5032.428711		1
729.255615	222.796066	2.291658	1.133593	1.314228	1.533194	2.862880	2.347908	195.730286	13.601687	20.617121	34.134521	51426.000000	77.519394	1.889410	9998.000000		1
568.359558	143.690903	2.094497	0.874311	1.214756	1.439275	2.754623	2.157429	124.307343	7.487055	16.396681	27.496361	51443.000000	24.527599	1.389655	3976.881836		1
322.122833	69.947624	1.830636	0.624420	1.047882	1.150466	2.508022	1.844773	67.707382	4.211336	11.165601	14.140547	51457.000000	15.290427	1.184420	7123.267578		1
1102.138916	223.533691	2.304578	1.252627	1.440467	1.634180	3.042236	2.349343	201.640564	17.890682	27.571903	43.070499	51530.000000	43.698624	1.640468	3818.573730		1
576.032349	102.288895	1.922189	0.803933	1.100911	1.252505	2.760447	2.009829	83.596710	6.366973	12.615682	17.885651	51580.000000	21.398790	1.330389	6895.251465		1
297.231964	58.311562	1.903094	0.824803	1.009870	1.119385	2.473095	1.765755	80.000771	6.680403	10.229863	13.163924	51591.000000	18.039310	1.256220	7535.029785		1
569.762146	123.138031	2.088168	0.971824	1.328345	1.475027	2.755694	2.090392	122.508896	9.371825	21.298321	29.855707	51607.000000	51.300865	1.710125	9350.767578		1
1564.294556	232.424942	2.462425	1.307604	1.444039	1.836823	3.194319	2.366283	290.018311	20.305048	27.799610	68.678818	51669.000000	65.253708	1.814605	3983.354980		1
662.033752	132.920914	2.249758	1.070917	1.321964	1.590135	2.820880	2.123593	177.728729	11.773814	20.987646	38.916618	51686.000000	37.241402	1.571026	3980.904541		1
791.486938	191.329102	2.222965	1.089817	1.413233	1.525476	2.898444	2.281781	167.095673	12.297501	25.896034	33.533295	51710.000000	65.024704	1.813078	9998.000000		1
892.264404	246.356796	2.179389	1.141038	1.316971	1.540872	2.950494	2.391565	151.143539	13.836860	20.747763	34.743332	51743.000000	28.379930	1.453011	3619.748535		1
572.260681	190.260208	2.222105	1.090697	1.273186	1.474674	2.757594	2.279348	166.764923	12.322455	18.757984	29.831392	51780.000000	34.269382	1.534906	4391.798340		1
1362.760498	263.234070	2.365035	1.270215	1.613427	1.726708	3.134419	2.420342	231.758240	18.630096	41.060757	53.297607	51832.000000	79.041389	1.897855	7090.688477		1
672.293518	142.748947	1.998142	0.973470	1.080824	1.218089	2.827559	2.154573	99.572998	9.407400	12.045480	16.523010	51915.000000	14.159375	1.151044	3884.289795		1
808.123291	141.783493	2.156356	1.117144	1.448885	1.521519	2.907478	2.151626	143.336349	13.096168	28.111563	33.229130	51931.000000	29.122740	1.464232	3395.307129		1
1131.276367	200.014328	2.293345	1.205731	1.517895	1.736783	3.053569	2.301061	196.492264	16.059454	32.953030	54.548531	51986.000000	68.501450	1.835700	8348.236328		1
1911.492676	469.136108	2.693602	1.616205	1.769636	2.053645	3.281373	2.671299	493.858063	41.324276	58.835052	113.147614	52022.000000	170.428726	2.231543	9998.000000		1
1341.790527	196.366653	2.419635	1.270859	1.428900	1.708008	3.127685	2.293068	262.805817	18.657726	26.847263	51.051414	52079.000000	51.619331	1.712812	3881.158691		1
1366.130493	196.422913	2.430259	1.306540	1.514667	1.693793	3.135492	2.293192	269.314148	20.255379	32.708996	49.407486	52116.000000	63.788525	1.804743	6452.363770		1
981.114563	139.243088	2.394182	1.235013	1.508400	1.709120	2.991720	2.143774	247.845886	17.179617	32.240368	51.182339	52135.000000	49.425346	1.693950	3557.049072		1
1000.139771	170.184372	2.288045	1.193626	1.403490	1.594210	3.000061	2.230920	194.108521	15.618018	25.321560	39.283470	52148.000000	31.815523	1.502639	3213.850098		1
325.302246	56.271996	1.773446	0.258479	0.817748	0.955046	2.512287	1.750292	59.353508	1.813340	6.572759	9.016671	52158.000000	4.918580	0.691840	4059.563477		1
744.355835	231.083115	2.358389	1.197931	1.358461	1.451274	2.871781	2.363768	228.238373	15.773615	22.827658	28.266600	52190.000000	28.812475	1.459581	4128.862305		1
846.855835	94.749252	2.047686	0.839304	1.099164	1.262594	2.927809	1.976576	111.605621	6.907230	12.565054	18.306005	52215.000000	15.862413	1.200369	3674.105957		1
462.587708	102.624481	1.943379	0.756284	0.941242	1.284573	2.665194	2.011251	87.776581	5.705377	8.734585	19.256317	52259.000000	17.671814	1.247281	3522.800049		1
474.206787	103.636719	2.034998	0.911203	1.166482	1.335362	2.675968	2.015514	108.392227	8.150846	14.671741	21.645210	52303.000000	18.607386	1.269685	3093.796875		1
781.134644	138.460388	2.225709	1.046798	1.154871	1.502755	2.892726	2.141325	168.154907	11.137772	14.284684	31.824005	52365.000000	57.657345	1.760855	9998.000000		1
1073.496216	245.293854	2.434757	1.364937	1.532710	1.755212	3.030801	2.389687	272.118164	23.170593	34.096512	56.913029	52406.000000	75.304970	1.876824	9998.000000		1
420.449982	116.751930	1.765486	0.791322	0.998487	1.154731	2.623714	2.067264	58.275471	6.184745	9.965225	14.280093	52445.000000	16.550623	1.218814	5498.994629		1
719.451477	221.531647	2.182206	1.097583	1.272894	1.497094	2.857002	2.345436	152.126877	12.519377	18.745367	31.411917	52460.000000	34.395470	1.536501	4750.768066		1
615.257935	129.300537	2.144514	0.913522	1.275990	1.428649	2.789057	2.111600	139.480606	8.194488	18.879482	26.831732	52530.000000	36.593548	1.563405	6746.891113		1
1278.702148	138.939987	2.461357	1.423809	1.492845	1.749245	3.106769	2.142827	289.305908	26.534391	31.106033	56.136402	52576.000000	53.478432	1.728179	3245.785645		1
957.503113	157.117355	2.334210	1.226452	1.444373	1.626959	2.981140	2.196224	215.878784	16.844267	27.821011	42.360271	52592.000000	44.989037	1.653107	3669.786377		1
859.138123	143.194778	2.136188	1.063811	1.434581	1.543581	2.934063	2.155927	136.832031	11.582722	27.200779	34.960777	52671.000000	39.277740	1.594146	4362.704102		1
446.018402	91.227142	1.945972	0.861292	1.105027	1.164788	2.649353	1.960124	88.302223	7.265937	12.735823	14.614644	52724.000000	17.921032	1.253363	5681.125977		1
1240.114624	394.780609	2.556664	1.428384	1.748667	1.962113	3.093462	2.596356	360.299530	26.815361	56.061779	91.645981	52775.000000	0.000000	0.000000	0.000000		1
607.728577	138.179214	2.154097	1.038655	1.226939	1.366919	2.783710	2.140443	142.592667	10.930868	16.863152	23.276562	52818.000000	20.646324	1.314843	3347.322754		1
801.869934	200.383972	2.163961	1.013025	1.292995	1.487284	2.904104	2.301863	145.868347	10.304448	19.633390	30.710312	52836.000000	33.766220	1.528482	3983.523193		1
723.956787	154.094055	2.298979	1.190385	1.355333	1.578094	2.859713	2.187786	199.057678	15.501909	22.663836	37.852436	52871.000000	32.662159	1.514045	3258.535400		1
807.201904	107.854286	2.243439	1.079755	1.211424	1.489395	2.906982	2.032837	175.161758	12.015853	16.271349	30.859961	52905.000000	29.775064	1.473853	3901.722412		1
422.825348	145.305923	1.950031	0.933177	1.033836	1.368050	2.626161	2.162283	89.131477	8.573877	10.810247	23.337250	52935.000000	24.722689	1.393096	4465.682129		1
259.135223	66.774124	1.739070	0.753384	1.135366	1.219410	2.413527	1.824608	54.836529	5.667407	13.657346	16.573320	52951.000000	19.484692	1.289694	6134.926758		1
392.066193	157.384262	2.077505	0.964542	1.228349	1.494883	2.593359	2.196961	119.537743	9.215988	16.918013	31.252407	52975.000000	32.913898	1.517379	6208.392090		1
1342.545776	267.698364	2.537690	1.448417	1.595124	1.867931	3.127929	2.427646	344.897461	28.081297	39.366199	73.778694	52991.000000	138.137207	2.140311	9998.000000		1
735.271667	205.907288	2.046651	0.962055	1.228244	1.303473	2.866448	2.313672	111.339905	9.163364	16.913900	20.112839	53032.000000	27.565800	1.440371	6306.761230		1
877.016968	211.960587	2.167719	1.119424	1.400814	1.648453	2.943008	2.326255	147.136078	13.165082	25.165962	44.509480	53134.000000	43.941681	1.642877	3963.401611		1
553.624634	116.546783	2.017814	0.974844	1.239753	1.352853	2.743215	2.066500	104.187119	9.437226	17.368113	22.534750	53154.000000	21.775139	1.337961	5495.719238		1
1394.379883	356.329559	2.542664	1.407430	1.570477	1.778137	3.144381	2.551852	348.870087	25.552299	37.194393	59.998055	53177.000000	65.269478	1.814710	4441.513184		1
665.798828	156.493256	2.255882	1.041196	1.245241	1.332700	2.823343	2.194496	180.252899	10.995031	17.588991	21.512930	53196.000000	26.476294	1.422857	5830.821777		1
726.713440	199.363388	2.200554	1.068736	1.438225	1.573146	2.861363	2.299645	158.691605	11.714841	27.429962	37.423656	53258.000000	0.000000	0.000000	0.000000		1
1145.451660	287.550232	2.302594	1.111375	1.399965	1.644291	3.058977	2.458714	200.721359	12.923362	25.116852	44.084972	53295.000000	42.914227	1.632601	4186.007324		1
595.170227	191.809708	2.130336	0.975934	1.204135	1.414387	2.774641	2.282871	135.000717	9.460943	16.000563	25.964949	53319.000000	23.958822	1.379465	4314.322754		1
608.777283	161.755600	2.113155	0.927694	1.240551	1.446516	2.784458	2.208859	129.764206	8.466312	17.400055	27.958641	53332.000000	27.389301	1.437581	3636.053467		1
1005.531738	244.554398	1.635911	0.729194	1.170778	1.436307	3.002396	2.388376	43.242508	5.360365	14.817595	27.309103	53361.000000	31.339964	1.496099	5219.393555		1
706.152588	194.002029	2.117999	0.919989	1.260638	1.312350	2.848899	2.287806	131.219681	8.317424	18.223757	20.528162	53377.000000	30.823633	1.488884	8173.229004		1
433.323273	38.856689	1.953171	0.889229	1.070103	1.307828	2.636812	1.589466	89.778221	7.748699	11.751774	20.315510	53424.000000	16.327665	1.212924	3165.735840		1
1476.306396	298.810852	2.511440	1.391304	1.600331	1.754530	3.169177	2.475396	324.667969	24.620914	39.841095	56.823711	53469.000000	59.496452	1.774491	4160.331543		1
696.088440	134.555054	2.114540	1.003618	1.254215	1.409030	2.842664	2.128900	130.178665	10.083650	17.956203	25.646608	53506.000000	26.986370	1.431144	5354.349121		1
771.892517	213.597763	2.202989	1.107510	1.298893	1.438031	2.887557	2.329597	159.583984	12.808850	19.901823	27.417706	53558.000000	0.000000	0.000000	0.000000		1
781.339355	226.640030	2.168515	1.127707	1.304964	1.564563	2.892840	2.355337	147.406067	13.418581	20.181992	36.691307	53634.000000	31.749243	1.501733	3872.219482		1
455.507935	146.984360	1.677140	0.478757	0.995149	1.248090	2.658496	2.167271	47.548828	3.011320	9.888924	17.704741	53645.000000	19.702576	1.294523	6125.897949		1
1101.654907	382.034454	2.467631	1.340836	1.515533	1.738445	3.042046	2.582103	293.515533	21.919790	32.774277	54.757629	53658.000000	70.774628	1.849878	7526.204102		1
1134.725708	212.934937	2.366416	1.223279	1.424801	1.716546	3.054891	2.328247	232.496292	16.721649	26.595081	52.065010	53720.000000	50.409660	1.702514	3858.641602		1
550.431091	140.954971	1.994630	0.753598	0.979659	1.312302	2.740703	2.149081	98.771133	5.670201	9.542435	20.525887	53762.000000	18.885937	1.276139	5641.525391		1
871.012207	189.045013	2.211472	1.135931	1.556887	1.666371	2.940024	2.276565	162.731583	13.675114	36.048477	46.384270	53776.000000	50.293026	1.701508	3537.007568		1
1790.201660	218.613358	2.576491	1.450579	1.672520	1.817366	3.252902	2.339677	377.130341	28.221441	47.045666	65.669891	53801.000000	89.199577	1.950363	7784.468750		1
636.429443	98.259827	2.059626	0.955690	1.145496	1.260070	2.803750	1.992376	114.716400	9.030047	13.979640	18.199959	53848.000000	20.416475	1.309981	4040.657715		1
1765.323853	233.398254	2.577811	1.412615	1.701073	1.842902	3.246825	2.368098	378.278168	25.859221	50.242687	69.646973	53873.000000	102.442482	2.010480	7279.665039		1
884.281616	262.219513	2.240423	1.152700	1.414351	1.503395	2.946591	2.418665	173.949448	14.213454	25.962753	31.870960	53980.000000	73.751038	1.867768	9998.000000		1
1079.927856	136.487183	2.171218	1.228528	1.594618	1.652281	3.033395	2.135092	148.326233	16.924959	39.320404	44.903564	54050.000000	49.939968	1.698448	4394.044922		1
858.118225	196.514542	2.193553	1.079850	1.334008	1.505379	2.933547	2.293395	156.153992	12.018489	21.577852	32.016853	54085.000000	31.007051	1.491460	3580.712891		1
948.730896	171.478302	2.316331	1.139746	1.368871	1.497556	2.977143	2.234209	207.172058	13.795774	23.381451	31.445335	54108.000000	47.695606	1.678478	9998.000000		1
1211.301514	323.625854	2.320885	1.194398	1.354355	1.521212	3.083252	2.510043	209.355972	15.645807	22.612808	33.205612	54155.000000	31.785984	1.502236	3740.035400		1
1287.259766	174.741486	2.223155	1.106788	1.385193	1.560368	3.109666	2.242396	167.168503	12.787569	24.276861	36.338589	54170.000000	35.335365	1.548210	3699.312012		1
784.344055	246.784897	2.327488	1.205957	1.396096	1.672911	2.894507	2.392318	212.563248	16.067839	24.894096	47.088108	54214.000000	71.445160	1.853973	9998.000000		1
755.305725	130.168793	2.260090	1.105472	1.295243	1.425472	2.878123	2.114507	182.007660	12.748879	19.735285	26.636168	54244.000000	28.435726	1.453864	3566.133789		1
684.525757	182.221832	2.114283	1.003989	1.291582	1.494288	2.835390	2.260600	130.101715	10.092274	19.569626	31.209564	54294.000000	28.577488	1.456024	3326.318115		1
1118.201904	164.848358	2.373253	1.188339	1.446647	1.696574	3.048520	2.217085	236.185272	15.429042	27.967066	49.724911	54311.000000	49.747150	1.696768	4166.954102		1
465.122681	87.132675	1.939921	0.842391	1.220563	1.213513	2.667567	1.940181	87.080528	6.956501	16.617399	16.349806	54321.000000	17.306726	1.238215	4050.972168		1
1358.442017	164.863174	2.488172	1.287518	1.493687	1.761445	3.133041	2.217124	307.731750	19.387318	31.166403	57.735809	54367.000000	54.263847	1.734511	3695.148682		1
427.524292	85.403145	1.917959	0.832067	1.105696	1.136481	2.630961	1.931474	82.786423	6.793078	12.755467	13.692442	54388.000000	15.265295	1.183705	4199.234863		1
539.532776	39.400578	2.034972	1.022244	1.213649	1.235069	2.732018	1.595503	108.385719	10.525525	16.354958	17.181812	54405.000000	14.461905	1.160226	3589.569824		1
984.214661	198.225586	2.295023	1.157946	1.322890	1.604217	2.993090	2.297160	197.252762	14.386180	21.032444	40.199165	54499.000000	40.069916	1.602818	4561.723633		1
563.885925	197.711197	2.250916	1.150031	1.354975	1.603459	2.751191	2.296031	178.203629	14.126372	22.645149	40.129093	54536.000000	50.841293	1.706217	7071.857422		1
689.537415	185.004807	2.381142	1.245433	1.482030	1.646491	2.838558	2.267183	240.514664	17.596777	30.340984	44.308926	54558.000000	57.063393	1.756358	9998.000000		1
1404.035645	420.233246	2.761515	1.648689	1.934670	2.193158	3.147378	2.623490	577.450562	44.533676	86.033951	156.012131	54597.000000	142.170853	2.152811	2492.383789		1
441.921448	103.180672	1.959491	0.862448	1.155692	1.348149	2.645345	2.013598	91.094223	7.285302	14.311715	22.291992	54622.000000	20.506403	1.311890	4783.016113		1
1470.689087	502.540680	2.545902	1.356521	1.571452	1.829062	3.167521	2.701171	351.481079	22.725924	37.277962	67.462433	54648.000000	65.565727	1.816677	3757.680176		1
926.336792	114.810822	2.213632	1.067028	1.323615	1.516556	2.966769	2.059983	163.542862	11.668845	21.067581	32.851536	54712.000000	32.993061	1.518423	4331.019043		1
1077.913696	233.191238	2.268334	1.165659	1.432267	1.561045	3.032584	2.367712	185.495865	14.643991	27.056202	36.395287	54734.000000	32.602379	1.513249	4155.577148		1
993.830627	107.024437	2.209628	1.042305	1.287017	1.417379	2.997312	2.029483	162.042236	11.023140	19.365000	26.144423	54751.000000	24.650665	1.391829	3242.746338		1
1058.653931	201.915070	2.353554	1.203845	1.458087	1.683055	3.024754	2.305169	225.711761	15.989861	28.713587	48.200924	54789.000000	52.018162	1.716155	4219.718750		1
444.014374	68.302544	2.041268	0.928550	1.350126	1.593585	2.647397	1.834437	109.968361	8.483003	22.393688	39.226974	54810.000000	39.649025	1.598233	3558.628418		1
1270.736938	280.147064	2.364299	1.251305	1.406841	1.598948	3.104056	2.447386	231.365753	17.836302	25.517643	39.714447	54872.000000	40.525879	1.607732	3680.093994		1
762.706787	143.271393	1.925776	0.836910	1.077995	1.151900	2.882358	2.156159	84.289970	6.869259	11.967261	14.187302	54902.000000	12.621281	1.101103	3935.691406		1
1804.056274	535.843872	2.656405	1.589787	1.735505	1.946064	3.256250	2.729038	453.320557	38.885395	54.388222	88.320953	54980.000000	88.856781	1.948691	4027.353760		1
245.470642	66.637970	1.709328	0.502974	0.660398	0.769977	2.390000	1.823722	51.206894	3.184006	4.575074	5.888124	55023.000000	7.233697	0.859360	4918.531738		1
930.480591	218.706314	2.202671	1.070351	1.378075	1.585674	2.968707	2.339861	159.466919	11.758482	23.882259	38.518944	55044.000000	54.894295	1.739527	8598.651367		1
2196.397949	349.984772	2.626205	1.435257	1.603221	1.865189	3.341711	2.544049	422.868286	27.243103	40.107052	73.314423	55066.000000	75.519501	1.878059	4111.280762		1
1084.059814	163.221329	2.109991	1.151658	1.309286	1.611874	3.035053	2.212777	128.822250	14.179396	20.383825	40.914143	55169.000000	38.703079	1.587746	3230.520996		1
460.960419	25.946342	1.779892	0.671626	1.096439	1.261681	2.663664	1.414076	60.240971	4.694896	12.486437	18.267597	55181.000000	17.854057	1.251737	3158.316406		0
1861.630615	645.684570	2.768981	1.643871	1.808355	2.050139	3.269893	2.810020	587.463989	44.042412	64.321304	112.237831	55227.000000	111.343079	2.046663	3964.197754		1
622.285767	95.135948	2.102789	0.934988	1.346515	1.514399	2.793990	1.978345	126.703545	8.609692	22.208265	32.688793	55242.000000	32.358234	1.509985	4312.171387		1
2804.501221	517.548096	2.812947	1.678326	1.907192	2.180949	3.447856	2.713951	650.050476	47.678871	80.759193	151.687195	55322.000000	143.217148	2.155995	3612.126465		1
1160.450317	237.201050	2.393048	1.185998	1.507707	1.655372	3.064626	2.375117	247.199905	15.346113	32.188942	45.224300	55337.000000	46.472992	1.667201	4256.410156		1
581.535400	160.136108	2.169837	0.914302	1.176419	1.350635	2.764576	2.204489	147.855377	8.209221	15.011322	22.419960	55462.000000	22.047371	1.343357	4869.841797		1
1062.842407	150.723587	2.282760	1.130808	1.386376	1.555044	3.026469	2.178181	191.761063	13.514766	24.343100	35.895836	55562.000000	35.995510	1.556248	3878.250488		1
1219.429321	334.161255	2.463273	1.401638	1.630594	1.731566	3.086157	2.523956	290.584625	25.213795	42.716385	53.897198	55633.000000	66.306831	1.821558	5007.642090		1
679.753662	175.804672	2.149389	0.857452	1.207666	1.335319	2.832351	2.245030	141.054993	7.201974	16.131165	21.643053	55643.000000	20.795877	1.317977	3319.423096		1
1343.572876	490.682251	2.813528	1.668092	1.871286	2.083038	3.128261	2.690800	650.920715	46.568455	74.350815	121.070473	55681.000000	129.856766	2.113465	4598.213379		1
485.761108	167.556992	2.089169	0.929813	0.891269	1.294107	2.686423	2.224163	122.791702	8.507717	7.785192	19.683699	55694.000000	19.681913	1.294067	4349.413574		1
546.566040	102.788826	2.012280	0.994468	1.042104	1.193737	2.737643	2.011946	102.867958	9.873432	11.018029	15.622011	55786.000000	15.225672	1.182576	3597.007324		1
640.055481	135.297180	2.229993	1.057890	1.482682	1.659017	2.806218	2.131289	169.821518	11.425887	30.386621	45.605446	55799.000000	46.551014	1.667929	3432.501221		1
497.782990	149.918213	2.024036	0.907805	1.194064	1.354278	2.697040	2.175854	105.690620	8.087322	15.633789	22.608816	55858.000000	21.767342	1.337805	3359.912842		1
689.645508	96.313530	2.165601	1.045045	1.197515	1.379049	2.838626	1.983687	146.420105	11.092893	15.758522	23.935841	55946.000000	59.379791	1.773639	9998.000000		1
391.883148	111.742851	1.837501	0.814140	1.189683	1.092834	2.593157	2.048220	68.786140	6.518378	15.476875	12.383224	55965.000000	15.059930	1.177823	4666.315430		1
1019.282349	482.835083	2.488931	1.402799	1.550028	1.734097	3.008295	2.683799	308.270111	25.281273	35.483665	54.212185	55984.000000	63.239323	1.800987	5127.024414		1
884.078186	353.828827	2.339603	1.172099	1.313017	1.624802	2.946491	2.548793	218.576157	14.862753	20.559706	42.150455	56028.000000	39.907368	1.601053	3706.255859		1
2064.877441	618.541748	2.766515	1.770088	1.945906	2.116364	3.314894	2.791369	584.137512	58.896339	88.288849	130.726578	56052.000000	149.604004	2.174943	4954.346680		1
383.923798	91.887619	2.016944	0.962395	1.134323	1.276065	2.584245	1.963257	103.978615	9.170551	13.624566	18.882757	56248.000000	21.977455	1.341977	4879.821289		1
763.786377	199.982910	2.313486	1.199526	1.304172	1.448406	2.882972	2.300993	205.819290	15.831630	20.145220	28.080578	56264.000000	29.035746	1.462933	3471.309326		1
544.369568	182.975937	2.325284	1.199300	1.327379	1.570985	2.735894	2.262394	211.487289	15.823404	21.251007	37.237915	56276.000000	35.438343	1.549473	2901.715332		1
1111.205200	201.279022	2.419424	1.273254	1.454377	1.690956	3.045794	2.303798	262.678131	18.760899	28.469311	49.085873	56301.000000	47.282490	1.674700	3829.232910		1
524.371643	143.485397	1.937181	0.795260	1.143712	1.188764	2.719639	2.156808	86.532806	6.241082	13.922344	15.444135	56314.000000	12.754769	1.105673	5454.538086		1
1380.889404	235.260422	2.451586	1.361045	1.557719	1.738067	3.140159	2.371549	282.869324	22.963890	36.117592	54.710037	56356.000000	49.271339	1.692594	3511.640381		1
1716.385254	717.843018	2.641462	1.475211	1.701038	1.913530	3.234615	2.856030	437.988129	29.868324	50.238655	81.946396	56389.000000	0.000000	0.000000	0.000000		1
815.503906	251.435226	2.231072	1.134983	1.266097	1.507422	2.911426	2.400426	170.244186	13.645288	18.454296	32.167862	56410.000000	26.299891	1.419954	3708.239258		1
653.883301	120.040627	2.120657	0.942547	1.139157	1.354990	2.815500	2.079328	132.025375	8.760857	13.777088	22.645908	56450.000000	24.809483	1.394618	4429.874512		1
795.841309	172.099167	2.009076	0.950315	0.978557	1.215106	2.900826	2.235779	102.111816	8.918969	9.518238	16.409897	56461.000000	15.044283	1.177372	4842.242188		1
588.054138	121.288277	2.107322	0.926158	1.132482	1.391118	2.769417	2.083819	128.033005	8.436407	13.566951	24.610374	56481.000000	22.575001	1.353628	3863.846680		1
711.742859	113.082970	2.158103	0.931532	0.931311	1.245013	2.852323	2.053397	143.913788	8.541456	8.537104	17.579767	56497.000000	15.399179	1.187498	4366.541016		1
691.311951	163.897812	2.145123	0.976585	1.283826	1.444641	2.839674	2.214573	139.676529	9.475117	19.223217	27.838179	56511.000000	31.347572	1.496204	6028.540527		1
118.776810	82.655945	0.000000	0.000000	0.000000	0.000000	2.074732	1.917274	0.000000	0.163902	0.939051	0.305764	56606.000000	0.000000	0.000000	5568.661621		0
1085.657227	194.993912	2.317920	1.223344	1.440015	1.656893	3.035693	2.290021	207.931366	16.724165	27.543236	45.383011	56629.000000	46.527431	1.667709	4611.221680		1
979.385986	300.175171	2.409889	1.254563	1.598686	1.732214	2.990954	2.477375	256.974121	17.970617	39.690449	53.977612	56715.000000	59.871262	1.777218	5388.029297		1
958.418701	205.599121	2.312916	1.203036	1.445021	1.656059	2.981555	2.313021	205.549377	15.960115	27.862535	45.295891	56736.000000	46.830853	1.670532	5206.591309		1
718.791626	115.749680	2.096557	1.020224	1.293281	1.280139	2.856603	2.063520	124.898308	10.476694	19.646328	19.060713	56749.000000	28.764460	1.458856	8973.195312		1
287.360016	49.202820	1.720185	0.679390	0.861833	1.026333	2.458426	1.691990	52.503056	4.779582	7.275001	10.625104	56783.000000	7.264019	0.861177	7384.150879		1
1133.542969	331.312988	2.654587	1.493551	1.715825	1.947932	3.054438	2.520238	451.426178	31.156660	51.978687	88.701782	56807.000000	91.130325	1.959663	3630.251465		1
461.177704	170.930252	2.154003	1.120087	1.430957	1.545129	2.663868	2.232819	142.561844	13.185205	26.974710	35.085632	56836.000000	43.490498	1.638394	7332.009277		1
927.786316	156.427216	2.165516	0.970367	1.294962	1.495440	2.967448	2.194312	146.391556	9.340442	19.722509	31.292454	56859.000000	37.389236	1.572747	7215.000000		1
420.875214	120.618614	1.951409	0.954646	1.104237	1.332027	2.624153	2.081414	89.414642	9.008367	12.712666	21.479631	56925.000000	24.731129	1.393244	5561.777344		1
669.337769	155.050842	2.359703	1.174991	1.352914	1.608998	2.825645	2.190474	228.930191	14.962051	22.537945	40.644115	56967.000000	41.350658	1.616482	3958.703125		1
1207.649292	340.382324	2.300829	1.192708	1.413571	1.619956	3.081941	2.531967	199.907532	15.585038	25.916197	41.682667	57014.000000	55.265068	1.742451	8384.818359		1
578.704468	175.170868	2.008198	0.822458	1.123164	1.266880	2.762457	2.243462	101.905594	6.644428	13.278955	18.487556	57028.000000	16.708767	1.222944	4401.030762		1
522.903320	107.976784	1.999600	0.911645	1.123349	1.216425	2.718421	2.033330	99.907982	8.159152	13.284624	16.459806	57086.000000	19.315388	1.285903	5256.383789		1
855.349487	181.569504	2.288214	1.147159	1.377857	1.540536	2.932144	2.259043	194.184418	14.033262	23.870241	34.716541	57114.000000	73.475609	1.866143	9998.000000		1
2074.209717	508.374939	2.594003	1.504653	1.777426	1.986033	3.316853	2.706184	392.647461	31.963392	59.899872	96.835098	57148.000000	91.548027	1.961649	4333.771973		1
1128.196289	183.899384	2.158832	1.041991	1.179365	1.494854	3.052385	2.264580	144.155899	11.015155	15.113496	31.250290	57220.000000	30.416557	1.483110	3886.344727		1
1633.484497	455.467133	2.689587	1.538666	1.698994	1.896811	3.213115	2.658457	489.313782	34.567333	50.002724	78.851707	57240.000000	89.207634	1.950402	8416.078125		1
407.948334	175.498550	2.180884	0.922794	1.234574	1.467385	2.610605	2.244273	151.664597	8.371325	17.162249	29.334936	57260.000000	55.500748	1.744299	9998.000000		1
347.919556	102.929008	1.722235	0.405676	0.846544	0.886542	2.541479	2.012538	52.751560	2.544929	7.023339	7.700906	57273.000000	9.324239	0.969613	5879.328125		1
763.492676	206.580338	2.323993	1.206082	1.414230	1.644589	2.882805	2.315089	210.859436	16.072432	25.955526	44.115276	57296.000000	47.228119	1.674201	4044.320312		1
1239.346191	176.534180	2.276177	1.237913	1.372391	1.645565	3.093193	2.246829	188.876236	17.294687	23.571703	44.214539	57356.000000	49.525997	1.694833	4906.494629		1
251.955170	74.907600	1.706368	0.830074	1.116433	1.270611	2.401323	1.874526	50.859005	6.761974	13.074726	18.647106	57402.000000	24.309229	1.385771	3847.769043		1
644.518311	149.462372	1.971352	0.875396	1.081017	1.217931	2.809235	2.174532	93.616394	7.505781	12.050830	16.516981	57460.000000	20.655666	1.315039	4284.724609		1
961.831543	321.660706	2.607274	1.461949	1.651460	1.893048	2.983099	2.507398	404.830963	28.970039	44.818756	78.171425	57515.000000	97.619461	1.989536	6377.098633		1
835.419067	219.214066	2.244258	1.091834	1.316005	1.691615	2.921904	2.340868	175.492310	12.354756	20.701647	49.160378	57528.000000	59.259518	1.772758	5954.371582		1
694.156738	92.532806	2.106934	1.049994	1.259545	1.462528	2.841458	1.966296	127.918808	11.220021	18.177959	29.008650	57564.000000	54.039227	1.732709	9998.000000		1
524.656250	79.866501	2.120510	1.006265	1.170442	1.361153	2.719875	1.902365	131.980621	10.145297	14.806135	22.969559	57586.000000	38.836800	1.589243	9998.000000		1
653.564148	120.501190	2.042973	0.964715	1.112322	1.351422	2.815288	2.080991	110.401093	9.219662	12.951550	22.460646	57709.000000	22.887794	1.359604	4194.266113		1
418.344604	91.571075	1.907132	0.772458	0.820352	1.160208	2.621534	1.961758	80.748093	5.921863	6.612287	14.461323	57735.000000	14.727454	1.168128	4948.167969		1
1159.564209	192.968674	2.329592	1.194178	1.510481	1.584781	3.064295	2.285487	213.595367	15.637902	32.395245	38.439808	57786.000000	44.698193	1.650290	5615.936523		1
485.672638	146.151794	2.051630	0.980516	1.248638	1.333600	2.686344	2.164804	112.623688	9.561280	17.727100	21.557570	57858.000000	28.052530	1.447972	5753.856445		1
536.211487	106.327782	1.974839	0.786209	0.878432	1.130674	2.729336	2.026647	94.371063	6.112357	7.558445	13.510573	57919.000000	17.841696	1.251436	6871.349609		1
556.004639	123.800468	2.198731	1.129787	1.425508	1.426517	2.745078	2.092722	158.026901	13.483024	26.638403	26.700371	57959.000000	32.850586	1.516543	5797.381836		1
1272.494507	357.803833	2.489650	1.378883	1.603290	1.737238	3.104656	2.553645	308.780792	23.926697	40.113441	54.605667	58021.000000	84.287186	1.925762	9998.000000		1
858.453613	138.487305	2.345734	1.257357	1.365507	1.647472	2.933717	2.141410	221.683609	18.086605	23.201017	44.409103	58057.000000	47.258255	1.674478	4024.054443		1
1015.123535	214.464432	2.319263	1.270185	1.484563	1.639729	3.006519	2.331355	208.575546	18.628819	30.518461	43.624371	58132.000000	55.545662	1.744650	6512.609375		1
799.592712	166.303391	2.240440	1.052664	1.366186	1.511428	2.902869	2.220901	173.956116	11.289216	23.237312	32.465919	58206.000000	34.975800	1.543768	3928.113281		1
698.591553	166.549866	1.996220	0.897681	0.876971	1.106703	2.844223	2.221544	99.133438	7.900981	7.533051	12.785053	58226.000000	15.140949	1.180153	4094.087646		1
763.647644	136.067703	2.117877	1.156632	1.204302	1.455918	2.882893	2.133755	131.182755	14.342739	16.006710	28.570526	58245.000000	53.834217	1.731058	9998.000000		1
647.321533	140.377533	2.096755	0.927405	1.373947	1.608080	2.811120	2.147298	124.955284	8.460683	23.656309	40.558350	58268.000000	40.826172	1.610939	4459.575195		1
576.136169	136.967896	1.947385	0.786926	1.192639	1.378873	2.760525	2.136619	88.589981	6.122458	15.582562	23.926138	58302.000000	22.075878	1.343918	3816.540527		1
1030.872803	215.316483	2.329777	1.234766	1.464602	1.714184	3.013205	2.333077	213.686615	17.169834	29.147516	51.782566	58372.000000	50.063267	1.699519	3829.161377		1
1294.740479	294.479553	2.568701	1.456985	1.648220	1.761963	3.112183	2.469055	370.425323	28.640799	44.485645	57.804726	58417.000000	58.527084	1.767357	3720.403809		1
398.218506	129.503052	1.934704	0.866713	1.146455	1.378203	2.600121	2.112280	86.040665	7.357211	14.010543	23.889286	58433.000000	23.469316	1.370500	5315.243164		1
679.230164	109.744881	2.046042	0.911530	1.156793	1.286444	2.832017	2.040384	111.183907	8.156996	14.348049	19.339445	58554.000000	19.986010	1.300726	4091.947021		1
1592.343628	567.000305	2.751858	1.636271	1.845792	2.103050	3.202037	2.753583	564.752441	43.278400	70.111969	126.779762	58596.000000	148.469254	2.171637	5043.239258		1
742.679260	67.295692	2.108599	0.982797	1.203502	1.323768	2.870801	1.827987	128.410110	9.611629	15.977244	21.075006	58619.000000	22.040449	1.343220	4481.717773		1
965.686157	293.164001	2.313050	1.155286	1.452356	1.606570	2.984836	2.467111	205.612625	14.298340	28.337151	40.417568	58637.000000	38.150463	1.581500	3426.208008		1
902.692932	207.183609	2.348129	1.200448	1.396762	1.608074	2.955540	2.316355	222.909790	15.865288	24.932268	40.557793	58681.000000	45.577583	1.658751	4604.907227		1
593.905273	76.589180	2.093265	1.001971	1.087104	1.263349	2.773717	1.884167	123.955345	10.045479	12.220921	18.337868	58693.000000	20.817244	1.318423	3858.957520		1
1012.454346	233.401657	2.321448	1.199403	1.407206	1.623226	3.005375	2.368104	209.627396	15.827157	25.539124	41.997730	58774.000000	40.930004	1.612042	3683.790039		1
878.998779	192.672729	2.386320	1.331297	1.457667	1.644077	2.943988	2.284820	243.399536	21.443577	28.685837	44.063251	58826.000000	47.274601	1.674628	3522.941895		1
875.871521	196.675888	2.258007	1.108151	1.440320	1.573370	2.942441	2.293751	181.137085	12.827776	27.562601	37.442982	58853.000000	62.134880	1.793335	9998.000000		1
629.640259	146.646286	2.011066	0.844995	1.010698	1.387375	2.799093	2.166271	102.580719	6.998344	10.249388	24.399158	58881.000000	22.066133	1.343726	3443.899414		1
411.683929	126.288460	1.896859	0.771250	1.118359	1.316094	2.614564	2.101364	78.860405	5.905413	13.132860	20.705879	58900.000000	20.383129	1.309271	4945.706543		1
721.317749	75.477722	2.163786	1.037392	1.448450	1.498060	2.858127	1.877819	145.809448	10.899125	28.083414	31.481869	58911.000000	38.036903	1.580205	4433.667969		1
619.495300	178.049866	2.025603	0.924562	1.131954	1.318786	2.792038	2.250542	106.072647	8.405463	13.550461	20.834644	58966.000000	32.314144	1.509393	8964.815430		1
1271.950073	314.011902	2.564412	1.437584	1.600397	1.822440	3.104470	2.496946	366.785645	27.389517	39.847164	66.441650	59001.000000	68.318634	1.834539	4520.642578		1
726.575439	114.324028	2.157970	1.097267	1.323950	1.555451	2.861281	2.058137	143.870056	12.510274	21.083872	35.929493	59038.000000	37.475006	1.573742	4621.380371		1
920.309204	114.311417	2.195987	1.108095	1.400388	1.551213	2.963934	2.058089	157.031387	12.826098	25.141287	35.580608	59063.000000	36.686592	1.564507	4030.668457		1
616.157959	181.280106	2.322814	1.218068	1.468987	1.667849	2.789692	2.258350	210.287994	16.522213	29.443298	46.542381	59102.000000	0.000000	0.000000	0.000000		1
314.404236	106.073967	1.816340	0.754048	0.977184	1.120301	2.497488	2.025609	65.514938	5.676071	9.488214	13.191713	59158.000000	15.079722	1.178393	4562.802246		1
778.953674	125.687714	2.169145	1.035636	1.130857	1.462194	2.891512	2.099293	147.619995	10.855165	13.516283	28.986410	59171.000000	29.522818	1.470158	3902.417236		1
710.404968	157.647186	2.193750	1.071368	1.314619	1.435302	2.851506	2.197686	156.224777	11.786032	20.635687	27.245937	59201.000000	30.427427	1.483265	5463.295898		1
1601.445801	407.176056	2.604456	1.423829	1.660191	1.869821	3.204512	2.609782	402.212616	26.535629	45.728901	74.100471	59219.000000	76.813118	1.885435	4339.484863		1
1337.772217	196.029709	2.483950	1.358018	1.559265	1.794367	3.126382	2.292322	304.754364	22.804340	36.246399	62.282658	59255.000000	83.974602	1.924148	9518.842773		1
487.232758	53.795303	1.967780	0.890456	1.151413	1.282698	2.687737	1.730744	92.849594	7.770619	14.171411	19.173347	59300.000000	20.153542	1.304351	4614.650879		1
968.629761	195.226959	2.269856	1.162752	1.413208	1.624148	2.986158	2.290540	186.147202	14.546288	25.894516	42.087048	59341.000000	91.508011	1.961459	9998.000000		1
330.968262	78.446121	1.978292	0.812041	1.131114	1.396849	2.519786	1.894571	95.124489	6.486955	13.524268	24.937258	59399.000000	28.553167	1.455654	6250.947754		1
404.675415	115.684952	2.016143	0.948530	1.184853	1.215991	2.607107	2.063277	103.787003	8.882396	15.305706	16.443396	59444.000000	15.729321	1.196710	3633.886719		1
552.937378	125.284447	2.083060	0.961695	1.149968	1.311670	2.742676	2.097897	121.076500	9.155778	14.124336	20.496021	59466.000000	22.452637	1.351267	4776.345215		1
576.741882	149.240494	2.036806	0.914731	1.151278	1.082931	2.760982	2.173887	108.844444	8.217326	14.167019	12.104053	59477.000000	12.845941	1.108766	3559.616455		1
700.042908	192.587845	2.267423	1.164628	1.355738	1.581274	2.845125	2.284629	185.107056	14.609254	22.684958	38.130650	59510.000000	38.826073	1.589123	4287.845215		1
450.584351	87.580421	1.952265	0.648311	0.977437	1.162704	2.653776	1.942407	89.591118	4.449502	9.493723	14.544691	59522.000000	12.855109	1.109076	4474.652344		1
478.734070	226.881592	2.217841	1.130341	1.295174	1.461201	2.680094	2.355799	165.135727	13.500232	19.732132	28.920210	59631.000000	32.236835	1.508352	5710.055664		1
777.829224	213.796494	2.229424	1.026467	1.134130	1.582094	2.890884	2.330001	169.599167	10.628378	13.618537	38.202717	59750.000000	32.956268	1.517938	4281.375488		1
850.334595	187.550018	2.246198	1.135819	1.229542	1.410071	2.929590	2.273117	176.278046	13.671600	16.964527	25.708136	59857.000000	24.152124	1.382955	3484.011230		1
1067.502319	118.700829	2.237214	1.078918	1.260757	1.411354	3.028369	2.074454	172.668900	11.992735	18.228746	25.784237	59881.000000	26.112467	1.416848	5105.944336		1
1855.859009	320.239868	2.694237	1.573099	1.796149	2.026100	3.268545	2.505475	494.579865	37.419582	62.538750	106.193909	59995.000000	164.010483	2.214872	9998.000000		1
870.063049	159.882126	2.302981	1.161963	1.375688	1.538096	2.939551	2.203800	200.900314	14.519897	23.751337	34.522015	60011.000000	33.083874	1.519616	4096.128418		1
651.279297	46.503014	2.207304	1.026008	1.227947	1.464352	2.813767	1.667481	161.177399	10.617159	16.902361	29.130747	60036.000000	27.514633	1.439564	4042.512207		1
442.876129	109.177795	1.902558	0.802531	0.994329	1.160098	2.646282	2.038134	79.902031	6.346451	9.870277	14.457649	60113.000000	12.415612	1.093968	3741.221191		1
742.684021	179.650345	2.107117	1.180209	1.276699	1.450401	2.870804	2.254428	127.972633	15.142882	18.910307	28.209864	60163.000000	26.920444	1.430082	3480.955322		1
486.365295	83.994545	1.834653	0.578413	0.898781	1.054433	2.686963	1.924251	68.336517	3.788027	7.921025	11.335292	60184.000000	9.256121	0.966429	1663.834229		1
449.976318	107.718292	2.018352	0.822042	1.169329	1.379333	2.653190	2.032290	104.316284	6.638080	14.768245	23.951532	60207.000000	23.678251	1.374350	4991.125000		1
449.337097	179.714905	2.099910	0.970868	1.229050	1.434757	2.652572	2.254584	125.866302	9.351222	16.945322	27.211800	60315.000000	35.483902	1.550031	5331.895020		1
659.156982	236.604630	2.308565	1.133151	1.397396	1.673297	2.818989	2.374023	203.500473	13.587873	24.968681	47.129993	60354.000000	47.771748	1.679171	5737.091309		1
1007.559082	192.649689	2.345447	1.220430	1.420509	1.606856	3.003271	2.284768	221.537323	16.612329	26.333517	40.444199	60384.000000	62.218418	1.793919	8625.875000		1
453.542389	157.932266	1.751103	0.777153	0.775688	1.006454	2.656618	2.198471	56.377125	5.986226	5.966063	10.149730	60405.000000	9.940677	0.997416	3499.998047		1
1338.851074	413.830750	2.744886	1.657885	1.828278	2.074434	3.126732	2.616823	555.758850	45.486744	67.340691	118.695435	60435.000000	124.141693	2.093918	4712.724121		1
739.465088	88.980751	2.119751	1.027526	1.237515	1.400186	2.868918	1.949296	131.750046	10.654331	17.278875	25.129629	60466.000000	26.251768	1.419159	3821.172119		1
484.093201	115.765610	2.150987	1.020973	1.183872	1.398474	2.684929	2.063580	141.575165	10.494781	15.271170	25.030729	60508.000000	30.291193	1.481316	5088.421387		1
620.297729	225.806519	2.324987	1.190674	1.349247	1.553317	2.792600	2.353736	211.342758	15.512211	22.348410	35.753376	60561.000000	48.151791	1.682612	6501.678711		1
664.099060	70.804512	2.207036	1.062272	1.202003	1.398665	2.822233	1.850061	161.077744	11.541756	15.922185	25.041788	60601.000000	24.427763	1.387884	3898.364990		1
608.352478	205.243820	2.090900	1.003884	1.241508	1.389743	2.784155	2.312270	123.282127	10.089838	17.438465	24.532595	60621.000000	27.620173	1.441226	8946.429688		1
520.867126	61.545437	1.988467	0.943061	1.108932	1.409293	2.716727	1.789196	97.379387	8.771238	12.850854	25.662140	60669.000000	22.766277	1.357292	3997.818604		1
1174.615967	287.495209	2.587479	1.488059	1.698851	1.889281	3.069896	2.458631	386.793396	30.765133	49.986355	77.496330	60734.000000	84.674225	1.927751	5451.017090		1
505.625122	151.457809	2.208810	1.127511	1.369214	1.452733	2.703829	2.180292	161.737274	13.412552	23.399897	28.361746	60776.000000	59.577133	1.775080	9998.000000		1
461.460144	141.715424	2.059773	1.008374	1.354531	1.528959	2.664134	2.151417	114.755363	10.194688	22.621992	33.803284	60893.000000	36.100327	1.557511	4305.456543		1
606.628113	163.955032	2.141094	1.059095	1.170613	1.456175	2.782923	2.214725	138.386688	11.457629	14.811965	28.587416	60904.000000	26.499104	1.423231	3822.457031		1
1412.727661	296.861053	2.526736	1.400806	1.653465	1.885062	3.150059	2.472553	336.306793	25.165524	45.026142	76.747131	60969.000000	113.443367	2.054779	9998.000000		1
1456.239624	273.600189	2.372287	1.145016	1.465117	1.656534	3.163233	2.437116	235.660461	13.964188	29.182135	45.345478	60991.000000	43.120056	1.634679	3233.772461		1
380.012207	66.436813	1.873568	0.624292	0.638541	1.087468	2.579798	1.822409	74.742584	4.210098	4.350523	12.231181	61000.000000	8.551720	0.932053	3712.854248		1
994.301086	99.764565	2.155762	1.034174	1.131424	1.332450	2.997518	1.998976	143.140396	10.818672	13.533931	21.500553	61114.000000	28.398027	1.453288	9998.000000		1
801.826599	173.283737	2.170632	1.048385	1.369404	1.550599	2.904080	2.238758	148.126190	11.178537	23.410158	35.530300	61130.000000	36.467377	1.561905	4392.145020		1
1314.839233	232.564377	2.521209	1.386273	1.587912	1.866077	3.118873	2.366543	332.054535	24.337351	38.717941	73.464348	61199.000000	73.207489	1.864555	4959.083496		1
855.640198	225.062469	2.368753	1.150264	1.391882	1.575328	2.932291	2.352303	233.751022	14.133959	24.653694	37.612114	61255.000000	49.944279	1.698486	6050.564453		1
850.494812	251.418228	2.252768	1.152739	1.468123	1.650965	2.929672	2.400397	178.965073	14.214732	29.384846	44.767769	61309.000000	65.313522	1.815003	7695.689453		1
1120.800781	225.189590	2.379529	1.207059	1.378827	1.591465	3.049528	2.352548	239.623367	16.108644	23.923624	39.036003	61460.000000	41.160946	1.614485	4320.711426		1
522.955566	154.217514	1.923161	0.845188	1.052078	1.271639	2.718465	2.188134	83.784050	7.001459	11.274003	18.691265	61533.000000	24.763395	1.393810	7947.781738		1
1055.933594	265.653046	2.341623	1.268280	1.392082	1.651543	3.023637	2.424315	219.595413	18.547287	24.665033	44.827381	61568.000000	41.725895	1.620406	3128.278320		1
897.964111	118.645447	2.260058	1.089494	1.265651	1.544995	2.953259	2.074251	181.994400	12.288358	18.435331	35.074772	61590.000000	35.069782	1.544933	3542.474609		1
693.373962	125.661919	2.131233	1.096699	1.296248	1.392497	2.840967	2.099204	135.279968	12.493943	19.781002	24.688631	61615.000000	28.175957	1.449879	3657.362305		1
660.006958	56.212502	2.162934	1.124429	1.364558	1.433705	2.819549	1.749833	145.523819	13.317684	23.150351	27.145960	61675.000000	31.082697	1.492519	4509.275879		1
503.441193	131.878479	2.132350	0.911118	1.163586	1.486504	2.701949	2.120174	135.628296	8.149250	14.574238	30.655212	61698.000000	32.726353	1.514898	4756.509766		1
610.709106	144.554657	2.264481	1.214218	1.385558	1.654339	2.785834	2.160032	183.857300	16.376398	24.297304	45.116856	61741.000000	44.841526	1.651680	3687.316895		1
910.496521	118.866760	2.193994	1.129619	1.338597	1.421357	2.959278	2.075060	156.312424	13.477793	21.807035	26.384985	61770.000000	26.677948	1.426152	3252.095459		1
667.042603	151.117676	2.022290	1.042348	1.201026	1.285816	2.824154	2.179315	105.266594	11.024218	15.886410	19.311497	61804.000000	17.709835	1.248214	3663.226318		1
697.887878	179.294403	2.171547	1.041869	1.302456	1.447765	2.843786	2.253567	148.438675	11.012080	20.065763	28.039133	61819.000000	26.906809	1.429862	4234.420898		1
649.535095	98.890755	2.261176	1.173984	1.074731	1.421371	2.812603	1.995156	182.463623	14.927395	11.877665	26.385862	61917.000000	26.256611	1.419239	3295.704346		1
783.719666	149.678818	2.069571	0.962403	1.200418	1.284529	2.894161	2.175160	117.373840	9.170711	15.864210	19.254360	62042.000000	27.110466	1.433137	7950.623047		1
280.320282	8.067878	1.790614	0.691955	0.941004	0.949437	2.447654	0.906759	61.746674	4.919887	8.729794	8.900962	62085.000000	11.527371	1.061730	4155.834961		0
539.832031	56.505169	2.084019	0.992624	0.925759	1.341674	2.732259	1.752088	121.344254	9.831589	8.428661	21.962112	62170.000000	22.943577	1.360661	4719.321289		1
531.023926	122.408836	2.089801	1.008365	1.084075	1.428244	2.725114	2.087813	122.970413	10.194488	12.135995	26.806736	62221.000000	28.334881	1.452321	4227.131348		1
868.799744	84.671791	2.158345	1.000629	1.035970	1.434807	2.938920	1.927739	143.994354	10.014496	10.863510	27.214914	62324.000000	21.211170	1.326565	3591.545898		1
2168.636475	388.113556	2.645306	1.488682	1.747756	1.899415	3.336187	2.588959	441.881378	30.809332	55.944271	79.325844	62364.000000	86.846786	1.938754	4618.550781		1
656.813782	170.012848	2.086703	1.043399	1.257768	1.435542	2.817442	2.230482	122.096367	11.050929	18.103735	27.261030	62387.000000	26.278252	1.419596	3606.635254		1
448.154114	126.596581	1.983982	0.806404	1.058795	1.266270	2.651427	2.102422	96.378845	6.403307	11.449723	18.461643	62405.000000	19.507322	1.290198	4753.142578		1
558.399658	243.677277	2.235871	0.912702	1.072318	1.413555	2.746945	2.386815	172.135544	8.179035	11.811865	25.915239	62425.000000	27.398529	1.437727	3720.032959		1
940.547913	212.445145	2.268809	1.133933	1.357432	1.558562	2.973381	2.327247	185.698624	13.612348	22.773636	36.187786	62498.000000	38.415760	1.584509	3821.354492		1
739.207031	67.097336	2.273532	1.150634	1.393286	1.585427	2.868766	1.826705	187.729294	14.146017	24.733509	38.497021	62528.000000	40.713638	1.609740	3396.816162		1
779.232178	157.445038	2.205186	1.094533	1.325054	1.573456	2.891667	2.197129	160.393188	12.431776	21.137533	37.450367	62561.000000	40.021126	1.602289	3644.535156		1
1803.094849	351.448669	2.623017	1.496631	1.677689	1.876730	3.256019	2.545862	419.774963	31.378416	47.608959	75.288788	62580.000000	72.298859	1.859131	3382.140381		1
282.088104	102.250320	1.759861	0.747969	0.967018	1.116614	2.450385	2.009665	57.525555	5.597174	9.268693	13.080196	62604.000000	19.115988	1.281397	6941.625488		1
926.712402	194.876160	2.397873	1.249401	1.499177	1.724098	2.966945	2.289759	249.961197	17.758284	31.562922	52.978310	62628.000000	86.419662	1.936613	9998.000000		1
593.401489	231.443527	2.167875	1.013058	1.383954	1.510647	2.773349	2.364445	147.188950	10.305246	24.207706	32.407585	62701.000000	63.763084	1.804569	9998.000000		1
638.806458	232.464554	2.462917	1.382978	1.496497	1.752100	2.805369	2.366357	290.346741	24.153404	31.368755	56.506649	62731.000000	59.933563	1.777670	5619.889160		1
717.257812	106.023178	2.145763	0.990392	1.269436	1.395919	2.855675	2.025401	139.882446	9.781200	18.596718	24.883955	62749.000000	25.144249	1.400439	3799.496338		1
766.509094	158.468094	2.235772	1.214255	1.437539	1.617960	2.884517	2.199942	172.096420	16.377796	27.386681	41.491573	62796.000000	42.989662	1.633364	4458.812012		1
1174.340088	251.316177	2.386681	1.267963	1.470605	1.705886	3.069794	2.400220	243.602051	18.533752	29.553259	50.802547	62850.000000	56.889545	1.755032	4486.117188		1
1056.216064	178.073135	2.398402	1.326968	1.411368	1.571772	3.023753	2.250598	250.266006	21.230885	25.785076	37.305389	62891.000000	37.660698	1.575888	4335.487305		1
1034.655884	231.713760	2.298275	1.168351	1.435861	1.694210	3.014796	2.364952	198.735214	14.735024	27.281073	49.455002	62961.000000	72.821808	1.862261	8302.550781		1
382.463898	173.877579	2.018026	0.873319	1.102275	1.258386	2.582590	2.240244	104.237869	7.469966	12.655370	18.129488	62995.000000	26.697208	1.426466	6284.352539		1
444.563446	125.706154	1.843244	0.825863	1.032912	1.198858	2.647934	2.099357	69.701797	6.696733	10.787289	15.807314	63077.000000	18.701542	1.271877	6226.848633		1
697.961182	222.496384	2.170571	1.124026	1.219783	1.434959	2.843831	2.347323	148.105560	13.305346	16.587574	27.224457	63110.000000	29.186773	1.465186	4350.490723		1
646.918335	70.539314	2.221434	1.009239	1.277131	1.368572	2.810849	1.848431	166.507629	10.215011	18.929152	23.365320	63135.000000	24.016178	1.380504	3813.145996		1
641.732422	194.437286	2.346009	1.225227	1.431313	1.738067	2.807354	2.288779	221.824432	16.796833	26.996870	54.710079	63193.000000	81.113846	1.909095	9998.000000		1
430.285126	95.577866	1.917619	0.830450	0.836834	1.124035	2.633756	1.980357	82.721619	6.767844	6.868062	13.305626	63223.000000	11.622775	1.065310	3966.626953		1
821.079041	128.452805	2.180360	1.109638	1.408555	1.601279	2.914385	2.108744	151.481644	12.871776	25.618578	39.928177	63252.000000	43.589863	1.639385	6673.396484		1
581.913025	19.566153	1.994697	0.936347	1.047884	1.188221	2.764858	1.291505	98.786469	8.636683	11.165641	15.424850	63312.000000	13.305433	1.124029	4353.563477		0
758.170898	166.988312	2.205904	1.154179	1.362981	1.552719	2.879767	2.222686	160.658432	14.261966	23.066463	35.704185	63351.000000	44.572876	1.649071	5864.655762		1
1005.821716	153.073914	2.113891	0.956829	1.326671	1.610114	3.002521	2.184901	129.984299	9.053763	21.216351	40.748726	63382.000000	37.626751	1.575497	4700.910156		1
1149.890137	260.466064	2.438848	1.352249	1.552503	1.657583	3.060656	2.415751	274.693634	22.503448	35.686378	45.455120	63445.000000	116.238365	2.065350	9998.000000		1
656.711121	195.268402	2.230443	0.991177	1.274037	1.520594	2.817374	2.290632	169.997589	9.798888	18.794758	33.158459	63476.000000	33.927349	1.530550	5257.549316		1
502.698700	194.824814	2.065694	0.929281	1.195702	1.371747	2.701308	2.289644	116.330498	8.497296	15.692842	23.536768	63507.000000	19.973276	1.300449	5308.042969		1
479.757416	113.023438	1.856455	0.739197	1.105942	1.257869	2.681022	2.053169	71.854675	5.485258	12.762694	18.107927	63553.000000	17.149151	1.234243	4698.160645		1
643.474609	65.882385	2.022420	0.859587	1.008149	1.326025	2.808532	1.818769	105.297897	7.237469	10.189417	21.184807	63593.000000	21.841669	1.339286	4441.832520		1
1045.369019	219.101517	2.500928	1.355391	1.598294	1.802873	3.019270	2.340645	316.904419	22.666830	39.654594	63.514534	63659.000000	76.843964	1.885610	5281.018066		1
886.133484	222.648972	2.226377	1.142346	1.406621	1.608881	2.947499	2.347621	168.413635	13.878623	25.504745	40.633175	63747.000000	38.808357	1.588925	2891.113525		1
690.433289	226.183502	2.455499	1.361418	1.527265	1.778091	2.839122	2.354461	285.429382	22.983614	33.671684	59.991665	63865.000000	63.562378	1.803200	4372.729004		1
1151.905640	307.823181	2.359462	1.209552	1.311732	1.664614	3.061417	2.488301	228.802979	16.201397	20.498976	46.197048	64141.000000	51.774647	1.714117	6230.791504		1
467.412842	186.866409	2.187391	0.989959	1.314641	1.513468	2.669701	2.271531	153.954025	9.771458	20.636724	32.618801	64208.000000	35.493778	1.550152	3708.018799		1
962.435425	151.113556	2.048805	0.882863	1.141436	1.313928	2.983371	2.179303	111.893616	7.635944	13.849556	20.602867	64290.000000	18.455067	1.266116	4142.418945		1
787.541382	93.897720	2.090582	1.020716	1.206203	1.343454	2.896273	1.972655	123.191971	10.488553	16.076942	22.052309	64340.000000	23.122435	1.364034	4784.524902		1
473.323517	90.514961	1.980138	0.888207	1.196402	1.299949	2.675158	1.956720	95.529633	7.730492	15.718156	19.950294	64371.000000	17.858707	1.251850	2977.601807		1
570.878296	136.591431	1.977137	0.808784	0.929674	1.333800	2.756544	2.135423	94.871834	6.438483	8.505002	21.567511	64380.000000	21.954268	1.341519	4631.867676		1
1129.646118	483.295685	2.363526	1.268337	1.503342	1.650997	3.052943	2.684213	230.954224	18.549683	31.867088	44.771004	64432.000000	46.675133	1.669086	4113.010254		1
856.912598	193.986221	2.375498	1.161973	1.277038	1.487494	2.932936	2.287771	237.409317	14.520216	18.925079	30.725126	64445.000000	32.788486	1.515721	4317.362305		1
682.646606	195.872467	2.188604	0.975432	1.292785	1.444854	2.834196	2.291973	154.384644	9.450003	19.623888	27.851875	64463.000000	65.133141	1.813802	9998.000000		1
732.510498	515.325623	2.270742	1.120904	1.378585	1.558272	2.864814	2.712082	186.527115	13.210040	23.910288	36.163628	64492.000000	34.013687	1.531654	3676.798340		1
448.986938	136.213150	1.907392	0.963130	1.314213	1.437936	2.652234	2.134219	80.796326	9.186083	20.616402	27.411676	64522.000000	26.376553	1.421218	5057.047363		1
3041.563477	1394.275635	3.155316	2.087585	2.252476	2.483184	3.483097	3.144349	1429.934082	122.344673	178.844849	304.217651	64545.000000	296.178314	2.471553	2981.493408		0
1206.102905	314.113495	2.494811	1.291067	1.443656	1.748526	3.081384	2.497087	312.471680	19.546389	27.775095	56.043571	64561.000000	51.713573	1.713605	3039.539551		1
507.838318	121.528839	2.047597	0.891294	0.985380	1.290629	2.705725	2.084679	111.582863	7.785632	9.668964	19.526705	64614.000000	17.799093	1.250398	4489.451172		1
799.957153	241.674271	2.247063	1.072289	1.351076	1.542389	2.903067	2.383230	176.629440	11.811066	22.442759	34.864952	64651.000000	39.812584	1.600020	5369.438477		1
914.095398	193.972000	2.390019	1.342692	1.507724	1.723499	2.960992	2.287739	245.481628	22.013659	32.190220	52.905281	64697.000000	56.347744	1.750877	5198.934570		1
453.546295	151.957504	2.173657	1.051632	1.217616	1.369208	2.656622	2.181722	149.161667	11.262424	16.505003	23.399576	64732.000000	32.330620	1.509614	6296.232422		1
1091.801636	294.891602	2.520230	1.447897	1.638818	1.840802	3.038144	2.469662	331.306763	28.047678	43.532898	69.311028	64760.000000	74.237633	1.870624	4240.170410		1
1647.915527	287.709137	2.539919	1.436901	1.605702	1.828706	3.216935	2.458954	346.671997	27.346474	40.336834	67.407089	64781.000000	85.615959	1.932555	6097.473633		1
1587.113525	305.549957	2.558525	1.413943	1.620003	1.817728	3.200608	2.485082	361.846863	25.938396	41.687176	65.724594	64846.000000	85.506783	1.932001	9700.710938		1
977.119873	176.081879	2.210809	1.070369	1.266261	1.360022	2.989948	2.245715	162.483307	11.758961	18.461245	22.909828	64865.000000	23.256819	1.366550	4039.079590		1
1474.174438	409.081299	2.483236	1.329024	1.531991	1.743438	3.168549	2.611810	304.253906	21.331621	34.040092	55.390800	64892.000000	60.573963	1.782286	3819.328369		1
887.752625	139.314392	2.217542	1.120391	1.310263	1.542524	2.948292	2.143996	165.022049	13.194428	20.429741	34.875771	64918.000000	40.124294	1.603407	5048.734863		1
1270.489868	248.370178	2.419939	1.340145	1.452671	1.725043	3.103971	2.395099	262.989899	21.884933	28.357714	53.093700	64956.000000	56.510075	1.752126	4490.553711		1
1372.419922	297.692017	2.496403	1.289575	1.495744	1.749186	3.137487	2.473767	313.619843	19.479351	31.314413	56.128777	65021.000000	71.046295	1.851541	6547.988281		1
673.739258	214.151489	2.510259	1.426231	1.674622	1.870640	2.828492	2.330721	323.786835	26.682762	47.273930	74.240417	65064.000000	75.484528	1.877858	5237.628418		1
583.018372	125.535507	2.044721	0.920164	1.074629	1.246572	2.765682	2.098767	110.846321	8.320778	11.874870	17.642973	65131.000000	18.292444	1.262272	4070.877930		1
421.964264	141.218246	2.113984	1.035127	1.186703	1.435443	2.625276	2.149891	130.012039	10.842429	15.371028	27.254801	65165.000000	34.861740	1.542349	7408.267578		1
637.797485	190.828247	2.266649	1.128488	1.348801	1.439336	2.804683	2.280643	184.777573	13.442737	22.325491	27.500195	65204.000000	29.737803	1.473309	5442.415527		1
1163.716675	186.706787	2.338963	1.232825	1.381665	1.632236	3.065847	2.271160	218.254532	17.093254	24.080458	42.878128	65251.000000	44.117046	1.644606	3737.217773		1
604.675903	214.699280	2.087573	1.034584	1.182411	1.473337	2.781523	2.331831	122.341240	10.828894	15.219863	29.739759	65334.000000	37.982574	1.579584	5368.869629		1
309.612000	88.950684	1.756523	0.789563	0.964103	1.224391	2.490818	1.949149	57.085075	6.159750	9.206685	16.764532	65375.000000	13.765823	1.138802	3427.526367		1
882.124146	131.475464	2.247153	1.191757	1.241836	1.525846	2.945530	2.118845	176.665863	15.550941	17.451641	33.561844	65396.000000	31.231140	1.494588	4033.198730		1
933.456299	176.212280	2.197022	1.086108	1.251897	1.592412	2.970094	2.246036	157.406265	12.192931	17.860617	39.121166	65425.000000	43.519554	1.638684	5164.021973		1
462.711304	57.131390	1.923221	0.750089	1.125044	1.302457	2.665310	1.756875	83.795509	5.624564	13.336570	20.065844	65445.000000	17.430716	1.241315	3415.614502		1
830.310913	433.881134	2.181340	1.057831	1.254610	1.401542	2.919241	2.637371	151.823669	11.424330	17.972572	25.208206	65468.000000	26.252237	1.419166	3597.975098		1
1023.954956	200.338745	2.312349	1.219210	1.530588	1.728845	3.010281	2.301765	205.281189	16.565693	33.930332	53.560528	65485.000000	57.466805	1.759417	4897.128906		1
298.620575	99.577583	1.755452	0.806724	0.948971	1.079217	2.475120	1.998162	56.944572	6.408019	8.891419	12.001000	65533.000000	14.552531	1.162939	4979.179688		1
1344.325073	301.277161	2.302241	1.189996	1.449246	1.615864	3.128504	2.478966	200.558533	15.488014	28.134920	41.291855	65565.000000	59.781563	1.776567	7607.793457		1
2000.977173	526.787476	2.689783	1.505138	1.785911	2.031014	3.301242	2.721635	489.534576	31.999126	61.081684	107.402344	65582.000000	102.509155	2.010763	3089.037598		1
659.241333	187.359039	2.238068	1.158466	1.407815	1.608315	2.819044	2.272675	173.008759	14.403428	25.574978	40.580311	65733.000000	39.367943	1.595143	3269.863037		1
790.806396	140.412598	2.337284	1.240338	1.535799	1.689709	2.898070	2.147406	217.412033	17.391550	34.339867	48.945087	65755.000000	48.291096	1.683867	3056.172607		1
1187.539551	260.738312	2.487659	1.359623	1.535220	1.702169	3.074648	2.416205	307.368164	22.888786	34.294109	50.369617	65776.000000	49.115040	1.691214	4034.284668		1
810.681824	181.936554	2.287650	1.182973	1.402211	1.643186	2.908850	2.259920	193.932083	15.239587	25.247055	43.972977	65804.000000	46.983047	1.671941	4675.561035		1
554.072327	140.741760	2.214944	1.087854	1.418599	1.536313	2.743567	2.148423	164.037796	12.242042	26.217968	34.380554	65987.000000	33.730606	1.528024	3541.673828		1
1104.234131	196.705429	2.305121	1.131469	1.426721	1.571624	3.043061	2.293816	201.892838	13.535328	26.712908	37.292732	66023.000000	41.688812	1.620020	3621.749756		1
1253.964600	360.336487	2.444331	1.343543	1.486272	1.746168	3.098285	2.556708	278.183441	22.056820	30.638803	55.740124	66034.000000	53.190372	1.725833	3461.894531		1
958.322876	175.532486	2.266495	1.155095	1.457968	1.583420	2.981512	2.244358	184.711945	14.292071	28.705681	38.319504	66061.000000	48.714993	1.687663	5737.882812		1
817.459900	167.540939	2.147405	1.047021	1.214065	1.467762	2.912467	2.224121	140.412109	11.143481	16.370609	29.360409	66079.000000	27.769701	1.443571	3441.684814		1
1827.485474	481.273834	2.602188	1.498751	1.695954	1.963018	3.261854	2.682392	400.117767	31.531937	49.653957	91.837036	66101.000000	87.826569	1.943626	3491.971924		1
1557.286377	207.722382	2.474676	1.311664	1.475191	1.737703	3.192369	2.317483	298.315521	20.495741	29.866928	54.664162	66160.000000	53.262238	1.726419	3562.360107		1
306.952209	102.324150	1.867739	0.630719	1.069077	1.098304	2.487071	2.009978	73.746078	4.272864	11.724025	12.540179	66172.000000	15.310301	1.184984	5302.311035		1
892.337097	242.780975	2.337632	1.236211	1.528883	1.636500	2.950529	2.385215	217.586548	17.227051	33.797417	43.301201	66252.000000	50.266727	1.701281	4335.454102		1
439.865692	102.632584	2.425994	1.272608	1.469583	1.683827	2.643320	2.011285	266.681976	18.733028	29.483746	48.286606	66313.000000	54.797539	1.738761	4617.750977		1
678.396301	60.699696	2.204772	1.062793	1.199449	1.332585	2.831483	1.783187	160.240433	11.555611	15.828835	21.507261	66350.000000	27.227774	1.435012	4117.166504		1
279.486816	78.013069	1.807063	0.775287	1.092230	0.988017	2.446361	1.892167	64.130211	5.960553	12.366016	9.727857	66399.000000	13.678559	1.136040	5337.096191		1
653.408691	76.348022	2.006376	0.720843	0.944222	1.235923	2.815185	1.882798	101.478966	5.258271	8.794715	17.215631	66416.000000	16.323589	1.212816	3613.936768		1
1155.579956	198.016327	2.316207	1.204355	1.388427	1.517841	3.062800	2.296701	207.112885	16.008667	24.458370	32.948917	66456.000000	93.242912	1.969616	9998.000000		1
593.799500	102.857857	2.099808	1.000357	1.265716	1.482632	2.773640	2.012238	125.836838	10.008226	18.438086	30.383108	66472.000000	30.567432	1.485259	4007.770996		1
189.807068	66.902367	1.620724	0.399057	0.827081	1.214996	2.278312	1.825441	41.756531	2.506439	6.715539	16.405745	66525.000000	22.511852	1.352411	6491.903809		1
613.898743	157.686752	2.148310	0.965514	1.313656	1.459664	2.788097	2.197795	140.705109	9.236631	20.589970	28.817997	66534.000000	31.285196	1.495339	3210.535400		1
1184.401123	165.125580	2.346154	1.204987	1.427027	1.666343	3.073499	2.217814	221.898590	16.031984	26.731752	46.381355	66547.000000	42.567806	1.629081	3409.044922		1
1814.817627	399.346130	2.463064	1.367648	1.500857	1.696565	3.258833	2.601350	290.445374	23.315689	31.685259	49.723911	66628.000000	121.453171	2.084409	9998.000000		1
850.432190	237.308228	2.428109	1.257095	1.380588	1.653417	2.929640	2.375313	267.984070	18.075705	24.020847	45.021149	66657.000000	47.706131	1.678574	4404.728027		1
899.556580	195.899582	2.275841	1.241964	1.477331	1.616356	2.954028	2.292033	188.729980	17.456791	30.014460	41.338612	66706.000000	56.068787	1.748721	6753.812500		1
970.201294	140.935440	2.302789	1.182502	1.433368	1.612097	2.986862	2.149020	200.811646	15.223057	27.124878	40.935184	66800.000000	42.454628	1.627925	3939.119141		1
391.887238	96.601562	1.921687	0.787899	1.159445	1.224176	2.593161	1.984984	83.500168	6.136193	14.435929	16.756227	66819.000000	18.263062	1.261574	5434.607422		1
403.139160	89.000793	1.944036	0.928036	0.990697	1.235867	2.605455	1.949394	87.909584	8.472980	9.788068	17.213394	66855.000000	19.529131	1.290683	5149.657227		1
682.684509	107.291786	2.294089	1.195103	1.461231	1.557523	2.834220	2.030566	196.829010	15.671241	28.922207	36.101341	66926.000000	102.246826	2.009650	9998.000000		1
309.070984	94.480103	1.663550	0.656576	0.770557	0.991999	2.490058	1.975340	46.084015	4.534987	5.895990	9.817454	66954.000000	7.761326	0.889936	5171.731934		1
577.133789	139.957138	2.122408	1.054414	1.181100	1.358643	2.761276	2.145995	132.558533	11.334813	15.173986	22.837200	67020.000000	26.390646	1.421450	5271.220703		1
456.453247	109.049149	1.776681	0.689747	0.737966	1.068157	2.659396	2.037622	59.797218	4.894932	5.469726	11.699229	67035.000000	13.855726	1.141629	4714.341797		1
853.975342	151.338348	2.190840	0.984357	1.216812	1.384688	2.931445	2.179949	155.181351	9.646206	16.474499	24.248672	67113.000000	38.488636	1.585333	9998.000000		1
965.900940	159.248199	2.139585	0.910131	1.023811	1.308748	2.984933	2.202075	137.906509	8.130763	10.563576	20.358591	67166.000000	18.432329	1.265580	4214.677246		1
552.738892	137.677368	2.116501	1.087854	1.280779	1.478629	2.742520	2.138863	130.767944	12.242042	19.088821	30.104296	67225.000000	33.086868	1.519656	5180.888184		1
1247.588623	146.150391	2.309513	1.205182	1.383990	1.594302	3.096071	2.164800	203.944778	16.039171	24.209743	39.291775	67241.000000	37.583649	1.574999	4053.681396		1
735.758423	131.557266	2.127192	1.032763	1.268095	1.395182	2.866735	2.119115	134.027054	10.783576	18.539381	24.841713	67284.000000	18.023182	1.255831	3101.958984		1
522.707886	140.873993	1.982125	0.951619	1.145101	1.391868	2.718259	2.148831	95.967712	8.945800	13.966943	24.652897	67311.000000	28.830669	1.459855	4311.543457		1
856.639465	89.894608	2.241270	1.061103	1.382632	1.450039	2.932798	1.953734	174.289062	11.510733	24.134161	28.186346	67338.000000	34.365288	1.536120	4334.761230		1
1089.206299	285.202118	2.501430	1.312010	1.547150	1.680691	3.037110	2.455153	317.270691	20.512112	35.249252	47.939240	67353.000000	45.433567	1.657377	3412.854248		1
454.113983	103.771278	2.193713	1.078784	1.362166	1.576896	2.657165	2.016077	156.211441	11.989022	23.023222	37.748184	67376.000000	49.442467	1.694100	6924.054688		1
921.381653	108.986343	2.166843	1.085441	1.418229	1.509327	2.964440	2.037372	146.839615	12.174205	26.195608	32.309242	67392.000000	33.821667	1.529195	3432.625244		1
544.105164	67.795464	1.938034	0.812484	0.979317	1.126006	2.735683	1.831201	86.702972	6.493583	9.534928	13.366156	67404.000000	13.917404	1.143558	4549.770020		1
2075.952881	419.059296	2.582598	1.461964	1.663521	1.859074	3.317218	2.622276	382.470856	28.971039	46.080902	72.289368	67421.000000	122.002632	2.086369	9998.000000		1
450.587860	145.264084	2.100452	1.010810	1.312426	1.405650	2.653780	2.162158	126.023582	10.252023	20.531755	25.447769	67492.000000	30.017895	1.477380	5172.194824		1
451.766663	181.033905	2.091076	0.990279	1.224492	1.426713	2.654914	2.257760	123.332161	9.778645	16.768404	26.712389	67515.000000	28.643333	1.457024	4907.854492		1
548.060608	232.171173	2.129233	0.942277	1.232762	1.527703	2.738829	2.365808	134.658310	8.755426	17.090778	33.705700	67623.000000	34.118893	1.532995	3444.868408		1
150.704071	44.252827	1.819079	0.744832	1.133446	1.295717	2.178125	1.645941	65.929420	5.556888	13.597095	19.756805	67635.000000	25.756775	1.410892	7562.666504		1
409.278778	175.183197	1.985810	0.928983	1.168357	1.175460	2.612019	2.243492	96.785347	8.491467	14.735225	14.978222	67664.000000	13.899785	1.143008	5921.419434		1
1615.984985	463.419220	2.555063	1.411667	1.640643	1.915563	3.208437	2.665974	358.973785	25.802803	43.716244	82.331009	67703.000000	77.917671	1.891636	3748.031738		1
495.851227	90.047127	2.009597	0.876987	1.022659	1.212416	2.695351	1.954470	102.234428	7.533331	10.535587	16.308561	67778.000000	14.303229	1.155434	3443.931396		1
602.621277	46.874619	2.045181	0.977619	1.142664	1.175026	2.780045	1.670938	110.963745	9.497716	13.888765	14.963249	67799.000000	14.157088	1.150974	5032.382324		1
822.566772	183.655945	2.149605	1.045724	1.289421	1.512046	2.915171	2.264005	141.125183	11.110261	19.472483	32.512192	67820.000000	37.766491	1.577107	7182.422363		1
1028.249268	182.169250	2.413074	1.275988	1.553758	1.724209	3.012098	2.260475	258.865631	18.879402	35.789669	52.991886	67854.000000	48.485397	1.685611	4067.687256		1
992.717407	146.993500	2.188678	1.022035	1.390851	1.503547	2.996826	2.167298	154.411041	10.520454	24.595242	31.882141	67985.000000	49.490147	1.694519	8005.596680		1
1980.800781	251.271286	2.614800	1.424850	1.699048	1.922439	3.296841	2.400143	411.907532	26.598036	50.009033	83.644783	68051.000000	79.035492	1.897822	3661.898438		1
327.018738	18.505163	2.010837	0.896074	1.088437	1.364316	2.514573	1.267293	102.526703	7.871795	12.258492	23.137493	68089.000000	30.080559	1.478286	6398.147461		0
1229.641968	431.403961	2.391041	1.250874	1.489495	1.702753	3.089779	2.634884	246.059738	17.818613	30.867027	50.437412	68119.000000	51.656174	1.713122	4556.107422		1
769.106506	138.733887	2.197225	1.075736	1.334548	1.464435	2.885987	2.142183	157.480011	11.905174	21.604683	29.136337	68192.000000	32.056210	1.505912	3897.700928		1
708.859192	148.424774	2.171472	1.034827	1.225478	1.410848	2.850560	2.171506	148.412842	10.834962	16.806536	25.754211	68256.000000	30.230312	1.480443	3521.522461		1
921.335632	134.635468	2.383164	1.244290	1.537260	1.639740	2.964418	2.129159	241.637466	17.550501	34.455616	43.625488	68278.000000	49.544140	1.694992	5011.407227		1
598.862183	168.325836	1.992669	0.939037	1.101419	1.253949	2.777327	2.226151	98.326187	8.690345	12.630455	17.945223	68350.000000	19.980330	1.300603	4398.500000		1
1385.980835	300.154572	2.471907	1.353877	1.579041	1.759328	3.141757	2.477345	296.419922	22.587975	37.935085	57.455044	68450.000000	72.529099	1.860512	7420.359375		1
464.372192	118.783836	1.804999	0.451089	0.985518	1.087592	2.666866	2.074757	63.826126	2.825458	9.672039	12.234655	68475.000000	12.909809	1.110920	3981.728027		1
511.338348	83.523003	1.951000	1.009224	1.274195	1.315713	2.708708	1.921806	89.330597	10.214651	18.801624	20.687752	68518.000000	21.242069	1.327197	2940.648438		1
2048.464111	471.220856	2.825783	1.697466	1.879967	2.114224	3.311428	2.673224	669.549316	49.827122	75.851967	130.084076	68532.000000	135.118057	2.130713	4393.868652		1
600.482910	177.121994	2.053714	0.870891	1.161666	1.397090	2.778501	2.248272	113.165581	7.428322	14.509954	24.951113	68599.000000	27.682632	1.442207	4607.011719		1
1012.644531	456.178009	2.828233	1.686213	1.940989	2.118168	3.005457	2.659134	673.338196	48.552605	87.294975	131.270828	68667.000000	142.159698	2.152776	4138.992188		1
568.072388	224.425461	2.119864	1.056555	1.196550	1.414431	2.754404	2.351072	131.784531	11.390831	15.723546	25.967545	68748.000000	26.813889	1.428360	3816.579834		1
1506.632080	282.510040	2.597692	1.447667	1.643148	1.899365	3.178007	2.451034	395.997528	28.032866	43.969105	79.316734	68811.000000	80.028725	1.903246	3828.521240		1
769.312622	108.365631	2.172121	0.953829	1.290465	1.462209	2.886103	2.034892	148.634995	8.991437	19.519318	28.987368	68830.000000	56.054363	1.748609	9998.000000		1
828.907837	186.265671	2.213639	1.112099	1.361578	1.538006	2.918506	2.270133	163.545578	12.944922	22.992079	34.514828	68881.000000	67.645531	1.830239	9998.000000		1
896.903625	168.455597	2.225477	1.100164	1.282183	1.539402	2.952746	2.226485	168.064987	12.594001	19.150629	34.625988	68946.000000	69.433662	1.841570	9998.000000		1
172.419662	29.443459	1.684032	0.602550	0.874605	1.255591	2.236587	1.468989	48.309406	4.004512	7.492126	18.013220	68960.000000	22.102060	1.344433	7637.346680		0
1875.365356	332.402832	2.553010	1.382891	1.726448	1.943735	3.273086	2.521665	357.281006	24.148535	53.265785	87.848648	68992.000000	98.189438	1.992065	5500.350586		1
1499.412109	394.478516	2.509828	1.382184	1.613195	1.834522	3.175921	2.596023	323.465271	24.109285	41.038837	68.315880	69019.000000	88.990105	1.949342	8972.853516		1
604.586670	78.647919	2.058085	0.946975	1.103115	1.402625	2.781459	1.895687	114.310333	8.850654	12.679885	25.271132	69037.000000	21.949930	1.341433	3513.312744		1
1446.477539	441.384033	2.557727	1.486579	1.717815	1.899441	3.160312	2.644817	361.182861	30.660484	52.217335	79.330589	69110.000000	79.938766	1.902757	3335.593506		1
786.657776	89.533943	2.281614	1.187252	1.324636	1.541212	2.895786	1.951988	191.255508	15.390472	21.117170	34.770603	69155.000000	32.263134	1.508707	3833.272217		1
581.862488	105.349403	2.220623	1.042271	1.285877	1.511190	2.764820	2.022632	166.196716	11.022262	19.314211	32.448189	69244.000000	37.610031	1.575304	4422.272461		1
755.903503	130.735809	2.191179	1.065566	1.293127	1.481201	2.878466	2.116395	155.302612	11.629636	19.639339	30.283131	69300.000000	30.162552	1.479468	4041.580078		1
577.696350	113.012817	2.103570	0.928306	1.129376	1.477462	2.761700	2.053128	126.931610	8.478251	13.470246	30.023523	69317.000000	23.825775	1.377047	4180.157715		1
904.142151	145.114960	2.135152	1.069464	1.306387	1.559413	2.956237	2.161712	136.506058	11.734486	20.248232	36.258774	69439.000000	60.517498	1.781881	9998.000000		1
1032.681030	161.548965	2.323829	1.243956	1.429626	1.661146	3.013966	2.208304	210.779739	17.537046	26.892181	45.829639	69479.000000	42.782803	1.631269	3447.449951		1
844.405762	214.263123	2.219140	1.033930	1.193402	1.490754	2.926551	2.330947	165.630219	10.812603	15.609953	30.956665	69494.000000	33.030830	1.518919	4783.489258		1
1303.188110	253.827194	2.493685	1.312245	1.518839	1.788445	3.115007	2.404538	311.663147	20.523211	33.024742	61.439114	69517.000000	73.307205	1.865147	5763.134277		1
680.894653	48.141670	2.151542	1.066217	1.318691	1.508732	2.833080	1.682521	141.756104	11.647084	20.830093	32.265045	69538.000000	36.127384	1.557837	5249.061035		1
587.186523	157.091248	2.258142	1.142565	1.270079	1.480093	2.768776	2.196152	181.193375	13.885611	18.624268	30.205950	69584.000000	46.265564	1.665258	7904.610352		1
779.266968	291.388031	2.404907	1.215959	1.328574	1.626883	2.891686	2.464472	254.042572	16.442158	21.309540	42.352924	69657.000000	41.844898	1.621642	3470.001709		1
437.830841	66.934868	1.946717	0.799908	1.113777	1.283687	2.641306	1.825652	88.453987	6.308240	12.995031	19.217068	69684.000000	20.042488	1.301952	5375.494141		1
636.794434	164.095261	2.187477	1.076129	1.247038	1.558074	2.803999	2.215096	153.984375	11.915956	17.661938	36.147179	69696.000000	33.995579	1.531422	3487.157715		1
618.984131	72.661369	2.158792	1.007175	1.454028	1.471209	2.791680	1.861304	144.142563	10.166578	28.446432	29.594383	69717.000000	27.001205	1.431383	4262.721191		1
1346.229492	266.016052	2.444805	1.250268	1.631684	1.750419	3.129119	2.424908	278.486816	17.793779	42.823669	56.288364	69912.000000	87.434532	1.941683	9998.000000		1
1073.178589	173.978516	2.341978	1.243790	1.481822	1.720060	3.030672	2.240496	219.774765	17.530338	30.326452	52.488041	69984.000000	47.587669	1.677494	3431.681152		1
1139.515137	200.937454	2.525122	1.362439	1.624027	1.784974	3.056720	2.303061	335.059601	23.037676	42.075310	60.950081	70151.000000	65.418907	1.815703	4306.663574		1
1018.361633	361.935028	2.344661	1.237545	1.296633	1.563195	3.007902	2.558631	221.136932	17.280033	19.798531	36.575920	70225.000000	56.075180	1.748771	9998.000000		1
1332.908447	364.939636	2.549632	1.425830	1.707995	1.831910	3.124800	2.562221	354.513184	26.658127	51.049938	67.906342	70253.000000	93.062157	1.968773	6455.671387		1
972.912354	212.859467	2.321079	1.191324	1.352710	1.510559	2.988074	2.328093	209.449326	15.535448	22.527365	32.401035	70278.000000	59.994648	1.778113	9998.000000		1
1118.682861	357.300659	2.464129	1.366873	1.610538	1.742714	3.048707	2.553034	291.158539	23.274086	40.788532	55.298565	70396.000000	55.844940	1.746984	4609.205078		1
663.063110	171.851944	2.275252	1.298978	1.570164	1.769581	2.821555	2.235154	188.474289	19.905735	37.167522	58.827583	70407.000000	66.516586	1.822930	5328.965332		1
537.034668	222.407776	2.100613	0.916670	1.190153	1.388162	2.730002	2.347150	126.070412	8.254099	15.493605	24.443398	70479.000000	22.976410	1.361282	3480.678711		1
481.433807	78.256386	1.977811	0.944052	0.984807	1.252611	2.682537	1.893520	95.019119	8.791282	9.656227	17.890043	70511.000000	21.599625	1.334446	3394.829102		1
515.326416	83.376312	2.002501	0.826119	1.010669	1.252070	2.712082	1.921043	100.577530	6.700686	10.248709	17.867764	70547.000000	16.441895	1.215952	4098.215332		1
857.874634	158.970184	2.244808	1.115754	1.466236	1.613287	2.933424	2.201316	175.714706	13.054323	29.257437	41.047501	70626.000000	66.261490	1.821261	9998.000000		1
792.236816	145.606461	2.261480	1.174272	1.299787	1.526691	2.898855	2.163181	182.591232	14.937297	19.942827	33.627205	70680.000000	33.166367	1.520698	3461.449951		1
472.692810	156.336304	1.938514	0.890210	1.073483	1.234602	2.674579	2.194060	86.798958	7.766227	11.843567	17.163366	70722.000000	14.025378	1.146915	3740.466797		1
1946.460938	999.791443	3.025824	1.856550	2.051401	2.300353	3.289246	2.999909	1061.265625	71.870445	112.564430	199.688446	70742.000000	237.433746	2.375542	6767.794434		1
754.365112	146.441895	2.179036	1.077241	1.235759	1.535131	2.877582	2.165665	151.020416	11.946500	17.209122	34.287125	70805.000000	36.086784	1.557348	4040.699219		1
575.571228	84.956757	1.934026	0.864236	0.928778	1.194831	2.760099	1.929198	85.906548	7.315367	8.487474	15.661419	70865.000000	13.014627	1.114432	3773.966064		1
550.776245	181.218781	2.228143	1.078056	1.391501	1.534355	2.740975	2.258203	169.099747	11.968939	24.632093	34.225914	70910.000000	37.952179	1.579237	5105.882812		1
890.727966	152.908173	2.271103	1.110368	1.250961	1.601460	2.949745	2.184431	186.682114	12.893416	17.822206	39.944786	70922.000000	43.171764	1.635200	5896.626953		1
1303.385376	473.616425	2.563436	1.491477	1.655099	1.905006	3.115073	2.675427	365.961853	31.008251	45.195873	80.353729	70954.000000	79.819466	1.902109	4330.373047		1
763.768799	121.651138	2.235538	1.106707	1.185879	1.560193	2.882962	2.085116	172.003937	12.785173	15.341881	36.323936	70984.000000	38.921352	1.590188	4271.698242		1
966.566650	238.734741	2.351927	1.168146	1.372943	1.520583	2.985232	2.377916	224.867508	14.728078	23.601688	33.157619	71016.000000	84.686508	1.927814	9998.000000		1
669.594910	194.860794	2.237521	1.138937	1.365451	1.593830	2.825812	2.289724	172.791077	13.770101	23.198023	39.249092	71100.000000	60.663082	1.782924	8770.410156		1
713.755310	116.398499	2.195687	1.082182	1.395309	1.388872	2.853549	2.065947	156.923065	12.083211	24.849020	24.483404	71136.000000	25.341919	1.403839	3351.296631		1
534.946472	31.511854	2.034904	0.923868	1.103359	1.191363	2.728310	1.498474	108.368790	8.392048	12.686992	15.536846	71184.000000	17.890490	1.252622	4639.947266		0
598.074158	93.023514	2.069799	1.034922	1.185609	1.341024	2.776755	1.968593	117.435326	10.837318	15.332377	21.929253	71215.000000	21.529766	1.333039	4135.083984		1
680.940002	97.714859	2.120624	1.032784	1.328053	1.462819	2.833109	1.989961	132.015320	10.784095	21.283987	29.028093	71245.000000	27.575747	1.440527	4296.125000		1
626.170410	84.399132	2.119107	0.947567	1.107606	1.380367	2.796693	1.926338	131.554916	8.862712	12.811685	24.008629	71325.000000	24.052519	1.381161	4080.905273		1
819.421753	176.176636	2.345102	1.225014	1.416463	1.607314	2.913507	2.245948	221.361282	16.788568	26.089323	40.486801	71336.000000	44.321121	1.646611	4123.687012		1
973.064880	155.420837	2.272645	1.218549	1.370693	1.499104	2.988142	2.191509	187.346298	16.540499	23.479752	31.557571	71369.000000	31.332930	1.496001	3855.076660		1
547.142639	133.695297	2.134848	0.979990	1.317033	1.433970	2.738101	2.126116	136.410431	9.549702	20.750717	27.162489	71385.000000	26.325148	1.420371	2559.944336		1
1640.821167	368.907379	2.705633	1.550864	1.795478	2.025303	3.215061	2.566917	507.730194	35.551983	62.442165	105.999344	71412.000000	126.218208	2.101122	5573.416016		1
380.597626	90.529770	1.781021	0.915858	1.063016	1.097393	2.580466	1.956791	60.397808	8.238688	11.561560	12.513906	71478.000000	14.106914	1.149432	5277.388672		1
1892.125488	776.536865	2.910094	1.783054	2.033301	2.271220	3.276950	2.890162	813.006653	60.681171	107.969437	186.732498	71519.000000	233.988419	2.369194	5656.014160		1
419.271576	72.894783	1.996224	0.830850	1.121973	1.317755	2.622495	1.862696	99.134270	6.774072	13.242580	20.785215	71572.000000	22.332388	1.348935	5978.339355		1
480.280151	107.183983	2.010023	1.016316	1.218977	1.258002	2.681495	2.030130	102.334732	10.382825	16.556829	18.113476	71601.000000	16.016911	1.204579	4583.933105		1
933.779114	213.539673	2.292518	1.186321	1.300853	1.624334	2.970244	2.329479	196.118134	15.357533	19.991858	42.105015	71615.000000	39.092842	1.592097	3841.742920		1
1137.464600	277.111542	2.349720	1.174772	1.481009	1.615524	3.055938	2.442655	223.727982	14.954506	30.269794	41.259514	71649.000000	60.909946	1.784688	8941.078125		1
738.705872	176.881470	2.222241	1.106290	1.350933	1.471900	2.868472	2.247682	166.817383	12.772916	22.435371	29.641459	71687.000000	28.322378	1.452130	3551.813232		1
300.723694	102.372025	1.853417	0.719631	1.039670	1.110637	2.478168	2.010181	71.353828	5.243618	10.956461	12.901402	71706.000000	12.992502	1.113693	4377.429688		1
883.486450	205.391342	2.175883	1.104481	1.316346	1.539096	2.946200	2.312582	149.928162	12.719812	20.717897	34.601551	71792.000000	43.622112	1.639707	7906.849609		1
1152.035156	236.226105	2.473297	1.358962	1.588690	1.766749	3.061466	2.373328	297.369629	22.854010	38.787373	58.445160	71856.000000	67.069138	1.826523	4777.398438		1
1062.571533	262.524170	2.388410	1.267324	1.451847	1.760413	3.026358	2.419169	244.574081	18.506481	28.303932	57.598740	71873.000000	53.809078	1.730856	2782.691895		1
690.038391	209.766296	2.157296	1.047442	1.270006	1.501388	2.838873	2.321736	143.646942	11.154302	18.621113	31.724028	71894.000000	27.771540	1.443600	3459.495117		1
640.720459	265.771942	2.337024	1.248827	1.477600	1.613153	2.806669	2.424509	217.282272	17.734846	30.033066	41.034843	71961.000000	96.724953	1.985538	9998.000000		1
480.831055	103.009422	1.922446	0.929609	0.896014	1.202969	2.681993	2.012877	83.646103	8.503725	7.870717	15.957640	71992.000000	16.985098	1.230068	3918.602051		1
861.405212	206.566254	2.300786	1.176422	1.440157	1.678160	2.935208	2.315059	199.887756	15.011442	27.552219	47.660625	72017.000000	42.470818	1.628091	3374.953125		1
473.690216	112.906693	2.024013	0.839821	1.085096	1.242307	2.675494	2.052720	105.684875	6.915455	12.164543	17.470566	72070.000000	17.219282	1.236015	3782.626465		1
597.836365	113.490471	2.080481	0.881494	1.157722	1.417256	2.776582	2.054959	120.359604	7.611907	14.378793	26.136995	72209.000000	24.885115	1.395940	3373.295410		1
743.759766	174.126724	2.392473	1.276195	1.465077	1.682196	2.871433	2.240865	246.872574	18.888386	29.179459	48.105698	72235.000000	59.237446	1.772596	5276.602051		1
750.320068	156.828766	2.188231	1.055418	1.271437	1.552123	2.875247	2.195426	154.252014	11.361045	18.682602	35.655193	72271.000000	32.507572	1.511985	3037.608887		1
1151.751221	411.374573	2.621722	1.522499	1.698964	1.881714	3.061359	2.614238	418.525726	33.304192	49.999249	76.157768	72289.000000	88.887688	1.948842	4764.943359		1
868.071655	21.076685	2.166849	1.001727	1.228551	1.480315	2.938555	1.323802	146.841660	10.039849	16.925879	30.221443	72314.000000	30.285225	1.481231	3539.900146		0
1191.223755	191.344666	2.470209	1.360219	1.679366	1.894232	3.075993	2.281816	295.263000	22.920250	47.793224	78.384834	72353.000000	80.372849	1.905109	4088.291504		1
952.498962	117.161949	2.307889	1.138581	1.278938	1.639023	2.978864	2.068787	203.183685	13.758801	19.008049	43.553539	72389.000000	41.750179	1.620658	3869.791748		1
1258.167847	214.394440	2.245384	1.115594	1.279706	1.470526	3.099739	2.331213	175.947723	13.049492	19.041708	29.547829	72416.000000	58.772274	1.769173	9998.000000		1
693.627014	193.198456	2.148621	0.985236	1.310399	1.530576	2.841126	2.286004	140.805832	9.665770	20.436131	33.929413	72442.000000	35.532463	1.550625	3438.152100		1
802.315613	140.129593	2.113169	1.050031	1.190999	1.431667	2.904345	2.146530	129.768570	11.220980	15.523829	27.018831	72464.000000	23.897066	1.378345	3310.456543		1
826.530090	154.006012	2.265364	1.156888	1.409278	1.489861	2.917259	2.187538	184.231415	14.351203	25.661261	30.893061	72499.000000	36.356606	1.560583	5047.709961		1
1083.881470	270.007446	2.627060	1.491704	1.689815	1.954855	3.034982	2.431376	423.701263	31.024422	48.957066	90.127106	72538.000000	100.676064	2.002926	4880.429199		1
1022.766724	129.911987	2.300560	1.205456	1.358707	1.589821	3.009777	2.113649	199.783829	16.049313	22.840555	38.888470	72586.000000	69.187332	1.840027	9812.597656		1
446.142029	60.392136	1.967434	0.866873	1.048630	1.280371	2.649473	1.780980	92.775604	7.359926	11.184846	19.070894	72624.000000	19.600046	1.292257	4405.175781		1
286.567871	84.733124	1.687759	0.778241	1.079931	1.120507	2.457227	1.928053	48.725849	6.001239	12.020724	13.197982	72714.000000	17.924215	1.253440	7041.304688		1
744.298157	132.530426	2.109900	1.071594	1.059697	1.397956	2.871747	2.122316	128.795334	11.792180	11.473520	25.000902	72748.000000	27.222555	1.434929	4440.134277		1
878.177368	203.482452	2.164794	1.031686	1.249598	1.571456	2.943582	2.308527	146.148270	10.756865	17.766348	37.278320	72798.000000	62.999641	1.799338	9998.000000		1
1462.101440	234.083603	2.368013	1.207820	1.451244	1.583880	3.164978	2.369371	233.352615	16.136913	28.264683	38.360111	72822.000000	63.411472	1.802168	9998.000000		1
698.207886	221.240662	2.356056	1.142191	1.393723	1.614180	2.843985	2.344865	227.015671	13.873672	24.758425	41.131989	72848.000000	62.523514	1.796043	9998.000000		1
532.998291	190.372116	2.174848	1.050550	1.383009	1.504974	2.726726	2.279603	149.571045	11.234395	24.155123	31.987030	72867.000000	36.289032	1.559775	5523.228027		1
645.448059	101.157791	2.177085	0.984915	1.285478	1.367502	2.809861	2.004999	150.343521	9.658623	19.296484	23.307823	72885.000000	22.957174	1.360918	3588.503174		1
1627.142090	445.402100	2.519617	1.336344	1.592696	1.719404	3.211426	2.648752	330.838898	21.694241	39.146759	52.408825	72925.000000	51.440029	1.711301	3696.388184		1
684.621582	175.250839	2.227841	1.058442	1.291921	1.524234	2.835451	2.243660	168.982239	11.440420	19.584879	33.437550	72940.000000	50.180084	1.700531	8252.544922		1
660.719849	111.849411	2.062065	1.050371	1.217465	1.417068	2.820017	2.048634	115.362701	11.229764	16.499294	26.125696	72994.000000	46.138573	1.664064	9998.000000		1
1443.258911	323.035400	2.255823	1.145836	1.494348	1.677070	3.159344	2.509250	180.228378	13.990580	31.213917	47.541203	73025.000000	80.156120	1.903937	9998.000000		1
1279.639893	279.230164	2.323520	1.200025	1.360881	1.654561	3.107088	2.445962	210.630127	15.849836	22.955185	45.139893	73068.000000	57.678867	1.761017	5778.570312		1
722.850220	220.972031	2.322087	1.201829	1.443408	1.687521	2.859048	2.344337	209.935791	15.915836	27.759283	48.699097	73142.000000	50.711277	1.705105	4790.892090		1
384.793915	150.030060	1.830816	0.673384	0.929246	1.048331	2.585228	2.176178	67.735451	4.713942	8.496617	11.177139	73168.000000	11.201028	1.049258	4999.258301		1
877.951904	221.283142	2.176346	1.067228	1.266087	1.468231	2.943471	2.344948	150.087830	11.674235	18.453857	29.392151	73194.000000	44.794384	1.651224	7928.618652		1
442.526123	119.127251	2.074516	0.916808	1.276817	1.311007	2.645939	2.076011	118.717834	8.256734	18.915457	20.464758	73240.000000	33.119255	1.520081	8173.229004		1
1542.051392	166.066345	2.408689	1.263617	1.510358	1.701593	3.188099	2.220282	256.264679	18.349207	32.386063	50.302937	73264.000000	59.552849	1.774903	4815.874023		1
721.112854	137.586731	2.237683	1.115523	1.330631	1.615292	2.858003	2.138577	172.855240	13.047376	21.410717	41.237476	73371.000000	36.612709	1.563632	6432.780273		1
1403.203247	303.811920	2.490852	1.324424	1.563374	1.815243	3.147120	2.482605	309.636200	21.106869	36.590973	65.349632	73400.000000	66.852921	1.825120	4290.711426		1
918.993530	157.122192	2.104053	0.924805	1.300568	1.407537	2.963312	2.196238	127.072792	8.410175	19.978722	25.558607	73411.000000	23.384344	1.368925	4398.423828		1
602.289307	85.411888	2.154219	1.017538	1.363266	1.433045	2.779805	1.931518	142.632599	10.412092	23.081596	27.104713	73437.000000	28.405190	1.453398	4275.689941		1
971.213074	297.276855	2.509823	1.424305	1.658160	1.864570	2.987314	2.473161	323.461609	26.564697	45.515572	73.209930	73452.000000	82.786064	1.917957	5708.114258		1
492.339081	179.821472	2.136344	0.947469	1.231769	1.451436	2.692264	2.254842	136.881424	8.860715	17.051769	28.277180	73499.000000	25.900648	1.413311	5714.328613		1
777.184692	216.116821	2.277758	1.148013	1.324538	1.524148	2.890524	2.334689	189.565140	14.060892	21.112419	33.430923	73561.000000	51.329708	1.710369	9503.127930		1
295.963654	95.200394	1.656086	0.503066	1.045018	1.232394	2.471238	1.978639	45.298683	3.184685	11.092215	17.076324	73574.000000	17.517658	1.243476	4040.521729		1
1133.584229	272.872467	2.436728	1.384269	1.468857	1.749969	3.054454	2.435960	273.355591	24.225315	29.434515	56.230072	73610.000000	57.561462	1.760132	3904.804688		1
541.945007	139.606934	2.308277	1.226542	1.370396	1.746022	2.733955	2.144907	203.365311	16.847740	23.463661	55.721436	73689.000000	55.280529	1.742572	4793.706055		1
874.658386	263.090424	2.103706	0.914268	1.190835	1.368021	2.941839	2.420105	126.971298	8.208582	15.517961	23.335693	73731.000000	38.960377	1.590623	9998.000000		1
483.499084	124.798653	2.035032	0.816270	1.178344	1.489467	2.684396	2.096210	108.400574	6.550439	15.078001	30.865030	73760.000000	28.362019	1.452737	3421.796875		1
867.270691	185.579605	2.205267	1.039544	1.314470	1.595520	2.938155	2.268530	160.423141	10.953267	20.628620	39.402176	73786.000000	35.132870	1.545714	3695.252441		1
1624.322632	240.280090	2.448491	1.330065	1.599568	1.701490	3.210672	2.380718	280.860870	21.382847	39.771103	50.291000	73820.000000	77.312492	1.888250	8917.766602		1
498.919403	30.696938	1.997311	0.960413	1.079170	1.234470	2.698030	1.487095	99.382660	9.128787	11.999682	17.158134	73846.000000	17.634272	1.246358	3213.944336		0
493.529633	97.596275	1.999074	0.877454	1.087290	1.369903	2.693313	1.989433	99.787048	7.541436	12.226151	23.437069	73882.000000	23.307970	1.367504	3793.342529		1
249.355820	50.095276	1.642268	0.600749	1.076117	1.360117	2.396820	1.699797	43.880108	3.987943	11.915636	22.914860	73893.000000	22.478884	1.351775	3612.564941		1
417.981842	135.492905	1.981867	0.845394	1.127048	1.416811	2.621157	2.131917	95.910698	7.004773	13.398257	26.110245	73904.000000	24.309004	1.385767	3667.072510		1
1290.958008	258.463318	2.461580	1.261536	1.445865	1.733256	3.110912	2.412399	289.454193	18.261488	27.916756	54.107296	73924.000000	64.152664	1.807215	6995.523926		1
511.802216	232.542130	2.194486	1.083131	1.263635	1.537083	2.709102	2.366502	156.489929	12.109643	18.349966	34.441563	73987.000000	38.533340	1.585837	6419.008789		1
1356.234985	415.632507	2.459550	1.437338	1.708961	1.944070	3.132335	2.618710	288.104248	27.373983	51.163651	87.916328	74000.000000	93.332184	1.970031	4468.944336		1
817.800537	131.252258	2.279519	1.093097	1.344608	1.642654	2.912647	2.118107	190.335022	12.390731	22.111002	43.919155	74046.000000	41.737633	1.620528	3621.438721		1
766.167175	156.818619	2.240583	1.050696	1.444507	1.657677	2.884324	2.195398	174.013519	11.238189	27.829596	45.464981	74125.000000	83.351959	1.920916	9998.000000		1
628.122070	178.454803	2.117271	0.968621	1.083080	1.357054	2.798044	2.251528	130.999802	9.302950	12.108205	22.753792	74153.000000	24.086346	1.381771	4455.652344		1
667.603271	143.090485	2.012236	0.901537	1.003313	1.226275	2.824518	2.155611	102.857460	7.971453	10.076583	16.837399	74178.000000	14.317451	1.155866	3531.273193		1
493.006500	146.418503	2.028014	0.849952	1.117904	1.321607	2.692853	2.165596	106.663055	7.078678	13.119085	20.970438	74201.000000	23.592524	1.372774	4444.663086		1
754.824890	160.575027	2.165401	0.981843	1.291610	1.580620	2.877846	2.205678	146.352859	9.590547	19.570864	38.073273	74264.000000	52.100109	1.716839	9998.000000		1
735.415466	200.287506	2.066772	0.978489	1.138375	1.372786	2.866533	2.301654	116.619690	9.516761	13.752294	23.593145	74325.000000	20.148186	1.304236	3407.967285		1
1263.772217	370.743469	2.529095	1.389069	1.612641	1.819184	3.101669	2.569073	338.138733	24.494505	40.986530	65.945312	74348.000000	75.119629	1.875753	4852.747559		1
1220.395752	113.691345	2.337089	1.240621	1.478404	1.630790	3.086501	2.055727	217.314728	17.402889	30.088724	42.735630	74369.000000	45.084476	1.654027	3687.680420		1
1148.778809	210.029022	2.291704	1.094728	1.328186	1.496342	3.060236	2.322279	195.751053	12.437366	21.290495	31.357534	74384.000000	37.624344	1.575469	5839.611816		1
884.093811	172.465179	2.289226	1.125700	1.431227	1.576521	2.946498	2.236701	194.637360	13.356733	26.991480	37.715603	74408.000000	88.058456	1.944771	9998.000000		1
546.010681	198.210175	2.240836	1.121010	1.385005	1.644391	2.737201	2.297126	174.115021	13.213274	24.266359	44.095154	74492.000000	41.367634	1.616661	3458.842041		1
763.559631	146.213989	2.063060	1.012129	1.290386	1.498900	2.882843	2.164989	115.627296	10.283206	19.515764	31.542797	74517.000000	48.503666	1.685775	9686.980469		1
575.088318	62.310246	1.999972	0.884759	1.162969	1.415870	2.759735	1.794559	99.993507	7.669363	14.553555	26.053747	74538.000000	26.230347	1.418804	3372.002197		1
961.276428	175.905640	2.233555	1.007993	1.195599	1.452410	2.982848	2.245280	171.220245	10.185743	15.689129	28.340666	74551.000000	28.742342	1.458522	4710.751953		1
639.255127	234.353363	2.248078	1.147516	1.261072	1.515000	2.805674	2.369871	177.042816	14.044801	18.241962	32.734108	74642.000000	34.509865	1.537943	4089.633545		1
1095.466187	278.147736	2.566776	1.472005	1.715946	1.897689	3.039599	2.444276	368.787445	29.648685	51.993103	79.011337	74670.000000	96.715729	1.985497	5461.827637		1
642.615173	179.022736	2.120686	1.012127	1.114473	1.448675	2.807951	2.252908	132.033966	10.283167	13.015874	28.097986	74730.000000	27.055450	1.432255	4026.309570		1
1054.624634	267.503662	2.275163	1.252328	1.528327	1.626132	3.023098	2.427330	188.435837	17.878384	33.754173	42.279739	74815.000000	61.882961	1.791571	8625.217773		1
590.400452	123.442276	2.084012	0.899501	1.123465	1.398548	2.771147	2.091464	121.342262	7.934161	13.288177	25.035040	74881.000000	28.030939	1.447638	5031.564453		1
1050.862671	260.669617	2.377172	1.266012	1.339755	1.568348	3.021546	2.416090	238.326050	18.450663	21.865290	37.012486	74895.000000	36.877728	1.566764	5042.079590		1
319.851196	86.249199	1.990944	0.795496	1.145288	1.443937	2.504948	1.935755	97.936417	6.244476	13.972932	27.793102	74934.000000	32.573101	1.512859	4766.545410		1
1283.180420	356.938843	2.599645	1.498246	1.630556	1.893180	3.108288	2.552594	397.781799	31.495325	42.712551	78.195175	74998.000000	80.708344	1.906918	4085.930420		1
1918.516113	506.125427	2.659938	1.556598	1.664037	1.917523	3.282965	2.704258	457.023346	36.024521	46.135681	82.703255	75042.000000	97.789612	1.990293	4599.454102		1
591.727295	85.222229	2.091604	0.960939	1.118805	1.360656	2.772122	1.930553	123.482208	9.139847	13.146356	22.943287	75093.000000	25.969856	1.414470	4269.877441		1
666.097717	141.489792	1.885878	0.810796	1.116851	1.251294	2.823538	2.150725	76.891472	6.468389	13.087343	17.835861	75122.000000	17.852716	1.251704	3489.083984		1
581.017212	204.620514	2.254782	1.216260	1.418146	1.566238	2.764189	2.310949	179.796875	16.453577	26.190619	36.833092	75278.000000	35.437843	1.549467	3961.258545		1
698.659119	277.235168	2.303108	1.114411	1.385114	1.567092	2.844265	2.442848	200.958969	13.013997	24.272469	36.905598	75396.000000	70.257019	1.846690	9998.000000		1
613.484741	199.412506	2.318568	1.185958	1.422414	1.629838	2.787804	2.299752	208.242111	15.344675	26.449266	42.641998	75441.000000	50.922810	1.706912	5678.777832		1
1439.104004	259.472534	2.381545	1.201966	1.410476	1.699068	3.158092	2.414091	240.738220	15.920827	25.732132	50.011307	75460.000000	50.724693	1.705219	4883.634277		1
609.235535	158.919037	2.194919	1.065672	1.128363	1.514763	2.784785	2.201176	156.645859	11.632471	13.438864	32.716183	75502.000000	31.860638	1.503254	4657.633789		1
1272.262207	286.029236	2.405546	1.243868	1.359764	1.604173	3.104577	2.456410	254.417130	17.533493	22.896214	40.195091	75546.000000	63.002434	1.799357	9998.000000		1
1592.190063	207.790146	2.497119	1.354243	1.598480	1.833145	3.201995	2.317625	314.137054	22.607019	39.671646	68.099670	75604.000000	84.649452	1.927624	5194.890625		1
1238.271362	167.723221	2.202295	1.188020	1.410483	1.610605	3.092816	2.224593	159.329163	15.417703	25.732571	40.794842	75621.000000	45.869171	1.661521	4283.008301		1
558.873352	162.852676	1.998372	0.839316	1.242480	1.422807	2.747313	2.211795	99.625740	6.907430	17.477514	26.473223	75642.000000	28.882990	1.460642	4748.486816		1
598.242432	184.766632	2.157750	1.159702	1.358284	1.688129	2.776877	2.266623	143.796951	14.444473	22.818316	48.767292	75670.000000	47.214371	1.674074	3190.524902		1
669.195801	206.356232	2.170104	1.123482	1.191641	1.507873	2.825553	2.314618	147.946121	13.288697	15.546787	32.201279	75789.000000	33.542313	1.525593	5094.943359		1
760.891235	131.025604	2.178794	1.048707	1.073579	1.467423	2.881323	2.117356	150.936569	11.186842	11.846202	29.337492	75916.000000	27.737350	1.443065	3616.680664		1
910.392517	213.587906	2.474456	1.350612	1.585839	1.809757	2.959229	2.329577	298.164368	22.418802	38.533554	64.529327	75948.000000	65.117470	1.813698	4215.998047		1
794.184387	196.976776	2.414479	1.217718	1.488343	1.659070	2.899921	2.294415	259.704254	16.508877	30.785255	45.611076	75991.000000	49.875496	1.697887	5080.342773		1
313.362061	94.697586	1.907329	0.726999	1.000728	1.209565	2.496046	1.976339	80.784668	5.333334	10.016771	16.201876	76024.000000	19.427181	1.288410	6116.224609		1
525.182373	159.078629	1.937234	0.821200	1.020345	1.268723	2.720310	2.201612	86.543465	6.625223	10.479609	18.566214	76091.000000	18.509960	1.267406	4895.067871		1
662.896912	159.153015	2.132515	0.925590	1.262118	1.548948	2.821446	2.201815	135.679642	8.425387	18.285963	35.395508	76105.000000	33.004951	1.518579	3298.110840		1
712.294006	176.758408	2.239259	1.084288	1.142748	1.391940	2.852659	2.247380	173.483887	12.141944	13.891480	24.656969	76203.000000	26.259207	1.419282	4856.964355		1
497.926331	125.912384	1.820426	0.671785	0.853395	0.971037	2.697165	2.100068	66.134247	4.696613	7.135015	9.354856	76219.000000	9.250653	0.966172	5357.459961		1
446.992462	183.961975	2.209702	1.094576	1.239120	1.464110	2.650300	2.264728	162.069977	12.433014	17.342838	29.114576	76302.000000	28.896481	1.460845	4874.652344		1
1026.662598	222.832092	2.355398	1.239202	1.545657	1.585592	3.011428	2.347978	226.672256	17.346113	35.128311	38.511597	76320.000000	58.558281	1.767588	7126.581055		1
1444.384399	386.622192	2.622657	1.517924	1.761098	1.961001	3.159683	2.587287	419.427368	32.955227	57.689617	91.411606	76356.000000	97.390785	1.988518	5752.780273		1
892.657898	81.646019	2.216816	1.080003	1.381597	1.512145	2.950685	1.911935	164.746353	12.022720	24.076704	32.519619	76393.000000	42.145874	1.624755	5574.834473		1
860.092712	143.242844	2.311859	1.137418	1.340685	1.550968	2.934545	2.156073	205.049759	13.722029	21.912165	35.560486	76415.000000	39.315834	1.594568	4623.851074		1
910.518066	152.121490	2.242764	1.107842	1.264622	1.558467	2.959289	2.182191	174.889816	12.818632	18.391691	36.179878	76469.000000	36.494320	1.562225	4039.904297		1
1390.762329	279.244934	2.471267	1.339042	1.611900	1.787833	3.143253	2.445985	295.983215	21.829395	40.916660	61.352551	76507.000000	58.472477	1.766951	3344.026123		1
702.128967	65.764961	2.206191	1.057325	1.341022	1.500432	2.846417	1.817995	160.764877	11.411034	21.929173	31.654236	76561.000000	31.338964	1.496085	4237.989258		1
935.454468	200.171677	2.160779	1.058748	1.262809	1.486535	2.971023	2.301403	144.803482	11.448485	18.315069	30.657410	76606.000000	31.678385	1.500763	3877.305420		1
1439.739014	397.672455	2.711484	1.561913	1.839307	1.997722	3.158284	2.599525	514.617188	36.468113	69.072739	99.476891	76644.000000	110.971130	2.045210	4939.218262		1
981.026062	210.501999	2.268346	1.100472	1.392099	1.498856	2.991681	2.323256	185.501068	12.602945	24.665993	31.539564	76672.000000	34.313969	1.535471	3684.591064		1
714.588806	174.453445	2.238808	1.101875	1.329847	1.481544	2.854056	2.241680	173.303864	12.643711	21.372066	30.307047	76688.000000	31.022352	1.491675	3629.117920		1
703.913513	119.346291	2.079000	0.976000	1.202432	1.511973	2.847519	2.076809	119.949875	9.462380	15.937916	32.506683	76729.000000	28.099911	1.448705	3246.170654		1
777.703674	234.071152	2.237671	1.144838	1.380838	1.642933	2.890814	2.369348	172.850601	13.958478	24.034660	43.947384	76823.000000	48.506077	1.685796	5173.090820		1
497.591675	89.381142	2.027260	1.016384	1.189939	1.377050	2.696873	1.951246	106.477913	10.384462	15.485978	23.825960	76876.000000	23.031403	1.362320	5200.104004		1
299.997101	142.041916	1.984875	0.910306	1.267118	1.533043	2.477117	2.152416	96.577248	8.134038	18.497698	34.122704	76940.000000	40.333389	1.605665	5430.140137		1
819.468872	92.583115	2.221836	1.098420	1.263117	1.544401	2.913532	1.966532	166.661942	12.543533	18.328087	35.026817	76978.000000	49.690220	1.696271	9998.000000		1
1027.241943	173.109131	2.267488	1.105507	1.366895	1.588627	3.011673	2.238320	185.134766	12.749917	23.275284	38.781704	76987.000000	36.032852	1.556699	3416.022217		1
605.088135	102.347427	1.829950	0.736756	0.788221	1.033301	2.781819	2.010077	67.600540	5.454514	6.140745	10.796951	77002.000000	7.708399	0.886964	4629.176270		1
625.317810	58.422642	1.989517	0.890163	1.121725	1.312358	2.796101	1.766581	97.615082	7.765388	13.235035	20.528563	77070.000000	24.024509	1.380655	4576.005859		1
549.550293	176.842621	2.051285	0.890891	1.193037	1.390052	2.740007	2.247587	112.534286	7.778405	15.596856	24.550003	77086.000000	41.725533	1.620402	9998.000000		1
515.969971	140.287735	2.064324	0.905970	1.127361	1.339862	2.712624	2.147020	115.964325	8.053225	13.407920	21.870680	77207.000000	22.166492	1.345697	4350.062988		1
611.446533	204.631485	1.983755	0.787116	1.094885	1.342203	2.786359	2.310972	96.328659	6.125134	12.441838	21.988865	77312.000000	23.694668	1.374651	6645.426270		1
1413.784180	281.964722	2.538677	1.372063	1.598381	1.837252	3.150383	2.450195	345.682587	23.553896	39.662621	68.746696	77334.000000	160.185425	2.204623	9998.000000		1
601.457214	191.364105	2.147494	0.968414	1.391377	1.452826	2.779205	2.281861	140.440903	9.298518	24.625067	28.367855	77372.000000	24.368378	1.386827	3540.300537		1
1072.011353	320.094055	2.236644	1.103591	1.329859	1.432882	3.030199	2.505278	172.442459	12.693780	21.372665	27.094532	77414.000000	23.452803	1.370195	4402.744629		1
787.236633	73.353790	2.204282	1.044663	1.158430	1.447386	2.896105	1.865423	160.059723	11.083151	14.402230	28.014698	77542.000000	32.678856	1.514267	4246.112305		1
1290.302612	258.797607	2.266144	1.134886	1.271045	1.533661	3.110692	2.412960	184.562881	13.642254	18.665752	34.171295	77558.000000	36.106392	1.557584	3692.975830		1
480.092651	187.154572	2.022272	0.882374	1.176159	1.375126	2.681325	2.272200	105.262199	7.627359	15.002338	23.720633	77589.000000	23.424004	1.369661	5439.362793		1
877.216919	157.994644	2.172349	1.065627	1.340828	1.427837	2.943107	2.198642	148.713165	11.631273	21.919390	26.781622	77628.000000	26.118397	1.416947	4473.801270		1
1345.026855	259.630951	2.390406	1.209215	1.400755	1.577694	3.128731	2.414356	245.700348	16.188820	25.162569	37.817577	77647.000000	35.790688	1.553770	4087.164062		1
601.796692	129.095474	2.103617	0.975001	1.098214	1.457898	2.779450	2.110911	126.945419	9.440619	12.537584	28.701050	77702.000000	26.973446	1.430936	4044.804199		1
757.231567	126.267738	2.073979	0.929193	1.213502	1.407904	2.879229	2.101292	118.571098	8.495580	16.349407	25.580208	77717.000000	25.800074	1.411621	4309.128418		1
548.852051	60.611420	2.111909	0.881418	1.083154	1.366768	2.739455	1.782555	129.392609	7.610590	12.110282	23.268496	77749.000000	28.422739	1.453666	6804.266113		1
460.855957	176.732376	2.107625	0.936981	1.201042	1.345340	2.663565	2.247316	128.122482	8.649300	15.887009	22.148254	77786.000000	29.178511	1.465063	7055.183105		1
515.471375	227.910965	2.177296	0.966581	1.198492	1.573225	2.712204	2.357765	150.416550	9.259350	15.793978	37.430405	77813.000000	38.250927	1.582642	3735.968506		1
1191.516602	354.411102	2.426876	1.332212	1.571855	1.786924	3.076100	2.549507	267.224487	21.488813	37.312576	61.224262	77838.000000	58.673759	1.768444	3050.844727		1
776.838196	155.954712	2.186690	1.077419	1.266733	1.558335	2.890331	2.192998	153.705566	11.951410	18.481327	36.168900	77866.000000	39.097664	1.592151	6181.277832		1
614.135925	123.879280	2.102243	0.972726	1.201933	1.453406	2.788265	2.092999	126.544548	9.391310	15.919629	28.405706	77933.000000	30.096630	1.478518	3965.905762		1
514.650085	151.400925	1.995908	0.885015	0.983239	1.385888	2.711512	2.180129	99.062126	7.673875	9.621410	24.315790	77965.000000	22.217651	1.346698	4641.177246		1
664.247559	119.100937	2.132009	0.981889	1.261120	1.410733	2.822330	2.075915	135.521622	9.591545	18.243999	25.747345	77996.000000	25.675570	1.409520	3612.573242		1
2089.778076	563.176331	2.746085	1.616280	1.873294	2.065529	3.320100	2.750644	557.295288	41.331425	74.695427	116.286461	78062.000000	133.585831	2.125760	5097.489258		1
573.321594	170.792114	2.137965	0.980984	1.299117	1.515905	2.758398	2.232468	137.393173	9.571582	19.912083	32.802345	78079.000000	32.701527	1.514568	3711.917480		1
515.613892	145.144577	2.047944	0.722686	1.026736	1.250133	2.712325	2.161801	111.671898	5.280630	10.634966	17.788229	78092.000000	20.521904	1.312218	4820.505859		1
1548.352417	283.208038	2.405404	1.304880	1.542737	1.809822	3.189870	2.452106	254.333679	20.178080	34.892860	64.538994	78113.000000	122.685211	2.088792	9998.000000		1
1783.621216	407.347900	2.623097	1.535729	1.680863	1.949734	3.251303	2.609966	419.853058	34.334396	47.958206	89.070587	78145.000000	134.321808	2.128146	7435.637207		1
618.744080	140.592789	2.033593	0.950713	1.150860	1.382838	2.791511	2.147963	108.042061	8.927155	14.153363	24.145618	78200.000000	60.625443	1.782655	9998.000000		1
696.056335	109.193291	2.130643	0.995172	1.116139	1.299658	2.842644	2.038196	135.096222	9.889443	13.065903	19.936918	78242.000000	35.072063	1.544961	9998.000000		1
486.987854	92.868553	1.913263	0.593236	0.908593	1.253265	2.687518	1.967869	81.896088	3.919547	8.102015	17.916994	78254.000000	18.892315	1.276285	6455.540527		1
492.203491	167.329086	2.225283	1.047385	1.302694	1.588343	2.692145	2.223572	167.989929	11.152823	20.076784	38.756390	78266.000000	44.518261	1.648538	4738.695801		1
2114.147949	372.826965	2.558469	1.428026	1.686422	1.823143	3.325135	2.571507	361.799988	26.793282	48.576000	66.549171	78281.000000	78.503342	1.894888	8519.744141		1
812.048645	148.677429	2.130152	1.042297	1.192499	1.409840	2.909582	2.172245	134.943588	11.022941	15.577532	25.694481	78351.000000	27.089117	1.432795	3416.482178		1
706.156189	106.890282	2.119038	1.036098	1.259066	1.461748	2.848901	2.028938	131.534119	10.866705	18.157915	28.956625	78404.000000	66.384491	1.822067	9998.000000		1
689.653564	39.238354	2.084471	0.953136	1.192291	1.380546	2.838631	1.593711	121.470383	8.977103	15.570106	24.018530	78484.000000	28.055477	1.448018	4362.457520		0
614.747681	148.953125	2.076604	1.014827	1.185224	1.278209	2.788697	2.173050	119.289917	10.347290	15.318763	18.976187	78496.000000	20.713343	1.316250	3935.896240		1
934.482605	242.364944	2.445481	1.265162	1.505647	1.818196	2.970571	2.384470	278.920654	18.414608	32.036659	65.795502	78526.000000	65.701172	1.817573	4685.366699		1
780.827332	174.102402	2.389492	1.266333	1.509282	1.656223	2.892555	2.240805	245.184128	18.464317	32.305927	45.313019	78588.000000	40.921555	1.611952	3745.264160		1
721.497070	243.233200	2.228748	0.988172	1.268638	1.445261	2.858235	2.386023	169.335434	9.731331	18.562580	27.877987	78636.000000	33.524803	1.525366	3706.693359		1
861.629272	234.122894	2.267203	1.213895	1.392456	1.628385	2.935320	2.369444	185.013184	16.364220	24.686316	42.499619	78715.000000	36.792934	1.565764	2669.492188		1
1525.639160	264.757782	2.514368	1.389885	1.602425	1.863861	3.183452	2.422849	326.864532	24.540581	40.033627	73.090591	78756.000000	74.910667	1.874544	3944.647217		1
1522.710205	408.510590	2.524604	1.352299	1.664481	1.876511	3.182617	2.611203	334.660187	22.506042	46.182835	75.250740	78800.000000	93.209862	1.969462	5760.174805		1
982.103333	203.165833	2.297507	1.127825	1.367042	1.571425	2.992157	2.307851	198.383942	13.422254	23.283188	37.275604	78844.000000	40.249950	1.604765	4167.157715		1
487.848450	92.209953	1.978086	0.671715	0.997623	1.271723	2.688285	1.964778	95.079254	4.695854	9.945421	18.694899	78854.000000	20.404486	1.309726	3379.919922		1
648.403625	139.022491	2.113338	0.971406	1.128989	1.332491	2.811846	2.143085	129.818954	9.362802	13.458268	21.502588	78905.000000	21.631439	1.335085	4126.857422		1
1238.031372	327.163971	2.448903	1.251636	1.538758	1.763958	3.092732	2.514766	281.127441	17.849916	34.574642	58.070843	78958.000000	60.372166	1.780837	4162.282715		1
869.545593	95.188896	2.240350	0.994300	1.281982	1.555113	2.939292	1.978586	173.920303	9.869599	19.141766	35.901505	78977.000000	34.142807	1.533299	3723.114014		1
676.749634	163.186874	2.149702	1.005962	1.252942	1.537135	2.830428	2.212685	141.156845	10.138230	17.903658	34.445717	79023.000000	37.969616	1.579436	4409.007812		1
603.677673	179.685486	2.155677	0.926451	1.062739	1.383834	2.780805	2.254513	143.112396	8.442117	11.554173	24.201038	79062.000000	22.766171	1.357290	4123.945801		1
667.421387	151.493347	2.102773	0.998962	1.185481	1.550549	2.824400	2.180393	126.698830	9.976126	15.327826	35.526230	79092.000000	28.674541	1.457497	3965.090576		1
395.175018	148.928970	2.083766	0.952340	1.089540	1.235474	2.596790	2.172979	121.273384	8.960653	12.289675	17.197863	79124.000000	20.179033	1.304900	7365.656250		1
1727.629272	291.058014	2.492250	1.322632	1.470351	1.697137	3.237451	2.463979	310.634460	21.019987	29.535931	49.789352	79137.000000	54.148026	1.733583	3663.567139		1
1267.793823	198.063446	2.312944	1.162365	1.398520	1.555191	3.103049	2.296804	205.562637	14.533312	25.033403	35.907974	79188.000000	48.714245	1.687656	7581.514648		1
927.113159	332.219421	2.301701	1.191932	1.445399	1.572497	2.967133	2.521425	200.309280	15.557209	27.886810	37.367756	79275.000000	40.611160	1.608645	3693.912842		1
535.850464	79.958290	1.997055	0.812581	1.085355	1.251877	2.729044	1.902864	99.324127	6.495020	12.171809	17.859818	79286.000000	19.923082	1.299357	4383.532227		1
837.427063	159.339706	2.203027	1.037053	1.251584	1.459676	2.922947	2.202324	159.597763	10.890621	17.847761	28.818834	79299.000000	26.896126	1.429690	3281.134766		1
705.631531	106.169510	2.213370	1.049245	1.201543	1.474474	2.848578	2.026000	163.444275	11.200697	15.905335	29.817698	79316.000000	32.397778	1.510515	4052.375000		1
1695.105347	410.759277	2.515781	1.396747	1.655605	1.799617	3.229197	2.613587	327.929779	24.931429	45.248577	63.040119	79362.000000	162.355209	2.210466	9998.000000		1
737.863525	201.241058	2.217273	1.124535	1.344809	1.554231	2.867976	2.303717	164.919708	13.320958	22.121223	35.828678	79423.000000	37.168404	1.570174	4015.705322		1
595.914978	59.116180	2.161018	1.022629	1.402500	1.587590	2.775184	1.771706	144.883224	10.534868	25.263865	38.689232	79473.000000	46.709511	1.669405	5730.528809		1
1687.581055	328.278839	2.673490	1.544210	1.689916	1.931896	3.227265	2.516243	471.508423	35.011406	48.968407	85.486229	79514.000000	94.142670	1.973786	4717.584961		1
1444.331543	152.972061	2.348992	1.218706	1.550060	1.676556	3.159667	2.184612	223.352859	16.546488	35.486263	47.484947	79557.000000	44.350456	1.646898	3702.013916		1
704.490845	145.655457	2.203646	1.018770	1.256608	1.568490	2.847875	2.163327	159.825668	10.441678	18.055422	37.024544	79573.000000	41.782295	1.620992	4599.032227		1
1128.703125	99.466110	2.274678	1.126954	1.370610	1.577285	3.052580	1.997675	188.225418	13.395343	23.475239	37.782005	79598.000000	38.563858	1.586180	4016.323975		1
1486.015381	226.749481	2.417577	1.315407	1.445136	1.732920	3.172023	2.355546	261.563446	20.673178	27.869923	54.065449	79663.000000	57.470135	1.759442	4553.994141		1
509.586578	93.644867	2.059594	0.840400	1.085230	1.301282	2.707218	1.971484	114.708092	6.924678	12.168296	20.011623	79809.000000	28.577805	1.456029	7759.092285		1
785.170654	209.773727	2.340485	1.175640	1.408244	1.650449	2.894964	2.321751	219.020508	14.984411	25.600252	44.714546	79848.000000	90.344879	1.955904	9998.000000		1
718.812134	209.220215	2.250118	1.029284	1.235521	1.443985	2.856615	2.320604	177.876099	10.697533	17.199699	27.796177	79862.000000	26.829639	1.428615	3454.385498		1
1099.505371	331.707947	2.449187	1.372429	1.583443	1.746820	3.041197	2.520756	281.311035	23.573780	38.321583	55.823853	79906.000000	73.219551	1.864627	6473.894531		1
1517.157593	220.768799	2.466935	1.371213	1.572974	1.796144	3.181031	2.343938	293.045685	23.507860	37.408844	62.537952	79944.000000	60.782162	1.783776	4045.322754		1
468.837372	95.882355	2.064339	0.868820	1.089144	1.381057	2.671022	1.981739	115.968277	7.392986	12.278456	24.046759	80031.000000	27.812759	1.444244	5340.439453		1
842.903198	195.187637	2.265875	1.096102	1.388809	1.624672	2.925778	2.290452	184.448456	12.476774	24.479891	42.137798	80048.000000	42.933979	1.632801	4143.595215		1
893.403442	137.798386	2.240776	1.025608	1.390271	1.582861	2.951048	2.139244	174.090942	10.607376	24.562420	38.270237	80066.000000	37.486267	1.573872	3242.652100		1
889.208496	139.918167	2.278974	1.081470	1.407012	1.607189	2.949004	2.145874	190.096222	12.063407	25.527704	40.475224	80076.000000	41.773594	1.620902	4212.744141		1
941.447998	128.088776	2.443078	1.308617	1.609576	1.873332	2.973796	2.107511	277.381775	20.352442	40.698296	74.701897	80164.000000	78.207954	1.893251	4241.276855		1
653.477295	239.722076	2.336808	1.189154	1.498803	1.637262	2.815231	2.379708	217.173981	15.458029	31.535770	43.377300	80182.000000	61.007309	1.785382	6252.311035		1
922.887878	211.153305	2.254095	1.123248	1.422642	1.565029	2.965149	2.324598	179.512634	13.281510	26.463202	36.730679	80215.000000	36.709606	1.564780	3327.397949		1
994.178284	161.411179	2.151118	1.026987	1.212724	1.440156	2.997464	2.207934	141.617920	10.641115	16.320141	27.552179	80320.000000	63.530792	1.802984	9998.000000		1
578.049500	187.815933	2.111332	1.009985	0.995745	1.349610	2.761965	2.273732	129.220688	10.232578	9.902499	22.367096	80398.000000	20.851233	1.319132	4346.979492		1
776.515869	138.051254	1.890438	0.892295	1.141791	1.194505	2.890150	2.140040	77.703033	7.803599	13.860896	15.649680	80420.000000	15.815844	1.199092	4321.062988		1
1998.854736	435.848022	2.640589	1.515918	1.677409	1.945832	3.300781	2.639335	437.107758	32.803345	47.578297	88.273834	80435.000000	92.528625	1.966276	3666.218018		1
1290.425049	109.517494	2.418890	1.254293	1.552843	1.744623	3.110733	2.039484	262.355194	17.959436	35.714405	55.542202	80451.000000	58.329193	1.765886	4436.827637		1
567.332825	142.250412	2.157549	1.066973	1.161227	1.400742	2.753838	2.153054	143.730637	11.667368	14.495301	25.161810	80525.000000	31.559025	1.499124	4600.840332		1
835.314758	161.840561	2.200608	0.938362	1.360675	1.535656	2.921850	2.209087	158.711212	8.676849	22.944326	34.328609	80542.000000	34.145699	1.533336	3906.354248		1
753.139893	145.826706	2.311612	1.197596	1.376270	1.644373	2.876876	2.163837	204.933105	15.761437	23.783199	44.093357	80570.000000	44.159340	1.645023	3402.526367		1
723.994751	156.043152	2.163772	1.020844	1.265182	1.399731	2.859735	2.193245	145.804855	10.491667	18.415447	25.103317	80595.000000	25.960772	1.414318	3276.942871		1
587.011963	210.420837	2.098325	0.945767	1.229697	1.384450	2.768647	2.323089	125.408096	8.826058	16.970596	24.235416	80632.000000	59.367977	1.773552	9998.000000		1
1996.114258	460.093658	2.610809	1.445589	1.645843	1.838915	3.300185	2.662846	408.140228	27.899029	44.242886	69.010536	80666.000000	73.759491	1.867818	3633.808105		1
1777.803223	407.527496	2.621086	1.444479	1.685555	1.944783	3.249884	2.610157	417.912842	27.827799	48.479137	88.060944	80699.000000	80.216553	1.904264	3063.774414		1
631.315369	221.429245	2.294514	1.065705	1.280707	1.529139	2.800246	2.345235	197.021729	11.633349	19.085667	33.817337	80743.000000	54.474312	1.736192	8435.746094		1
697.717896	141.824631	2.017960	0.899394	1.094244	1.403749	2.843680	2.151752	104.222176	7.932205	12.423512	25.336613	80855.000000	25.474825	1.406111	4242.392090		1
745.377075	216.955658	2.280660	1.161739	1.324388	1.572360	2.872376	2.336371	190.835999	14.512390	21.105112	37.355938	80866.000000	39.483707	1.596418	5014.346680		1
1083.680664	100.086464	2.384533	1.267788	1.531096	1.761703	3.034901	2.000375	242.399994	18.526285	33.970020	57.770107	80949.000000	59.811619	1.776786	3812.654785		1
800.151978	128.419540	2.241215	1.168787	1.290848	1.506275	2.903172	2.108631	174.266983	14.749838	19.536568	32.083015	80963.000000	37.914219	1.578802	5750.097168		1
669.952820	153.650299	2.197198	0.996481	1.216577	1.427214	2.826044	2.186533	157.470154	9.919309	16.465595	26.743212	80979.000000	30.660160	1.486574	4117.042480		1
938.011230	131.161987	2.405663	1.260073	1.481441	1.661504	2.972208	2.117808	254.485489	18.200079	30.299860	45.867409	81022.000000	54.616673	1.737325	4296.143066		1
466.164062	111.259727	1.946980	0.829699	1.254174	1.530613	2.668539	2.046338	88.507454	6.756145	17.954527	33.932251	81041.000000	33.149284	1.520474	4699.814941		1
483.966461	137.525970	2.026751	0.922904	1.074468	1.351754	2.684815	2.138385	106.353180	8.373442	11.870478	22.477814	81060.000000	25.695597	1.409859	4212.977539		1
613.773682	177.415024	2.112405	1.103010	1.383736	1.513570	2.788008	2.248990	129.540298	12.676810	24.195568	32.626465	81085.000000	53.224411	1.726111	9998.000000		1
481.422150	115.118187	1.954704	0.886729	1.153653	1.350488	2.682526	2.061144	90.095604	7.704220	14.244678	22.412373	81113.000000	20.530413	1.312398	3310.350342		1
577.861694	108.109138	1.954165	0.965444	1.154296	1.291408	2.761824	2.033862	89.983925	9.235154	14.265799	19.561762	81201.000000	19.257242	1.284594	4843.339844		1
775.436829	203.235504	2.191518	0.999454	1.273635	1.599350	2.889546	2.308000	155.424072	9.987425	18.777388	39.751179	81236.000000	40.832432	1.611005	4507.614258		1
1171.717407	180.771866	2.264645	1.074893	1.358846	1.612046	3.068823	2.257131	183.926651	11.882096	22.847900	40.930355	81273.000000	77.899307	1.891534	9998.000000		1
464.441528	81.017326	1.936164	0.953632	1.122627	1.222465	2.666931	1.908578	86.330536	8.987365	13.262545	16.690346	81316.000000	18.123642	1.258245	4337.001953		1
861.539856	97.195961	2.226944	1.137331	1.360703	1.508864	2.935275	1.987648	168.633438	13.719274	22.945763	32.274864	81347.000000	34.067009	1.532334	3563.271973		1
1327.378540	266.085144	2.469159	1.360342	1.551408	1.719722	3.122995	2.425021	294.549805	22.926718	35.596581	52.447197	81394.000000	56.338573	1.750806	3343.002197		1
509.261871	124.857903	2.156888	1.011862	1.159929	1.470426	2.706941	2.096416	143.511917	10.276897	14.452020	29.541040	81481.000000	27.105762	1.433062	3829.942139		1
601.257629	195.973679	1.952346	0.922732	1.027502	1.385740	2.779061	2.292198	89.607811	8.370128	10.653732	24.307486	81492.000000	20.612755	1.314136	3903.656982		1
1075.986572	88.229080	2.307634	1.172130	1.342962	1.557248	3.031807	1.945612	203.064346	14.863791	22.027353	36.078423	81525.000000	34.024563	1.531793	3502.694092		1
1467.693237	254.001923	2.301644	1.248393	1.417307	1.660283	3.166635	2.404837	200.282928	17.717117	26.140110	45.738605	81581.000000	65.168350	1.814037	6796.928711		1
1147.452637	287.471985	2.281106	1.134267	1.454764	1.601860	3.059735	2.458596	191.032196	13.622809	28.494705	39.981602	81636.000000	64.462685	1.809308	9223.811523		1
425.952057	105.821426	1.930482	0.822147	0.803756	1.168184	2.629361	2.024574	85.208374	6.639677	6.364378	14.729355	81671.000000	16.906256	1.228047	6013.760254		1
587.440430	159.464203	2.206875	1.112497	1.349478	1.505298	2.768964	2.202663	161.018097	12.956781	22.360308	32.010906	81718.000000	33.416981	1.523967	4585.449219		1
677.636108	216.121017	2.299311	1.189548	1.445683	1.640481	2.830997	2.334697	199.209991	15.472044	27.905058	43.699955	81772.000000	37.152412	1.569987	3737.947021		1
1037.488403	174.831924	2.340243	1.226138	1.453903	1.675317	3.015983	2.242621	218.898529	16.832088	28.438248	47.349670	81781.000000	46.496449	1.667420	3829.130371		1
410.796997	77.255211	1.985133	0.905306	1.250115	1.279908	2.613627	1.887928	96.634659	8.040927	17.787510	19.050571	81792.000000	16.223349	1.210140	3520.706055		1
570.047546	152.085358	2.047572	0.954606	1.253679	1.382963	2.755911	2.182087	111.576309	9.007528	17.934084	24.152527	81829.000000	26.128336	1.417112	3942.576904		1
360.479523	81.322685	1.939757	0.843280	1.103768	1.346243	2.556881	1.910212	87.047630	6.970755	12.698970	22.194370	81858.000000	25.386213	1.404598	5578.880859		1
394.509735	104.021301	1.793469	0.660978	1.145486	1.219530	2.596058	2.017122	62.153973	4.581183	13.979321	16.577911	81908.000000	17.611778	1.245803	4903.623535		1
957.688049	227.185684	2.378565	1.256440	1.392845	1.659338	2.981224	2.356381	239.092133	18.048435	24.708435	45.639225	81962.000000	91.219101	1.960086	9998.000000		1
680.154663	37.434677	2.122766	0.985860	1.190708	1.379603	2.832608	1.573274	132.667770	9.679665	15.513449	23.966385	82012.000000	24.525248	1.389613	3344.439697		0
1506.131958	498.498413	2.648647	1.537503	1.698631	1.913445	3.177863	2.697664	445.293976	34.474903	49.960999	81.930344	82059.000000	76.826736	1.885512	3401.238037		1
438.393402	64.826385	1.844936	0.767295	1.116040	1.212946	2.641864	1.811752	69.973900	5.851871	13.062908	16.328485	82081.000000	16.841805	1.226389	4135.786133		1
1936.975830	198.679596	2.494070	1.354944	1.573364	1.844162	3.287124	2.298153	311.939362	22.643513	37.442463	69.849289	82113.000000	68.318130	1.834536	3490.440186		1
933.708801	143.224640	2.381222	1.265854	1.494633	1.723552	2.970212	2.156018	240.559021	18.443954	31.234400	52.911789	82134.000000	79.365395	1.899631	9670.921875		1
1104.874146	279.194000	2.331777	1.219568	1.316490	1.574697	3.043313	2.445906	214.672897	16.579388	20.724804	37.557533	82162.000000	39.951557	1.601534	3665.343018		1
600.144653	192.586090	2.201028	0.978011	0.877353	1.175834	2.778256	2.284625	158.864853	9.506300	7.539679	14.991118	82175.000000	16.826357	1.225990	4774.346191		1
636.790894	120.961395	2.209543	1.195782	1.387028	1.547869	2.803997	2.082647	162.010284	15.695757	24.379673	35.307705	82206.000000	39.047356	1.591592	5373.883789		1
1703.264526	287.818848	2.525062	1.411364	1.647819	1.883509	3.231282	2.459119	335.013550	25.784836	44.444557	76.473190	82263.000000	142.664856	2.154317	9998.000000		1
541.966675	156.568588	1.838769	0.834936	1.142958	1.380273	2.733973	2.194705	68.987213	6.838116	13.898188	24.003439	82291.000000	20.656744	1.315062	3335.580322		1
510.646881	88.228996	1.933449	0.860463	1.224501	1.278886	2.708121	1.945611	85.792435	7.252082	16.768764	19.005774	82336.000000	19.520298	1.290486	3603.634033		1
729.411987	96.319954	2.265371	1.196377	1.352148	1.502696	2.862973	1.983716	184.234528	15.717278	22.498217	31.819695	82379.000000	53.930229	1.731832	8735.150391		1
623.964478	181.106064	2.326661	1.160083	1.380656	1.517550	2.795160	2.257933	212.158951	14.457170	24.024599	32.926838	82417.000000	38.727303	1.588017	6015.314453		1
677.607117	198.843658	2.264475	1.167859	1.308919	1.539046	2.830978	2.298512	183.854660	14.718335	20.366617	34.597637	82474.000000	34.175705	1.533718	4207.331543		1
800.030151	208.553314	2.169573	1.069935	1.371287	1.517309	2.903106	2.319217	147.765533	11.747222	23.511852	32.908554	82536.000000	80.506981	1.905833	9998.000000		1
649.097229	127.452576	2.134541	0.947373	1.278891	1.449153	2.812310	2.105349	136.314178	8.858759	19.006012	28.128891	82551.000000	30.240147	1.480584	3846.625000		1
2095.312012	547.516235	2.713503	1.604558	1.793092	2.023477	3.321249	2.738397	517.014832	40.230747	62.100109	105.554512	82600.000000	108.754959	2.036449	3381.416748		1
729.412231	177.606308	2.243785	1.191120	1.370522	1.648490	2.862973	2.249458	175.301178	15.528142	23.470488	44.513275	82657.000000	49.300236	1.692849	4835.137207		1
531.303589	142.574814	2.230399	1.041761	1.240220	1.523817	2.725343	2.154043	169.980591	11.009325	17.386799	33.405407	82708.000000	37.777645	1.577235	5683.617188		1
1376.646118	443.651031	2.456586	1.319868	1.573702	1.817608	3.138822	2.647042	286.144714	20.886631	37.471569	65.706383	82747.000000	65.559563	1.816636	4435.662109		1
377.167938	126.298477	1.842360	0.702646	1.004854	1.261896	2.576535	2.101398	69.560013	5.042503	10.112397	18.276619	82770.000000	22.759552	1.357164	6039.801758		1
1217.953125	195.994522	2.351197	1.237158	1.355931	1.592912	3.085631	2.292244	224.489914	17.264662	22.695059	39.166283	82805.000000	66.338623	1.821766	8932.674805		1
600.838684	36.895496	1.906820	0.798678	1.177245	1.275316	2.778758	1.566973	80.690117	6.290392	15.039910	18.850216	82817.000000	19.609400	1.292464	3556.262451		0
1311.380249	119.729996	2.272890	1.247215	1.384365	1.635410	3.117729	2.078203	187.452026	17.669125	24.230625	43.192677	82868.000000	57.646244	1.760771	7379.762207		1
436.713348	117.150604	1.996042	0.942485	1.107250	1.290161	2.640197	2.068744	99.092712	8.759619	12.801184	19.505663	82890.000000	20.410252	1.309848	3637.843750		1
871.347290	150.396698	2.205434	1.137136	1.275960	1.458802	2.940191	2.177238	160.484940	13.713124	18.878164	28.760900	82969.000000	27.409678	1.437904	3530.039551		1
321.441589	84.885567	1.909958	0.913086	0.987516	1.318146	2.507102	1.928834	81.275215	8.186262	9.716638	20.803940	82985.000000	23.310936	1.367560	4931.762695		1
584.989258	302.814362	2.272813	1.165890	1.366426	1.514481	2.767148	2.481176	187.418777	14.651776	23.250170	32.694981	83014.000000	44.103195	1.644470	6894.877441		1
1394.971680	222.028183	2.402724	1.324317	1.409516	1.680054	3.144565	2.346408	252.768890	21.101679	25.675316	47.868927	83033.000000	45.032711	1.653528	3261.327881		1
203.192947	91.493698	1.648548	0.527973	0.914830	0.926729	2.307909	1.961391	44.519264	3.372662	8.219203	8.447507	83057.000000	7.919148	0.898678	6237.315918		1
555.956726	204.592712	2.087221	1.023259	1.332340	1.544168	2.745041	2.310890	122.242142	10.550160	21.495123	35.008053	83074.000000	36.669312	1.564303	4097.354492		1
535.481750	104.074806	1.989113	0.866949	1.027485	1.349088	2.728745	2.017346	97.524284	7.361204	10.653333	22.340265	83088.000000	21.338966	1.329173	4563.566406		1
413.166748	168.762878	2.081368	0.998125	1.158620	1.303491	2.616125	2.227277	120.605881	9.956921	14.408539	20.113676	83136.000000	23.047747	1.362628	5931.717285		1
532.670471	204.446945	1.995259	0.905239	1.217276	1.395565	2.726459	2.310581	98.914230	8.039689	16.492107	24.863672	83156.000000	26.138985	1.417289	4615.853516		1
471.663086	126.481430	2.023216	0.925643	1.029044	1.246242	2.673632	2.102027	105.491066	8.426425	10.691623	17.629597	83178.000000	17.861101	1.251908	4976.350098		1
3252.254883	618.298340	2.876512	1.738535	1.954823	2.216437	3.512185	2.791198	752.510071	54.769051	90.120316	164.602859	83246.000000	168.718384	2.227162	3939.137207		1
622.279968	89.875801	1.878318	0.862966	1.136219	1.267388	2.793986	1.953643	75.564606	7.294006	13.684177	18.509197	83278.000000	38.601147	1.586600	9998.000000		1
1427.251099	302.615784	2.467716	1.340809	1.571267	1.778284	3.154500	2.480891	293.572876	21.918432	37.262070	60.018299	83333.000000	55.548203	1.744670	3076.858887		1
479.551788	144.443741	2.036023	0.967622	1.125742	1.427887	2.680835	2.159699	108.648361	9.281590	13.358011	26.784737	83365.000000	27.220884	1.434902	5462.689453		1
1564.467041	278.926575	2.496330	1.399502	1.607701	1.807402	3.194366	2.445490	313.566711	25.090061	40.522934	64.180283	83412.000000	85.209564	1.930488	7479.727539		1
2067.069580	461.416077	2.698934	1.650697	1.897397	2.013578	3.315355	2.664093	499.958099	44.740101	78.958153	103.175880	83492.000000	120.241302	2.080054	5493.776367		1
2132.291992	578.101624	2.822211	1.700080	1.898277	2.096843	3.328847	2.762004	664.066162	50.127937	79.118378	124.980759	83528.000000	115.359505	2.062053	3586.538818		1
668.925903	160.212845	1.983855	1.018641	0.978168	1.272115	2.825378	2.204697	96.350777	10.438563	9.509734	18.711788	83581.000000	19.867174	1.298136	3414.386963		1
315.896240	72.953598	1.908234	0.779873	1.013603	1.045336	2.499544	1.863047	80.953201	6.023838	10.318183	11.100320	83680.000000	12.426337	1.094343	5352.501465		1
1008.032104	168.236115	2.253759	1.212093	1.382958	1.589557	3.003474	2.225919	179.373810	16.296463	24.152287	38.864872	83713.000000	93.849243	1.972431	9998.000000		1
424.717896	21.739918	1.992323	1.042098	1.054055	1.237286	2.628101	1.337258	98.247726	11.017869	11.325430	17.269732	83753.000000	18.640879	1.270466	4571.449707		0
524.913940	175.109207	2.126865	1.067298	1.249161	1.523445	2.720088	2.243309	133.926163	11.676111	17.748461	33.376820	83772.000000	31.846565	1.503063	3177.132812		1
646.924805	119.211853	1.949587	0.979910	0.872557	1.159290	2.810854	2.076319	89.040443	9.547944	7.456870	14.430779	83782.000000	15.240216	1.182991	5132.421387		1
539.346436	101.367851	2.067244	0.968022	1.201158	1.246674	2.731868	2.005900	116.746460	9.290133	15.891241	17.647125	83823.000000	21.642313	1.335304	4064.652832		1
1030.044067	171.095032	2.309151	1.258173	1.483235	1.665923	3.012856	2.233238	203.775085	18.120625	30.425272	46.336475	83863.000000	48.865917	1.689006	4187.226562		1
682.168884	219.642853	2.322153	1.212434	1.459698	1.680304	2.833892	2.341717	209.967743	16.309240	28.820272	47.896557	83907.000000	49.895309	1.698060	4310.473145		1
429.692444	90.828590	2.012186	0.947326	1.057580	1.324390	2.633158	1.958223	102.845596	8.857800	11.417742	21.105232	83990.000000	22.685900	1.355756	4373.595703		1
1377.140137	246.679489	2.352021	1.209391	1.517933	1.615652	3.138978	2.392133	224.916565	16.195368	32.955868	41.271694	84017.000000	42.092621	1.624206	3654.169189		1
850.417053	221.674591	2.324111	1.222271	1.509553	1.760083	2.929632	2.345716	210.916611	16.682880	32.326092	57.555019	84063.000000	56.510445	1.752129	3632.413574		1
798.174988	143.910995	2.044060	1.021972	1.231104	1.433650	2.902098	2.158094	110.677544	10.518937	17.025656	27.142525	84098.000000	26.835293	1.428706	4279.397949		1
876.822266	226.897568	2.208831	1.038177	1.277050	1.367521	2.942912	2.355830	161.745209	10.918850	18.925598	23.308863	84115.000000	25.447996	1.405654	4668.978516		1
948.404297	289.553772	2.456029	1.245243	1.500896	1.750565	2.976994	2.461729	285.778168	17.589071	31.688093	56.307369	84174.000000	54.159004	1.733671	4962.574219		1
871.762512	162.900513	2.092181	1.016893	1.240481	1.533364	2.940398	2.211922	123.646225	10.396640	17.397261	34.147896	84196.000000	0.000000	0.000000	0.000000		1
343.485168	100.308617	1.900271	0.867930	1.226485	1.488653	2.535908	2.001338	79.482475	7.377854	16.845545	30.807257	84239.000000	33.471519	1.524675	4691.942383		1
625.743469	172.546600	2.288654	1.109083	1.362113	1.607395	2.796396	2.236906	194.381226	12.855326	23.020428	40.494427	84264.000000	48.384499	1.684706	5225.209961		1
763.138123	184.932495	2.151527	0.977705	1.389637	1.416554	2.882603	2.267013	141.751312	9.499593	24.526566	26.094831	84277.000000	30.194651	1.479930	4115.472656		1
1643.132080	389.539978	2.504975	1.372353	1.537772	1.819531	3.215672	2.590552	319.871246	23.569668	34.496223	65.997978	84290.000000	63.850647	1.805165	4040.009277		1
590.045166	138.611511	2.039549	0.999005	1.163612	1.399718	2.770885	2.141799	109.534111	9.977123	14.575116	25.102558	84322.000000	30.393232	1.482777	6912.919922		1
918.716736	155.434021	2.229473	1.202258	1.277515	1.464116	2.963182	2.191546	169.618561	15.931567	18.945883	29.114937	84340.000000	29.403103	1.468393	3332.115479		1
756.194397	162.460709	2.178790	1.076001	1.212350	1.518179	2.878633	2.210748	150.934845	11.912441	16.306086	32.974552	84387.000000	46.240326	1.665021	6522.882324		1
279.346771	99.134071	1.799742	0.810633	1.011454	1.070394	2.446144	1.996223	63.058205	6.465953	10.267236	11.759640	84409.000000	13.520614	1.130996	4918.531738		1
717.030579	148.747711	2.161622	1.113297	1.263143	1.515933	2.855538	2.172450	145.084885	12.980658	18.329165	32.804501	84452.000000	50.797688	1.705844	9417.529297		1
705.458740	191.354614	2.350094	1.161248	1.490891	1.623326	2.848472	2.281839	223.920746	14.495980	30.966406	42.007393	84487.000000	44.677448	1.650088	4083.589600		1
740.690063	141.698654	2.151032	0.968350	1.160835	1.345503	2.869637	2.151366	141.589935	9.297161	14.482205	22.156599	84515.000000	20.912502	1.320406	3801.141113		1
1056.924438	213.174377	2.278681	1.109863	1.356042	1.594622	3.024044	2.328735	189.968292	12.878444	22.700848	39.320763	84531.000000	39.902485	1.601000	4583.089355		1
664.006409	154.623016	2.036268	0.901157	1.254639	1.408562	2.822172	2.189274	108.709610	7.964466	17.973770	25.618979	84624.000000	27.419289	1.438056	3940.003662		1
676.194275	148.872757	2.181184	1.058327	1.399083	1.550320	2.830071	2.172815	151.769440	11.437386	25.065865	35.507504	84642.000000	39.278183	1.594151	3278.356445		1
476.938293	150.743439	2.068909	0.859953	1.075118	1.275723	2.678462	2.178238	117.195007	7.243578	11.888246	18.867865	84651.000000	19.469284	1.289350	4324.588867		1
339.008179	114.400894	1.873601	0.902591	1.119908	1.318136	2.530210	2.058429	74.748169	7.990818	13.179775	20.803501	84677.000000	17.162224	1.234574	5569.470703		1
477.447998	183.306656	1.921544	0.848993	0.959784	1.164992	2.678926	2.263178	83.472572	7.063066	9.115571	14.621511	84717.000000	23.091423	1.363451	9998.000000		1
395.143799	90.354012	1.923412	0.848861	0.909835	1.248869	2.596755	1.955947	83.832359	7.060910	8.125214	17.736563	84756.000000	19.274530	1.284984	5119.373535		1
552.422424	150.472961	2.151522	1.013566	1.032357	1.309891	2.742271	2.177459	141.749634	10.317305	10.773514	20.412252	84826.000000	20.631544	1.314532	3718.435791		1
757.053162	165.549973	2.111907	0.954419	1.308329	1.480666	2.879126	2.218929	129.391724	9.003655	20.338987	30.245878	84865.000000	25.550758	1.407404	3778.384521		1
679.731018	156.268906	2.264038	1.163411	1.363729	1.694188	2.832337	2.193872	183.669876	14.568368	23.106232	49.452446	84907.000000	76.297333	1.882509	9998.000000		1
342.626801	80.725571	1.986541	0.902183	1.160790	1.305379	2.534821	1.907011	96.948410	7.983312	14.480728	20.201277	85028.000000	23.709629	1.374925	5459.137695		1
1404.708008	238.528168	2.429383	1.301072	1.539787	1.797540	3.147586	2.377540	268.771454	20.001921	34.656693	62.739307	85050.000000	58.850033	1.769747	4295.343262		1
979.734985	280.862549	2.377794	1.217950	1.500753	1.619610	2.991109	2.448494	238.668060	16.517700	31.677633	41.649567	85063.000000	43.340870	1.636898	3966.610107		1
1275.551147	318.465973	2.388998	1.227857	1.478892	1.749469	3.105698	2.503063	244.905273	16.898848	30.122543	56.165390	85174.000000	57.816788	1.762054	3809.350830		1
754.291016	199.453308	2.098242	1.092078	1.190836	1.458161	2.877539	2.299841	125.384064	12.361704	15.518000	28.718458	85301.000000	32.728378	1.514925	4302.744629		1
2082.089355	447.085510	2.551320	1.423737	1.673701	1.890700	3.318499	2.650391	355.893066	26.529961	47.173832	77.749832	85321.000000	70.507736	1.848237	3082.602783		1
635.025024	168.097580	2.158444	1.040905	1.327962	1.563587	2.802791	2.225561	144.027100	10.987644	21.279514	36.608940	85395.000000	39.742588	1.599256	3399.267822		1
541.380249	112.005493	1.995941	1.008843	1.203291	1.302691	2.733502	2.049239	99.069672	10.205708	15.969499	20.076624	85406.000000	20.830708	1.318704	3358.387207		1
899.287598	153.384506	2.166260	1.047416	1.256141	1.424378	2.953899	2.185781	146.642578	11.153623	18.036018	26.569168	85431.000000	47.139664	1.673386	9688.959961		1
463.217102	192.947784	2.134631	1.058898	1.314844	1.463252	2.665785	2.285440	136.342316	11.452438	20.646387	29.057081	85476.000000	35.155090	1.545988	6438.729004		1
1871.446777	395.197052	2.606901	1.487519	1.753399	1.955939	3.272177	2.596814	404.483978	30.726883	56.676022	90.352219	85534.000000	107.097054	2.029778	5927.187012		1
641.920532	184.264832	2.033099	1.120185	1.242363	1.455616	2.807481	2.265442	107.919243	13.188200	17.472803	28.550682	85590.000000	27.958912	1.446520	4201.710449		1
356.063538	174.482437	1.858930	0.606275	1.038244	1.341150	2.551528	2.241752	72.265411	4.039010	10.920527	21.935600	85601.000000	22.330099	1.348891	5685.792480		1
855.612549	285.511627	2.350664	1.227241	1.451168	1.731470	2.932277	2.455624	224.214447	16.874891	28.259733	53.885300	85658.000000	62.805164	1.797995	5399.439453		1
334.491516	116.923180	1.911525	0.804401	0.988500	1.086239	2.524385	2.067901	81.568916	6.373841	9.738677	12.196605	85695.000000	15.845808	1.199914	5556.815430		1
1661.878662	249.898193	2.519676	1.412511	1.635663	1.871660	3.220599	2.397763	330.884247	25.852993	43.217873	74.414940	85713.000000	79.591408	1.900866	4475.255371		1
565.550964	203.703583	2.143758	1.109850	1.187475	1.477491	2.752472	2.308999	139.238007	12.878044	15.398377	30.025518	85741.000000	36.069321	1.557138	8478.654297		1
1430.432495	373.226318	2.477368	1.408266	1.606007	1.817654	3.155467	2.571972	300.170532	25.601530	40.365223	65.713417	85799.000000	60.533596	1.781996	3092.419189		1
663.511963	56.760029	2.114792	0.988603	1.098461	1.344445	2.821849	1.754043	130.254242	9.740993	12.544731	22.102697	85823.000000	21.564758	1.333745	3988.166748		1
1108.866821	251.094406	2.372207	1.238085	1.509339	1.737957	3.044879	2.399837	235.616974	17.301554	32.310162	54.696144	85911.000000	76.572891	1.884075	6246.811523		1
479.501801	150.300842	2.188538	1.036737	1.345292	1.456894	2.680790	2.176961	154.361008	10.882715	22.145819	28.634809	85975.000000	26.986107	1.431140	3273.018066		1
314.013916	122.713127	1.885607	0.847666	1.197756	1.250809	2.496949	2.088891	76.843437	7.041506	15.767266	17.815939	85986.000000	19.773375	1.296081	5652.521973		1
817.425415	151.485443	2.320147	1.201527	1.318246	1.544294	2.912448	2.180371	209.000381	15.904737	20.808731	35.018192	86036.000000	66.819756	1.824905	9998.000000		1
758.544556	135.311722	2.169198	1.189506	1.321803	1.440971	2.879981	2.131335	147.638046	15.470567	20.979860	27.603966	86089.000000	26.630396	1.425378	3085.303467		1
164.006012	58.709957	1.685958	0.842304	1.102627	1.255879	2.214860	1.768712	48.524174	6.955103	12.665631	18.025158	86123.000000	128.586777	2.109196	9998.000000		1
571.235413	168.056442	2.161556	1.071487	1.339116	1.586451	2.756815	2.225455	145.062729	11.789266	21.833147	38.587898	86131.000000	46.467861	1.667153	4757.613281		1
2034.192505	402.683594	2.412288	1.261631	1.547814	1.698577	3.308392	2.604964	258.397217	18.265480	35.303154	49.954773	86170.000000	51.238506	1.709597	4944.713867		1
723.438538	97.201828	2.034927	0.937262	1.238834	1.400477	2.859402	1.987674	108.374458	8.654890	17.331419	25.146479	86182.000000	24.970171	1.397421	2970.306396		1
416.947784	146.005493	1.975094	0.813711	1.174621	1.250916	2.620082	2.164369	94.426559	6.511950	14.949315	17.820330	86194.000000	22.091354	1.344222	6239.050293		1
538.708679	82.938789	2.132924	1.027507	1.106642	1.345191	2.731354	1.918758	135.807419	10.653852	12.783257	22.140707	86247.000000	23.472038	1.370551	5749.875488		1
721.780151	109.848419	2.183136	1.084001	1.334189	1.513815	2.858405	2.040794	152.452850	12.133919	21.586836	32.644871	86283.000000	39.662735	1.598383	4853.857422		1
957.356201	290.137756	2.498623	1.434741	1.660426	1.767245	2.981074	2.462604	315.226501	27.210762	45.753735	58.511959	86368.000000	107.121719	2.029877	9998.000000		1
746.551025	147.258652	2.146641	1.079492	1.330316	1.518709	2.873060	2.168081	140.165604	12.008587	21.395185	33.014839	86378.000000	37.886467	1.578484	4863.529297		1
471.685211	127.580704	2.010819	1.019175	1.224448	1.349878	2.673652	2.105785	102.522545	10.451420	16.766727	22.380911	86397.000000	24.492224	1.389028	4786.943359		1
1073.915405	148.412430	2.397238	1.318336	1.526340	1.747882	3.030970	2.171470	249.596344	20.813044	33.600094	55.960564	86421.000000	62.296783	1.794466	4106.609863		1
411.762665	86.749413	1.872234	0.860733	0.865202	1.265874	2.614647	1.938267	74.513283	7.256594	7.331658	18.444794	86503.000000	16.503716	1.217582	4368.217773		1
545.784363	154.330353	2.309563	1.226886	1.288452	1.610730	2.737021	2.188451	203.968369	16.861116	19.429083	40.806538	86512.000000	40.941063	1.612159	3330.701904		1
964.214722	324.735596	2.403919	1.299652	1.516695	1.706367	2.984174	2.511530	253.465622	19.936640	32.862118	50.858925	86528.000000	55.958519	1.747866	4784.924316		1
631.683960	205.547134	2.237660	1.017610	1.246157	1.455596	2.800500	2.312912	172.846329	10.413809	17.626123	28.549366	86556.000000	30.197697	1.479974	3894.623535		1
693.131775	164.219223	2.130992	0.940459	1.167901	1.484718	2.840816	2.215424	135.204865	8.718853	14.719772	30.529402	86597.000000	29.060684	1.463306	3884.857178		1
582.803101	145.388931	2.025334	0.970926	1.101914	1.398740	2.765522	2.162531	106.006927	9.352460	12.644869	25.046101	86655.000000	26.850548	1.428953	4401.553711		1
535.877258	69.272972	2.040089	0.975511	1.424404	1.434887	2.729065	1.840564	109.670303	9.451719	26.570766	27.219944	86676.000000	26.531034	1.423754	3580.901123		1
621.593201	140.234482	2.244485	1.104752	1.127917	1.448208	2.793506	2.146855	175.584152	12.727757	13.425089	28.067762	86709.000000	35.690346	1.552551	5312.338379		1
547.787659	60.513954	1.908121	0.755658	0.932110	1.089923	2.738612	1.781856	80.932198	5.697152	8.552835	12.300495	86744.000000	13.611131	1.133894	4429.891113		1
739.622192	151.362427	2.114718	1.061409	1.291940	1.433916	2.869010	2.180018	130.232040	11.518838	19.585758	27.159136	86775.000000	26.219452	1.418624	3771.134033		1
494.202789	140.947266	2.119441	0.981321	1.163122	1.183745	2.693905	2.149057	131.656006	9.579008	14.558666	15.266697	86793.000000	18.033667	1.256084	3149.703613		1
1183.019409	127.606056	2.379050	1.239256	1.511855	1.639472	3.072992	2.105871	239.358932	17.348269	32.497860	43.598537	86821.000000	41.975815	1.622999	3834.509277		1
1753.250854	386.420380	2.631465	1.494155	1.717603	1.913734	3.243844	2.587060	428.020905	31.200062	52.191898	81.984924	86842.000000	80.171600	1.904021	3548.437744		1
360.424255	186.013611	2.156571	0.975799	1.243992	1.429238	2.556814	2.269545	143.407104	9.457988	17.538483	26.868145	86872.000000	40.976048	1.612530	8284.206055		1
665.828003	146.560730	2.283012	1.112422	1.210946	1.477298	2.823362	2.166018	191.872223	12.954545	16.253462	30.012222	86887.000000	32.950356	1.517860	4543.158691		1
[truncated: 3,001 more rows]
