# Supplementary material for: Distinct elongation stalls during translation are linked with distinct pathways for mRNA degradation
Source: eLife. 2022 Jul 27;11:e76038. doi: 10.7554/eLife.76038 (PMC9352352; doi:10.7554/eLife.76038)
Supplement: Figure 1—figure supplement 1—source data 1. [file elife-76038-fig1-figsupp1-data1.zip › S1A_flow_cytometry_data/list_mode_data.WT_CGA.CSV]

FSC-HLin	SSC-HLin	GRN-HLog	YEL-HLog	RED-HLog	RED2-HLog	FSC-HLog	SSC-HLog	GRN-HLin	YEL-HLin	RED-HLin	RED2-HLin	TIME	RED2-ALin	RED2-ALog	RED2-W		P01.R1
1363.718140	280.250244	2.661061	1.501330	1.802672	2.023844	3.134725	2.447546	458.206390	31.719795	63.485149	105.643669	72.000000	104.792511	2.020330	4672.190430		1
1277.987793	164.195190	2.468631	1.336336	1.516470	1.728955	3.106527	2.215360	294.192139	21.693842	32.845066	53.574104	114.000000	55.661720	1.745557	3773.769531		1
1745.652222	406.933044	2.574312	1.475076	1.663064	1.858495	3.241958	2.609523	375.242554	29.859022	46.032391	72.193024	140.000000	72.526939	1.860499	3775.698975		1
1193.957397	245.243149	2.416884	1.328478	1.563671	1.816085	3.076989	2.389597	261.146362	21.304829	36.615967	65.476448	188.000000	76.901031	1.885932	5313.646973		1
769.196289	193.059189	2.085647	1.120762	1.103296	1.437126	2.886037	2.285691	121.799866	13.205728	12.685155	27.360609	231.000000	24.158772	1.383075	3808.689453		1
645.785645	139.719421	2.230522	1.100253	1.452896	1.655662	2.810088	2.145257	170.028503	12.596597	28.372368	45.254566	284.000000	46.572563	1.668130	3604.665039		1
1520.224854	290.555573	2.535402	1.420906	1.678372	1.897050	3.181908	2.463229	343.085236	26.357594	47.683903	78.895187	309.000000	90.390152	1.956121	5112.389160		1
806.726318	230.911789	2.335581	1.209678	1.412383	1.624792	2.906726	2.363446	216.561264	16.206068	25.845406	42.149494	377.000000	42.815651	1.631603	3530.458008		1
1124.508423	277.688568	2.667329	1.515542	1.797044	2.003489	3.050963	2.443558	464.867615	32.774956	62.667755	100.806511	412.000000	156.421097	2.194295	9998.000000		1
445.706177	50.908836	1.965070	0.876549	1.093472	1.212097	2.649049	1.706793	92.272079	7.525744	12.401432	16.296583	433.000000	20.474789	1.311219	4837.611816		1
1419.382690	519.689758	2.667569	1.590952	1.687811	1.938085	3.152100	2.715744	465.123810	38.989845	48.731678	86.713234	473.000000	93.319519	1.969972	4752.490723		1
730.089539	153.627579	2.103004	0.962566	1.144573	1.299604	2.863376	2.186469	126.766510	9.174145	13.949973	19.934443	536.000000	31.990150	1.505016	7681.815918		1
980.528442	293.828491	2.242675	1.178298	1.433926	1.650817	2.991460	2.468094	174.853714	15.076404	27.159775	44.752438	571.000000	80.830414	1.907575	9998.000000		1
606.283813	225.754852	2.092550	1.048658	1.201697	1.424143	2.782676	2.353637	123.751274	11.185564	15.910965	26.554794	595.000000	27.162931	1.433977	3935.891602		1
1285.395752	212.150162	2.378827	1.246948	1.417594	1.675166	3.109037	2.326643	239.235992	17.658266	26.157358	47.333263	612.000000	47.986824	1.681122	4166.726074		1
472.501099	120.321274	1.973773	0.883403	0.977113	1.314696	2.674403	2.080343	94.139679	7.645447	9.486656	20.639360	659.000000	19.663107	1.293652	4038.360840		1
1024.502808	144.471481	2.400446	1.227766	1.471684	1.775656	3.010513	2.159782	251.447006	16.895294	29.626724	59.656235	670.000000	56.654343	1.753233	3307.426758		1
648.171143	105.016487	2.117318	0.896393	1.061272	1.375617	2.811690	2.021257	131.014023	7.877584	11.515204	23.747423	689.000000	23.673094	1.374255	3493.714355		1
907.925842	133.431534	2.276745	1.188705	1.339759	1.590836	2.958050	2.125258	189.123428	15.442059	21.865488	38.979465	726.000000	41.674816	1.619874	5005.001953		1
639.844727	152.725754	2.069343	0.962821	1.119211	1.382392	2.806075	2.183912	117.312195	9.179535	13.158653	24.120825	804.000000	30.300129	1.481444	5037.167480		1
818.717102	168.821732	2.229828	1.130607	1.400549	1.623848	2.913134	2.227428	169.756958	13.508497	25.150631	42.057941	875.000000	45.137032	1.654533	4433.894531		1
467.047974	95.571678	1.931769	0.745200	1.050948	1.349846	2.669362	1.980329	85.461235	5.561599	11.244697	22.379274	885.000000	22.407181	1.350387	3871.468750		1
1388.083740	241.841736	2.374947	1.214424	1.443130	1.674757	3.142416	2.383531	237.108353	16.384144	27.741516	47.288704	905.000000	83.484024	1.921603	9998.000000		1
523.138672	208.052856	2.240074	0.997756	1.160751	1.435971	2.718617	2.318174	173.809692	9.948456	14.479410	27.287981	1007.000000	23.932077	1.378980	3828.353271		1
786.468689	191.728043	2.351429	1.223930	1.427038	1.693760	2.895681	2.282686	224.610123	16.746723	26.732431	49.403774	1029.000000	82.135101	1.914529	9076.301758		1
1955.994507	243.510620	2.630850	1.491638	1.722933	1.874182	3.291368	2.386518	427.415619	31.019711	52.836407	74.848351	1153.000000	100.108192	2.000470	7094.103027		1
644.313232	318.784515	2.236513	1.181692	1.402156	1.529732	2.809097	2.503497	172.390442	15.194709	25.243900	33.863533	1175.000000	41.270912	1.615644	5143.602539		1
576.165466	100.371864	2.220948	1.067080	1.286964	1.400168	2.760547	2.001612	166.321411	11.670242	19.362604	25.128590	1217.000000	35.352642	1.548422	9998.000000		1
370.194702	131.748398	2.062687	0.955404	1.272593	1.413137	2.568430	2.119745	115.527840	9.024097	18.732391	25.890324	1254.000000	31.403866	1.496983	4954.045410		1
1952.464600	258.696259	2.522012	1.392138	1.643883	1.809995	3.290583	2.412790	332.668854	24.668228	44.043568	64.564621	1271.000000	90.894203	1.958536	6846.652344		1
2965.271973	778.247070	2.891054	1.776578	2.095426	2.320349	3.472064	2.891118	778.132996	59.783047	124.573616	209.097641	1427.000000	205.956512	2.313776	3370.465820		1
745.927429	253.775620	2.506988	1.394820	1.615457	1.810232	2.872697	2.404450	321.357269	24.821070	41.253128	64.599876	1458.000000	67.891037	1.831813	3909.536621		1
1352.041504	633.275208	2.729701	1.747709	1.899686	2.076485	3.130990	2.801593	536.662354	55.938282	79.375351	119.257294	1517.000000	124.906013	2.096583	4451.538086		1
920.840698	163.663086	2.225758	1.192013	1.319743	1.515273	2.964185	2.213951	168.173798	15.560123	20.880602	32.754673	1553.000000	35.824104	1.554175	3862.713135		1
532.151367	139.732193	1.936282	0.737480	1.077583	1.179231	2.726035	2.145297	86.353813	5.463617	11.955922	15.108825	1566.000000	13.309793	1.124171	4544.796387		1
541.647644	115.035095	2.132442	1.047556	1.385898	1.521560	2.733717	2.060830	135.657089	11.157216	24.316309	33.232243	1582.000000	32.840515	1.516410	3539.298340		1
1678.407227	508.325348	2.806884	1.659808	1.852898	2.067495	3.224897	2.706142	641.038452	45.688576	71.268547	116.814056	1639.000000	113.153214	2.053667	4173.339844		1
618.314941	214.671097	2.360937	1.164502	1.496134	1.646766	2.791210	2.331774	229.581726	14.605021	31.342522	44.336956	1667.000000	65.731529	1.817774	9998.000000		1
974.661621	261.755493	2.307574	1.312906	1.510869	1.777613	2.988854	2.417896	203.036224	20.554474	32.424152	59.925747	1767.000000	60.958054	1.785031	3598.239746		1
548.660645	127.097702	2.028195	0.998527	1.147096	1.358427	2.739304	2.104138	106.707611	9.966144	14.031226	22.825861	1844.000000	21.882559	1.340098	3540.795166		1
866.052551	255.175873	2.430145	1.295122	1.511934	1.685173	2.937544	2.406840	269.243530	19.729774	32.503807	48.436535	1894.000000	51.024387	1.707778	4370.991211		1
768.851929	191.728928	2.121855	1.040451	1.260400	1.361245	2.885843	2.282688	132.389954	10.976185	18.213774	22.974430	1912.000000	21.462458	1.331679	3547.537842		1
618.918213	153.220123	2.097623	0.934210	1.228769	1.483525	2.791633	2.185316	125.205345	8.594280	16.934383	30.445635	1946.000000	29.102856	1.463936	3950.889160		1
641.666504	182.708908	2.177006	1.031270	1.326864	1.553949	2.807309	2.261760	150.316254	10.746563	21.225813	35.805439	2004.000000	49.580200	1.695308	8589.451172		1
398.042603	92.562355	1.950290	0.945710	1.137546	1.427317	2.599930	1.966434	89.184700	8.824901	13.726061	26.749561	2025.000000	26.487600	1.423043	4242.985840		1
909.446899	184.370239	2.172532	1.082432	1.301124	1.489465	2.958777	2.265691	148.775848	12.090158	20.004316	30.864912	2051.000000	37.178761	1.570295	5450.430664		1
886.493774	200.215851	2.285982	1.195108	1.426197	1.610700	2.947676	2.301498	193.188629	15.671401	26.680685	40.803703	2090.000000	43.159142	1.635073	3617.371826		1
965.382080	93.660912	2.254501	1.206224	1.371087	1.600645	2.984699	1.971558	179.680527	16.077702	23.501032	39.869923	2115.000000	40.577347	1.608284	4070.946045		1
2033.169312	248.467514	2.534861	1.436646	1.648361	1.835242	3.308174	2.395270	342.658264	27.330423	44.500057	68.429314	2132.000000	79.456261	1.900128	5066.614746		1
1222.863892	185.076035	2.462101	1.350288	1.472685	1.772163	3.087378	2.267350	289.802063	22.402073	29.695080	59.178425	2227.000000	56.586395	1.752712	3664.235840		1
1044.521851	107.270546	2.232323	1.104035	1.308853	1.348413	3.018918	2.030480	170.735291	12.706756	20.363543	22.305569	2245.000000	23.233406	1.366113	4005.878174		1
1233.378784	291.100555	2.564719	1.406824	1.667501	1.852142	3.091096	2.464043	367.045166	25.516684	46.505169	71.144653	2278.000000	78.965355	1.897437	4708.905273		1
649.748108	184.703796	2.272178	1.220317	1.403065	1.598961	2.812745	2.266476	187.144836	16.607977	25.296764	39.715565	2301.000000	40.357090	1.605920	4544.422363		1
2846.498535	541.904297	2.738727	1.568101	1.863804	2.061029	3.454311	2.733922	547.932861	36.991444	73.080849	115.087837	2393.000000	205.142990	2.312057	9998.000000		1
2775.901611	536.835449	2.800329	1.671909	1.888056	2.112771	3.443404	2.729841	631.435486	46.979546	77.278046	129.649384	2441.000000	160.383972	2.205161	9814.949219		1
504.171539	113.844345	1.912665	0.848278	1.081066	1.214427	2.702578	2.056311	81.783333	7.051448	12.052187	16.384264	2489.000000	17.929192	1.253561	4699.825684		1
978.549316	171.774445	2.325456	1.230110	1.452043	1.699321	2.990583	2.234959	211.570740	16.986727	28.316748	50.040455	2568.000000	71.410858	1.853764	9998.000000		1
801.729492	152.755966	2.137449	0.967787	1.170385	1.378034	2.904028	2.183998	137.229980	9.285103	14.804219	23.879982	2580.000000	26.030399	1.415481	3778.757568		1
671.519714	146.624054	2.036187	1.029397	1.228098	1.464741	2.827059	2.166205	108.689445	10.700327	16.908230	29.156900	2620.000000	30.489616	1.484152	4644.449219		1
403.259979	83.086876	1.979788	0.977109	1.102332	1.240656	2.605585	1.919532	95.452736	9.486576	12.657046	17.404287	2677.000000	21.823633	1.338927	4460.694336		1
1597.014038	304.789825	2.504324	1.419690	1.655947	1.863221	3.203309	2.484000	319.392212	26.283928	45.284271	72.982903	2726.000000	68.080452	1.833022	2670.465820		1
1817.294800	370.325836	2.601997	1.488327	1.738738	1.913175	3.259425	2.568584	399.941772	30.784138	54.794643	81.879395	2758.000000	85.723114	1.933098	4182.988281		1
611.134399	35.488377	2.113666	1.032250	1.267042	1.398372	2.786137	1.550086	129.917099	10.770839	18.494463	25.024858	2796.000000	29.238400	1.465954	3725.183105		0
1410.496460	245.392548	2.395536	1.296275	1.496595	1.690941	3.149372	2.389861	248.620270	19.782200	31.375782	49.084114	2924.000000	48.186272	1.682923	4371.246582		1
685.841675	149.982025	2.209705	1.101413	1.251256	1.499897	2.836224	2.176039	162.070938	12.630295	17.834305	31.615305	2944.000000	44.945461	1.652686	8851.262695		1
1198.728149	194.814758	2.388676	1.237314	1.473207	1.684518	3.078721	2.289622	244.723969	17.270849	29.730816	48.363586	2970.000000	57.978733	1.763269	6497.092285		1
902.521545	252.528763	2.330051	1.241354	1.458596	1.677899	2.955458	2.402311	213.821564	17.432276	28.747206	47.632000	3007.000000	50.499653	1.703288	3756.801758		1
1578.134644	612.763733	2.684705	1.510020	1.733830	1.985631	3.198144	2.787293	483.843719	32.360828	54.178844	96.745499	3039.000000	93.288666	1.969829	3860.523682		1
1395.919678	346.873627	2.426290	1.277726	1.586194	1.809168	3.144861	2.540171	266.863708	18.955105	38.565018	64.441849	3067.000000	81.045876	1.908731	6713.848145		1
596.594482	77.875198	2.023208	0.856111	1.125904	1.390489	2.775679	1.891399	105.489105	7.179774	13.363002	24.574759	3095.000000	25.886499	1.413073	4915.033691		1
1244.550659	193.424164	2.329534	1.196182	1.430786	1.592875	3.095013	2.286511	213.567108	15.710210	26.964090	39.162930	3127.000000	39.788383	1.599756	3763.969727		1
599.261292	193.256943	2.169819	0.985070	1.279632	1.380751	2.777616	2.286135	147.849258	9.662057	19.038473	24.029869	3157.000000	31.465502	1.497835	5731.030273		1
579.734497	147.127411	2.132469	1.021784	1.122790	1.381452	2.763229	2.167694	135.665512	10.514386	13.267535	24.068680	3213.000000	35.186375	1.546375	9998.000000		1
932.115417	139.819672	2.117978	0.865195	0.640057	0.925769	2.969470	2.145568	131.213409	7.331538	4.365735	8.428861	3241.000000	4.036622	0.606018	4300.017578		1
1087.377930	186.512665	2.462818	1.372942	1.469566	1.780642	3.036381	2.270708	290.280304	23.601648	29.482588	60.345104	3351.000000	79.733673	1.901642	8604.470703		1
557.257507	79.841820	1.914527	0.658289	1.033526	1.161827	2.746056	1.902230	82.134727	4.552915	10.802542	14.515345	3366.000000	17.912390	1.253154	4324.587402		1
777.633728	242.352798	2.263553	1.122580	1.260412	1.467163	2.890775	2.384448	183.464722	13.261107	18.214293	29.319963	3380.000000	50.654442	1.704618	9998.000000		1
665.977417	108.811981	2.034387	0.892801	1.253536	1.211583	2.823459	2.036677	108.239906	7.812702	17.928173	16.277338	3423.000000	13.077468	1.116524	3377.205811		1
620.249817	164.036011	2.275526	1.177307	1.397356	1.599879	2.792567	2.214939	188.593231	15.042067	24.966406	39.799652	3454.000000	46.017139	1.662920	4344.562500		1
687.748596	99.493858	2.215199	1.053192	1.313080	1.461224	2.837430	1.997796	164.134064	11.302951	20.562700	28.921688	3492.000000	28.658318	1.457251	3773.821777		1
1067.020508	274.857880	2.489862	1.354018	1.520543	1.749613	3.028173	2.439108	308.931335	22.595320	33.154545	56.184036	3512.000000	74.375023	1.871427	6900.388672		1
1312.501709	293.218323	2.337320	1.194031	1.368646	1.653461	3.118100	2.467191	217.430038	15.632591	23.369312	45.025780	3532.000000	53.575386	1.728965	7440.312988		1
1222.986084	292.226593	2.414842	1.310161	1.519257	1.754322	3.087421	2.465720	259.921295	20.424950	33.056522	56.796600	3583.000000	77.703514	1.890441	7629.595703		1
458.726318	87.224426	1.849734	0.790193	1.002900	1.246705	2.661554	1.940638	70.751282	6.168694	10.066999	17.648403	3671.000000	19.431131	1.288498	4999.078613		1
575.417114	179.752914	2.093430	0.992953	1.285436	1.439689	2.759983	2.254676	124.002220	9.839055	19.294607	27.522554	3752.000000	22.045401	1.343318	3674.043945		1
752.390564	117.899361	2.086507	0.991974	1.247330	1.350803	2.876443	2.071512	122.041306	9.816895	17.673798	22.428623	3764.000000	26.303537	1.420014	5211.187500		1
673.654785	181.998001	2.245805	1.202401	1.421085	1.679657	2.828437	2.260067	176.118378	15.936798	26.368454	47.825207	3800.000000	43.974186	1.643198	3555.522217		1
804.541504	190.938721	2.236920	1.085471	1.295129	1.601619	2.905548	2.280894	172.551865	12.175044	19.730095	39.959400	3830.000000	59.013367	1.770950	9998.000000		1
669.945190	201.133575	2.102337	1.041636	1.075097	1.397241	2.826039	2.303485	126.571945	11.006171	11.887687	24.959818	3864.000000	24.673845	1.392237	4949.636230		1
1465.831055	250.625504	2.408739	1.258859	1.447864	1.757155	3.166084	2.399025	256.294556	18.149252	28.045563	57.168285	3901.000000	58.777077	1.769208	3754.422607		1
926.791016	207.431229	2.384219	1.267543	1.381597	1.562900	2.966982	2.316874	242.225067	18.515825	24.076704	36.551083	3915.000000	62.322121	1.794642	9998.000000		1
1076.721191	190.781616	2.364712	1.218617	1.542200	1.732195	3.032103	2.280536	231.585876	16.543095	34.849781	53.975296	3954.000000	60.633236	1.782711	4507.641602		1
1153.653809	225.809265	2.421056	1.326748	1.488743	1.683622	3.062076	2.353742	263.666809	21.220142	30.813644	48.263889	4025.000000	53.857872	1.731249	5658.952148		1
1409.665405	176.871613	2.548596	1.387212	1.632402	1.821496	3.149116	2.247658	353.667908	24.390015	42.894501	66.297348	4050.000000	69.811218	1.843925	3826.761963		1
674.893494	147.394806	2.192331	1.108558	1.332473	1.562572	2.829235	2.168482	155.715179	12.839794	21.501711	36.523453	4152.000000	37.685081	1.576169	3704.429932		1
506.545929	133.833725	1.850594	0.671456	1.107976	1.280448	2.704619	2.126565	70.891434	4.693059	12.822585	19.074287	4189.000000	17.991989	1.255079	2904.667725		1
409.738098	97.499405	1.933527	0.967826	0.880575	1.248518	2.612506	1.989002	85.807846	9.285941	7.595817	17.722229	4234.000000	19.045599	1.279795	4516.144531		1
643.900635	164.116699	2.199579	1.008721	1.263727	1.537024	2.808819	2.215153	158.335861	10.202832	18.353840	34.436890	4280.000000	35.453392	1.549658	4920.378906		1
649.726440	134.795578	2.045109	1.069018	1.234250	1.420786	2.812731	2.129676	110.945297	11.722427	17.149431	26.350327	4301.000000	27.497517	1.439294	3846.397217		1
476.694672	187.098633	2.099512	0.941669	1.292872	1.326506	2.678240	2.272071	125.751236	8.743169	19.627800	21.208284	4315.000000	20.401722	1.309667	5568.870117		1
661.492859	140.640457	2.078003	0.830132	0.976149	1.248389	2.820525	2.148110	119.674934	6.762893	9.465614	17.716959	4351.000000	14.192794	1.152068	3610.458984		1
688.189453	193.379684	2.310648	1.203337	1.458320	1.643361	2.837708	2.286411	204.478851	15.971175	28.728958	43.990704	4372.000000	57.658508	1.760863	6178.702148		1
797.899353	55.567875	2.081337	0.933056	1.035908	1.394222	2.901948	1.744824	120.597214	8.571482	10.861953	24.786892	4391.000000	22.981525	1.361379	4295.049805		1
625.830444	203.188034	2.310782	1.155657	1.388213	1.601480	2.796457	2.307898	204.541809	14.310557	24.446312	39.946583	4507.000000	39.335655	1.594786	4238.599609		1
587.786011	91.322609	1.914099	0.865398	1.021357	1.241604	2.769219	1.960578	82.053757	7.334972	10.504045	17.442299	4530.000000	16.766262	1.224436	4159.889648		1
1285.486938	256.296783	2.542844	1.430248	1.704554	1.868006	3.109068	2.408743	349.014709	26.930752	50.647030	73.791473	4569.000000	75.585968	1.878441	3942.839111		1
634.627441	149.384186	1.972515	0.921242	0.968753	1.159938	2.802519	2.174305	93.867378	8.341460	9.305785	14.452339	4595.000000	15.128985	1.179810	4791.963379		1
767.371582	194.230103	2.225928	1.117803	1.269409	1.416134	2.885006	2.288316	168.239517	13.116051	18.595560	26.069557	4667.000000	33.684067	1.527425	4497.126953		1
445.254517	110.082710	2.002826	0.861351	1.134250	1.277064	2.648608	2.041719	100.652786	7.266935	13.622290	18.926237	4692.000000	21.137192	1.325047	4072.406006		1
890.617493	181.847183	2.325187	1.216457	1.496753	1.704588	2.949691	2.259706	211.439972	16.461044	31.387241	50.650944	4745.000000	123.660606	2.092231	9998.000000		1
831.431091	139.745773	2.385010	1.225729	1.457280	1.708868	2.919826	2.145339	242.666794	16.816238	28.660244	51.152630	4770.000000	52.207481	1.717733	4954.983398		1
852.305786	176.011047	2.263382	1.072163	1.304518	1.477748	2.930595	2.245540	183.392731	11.807632	20.161270	30.043327	4803.000000	58.210358	1.765000	9998.000000		1
785.573547	204.176193	2.254551	1.161998	1.469899	1.656598	2.895187	2.310005	179.701294	14.521054	29.505226	45.352188	4820.000000	72.125763	1.858090	9998.000000		1
1209.086914	179.844681	2.413630	1.335705	1.477149	1.715275	3.082458	2.254898	259.196777	21.662298	30.001883	51.912888	4879.000000	68.098717	1.833139	7255.800781		1
592.130371	197.980957	2.243146	1.124800	1.287928	1.481556	2.772417	2.296623	175.043457	13.329063	19.405645	30.307884	4896.000000	31.553207	1.499043	5556.493652		1
718.728027	138.649719	2.108223	0.973807	0.829268	1.285742	2.856565	2.141919	128.299072	9.414707	6.749437	19.308222	4917.000000	31.410637	1.497077	9998.000000		1
1244.761597	258.418060	2.344975	1.170758	1.493077	1.634769	3.095086	2.412323	221.296646	14.816916	31.122683	43.128952	4961.000000	122.982178	2.089842	9998.000000		1
1253.125488	307.285919	2.444197	1.351631	1.577140	1.797670	3.097995	2.487543	278.097351	22.471466	37.769428	62.758072	4983.000000	66.866417	1.825208	3826.508301		1
445.167969	100.305618	2.134756	0.936369	1.260372	1.425901	2.648524	2.001325	136.381729	8.637122	18.212616	26.662519	5048.000000	46.161560	1.664281	9998.000000		1
1034.703369	210.687714	2.291833	1.166114	1.372339	1.615699	3.014816	2.323639	195.809097	14.659323	23.568909	41.276165	5101.000000	61.110638	1.786117	7312.083008		1
994.903992	168.177460	2.241130	1.091890	1.371151	1.490633	2.997781	2.225768	174.232803	12.356354	23.504505	30.948000	5121.000000	34.670238	1.539957	4410.326172		1
448.784180	119.482445	2.188525	1.142450	1.226107	1.466736	2.652038	2.077304	154.356705	13.881937	16.830891	29.291096	5156.000000	44.095863	1.644398	9871.076172		1
614.602478	173.329330	2.158447	1.074589	1.392568	1.603900	2.788594	2.238872	144.028137	11.873792	24.692663	40.169819	5205.000000	40.723537	1.609846	3650.623291		1
1255.052246	263.492584	2.448093	1.341654	1.638421	1.803906	3.098662	2.420768	280.603760	21.961115	43.493130	63.665821	5227.000000	70.788162	1.849961	4592.530273		1
1880.423096	334.268646	2.556397	1.420268	1.593933	1.848495	3.274256	2.524096	360.078247	26.318905	39.258396	70.549728	5295.000000	63.568127	1.803239	2729.297607		1
554.837830	48.744892	2.011935	0.948532	1.064621	1.312695	2.744166	1.687929	102.786270	8.882436	11.604362	20.544453	5330.000000	21.498886	1.332416	4290.470703		1
599.778137	124.427643	2.020943	0.759331	0.961115	1.246622	2.777991	2.094917	104.940590	5.745544	9.143560	17.645010	5344.000000	16.195690	1.209399	3887.944092		1
474.185059	270.534882	2.006496	1.017355	1.139818	1.392054	2.675948	2.432223	101.507118	10.407700	13.798050	24.663437	5361.000000	21.659061	1.335640	5368.788574		1
1143.743286	264.040680	2.327187	1.214157	1.470804	1.666095	3.058329	2.421671	212.416000	16.374083	29.566793	46.354801	5400.000000	59.234879	1.772578	6325.423828		1
2069.213867	594.622437	2.747803	1.615139	1.809092	2.078652	3.315805	2.774241	559.503296	41.222942	64.430626	119.853889	5433.000000	111.713654	2.048106	2824.714355		1
1014.083496	130.679672	2.424414	1.247356	1.419474	1.783901	3.006074	2.116208	265.713562	17.674875	26.270872	60.799675	5492.000000	60.843319	1.784213	4320.449219		1
1831.340942	764.229309	2.885918	1.765869	1.940690	2.185129	3.262769	2.883224	768.984436	58.326977	87.234848	153.154327	5511.000000	161.384491	2.207862	3978.281250		1
1043.499634	168.041748	2.373815	1.265789	1.352465	1.690877	3.018492	2.225417	236.490952	18.441200	22.514627	49.076927	5547.000000	47.705086	1.678565	3704.778076		1
791.278809	97.698288	2.129119	0.995666	1.136726	1.414221	2.898329	1.989887	134.622971	9.900702	13.700188	25.955006	5647.000000	26.168163	1.417773	3341.339600		1
798.963928	120.183723	2.149098	1.006157	1.257395	1.351269	2.902527	2.079846	140.960602	10.142782	18.088203	22.452740	5674.000000	36.052929	1.556941	8834.900391		1
710.141418	71.824013	2.096585	1.021612	1.146304	1.232101	2.851345	1.856270	124.906372	10.510233	14.005672	17.064785	5695.000000	19.861101	1.298003	5074.261719		1
1181.725464	358.793610	2.438247	1.326114	1.575299	1.758898	3.072517	2.554845	274.313293	21.189159	37.609638	57.398224	5720.000000	59.770390	1.776486	4384.608887		1
526.615173	157.708954	2.108009	1.034670	1.234009	1.288739	2.721493	2.197856	128.235840	10.831049	17.139929	19.441898	5849.000000	22.476931	1.351737	5205.151367		1
627.474854	125.731354	2.097102	0.998804	1.233134	1.508381	2.797596	2.099444	125.055344	9.972492	17.105431	32.238930	5910.000000	32.849709	1.516531	3938.828369		1
343.829254	13.405564	1.660039	0.768848	0.474184	1.040761	2.536343	1.127285	45.712933	5.872832	2.979777	10.984011	5966.000000	7.388431	0.868552	3734.369141		0
785.514160	165.132523	2.087931	1.082581	1.101795	1.329858	2.895154	2.217833	122.442139	12.094311	12.641395	21.372625	6006.000000	21.089155	1.324059	3002.772217		1
613.967590	167.218689	2.211874	1.118968	1.438774	1.548614	2.788146	2.223285	162.882141	13.151267	27.464659	35.368317	6027.000000	33.907784	1.530299	3041.080811		1
337.054382	61.007656	1.825144	0.801289	1.143377	1.125327	2.527700	1.785384	66.856491	6.328323	13.911603	13.345274	6052.000000	15.729072	1.196703	6380.428711		1
545.450012	90.937393	1.922384	0.762333	0.964463	0.941280	2.736755	1.958742	83.634125	5.785392	9.214312	8.735343	6071.000000	13.372020	1.126197	4339.785156		1
638.492920	84.624001	2.255107	1.181121	1.436771	1.498812	2.805156	1.927494	179.931473	15.174745	27.338289	31.536369	6086.000000	34.212357	1.534183	3484.804932		1
450.792450	86.707329	2.032715	0.839357	1.018481	1.257894	2.653977	1.938056	107.823784	6.908069	10.434731	18.108965	6114.000000	18.421461	1.265324	4388.093750		1
450.034454	132.718124	1.927972	0.609018	0.902457	1.071484	2.653246	2.122930	84.717232	4.064603	7.988343	11.789186	6137.000000	7.447145	0.871990	3010.203613		1
650.801208	117.246513	2.121245	1.042277	1.276224	1.452256	2.813448	2.069100	132.204254	11.022421	18.889664	28.330603	6219.000000	29.771231	1.473797	3688.751953		1
1346.574707	632.432434	2.433387	1.251947	1.505261	1.743440	3.129230	2.801014	271.260986	17.862694	32.008190	55.391037	6247.000000	0.000000	0.000000	0.000000		1
1365.845093	255.091217	2.490573	1.358723	1.534210	1.739398	3.135401	2.406696	309.437286	22.841393	34.214497	54.877934	6301.000000	52.000935	1.716011	3637.439697		1
1103.183228	231.873627	2.390906	1.174264	1.510687	1.734247	3.042648	2.365251	245.983276	14.937017	32.410580	54.230949	6374.000000	121.026192	2.082879	9998.000000		1
579.928711	121.103493	2.132673	0.980431	1.189663	1.421390	2.763375	2.083157	135.729202	9.559403	15.476156	26.387020	6389.000000	29.063883	1.463354	5016.849609		1
639.738586	117.103775	2.066883	0.863256	1.078014	1.291128	2.806003	2.068571	116.649521	7.298877	11.967781	19.549145	6400.000000	16.358057	1.213732	4033.351318		1
980.453186	113.031303	2.332047	1.111129	1.341253	1.587279	2.991427	2.053199	214.806458	12.916016	21.940832	38.661564	6410.000000	34.512245	1.537973	3502.750244		1
576.521729	126.807716	2.030501	0.844284	1.148673	1.193218	2.760816	2.103146	107.275536	6.986885	14.082293	15.603365	6425.000000	15.321224	1.185293	5664.080566		1
349.689697	94.036911	1.744861	0.720981	1.088569	0.962790	2.543683	1.973298	55.572628	5.259948	12.262205	9.178896	6449.000000	10.381060	1.016242	3781.012451		1
680.228027	82.713799	2.193655	1.144398	1.361552	1.527860	2.832654	1.917578	156.190475	13.944344	22.990681	33.717838	6495.000000	44.658604	1.649905	6205.101562		1
737.763062	163.711151	2.313292	1.193908	1.312075	1.580269	2.867917	2.214078	205.727341	15.628160	20.515146	38.042450	6536.000000	35.312553	1.547929	3932.093018		1
859.089111	157.277023	2.277013	1.110961	1.349665	1.666175	2.934038	2.196665	189.239944	12.911024	22.369970	46.363388	6559.000000	43.268040	1.636167	3961.791260		1
1289.990234	240.293747	2.414730	1.265045	1.411370	1.640754	3.110586	2.380743	259.854065	18.409618	25.785196	43.727383	6635.000000	68.147324	1.833449	8770.283203		1
819.657959	111.560104	2.179567	1.002350	1.400238	1.530925	2.913633	2.047509	151.205231	10.054263	25.132624	33.956646	6682.000000	36.689842	1.564546	3533.024170		1
668.940674	199.588821	2.141495	0.979296	1.200721	1.476345	2.825388	2.300136	138.514496	9.534449	15.875270	29.946423	6698.000000	39.651531	1.598260	8003.745605		1
559.914001	108.278709	1.975580	0.876978	1.136662	1.273170	2.748121	2.034543	94.532166	7.533171	13.698152	18.757265	6792.000000	19.297913	1.285510	3958.347900		1
527.960388	131.761063	2.073457	0.873486	1.254466	1.337899	2.722601	2.119787	118.428841	7.472841	17.966623	21.772058	6815.000000	18.468353	1.266428	3084.588379		1
806.230225	170.346481	2.189903	1.042216	1.085258	1.264550	2.906459	2.231333	154.847168	11.020864	12.169094	18.388657	6870.000000	17.347700	1.239242	3090.831543		1
725.238098	160.359528	2.252068	1.105699	1.418217	1.549812	2.860481	2.205095	178.676559	12.755548	26.194929	35.465977	6904.000000	38.266052	1.582814	4172.541504		1
373.234070	93.904587	1.876689	0.841475	0.978150	1.301902	2.571981	1.972687	75.281677	6.941847	9.509335	20.040211	6973.000000	17.597940	1.245462	4921.334961		1
1260.842163	190.600983	2.497976	1.383638	1.612158	1.812041	3.100661	2.280125	314.757507	24.190098	40.940933	64.869629	7086.000000	63.893257	1.805455	3269.244385		1
473.499603	95.588684	1.937901	0.867052	1.170686	1.164944	2.675320	1.980407	86.676468	7.362961	14.814481	14.619874	7142.000000	19.278599	1.285075	5663.504883		1
596.959351	125.892899	1.932228	0.943549	1.372638	1.676255	2.775945	2.100001	85.551514	8.781100	23.585119	47.452045	7191.000000	51.160603	1.708936	4581.464844		1
1165.035645	178.164246	2.423018	1.269454	1.571287	1.709770	3.066339	2.250821	264.860718	18.597475	37.263748	51.258999	7289.000000	80.051224	1.903368	9998.000000		1
1020.815125	134.699951	2.256988	0.982692	1.298654	1.445279	3.008947	2.129367	180.712250	9.609313	19.890882	27.879145	7332.000000	34.655346	1.539770	6999.069824		1
639.522644	179.414780	2.160043	0.950352	0.952386	1.331629	2.805856	2.253858	144.558136	8.919727	8.961612	21.459948	7467.000000	20.753311	1.317087	4321.933105		1
1111.879150	120.053322	2.268686	1.128112	1.450964	1.523367	3.046058	2.079374	185.646240	13.431118	28.246437	33.370831	7548.000000	32.038086	1.505667	3860.090820		1
419.693848	100.454834	1.971184	0.986617	1.151455	1.367645	2.622933	2.001971	93.580177	9.696554	14.172768	23.315531	7587.000000	23.437574	1.369913	3419.065186		1
1941.965942	334.850708	2.714195	1.533650	1.791432	2.020531	3.288242	2.524851	517.838806	34.170376	61.863178	104.840965	7610.000000	104.622047	2.019623	3211.687988		1
589.427490	167.791763	2.059968	0.983253	1.101508	1.419887	2.770430	2.224771	114.807030	9.621730	12.633050	26.295826	7647.000000	30.152460	1.479323	4490.956543		1
1673.172729	376.280914	2.485953	1.380737	1.424685	1.724441	3.223541	2.575512	306.162933	24.029072	26.587934	53.020191	7674.000000	54.050262	1.732798	3718.047363		1
521.103943	182.678833	2.066948	0.945010	1.176657	1.449863	2.716924	2.261688	116.667046	8.810686	15.019547	28.174927	7703.000000	44.907406	1.652318	9998.000000		1
497.934479	98.300667	1.910589	0.764685	1.162436	1.155377	2.697172	1.992556	81.393402	5.816814	14.535707	14.301334	7766.000000	22.911026	1.360044	8173.229004		1
860.039368	241.924225	2.385860	1.274203	1.525604	1.715113	2.934518	2.383679	243.141968	18.801945	33.543198	51.893482	7782.000000	54.125179	1.733399	3560.437744		1
1033.008301	140.096405	2.315811	1.188816	1.406674	1.596801	3.014104	2.146427	206.924240	15.446011	25.507860	39.518562	7811.000000	39.258556	1.593934	3656.364502		1
1239.831543	274.232056	2.544633	1.430552	1.646261	1.863701	3.093363	2.438118	350.455994	26.949556	44.285408	73.063515	7854.000000	80.630852	1.906501	4330.148926		1
1317.964233	137.379349	2.331137	1.144348	1.399735	1.635628	3.119904	2.137922	214.356476	13.942747	25.103556	43.214359	7899.000000	44.704975	1.650356	3802.439209		1
887.770020	300.665070	2.451559	1.352123	1.621804	1.849338	2.948300	2.478083	282.851898	22.496939	41.860462	70.686684	7957.000000	81.055634	1.908783	4945.884277		1
537.018799	157.305618	2.045381	0.872729	0.988733	1.337597	2.729990	2.196744	111.014854	7.459825	9.743908	21.756926	8031.000000	19.732206	1.295176	3889.720215		1
818.642700	155.639725	2.200085	1.065313	1.258634	1.471175	2.913094	2.192121	158.520401	11.622849	18.139868	29.592028	8049.000000	39.874531	1.600696	7272.617188		1
841.224487	185.471878	2.375515	1.216675	1.409153	1.614487	2.924912	2.268278	237.418777	16.469309	25.653875	41.161095	8135.000000	41.245865	1.615380	3782.610840		1
918.449524	160.213165	2.207218	1.152142	1.308128	1.542002	2.963055	2.204698	161.145508	14.195208	20.329563	34.833927	8157.000000	75.002106	1.875073	9998.000000		1
536.169800	153.450470	1.948542	0.920714	1.062448	1.294656	2.729302	2.185968	88.826393	8.331319	11.546428	19.708614	8179.000000	28.757755	1.458755	7529.013184		1
1426.623535	406.963715	2.676149	1.560249	1.780546	1.982417	3.154309	2.609556	474.404663	36.328648	60.331806	96.032196	8252.000000	99.634705	1.998411	4631.203613		1
593.912170	62.643040	2.158332	1.071250	1.432902	1.570326	2.773722	1.796873	143.989929	11.782837	27.095810	37.181416	8309.000000	32.896748	1.517153	3330.019043		1
749.717102	123.673897	2.129096	0.969005	1.242788	1.336281	2.874897	2.092278	134.615784	9.311175	17.489931	21.691086	8389.000000	20.480501	1.311341	3502.083984		1
1239.146240	254.104538	2.374954	1.184437	1.400152	1.644774	3.093122	2.405012	237.112213	15.291053	25.127632	44.134045	8431.000000	43.114994	1.634628	4281.073730		1
496.213470	131.407028	2.075607	0.911709	1.155175	1.423523	2.695668	2.118618	119.016335	8.160350	14.294706	26.516905	8458.000000	28.571486	1.455933	4150.343750		1
832.766602	204.134796	2.196365	0.998334	1.099964	1.394385	2.920523	2.309917	157.168304	9.961712	12.588212	24.796196	8472.000000	28.219118	1.450543	4635.947266		1
981.236572	254.615845	2.369056	1.273458	1.486513	1.612306	2.991774	2.405885	233.913712	18.769722	30.655851	40.954948	8506.000000	48.103539	1.682177	6046.945801		1
1268.846069	151.627869	2.400906	1.313987	1.475022	1.640413	3.103409	2.180779	251.713043	20.605661	29.855349	43.693085	8549.000000	96.244667	1.983377	9998.000000		1
875.726318	130.942825	2.205060	1.147653	1.479293	1.507156	2.942369	2.117082	160.346725	14.049232	30.150412	32.148136	8586.000000	40.621056	1.608751	5679.452637		1
542.950317	116.643494	2.106944	0.948505	1.240111	1.553367	2.734760	2.066860	127.921524	8.881877	17.382446	35.757526	8605.000000	34.540237	1.538325	3472.163818		1
752.982971	139.507324	2.169048	0.979690	1.217912	1.408420	2.876785	2.144597	147.586823	9.543114	16.516264	25.610594	8662.000000	27.834015	1.444576	5004.055664		1
517.369019	242.203873	1.975122	0.791709	1.216132	1.404734	2.713800	2.384181	94.432632	6.190255	16.448706	25.394148	8680.000000	25.378914	1.404473	3838.564209		1
1104.182373	145.122467	2.324255	1.177248	1.498677	1.670065	3.043041	2.161735	210.986923	15.039989	31.526627	46.780506	8798.000000	51.724373	1.713695	3722.793457		1
1318.189819	249.224060	2.384411	1.318710	1.540214	1.770719	3.119978	2.396590	242.332001	20.831011	34.690750	58.981983	8816.000000	57.818924	1.762070	3358.929443		1
724.308289	195.473679	2.282432	1.179615	1.368537	1.427436	2.859923	2.291088	191.616135	15.122200	23.363443	26.756907	8905.000000	27.266253	1.435625	3898.294678		1
1363.780396	176.901108	2.364316	1.217101	1.488915	1.672308	3.134744	2.247730	231.374939	16.485439	30.825823	47.022747	8954.000000	50.353390	1.702029	4328.462402		1
401.270721	215.339203	2.175445	1.031279	1.323584	1.516279	2.603437	2.333123	149.777039	10.746802	21.066103	32.830616	9030.000000	40.542213	1.607907	6866.710449		1
397.759430	116.627800	1.969039	1.002386	1.186547	1.240369	2.599621	2.066802	93.119141	10.055101	15.365518	17.392788	9045.000000	23.203407	1.365552	5056.477539		1
1272.358398	246.580063	2.365962	1.291229	1.497399	1.675020	3.104609	2.391958	232.253418	19.553696	31.433956	47.317329	9060.000000	53.356327	1.727186	4691.560059		1
930.747009	88.997757	2.225046	1.139793	1.114954	1.475469	2.968832	1.949379	167.898300	13.797252	13.030287	29.886053	9085.000000	37.570679	1.574849	6805.359375		1
1868.978149	422.378937	2.681125	1.588562	1.795830	1.984898	3.271604	2.625702	479.872009	38.775875	62.492756	96.582359	9099.000000	92.742661	1.967280	3399.391846		1
896.658508	130.956131	2.198138	1.170820	1.342571	1.542785	2.952627	2.117126	157.811447	14.819032	22.007511	34.896774	9146.000000	38.234280	1.582453	4298.086914		1
836.256104	197.820557	2.381613	1.272297	1.446213	1.583332	2.922339	2.296271	240.775635	18.719614	27.939116	38.311760	9163.000000	38.912388	1.590088	4114.640625		1
913.026611	192.823334	2.176708	1.100047	0.969797	1.303710	2.960484	2.285160	150.213272	12.590608	9.328184	20.123779	9176.000000	15.635966	1.194125	3867.145752		1
721.235413	183.097397	2.184632	1.067337	1.412101	1.623309	2.858077	2.262682	152.978882	11.677150	25.828596	42.005798	9200.000000	39.283096	1.594206	3317.720947		1
1355.140137	198.162338	2.517905	1.371653	1.619959	1.799776	3.131984	2.297021	329.537903	23.531696	41.682983	63.063236	9228.000000	66.731148	1.824329	3613.213379		1
983.082336	220.378387	2.258363	1.108361	1.363389	1.617155	2.992590	2.343169	181.285614	12.833964	23.088144	41.414711	9269.000000	50.102703	1.699861	6358.022461		1
834.489075	194.808563	2.202503	1.087338	1.312592	1.503887	2.921421	2.289608	159.405304	12.227509	20.539581	31.907055	9297.000000	32.493591	1.511798	3657.715088		1
1280.483154	319.758972	2.516720	1.373827	1.621605	1.895128	3.107374	2.504823	328.639526	23.649801	41.841255	78.546661	9363.000000	84.966949	1.929250	4248.418457		1
1608.085205	327.613800	2.526835	1.401989	1.582650	1.839046	3.206309	2.515362	336.383850	25.234158	38.251667	69.031212	9395.000000	72.373222	1.859578	4174.255371		1
826.028320	150.920151	2.217741	1.061068	1.248821	1.534240	2.916995	2.178747	165.097549	11.509814	17.734566	34.216850	9410.000000	33.906708	1.530286	3541.225586		1
400.023560	46.295750	1.681984	0.603760	0.944653	1.182488	2.602086	1.665541	48.082138	4.015692	8.803459	15.222578	9520.000000	12.883800	1.110044	3656.335938		1
568.817993	168.764526	2.130443	1.051878	1.285307	1.533119	2.754973	2.227281	135.033859	11.268813	19.288858	34.128613	9560.000000	39.849163	1.600419	6273.371582		1
936.690430	232.465347	2.256441	1.117430	1.358277	1.597495	2.971596	2.366358	180.485077	13.104792	22.817995	39.581730	9670.000000	37.439945	1.573335	3423.918457		1
388.999939	150.274445	1.943870	0.757647	0.872005	1.085546	2.589950	2.176885	87.875961	5.723305	7.447407	12.177159	9679.000000	9.596068	0.982093	3922.466064		1
2267.686768	415.012817	2.595546	1.451390	1.606256	1.859368	3.355583	2.618062	394.044983	28.274185	40.388340	72.338280	9692.000000	74.092102	1.869772	3808.762207		1
1266.575684	781.705750	2.676497	1.590314	1.805147	2.053883	3.102631	2.893043	474.785583	38.932629	63.848007	113.209419	9727.000000	114.339828	2.058197	3825.975342		1
2805.745361	384.745758	2.731756	1.611289	1.766967	2.077427	3.448048	2.585174	539.207153	40.859085	58.474628	119.516220	9745.000000	116.411499	2.065996	3966.409912		1
1713.002197	329.443207	2.548210	1.433428	1.643199	1.901514	3.233758	2.517781	353.354309	27.128632	43.974297	79.710304	9796.000000	85.011559	1.929478	3524.543945		1
1412.958252	257.730499	2.468402	1.343504	1.632892	1.787219	3.150129	2.411166	294.037292	22.054865	42.942932	61.265945	9820.000000	68.257248	1.834149	4812.322266		1
729.595703	139.702164	2.225363	1.073982	1.348422	1.495261	2.863082	2.145203	168.020920	11.857183	22.306007	31.279556	9845.000000	37.328339	1.572039	3522.578369		1
1605.807007	211.701935	2.453698	1.294960	1.519781	1.786956	3.205693	2.325725	284.248169	19.722429	33.096409	61.228893	9945.000000	60.654335	1.782862	3893.995361		1
1096.779297	189.684570	2.278356	1.128636	1.592431	1.690802	3.040119	2.278032	189.826065	13.447329	39.122925	49.068386	9990.000000	53.903111	1.731614	4166.729980		1
851.425903	217.016907	2.329936	1.180183	1.497377	1.629742	2.930147	2.336493	213.764435	15.142004	31.432360	42.632576	10008.000000	52.591503	1.720916	6109.485840		1
1853.592896	405.837769	2.524502	1.376857	1.678064	1.900494	3.268014	2.608352	334.581757	23.815340	47.650085	79.523285	10087.000000	133.158539	2.124369	9414.620117		1
598.160706	208.396912	2.158502	1.005687	1.280312	1.512227	2.776818	2.318891	144.046219	10.131802	19.068298	32.525730	10125.000000	28.201677	1.450275	3734.588379		1
689.335449	203.633469	2.240517	1.022725	1.325163	1.569776	2.838431	2.308849	173.987015	10.537184	21.142843	37.134342	10137.000000	33.048519	1.519152	3878.987061		1
932.098633	225.841568	2.308504	1.236957	1.337770	1.637114	2.969462	2.353804	203.471512	17.256676	21.765551	43.362450	10174.000000	60.362556	1.780768	9795.805664		1
1192.902100	230.917618	2.460128	1.372523	1.587190	1.719142	3.076605	2.363457	288.488129	23.578890	38.653576	52.377163	10311.000000	59.779705	1.776554	4967.728027		1
1077.388916	185.287567	2.371729	1.274895	1.471528	1.712688	3.032372	2.267846	235.357819	18.831930	29.616104	51.604530	10343.000000	50.652504	1.704601	3613.552979		1
655.082642	144.545715	2.217765	1.142289	1.362837	1.498994	2.816296	2.160005	165.106857	13.876787	23.058838	31.549585	10453.000000	47.099171	1.673013	7758.586914		1
511.386902	86.574692	1.973833	0.953430	1.261014	1.333981	2.708750	1.937391	94.152702	8.983172	18.239567	21.576494	10525.000000	23.184084	1.365190	5211.707031		1
596.702515	373.252350	2.545521	1.360572	1.701887	1.844099	2.775758	2.572003	351.173248	22.938896	50.336994	69.839188	10543.000000	95.284088	1.979020	7357.432129		1
1640.121704	335.154572	2.570915	1.407732	1.667833	1.866662	3.214876	2.525245	372.318604	25.570066	46.540745	73.563370	10574.000000	120.601036	2.081351	9998.000000		1
763.011841	149.990646	2.240598	1.146958	1.342685	1.575488	2.882531	2.176064	174.019592	14.026793	22.013300	37.625969	10647.000000	36.890411	1.566913	4282.365723		1
561.470764	101.773674	2.056446	0.959026	1.228188	1.418195	2.749327	2.007635	113.879677	9.099680	16.911743	26.193613	10675.000000	23.072508	1.363095	4247.832031		1
862.808899	212.267792	2.229733	1.085183	1.190694	1.430820	2.935915	2.326884	169.719788	12.166978	15.512929	26.966206	10690.000000	51.229092	1.709517	9998.000000		1
1326.171387	104.599884	2.432067	1.259314	1.543115	1.733790	3.122600	2.019531	270.437866	18.168297	34.923244	54.173893	10722.000000	56.051571	1.748588	3489.883789		1
516.644470	71.063194	2.015159	0.982719	0.996969	1.318780	2.713192	1.851645	103.552116	9.609912	9.930449	20.834366	10796.000000	27.873411	1.445190	4848.204102		1
483.836548	121.136230	1.950672	0.844532	1.132956	1.390273	2.684699	2.083274	89.263039	6.990878	13.581763	24.562500	10873.000000	25.166399	1.400821	4474.428223		1
484.146851	144.185165	2.157305	1.089073	1.304686	1.449522	2.684977	2.158921	143.649780	12.276459	20.169096	28.152807	10939.000000	30.833593	1.489024	4805.038574		1
446.308289	44.076267	1.966635	0.721051	0.961000	1.295325	2.649635	1.644205	92.605072	5.260787	9.141125	19.738998	11030.000000	19.012306	1.279035	4035.946045		1
788.620850	106.416977	2.237143	1.139842	1.333741	1.554869	2.896868	2.027011	172.640701	13.798809	21.564596	35.881344	11069.000000	53.433949	1.727817	9998.000000		1
996.720215	173.358871	2.176070	1.063018	1.284185	1.377762	2.998573	2.238946	149.992798	11.561600	19.239109	23.865049	11095.000000	29.433331	1.468839	4809.951660		1
1174.326172	143.762344	2.345737	1.236634	1.476279	1.626343	3.069789	2.157645	221.685211	17.243820	29.941872	42.300262	11171.000000	40.510208	1.607564	3280.360107		1
2491.280518	525.645081	2.683656	1.541257	1.770177	1.976535	3.396423	2.720693	482.676819	34.774158	58.908436	94.740311	11216.000000	132.136536	2.121023	7110.122070		1
1093.974976	159.854050	2.381918	1.224398	1.325291	1.656859	3.039007	2.203724	240.945282	16.764771	21.149033	45.379379	11243.000000	41.259342	1.615522	3158.955078		1
755.067505	256.171570	2.135117	1.009091	1.315790	1.460537	2.877986	2.408531	136.494919	10.211536	20.691385	28.875971	11259.000000	35.432758	1.549405	5691.786133		1
716.342285	160.348236	2.228961	1.032243	1.243521	1.484902	2.855121	2.205064	169.418564	10.770679	17.519478	30.542299	11277.000000	32.705914	1.514626	3985.022461		1
561.349060	212.635483	2.367394	1.260456	1.484523	1.754232	2.749233	2.327636	233.020462	18.216129	30.515707	56.784782	11323.000000	64.629379	1.810430	4747.395020		1
473.872284	140.809479	2.034467	0.953970	1.168325	1.332254	2.675661	2.148632	108.259865	8.994352	14.734146	21.490891	11352.000000	33.548565	1.525674	8812.750977		1
2201.039062	296.768097	2.712812	1.544540	1.827064	1.963367	3.342628	2.472417	516.193237	35.038078	67.152794	91.910942	11430.000000	103.475067	2.014836	6142.916016		1
475.817932	35.644733	2.013435	0.864490	1.280424	1.360271	2.677441	1.551995	103.141777	7.319640	19.073210	22.922964	11469.000000	25.424805	1.405258	4401.564453		1
455.951599	146.386169	2.042389	0.838319	1.161196	1.334596	2.658919	2.165500	110.252762	6.891579	14.494263	21.607079	11513.000000	27.954365	1.446450	5757.291504		1
653.471375	195.819397	2.114602	0.903571	1.226535	1.448316	2.815227	2.291856	130.197342	8.008865	16.847500	28.074789	11530.000000	29.041817	1.463024	5032.444336		1
915.970703	215.905777	2.396448	1.282809	1.489386	1.725161	2.961882	2.334264	249.142838	19.178259	30.859282	53.108112	11552.000000	43.080791	1.634284	2784.050781		1
692.662415	103.161064	2.199180	1.024202	1.157305	1.533716	2.840522	2.013516	158.190201	10.573079	14.364979	34.175606	11564.000000	33.018589	1.518759	3733.406006		1
431.047333	105.597031	1.941845	0.781393	1.034640	1.167050	2.634525	2.023652	87.467148	6.044959	10.830291	14.690945	11575.000000	20.838863	1.318874	5569.470703		1
881.393005	167.794327	2.255616	1.056715	1.231791	1.489786	2.945170	2.224777	180.142288	11.395023	17.052607	30.887711	11598.000000	27.667751	1.441974	3685.700684		1
342.826599	120.151787	1.839770	0.744513	1.011293	1.237880	2.535074	2.079730	69.146408	5.552815	10.263442	17.293369	11629.000000	17.516130	1.243438	4495.648926		1
885.038696	63.424976	2.418172	1.270669	1.477872	1.688899	2.946962	1.802260	261.921997	18.649582	30.051910	48.853893	11660.000000	55.272655	1.742510	5092.802734		1
1095.985962	255.251724	2.407839	1.244692	1.374125	1.673813	3.039805	2.406969	255.763992	17.566792	23.666012	47.185928	11709.000000	43.161610	1.635098	3303.607910		1
816.447327	162.770828	2.152081	0.864601	1.056073	1.421620	2.911928	2.211576	141.932343	7.321516	11.378174	26.400955	11722.000000	18.588638	1.269248	3692.871094		1
2008.347412	544.306519	2.785939	1.658455	1.851996	2.110336	3.302839	2.735843	610.856201	45.546474	71.120651	128.924545	11859.000000	132.750748	2.123037	3885.451904		1
959.851990	110.117249	2.271982	1.129432	1.358863	1.589734	2.982204	2.041855	187.060547	13.472003	22.848780	38.880726	11872.000000	67.845917	1.831524	9998.000000		1
1394.277222	279.172821	2.464568	1.378031	1.566582	1.871583	3.144349	2.445873	291.452637	23.879824	36.862278	74.401726	11920.000000	70.629288	1.848985	3642.781738		1
1224.261475	168.872406	2.407330	1.294253	1.483504	1.704873	3.087874	2.227559	255.464218	19.690327	30.444157	50.684284	11949.000000	51.490566	1.711728	3848.057617		1
856.348022	222.413208	2.248572	1.109017	1.488192	1.632300	2.932650	2.347161	177.244293	12.853369	30.774595	42.884518	11974.000000	50.095699	1.699800	4736.804199		1
706.460388	82.632744	2.110760	0.925878	1.093231	1.416364	2.849088	1.917152	129.050552	8.430977	12.394564	26.083372	12005.000000	30.789589	1.488404	5168.447266		1
530.506042	260.826294	2.227747	1.093680	1.279020	1.522320	2.724690	2.416351	168.945786	12.407381	19.011642	33.290497	12049.000000	35.799080	1.553872	4958.418457		1
827.092590	108.678825	2.222075	1.157100	1.288702	1.529695	2.917554	2.036145	166.753693	14.358191	19.440262	33.860661	12091.000000	69.203835	1.840130	9998.000000		1
753.830566	85.327721	2.179124	1.012038	1.238470	1.367247	2.877274	1.931090	151.051117	10.281051	17.316887	23.294128	12206.000000	22.933651	1.360473	3545.898926		1
1453.192139	470.548798	2.563984	1.422512	1.716376	1.968077	3.162323	2.672605	366.424225	26.455256	52.044609	92.913116	12237.000000	94.059113	1.973401	4931.606934		1
738.653809	162.409958	2.214308	1.057776	1.205624	1.540998	2.868441	2.210613	163.797592	11.422893	16.055502	34.753475	12288.000000	33.924717	1.530516	3892.317139		1
930.846191	116.205208	2.230835	1.077745	1.345014	1.549312	2.968878	2.065226	170.151199	11.960394	22.131645	35.425213	12303.000000	39.764927	1.599500	5902.412598		1
949.764709	248.957184	2.285257	1.167174	1.381683	1.528875	2.977616	2.396125	192.866531	14.695137	24.081455	33.796738	12323.000000	43.340992	1.636899	5191.915527		1
1198.977173	230.531509	2.531752	1.396256	1.553036	1.761340	3.078811	2.362730	340.213593	24.903240	35.730259	57.721798	12348.000000	66.340416	1.821778	4960.973633		1
1781.776489	354.446503	2.521248	1.388654	1.625685	1.766385	3.250853	2.549551	332.084137	24.471148	42.236179	58.396210	12367.000000	63.645103	1.803765	4745.659668		1
898.291992	131.115158	2.144616	1.087293	1.302709	1.420963	2.953418	2.117653	139.513351	12.226231	20.077463	26.361067	12390.000000	26.050554	1.415817	3741.190186		1
526.721130	182.408447	2.253395	1.047159	1.458357	1.689980	2.721581	2.261045	179.223450	11.147035	28.731434	48.975674	12431.000000	53.930725	1.731836	3336.139404		1
622.961182	175.247009	2.213630	1.024564	1.337480	1.458968	2.794461	2.243651	163.542343	10.581903	21.751057	28.771881	12453.000000	25.419149	1.405161	3552.816650		1
347.690704	102.255836	1.854109	0.665653	0.925040	1.105218	2.541193	2.009688	71.467621	4.630773	8.414726	12.741413	12460.000000	12.995472	1.113792	4264.463867		1
1507.580811	395.375122	2.625773	1.450466	1.614934	1.882943	3.178281	2.597009	422.447693	28.214096	41.203499	76.373573	12510.000000	85.417526	1.931547	4428.013672		1
1152.393311	148.916153	2.468395	1.334589	1.488634	1.792163	3.061601	2.172942	294.032440	21.606720	30.805899	61.967392	12535.000000	55.257999	1.742395	3826.428223		1
1573.932983	597.584656	2.775000	1.604225	1.807068	2.032254	3.196986	2.776399	595.661987	40.199883	64.130936	107.709427	12595.000000	101.071747	2.004630	3732.444092		1
931.916077	190.910095	2.368955	1.201836	1.268610	1.596981	2.969377	2.280829	233.859741	15.916076	18.561382	39.534973	12634.000000	67.981323	1.832390	9998.000000		1
1673.149292	313.361816	2.562686	1.479757	1.605175	1.807599	3.223535	2.496046	365.330994	30.182592	40.287922	64.209511	12704.000000	80.282921	1.904623	6147.333008		1
960.226135	219.158768	2.303082	1.106052	1.387768	1.630508	2.982373	2.340759	200.947433	12.765928	24.421238	42.707920	12726.000000	40.064297	1.602758	2990.667480		1
768.042603	132.064941	2.344381	1.116072	1.279564	1.530325	2.885385	2.120788	220.994354	13.063866	19.035479	33.909809	12750.000000	64.688637	1.810828	9998.000000		1
986.508240	197.831177	2.292324	1.128568	1.196199	1.537435	2.994101	2.296295	196.030777	13.445212	15.710809	34.469513	12769.000000	31.807163	1.502525	4264.902344		1
1065.642212	181.572205	2.392585	1.214351	1.507685	1.574617	3.027611	2.259049	246.936142	16.381390	32.187344	37.550625	12806.000000	38.117252	1.581122	4025.303711		1
1348.150757	375.134674	2.813776	1.719423	1.956317	2.238117	3.129739	2.574187	651.291565	52.411102	90.430954	173.028442	12828.000000	203.209274	2.307944	7117.716797		1
270.717651	107.828369	1.843098	0.700301	1.117970	1.242361	2.432517	2.032733	69.678398	5.015353	13.121082	17.472723	12866.000000	18.945642	1.277509	5685.039062		1
460.918427	81.503761	2.085752	1.025358	1.343500	1.528149	2.663624	1.911178	121.829529	10.601268	22.054625	33.740280	12922.000000	38.021435	1.580029	5767.275879		1
999.336914	243.323349	2.370056	1.186207	1.427285	1.632866	2.999712	2.386184	234.452972	15.353499	26.747604	42.940376	12959.000000	126.720039	2.102845	9998.000000		1
455.561035	70.331650	2.076744	0.983711	1.301463	1.414540	2.658547	1.847151	119.328560	9.631872	20.019968	25.974052	13024.000000	28.767578	1.458903	5138.357910		1
1079.952881	303.871338	2.114353	1.273480	1.582195	1.688229	3.033405	2.482690	130.122604	18.770681	38.211620	48.778553	13066.000000	54.069702	1.732954	4717.892578		1
552.031250	58.133446	2.050342	0.909425	1.055603	1.301806	2.741964	1.764426	112.290329	8.117548	11.365876	20.035778	13149.000000	18.276930	1.261903	4651.057129		1
489.901733	93.713936	1.963566	0.833857	1.342140	1.420948	2.690109	1.971804	91.953064	6.821147	21.985670	26.360149	13159.000000	27.404922	1.437829	3306.198975		1
1306.389771	207.263779	2.402376	1.274457	1.548244	1.750840	3.116073	2.316523	252.566528	18.812963	35.338131	56.343025	13201.000000	57.404518	1.758946	3481.066162		1
1715.682251	173.781906	2.543840	1.335065	1.582431	1.866709	3.234437	2.240005	349.816528	21.630436	38.232346	73.571434	13216.000000	80.096237	1.903612	4200.450684		1
787.477661	136.957199	2.291075	1.002836	1.330708	1.651339	2.896238	2.136585	195.467804	10.065522	21.414509	44.806339	13235.000000	51.142494	1.708782	4789.410645		1
1160.623535	170.538254	2.319346	1.230850	1.432983	1.613245	3.064691	2.231822	208.615311	17.015715	27.100842	41.043587	13320.000000	83.894310	1.923733	9998.000000		1
661.324524	150.418747	2.047669	1.052014	1.061151	1.189484	2.820415	2.177302	111.601189	11.272326	11.512011	15.469768	13371.000000	17.499218	1.243019	5060.351074		1
1323.854492	502.999207	2.503464	1.427211	1.632877	1.844649	3.121840	2.701567	318.760223	26.743052	42.941494	69.927704	13473.000000	112.661156	2.051774	8719.817383		1
1552.025024	356.088470	2.512229	1.370594	1.599657	1.821764	3.190899	2.551558	325.258972	23.474361	39.779247	66.338318	13487.000000	72.441711	1.859989	4039.258301		1
754.422119	201.028320	2.436875	1.334296	1.539974	1.814623	2.877614	2.303257	273.447968	21.592146	34.671623	65.256409	13590.000000	74.696388	1.873300	5019.549316		1
376.720520	104.037987	1.859659	0.701510	1.066369	1.178333	2.576019	2.017192	72.386787	5.029327	11.651157	15.077641	13632.000000	15.765941	1.197720	4854.071777		1
1564.242310	462.149841	2.654856	1.502444	1.676159	1.952633	3.194304	2.664783	451.706543	31.801247	47.441544	89.667145	13760.000000	93.722527	1.971844	3971.909424		1
947.759705	120.119247	2.308420	1.137580	1.490196	1.661767	2.976698	2.079612	203.432434	13.727139	30.916897	45.895161	13784.000000	92.560905	1.966428	9998.000000		1
1003.039917	229.644043	2.395029	1.266806	1.545226	1.686383	3.001318	2.361055	248.329605	18.484442	35.093456	48.571648	13905.000000	64.169151	1.807326	6128.994629		1
553.708923	157.832047	2.046472	0.945523	1.184504	1.384887	2.743282	2.198195	111.294022	8.821107	15.293408	24.259811	13959.000000	27.702177	1.442514	4869.687988		1
1122.769287	194.788513	2.495811	1.358302	1.646122	1.805539	3.050291	2.289563	313.192200	22.819273	44.271275	63.905544	13987.000000	88.160576	1.945274	6939.052246		1
1934.597900	316.916718	2.494223	1.359840	1.587149	1.792686	3.286591	2.500945	312.049408	22.900246	38.649944	62.042053	14007.000000	83.880905	1.923663	7177.599609		1
623.127930	73.665581	2.037085	0.968772	1.378594	1.454309	2.794577	1.867265	108.914192	9.306185	23.910807	28.464880	14117.000000	32.421066	1.510827	4267.965332		1
871.278564	180.678909	2.226953	1.087417	1.548532	1.696672	2.940157	2.256907	168.636993	12.229744	35.361607	49.736088	14192.000000	58.960888	1.770564	5829.919434		1
473.423981	116.073845	1.927806	0.904229	0.712778	1.314073	2.675250	2.064734	84.684967	8.021003	5.161527	20.609774	14214.000000	14.154839	1.150905	3385.838867		1
383.970917	49.543598	1.754453	0.666850	0.758180	0.977760	2.584298	1.694988	56.813728	4.643549	5.730332	9.500791	14252.000000	9.057937	0.957029	3903.388672		1
252.857208	37.566475	1.941128	0.796095	1.092134	1.357160	2.402875	1.574800	87.322929	6.253100	12.363301	22.759382	14291.000000	30.493135	1.484202	6025.104492		1
373.793121	105.382545	2.014021	0.791675	1.014439	1.208578	2.572631	2.022769	103.281204	6.189776	10.338067	16.165102	14306.000000	16.751976	1.224066	3768.542969		1
1230.416382	167.466125	2.355210	1.199244	1.397119	1.609490	3.090052	2.223927	226.573914	15.821368	24.952791	40.690231	14379.000000	39.297916	1.594370	3807.631104		1
434.485870	101.689140	1.986348	0.886468	1.062910	1.234041	2.637976	2.007275	96.905327	7.699588	11.558725	17.141207	14411.000000	13.920458	1.143654	4597.845215		1
909.907959	114.238510	2.203395	1.144714	1.274998	1.640015	2.958997	2.057812	159.733231	13.954485	18.836401	43.653118	14465.000000	43.240932	1.635895	3849.299561		1
697.286743	122.955841	2.087813	0.994321	1.200201	1.314886	2.843411	2.089749	122.408798	9.870078	15.856264	20.648384	14494.000000	20.154894	1.304381	3547.453125		1
1217.373901	199.214386	2.338212	1.259634	1.654152	1.872745	3.085424	2.299321	217.877182	18.181673	45.097492	74.601036	14585.000000	91.378586	1.960844	8090.707520		1
436.054382	183.096832	2.127443	0.986283	1.145807	1.429173	2.639541	2.262681	134.104477	9.689088	13.989661	26.864153	14613.000000	25.922197	1.413672	5737.054199		1
853.923584	162.134979	2.315531	1.243761	1.338087	1.610143	2.931419	2.209877	206.790878	17.529140	21.781443	40.751400	14624.000000	42.537750	1.628775	3717.347656		1
804.180725	64.530647	2.237916	0.981445	1.258433	1.617100	2.905354	1.809766	172.948029	9.581763	18.131483	41.409481	14637.000000	37.015671	1.568386	3852.514160		1
2171.844482	321.908508	2.592661	1.439782	1.701672	1.921297	3.336829	2.507732	391.436615	27.528463	50.312042	83.425064	14651.000000	90.485199	1.956578	3904.929932		1
734.762878	203.555283	2.249621	1.132062	1.485945	1.603162	2.866147	2.308682	177.672791	13.553815	30.615765	40.101662	14723.000000	45.735004	1.660249	3940.827148		1
712.448242	149.367386	2.190603	0.939252	1.250177	1.470872	2.852753	2.174256	155.096954	8.694657	17.790026	29.571386	14738.000000	30.592901	1.485621	3965.077393		1
837.343079	196.682190	2.450066	1.378886	1.614670	1.843630	2.922904	2.293765	281.881104	23.926857	41.178463	69.763763	14752.000000	90.965630	1.958877	6425.345215		1
1130.203125	207.511765	2.306807	1.204571	1.457818	1.680487	3.053157	2.317043	202.678085	16.016613	28.695780	47.916679	14793.000000	65.593697	1.816862	8263.380859		1
945.321777	256.491943	2.358195	1.243329	1.392976	1.702241	2.975580	2.409074	228.136597	17.511732	24.715862	50.377960	14897.000000	52.670456	1.721567	4278.803223		1
582.878174	185.398163	2.039385	0.963508	1.187865	1.246372	2.765578	2.268106	109.492744	9.194069	15.412232	17.634869	15003.000000	18.124878	1.258275	3481.474854		1
1359.056519	160.842102	2.408381	1.201036	1.398054	1.622052	3.133238	2.206400	256.083405	15.886769	25.006573	41.884418	15050.000000	53.373741	1.727328	9998.000000		1
424.003265	60.853138	1.802555	0.578985	0.936969	1.053808	2.627369	1.784283	63.468021	3.793017	8.649060	11.319001	15086.000000	10.366540	1.015634	3736.291504		1
1883.941162	974.117188	2.962208	1.879455	2.093313	2.291377	3.275067	2.988611	916.659058	75.762566	123.969116	195.603516	15128.000000	212.347839	2.327048	4058.075928		1
925.230835	244.582352	2.430414	1.370351	1.428459	1.693577	2.966250	2.388425	269.410522	23.461226	26.820032	49.382931	15166.000000	49.998051	1.698953	4217.660645		1
737.869385	252.771515	2.129650	1.000009	1.210343	1.399537	2.867980	2.402728	134.787476	10.000201	16.230904	25.092096	15233.000000	56.356857	1.750947	9998.000000		1
681.743042	240.448746	2.285592	1.167189	1.411163	1.552230	2.833621	2.381022	193.015381	14.695657	25.772898	35.663979	15242.000000	37.819309	1.577714	3823.103027		1
666.229553	206.260605	2.167410	1.039904	1.151356	1.459854	2.823624	2.314416	147.031433	10.962371	14.169534	28.830614	15297.000000	31.674610	1.500711	3524.967041		1
452.324066	133.866226	2.059834	0.993981	1.195228	1.415972	2.655450	2.126671	114.771576	9.862372	15.675753	26.059856	15330.000000	30.814528	1.488755	5834.600098		1
589.658691	172.396194	2.289562	1.122423	1.277043	1.409129	2.770601	2.236528	194.788162	13.256316	18.925320	25.652477	15349.000000	30.600327	1.485726	5478.894531		1
1816.079102	476.139191	2.592740	1.458714	1.674146	1.934610	3.259135	2.677734	391.507690	28.755032	47.222145	86.022133	15447.000000	82.396492	1.915909	3926.525635		1
1211.160889	203.512604	2.312683	1.283530	1.512885	1.809727	3.083202	2.308591	205.438858	19.210121	32.575081	64.524818	15569.000000	102.977715	2.012743	9998.000000		1
939.909851	177.694351	2.288203	1.155243	1.392529	1.528401	2.973086	2.249674	194.179550	14.296942	24.690468	33.759922	15596.000000	36.212074	1.558853	4649.830566		1
760.308838	254.506683	2.242700	1.114985	1.218338	1.530528	2.880990	2.405699	174.863983	13.031205	16.532475	33.925621	15683.000000	35.209160	1.546656	5253.839355		1
1637.978882	266.065643	2.410950	1.304755	1.532203	1.668763	3.214308	2.424989	257.602570	20.172291	34.056744	46.640484	15703.000000	46.014915	1.662899	3828.742920		1
401.581512	209.924973	2.396682	1.263443	1.480994	1.750727	2.603774	2.322064	249.276688	18.341862	30.268717	56.328373	15758.000000	59.776211	1.776528	6007.649414		1
1485.726807	346.236389	2.527570	1.332187	1.557411	1.802549	3.171939	2.539373	336.953613	21.487537	36.091999	63.467102	15795.000000	68.076912	1.833000	4679.390625		1
485.255157	164.817017	1.845724	0.605931	0.993946	1.000525	2.685970	2.217002	70.100906	4.035816	9.861574	10.012100	15811.000000	10.247738	1.010628	5317.927246		1
337.351990	83.532944	1.748946	0.744444	1.246938	1.073579	2.528083	1.921858	56.097874	5.551937	17.657866	11.846202	15848.000000	17.941704	1.253864	4276.311035		1
970.328125	285.240601	2.432637	1.329116	1.577520	1.740723	2.986919	2.455211	270.792725	21.336132	37.802444	55.045666	15936.000000	52.824730	1.722837	3234.400635		1
770.320740	108.714676	2.042818	0.905675	1.045883	1.320541	2.886672	2.036288	110.361641	8.047754	11.114334	20.919012	15963.000000	34.675018	1.540017	9789.960938		1
1468.526245	240.280731	2.477235	1.316384	1.517159	1.801554	3.166882	2.380719	300.078552	20.719734	32.897175	63.321884	16039.000000	69.977661	1.844959	9998.000000		1
541.282349	26.460007	2.057811	0.872263	1.236151	1.296972	2.733424	1.422590	114.238228	7.451839	17.224693	19.813982	16060.000000	25.454638	1.405767	4423.453613		0
770.694214	88.224091	2.129379	0.957507	1.149386	1.490218	2.886882	1.945587	134.703430	9.067898	14.105411	30.918493	16085.000000	31.701935	1.501086	4404.769531		1
935.693237	226.345612	2.379242	1.271116	1.357284	1.695600	2.971133	2.354772	239.464813	18.668787	22.765850	49.613472	16171.000000	63.480438	1.802640	6140.628418		1
885.210510	218.373840	2.279062	1.161812	1.417340	1.611582	2.947047	2.339200	190.134872	14.514826	26.142067	40.886715	16321.000000	44.191853	1.645342	4825.822754		1
1385.474976	157.592896	2.394744	1.215551	1.523957	1.739421	3.141599	2.197537	248.166855	16.426706	33.416187	54.880806	16430.000000	61.343376	1.787768	4064.404785		1
1614.396362	253.468658	2.405206	1.260684	1.535381	1.696368	3.208010	2.403924	254.218002	18.225712	34.306889	49.701313	16447.000000	83.918259	1.923856	9164.700195		1
947.881592	166.312347	2.200476	1.245126	1.360385	1.508491	2.976754	2.220924	158.663147	17.584320	22.928993	32.247154	16477.000000	35.608627	1.551555	3624.632812		1
886.195740	185.510971	2.336565	1.195849	1.432780	1.607940	2.947530	2.268370	217.052597	15.698153	27.088184	40.545254	16490.000000	46.214668	1.664780	5137.256836		1
1157.825317	190.247177	2.441347	1.267813	1.522404	1.744510	3.063643	2.279318	276.278351	18.527323	33.296925	55.527748	16577.000000	73.205246	1.864542	5483.138672		1
1115.337280	368.644806	2.477089	1.293401	1.549536	1.699777	3.047406	2.566608	299.977936	19.651758	35.443420	50.093040	16597.000000	52.511158	1.720252	5359.669434		1
600.579712	111.102135	0.000000	0.545679	0.186042	0.233434	2.778571	2.045722	0.000000	3.513007	1.534767	1.711725	16641.000000	0.000000	0.000000	4382.491699		1
383.526459	107.529472	1.992687	0.821276	0.955027	1.289873	2.583795	2.031528	98.330299	6.626381	9.016272	19.492727	16651.000000	26.557207	1.424182	4788.345215		1
800.938293	182.057053	2.227591	1.072954	1.314130	1.575635	2.903599	2.260207	168.885056	11.829153	20.612450	37.638706	16697.000000	50.324203	1.701777	9639.862305		1
856.865479	171.736633	2.352057	1.182710	1.434565	1.638007	2.932913	2.234863	224.935257	15.230364	27.199741	43.451767	16766.000000	83.762108	1.923048	9998.000000		1
937.188416	122.681381	2.200466	1.087964	1.205715	1.584636	2.971827	2.088779	158.659546	12.245156	16.058855	38.426991	16802.000000	41.169533	1.614576	3318.232422		1
2283.162598	331.065125	2.783822	1.667403	1.958034	2.172523	3.358537	2.519913	607.885986	46.494629	90.789062	148.772507	16850.000000	142.470566	2.153725	3581.337402		1
719.109924	75.775459	2.145057	1.005964	1.196991	1.375746	2.856795	1.879529	139.655136	10.138270	15.739517	23.754532	16884.000000	21.684973	1.336159	3447.014893		1
1523.952759	208.254578	2.392039	1.271339	1.448970	1.729641	3.182971	2.318594	246.626144	18.678370	28.117071	53.658752	16961.000000	49.061260	1.690739	3772.532227		1
453.800873	113.809929	1.954584	0.822330	1.084148	1.234773	2.656865	2.056180	90.070770	6.642472	12.138031	17.170113	17022.000000	24.405014	1.387479	5933.589844		1
518.714539	128.350067	2.056255	0.982024	1.001259	1.327561	2.714928	2.108396	113.829491	9.594540	10.029029	21.259871	17045.000000	24.691261	1.392543	4474.187500		1
326.017029	80.732483	1.936004	0.762941	0.994307	1.030977	2.513240	1.907048	86.298592	5.793497	9.869759	10.739336	17085.000000	13.733837	1.137792	5140.778809		1
375.169342	131.361710	1.915207	0.806594	1.248665	1.303026	2.574227	2.118469	82.263374	6.406102	17.728218	20.092115	17108.000000	22.781317	1.357579	5031.015137		1
894.880920	224.260086	2.286527	1.038360	1.338095	1.542983	2.951765	2.350752	193.431305	10.923441	21.781841	34.912666	17155.000000	41.668869	1.619812	5514.938477		1
483.566711	161.030792	2.213534	1.050085	1.298781	1.658859	2.684456	2.206909	163.506088	11.222377	19.896711	45.588837	17173.000000	49.269650	1.692580	4786.375000		1
1519.556152	425.078979	2.655539	1.528036	1.735789	2.019500	3.181717	2.628470	452.416534	33.731533	54.423798	104.592339	17195.000000	108.653992	2.036046	4145.481934		1
980.764465	316.634338	2.178614	1.055910	1.254562	1.509584	2.991565	2.500558	150.873764	11.373901	17.970577	32.328369	17234.000000	66.507462	1.822870	9998.000000		1
1076.490601	254.311920	2.447336	1.362610	1.530905	1.740713	3.032010	2.405367	280.115051	23.046740	33.955090	55.044350	17268.000000	62.423309	1.795347	5695.407227		1
739.881531	123.664993	2.252093	1.194503	1.552511	1.613130	2.869162	2.092247	178.687103	15.649601	35.687057	41.032726	17355.000000	53.027943	1.724505	5012.565918		1
712.757324	59.100449	2.101098	1.016279	1.165202	1.489163	2.852942	1.771591	126.211281	10.381947	14.628578	30.843430	17403.000000	27.536814	1.439914	3843.364014		1
372.360382	76.072563	1.806427	0.644483	1.017831	1.195029	2.570963	1.881228	64.036385	4.410454	10.419119	15.668566	17417.000000	15.120206	1.179558	3701.880615		1
763.950684	117.372604	2.295131	1.238680	1.493667	1.665172	2.883065	2.069567	197.302032	17.325272	31.164965	46.256462	17496.000000	43.438969	1.637879	3315.479004		1
1809.549805	394.246796	2.529127	1.374107	1.365255	1.638891	3.257571	2.595768	338.163391	23.665054	23.187563	43.540203	17514.000000	37.693340	1.576265	3414.621826		1
911.630249	215.608749	2.257929	1.073068	1.470364	1.571198	2.959819	2.333666	181.104538	11.832268	29.536848	37.256119	17569.000000	34.192616	1.533932	3659.680420		1
829.509155	195.253281	2.208128	1.132308	1.255126	1.369962	2.918821	2.290598	161.483643	13.561521	17.993935	23.440224	17670.000000	26.073853	1.416205	3227.925049		1
387.317322	219.980042	2.217110	1.030229	1.309913	1.481407	2.588067	2.342383	164.857910	10.720850	20.413292	30.297544	17680.000000	34.895943	1.542775	4402.155762		1
668.592468	213.405243	2.347709	1.251717	1.508598	1.807775	2.825161	2.329205	222.694290	17.853230	32.255100	64.235466	17728.000000	70.037865	1.845333	4587.333984		1
410.047241	198.270706	2.108446	1.015697	1.285698	1.510143	2.612834	2.297259	128.364883	10.368052	19.306267	32.370052	17791.000000	38.409599	1.584440	5738.128418		1
939.005920	208.053818	2.294693	1.098868	1.518399	1.601321	2.972668	2.318176	197.102661	12.556470	32.991283	39.931973	17812.000000	45.334839	1.656432	3613.640137		1
1001.806335	285.645538	2.357193	1.247433	1.491713	1.745547	3.000784	2.455827	227.610870	17.677990	31.025101	55.660507	17840.000000	152.048233	2.181981	9998.000000		1
423.851715	130.082428	2.011480	0.858558	1.225808	1.383131	2.627214	2.114219	102.678543	7.220340	16.819311	24.161869	17875.000000	24.785200	1.394192	4848.907227		1
1732.171631	298.727722	2.634782	1.470361	1.699094	1.955364	3.238591	2.475276	431.302704	29.536648	50.014263	90.232750	17922.000000	93.710243	1.971787	3746.910156		1
542.445312	115.270226	2.057426	0.931585	1.106114	1.228622	2.734356	2.061717	114.136932	8.542494	12.767725	16.928633	17934.000000	20.113073	1.303478	4212.104004		1
558.890869	227.283112	2.407589	1.268263	1.494292	1.686292	2.747327	2.356567	255.616669	18.546528	31.209845	48.561508	17975.000000	58.586620	1.767798	4984.060547		1
478.439392	151.906403	2.172103	1.009334	1.014925	1.447364	2.679827	2.181576	148.628922	10.217246	10.349646	28.013300	17988.000000	31.294741	1.495471	4873.172852		1
1543.490112	400.684021	2.574173	1.457337	1.711241	1.941870	3.188504	2.602802	375.122314	28.663996	51.432961	87.472214	18007.000000	99.787254	1.999075	5055.143555		1
707.787231	202.547165	2.008899	0.816517	1.016412	1.269839	2.849903	2.306526	102.070328	6.554152	10.385141	18.613966	18024.000000	36.045696	1.556853	9998.000000		1
532.792603	78.697426	2.080918	0.975091	1.217691	1.410331	2.726558	1.895961	120.480904	9.442576	16.507879	25.723587	18073.000000	24.219831	1.384171	4560.766602		1
697.877930	113.705399	2.174339	0.984090	1.322371	1.653206	2.843780	2.055781	149.396042	9.640296	21.007330	44.999348	18090.000000	43.454803	1.638038	3404.791016		1
1900.182129	246.568329	2.579304	1.410724	1.613710	1.821500	3.278795	2.391937	379.580750	25.746866	41.087509	66.297867	18109.000000	124.291458	2.094441	9998.000000		1
322.574982	92.015152	1.827637	0.785908	1.006477	1.311366	2.508631	1.963859	67.241394	6.108124	10.150249	20.481688	18142.000000	22.320871	1.348711	5031.001953		1
485.019287	88.595772	1.946171	0.778044	1.067865	1.376032	2.685759	1.947413	88.342834	5.998524	11.691364	23.770182	18162.000000	21.479006	1.332014	4480.516602		1
451.247040	144.065033	1.963765	1.003600	1.289332	1.496751	2.654414	2.158559	91.995064	10.083250	19.468491	31.387121	18184.000000	30.013067	1.477310	4234.057617		1
2095.662109	393.144318	2.789071	1.647202	1.905919	2.101515	3.321321	2.594552	615.278076	44.381554	80.522820	126.332375	18218.000000	133.384552	2.125106	4536.920410		1
467.579895	121.605980	2.210409	1.088735	1.343377	1.510245	2.669856	2.084955	162.333939	12.266916	22.048395	32.377640	18286.000000	37.324669	1.571996	5054.873047		1
771.676941	62.659531	2.197339	1.012371	1.336250	1.508367	2.887435	1.796987	157.521255	10.288956	21.689529	32.237892	18385.000000	34.269943	1.534913	4116.884766		1
623.147034	110.980835	2.137875	1.081179	1.358118	1.472064	2.794590	2.045248	137.364578	12.055342	22.809610	29.652678	18445.000000	27.395666	1.437682	3170.967041		1
465.019440	119.620949	2.079013	0.931282	1.111057	1.268903	2.667471	2.077807	119.953545	8.536545	12.913899	18.573879	18460.000000	20.495352	1.311655	5551.032227		1
586.206787	216.602829	2.281115	1.163768	1.346686	1.559129	2.768051	2.335664	191.035706	14.580346	22.217009	36.235100	18470.000000	43.902302	1.642487	5093.132812		1
560.581909	172.930298	2.151119	1.085485	1.275518	1.475184	2.748639	2.237871	141.618042	12.175443	18.858959	29.866449	18578.000000	34.223282	1.534322	5940.533691		1
586.613770	173.082336	2.194208	1.052201	1.403138	1.552352	2.768352	2.238253	156.389633	11.277198	25.301037	35.674038	18614.000000	37.240685	1.571018	3688.514648		1
422.051636	67.330788	2.020153	0.790216	1.130896	1.346111	2.625365	1.828214	104.749657	6.169014	13.517481	22.187622	18637.000000	24.712757	1.392921	3974.769775		1
493.047546	119.182068	2.015180	0.751984	0.881124	1.203310	2.692889	2.076211	103.557022	5.649159	7.605440	15.970177	18682.000000	18.949118	1.277589	5410.153320		1
524.654724	98.189835	2.247469	1.034616	1.240701	1.503932	2.719874	1.992067	176.794540	10.829692	17.406084	31.910368	18699.000000	42.001278	1.623263	7610.563477		1
941.691223	280.570129	2.461743	1.354107	1.614226	1.842567	2.973908	2.448041	289.563141	22.599913	41.136341	69.593193	18715.000000	79.855324	1.902304	5478.879883		1
158.497726	15.809829	1.777420	0.694131	1.350593	1.461545	2.200023	1.198927	59.898994	4.944602	22.417803	28.943129	18810.000000	42.987015	1.633337	8392.354492		0
1470.209961	554.535034	2.874876	1.713266	1.960949	2.190748	3.167379	2.743929	749.680603	51.673244	91.400551	155.148743	18824.000000	165.203415	2.218019	4358.153320		1
1069.940552	304.140045	2.457675	1.273927	1.420011	1.634660	3.029360	2.483074	286.863312	18.790005	26.303333	43.118172	18867.000000	42.964352	1.633108	3834.086182		1
616.553833	192.925110	2.223889	1.000802	1.317866	1.525052	2.789971	2.285389	167.451385	10.018488	20.790565	33.500553	18885.000000	30.751242	1.487863	3505.601074		1
1000.971375	216.588364	2.633936	1.511172	1.663652	1.864814	3.000422	2.335635	430.462799	32.446793	46.094795	73.251137	18921.000000	71.177010	1.852340	3301.331299		1
539.215149	98.661217	2.087795	1.033503	1.267783	1.503103	2.731762	1.994146	122.403725	10.801982	18.526047	31.849520	18937.000000	33.770775	1.528541	3479.548828		1
893.127136	136.446579	2.232585	1.084997	1.357824	1.528750	2.950913	2.134963	170.838272	12.161788	22.794159	33.786995	19023.000000	38.397846	1.584307	4218.276855		1
324.922302	40.191856	2.026378	0.899396	1.321858	1.376515	2.511780	1.604138	106.262024	7.932245	20.982536	23.796614	19049.000000	25.879745	1.412960	6381.562012		1
1443.390991	183.627548	2.470173	1.386052	1.648779	1.825984	3.159384	2.263938	295.238403	24.324972	44.542980	66.985939	19085.000000	78.487396	1.894800	4240.332520		1
987.952332	196.925507	2.366813	1.242503	1.487653	1.616050	2.994736	2.294302	232.708908	17.478472	30.736425	41.309464	19134.000000	62.383144	1.795067	7180.896484		1
1632.735962	316.874939	2.678123	1.510711	1.663251	1.928002	3.212916	2.500888	476.565308	32.412376	46.052273	84.723061	19161.000000	98.674713	1.994206	6113.248535		1
795.464539	159.577042	2.223543	1.174724	1.431874	1.539211	2.900621	2.202971	167.318237	14.952868	27.031767	34.610733	19191.000000	37.078053	1.569117	3772.032715		1
857.153259	117.934258	2.260856	1.186923	1.344743	1.542672	2.933059	2.071640	182.329147	15.378814	22.117830	34.887672	19218.000000	38.300896	1.583209	4321.351562		1
210.541809	72.740067	1.728633	0.745817	0.872096	1.174638	2.323338	1.861774	53.534416	5.569505	7.448964	14.949874	19269.000000	12.275710	1.089047	1663.834229		1
554.215210	136.770508	2.037422	0.867382	1.177494	1.367231	2.743678	2.135993	108.998878	7.368551	15.048534	23.293291	19317.000000	18.950666	1.277624	4047.201172		1
1316.352051	288.586426	2.528585	1.359680	1.600890	1.769552	3.119372	2.460276	337.741943	22.891821	39.892403	58.823631	19353.000000	79.854507	1.902299	5863.983398		1
597.951172	211.031204	1.978927	0.937390	1.245752	1.271152	2.776666	2.324347	95.263634	8.657445	17.609713	18.670343	19412.000000	21.368322	1.329770	3436.225830		1
541.658997	157.731842	1.531148	0.567257	0.335766	0.516887	2.733726	2.197919	33.974133	3.691961	2.166537	3.287657	19465.000000	0.000000	0.000000	4779.197266		1
636.992126	109.116028	2.160258	1.040748	1.274944	1.339430	2.804134	2.037889	144.630005	10.983691	18.834045	21.848919	19509.000000	25.497856	1.406504	5136.894531		1
245.870804	68.902008	1.732284	0.831901	1.003403	1.105507	2.390707	1.838232	53.986313	6.790483	10.078659	12.749917	19535.000000	14.281402	1.154771	6871.349609		1
807.329712	184.616592	2.252492	1.162766	1.443030	1.576789	2.907051	2.266271	178.851288	14.546767	27.735086	37.738922	19555.000000	40.904045	1.611766	4102.594238		1
537.782776	102.498993	1.990625	0.863866	0.827305	1.184268	2.730607	2.010720	97.864464	7.309139	6.719013	15.285104	19578.000000	15.511236	1.190646	4677.665039		1
396.022034	186.812515	2.218570	1.003124	1.169220	1.432196	2.597719	2.271406	165.413177	10.072190	14.764531	27.051771	19592.000000	38.036133	1.580196	6360.726562		1
636.792419	96.025330	2.062628	0.998597	1.045732	1.336587	2.803998	1.982386	115.512268	9.967740	11.110461	21.706339	19625.000000	20.717487	1.316337	3358.067627		1
517.738708	104.254433	2.085952	0.987980	1.341227	1.548272	2.714111	2.018095	121.885551	9.727018	21.939514	35.340488	19645.000000	41.843937	1.621633	3798.485596		1
788.101807	200.134232	2.458041	1.324489	1.527819	1.707485	2.896582	2.301321	287.105438	21.110023	33.714645	50.990047	19666.000000	53.358494	1.727204	4199.324707		1
357.277985	195.072281	2.233773	1.115515	1.511573	1.715400	2.553006	2.290195	171.306061	13.047136	32.476818	51.927860	19681.000000	60.772400	1.783706	3879.199219		1
702.738037	188.808609	2.258487	1.174078	1.445516	1.688957	2.846793	2.276022	181.337357	14.930629	27.894318	48.860401	19704.000000	46.343197	1.665986	3769.404785		1
484.128723	122.052765	1.950746	0.858541	1.010816	1.271344	2.684961	2.086548	89.278412	7.220061	10.252183	18.678568	19734.000000	17.920368	1.253347	4229.702148		1
1492.835205	288.382385	2.560223	1.439503	1.637047	1.898674	3.174012	2.459969	363.264526	27.510775	43.355820	79.190689	19864.000000	87.093643	1.939986	4830.375977		1
677.362610	184.761215	2.206652	1.184702	1.429462	1.600156	2.830821	2.266611	160.935654	15.300356	26.882040	39.825005	19960.000000	68.796318	1.837565	9998.000000		1
516.022034	63.493534	2.113561	0.947823	1.121576	1.404091	2.712668	1.802729	129.885635	8.867942	13.230483	25.356615	20005.000000	23.058710	1.362835	4960.220215		1
439.363647	128.809586	1.834662	0.814097	1.281866	1.388902	2.642824	2.109948	68.337959	6.517739	19.136654	24.485121	20027.000000	24.982170	1.397630	3805.522461		1
727.533752	181.472198	2.303361	1.220855	1.377140	1.501285	2.861853	2.258810	201.076233	16.628578	23.830872	31.716482	20050.000000	34.951912	1.543471	4029.782715		1
516.749512	118.130821	1.923630	0.818307	1.045412	0.947177	2.713280	2.072363	83.874443	6.581223	11.102276	8.854766	20083.000000	10.036160	1.001568	3592.824951		1
1942.747559	522.368835	2.908968	1.746701	1.982596	2.159187	3.288416	2.717977	810.902222	55.808517	96.071724	144.273727	20111.000000	264.263184	2.422037	9998.000000		1
893.254578	175.339752	2.344428	1.203209	1.404855	1.593208	2.950975	2.243880	221.018112	15.966464	25.401215	39.192955	20143.000000	43.660316	1.640087	3880.102783		1
463.403717	46.435257	1.840068	0.732070	0.738859	1.146662	2.665960	1.666848	69.193916	5.395980	5.480986	14.017211	20217.000000	13.390619	1.126801	2547.937256		1
714.684631	119.252144	2.140111	1.006651	1.347816	1.364178	2.854115	2.076466	138.073608	10.154321	22.274904	23.130108	20227.000000	22.750710	1.356995	3067.656250		1
434.793884	78.709282	1.930176	0.753442	1.007163	1.175784	2.638283	1.896026	85.148369	5.668165	10.166299	14.989402	20241.000000	16.593645	1.219942	4381.155762		1
864.618408	523.692444	2.626826	1.488281	1.740991	1.930747	2.936825	2.719076	423.473450	30.780905	55.079685	85.260239	20254.000000	97.390648	1.988517	4531.504395		1
656.336365	140.100525	2.106484	0.928756	1.176059	1.512932	2.817127	2.146440	127.786369	8.487035	14.998904	32.578552	20287.000000	46.034203	1.663081	7418.486816		1
454.886597	82.209557	2.083061	0.955857	1.176516	1.343451	2.657903	1.914922	121.076859	9.033521	15.014676	22.052149	20324.000000	31.090385	1.492626	5942.564941		1
822.603638	232.001953	2.392158	1.286777	1.496342	1.728622	2.915191	2.365492	246.693741	19.354300	31.357574	53.533020	20393.000000	77.524071	1.889437	9717.295898		1
526.530457	40.890785	2.064081	0.906088	1.138101	1.216913	2.721423	1.611625	115.899246	8.055421	13.743629	16.478333	20419.000000	18.098288	1.257638	5339.847168		1
716.738770	272.486359	2.406874	1.231782	1.357649	1.648152	2.855361	2.435345	255.196396	17.052248	22.784975	44.478657	20432.000000	50.616222	1.704290	4950.875977		1
540.554932	172.458191	2.068724	0.994509	1.295230	1.553664	2.732840	2.236684	117.145058	9.874351	19.734686	35.781925	20476.000000	40.670193	1.609276	4447.083984		1
771.934082	122.443298	2.138996	0.995487	1.368187	1.498790	2.887580	2.087935	137.719818	9.896630	23.344637	31.534813	20517.000000	37.156551	1.570035	4957.284668		1
629.558777	42.607342	2.236349	1.124373	1.340692	1.506349	2.799036	1.629484	172.325317	13.315968	21.912523	32.088444	20634.000000	48.465492	1.685433	8400.282227		1
733.416687	145.980942	2.037161	1.003098	1.151802	1.350014	2.865351	2.164296	108.933479	10.071591	14.184108	22.387938	20743.000000	23.206789	1.365615	3626.896240		1
636.670654	122.342438	2.193062	0.969639	1.276662	1.465360	2.803915	2.087577	155.977661	9.324791	18.908710	29.198463	20766.000000	36.346626	1.560464	4620.736328		1
1168.834351	254.847107	2.432234	1.276673	1.491689	1.682975	3.067753	2.406280	270.541412	18.909189	31.023344	48.192020	20781.000000	54.595009	1.737153	5404.817383		1
1023.334656	224.190247	2.418006	1.279323	1.595147	1.731960	3.010018	2.350617	261.822083	19.024939	39.368355	53.946148	20851.000000	52.773869	1.722419	3507.486816		1
1177.738647	354.775085	2.516348	1.415700	1.633660	1.739182	3.071049	2.549953	328.357971	26.043566	43.018993	54.850700	20869.000000	61.386353	1.788072	4557.575684		1
1211.995239	246.679565	2.433202	1.297863	1.602188	1.775517	3.083501	2.392133	271.145111	19.854668	40.011745	59.637112	20906.000000	79.915215	1.902629	9998.000000		1
2053.975098	2624.118652	2.678621	1.535533	1.701411	1.939626	3.312595	3.418983	477.112396	34.318867	50.281857	87.021355	20959.000000	155.940033	2.192958	9998.000000		0
513.158813	84.244690	1.969824	0.886582	1.023320	1.336008	2.710252	1.925543	93.287712	7.701624	10.551638	21.677431	21084.000000	31.419195	1.497195	7259.946289		1
661.186584	218.656403	2.375550	1.193018	1.481763	1.763799	2.820324	2.339762	237.437912	15.596178	30.322338	58.049519	21109.000000	56.649296	1.753195	4120.553711		1
601.253174	235.216583	2.323424	1.139652	1.425822	1.641163	2.779057	2.371468	210.583099	13.792780	26.657688	43.768627	21162.000000	62.582130	1.796450	8137.087402		1
564.994385	116.649956	2.125488	0.981111	1.160793	1.580463	2.752044	2.066885	133.501938	9.574376	14.480807	38.059460	21197.000000	39.234444	1.593668	4430.720703		1
1552.279297	142.488571	2.486652	1.264283	1.535471	1.700211	3.190970	2.153780	306.656342	18.377356	34.313995	50.143070	21213.000000	49.120312	1.691261	4035.788818		1
944.342896	255.342529	2.343233	1.244282	1.492835	1.684307	2.975130	2.407123	220.410812	17.550182	31.105354	48.340031	21256.000000	99.010735	1.995682	9998.000000		1
1025.027222	163.847107	2.333698	1.158880	1.439694	1.662428	3.010736	2.214439	215.624603	14.417163	27.522873	45.965031	21287.000000	45.152199	1.654679	3844.355469		1
415.846436	83.563530	1.982419	0.927823	1.181359	1.199763	2.618933	1.922017	96.032600	8.468828	15.183049	15.840294	21347.000000	21.178715	1.325900	6539.355469		1
582.680176	189.999435	2.094655	1.017666	1.241221	1.317472	2.765430	2.278752	124.352623	10.415166	17.426926	20.771719	21358.000000	22.718386	1.356377	4024.370361		1
462.819427	296.055481	2.219397	1.079521	1.477859	1.575204	2.665411	2.471373	165.728561	12.009385	30.050993	37.601414	21369.000000	44.424313	1.647621	5278.852051		1
913.683167	233.864410	2.467875	1.315824	1.478931	1.747135	2.960796	2.368964	293.680267	20.693022	30.125257	55.864418	21383.000000	61.756546	1.790683	5351.285645		1
749.250916	144.333221	2.312795	1.155361	1.242101	1.610264	2.874627	2.159366	205.491928	14.300815	17.462301	40.762779	21406.000000	43.671028	1.640193	5114.788574		1
994.374390	199.434341	2.211625	1.054534	1.209707	1.328298	2.997550	2.299800	162.789032	11.337927	16.207146	21.296005	21438.000000	80.153679	1.903924	9998.000000		1
399.701904	112.742386	1.704111	0.650593	0.773640	1.110962	2.601736	2.052087	50.595406	4.472940	5.937994	12.911064	21476.000000	9.483428	0.976965	5560.001465		1
563.338196	80.452072	2.164649	1.007933	1.092625	1.391248	2.750769	1.905537	146.099762	10.184346	12.377275	24.617720	21508.000000	23.394691	1.369117	4123.131836		1
1356.478149	177.493469	2.549925	1.412306	1.686666	1.878979	3.132413	2.249182	354.752350	25.840815	48.603352	75.679680	21565.000000	179.039352	2.252949	9998.000000		1
650.272461	162.732849	2.271571	1.152530	1.360727	1.601200	2.813095	2.211475	186.883347	14.207904	22.947081	39.920872	21650.000000	48.356625	1.684456	4744.042480		1
376.689453	137.607376	2.097992	0.926745	1.223314	1.502759	2.575984	2.138642	125.311798	8.447826	16.723007	31.824326	21693.000000	33.735577	1.528088	3616.653076		1
504.701385	232.368729	2.237436	1.040717	1.358151	1.557267	2.703034	2.366178	172.757217	10.982893	22.811327	36.080059	21730.000000	49.134464	1.691386	6962.327637		1
551.941406	163.349167	2.117880	1.010141	1.212721	1.452133	2.741893	2.213117	131.183670	10.236252	16.320021	28.322618	21767.000000	29.653316	1.472073	5316.946289		1
539.650757	132.341599	2.240768	1.197966	1.473008	1.724378	2.732113	2.121696	174.087799	15.774893	29.717199	53.012486	21866.000000	61.280857	1.787325	4840.769043		1
959.740967	281.983643	2.471723	1.291317	1.479658	1.713188	2.982154	2.450224	296.293915	19.557648	30.175726	51.663940	21877.000000	59.961639	1.777874	4299.120117		1
801.951294	85.848969	2.252228	1.092017	1.421605	1.492144	2.904148	1.933735	178.742401	12.359947	26.400076	31.055883	21888.000000	33.291954	1.522339	4188.241211		1
1016.054810	160.952576	2.142933	1.013035	1.087966	1.335529	3.006917	2.206698	138.973846	10.304688	12.245196	21.653555	21907.000000	22.067060	1.343745	4185.398438		1
799.525146	186.818619	2.240460	1.054645	1.325337	1.547900	2.902832	2.271420	173.964172	11.340841	21.151308	35.310223	21928.000000	52.018887	1.716161	7978.900879		1
772.625977	164.369675	2.067379	1.028787	1.280085	1.277779	2.887969	2.215822	116.782799	10.685314	19.058357	18.957420	21963.000000	66.959892	1.825815	9998.000000		1
877.281433	171.484406	2.248644	1.078328	1.159164	1.502746	2.943139	2.234225	177.273438	11.976445	14.426586	31.823328	21983.000000	41.290665	1.615852	9029.651367		1
367.496735	50.805901	1.859153	0.759898	1.041866	1.265426	2.565253	1.705914	72.302422	5.753050	11.012000	18.425789	22000.000000	20.469172	1.311100	6316.184570		1
825.120361	187.979156	2.031791	0.986038	1.261790	1.375935	2.916517	2.274110	107.594833	9.683618	18.272148	23.764832	22053.000000	24.148958	1.382898	3987.729248		1
936.838623	279.996460	2.330551	1.228523	1.454903	1.678085	2.971665	2.447153	214.067841	16.924799	28.503809	47.652443	22147.000000	45.765808	1.660541	4189.608398		1
328.945862	151.892380	1.812977	0.653529	0.977928	1.090766	2.517124	2.181536	65.009537	4.503285	9.504463	12.324411	22161.000000	15.210269	1.182137	5841.808594		1
475.377930	135.439133	2.131334	1.048335	1.438216	1.554356	2.677039	2.131744	135.311157	11.177259	27.429363	35.838978	22210.000000	44.777882	1.651064	5286.033203		1
672.335327	246.617126	2.451179	1.277052	1.610490	1.871107	2.827586	2.392023	282.604126	18.925718	40.784061	74.320152	22249.000000	86.916809	1.939104	4866.569824		1
366.810150	42.195572	1.787275	0.401031	0.917578	1.073712	2.564441	1.625267	61.273811	2.517858	8.271387	11.849835	22353.000000	12.285303	1.089386	4289.192871		1
949.776672	60.128376	2.081024	1.061964	1.201903	1.477726	2.977622	1.779079	120.510292	11.533571	15.918511	30.041809	22434.000000	29.983389	1.476881	3993.645752		1
334.648193	78.648033	1.809919	0.739955	1.015592	1.009030	2.524589	1.895688	64.553322	5.494840	10.365537	10.210099	22447.000000	13.049345	1.115589	4897.611816		1
824.608032	114.875031	2.148730	0.999174	1.006355	1.300219	2.916248	2.060226	140.841248	9.980996	10.147413	19.962671	22471.000000	16.984125	1.230043	3463.569092		1
2126.989746	497.043060	2.705153	1.581291	1.742490	1.962052	3.327765	2.696394	507.169922	38.132088	55.270100	91.633087	22490.000000	123.543228	2.091819	6200.747559		1
509.042206	174.456284	2.285486	1.133264	1.345119	1.589770	2.706754	2.241687	192.968231	13.591386	22.136995	38.883919	22561.000000	42.292206	1.626260	6053.442871		1
1182.683105	217.611542	2.312749	1.239018	1.457949	1.612339	3.072868	2.337682	205.470245	17.338766	28.704443	40.958023	22582.000000	70.878807	1.850516	9034.835938		1
628.788513	96.487328	2.053473	0.875269	1.194983	1.322035	2.798505	1.984470	113.102814	7.503585	15.666889	20.991079	22644.000000	22.999794	1.361724	3998.623291		1
413.318878	173.412933	2.159359	0.980839	1.304534	1.552400	2.616285	2.239081	144.330902	9.568387	20.162029	35.677994	22825.000000	35.926060	1.555410	3404.118896		1
1704.788818	588.407837	2.851889	1.689581	1.802446	2.078197	3.231671	2.769678	711.031250	48.930595	63.452168	119.728477	22840.000000	128.320511	2.108296	3672.421631		1
987.226624	242.683563	2.244313	1.145309	1.365869	1.595393	2.994417	2.385040	175.514481	13.973611	23.220343	39.390675	22895.000000	65.593948	1.816864	9938.686523		1
924.772278	136.928253	2.312165	1.210493	1.475757	1.674876	2.966035	2.136493	205.194305	16.236532	29.905937	47.301601	22934.000000	51.056713	1.708053	3598.495850		1
452.437439	214.483765	2.066751	0.970143	1.278676	1.498204	2.655559	2.331394	116.614220	9.335611	18.996590	31.492250	22973.000000	41.162380	1.614501	8080.473633		1
879.837097	136.395065	2.241273	1.037463	1.380313	1.431005	2.944402	2.134799	174.290421	10.900922	24.005634	26.977705	23028.000000	27.690321	1.442328	3382.785156		1
736.926147	197.198059	2.145283	1.056330	1.254946	1.477423	2.867424	2.294903	139.728043	11.384921	17.986467	30.020847	23093.000000	27.200903	1.434583	3648.700684		1
727.159607	210.759293	2.316207	1.156729	1.370642	1.573125	2.861630	2.323787	207.112885	14.345933	23.476955	37.421818	23124.000000	47.965824	1.680932	7671.185547		1
896.600830	130.300003	1.970195	0.927432	0.944827	0.593506	2.952599	2.114944	93.367409	8.461202	8.806973	3.921983	23163.000000	0.095196	0.000000	2955.661621		1
728.823914	164.840179	2.104393	1.044903	1.243068	1.460177	2.862622	2.217063	127.172287	11.089259	17.501190	28.852095	23183.000000	26.694038	1.426414	3881.403076		1
530.967346	206.171127	1.962404	0.902070	1.151544	1.306169	2.725068	2.314228	91.707428	7.981236	14.175683	20.238050	23197.000000	21.351723	1.329433	3384.577637		1
352.780640	119.616478	1.945830	0.832072	1.196786	1.241304	2.547505	2.077791	88.273476	6.793158	15.732090	17.430281	23223.000000	19.036961	1.279598	6455.552246		1
415.736328	92.078911	1.971360	0.901181	0.982967	1.327445	2.618818	1.964160	93.618073	7.964905	9.615382	21.254202	23243.000000	17.819160	1.250887	1663.834229		1
537.017700	62.478939	2.028847	0.852134	1.140798	1.394372	2.729989	1.795734	106.867958	7.114333	13.829233	24.795477	23272.000000	23.511789	1.371286	4464.819336		1
1222.642578	434.988068	2.692560	1.577749	1.842548	2.089345	3.087300	2.638477	492.674377	37.822369	69.590157	122.841614	23350.000000	136.712326	2.135808	5217.736816		1
1359.070679	197.513397	2.298450	1.130560	1.338305	1.546781	3.133242	2.295597	198.815399	13.507020	21.792421	35.219349	23365.000000	34.138962	1.533250	3880.551025		1
519.274719	178.200943	2.313859	1.225193	1.404689	1.659552	2.715397	2.250910	205.995972	16.795515	25.391512	45.661743	23498.000000	51.783115	1.714188	4875.835938		1
390.367523	105.964920	1.927558	0.853720	1.102786	1.205193	2.591474	2.025162	84.636620	7.140366	12.670262	16.039572	23657.000000	18.049734	1.256471	6709.040039		1
358.209320	46.329807	1.938965	0.846166	1.188233	1.154182	2.554137	1.665861	86.889076	7.017230	15.425289	14.262046	23687.000000	25.709669	1.410097	9743.596680		1
532.576904	175.855728	2.225303	1.056708	1.277732	1.479159	2.726382	2.245157	167.997711	11.394823	18.955345	30.141069	23714.000000	33.237083	1.521623	4475.639160		1
1214.470825	225.291367	2.316391	1.257335	1.427037	1.621503	3.084387	2.352745	207.200409	18.085688	26.732311	41.831436	23728.000000	50.176060	1.700497	6085.811035		1
611.155701	111.915970	2.122144	0.848964	1.404899	1.583340	2.786152	2.048892	132.477921	7.062587	25.403811	38.312477	23737.000000	39.130474	1.592515	4159.816895		1
1506.764160	309.618713	2.472182	1.351956	1.595467	1.799882	3.178045	2.490827	296.607574	22.488276	39.397343	63.078609	23789.000000	62.762386	1.797699	4414.502441		1
663.155884	163.492950	2.247584	1.005762	1.307719	1.433189	2.821616	2.213499	176.841507	10.133558	20.310438	27.113697	23874.000000	31.542635	1.498898	4849.211426		1
929.263489	200.127640	2.234490	0.999297	1.304608	1.492440	2.968139	2.301307	171.589417	9.983831	20.165462	31.077085	23885.000000	35.216282	1.546744	3535.342285		1
242.342422	69.889496	1.715250	0.833725	1.122263	1.049736	2.384429	1.844412	51.909935	6.819070	13.251445	11.213354	23914.000000	15.023221	1.176763	5569.470703		1
1861.457153	332.794525	2.586183	1.417256	1.723713	1.959545	3.269853	2.522176	385.641083	26.136995	52.931355	91.105484	24006.000000	88.701500	1.947931	3263.498291		1
590.757629	111.843185	2.171039	0.982948	1.237951	1.510662	2.771409	2.048609	148.265060	9.614983	17.296204	32.408703	24038.000000	35.770714	1.553528	3777.885010		1
729.095581	172.280960	2.266589	1.147040	1.392840	1.598053	2.862784	2.236237	184.752106	14.029429	24.708117	39.632675	24059.000000	44.984550	1.653063	4158.534180		1
743.114197	72.904167	2.375350	1.254158	1.610499	1.750751	2.871056	1.862752	237.328751	17.953888	40.784821	56.331486	24118.000000	64.029968	1.806383	4518.037109		1
1309.690552	262.517059	2.468328	1.341497	1.526940	1.782246	3.117169	2.419158	293.987152	21.953169	33.646530	60.568336	24217.000000	77.162422	1.887406	8737.571289		1
1540.269775	234.743362	2.391367	1.240739	1.529071	1.781174	3.187597	2.370593	246.245071	17.407600	33.812027	60.419086	24254.000000	69.097641	1.839463	5061.455078		1
344.396454	367.925629	2.593349	1.435922	1.639029	1.856133	2.537059	2.565760	392.056610	27.284866	43.554100	71.801414	24299.000000	92.971748	1.968351	4484.013672		1
1270.392700	278.852234	2.494199	1.409587	1.648079	1.951581	3.103938	2.445374	312.031921	25.679548	44.471191	89.450134	24317.000000	102.344002	2.010062	5838.298340		1
1264.960693	295.060883	2.372675	1.277317	1.488073	1.700843	3.102077	2.469912	235.871277	18.937258	30.766130	50.216137	24368.000000	59.037312	1.771127	3936.423096		1
1342.475220	349.523376	2.578176	1.427116	1.703354	1.955256	3.127906	2.543476	378.596466	26.737183	50.507286	90.210274	24450.000000	116.992790	2.068159	9815.690430		1
387.570038	144.663620	2.209638	1.147930	1.479403	1.657746	2.588350	2.160359	162.045792	14.058217	30.158037	45.472248	24494.000000	60.477737	1.781596	5418.745605		1
1141.760620	253.427048	2.421881	1.244990	1.511969	1.732885	3.057575	2.403853	264.168549	17.578850	32.506405	54.061100	24527.000000	56.398201	1.751265	4296.626953		1
571.551392	74.432587	2.034221	0.825355	1.098013	1.289478	2.757055	1.871763	108.198418	6.688908	12.531795	19.475039	24640.000000	20.333244	1.308207	3943.648438		1
521.613342	151.711426	2.063840	1.006480	1.036525	1.284132	2.717349	2.181018	115.834961	10.150329	10.877405	19.236753	24679.000000	18.440535	1.265774	3574.132568		1
524.833008	260.289368	2.035993	0.999606	1.189959	1.337562	2.720021	2.415457	108.640694	9.990938	15.486697	21.755169	24770.000000	20.357811	1.308731	4552.682129		1
503.788940	125.626465	1.988669	0.890228	1.008478	1.260717	2.702249	2.099081	97.424667	7.766546	10.197124	18.227070	24779.000000	20.579268	1.313430	4402.023438		1
1219.960205	351.746460	2.518245	1.437045	1.753015	1.866478	3.086346	2.546230	329.795349	27.355537	56.625832	73.532303	24824.000000	120.160416	2.079762	9998.000000		1
951.920959	234.926483	2.275905	1.138344	1.251433	1.437211	2.978601	2.370932	188.757782	13.751295	17.841572	27.365999	24840.000000	25.562452	1.407603	4366.519531		1
541.999878	272.509674	2.310124	1.190773	1.159643	1.358427	2.733999	2.435382	204.232178	15.515764	14.442517	22.825861	24883.000000	23.136324	1.364294	4126.541504		1
733.914001	194.472412	2.063930	0.960339	1.200292	1.373243	2.865645	2.288858	115.859154	9.127230	15.859578	23.617979	24933.000000	22.832499	1.358553	4976.043945		1
918.462463	237.873108	2.469234	1.316118	1.503317	1.758641	2.963061	2.376345	294.601227	20.707037	31.865211	57.364246	24952.000000	54.946144	1.739937	3120.657471		1
582.884766	160.451248	1.994523	0.901692	1.153052	1.377525	2.765583	2.205343	98.746857	7.974288	14.224993	23.851994	24980.000000	30.001795	1.477147	8190.333984		1
476.321808	117.214691	1.817528	0.820729	0.993681	1.255912	2.677901	2.068982	65.694405	6.618036	9.855545	18.026514	25135.000000	17.789021	1.250152	6149.269531		1
1474.010376	326.600830	2.381803	1.281419	1.509601	1.694193	3.168500	2.514017	240.881393	19.116970	32.329685	49.453083	25184.000000	98.733070	1.994463	9998.000000		1
830.710205	112.656624	2.245583	1.110377	1.389300	1.477497	2.919450	2.051757	176.028427	12.893696	24.507561	30.025959	25233.000000	88.098022	1.944966	9998.000000		1
1145.419922	287.958771	2.464401	1.292829	1.539232	1.721295	3.058965	2.459330	291.340759	19.625885	34.612411	52.637489	25251.000000	53.146347	1.725473	3651.720947		1
494.384644	81.854439	2.317145	1.171217	1.305589	1.584287	2.694065	1.913042	207.560471	14.832607	20.211060	38.396126	25262.000000	38.649582	1.587145	4264.523438		1
1168.206665	251.171066	2.429815	1.339646	1.549206	1.721164	3.067520	2.399970	269.038635	21.859779	35.416550	52.621639	25289.000000	84.836113	1.928581	9303.051758		1
915.571411	123.943924	2.237262	1.045528	1.306896	1.544242	2.961692	2.093225	172.688141	11.105230	20.271988	35.014042	25301.000000	40.969296	1.612458	4747.130371		1
847.717285	136.746460	2.145021	1.078698	1.249579	1.338657	2.928251	2.135916	139.643509	11.986667	17.765551	21.810070	25315.000000	20.729870	1.316597	4337.283691		1
850.935608	215.386551	2.081500	0.970820	1.242237	1.325134	2.929897	2.333219	120.642334	9.350184	17.467772	21.141407	25367.000000	40.999725	1.612781	9998.000000		1
608.064331	80.472153	2.050363	1.037067	1.154840	1.338263	2.783950	1.905646	112.295639	10.890981	14.283687	21.790306	25449.000000	34.296139	1.535245	9407.961914		1
1109.685181	190.869934	2.283088	1.148518	1.286465	1.487122	3.045200	2.280738	191.905853	14.077262	19.340364	30.698814	25475.000000	28.492729	1.454734	3645.704346		1
586.436646	139.234299	2.099173	0.863491	1.059479	1.277809	2.768221	2.143746	125.652977	7.302830	11.467771	18.958698	25494.000000	20.866779	1.319455	5199.628418		1
395.532990	96.680702	1.933843	0.796686	1.159180	1.259486	2.597183	1.985340	85.870293	6.261605	14.427145	18.175484	25584.000000	18.322813	1.262992	5653.835449		1
1030.149414	187.569977	2.305952	1.193300	1.458200	1.752402	3.012900	2.273163	202.279495	15.606319	28.721052	56.546055	25667.000000	0.000000	0.000000	0.000000		1
1007.329407	155.693588	2.263977	1.097394	1.304763	1.501138	3.003171	2.192271	183.644119	12.513947	20.172649	31.705782	25704.000000	0.000000	0.000000	0.000000		1
1095.968384	461.856873	2.037867	0.956586	1.037616	1.257191	3.039798	2.664507	109.110519	9.048693	10.904756	18.079699	25718.000000	15.385277	1.187105	4586.356445		1
750.075012	165.826859	2.076427	0.864276	1.259198	1.348378	2.875105	2.219655	119.241325	7.316046	18.163425	22.303732	25735.000000	20.393131	1.309484	4005.486084		1
309.100067	59.619144	1.798910	0.640101	0.903370	1.260539	2.490099	1.775386	62.937584	4.366174	8.005152	18.219604	25768.000000	19.621407	1.292730	7930.862793		1
683.100159	150.004532	2.134812	1.113604	1.246511	1.421625	2.834484	2.176104	136.399384	12.989841	17.640497	26.401274	25825.000000	33.668488	1.527224	4937.713867		1
955.732422	257.927979	2.256922	1.183753	1.463337	1.646347	2.980336	2.411499	180.684860	15.266977	29.062792	44.294193	25855.000000	76.519646	1.883773	9998.000000		1
523.882019	65.917320	1.931397	0.816747	0.842623	1.063764	2.719234	1.819000	85.388046	6.557626	6.960214	11.581484	25949.000000	13.288506	1.123476	4987.403809		1
942.600769	289.494843	2.322883	1.212812	1.459428	1.712885	2.974328	2.461641	210.321259	16.323454	28.802345	51.627926	25975.000000	91.800797	1.962846	9998.000000		1
636.990540	165.851852	2.089806	1.041665	1.319018	1.439338	2.804133	2.219720	122.972054	11.006889	20.845785	27.500315	26002.000000	43.054333	1.634017	7896.962891		1
453.601166	156.753296	2.231666	1.106993	1.326167	1.524782	2.656674	2.195217	170.476959	12.793598	21.191755	33.479752	26025.000000	32.087372	1.506334	3394.885254		1
822.624878	224.118866	2.311695	1.144790	1.279068	1.590475	2.915202	2.350478	204.972229	13.956921	19.013758	38.947083	26067.000000	58.327866	1.765876	9998.000000		1
249.301910	36.438129	1.620128	0.632602	0.847202	0.922006	2.396726	1.561556	41.699234	4.291430	7.033999	8.356153	26088.000000	7.527233	0.876635	2965.712646		1
305.264404	132.954041	2.416559	1.265242	1.496848	1.755328	2.484676	2.123702	260.951202	18.417963	31.394108	56.928280	26101.000000	54.416817	1.735733	3268.180176		1
511.157074	78.317795	2.075924	0.992604	1.236401	1.344258	2.708554	1.893860	119.103294	9.831149	17.234596	22.093155	26127.000000	26.726496	1.426942	5095.296387		1
657.318665	131.186142	2.054599	1.031902	1.006410	1.401870	2.817776	2.117888	113.396362	10.762215	10.148691	25.227251	26137.000000	21.959929	1.341631	3171.739502		1
447.257751	79.764641	1.950057	0.692286	0.715541	1.091598	2.650558	1.901810	89.136703	4.923640	5.194467	12.348049	26180.000000	16.481987	1.217010	4896.650879		1
464.145660	143.084930	2.086686	1.064969	1.239053	1.332424	2.666654	2.155594	122.091614	11.613666	17.340164	21.499275	26200.000000	27.394146	1.437658	5488.716797		1
880.079529	182.470901	2.261222	1.080666	1.319492	1.602096	2.944522	2.261194	182.482880	12.041087	20.868544	40.003281	26216.000000	41.592384	1.619014	3450.284180		1
716.419067	234.786652	2.547653	1.399987	1.657799	1.774898	2.855167	2.370673	352.901215	25.118130	45.477718	59.552227	26244.000000	64.267036	1.807988	9733.851562		1
1120.838623	110.462898	2.203952	1.215917	1.237983	1.520704	3.049543	2.043216	159.938019	16.440561	17.297482	33.166843	26278.000000	34.623016	1.539365	4198.248047		1
779.232483	215.383804	2.330721	1.206594	1.442023	1.678393	2.891667	2.333213	214.151443	16.091396	27.670883	47.686218	26297.000000	44.208038	1.645501	3101.955322		1
1119.016235	259.688538	2.369169	1.296211	1.482584	1.570636	3.048836	2.414453	233.974686	19.779325	30.379715	37.208008	26327.000000	40.839832	1.611084	4073.181885		1
929.171814	162.122406	2.361327	1.235159	1.303347	1.665698	2.968096	2.209843	229.787903	17.185366	20.106970	46.312519	26345.000000	92.613983	1.966677	9998.000000		1
539.277283	159.473953	2.029324	0.982272	1.207577	1.473198	2.731812	2.202690	106.985184	9.600010	16.127850	29.730217	26399.000000	28.024818	1.447543	4585.108398		1
705.039734	158.680389	2.118101	1.020410	1.170382	1.457150	2.848214	2.200523	131.250381	10.481166	14.804099	28.651699	26455.000000	30.447157	1.483547	4203.034668		1
813.476929	108.731331	2.304066	1.167714	1.433107	1.674464	2.910345	2.036355	201.403122	14.713425	27.108627	47.256760	26474.000000	45.060837	1.653799	4331.281250		1
482.365784	200.187897	2.176119	1.053400	1.225731	1.471781	2.683377	2.301438	150.009445	11.308381	16.816317	29.633352	26485.000000	28.267544	1.451288	3684.329834		1
315.138184	89.489189	1.838463	0.770112	1.160763	1.018278	2.498501	1.951771	68.938744	5.889961	14.479810	10.429859	26509.000000	15.436503	1.188549	5569.470703		1
949.835632	158.184296	2.175470	1.035529	1.263732	1.367171	2.977648	2.199163	149.785690	10.852490	18.354038	23.290056	26593.000000	26.269432	1.419451	3940.491211		1
592.238098	110.217308	2.038625	0.861242	1.215617	1.340106	2.772496	2.042250	109.301331	7.265099	16.429222	21.882977	26616.000000	17.679747	1.247476	1463.213989		1
1239.184937	219.535202	2.402578	1.320516	1.520801	1.708200	3.093136	2.341504	252.684082	20.917814	33.174229	51.074055	26658.000000	85.202332	1.930452	9998.000000		1
893.530396	227.492722	2.437338	1.344007	1.571793	1.797198	2.951109	2.356967	273.740082	22.080378	37.307228	62.689995	26701.000000	65.824280	1.818386	3989.321777		1
572.180664	163.238449	2.099859	1.015185	1.150994	1.317942	2.757533	2.212822	125.851730	10.355834	14.157756	20.794199	26711.000000	23.657944	1.373977	4706.713379		1
993.676147	157.334167	2.319527	1.234558	1.433468	1.569075	2.997245	2.196823	208.702316	17.161610	27.131145	37.074451	26731.000000	38.593784	1.586517	4015.167725		1
545.573364	92.427200	2.012708	1.038093	1.108416	1.293577	2.736853	1.965800	102.969376	10.916734	12.835602	19.659702	26831.000000	16.408178	1.215060	4241.133789		1
401.726379	91.002113	2.138052	1.031273	1.285717	1.476749	2.603930	1.959051	137.420639	10.746643	19.307104	29.974293	26888.000000	34.274132	1.534966	5267.606445		1
1502.182983	192.275055	2.466675	1.323460	1.589307	1.801035	3.176723	2.283923	292.870300	21.060074	38.842514	63.246223	26922.000000	69.135437	1.839701	4902.812012		1
2025.068359	425.680542	2.642753	1.501079	1.646990	1.833482	3.306440	2.629084	439.291931	31.701469	44.359833	68.152458	26945.000000	70.970894	1.851080	3769.173584		1
698.165161	43.639027	2.208606	0.999023	1.305366	1.535538	2.843958	1.639875	161.661240	9.977523	20.200678	34.319305	26964.000000	37.130878	1.569735	4748.780273		1
966.488220	278.890564	2.303919	1.199072	1.282951	1.471408	2.985197	2.445434	201.334763	15.815100	19.184528	29.607960	27010.000000	31.663301	1.500556	4576.635254		1
500.937103	142.086227	1.985635	0.855233	1.235699	1.442171	2.699783	2.152552	96.746460	7.165280	17.206766	27.680307	27123.000000	31.153179	1.493502	5007.268066		1
909.520386	225.132782	2.388839	1.251100	1.528932	1.756332	2.958812	2.352439	244.815674	17.827877	33.801167	57.060040	27145.000000	83.825966	1.923379	9514.600586		1
742.223511	359.407715	2.342798	1.147717	1.397850	1.566045	2.870535	2.555587	220.190247	14.051310	24.994795	36.816719	27164.000000	46.915062	1.671312	5221.663086		1
479.124481	222.440155	2.093647	0.974359	1.060369	1.232878	2.680448	2.347213	124.064346	9.426685	11.491288	17.095369	27192.000000	21.488008	1.332196	7204.466309		1
838.942078	192.600067	2.346747	1.216884	1.414726	1.647496	2.923732	2.284657	222.201706	16.477215	25.985191	44.411537	27223.000000	49.147705	1.691503	4409.459473		1
1144.663452	210.554871	2.363337	1.246153	1.347462	1.603353	3.058678	2.323365	230.853806	17.625963	22.256777	40.119308	27250.000000	42.436188	1.627736	3823.569092		1
579.561951	120.583755	2.203868	1.127602	1.193341	1.427257	2.763100	2.081289	159.907272	13.415346	15.607757	26.745888	27307.000000	28.474119	1.454450	4729.639648		1
684.416138	99.322647	2.113178	1.074940	1.395477	1.578680	2.835320	1.997048	129.771164	11.883374	24.858603	37.903584	27351.000000	37.734692	1.576741	4273.822266		1
824.083984	80.419807	2.338005	1.181893	1.447734	1.674672	2.915972	1.905363	217.773529	15.201735	28.037138	47.279362	27467.000000	49.170254	1.691702	4370.771973		1
675.129639	166.674088	2.001894	0.914131	1.076728	1.216264	2.829387	2.221868	100.437065	8.205987	11.932405	16.453697	27492.000000	18.724436	1.272409	4189.261230		1
465.892639	174.066864	2.263638	1.124601	1.399340	1.611312	2.668286	2.240716	183.500778	13.322954	25.080717	40.861240	27579.000000	47.021069	1.672292	6297.576660		1
1108.483887	123.448387	2.405867	1.364007	1.573235	1.710605	3.044729	2.091486	254.604752	23.121004	37.431320	51.357658	27752.000000	60.759888	1.783617	3972.995117		1
1988.317627	641.522217	2.778852	1.603868	1.798839	2.031452	3.298486	2.807212	600.968994	40.166824	62.927242	107.510788	27789.000000	103.911964	2.016665	3398.130615		1
536.206909	186.114471	2.018728	1.014418	1.095550	1.352745	2.729332	2.269780	104.406479	10.337547	12.460923	22.529161	27812.000000	22.398941	1.350227	4723.122559		1
820.971252	184.226578	2.345124	1.171858	1.384279	1.673327	2.914328	2.265352	221.372543	14.854487	24.225874	47.133224	27826.000000	47.832684	1.679725	3433.001953		1
623.650696	257.705658	2.139722	1.109987	1.273108	1.481276	2.794941	2.411124	137.950119	12.882117	18.754589	30.288401	27855.000000	34.922970	1.543111	4516.923828		1
397.345154	25.226332	1.880723	0.697840	1.022348	1.276100	2.599168	1.401854	75.984200	4.987005	10.528041	18.884274	27975.000000	19.964434	1.300257	4683.813965		0
613.525146	171.933319	2.068481	0.980378	1.204873	1.172531	2.787832	2.235360	117.079613	9.558246	16.027752	14.877525	28070.000000	22.598684	1.354083	6871.349609		1
1981.612915	485.438660	2.810033	1.720163	1.831676	2.028849	3.297019	2.686134	645.702637	52.500500	67.869766	106.868279	28127.000000	110.095306	2.041769	3536.990723		1
648.149536	162.266830	2.254054	1.167231	1.295655	1.590555	2.811675	2.210230	179.495544	14.697094	19.754011	38.954269	28201.000000	35.531174	1.550610	3770.225830		1
643.886719	201.524979	2.268173	1.116202	1.285847	1.510530	2.808810	2.304329	185.427032	13.067779	19.312895	32.398918	28295.000000	31.139090	1.493306	3423.573975		1
402.001312	98.483299	1.938597	0.802484	0.969436	1.255317	2.604228	1.993363	86.815529	6.345772	9.320438	18.001841	28322.000000	15.872447	1.200644	2314.773438		1
620.893738	147.054184	2.218924	1.031484	1.409219	1.535355	2.793017	2.167477	165.548019	10.751874	25.657747	34.304810	28357.000000	33.287605	1.522283	3705.598145		1
634.984253	129.565338	2.025194	0.906349	1.115808	1.219359	2.802763	2.112489	105.972748	8.060252	13.055921	16.571404	28376.000000	18.570019	1.268812	4696.895996		1
450.643433	124.677032	1.977257	0.868329	0.978913	1.262621	2.653833	2.095787	94.897942	7.384641	9.526064	18.307165	28412.000000	18.484459	1.266807	5600.862793		1
941.505188	192.592239	2.521612	1.400917	1.616623	1.795887	2.973823	2.284639	332.362213	25.171951	41.364044	62.501060	28430.000000	76.923584	1.886060	5130.052734		1
1581.111084	393.672150	2.464981	1.358293	1.605090	1.785275	3.198962	2.595135	291.729828	22.818794	40.280056	60.992325	28499.000000	100.235085	2.001020	9998.000000		1
368.242035	77.044312	2.017985	1.014261	1.139151	1.301320	2.566133	1.886741	104.228127	10.333835	13.776889	20.013380	28531.000000	18.085403	1.257328	3534.840576		1
679.810120	139.430222	2.087365	0.988557	1.225792	1.403062	2.832388	2.144357	122.282745	9.739955	16.818672	25.296604	28567.000000	24.907345	1.396327	4724.030762		1
1771.895020	542.409485	2.794239	1.680280	1.921788	2.139426	3.248438	2.734327	622.643127	47.893921	83.519531	137.855927	28675.000000	215.004898	2.332448	9998.000000		1
581.819580	184.168488	2.120356	0.993978	1.150478	1.387743	2.764788	2.265215	131.933823	9.862292	14.140946	24.419840	28713.000000	24.125515	1.382477	4550.294434		1
311.394684	9998.000000	1.537459	1.905308	2.606994	2.448946	2.493311	3.999913	34.471390	80.409630	404.570709	281.155243	28729.000000	319.494934	2.504464	4763.245117		0
957.031006	195.742508	2.208250	1.037000	1.305613	1.446274	2.980926	2.291685	161.528763	10.889303	20.212177	27.943069	28746.000000	23.645245	1.373744	3522.996826		1
614.518982	102.226364	1.898483	0.798846	0.825762	1.009415	2.788535	2.009563	79.155914	6.292828	6.695176	10.219163	28769.000000	12.654971	1.102261	4279.457520		1
579.553467	136.013916	2.053305	0.951693	1.280370	1.392642	2.763093	2.133583	113.059052	8.947317	19.070854	24.696896	28781.000000	25.084013	1.399397	3370.304932		1
694.854614	149.017136	2.221546	1.079109	1.202696	1.460161	2.841894	2.173236	166.550629	11.998006	15.947618	28.851017	28798.000000	28.670870	1.457441	4100.236816		1
1166.347412	231.557007	2.421412	1.318186	1.658286	1.862775	3.066828	2.364658	263.883148	20.805897	45.528824	72.908043	28841.000000	78.365631	1.894126	4654.862793		1
1010.187073	172.237045	2.223835	1.140932	1.460416	1.646663	3.004402	2.236127	167.430634	13.833506	28.867945	44.326492	28863.000000	48.299500	1.683943	4507.218262		1
616.615295	199.793884	2.089095	0.894695	0.780253	1.297414	2.790014	2.300582	122.770660	7.846840	6.029108	19.834185	28876.000000	14.564829	1.163305	3495.586914		1
551.783875	232.574600	2.196427	1.198656	1.378207	1.483503	2.741769	2.366562	157.190735	15.799967	23.889524	30.444117	28927.000000	36.295788	1.559856	4579.687988		1
455.453949	220.258606	2.110283	1.095405	1.223730	1.403832	2.658444	2.342933	128.908844	12.456771	16.739017	25.341482	28969.000000	26.789492	1.427964	3174.037354		1
436.837830	73.278603	1.949572	0.819806	1.173528	1.281986	2.640320	1.864977	89.037247	6.603982	14.911743	19.141926	28992.000000	15.360756	1.186413	3410.380859		1
1456.421753	216.390732	2.408844	1.238111	1.523656	1.734238	3.163287	2.335239	256.356293	17.302593	33.393070	54.229832	29031.000000	80.304291	1.904739	8491.723633		1
1047.929932	221.579330	2.316051	1.192273	1.470038	1.675354	3.020332	2.345529	207.038422	15.569427	29.514688	47.353706	29051.000000	82.095657	1.914320	9937.146484		1
1015.343445	73.072540	2.286433	1.237185	1.495207	1.701774	3.006613	1.863754	193.389542	17.265739	31.275684	50.323898	29116.000000	49.298992	1.692838	3896.941895		1
901.215454	225.610306	2.270163	1.194264	1.401399	1.542523	2.954829	2.353359	186.278687	15.640976	25.199940	34.875694	29176.000000	37.366280	1.572480	3578.274414		1
600.998108	83.869972	2.103208	0.994185	1.105873	1.321880	2.778873	1.923607	126.825798	9.867003	12.760658	20.983614	29190.000000	20.100651	1.303210	3546.831055		1
816.389038	224.470062	2.169894	1.010158	1.270933	1.480919	2.911897	2.351158	147.874619	10.236651	18.660921	30.263525	29204.000000	24.807438	1.394582	4360.154785		1
699.943359	165.257416	2.074200	0.911581	1.248030	1.582482	2.845063	2.218161	118.631630	8.157954	17.702305	38.236855	29320.000000	50.374172	1.702208	7317.216797		1
658.341064	238.138947	2.312578	1.246461	1.548556	1.772576	2.818451	2.376830	205.389511	17.638462	35.363525	59.234642	29377.000000	75.019196	1.875172	7930.618652		1
767.987549	101.362381	2.165869	1.080856	1.222363	1.428026	2.885354	2.005877	146.510574	12.046358	16.686394	26.793282	29440.000000	27.996889	1.447110	5007.382324		1
820.051819	245.487091	2.434024	1.282826	1.576979	1.747402	2.913841	2.390029	271.658844	19.179018	37.755371	55.898716	29457.000000	58.271645	1.765457	3702.491943		1
456.584137	113.787926	2.068387	1.032005	1.342779	1.440498	2.659521	2.056096	117.054100	10.764771	22.018051	27.573900	29479.000000	32.171349	1.507469	4384.868652		1
817.083435	165.439896	2.213237	1.121912	1.292446	1.543393	2.912266	2.218640	163.394165	13.240745	19.608597	34.945606	29514.000000	36.335896	1.560336	3929.231201		1
661.550415	189.537872	2.053330	0.922570	1.168168	1.399133	2.820563	2.277696	113.065521	8.367014	14.728836	25.068779	29561.000000	19.591925	1.292077	4375.773438		1
1248.884888	143.446991	2.386238	1.291873	1.385611	1.685250	3.096522	2.156692	243.353546	19.582724	24.300259	48.445080	29617.000000	52.027611	1.716234	3920.543701		1
836.090637	189.093964	1.970300	0.811361	1.150597	1.425564	2.922253	2.276678	93.389931	6.476813	14.144819	26.641836	29626.000000	22.153940	1.345451	3917.354004		1
797.127930	336.499146	2.496693	1.413339	1.726983	1.915253	2.901528	2.526984	313.829041	25.902342	53.331348	82.272202	29647.000000	166.753601	2.222075	9998.000000		1
844.622131	183.654816	2.441900	1.315266	1.560434	1.728916	2.926662	2.264002	276.630676	20.666471	36.344139	53.569275	29733.000000	73.641495	1.867123	9217.771484		1
692.729980	194.447495	2.249391	1.136986	1.239447	1.496356	2.840564	2.288802	177.578796	13.708373	17.355896	31.358574	29769.000000	35.943691	1.555623	5282.889160		1
1238.045532	279.303009	2.490878	1.332204	1.495584	1.692439	3.092737	2.446076	309.654633	21.488415	31.302874	49.253765	29796.000000	113.422691	2.054700	9998.000000		1
425.339630	83.659950	1.958148	0.907848	0.848057	1.162443	2.628736	1.922518	90.813095	8.088121	7.047854	14.535947	29838.000000	13.133153	1.118369	3059.485840		1
747.978821	142.834793	2.320543	1.161983	1.245123	1.488350	2.873889	2.154834	209.190948	14.520535	17.584200	30.785736	29859.000000	29.624006	1.471644	3594.063232		1
367.689178	96.371819	0.000000	0.420610	0.113635	0.000000	2.565481	1.983950	0.000000	2.633967	1.299076	0.000000	30002.000000	0.000000	0.000000	6648.861328		1
1139.824097	170.497284	2.344964	1.303095	1.466374	1.551293	3.056838	2.231717	221.290848	20.095310	29.266739	35.587116	30016.000000	58.822613	1.769544	9998.000000		1
1597.531982	306.999237	2.393558	1.299572	1.511323	1.718632	3.203449	2.487137	247.490097	19.932966	32.458092	52.315636	30098.000000	81.950348	1.913551	8745.286133		1
736.727356	95.450775	2.049189	0.879923	1.200521	1.337026	2.867307	1.979779	111.992477	7.584438	15.867963	21.728298	30140.000000	0.000000	0.000000	0.000000		1
661.775024	95.018402	2.145011	0.914553	1.195449	1.426402	2.820710	1.977808	139.640274	8.213972	15.683699	26.693264	30155.000000	26.349655	1.420775	4177.260254		1
838.650757	161.841919	2.220311	1.093252	1.163363	1.415216	2.923581	2.209091	166.077484	12.395163	14.566772	26.014538	30206.000000	28.071857	1.448271	4939.375488		1
1301.082642	207.061508	2.216758	1.145119	1.379740	1.488467	3.114305	2.316099	164.724548	13.967502	23.973972	30.794041	30241.000000	32.156738	1.507272	3626.010742		1
767.211182	156.237549	2.212848	1.118398	1.283434	1.522888	2.884915	2.193785	163.248123	13.134019	19.205849	33.334019	30256.000000	32.652920	1.513922	3466.118652		1
714.290039	48.150333	1.973249	0.751502	1.085198	1.273085	2.853875	1.682599	94.026207	5.642891	12.167418	18.753632	30268.000000	16.067043	1.205936	4280.337402		1
1166.986816	275.684387	2.430643	1.286521	1.529174	1.744843	3.067066	2.440412	269.552185	19.342880	33.820015	55.570393	30383.000000	0.000000	0.000000	0.000000		1
683.151611	88.179932	2.216013	1.105624	1.077550	1.484131	2.834517	1.945370	164.442184	12.753351	11.955004	30.488117	30493.000000	29.196581	1.465332	3829.850342		1
1015.356873	291.804260	2.419065	1.322241	1.575982	1.824677	3.006619	2.465092	262.461395	21.001062	37.668850	66.784660	30570.000000	72.361061	1.859505	4055.592041		1
716.595215	184.683502	2.308650	1.202223	1.558021	1.669238	2.855274	2.266428	203.540359	15.930250	36.142746	46.691551	30606.000000	66.913063	1.825511	9801.226562		1
850.729431	112.494278	2.210038	1.011401	1.284464	1.532341	2.929791	2.051131	162.195068	10.265998	19.251486	34.067524	30681.000000	33.659237	1.527104	3784.577393		1
637.371704	56.302139	2.140960	1.107540	1.288655	1.539639	2.804393	1.750525	138.344040	12.809729	19.438147	34.644871	30703.000000	29.654711	1.472094	4077.972168		1
1558.024658	443.513214	2.685100	1.565913	1.753178	2.019655	3.192574	2.646907	484.284210	36.805542	56.647152	104.629753	30714.000000	99.789101	1.999083	3995.668457		1
1319.814697	213.980591	2.301983	1.155511	1.388576	1.592154	3.120513	2.330374	200.439316	14.305766	24.466755	39.097927	30725.000000	38.703499	1.587750	7556.075195		1
1221.204956	192.065750	2.202239	0.982266	1.339990	1.564320	3.086789	2.283450	159.308411	9.599890	21.877108	36.670784	30748.000000	44.585922	1.649198	7005.199707		1
745.563049	291.999023	2.148194	0.876888	1.183475	1.358159	2.872484	2.465381	140.667694	7.531614	15.257195	22.811768	30766.000000	32.705978	1.514627	9998.000000		1
1245.270020	438.866547	2.458640	1.361746	1.468965	1.679327	3.095263	2.642333	287.501678	23.000942	29.441822	47.788952	30803.000000	59.447071	1.774130	5475.938477		1
927.404480	204.560974	2.287705	1.142597	1.357632	1.553019	2.967269	2.310823	193.956635	13.886649	22.784098	35.728821	30848.000000	69.753624	1.843567	9998.000000		1
483.697906	97.689423	2.044573	0.953208	1.240835	1.438551	2.684574	1.989848	110.808548	8.978580	17.411434	27.450565	30871.000000	29.167437	1.464898	5781.366211		1
1279.424927	375.232666	2.418057	1.307860	1.538120	1.731064	3.107015	2.574301	261.852509	20.317026	34.523933	53.834949	30911.000000	52.047585	1.716401	3004.905762		1
835.715637	165.166672	2.257436	1.089738	1.461466	1.690707	2.922059	2.217922	180.899002	12.295265	28.937819	49.057724	30945.000000	90.838600	1.958270	9998.000000		1
480.285339	114.805511	1.839484	0.857841	0.850559	0.921477	2.681499	2.059963	69.100891	7.208442	7.088580	8.345972	30977.000000	5.673660	0.753863	4265.407715		1
905.186157	141.441284	2.177143	1.123233	1.396330	1.576460	2.956738	2.150576	150.363647	13.281071	24.907513	37.710335	31011.000000	43.359299	1.637082	4373.230957		1
2546.530273	502.857544	2.707547	1.576786	1.755112	1.952691	3.405949	2.701445	509.972748	37.738602	56.899971	89.679123	31066.000000	96.827614	1.985999	4327.449219		1
635.064758	302.108307	2.080437	0.796331	1.180559	1.323998	2.802818	2.480163	120.347588	6.256495	15.155101	21.086187	31164.000000	34.040573	1.531997	9998.000000		1
399.647034	122.768387	1.868653	0.739996	1.051424	1.287959	2.601677	2.089087	73.901436	5.495359	11.257034	19.407003	31234.000000	20.037937	1.301853	5668.875977		1
1880.271851	464.114288	2.670486	1.514128	1.753822	1.943904	3.274221	2.666625	468.258484	32.668388	56.731239	87.882912	31262.000000	172.981979	2.238001	9998.000000		1
545.546265	160.038483	2.129132	1.028082	1.280516	1.527011	2.736832	2.204224	134.627045	10.667986	19.077244	33.652039	31302.000000	32.211727	1.508014	4893.766602		1
1081.146729	268.948151	2.340493	1.285933	1.371141	1.623854	3.033885	2.429669	219.024536	19.316727	23.503946	42.058540	31341.000000	98.468422	1.993297	9998.000000		1
419.181000	107.170052	1.897701	0.692466	1.005012	1.128521	2.622401	2.030073	79.013412	4.925676	10.116071	13.443775	31361.000000	13.675097	1.135930	4770.834961		1
1157.555054	386.666412	2.288602	1.179316	1.355700	1.580813	3.063542	2.587337	194.357697	15.111779	22.682961	38.090202	31485.000000	38.810524	1.588950	3685.055908		1
818.693970	195.994766	2.184318	1.050026	1.378357	1.448385	2.913122	2.292244	152.868408	11.220860	23.897751	28.079222	31520.000000	32.904827	1.517260	9998.000000		1
334.955231	77.628571	1.857021	0.807324	1.054102	1.150117	2.524987	1.890022	71.948387	6.416883	11.326668	14.129168	31549.000000	18.309017	1.262665	4869.212402		1
706.265625	132.940430	2.171234	1.019028	1.197535	1.350733	2.848968	2.123657	148.331787	10.447866	15.759241	22.425030	31586.000000	20.268030	1.306812	3339.187012		1
1905.712646	414.394684	2.485817	1.363086	1.669486	1.888835	3.280057	2.617414	306.067108	23.072054	46.718140	77.416756	31622.000000	136.759064	2.135956	9998.000000		1
862.697876	159.586456	2.332835	1.339766	1.477839	1.687046	2.935859	2.202996	215.196503	21.865808	30.049595	48.645832	31684.000000	57.074558	1.756443	5163.128906		1
471.306000	181.181961	2.161065	1.093922	1.317417	1.552815	2.673303	2.258115	144.898956	12.414289	20.769085	35.712090	31703.000000	35.584942	1.551266	4265.699707		1
865.227844	201.257034	2.338977	1.241052	1.373130	1.584861	2.937130	2.303751	218.261490	17.420139	23.611870	38.446873	31736.000000	38.693081	1.587633	3972.333740		1
1249.670898	250.401749	2.333503	1.249324	1.505101	1.653085	3.096796	2.398637	215.527664	17.755129	31.996372	44.986771	31813.000000	45.555336	1.658539	3741.037598		1
1169.159546	303.512634	2.469956	1.349049	1.572964	1.738879	3.067874	2.482177	295.090912	22.338228	37.407925	54.812412	31852.000000	55.571289	1.744851	4391.464355		1
1416.836670	240.781586	2.454635	1.349447	1.578914	1.812509	3.151320	2.381623	284.862091	22.358751	37.923985	64.939499	31878.000000	69.996925	1.845079	4173.601074		1
768.009888	58.324940	2.174441	1.058834	1.115453	1.401457	2.885367	1.765854	149.431259	11.450762	13.045260	25.203255	31952.000000	22.831646	1.358537	4380.757812		1
631.868347	176.612839	2.319814	1.186172	1.497166	1.566155	2.800627	2.247022	208.840195	15.352262	31.417067	36.826023	31983.000000	60.480343	1.781614	9998.000000		1
529.119324	110.589226	2.053643	0.951033	1.091132	1.438468	2.723554	2.043713	113.146851	8.933743	12.334793	27.445333	32029.000000	24.528019	1.389663	4181.267578		1
449.613068	134.921585	2.026406	0.970883	1.100275	1.413135	2.652839	2.130081	106.268806	9.351542	12.597236	25.890165	32077.000000	24.793203	1.394333	3453.297363		1
521.746704	137.213455	2.017766	0.874077	1.250897	1.354678	2.717460	2.137397	104.175461	7.483022	17.819572	22.629658	32215.000000	32.506989	1.511977	5617.029785		1
508.572083	88.300911	2.092269	1.061652	1.278337	1.387408	2.706352	1.945965	123.671341	11.525306	18.981777	24.400995	32273.000000	22.211628	1.346580	4398.982910		1
903.360535	283.694366	2.300675	1.116288	1.364746	1.591855	2.955861	2.452851	199.836777	13.070374	23.160412	39.071018	32289.000000	37.821358	1.577737	4710.055664		1
936.589478	193.584030	2.410954	1.294119	1.509530	1.777615	2.971549	2.286870	257.605042	19.684258	32.324337	59.925945	32326.000000	114.213448	2.057717	9998.000000		1
1166.911743	211.823486	2.360080	1.237493	1.452402	1.575025	3.067038	2.325974	229.128708	17.277998	28.340107	37.585922	32359.000000	82.659393	1.917292	9998.000000		1
851.754272	174.497849	2.161369	1.115790	1.354578	1.532797	2.930314	2.241790	145.000412	13.055402	22.624468	34.103336	32409.000000	35.353340	1.548430	3712.353760		1
1130.494873	213.120560	2.435216	1.335101	1.450128	1.632522	3.053269	2.328625	272.405548	21.632193	28.192135	42.906357	32454.000000	49.138557	1.691422	4422.958008		1
721.590332	152.278915	2.120736	1.049092	1.211750	1.264582	2.858291	2.182640	132.049332	11.196744	16.283567	18.390013	32486.000000	23.348047	1.368251	4645.608887		1
823.392944	274.048401	2.409882	1.304494	1.569712	1.769962	2.915607	2.437827	256.969727	20.160152	37.128872	58.879169	32519.000000	55.149746	1.741544	3419.842285		1
759.671631	148.291855	2.308803	1.299512	1.457668	1.683531	2.880626	2.171117	203.611786	19.930210	28.685877	48.253746	32571.000000	55.063950	1.740867	3681.907959		1
1284.818848	156.745392	2.381317	1.255993	1.364699	1.634480	3.108842	2.195195	240.611649	18.029909	23.157896	43.100285	32624.000000	45.029881	1.653501	4264.962891		1
1682.942627	375.582123	2.486263	1.373782	1.466289	1.763707	3.226069	2.574705	306.382050	23.647326	29.260990	58.037304	32694.000000	75.988327	1.880747	8243.623047		1
823.577576	175.066925	2.248427	1.186724	1.343768	1.567908	2.915704	2.243204	177.185028	15.371786	22.068239	36.974991	32742.000000	54.309002	1.734872	8040.813477		1
966.442871	230.605972	2.146264	0.950282	1.131120	1.492767	2.985176	2.362870	140.043701	8.918290	13.524467	31.100443	32758.000000	24.851391	1.395351	3486.695312		1
1065.756958	319.609802	2.458239	1.348435	1.635468	1.796514	3.027658	2.504620	287.235748	22.306686	43.198425	62.591255	32810.000000	66.252388	1.821202	4759.670410		1
699.624390	186.200302	2.219217	1.176773	1.284033	1.525389	2.844865	2.269980	165.659576	15.023580	19.232361	33.526546	32884.000000	35.480206	1.549986	4282.248047		1
1349.606323	237.248138	2.096619	1.031121	1.126184	1.389680	3.130207	2.375203	124.916351	10.742889	13.371626	24.529001	32909.000000	19.889097	1.298615	2969.358643		1
1331.961548	238.608215	2.455890	1.294231	1.499568	1.757480	3.124492	2.377685	285.686890	19.689329	31.591309	57.211006	32953.000000	88.802231	1.948424	8650.518555		1
880.031616	193.829590	2.367304	1.193597	1.521125	1.709834	2.944498	2.287420	232.972229	15.616980	33.199024	51.266544	32980.000000	64.573883	1.810057	5675.374023		1
1425.712036	232.498367	2.131096	0.993038	1.358376	1.514901	3.154032	2.366420	135.237213	9.840971	22.823147	32.726643	33108.000000	31.230921	1.494585	3326.314453		1
1632.740723	465.877960	2.455798	1.341236	1.608577	1.806930	3.212917	2.668272	285.626038	21.939993	40.604748	64.110611	33286.000000	70.986183	1.851174	3772.786133		1
754.822510	180.900711	2.286126	1.139696	1.324028	1.615772	2.877845	2.257440	193.252914	13.794177	21.087664	41.283031	33310.000000	43.606140	1.639548	4101.863770		1
1422.538452	283.722565	2.397408	1.225515	1.404295	1.689106	3.153064	2.452894	249.694168	16.807972	25.368513	48.877213	33386.000000	46.555576	1.667972	4052.004395		1
1198.385132	322.490021	2.629577	1.470936	1.695034	1.941934	3.078596	2.508516	426.163818	29.575777	49.548908	87.485069	33458.000000	84.794586	1.928368	3843.025391		1
886.865112	186.882660	2.217295	1.020783	1.287946	1.452698	2.947858	2.271569	164.928177	10.490190	19.406445	28.359470	33532.000000	29.610756	1.471449	3716.252441		1
902.796448	154.368881	2.318473	1.162381	1.388415	1.631397	2.955590	2.188560	208.196075	14.533871	24.457651	42.795399	33589.000000	114.195465	2.057649	9998.000000		1
844.430481	197.448685	2.347646	1.264341	1.500189	1.734288	2.926564	2.295454	222.661713	18.379791	31.636547	54.236099	33621.000000	54.841354	1.739108	4105.254395		1
499.930145	111.525482	1.871070	0.754295	0.982674	1.189502	2.698909	2.047374	74.313881	5.679305	9.608913	15.470407	33655.000000	13.009977	1.114277	3718.601562		1
1666.572876	250.468826	2.484469	1.400609	1.569345	1.755520	3.221824	2.398754	305.119141	25.154144	37.097488	56.953396	33680.000000	54.638012	1.737495	3544.882324		1
1091.682007	255.955093	2.485213	1.382149	1.531237	1.703178	3.038096	2.408164	305.642029	24.107328	33.981079	50.486805	33709.000000	57.264313	1.757884	6763.575195		1
1184.602417	220.001556	2.436239	1.287732	1.646044	1.766933	3.073573	2.342426	273.048218	19.396902	44.263329	58.469955	33806.000000	60.524605	1.781932	3492.054199		1
707.358826	257.149872	2.366769	1.191653	1.403963	1.687827	2.849640	2.410186	232.685150	15.547227	25.349110	48.733395	33827.000000	50.209595	1.700787	4681.965332		1
1166.734863	394.780701	2.573520	1.474733	1.772113	1.996725	3.066972	2.596356	374.558685	29.835505	59.171520	99.248787	33870.000000	131.635269	2.119372	9998.000000		1
783.232605	203.601807	2.183180	1.029920	1.265024	1.568490	2.893891	2.308782	152.468338	10.713223	18.408739	37.024582	33974.000000	28.449514	1.454075	3623.000000		1
867.591431	181.632065	2.248598	1.039947	1.432421	1.625336	2.938315	2.259192	177.254868	10.963449	27.065784	42.202278	33999.000000	70.937355	1.850875	9998.000000		1
903.020691	244.028717	2.271236	1.071644	1.370595	1.672227	2.955698	2.387441	186.739288	11.793538	23.474401	47.014004	34023.000000	43.325691	1.636745	2837.006348		1
883.627747	183.502304	2.407146	1.244820	1.470054	1.679514	2.946269	2.263642	255.355774	17.571941	29.515766	47.809517	34081.000000	45.522953	1.658230	3886.491211		1
811.134033	106.479942	2.291653	1.104678	1.212222	1.472885	2.909093	2.027268	195.728165	12.725602	16.301294	29.708815	34096.000000	28.612885	1.456562	3345.890137		1
869.515137	76.623680	2.164418	0.969222	0.994498	1.274746	2.939277	1.884363	146.021744	9.315846	9.874111	18.825460	34116.000000	19.178740	1.282820	4770.921875		1
735.418945	85.237007	2.197957	0.989819	1.315067	1.506837	2.866535	1.930628	157.745331	9.768304	20.656967	32.124580	34158.000000	31.300011	1.495544	3877.602051		1
620.756042	157.055389	2.216185	1.142690	1.384317	1.523851	2.792921	2.196053	164.507385	13.889604	24.227989	33.408005	34173.000000	31.316328	1.495771	4391.807617		1
925.574951	172.365799	2.312080	1.277905	1.377414	1.562868	2.966412	2.236451	205.153854	18.962931	23.845924	36.548328	34250.000000	58.171211	1.764708	9086.987305		1
393.895172	404.571594	2.466177	1.323676	1.589848	1.842708	2.595381	2.606995	292.534515	21.070536	38.890865	69.615753	34342.000000	72.265579	1.858932	4922.965332		1
1359.652100	270.140167	2.457745	1.270032	1.564288	1.817435	3.133428	2.431589	286.909241	18.622231	36.668030	65.680275	34358.000000	57.258823	1.757842	3692.266846		1
480.701050	32.747726	1.927571	0.575054	0.978024	1.219359	2.681875	1.515181	84.639091	3.758840	9.506579	16.571404	34372.000000	15.382057	1.187014	4107.062500		0
516.053345	135.610489	2.025204	0.879051	1.148833	1.180050	2.712695	2.132293	105.975227	7.569225	14.087483	15.137373	34415.000000	14.263097	1.154214	3447.082764		1
1064.338501	239.414307	2.529151	1.367932	1.599659	1.828405	3.027080	2.379150	338.182739	23.330942	39.779488	67.360535	34435.000000	92.330940	1.965347	7986.995117		1
1628.523560	201.291565	2.571043	1.342991	1.513952	1.785842	3.211794	2.303826	372.428406	22.028831	32.655174	61.071941	34511.000000	61.814167	1.791088	3486.905029		1
1298.438965	261.689301	2.488968	1.356480	1.646550	1.843899	3.113421	2.417786	308.296234	22.723766	44.314915	69.807045	34530.000000	87.407524	1.941549	5293.364746		1
1553.214111	240.617920	2.315440	1.138013	1.339035	1.527721	3.191231	2.381328	206.747589	13.740834	21.829075	33.707100	34558.000000	33.130764	1.520231	3813.749023		1
842.652771	188.803970	2.160985	0.968718	1.358008	1.510819	2.925649	2.276011	144.872116	9.305026	22.803862	32.420479	34746.000000	52.430489	1.719584	9998.000000		1
912.370361	127.116394	2.290240	1.192239	1.477547	1.603830	2.960171	2.104202	195.092010	15.568229	30.029432	40.163349	34797.000000	37.678944	1.576099	3764.306885		1
650.841431	82.219612	2.092726	1.026904	1.211238	1.418189	2.813475	1.914975	123.801544	10.639079	16.264402	26.193213	34879.000000	25.771952	1.411147	3371.592041		1
1095.054565	185.179169	2.337581	1.137799	1.471128	1.667900	3.039436	2.267592	217.560883	13.734047	29.588873	46.547852	34906.000000	57.981564	1.763290	6231.687988		1
474.114716	160.923309	1.984550	0.821261	1.001530	1.209033	2.675884	2.206619	96.505020	6.626142	10.035297	16.182032	34931.000000	15.947418	1.202690	4072.247559		1
688.776855	100.256310	2.070226	0.899951	1.199441	1.505694	2.838078	2.001112	117.550880	7.942386	15.828555	32.040134	34971.000000	41.051979	1.613334	8660.959961		1
736.361328	98.011559	2.111419	0.993617	1.165122	1.326162	2.867091	1.991277	129.246552	9.854107	14.625864	21.191515	35023.000000	20.841013	1.318919	3817.207764		1
880.062439	210.032303	2.291207	1.119205	1.292453	1.504821	2.944514	2.322286	195.527100	13.158454	19.608875	31.975769	35064.000000	74.140450	1.870055	9998.000000		1
412.729797	112.829514	1.911494	0.724498	0.975175	1.333411	2.615666	2.052423	81.563248	5.302710	9.444413	21.548225	35100.000000	18.644112	1.270542	4424.086426		1
625.141418	157.801910	2.205112	1.027689	1.261700	1.573243	2.795978	2.198112	160.365799	10.658324	18.268394	37.431961	35113.000000	38.372021	1.584015	5203.810547		1
1445.374634	221.227127	2.429099	1.218315	1.580509	1.758362	3.159981	2.344838	268.595459	16.531595	38.063530	57.327354	35128.000000	49.893517	1.698044	3534.522461		1
1162.047729	144.463867	2.307982	1.211864	1.361740	1.567030	3.065224	2.159759	203.227448	16.287840	23.000664	36.900288	35156.000000	40.436890	1.606778	4110.196289		1
444.569916	108.997368	1.844319	0.748170	1.094461	1.322262	2.647940	2.037416	69.874519	5.599770	12.429700	21.002060	35210.000000	15.661875	1.194844	3393.963867		1
1023.270325	176.785004	2.111468	0.953646	1.013805	1.060151	3.009990	2.247445	129.261246	8.987644	10.322974	11.485538	35263.000000	9.776831	0.990198	3418.865967		1
891.111755	203.894592	2.187068	1.089361	1.297303	1.611013	2.949932	2.309406	153.839523	12.284604	19.829115	40.833172	35291.000000	35.760799	1.553407	3929.588867		1
924.840942	188.892654	2.225869	1.062084	1.284811	1.504377	2.966067	2.276215	168.216553	11.536765	19.266857	31.943069	35371.000000	64.050362	1.806522	9998.000000		1
504.258270	55.325397	1.910272	0.872347	1.043680	1.182879	2.702653	1.742925	81.333908	7.453276	11.058076	15.236273	35444.000000	13.681131	1.136122	4502.354492		1
1021.927795	226.744171	2.363297	1.073977	1.319885	1.568977	3.009420	2.355536	230.832642	11.857062	20.887428	37.066147	35492.000000	0.000000	0.000000	0.000000		1
986.860229	156.627121	2.527987	1.396751	1.629069	1.816304	2.994256	2.194867	337.277100	24.931629	42.566578	65.509422	35547.000000	0.000000	0.000000	0.000000		1
1260.334106	355.065216	2.374678	1.190926	1.357271	1.656914	3.100486	2.550308	236.961853	15.521235	22.765171	45.385208	35584.000000	50.495167	1.703250	7017.642090		1
937.175781	197.513641	2.381202	1.187606	1.413566	1.697014	2.971821	2.295597	240.548401	15.403009	25.915878	49.775299	35604.000000	49.600090	1.695482	4722.791016		1
678.948975	148.558014	2.191684	0.993992	1.215408	1.489489	2.831837	2.171896	155.483215	9.862612	16.421316	30.866629	35661.000000	26.000029	1.414974	4010.472900		1
899.486633	291.796997	2.425666	1.222822	1.456473	1.685836	2.953995	2.465081	266.480804	16.704042	28.607019	48.510559	35680.000000	51.966873	1.715727	4607.397949		1
959.301453	249.001740	2.505767	1.331494	1.545837	1.748741	2.981955	2.396202	320.455078	21.453279	35.142845	56.071400	35695.000000	58.573360	1.767700	4011.488525		1
1089.718018	65.779411	2.183218	1.113477	1.170137	1.456327	3.037314	1.818090	152.481873	12.986048	14.795754	28.597437	35731.000000	26.398384	1.421577	3295.182373		1
807.822571	121.496216	2.199244	0.992315	1.368745	1.553089	2.907316	2.084563	158.213562	9.824601	23.374662	35.734570	35761.000000	80.868279	1.907778	9998.000000		1
959.247437	208.051788	2.122396	0.948636	0.986734	1.281766	2.981931	2.318172	132.554901	8.884552	9.699149	19.132263	35784.000000	17.384989	1.240174	3742.664551		1
838.698059	203.295959	2.143191	1.056546	1.338668	1.542732	2.923606	2.308129	139.056335	11.390592	21.810629	34.892502	35827.000000	35.135494	1.545746	4916.854492		1
1714.992432	255.515488	2.485993	1.361129	1.558334	1.752680	3.234262	2.407417	306.191101	22.968321	36.168777	56.582272	35931.000000	58.501381	1.767166	4160.052734		1
773.667419	236.398361	2.058015	0.924118	1.121584	1.336219	2.888554	2.373644	114.291733	8.396879	13.230722	21.687971	35967.000000	19.582638	1.291871	4415.437012		1
1045.427612	123.540382	2.329947	1.212457	1.481812	1.733432	3.019294	2.091809	213.769852	16.310118	30.325813	54.129253	35987.000000	50.558327	1.703793	3438.513184		1
1711.410400	231.946823	2.557333	1.446918	1.716934	1.919945	3.233354	2.365388	360.855560	27.984552	52.111526	83.165894	36093.000000	103.033463	2.012978	6669.430176		1
1429.095947	574.217834	2.516932	1.358449	1.581968	1.842150	3.155061	2.759077	328.800201	22.827019	38.191620	69.526512	36136.000000	65.843460	1.818513	4419.392578		1
876.810303	141.329163	2.176733	1.098301	1.185754	1.485622	2.942906	2.150232	150.221939	12.540099	15.337488	30.592966	36174.000000	27.356062	1.437054	3491.589355		1
635.631165	79.783173	1.939897	0.855843	0.918293	1.266299	2.803205	1.901911	87.075737	7.175342	8.285003	18.462881	36228.000000	33.013336	1.518689	9998.000000		1
631.107117	44.726967	2.137425	0.977296	1.163862	1.395647	2.800103	1.650569	137.222397	9.490648	14.583501	24.868343	36273.000000	24.203709	1.383882	3605.175293		1
1067.702515	168.334229	2.322828	1.205777	1.387467	1.708278	3.028450	2.226172	210.294418	16.061172	24.404348	51.083237	36308.000000	49.609360	1.695564	3968.163330		1
997.355225	227.936478	2.230494	1.044308	1.287365	1.492519	2.998850	2.357814	170.017441	11.074087	19.380491	31.082754	36324.000000	27.621649	1.441250	3630.820068		1
1037.111206	209.067612	2.298226	1.077405	1.417298	1.642456	3.015825	2.320287	198.712738	11.951012	26.139551	43.899113	36359.000000	0.000000	0.000000	0.000000		1
3135.633301	530.877197	2.834945	1.666990	1.871416	2.132645	3.496325	2.724994	683.824463	46.450428	74.373177	135.720367	36392.000000	137.743912	2.139072	4689.430176		1
1016.699219	245.555298	2.477236	1.366009	1.498573	1.691124	3.007192	2.390149	300.079346	23.227850	31.519041	49.104797	36438.000000	63.922878	1.805656	6067.134277		1
1650.081787	236.310715	2.519869	1.377091	1.502938	1.720328	3.217505	2.373483	331.031494	23.828197	31.837461	52.520344	36455.000000	54.146713	1.733572	3636.730469		1
783.864624	164.851318	2.250365	1.145606	1.164459	1.500130	2.894241	2.217093	177.977707	13.983193	14.603584	31.632275	36590.000000	49.166599	1.691670	9998.000000		1
711.724854	138.796051	2.255325	1.101039	1.377446	1.555962	2.852312	2.142377	180.021637	12.619395	23.847681	35.971779	36609.000000	54.284969	1.734680	7981.050781		1
1765.536133	342.983124	2.567405	1.395614	1.609766	1.843496	3.246877	2.535273	369.321503	24.866468	40.716064	69.742325	36661.000000	71.151413	1.852184	3901.072998		1
618.632935	130.447891	1.990994	0.871996	0.923345	1.061205	2.791433	2.115437	97.947594	7.447248	8.381947	11.513448	36716.000000	12.281686	1.089258	4405.551270		1
870.066467	150.431000	2.160125	1.104963	1.231016	1.412768	2.939553	2.177337	144.585403	12.733947	17.022223	25.868284	36737.000000	20.798397	1.318030	3486.328369		1
619.183228	133.020813	2.091887	0.962339	1.108343	1.517566	2.791819	2.123919	123.562737	9.169353	12.833446	32.928036	36772.000000	23.923695	1.378828	3659.558838		1
566.816101	79.887581	2.099256	0.980645	1.191724	1.358239	2.753442	1.902479	125.677170	9.564115	15.549782	22.815998	36906.000000	23.562864	1.372228	3600.389893		1
2352.459473	453.460693	2.629085	1.430192	1.724251	1.947992	3.371522	2.656540	425.681671	26.927237	52.996994	88.713913	36937.000000	86.418999	1.936609	4171.879883		1
922.304749	217.764023	2.308709	1.193615	1.477829	1.679518	2.964875	2.337986	203.567780	15.617619	30.048916	47.809956	36971.000000	62.805870	1.798000	8266.332031		1
926.120056	162.941559	2.193851	0.757850	1.133621	1.489996	2.966667	2.212032	156.261078	5.725980	13.602566	30.902643	36989.000000	23.157372	1.364689	3744.767090		1
1924.262695	454.698761	2.743838	1.611566	1.820835	2.052512	3.284264	2.657724	554.418579	40.885155	66.196571	112.852791	37063.000000	111.977585	2.049131	4897.334961		1
1062.956909	219.634949	2.353821	1.192562	1.529129	1.728391	3.026516	2.341702	225.850586	15.579807	33.816502	53.504551	37084.000000	55.858219	1.747087	3859.440186		1
1527.963013	825.466064	2.864605	1.719746	1.939655	2.168232	3.184113	2.916699	732.158081	52.450031	87.027107	147.309799	37133.000000	150.884033	2.178643	4571.708008		1
730.247803	249.512100	2.098553	0.944368	1.179340	1.437431	2.863470	2.397092	125.473778	8.797669	15.112617	27.379854	37171.000000	26.505053	1.423329	4001.834229		1
639.848145	106.636337	2.022144	0.891463	1.201920	1.322641	2.806077	2.027905	105.230980	7.788666	15.919150	21.020426	37203.000000	17.743879	1.249049	3596.203857		1
3564.538574	442.180756	2.730488	1.616711	1.829202	2.032863	3.552003	2.645600	537.635742	41.372391	67.484154	107.860710	37233.000000	221.459229	2.345294	9998.000000		1
566.196960	211.621887	2.222181	1.128159	1.446882	1.587896	2.752968	2.325561	166.794189	13.432555	27.982237	38.716503	37299.000000	55.859890	1.747100	7408.170898		1
582.998596	117.259171	2.070765	0.908122	1.073949	1.400828	2.765667	2.069147	117.696854	8.093232	11.856303	25.166801	37335.000000	22.903566	1.359903	3223.515137		1
836.913818	213.531006	2.269275	1.148031	1.381814	1.641743	2.922681	2.329461	185.898026	14.061491	24.088762	43.827122	37379.000000	66.970917	1.825886	9998.000000		1
621.810913	247.413986	2.250268	1.119007	1.321570	1.544385	2.793658	2.393424	177.937744	13.152465	20.968641	35.025581	37440.000000	47.460472	1.676332	6670.599121		1
726.089294	163.337921	2.181111	1.027023	1.349546	1.529825	2.860990	2.213087	151.743973	10.641994	22.363821	33.870762	37457.000000	27.612671	1.441108	3231.130127		1
917.447876	161.934433	2.045032	0.967220	1.073573	1.256166	2.962581	2.209339	110.925575	9.273005	11.846043	18.037056	37585.000000	20.264025	1.306726	3980.575684		1
1189.083496	325.166016	2.239582	1.065492	1.126726	1.442649	3.075212	2.512105	173.612930	11.627640	13.388315	27.710772	37602.000000	29.127876	1.464309	4771.869629		1
713.196045	275.534668	2.280839	1.180602	1.334756	1.457155	2.853209	2.440176	190.914612	15.156618	21.615025	28.651979	37671.000000	27.993031	1.447050	4601.080078		1
542.011963	155.456650	2.076809	0.895269	1.086635	1.317504	2.734009	2.191609	119.346413	7.857221	12.207744	20.773237	37740.000000	19.863340	1.298052	3404.558594		1
478.794189	109.768364	1.888878	0.845372	0.973287	1.010662	2.680149	2.040477	77.424423	7.004413	9.403447	10.248549	37754.000000	11.725245	1.069122	4529.335449		1
743.054810	108.028564	2.181185	1.106157	1.355541	1.491910	2.871021	2.033539	151.769806	12.769003	22.674656	31.039194	37787.000000	32.165901	1.507396	4154.870605		1
242.143509	268.448914	2.611752	1.408850	1.564370	1.846483	2.384073	2.428862	409.027161	25.635986	36.674976	70.223526	37804.000000	72.600929	1.860942	3903.134766		1
547.764771	120.197426	1.980339	0.942847	1.073023	1.388586	2.738594	2.079895	95.573792	8.766926	11.831030	24.467314	37812.000000	22.925207	1.360313	4182.246094		1
673.360107	154.475922	2.032973	0.905718	1.001625	1.360026	2.828247	2.188861	107.888062	8.048553	10.037494	22.910028	37832.000000	16.178991	1.208951	3193.288818		1
1259.399292	186.878113	2.389648	1.288822	1.400392	1.764513	3.100163	2.271559	245.272125	19.445612	25.141527	58.145065	37868.000000	58.447067	1.766763	4820.598633		1
692.710693	81.264351	2.005135	0.968365	0.993598	1.272893	2.840552	1.909900	101.189331	9.297481	9.853668	18.745327	37939.000000	19.356712	1.286832	5271.727051		1
702.495422	225.229248	2.374085	1.219039	1.406439	1.676846	2.846643	2.352625	236.638275	16.559185	25.494085	47.516689	38059.000000	55.121864	1.741324	4695.532227		1
1637.575439	231.416550	2.416399	1.308640	1.509968	1.686921	3.214201	2.364394	260.855103	20.353519	32.356956	48.631859	38086.000000	54.180618	1.733844	3580.536621		1
482.316742	106.066818	1.931815	0.728796	1.063064	1.236390	2.683332	2.025579	85.470261	5.355454	11.562838	17.234158	38109.000000	16.677246	1.222124	4701.001953		1
2040.498779	379.079254	2.560169	1.389801	1.625508	1.813710	3.309736	2.578730	363.219482	24.535830	42.219048	65.119293	38163.000000	71.158699	1.852228	3708.870850		1
2444.453369	512.342773	2.703404	1.562958	1.802621	1.971736	3.388182	2.709561	505.130768	36.555954	63.477642	93.699242	38271.000000	149.220093	2.173827	9998.000000		1
853.237915	227.357651	2.199856	1.064518	1.370379	1.453307	2.931070	2.356709	158.436707	11.601607	23.462782	28.399239	38328.000000	31.441530	1.497504	4397.566895		1
648.322815	129.424194	1.976009	0.776518	1.088645	1.246144	2.811791	2.112015	94.625755	5.977482	12.264361	17.625605	38348.000000	16.754440	1.224130	3844.193359		1
573.032043	116.890320	2.094213	0.954967	1.101125	1.435747	2.758179	2.067779	124.226250	9.015035	12.621910	27.273886	38365.000000	23.160748	1.364753	3905.333984		1
753.569580	203.254349	2.282833	1.233130	1.371467	1.596554	2.877123	2.308040	191.793167	17.105272	23.521635	39.496044	38403.000000	46.143982	1.664115	4955.827148		1
1193.465820	211.255310	2.325215	1.183312	1.436175	1.608686	3.076810	2.324808	211.453751	15.251485	27.300758	40.614929	38427.000000	42.143970	1.624735	3973.710205		1
855.886902	242.773911	2.222142	1.046420	1.279145	1.528517	2.932416	2.385202	166.779099	11.128069	19.017153	33.768867	38441.000000	35.181019	1.546308	4501.338867		1
562.365173	127.956421	1.960598	0.820588	1.095968	1.248787	2.750018	2.107062	91.326805	6.615880	12.472901	17.733210	38506.000000	17.247658	1.236730	4548.931152		1
1789.549316	412.292969	2.613393	1.483933	1.675958	1.921721	3.252744	2.615206	410.575378	30.474262	47.419624	83.506554	38563.000000	106.837029	2.028722	9998.000000		1
1008.300415	224.510269	2.296899	1.201635	1.507686	1.691062	3.003590	2.351236	198.106796	15.908729	32.187386	49.097813	38594.000000	43.777176	1.641248	3498.764404		1
770.917053	219.012314	2.229992	1.062632	1.396282	1.534892	2.887008	2.340469	169.821198	11.551338	24.904758	34.268276	38629.000000	56.208496	1.749802	9998.000000		1
1079.015137	158.591187	2.367031	1.216139	1.396913	1.754527	3.033028	2.200279	232.825745	16.448986	24.940931	56.823433	38668.000000	101.620079	2.006979	9998.000000		1
516.458069	141.877960	2.042367	0.887419	1.081746	1.276984	2.713035	2.151915	110.247169	7.716477	12.071073	18.922724	38716.000000	19.806555	1.296809	6154.287598		1
857.460449	196.536026	2.250973	1.113881	1.323044	1.470838	2.933214	2.293442	178.226746	12.998146	21.039911	29.569069	38751.000000	47.610500	1.677703	9998.000000		1
1521.660645	335.953491	2.444770	1.332125	1.564000	1.787798	3.182318	2.526279	278.464539	21.484503	36.643795	61.347599	38815.000000	58.459747	1.766857	2566.784424		1
1763.719604	404.885193	2.648425	1.494322	1.726509	1.868320	3.246429	2.607332	445.066376	31.212000	53.273212	73.844734	38861.000000	77.858467	1.891306	4608.680664		1
1217.572388	281.640594	2.293884	1.178352	1.409506	1.594925	3.085495	2.449695	196.736176	15.078280	25.674717	39.348232	38906.000000	37.959152	1.579316	3413.920898		1
1341.833130	308.577240	2.410366	1.236234	1.486779	1.685765	3.127698	2.489364	257.256409	17.227968	30.674578	48.502575	38927.000000	45.872223	1.661550	3380.104492		1
1257.469238	329.564972	2.241680	1.051147	1.270981	1.484888	3.099497	2.517941	174.453812	11.249847	18.662996	30.541340	38958.000000	32.897671	1.517165	5097.810059		1
955.086060	192.589157	2.372796	1.275636	1.491049	1.763257	2.980042	2.284632	235.936722	18.864111	30.977667	57.977173	39110.000000	123.049515	2.090080	9998.000000		1
1443.552368	331.693817	2.661004	1.537128	1.702331	1.912511	3.159433	2.520737	458.146332	34.445156	50.388462	81.754341	39163.000000	79.168480	1.898552	3651.596924		1
1937.662964	426.616760	2.640821	1.443517	1.601280	1.875234	3.287278	2.630038	437.341492	27.766230	39.928257	75.029861	39190.000000	81.410927	1.910683	6502.372070		1
712.458069	122.591385	2.052392	0.889468	1.031542	1.427218	2.852759	2.088460	112.821648	7.752971	10.753311	26.743492	39203.000000	22.251686	1.347363	3415.042480		1
832.450623	230.250351	2.345756	1.151956	1.351352	1.629190	2.920358	2.362200	221.695114	14.189138	22.457012	42.578514	39254.000000	86.931580	1.939178	9998.000000		1
1309.605713	201.200684	2.426984	1.275526	1.403857	1.690313	3.117141	2.303629	267.290771	18.859320	25.342960	49.013245	39288.000000	47.986984	1.681123	3698.705322		1
749.453308	186.874161	2.163880	0.992982	1.162311	1.414319	2.874745	2.271549	145.841232	9.839693	14.531515	25.960876	39384.000000	24.875042	1.395764	3472.545166		1
1908.427612	657.706360	2.823054	1.714147	1.857853	2.083658	3.280676	2.818032	665.356445	51.778252	72.086418	121.243240	39458.000000	152.328705	2.182782	9998.000000		1
1508.979858	279.452179	2.473253	1.351756	1.421505	1.777799	3.178684	2.446307	297.339783	22.477894	26.393969	59.951298	39491.000000	58.503784	1.767184	3377.981934		1
582.578552	37.603649	1.956509	0.886188	1.103463	1.262708	2.765354	1.575230	90.471001	7.694637	12.690026	18.310837	39508.000000	17.050346	1.231733	3697.487305		1
540.848877	97.684036	2.001196	0.797317	0.781571	1.328853	2.733076	1.989824	100.275833	6.270709	6.047435	21.323236	39519.000000	16.329178	1.212964	3242.211182		1
594.782410	166.589081	2.143329	1.004032	1.177152	1.545595	2.774358	2.221647	139.100586	10.093272	15.036676	35.123283	39534.000000	30.288652	1.481280	3144.674072		1
859.542358	100.760834	2.233447	1.076990	1.321512	1.432887	2.934267	2.003292	171.177765	11.939592	20.965845	27.094852	39566.000000	26.038057	1.415609	3686.768555		1
1434.781738	384.498932	2.489039	1.352380	1.528155	1.706179	3.156786	2.584895	308.346313	22.510235	33.740799	50.836845	39640.000000	85.336624	1.931135	9998.000000		1
950.501770	248.913986	2.339898	1.234552	1.435513	1.611080	2.977953	2.396049	218.724640	17.161369	27.259193	40.839481	39672.000000	60.242931	1.779906	9998.000000		1
649.218994	111.248589	2.097546	1.027419	1.035310	1.355622	2.812391	2.046294	125.183266	10.651696	10.847020	22.678888	39744.000000	24.213036	1.384049	3769.726562		1
742.945251	170.642624	2.124547	0.994602	1.142581	1.280536	2.870957	2.232088	133.213257	9.876467	13.886129	19.078121	39976.000000	20.398624	1.309601	3580.441162		1
903.975708	219.495117	2.361491	1.270158	1.449496	1.680634	2.956157	2.341425	229.874512	18.627661	28.151131	47.932972	40105.000000	50.821651	1.706049	5000.379883		1
797.556763	145.856720	2.202636	1.078810	1.339415	1.493703	2.901762	2.163926	159.454224	11.989740	21.848160	31.167561	40141.000000	32.994640	1.518443	3800.646484		1
795.108887	89.717331	2.335055	1.165465	1.453538	1.609103	2.900427	1.952876	216.299301	14.637443	28.414371	40.653938	40153.000000	43.353374	1.637023	4668.589844		1
1365.345703	212.083084	2.321220	1.230749	1.407545	1.447852	3.135243	2.326506	209.517349	17.011761	25.559088	28.044764	40183.000000	29.773083	1.473824	3889.869141		1
817.838074	247.096893	2.339133	1.183935	1.355193	1.642749	2.912667	2.392867	218.339584	15.273365	22.656528	43.928738	40249.000000	0.000000	0.000000	0.000000		1
1730.766846	331.478760	2.389957	1.183951	1.510063	1.786825	3.238239	2.520456	245.446533	15.273924	32.364063	61.210369	40266.000000	66.126381	1.820375	6233.728516		1
687.489929	172.195709	2.072867	0.976253	1.036592	1.345607	2.837266	2.236022	118.267853	9.467890	10.879082	22.161909	40318.000000	19.065317	1.280244	3979.861572		1
1483.112305	483.037445	2.838604	1.713930	1.870481	2.162465	3.171174	2.683981	689.610291	51.752300	74.213142	145.366821	40350.000000	136.830780	2.136184	3769.444092		1
767.288086	167.099503	2.255416	1.018395	1.460591	1.683036	2.884959	2.222975	180.059372	10.432654	28.879604	48.198807	40364.000000	46.720486	1.669507	3488.142334		1
1025.354248	119.407738	2.206251	1.107530	1.356447	1.476235	3.010874	2.077033	160.787003	12.809449	22.722050	29.938837	40427.000000	31.147326	1.493421	4344.931641		1
893.375977	238.713470	2.364291	1.217493	1.381542	1.642100	2.951034	2.377877	231.361359	16.500332	24.073629	43.863216	40459.000000	67.035301	1.826304	7767.971680		1
923.317139	94.853027	2.323323	1.166432	1.274568	1.623389	2.965351	1.977051	210.534424	14.670063	18.817755	42.013542	40477.000000	42.688652	1.630312	4324.247559		1
713.587097	151.772675	2.147324	0.996772	1.149459	1.485415	2.853447	2.181194	140.386078	9.925937	14.107806	30.578392	40492.000000	29.071022	1.463460	3737.675293		1
949.818848	142.803726	2.291395	1.195399	1.453791	1.616590	2.977641	2.154740	195.611694	15.681902	28.430941	41.360931	40518.000000	41.257946	1.615508	3733.849365		1
1018.561462	177.342194	2.307433	1.224890	1.369112	1.555450	3.007987	2.248812	202.970505	16.783777	23.394386	35.929375	40563.000000	50.774467	1.705645	9813.735352		1
1003.518555	146.979248	2.335399	1.195441	1.432703	1.662071	3.001525	2.167256	216.470657	15.683419	27.083393	45.927261	40596.000000	45.738106	1.660278	4071.584717		1
872.051758	142.457428	2.074976	0.960671	1.142193	1.355777	2.940542	2.153685	118.843643	9.134217	13.873713	22.686995	40616.000000	49.333576	1.693143	9998.000000		1
671.542236	297.068176	2.219944	1.028497	1.242850	1.572841	2.827073	2.472856	165.937149	10.678167	17.492407	37.397343	40704.000000	35.184273	1.546349	5094.633301		1
405.251648	162.073654	2.053956	0.885055	1.186593	1.425353	2.607725	2.209713	113.228661	7.674593	15.367154	26.628901	40721.000000	42.225060	1.625570	9998.000000		1
516.149048	208.998383	1.992747	0.845973	1.084551	1.146857	2.712775	2.320143	98.343910	7.014116	12.149290	14.023520	40772.000000	14.463412	1.160271	4497.501953		1
1879.027222	343.211670	2.563284	1.400545	1.599432	1.813229	3.273933	2.535562	365.834076	25.150391	39.758728	65.047264	40809.000000	72.879150	1.862603	4220.756836		1
1468.786011	81.038445	2.498382	1.335849	1.438961	1.750901	3.166959	1.908691	315.051849	21.669525	27.476479	56.350933	40827.000000	52.836327	1.722933	3703.205811		1
1562.693970	370.612518	2.521474	1.415598	1.651629	1.852234	3.193874	2.568920	332.256866	26.037416	44.836246	71.159622	40889.000000	71.667297	1.855321	4496.895508		1
1634.255737	291.729431	2.503857	1.356213	1.703082	1.957315	3.213320	2.464980	319.048431	22.709793	50.475662	90.638977	40916.000000	107.175613	2.030096	5627.426758		1
1697.033447	350.938721	2.503730	1.447169	1.575154	1.762743	3.229690	2.545231	318.955231	28.000723	37.597061	57.908577	40952.000000	66.568123	1.823266	4469.811035		1
705.637634	239.345795	2.348284	1.223901	1.399683	1.681723	2.848582	2.379026	222.989166	16.745605	25.100561	48.053272	40990.000000	62.129120	1.793295	6004.406250		1
1179.464966	264.868958	2.402418	1.222627	1.406613	1.729520	3.071685	2.423031	252.591049	16.696575	25.504307	53.643818	41015.000000	96.756950	1.985682	9998.000000		1
906.292297	157.998474	2.172617	1.086831	1.385353	1.557020	2.957268	2.198653	148.804840	12.213254	24.285845	36.059540	41081.000000	44.761055	1.650900	5817.217285		1
1707.607300	438.629944	2.444979	1.270130	1.409916	1.643346	3.232388	2.642098	278.598694	18.626463	25.698992	43.989147	41092.000000	42.765457	1.631093	3347.180908		1
334.272949	99.882195	1.727813	0.644919	0.991302	1.092716	2.524101	1.999488	53.433399	4.414886	9.801723	12.379870	41135.000000	12.832897	1.108325	4238.425781		1
601.421692	79.259041	2.090723	1.102273	1.335047	1.402647	2.779179	1.899049	123.231819	12.655330	21.629519	25.272449	41260.000000	32.606747	1.513307	4419.863770		1
586.761658	205.381119	2.134629	1.019223	1.264876	1.438606	2.768462	2.312561	136.341919	10.452579	18.402472	27.454039	41300.000000	27.101427	1.432992	4189.124512		1
1014.839417	232.248703	2.332658	1.155417	1.322003	1.555872	3.006397	2.365953	215.108902	14.302651	20.989563	35.964352	41317.000000	35.977516	1.556031	4007.260742		1
1134.939697	258.986847	2.360449	1.249782	1.474859	1.670104	3.054973	2.413278	229.323715	17.773855	29.844130	46.784740	41367.000000	60.394112	1.780995	7119.062500		1
702.814575	145.489594	2.217669	1.034634	1.289788	1.557068	2.846841	2.162832	165.070526	10.830132	19.488934	36.063492	41406.000000	51.420631	1.711137	9998.000000		1
1429.797974	224.275665	2.494933	1.380084	1.683920	1.856806	3.155275	2.350782	312.559906	23.992977	48.297028	71.912811	41418.000000	73.791161	1.868004	3430.162842		1
602.530640	130.127869	2.201295	1.126468	1.359017	1.531730	2.779979	2.114370	158.962601	13.380370	22.856884	34.019650	41442.000000	37.893227	1.578562	4808.376953		1
796.937866	247.558609	2.260826	1.157097	1.423963	1.578294	2.901424	2.393678	182.316574	14.358110	26.543816	37.869884	41543.000000	47.818958	1.679600	4736.931641		1
921.364868	311.733276	2.588964	1.461393	1.647189	1.951437	2.964432	2.493783	388.118408	28.932987	44.380196	89.420547	41599.000000	86.599091	1.937513	3649.203613		1
528.359436	140.417908	2.126165	0.988293	1.249021	1.469351	2.722929	2.147423	133.710236	9.734046	17.742752	29.468054	41625.000000	30.168264	1.479550	4056.355957		1
1051.510498	258.935822	2.475946	1.354522	1.527703	1.755044	3.021814	2.413192	299.189606	22.621513	33.705700	56.891109	41697.000000	52.724037	1.722009	3244.975098		1
1713.061768	378.015839	2.589948	1.437758	1.666770	1.882179	3.233773	2.577510	388.998810	27.400496	46.426910	76.239258	41754.000000	102.911369	2.012463	9091.169922		1
551.132324	189.375336	2.302433	1.185084	1.409314	1.679561	2.741256	2.277323	200.647293	15.313851	25.663378	47.814667	41795.000000	52.812798	1.722739	4707.760254		1
636.329041	234.658005	2.126193	1.017972	1.222903	1.462459	2.803682	2.370435	133.718903	10.422513	16.707155	29.004097	41850.000000	33.613953	1.526520	6484.661621		1
1309.578247	125.835403	2.461163	1.313686	1.543518	1.786531	3.117131	2.099803	289.176300	20.591408	34.955708	61.168964	41978.000000	58.126720	1.764376	3395.501465		1
549.124939	223.784149	2.170461	1.055316	1.394319	1.527514	2.739671	2.349829	148.068100	11.358370	24.792442	33.691010	42004.000000	34.006527	1.531562	4657.989258		1
742.237488	128.635590	1.978498	0.832061	1.026413	1.274526	2.870543	2.109361	95.169609	6.792998	10.627061	18.815958	42019.000000	18.450331	1.266004	4161.822754		1
830.734619	88.837929	2.304189	1.157463	1.276578	1.507111	2.919462	1.948598	201.460297	14.370209	18.905077	32.144821	42038.000000	37.114933	1.569549	4833.062500		1
839.922241	157.282501	2.147212	0.947946	1.129616	1.413972	2.924239	2.196680	140.349915	8.870458	13.477713	25.940113	42057.000000	40.391842	1.606294	9203.806641		1
992.200439	184.481232	2.215746	1.156575	1.359553	1.502173	2.996599	2.265952	164.341125	14.340862	22.885113	31.781364	42079.000000	30.430624	1.483311	3498.803711		1
820.577393	116.038628	2.131155	1.038550	1.281700	1.484357	2.914119	2.064603	135.255692	10.928232	19.129349	30.504007	42107.000000	31.576355	1.499362	4080.029297		1
775.709534	137.759384	2.046391	0.953016	0.768260	1.066173	2.889699	2.139121	111.273224	8.974627	5.864887	11.645886	42145.000000	9.960939	0.998300	4796.308105		1
668.966064	73.558578	2.091563	1.020320	1.258931	1.527331	2.825404	1.866633	123.470306	10.479010	18.152287	33.676834	42169.000000	32.877636	1.516901	3777.666992		1
1672.297974	297.317810	2.575103	1.507995	1.735873	1.958648	3.223314	2.473221	375.926208	32.210342	54.434338	90.917625	42222.000000	104.813583	2.020417	5310.470703		1
1246.499756	395.636810	2.384660	1.315751	1.563648	1.770371	3.095692	2.597297	242.470947	20.689548	36.614090	58.934631	42360.000000	157.110931	2.196206	9998.000000		1
790.837708	75.348320	2.115524	0.995368	1.246810	1.414000	2.898087	1.877074	130.474075	9.893915	17.652636	25.941792	42441.000000	30.946213	1.490608	4396.372559		1
1329.163696	284.673950	2.625360	1.487489	1.645724	1.883911	3.123579	2.454348	422.046600	30.724806	44.230747	76.543983	42462.000000	85.872963	1.933856	5279.692383		1
582.096375	64.284691	2.004727	0.893781	1.097738	1.344459	2.764995	1.808108	101.094269	7.830350	12.523849	22.103416	42502.000000	15.489686	1.190043	2946.678223		1
1487.895874	205.101425	2.471237	1.326604	1.583184	1.806003	3.172573	2.311969	295.962921	21.213076	38.298702	63.973900	42519.000000	111.952469	2.049034	9998.000000		1
428.290039	100.372498	1.870293	0.595134	0.892339	1.268551	2.631738	2.001615	74.181046	3.936716	7.804398	18.558826	42537.000000	14.996891	1.176001	4317.430176		1
524.852966	88.060028	2.037897	1.004539	1.201126	1.349542	2.720038	1.944779	109.118263	10.105051	15.890083	22.363623	42572.000000	26.396814	1.421551	4333.343262		1
841.872559	51.087990	2.150314	0.956730	1.086337	1.433544	2.925246	1.708319	141.355759	9.051687	12.199359	27.135859	42598.000000	30.761705	1.488010	3877.100342		1
1239.570435	181.750839	2.404537	1.256811	1.450520	1.601559	3.093271	2.259476	253.826569	18.063887	28.217609	39.953892	42611.000000	43.891415	1.642380	3246.335205		1
396.053345	94.284660	1.981402	0.901416	1.184683	1.260151	2.597754	1.974441	95.808006	7.969217	15.299717	18.203354	42647.000000	25.499979	1.406540	5115.087402		1
748.590210	122.150391	2.047485	0.902674	1.049856	1.353300	2.874244	2.086895	111.553909	7.992335	11.216468	22.557949	42670.000000	28.674234	1.457492	4608.746094		1
837.977112	162.688980	2.231854	1.099239	1.214082	1.601853	2.923232	2.211358	170.550995	12.567210	16.371246	39.980961	42680.000000	39.020210	1.591290	4678.613770		1
828.281982	242.827057	2.298680	1.172058	1.435094	1.642391	2.918178	2.385297	198.920517	14.861355	27.232882	43.892605	42690.000000	93.631805	1.971423	9998.000000		1
588.697876	184.715897	2.107195	0.891861	1.083024	1.412985	2.769892	2.266504	127.995514	7.795813	12.106648	25.881222	42729.000000	27.428080	1.438195	3438.779053		1
988.182983	115.024078	2.179800	1.062347	1.224293	1.471833	2.994837	2.060789	151.286362	11.543753	16.760738	29.636946	42746.000000	31.135927	1.493262	4827.657227		1
1546.412964	174.089584	2.392468	1.218227	1.505471	1.785380	3.189326	2.240773	246.869858	16.528242	32.023682	61.006977	42759.000000	65.544945	1.816539	4163.604492		1
1024.744141	112.689087	1.686652	0.631109	0.536788	0.546970	3.010615	2.051882	48.601795	4.276697	3.441817	3.523468	42846.000000	0.000000	0.000000	4188.262695		1
1117.517700	185.124939	2.550260	1.391113	1.621773	1.880191	3.048254	2.267465	355.026062	24.610094	41.857426	75.891212	42864.000000	145.213715	2.162008	9998.000000		1
1208.599243	197.302231	2.277590	1.161230	1.249650	1.521149	3.082282	2.295132	189.491592	14.495381	17.768465	33.200859	42929.000000	45.405411	1.657108	6661.560059		1
1093.899902	200.373520	2.215045	1.052824	1.263628	1.546374	3.038978	2.301840	164.076126	11.293368	18.349648	35.186329	42973.000000	0.000000	0.000000	0.000000		1
572.451172	217.537842	2.034027	1.004070	1.171804	1.277398	2.757738	2.337535	108.150063	10.094151	14.852651	18.940771	43036.000000	17.700048	1.247974	3846.606934		1
660.201172	128.008331	2.151976	0.986383	1.246365	1.387927	2.819676	2.107238	141.897964	9.691323	17.634588	24.430182	43055.000000	24.761559	1.393778	4169.935059		1
464.808838	115.185905	1.938937	0.746778	1.080060	1.236181	2.667274	2.061399	86.883408	5.581842	12.024318	17.225853	43095.000000	15.214243	1.182250	3460.322510		1
814.196228	112.802200	2.312122	1.101268	1.372238	1.575944	2.910729	2.052318	205.173737	12.626062	23.563398	37.665535	43117.000000	37.268047	1.571337	3499.900391		1
1117.238647	251.810791	2.262393	1.078315	1.238751	1.482415	3.048146	2.401074	182.975662	11.976086	17.328106	30.367895	43150.000000	32.086357	1.506320	4253.381348		1
1646.660156	323.955811	2.500022	1.376533	1.527266	1.777252	3.216604	2.510486	316.243774	23.797573	33.671803	59.875835	43191.000000	63.588150	1.803376	4272.114258		1
1013.998840	192.281967	2.353487	1.264676	1.450548	1.642285	3.006037	2.283939	225.676956	18.394007	28.219406	43.881905	43209.000000	39.694817	1.598734	3599.178955		1
443.412598	232.284805	2.004959	0.972717	1.145562	1.388128	2.646808	2.366021	101.148331	9.391109	13.981755	24.441521	43232.000000	29.333899	1.467370	5432.570312		1
553.869629	185.155258	2.022425	0.971833	1.286361	1.302826	2.743407	2.267536	105.299255	9.372025	19.335732	20.082893	43248.000000	22.449789	1.351212	7255.919922		1
545.459656	88.646599	2.064509	0.888153	1.322153	1.321485	2.736763	1.947662	116.013596	7.729534	20.996790	20.964529	43258.000000	30.462683	1.483768	6871.349609		1
1013.468445	152.212677	2.211279	1.013482	1.308305	1.507492	3.005810	2.182451	162.659225	10.315308	20.337830	32.173050	43268.000000	44.982239	1.653041	6869.556641		1
775.320740	131.878250	2.337173	1.225507	1.388836	1.661118	2.889481	2.120173	217.356964	16.807653	24.481369	45.826645	43353.000000	47.296894	1.674833	4226.875000		1
383.757538	120.467773	1.785548	0.670887	1.100735	1.185344	2.584057	2.080871	61.030697	4.686911	12.610571	15.322995	43412.000000	15.247621	1.183202	4890.914551		1
785.956665	116.461220	2.300629	1.191339	1.345343	1.567235	2.895399	2.066181	199.815414	15.536007	22.148415	36.917698	43431.000000	40.503445	1.607492	4149.370117		1
1216.620850	326.474762	2.532212	1.408985	1.615716	1.864404	3.085155	2.513849	340.574768	25.643972	41.277763	73.181900	43448.000000	75.380936	1.877262	4456.880371		1
793.758301	182.221832	2.357959	1.201331	1.408437	1.706578	2.899688	2.260600	228.012665	15.897590	25.611591	50.883682	43475.000000	52.012402	1.716107	4290.508789		1
590.027771	109.117310	1.961446	0.899984	1.198100	1.144961	2.770872	2.037894	91.505318	7.942985	15.779763	13.962431	43487.000000	13.772652	1.139018	3152.409424		1
873.137939	149.887955	2.169995	1.051396	1.386651	1.511369	2.941083	2.175767	147.908997	11.256315	24.358551	32.461567	43650.000000	34.016518	1.531690	3871.125488		1
1958.116699	446.771027	2.665570	1.516060	1.744827	1.987136	3.291839	2.650085	462.988739	32.814083	55.568275	97.081329	43680.000000	0.000000	0.000000	0.000000		1
1544.650024	424.331390	2.690610	1.565674	1.757197	2.021217	3.188830	2.627705	490.467041	36.785259	57.173756	105.006630	43741.000000	111.805916	2.048465	3916.070557		1
1553.580933	454.614197	2.522281	1.330693	1.690085	1.872258	3.191334	2.657643	332.874634	21.413752	48.987453	74.517395	43764.000000	88.712845	1.947986	5105.403320		1
1625.093140	513.715210	2.727805	1.596615	1.847726	2.051847	3.210878	2.710722	534.324585	39.501595	70.424797	112.679901	43792.000000	157.265259	2.196633	8359.857422		1
818.504883	221.066772	2.229646	1.077354	1.262817	1.547865	2.913021	2.344523	169.686157	11.949614	18.315430	35.307346	43833.000000	45.353397	1.656610	6391.863770		1
548.062683	93.018921	2.055428	0.980409	1.061859	1.276101	2.738830	1.968571	113.612885	9.558925	11.530776	18.884314	43851.000000	29.499058	1.469808	9965.509766		1
2059.885986	392.829834	2.607408	1.436252	1.721532	1.970339	3.313843	2.594204	404.956238	27.305590	52.666157	93.398315	43887.000000	127.128990	2.104245	6861.039551		1
1066.789062	293.856354	2.351485	1.223369	1.423740	1.645244	3.028079	2.468135	224.639114	16.725122	26.530159	44.181877	43899.000000	47.347118	1.675294	4417.226074		1
850.915649	182.742325	2.220797	1.123707	1.323959	1.563447	2.929887	2.261839	166.263428	13.295565	21.084311	36.597118	43968.000000	44.046242	1.643909	5618.160645		1
808.834290	76.540474	2.124120	0.970841	1.317791	1.544161	2.907860	1.883891	133.082138	9.350623	20.786972	35.007492	43981.000000	34.318516	1.535529	3292.288330		1
621.562683	204.391724	2.235784	1.140468	1.297536	1.458594	2.793485	2.310463	172.101166	13.818732	19.839735	28.747086	44019.000000	43.283245	1.636320	8916.783203		1
616.655701	235.803360	2.216689	1.061631	1.361948	1.464017	2.790043	2.372550	164.698196	11.524747	23.011642	29.108309	44057.000000	77.010376	1.886549	9998.000000		1
699.052551	195.358521	2.272697	1.099563	1.469618	1.676336	2.844510	2.290832	187.368820	12.576592	29.486141	47.460869	44111.000000	43.755108	1.641029	3958.314697		1
1387.972168	297.698883	2.455943	1.335436	1.345231	1.548275	3.142381	2.473777	285.721405	21.648922	22.142744	35.340687	44135.000000	34.560318	1.538578	3410.913818		1
498.290710	87.803253	2.055308	0.993061	1.199731	1.296400	2.697483	1.943511	113.581665	9.841490	15.839135	19.787910	44162.000000	18.374949	1.264226	5311.419434		1
752.632080	134.542557	2.305153	1.167984	1.192828	1.469251	2.876583	2.128860	201.907806	14.722568	15.589350	29.461226	44198.000000	33.209240	1.521259	5813.647461		1
1296.204468	277.713654	2.384116	1.313044	1.436088	1.711133	3.112674	2.443597	242.167694	20.560984	27.295328	51.420143	44231.000000	51.548477	1.712216	4192.124512		1
593.600891	69.330750	2.109798	0.994477	1.326284	1.515738	2.773494	1.840926	128.764984	9.873631	21.197464	32.789730	44261.000000	29.248484	1.466103	4189.510254		1
1433.877441	321.362549	2.464605	1.364076	1.635691	1.806233	3.156512	2.506995	291.477173	23.124718	43.220627	64.007835	44281.000000	73.313423	1.865183	9109.380859		1
1045.199707	99.874687	2.185428	1.059565	1.278960	1.456978	3.019199	1.999455	153.259659	11.470047	19.009047	28.640320	44343.000000	29.579973	1.470998	3717.545654		1
728.539368	24.107130	2.299923	1.126266	1.412971	1.551165	2.862453	1.382146	199.490799	13.374142	25.880383	35.576618	44395.000000	39.424442	1.595766	4218.691406		0
582.730408	44.985416	2.018394	0.925540	1.019870	1.246357	2.765468	1.653072	104.326385	8.424429	10.468150	17.634270	44428.000000	21.888693	1.340220	4395.080566		1
757.307922	202.922638	2.303847	1.172863	1.410505	1.670992	2.879272	2.307331	201.301346	14.888905	25.733849	46.880527	44486.000000	68.755630	1.837308	9275.139648		1
721.927185	223.310013	2.235089	1.098793	1.349041	1.544657	2.858493	2.348908	171.826187	12.554314	22.337830	35.047539	44639.000000	33.687988	1.527475	3788.078125		1
440.718445	163.718262	2.078746	0.999111	1.213592	1.444663	2.644161	2.214097	119.879883	9.979559	16.352800	27.839577	44732.000000	38.781578	1.588625	6882.500488		1
1221.129639	197.180603	2.365450	1.184630	1.388456	1.566583	3.086762	2.294864	231.979599	15.297841	24.459967	36.862358	44808.000000	44.318722	1.646587	4228.070312		1
544.880005	199.194061	2.187900	1.108833	1.200637	1.410952	2.736301	2.299276	154.134659	12.847939	15.872195	25.760361	44849.000000	32.615837	1.513429	6096.757324		1
1000.026184	190.223862	2.274643	1.185977	1.331407	1.575922	3.000011	2.279265	188.210129	15.345354	21.449007	37.663578	44884.000000	65.583031	1.816792	9998.000000		1
641.690857	123.684837	2.187981	0.963874	1.299147	1.385767	2.807326	2.092316	154.163452	9.201815	19.913481	24.309002	44912.000000	32.523449	1.512197	7523.025391		1
963.096924	205.236908	2.258670	1.055351	1.488897	1.790323	2.983670	2.312255	181.413666	11.359288	30.824585	61.705349	44926.000000	95.667709	1.980765	9743.489258		1
478.921265	139.163986	1.946878	0.817895	1.059393	1.187262	2.680264	2.143527	88.486771	6.574995	11.465495	15.390831	44955.000000	15.235058	1.182844	5066.567871		1
298.427704	70.520462	0.000000	0.248272	0.579223	0.000000	2.474839	1.848315	0.000000	1.771217	3.795094	0.738776	44995.000000	0.000000	0.000000	3452.949463		1
1116.460571	155.341705	2.252890	1.149219	1.341605	1.581790	3.047843	2.191288	179.015381	14.099980	21.958639	38.176006	45020.000000	74.655205	1.873060	9998.000000		1
802.598145	109.808411	2.208602	1.190873	1.419560	1.626370	2.904498	2.040636	161.659805	15.519318	26.276022	42.302856	45127.000000	41.804417	1.621222	3948.506592		1
1651.459106	312.582520	2.520591	1.306478	1.619909	1.824224	3.217868	2.494965	331.582245	20.252464	41.678234	66.715073	45209.000000	78.092407	1.892609	6167.131348		1
2359.450195	486.934662	2.744936	1.637857	1.739262	2.005680	3.372811	2.687471	555.822083	43.436752	54.860802	101.316383	45235.000000	103.974564	2.016927	3724.862549		1
740.051147	160.079483	2.261281	1.086941	1.373827	1.613882	2.869262	2.204336	182.507385	12.216329	23.649801	41.103760	45267.000000	42.286415	1.626201	4703.612305		1
678.759644	129.047043	2.068160	0.894730	1.196897	1.382142	2.831716	2.110748	116.993134	7.847479	15.736083	24.106930	45283.000000	32.582287	1.512982	9998.000000		1
768.644470	270.522034	2.383687	1.288823	1.494699	1.753281	2.885725	2.432203	241.928619	19.445692	31.239151	56.660568	45325.000000	60.567291	1.782238	4820.582031		1
524.831726	105.592720	1.997177	0.887264	1.170746	1.405460	2.720020	2.023634	99.352074	7.713722	14.816517	25.436630	45400.000000	27.399279	1.437739	5613.545898		1
779.252075	142.382568	2.179721	1.058453	1.117498	1.405676	2.891678	2.153457	151.258850	11.440700	13.106828	25.449287	45413.000000	30.223610	1.480346	4549.677246		1
955.698853	134.675079	2.138567	1.028805	1.225896	1.521541	2.980321	2.129287	137.583862	10.685754	16.822706	33.230846	45458.000000	31.848179	1.503085	4407.659668		1
604.614502	130.938110	2.093786	0.984865	1.206737	1.490484	2.781479	2.117066	124.104156	9.657505	16.096706	30.937380	45484.000000	32.723896	1.514865	4321.243164		1
673.518372	49.391037	2.110606	0.962201	1.335246	1.590746	2.828349	1.693648	129.004868	9.166439	21.639420	38.971397	45501.000000	52.931084	1.723711	6238.637695		1
476.721252	113.136513	1.962379	0.754359	1.179781	1.201097	2.678265	2.053603	91.702080	5.680143	15.127990	15.889005	45518.000000	24.174482	1.383357	7523.528320		1
1450.569458	267.887360	2.478017	1.397793	1.720447	1.876841	3.161539	2.427952	300.619659	24.991560	52.534798	75.307915	45650.000000	111.191154	2.046070	7634.782715		1
636.798950	127.105453	2.109250	0.941451	1.235616	1.490086	2.804002	2.104164	128.602524	8.738777	17.203453	30.909071	45693.000000	31.675943	1.500730	4876.799805		1
623.714172	184.220306	2.160531	1.061013	1.218916	1.567210	2.794986	2.265337	144.720917	11.508337	16.554514	36.915581	45722.000000	33.428444	1.524116	3845.707275		1
669.768433	317.211761	2.592685	1.420306	1.535719	1.892303	2.825925	2.501349	391.457611	26.321220	34.333599	78.037422	45780.000000	70.068008	1.845520	3883.299316		1
570.889954	119.704720	1.971199	0.860740	1.204965	1.307079	2.756552	2.078111	93.583496	7.256714	16.031147	20.280533	45884.000000	21.826801	1.338990	4052.075928		1
1053.612915	206.538223	2.291909	1.109408	1.425955	1.668170	3.022681	2.315001	195.843201	12.864948	26.665833	46.576839	45898.000000	42.996780	1.633436	3718.081787		1
1008.838989	317.001831	2.507290	1.356433	1.599367	1.887939	3.003822	2.501062	321.581024	22.721291	39.752777	77.257286	45923.000000	139.178711	2.143573	9998.000000		1
676.523621	142.922867	1.765388	0.499655	0.344278	0.342335	2.830283	2.155102	58.262413	3.159770	2.209419	2.199557	46010.000000	0.000000	0.000000	3558.808350		1
451.778473	86.398849	1.809299	0.697193	0.993422	1.040181	2.654926	1.936508	64.461334	4.979578	9.849675	10.969357	46074.000000	12.408693	1.093726	9998.000000		1
391.563263	114.152901	1.972223	0.830084	1.166119	1.368366	2.592802	2.057487	93.804291	6.762134	14.659482	23.354259	46082.000000	32.522285	1.512181	9998.000000		1
777.717712	78.049927	2.184902	1.056198	1.193249	1.403199	2.890822	1.892372	153.074234	11.381448	15.604483	25.304550	46171.000000	26.679436	1.426177	3890.951416		1
438.496094	115.678528	1.907686	0.830609	0.946822	1.260109	2.641966	2.063253	80.851067	6.770319	8.847539	18.201557	46195.000000	26.825491	1.428548	7393.404785		1
496.729889	92.747772	2.023922	0.950245	1.101339	1.327101	2.696120	1.967304	105.662834	8.917532	12.628139	21.237392	46228.000000	21.036121	1.322966	5022.542969		1
603.031372	214.714462	2.080512	0.986426	1.220006	1.427154	2.780340	2.331861	120.368233	9.692282	16.596079	26.739538	46320.000000	28.790134	1.459244	3941.069092		1
1037.165649	252.588257	2.344774	1.172800	1.394009	1.686545	3.015848	2.402413	221.194473	14.886749	24.774715	48.589817	46342.000000	50.262272	1.701242	4372.450195		1
540.015503	187.277222	1.966040	0.749361	1.172979	1.405864	2.732406	2.272485	92.478264	5.615141	14.892898	25.460346	46391.000000	21.980440	1.342036	3667.879395		1
767.467163	85.822342	2.062490	0.892326	1.290536	1.515092	2.885060	1.933600	115.475456	7.804158	19.522512	32.741016	46407.000000	32.268131	1.508774	3493.169678		1
673.368164	82.171623	2.184922	1.092053	1.275676	1.490365	2.828253	1.914722	153.081100	12.360985	18.865828	30.928915	46458.000000	33.111389	1.519977	4007.005859		1
750.808044	136.606155	2.060061	0.918826	1.079125	1.444494	2.875529	2.135470	114.831429	8.295184	11.998445	27.828796	46481.000000	28.679165	1.457566	4766.258301		1
1123.110107	170.272461	2.224701	1.125370	1.459555	1.648961	3.050422	2.231144	167.765060	13.346592	28.810770	44.561584	46670.000000	77.853973	1.891281	9998.000000		1
809.677063	240.766815	2.289446	1.178969	1.393995	1.669099	2.908312	2.381597	194.736053	15.099721	24.773956	46.676537	46704.000000	48.501797	1.685758	4348.850586		1
1058.713501	472.517548	2.745433	1.617239	1.825874	2.049193	3.024778	2.674418	556.458618	41.422779	66.969009	111.993431	46755.000000	122.930183	2.089658	4830.322266		1
1830.071411	247.868607	2.588688	1.489801	1.701391	1.986222	3.262468	2.394222	387.871490	30.888828	50.279541	96.877304	46815.000000	98.460236	1.993261	3376.140381		1
713.075500	99.195404	2.114472	1.072433	1.285344	1.526478	2.853136	1.996492	130.158249	11.814979	19.290535	33.610714	46832.000000	33.799286	1.528908	4204.687012		1
2463.163818	382.850494	2.718695	1.523306	1.695452	1.992016	3.391493	2.583029	523.233398	33.366119	49.596664	98.178413	46861.000000	93.679413	1.971644	3730.975830		1
523.314758	168.732819	2.168929	1.046775	1.301228	1.536638	2.718763	2.227200	147.546371	11.137173	20.009108	34.406265	46925.000000	38.256199	1.582702	4266.330078		1
673.388062	133.527527	2.091123	0.968324	1.154168	1.489854	2.828265	2.125571	123.345291	9.296602	14.261606	30.892582	47024.000000	29.759329	1.473623	3591.755859		1
1058.850830	184.712051	2.322498	1.214829	1.253413	1.530494	3.024835	2.266495	210.134872	16.399435	17.923103	33.922985	47093.000000	31.226976	1.494530	3663.699463		1
1653.460327	486.826294	2.596896	1.457955	1.729166	1.922460	3.218394	2.687374	395.272034	28.704802	53.600098	83.648773	47181.000000	85.999985	1.934498	4343.183105		1
840.534668	221.900467	2.296793	1.213996	1.341006	1.582124	2.924556	2.346158	198.058014	16.368013	21.928375	38.205353	47241.000000	0.000000	0.000000	0.000000		1
1131.987183	213.311768	2.447814	1.259175	1.603387	1.827456	3.053842	2.329015	280.423187	18.162468	40.122425	67.213402	47270.000000	60.212608	1.779687	3392.969727		1
455.179321	100.190392	2.060424	0.841555	1.179461	1.336995	2.658183	2.000826	114.927574	6.943125	15.116850	21.726742	47323.000000	23.463129	1.370386	4958.811523		1
846.077881	158.616913	2.259538	1.066204	1.255359	1.595939	2.927410	2.200350	181.776794	11.646725	18.003597	39.440147	47343.000000	53.485332	1.728235	7656.058105		1
1457.276367	209.768097	2.587668	1.464691	1.711103	1.924444	3.163542	2.321739	386.961792	29.153545	51.416550	84.031876	47468.000000	128.632156	2.109349	9051.295898		1
741.867920	187.521347	2.241667	1.147222	1.324932	1.583319	2.870327	2.273051	174.448334	14.035298	21.131584	38.310600	47490.000000	36.808296	1.565946	4019.093994		1
799.183044	184.961609	2.162175	1.048085	1.191548	1.461948	2.902646	2.267081	145.269791	11.170831	15.543473	28.969959	47523.000000	31.334396	1.496021	3624.473145		1
1096.563843	202.514267	2.569627	1.463300	1.744969	2.006696	3.040034	2.306456	371.216064	29.060276	55.586483	101.553711	47588.000000	104.377464	2.018607	3641.520752		1
1229.751465	228.257736	2.373419	1.245264	1.435789	1.683757	3.089817	2.358426	236.275696	17.589909	27.276522	48.278820	47623.000000	49.522625	1.694804	4104.312988		1
1494.730469	462.342712	2.588428	1.490363	1.639970	1.938831	3.174563	2.664964	387.639374	30.928795	43.648567	86.862206	47649.000000	85.100090	1.929930	3757.803955		1
813.080017	128.377182	2.353622	1.244824	1.511022	1.731125	2.910133	2.108488	225.746857	17.572102	32.435574	53.842457	47683.000000	83.250282	1.920386	8515.950195		1
1180.019287	193.260742	2.375656	1.252647	1.420499	1.726887	3.071889	2.286144	237.495880	17.891521	26.332918	53.319649	47712.000000	48.577133	1.686432	3373.903076		1
459.149323	129.201431	2.193804	1.135383	1.323503	1.564294	2.661954	2.111267	156.244217	13.657866	21.062151	36.668549	47755.000000	37.661671	1.575900	3516.877686		1
423.165741	76.185120	1.905749	0.717991	1.219371	1.337273	2.626510	1.881870	80.491402	5.223854	16.571842	21.740675	47770.000000	18.988596	1.278493	5438.242676		1
1078.622803	89.701477	2.309959	1.113358	1.393395	1.604849	3.032870	1.952800	204.154678	12.982494	24.739738	40.257740	47815.000000	42.428066	1.627653	3776.485840		1
682.962646	227.866318	2.312647	1.184656	1.461563	1.657550	2.834397	2.357680	205.422089	15.298759	28.944286	45.451725	47977.000000	85.985146	1.934423	9998.000000		1
2280.184326	477.017609	2.784956	1.624831	1.855554	2.130601	3.357970	2.678535	609.475647	42.153210	71.705711	135.083206	48013.000000	150.430878	2.177337	9090.510742		1
644.829651	195.378525	2.259798	1.134945	1.375245	1.641943	2.809445	2.290877	181.885483	13.644091	23.727140	43.847324	48039.000000	55.172970	1.741726	6019.197754		1
656.629028	243.055283	2.237691	1.109411	1.337278	1.488088	2.817320	2.385705	172.858475	12.865028	21.740915	30.767210	48098.000000	36.354153	1.560554	5120.991211		1
1209.854736	292.981537	2.499801	1.343943	1.476090	1.769298	3.082733	2.466840	316.082642	22.077143	29.928854	58.789253	48118.000000	62.154385	1.793472	3810.803955		1
513.571472	130.243744	2.050251	0.921092	1.324098	1.417502	2.710601	2.114757	112.266853	8.338585	21.091019	26.151848	48238.000000	26.351500	1.420805	3301.039307		1
367.129242	68.133209	1.952503	0.843673	1.060145	1.369538	2.564819	1.833359	89.640274	6.977063	11.485378	23.417385	48250.000000	20.750570	1.317030	3405.692139		1
1449.306885	223.499390	2.476094	1.468057	1.734082	1.919958	3.161160	2.349276	299.291016	29.380373	54.210266	83.168411	48283.000000	155.569000	2.191923	9998.000000		1
814.532288	103.601585	2.015391	0.861597	1.099337	1.466729	2.910908	2.015366	103.607452	7.271048	12.570045	29.290657	48314.000000	27.807703	1.444165	4322.781738		1
1008.001953	215.614136	2.412945	1.278673	1.475403	1.612397	3.003461	2.333677	258.788422	18.996469	29.881540	40.963455	48360.000000	86.352547	1.936275	9998.000000		1
2889.116699	613.870850	2.705631	1.572942	1.769987	2.006424	3.460765	2.788077	507.727936	37.406086	58.882565	101.490265	48416.000000	110.273216	2.042470	3959.185791		1
383.499146	135.192093	2.033973	1.000506	1.124806	1.363857	2.583764	2.130951	108.136688	10.011661	13.329263	23.113018	48459.000000	25.334253	1.403708	3210.805908		1
1004.192261	277.768433	2.401520	1.268574	1.430889	1.676295	3.001817	2.443683	252.069595	18.559824	26.970478	47.456398	48515.000000	40.524670	1.607720	3448.534668		1
693.652405	184.263626	2.240242	1.113065	1.417266	1.550604	2.841142	2.265440	173.876892	12.973750	26.137594	35.530739	48575.000000	47.063152	1.672681	8794.497070		1
744.187866	185.934555	2.156274	0.966114	1.198015	1.525233	2.871683	2.269360	143.309082	9.249408	15.776649	33.514488	48589.000000	36.096535	1.557466	3712.468018		1
1034.642578	242.756073	2.301478	1.217885	1.423822	1.619384	3.014790	2.385170	200.206467	16.515265	26.535151	41.627846	48601.000000	57.222393	1.757566	6736.799316		1
811.325745	311.138580	2.438233	1.292255	1.483142	1.715949	2.909195	2.492954	274.304657	19.599932	30.418764	51.993542	48613.000000	50.236576	1.701020	3735.999512		1
755.073914	126.785751	1.978247	0.891817	0.819822	0.972000	2.877990	2.103070	95.114632	7.795014	6.604221	9.375618	48653.000000	9.191814	0.963401	4097.731445		1
732.083496	225.468094	1.944601	0.803091	1.026809	1.270681	2.864561	2.353085	88.023895	6.354636	10.636763	18.650101	48674.000000	14.705942	1.167493	4492.414062		1
1209.352661	255.652924	2.409948	1.302910	1.487788	1.741216	3.082553	2.407651	257.008850	20.086765	30.745968	55.108112	48703.000000	80.119904	1.903740	7912.717285		1
1396.985474	249.619904	2.498427	1.315585	1.595662	1.865021	3.145192	2.397279	315.084198	20.681643	39.415073	73.285995	48761.000000	135.424179	2.131696	9998.000000		1
401.801270	106.271645	1.763043	0.778148	0.970772	1.153581	2.604011	2.026417	57.948544	5.999961	9.349146	14.242322	48788.000000	15.819905	1.199204	5432.217285		1
884.560486	132.466934	2.071132	1.021975	1.241663	1.328340	2.946728	2.122108	117.796349	10.519017	17.444695	21.298042	48925.000000	23.011126	1.361938	4051.856689		1
710.378845	135.014984	2.202416	1.084058	1.306337	1.448665	2.851490	2.130382	159.373413	12.135515	20.245916	28.097347	48990.000000	31.791012	1.502304	4128.041016		1
1052.896851	233.934998	2.272626	1.234860	1.465020	1.658014	3.022386	2.369095	187.338242	17.173548	29.175625	45.500237	49008.000000	40.852974	1.611224	4511.256836		1
541.338623	132.974335	1.475506	0.485431	0.467699	0.107681	2.733469	2.123768	29.888609	3.057955	2.935618	1.281388	49149.000000	0.000000	0.000000	3704.230957		1
591.629089	202.295105	2.316573	1.173775	1.372509	1.637688	2.772049	2.305985	207.287415	14.920208	23.578093	43.419785	49163.000000	41.471691	1.617752	4787.994629		1
621.989990	114.319717	2.087297	1.024421	1.148777	1.363276	2.793783	2.058121	122.263466	10.578429	14.085647	23.082115	49261.000000	22.311186	1.348523	3612.505371		1
337.546112	77.499405	1.716841	0.636692	0.853864	1.090021	2.528333	1.889298	52.100388	4.332036	7.142722	12.303290	49303.000000	10.749940	1.031406	4835.870605		1
1739.409424	508.348175	2.881579	1.705518	1.877468	2.135993	3.240402	2.706161	761.341187	50.759548	75.416718	136.770538	49387.000000	148.640823	2.172138	4481.289062		1
613.363525	319.296448	2.177244	1.076375	1.240077	1.390287	2.787718	2.504194	150.398544	11.922703	17.381090	24.563339	49452.000000	23.262403	1.366655	3245.703369		1
354.412628	157.168457	1.836539	0.703618	0.870258	1.170352	2.549509	2.196365	68.633980	5.053803	7.417501	14.803061	49526.000000	13.333271	1.124937	5564.042969		1
1076.844971	206.928024	2.267722	1.113932	1.431467	1.572650	3.032153	2.315819	185.234741	12.999663	27.006413	37.380894	49582.000000	59.910767	1.777505	9688.850586		1
541.159851	176.108109	2.032787	0.864468	1.164476	1.309543	2.733325	2.245779	107.841827	7.319280	14.604143	20.395884	49600.000000	22.676428	1.355575	5808.376953		1
1948.620361	572.773804	2.708928	1.558964	1.795716	2.016491	3.289727	2.757983	511.597473	36.221283	62.476383	103.870293	49624.000000	102.930367	2.012543	4264.295410		1
1521.475220	389.059509	2.570447	1.449162	1.633631	1.872990	3.182265	2.590016	371.918213	28.129530	43.016117	74.643242	49675.000000	107.018402	2.029459	9011.013672		1
1087.046997	313.871368	2.524537	1.424264	1.594913	1.857477	3.036248	2.496752	334.608673	26.562222	39.347157	72.023926	49719.000000	68.659729	1.836702	3851.819092		1
577.309387	85.486671	2.137136	0.973357	1.126760	1.350596	2.761409	1.931898	137.130920	9.404964	13.389354	22.417963	49793.000000	23.693415	1.374628	4281.849609		1
721.360046	160.048615	2.385430	1.249367	1.569041	1.724075	2.858152	2.204252	242.901291	17.756886	37.071617	52.975513	49860.000000	50.225254	1.700922	3699.577881		1
1056.586304	237.585724	2.338895	1.199644	1.402373	1.714382	3.023905	2.375820	218.220154	15.835941	25.256517	51.806202	49880.000000	48.477524	1.685540	4605.208496		1
678.653931	285.263367	2.253242	1.099367	1.407901	1.538134	2.831648	2.455246	179.160156	12.570923	25.580050	34.525051	49935.000000	62.907322	1.798701	9998.000000		1
1158.797119	274.716797	2.416785	1.331880	1.465204	1.765677	3.064008	2.438885	261.087189	21.472364	29.188004	58.301182	50061.000000	56.726559	1.753786	4433.844727		1
1298.292847	204.865219	2.382723	1.218419	1.462751	1.716542	3.113373	2.311468	241.391907	16.535549	29.023582	52.064491	50080.000000	74.289558	1.870928	6690.109375		1
803.766724	572.244202	2.572443	1.509456	1.712226	1.921097	2.905130	2.757581	373.631104	32.318867	51.549667	83.386650	50137.000000	96.849106	1.986096	4893.220703		1
579.986633	208.675934	2.188273	1.138283	1.375139	1.568396	2.763418	2.319472	154.267181	13.749378	23.721352	37.016598	50170.000000	38.635601	1.586988	5283.322754		1
1152.366577	202.351593	2.384720	1.261533	1.488881	1.707719	3.061591	2.306107	242.504730	18.261368	30.823427	51.017517	50189.000000	76.919731	1.886038	9470.544922		1
540.618896	119.024757	2.134446	0.990112	1.114519	1.404923	2.732891	2.075637	136.284393	9.774892	13.017231	25.405207	50235.000000	26.393940	1.421504	3714.403809		1
1050.133911	237.460342	2.206233	1.136311	1.297927	1.407402	3.021245	2.375591	160.780212	13.687092	19.857622	25.550663	50314.000000	83.361382	1.920965	9998.000000		1
917.604980	139.488235	2.200073	1.047624	1.310995	1.638932	2.962656	2.144538	158.515930	11.158973	20.464199	43.544395	50341.000000	52.856640	1.723100	9998.000000		1
826.620178	143.158875	2.317896	1.157878	1.228661	1.528807	2.917306	2.155818	207.919830	14.383944	16.930151	33.791466	50386.000000	33.924541	1.530514	4720.154785		1
774.133240	169.350372	2.155982	1.084607	1.329722	1.485070	2.888816	2.228786	143.212982	12.150847	21.365957	30.554117	50421.000000	61.717766	1.790410	9998.000000		1
1024.852417	446.999329	2.707951	1.487666	1.744321	1.970058	3.010661	2.650307	510.446838	30.737343	55.503513	93.337898	50443.000000	93.432022	1.970496	4462.203125		1
850.582642	195.409271	2.711187	1.583183	1.805892	2.055873	2.929717	2.290945	514.265564	38.298584	63.957527	113.729591	50478.000000	105.211479	2.022063	4064.065186		1
675.032654	258.442017	2.313565	1.223468	1.392772	1.520237	2.829325	2.412363	205.856659	16.728916	24.704243	33.131187	50513.000000	34.192146	1.533926	4919.628418		1
1486.663696	412.884552	2.816297	1.699530	1.982575	2.192430	3.172213	2.615829	655.083313	50.064491	96.067177	155.750839	50534.000000	157.812881	2.198143	3768.301025		1
885.727478	148.658356	2.281125	1.181704	1.421042	1.600239	2.947300	2.172189	191.040421	15.195107	26.365858	39.832672	50548.000000	49.152370	1.691544	5362.917480		1
1660.164917	283.029327	2.594774	1.437982	1.638007	1.887267	3.220151	2.451831	393.345215	27.414591	43.451767	77.137825	50563.000000	78.985672	1.897548	4122.083984		1
573.099487	163.536636	0.000000	0.500894	0.609739	0.416117	2.758230	2.213615	0.000000	3.168793	4.071351	2.606856	50613.000000	0.000000	0.000000	6699.839844		1
849.088867	163.645752	2.380482	1.350256	1.554051	1.764617	2.928953	2.213905	240.149658	22.400394	35.813866	58.159000	50675.000000	84.112518	1.924861	8555.092773		1
996.251160	191.288177	2.273654	1.105388	1.475368	1.672846	2.998369	2.281688	187.782028	12.746404	29.879145	47.081001	50746.000000	43.955498	1.643013	4235.531738		1
1012.376831	325.293945	2.324152	1.162103	1.570207	1.779136	3.005342	2.512276	210.936417	14.524568	37.171234	60.136162	50808.000000	52.959839	1.723947	3738.484619		1
623.414673	136.688690	2.109089	1.036398	1.238541	1.465622	2.794777	2.135733	128.555008	10.874211	17.319721	29.216112	50838.000000	34.156132	1.533469	4853.964355		1
1306.716919	288.062164	2.593429	1.487688	1.727040	1.987749	3.116182	2.459486	392.128784	30.738901	53.338413	97.218597	50862.000000	98.223747	1.992216	4736.226074		1
996.569946	244.025436	2.400756	1.272460	1.377558	1.642045	2.998508	2.387435	251.626083	18.726641	23.853830	43.857586	50885.000000	47.663063	1.678182	4730.005371		1
617.821777	217.354141	2.060686	0.826450	1.057896	1.350096	2.790863	2.337168	114.996849	6.705797	11.426046	22.392170	50930.000000	17.852688	1.251704	4345.848633		1
250.806778	88.604393	1.572505	0.501178	0.976455	1.062928	2.399339	1.947455	37.368435	3.170870	9.472282	11.559204	51011.000000	11.053328	1.043493	5930.880859		1
460.317993	137.212219	2.105684	0.988186	1.292192	1.428227	2.663058	2.137393	127.550957	9.731650	19.597097	26.805698	51025.000000	30.647701	1.486398	5118.031738		1
445.308167	108.445168	1.983063	0.854077	1.189289	1.301001	2.648661	2.035210	96.175056	7.146235	15.462820	19.998646	51060.000000	19.996302	1.300950	3622.650879		1
317.545166	87.329758	1.786590	0.719068	0.718900	0.730596	2.501806	1.941162	61.177189	5.236830	5.234794	5.377694	51073.000000	7.293396	0.862930	5641.513672		1
2549.001709	414.155365	2.750488	1.657635	1.899974	2.062167	3.406370	2.617163	562.973572	45.460629	79.427979	115.389648	51110.000000	167.388809	2.223727	7720.894531		1
902.909058	203.041580	2.270575	1.214593	1.387405	1.553798	2.955644	2.307585	186.455399	16.390532	24.400875	35.792984	51146.000000	103.976830	2.016937	9998.000000		1
734.843201	175.330933	2.255394	1.119197	1.238821	1.542405	2.866195	2.243859	180.050217	13.158215	17.330900	34.866230	51184.000000	32.451466	1.511234	3769.447510		1
289.009827	25.594543	1.798165	0.745571	1.009846	1.087731	2.460913	1.408147	62.829742	5.566350	10.229304	12.238568	51223.000000	7.642723	0.883248	3797.422607		0
574.207336	103.653091	2.111986	0.858476	0.948032	1.293826	2.759069	2.015582	129.415482	7.218983	8.872214	19.671001	51243.000000	14.609199	1.164626	3301.920166		1
527.277344	91.023071	2.017150	0.968210	1.093261	1.195819	2.722039	1.959152	104.027969	9.294167	12.395403	15.697074	51331.000000	22.883959	1.359531	8960.815430		1
874.132935	323.722168	2.346198	1.259473	1.407968	1.610640	2.941577	2.510172	221.920578	18.174925	25.583961	40.798115	51362.000000	54.871052	1.739343	9998.000000		1
951.897644	345.626465	2.493500	1.334399	1.495547	1.786494	2.978590	2.538607	311.530426	21.597298	31.300159	61.163773	51388.000000	59.566975	1.775006	3783.449951		1
459.468903	123.747879	2.063814	0.863871	1.235065	1.211128	2.662256	2.092538	115.828133	7.309218	17.181652	16.260290	51408.000000	16.002155	1.204178	4131.159180		1
566.278442	178.791107	2.326400	1.218383	1.382399	1.528918	2.753030	2.252346	212.031296	16.534191	24.121223	33.800091	51442.000000	48.612862	1.686751	7648.988770		1
710.143250	170.535614	2.316788	1.172806	1.283257	1.514158	2.851346	2.231815	207.389908	14.886949	19.198023	32.670704	51482.000000	32.396828	1.510502	4404.586914		1
1721.901123	325.585022	2.584661	1.496774	1.741419	1.989288	3.236008	2.512664	384.291534	31.388718	55.133987	97.563568	51522.000000	137.905029	2.139580	8688.719727		1
535.382019	195.738235	2.362410	1.276842	1.461706	1.713221	2.728664	2.291676	230.361343	18.916574	28.953829	51.667934	51600.000000	58.160748	1.764630	5828.605957		1
411.836945	159.047958	1.937086	0.836420	0.804428	1.147558	2.614725	2.201528	86.513962	6.861513	6.374240	14.046159	51640.000000	14.699944	1.167316	5108.054199		1
676.688965	204.857315	2.203761	1.064851	1.292804	1.503084	2.830389	2.311451	159.867676	11.610511	19.624767	31.848162	51673.000000	33.846390	1.529512	3490.483154		1
1273.735596	353.494476	2.491609	1.401809	1.524083	1.788506	3.105079	2.548383	310.176331	25.223698	33.425892	61.447697	51685.000000	60.355850	1.780719	3859.735840		1
2354.900635	296.030884	2.680310	1.519835	1.773517	1.955015	3.371973	2.471337	478.971466	33.100563	59.363209	90.160248	51712.000000	94.271912	1.974382	3920.361328		1
519.162903	98.003334	2.233324	1.183595	1.270940	1.447794	2.715304	1.991241	171.128983	15.261427	18.661200	28.041050	51749.000000	30.879515	1.489671	4043.962646		1
459.747833	179.507202	2.172382	1.041234	1.338667	1.495717	2.662520	2.254082	148.724426	10.995989	21.810589	31.312418	51773.000000	36.119984	1.557748	7078.137695		1
809.059204	191.172897	2.180839	1.021452	1.351479	1.505381	2.907980	2.281426	151.648865	10.506360	22.463560	32.017014	51953.000000	43.726337	1.640743	7135.739258		1
1622.968750	371.532990	2.572823	1.438812	1.642369	1.881795	3.210310	2.569997	373.958344	27.467054	43.890366	76.171898	52011.000000	187.168015	2.272232	9998.000000		1
541.023926	56.895821	1.954013	0.781560	1.047536	1.345796	2.733217	1.755080	89.952499	6.047275	11.156697	22.171572	52073.000000	21.200310	1.326342	4238.929688		1
667.410645	192.597992	2.225909	1.133125	1.254396	1.460150	2.824393	2.284652	168.231964	13.587034	17.963709	28.850258	52083.000000	31.712915	1.501236	5667.700684		1
891.501160	253.766357	2.364490	1.168860	1.389802	1.644412	2.950122	2.404434	231.467209	14.752314	24.535910	44.097271	52097.000000	48.869354	1.689037	5055.680176		1
688.549927	199.151016	2.364894	1.217263	1.411741	1.629392	2.837935	2.299182	231.683014	16.491589	25.807236	42.598278	52234.000000	45.731285	1.660213	4346.036621		1
1113.748169	167.018539	2.233075	1.071078	1.226704	1.409989	3.046787	2.222765	171.031036	11.778166	16.854048	25.703304	52279.000000	85.131180	1.930089	9998.000000		1
470.649353	113.800224	2.034363	0.831482	1.228272	1.453843	2.672698	2.056143	108.233711	6.783935	16.915018	28.434334	52345.000000	37.845474	1.578014	8457.920898		1
521.742432	153.223801	2.151760	1.023795	1.300740	1.328492	2.717456	2.185326	141.827499	10.563177	19.986668	21.305508	52363.000000	32.940174	1.517726	7443.302246		1
668.023865	127.274101	2.152646	0.927647	1.164140	1.348153	2.824792	2.104740	142.116852	8.465395	14.592844	22.292192	52414.000000	21.695412	1.336368	3541.306641		1
569.238037	139.091125	2.215685	1.109284	1.321494	1.516480	2.755294	2.143299	164.317856	12.861275	20.964968	32.845787	52553.000000	29.910637	1.475826	3694.855469		1
800.903137	104.834702	2.281084	1.101840	1.433001	1.589216	2.903580	2.020505	191.022171	12.642713	27.101959	38.834328	52603.000000	40.258049	1.604853	4491.416504		1
1067.317871	176.358337	2.250460	1.061729	1.355867	1.627130	3.028294	2.246396	178.016357	11.527342	22.691706	42.376961	52639.000000	53.608734	1.729236	9998.000000		1
1496.769775	391.767120	2.500222	1.345570	1.659249	1.823039	3.175155	2.593028	316.389282	22.159992	45.629841	66.533241	52689.000000	146.712936	2.166468	9998.000000		1
697.807312	177.602997	2.328904	1.239092	1.359799	1.652070	2.843735	2.249450	213.257309	17.341721	22.898090	44.881763	52733.000000	52.223457	1.717866	5626.541016		1
600.573364	106.540276	2.071200	0.906164	1.242535	1.517326	2.778566	2.027514	117.814957	8.056818	17.479750	32.909870	52756.000000	29.730536	1.473203	3697.272705		1
604.976746	101.727158	1.939309	0.881874	1.078807	1.191851	2.781739	2.007437	86.957954	7.618576	11.989661	15.554334	52826.000000	17.629580	1.246242	7945.049805		1
459.840759	97.820503	1.919374	0.879397	1.207323	1.304536	2.662607	1.990430	83.056648	7.575254	16.118427	20.162109	52866.000000	32.567543	1.512785	9998.000000		1
753.105652	155.016739	2.161721	1.094609	1.225765	1.432062	2.876856	2.190379	145.117828	12.433932	16.817635	27.043467	52907.000000	30.094275	1.478484	5013.346680		1
1142.140991	295.113831	2.384393	1.258710	1.519792	1.695252	3.057720	2.469990	242.321899	18.143023	33.097290	49.573784	52973.000000	67.900208	1.831871	6612.097656		1
927.781982	127.398674	2.263839	1.140481	1.371085	1.633354	2.967446	2.105165	183.585587	13.819132	23.500912	42.988689	52992.000000	41.712906	1.620270	3586.982178		1
1059.440918	90.087738	2.288512	1.168218	1.241575	1.560486	3.025077	1.954666	194.317383	14.730514	17.441141	36.348454	53022.000000	40.427311	1.606675	3642.617432		1
986.621033	135.277618	2.242191	1.139168	1.485293	1.533521	2.994150	2.131226	174.658997	13.777408	30.569809	34.160275	53085.000000	34.337734	1.535772	3840.883545		1
1394.655273	173.414062	2.439039	1.313369	1.600970	1.788685	3.144467	2.239084	274.814056	20.576395	39.899712	61.473129	53135.000000	63.949440	1.805837	3909.750977		1
1996.361328	463.187561	2.663141	1.576841	1.705951	1.976223	3.300239	2.665757	460.405670	37.743393	50.810253	94.672272	53204.000000	97.478973	1.988911	4189.567871		1
480.264099	133.580826	1.918892	0.772499	1.081506	1.272890	2.681480	2.125744	82.964378	5.922422	12.064404	18.745207	53223.000000	16.571098	1.219351	3900.658203		1
1170.758545	253.082474	2.292858	1.143213	1.399973	1.666494	3.068467	2.403262	196.271698	13.906333	25.117290	46.397484	53238.000000	40.356342	1.605912	4280.205078		1
461.579529	96.484497	1.987172	0.892235	1.064070	1.430525	2.664247	1.984457	97.089478	7.802521	11.589629	26.947920	53264.000000	19.662746	1.293644	3927.718750		1
611.398804	119.115990	2.035255	1.008413	1.257826	1.449019	2.786325	2.075970	108.456352	10.195606	18.106131	28.120226	53312.000000	26.063908	1.416040	4748.856445		1
1060.922607	128.789352	2.271649	1.113899	1.393291	1.528983	3.025684	2.109880	186.917252	12.998665	24.733789	33.805122	53328.000000	33.487949	1.524889	3875.168213		1
621.209595	238.334198	2.085472	0.964363	1.251029	1.328708	2.793238	2.377186	121.750755	9.212195	17.824963	21.316128	53369.000000	41.268860	1.615623	9998.000000		1
726.944946	187.079666	2.096076	0.926991	1.315466	1.356917	2.861501	2.272027	124.760239	8.452618	20.675974	22.746605	53400.000000	25.046915	1.398754	3650.103516		1
1222.459717	259.216675	2.450086	1.253342	1.488379	1.761477	3.087234	2.413663	281.894287	17.920149	30.787811	57.739964	53454.000000	72.724449	1.861680	4147.399902		1
1365.502686	547.010010	2.778044	1.615486	1.848439	2.073411	3.135293	2.737995	599.852356	41.255920	70.540550	118.416107	53485.000000	124.628975	2.095619	4583.520996		1
1624.642334	338.957306	2.835987	1.659810	1.832791	2.109310	3.210758	2.530145	685.467285	45.688816	68.044174	128.620377	53511.000000	131.070557	2.117505	4258.081055		1
448.055267	44.031151	1.939128	0.651851	0.867271	1.265843	2.651332	1.643760	86.921577	4.485917	7.366674	18.443476	53524.000000	14.716433	1.167803	4642.589844		1
533.569702	115.420433	2.030455	0.977971	1.239374	1.383057	2.727191	2.062283	107.264160	9.505422	17.352982	24.157797	53570.000000	23.476698	1.370637	3505.169678		1
743.467346	148.219391	2.152653	1.069628	1.314433	1.457061	2.871262	2.170905	142.119324	11.738917	20.626863	28.645790	53738.000000	31.416933	1.497164	3934.068115		1
650.169434	141.573044	2.184212	0.979984	1.278646	1.421372	2.813027	2.150980	152.831192	9.549582	18.995272	26.385902	53751.000000	29.965258	1.476618	4377.106934		1
670.789856	214.553909	2.304968	1.139180	1.404573	1.639037	2.826586	2.331537	201.821808	13.777807	25.384764	43.554859	53780.000000	42.833607	1.631785	4294.754395		1
399.967102	95.011375	1.851835	0.828640	0.857143	1.024813	2.602024	1.977776	71.094337	6.739695	7.196863	10.587972	53799.000000	12.653923	1.102225	5096.375000		1
1442.866699	331.124451	2.468497	1.330009	1.516814	1.795287	3.159226	2.519991	294.101044	21.380053	32.871101	62.414738	53857.000000	74.986374	1.874982	6500.228027		1
796.903870	218.945312	2.188081	1.090845	1.375364	1.517880	2.901406	2.340336	154.198624	12.326648	23.733608	32.951874	53885.000000	34.161274	1.533534	3891.301758		1
682.325256	195.507538	1.911402	0.776921	0.913655	1.176756	2.833992	2.291163	81.545845	5.983032	8.197003	15.022981	53902.000000	11.847499	1.073627	3819.768066		1
1785.164795	333.608246	2.481172	1.338373	1.577237	1.740077	3.251678	2.523237	302.811188	21.795816	37.777851	54.963818	53929.000000	78.310837	1.893822	7501.963379		1
507.577026	79.154709	2.087954	1.042970	1.210808	1.477426	2.705502	1.898477	122.448685	11.040030	16.248310	30.021088	53978.000000	34.901882	1.542849	4905.691406		1
1409.852051	131.515350	2.470376	1.372762	1.623256	1.770032	3.149173	2.118976	295.376617	23.591867	42.000607	58.888714	54012.000000	66.027359	1.819724	4165.981445		1
573.959229	68.725929	2.061445	0.969003	1.142124	1.389960	2.758881	1.837121	115.197884	9.311135	13.871516	24.544853	54041.000000	23.951674	1.379336	3950.843750		1
676.310852	160.383850	2.110775	1.069562	1.168918	1.304796	2.830146	2.205161	129.054901	11.737121	14.754270	20.174206	54108.000000	24.185038	1.383547	4852.084961		1
642.847656	92.715073	2.106097	1.072766	1.333313	1.502214	2.808108	1.967150	127.672462	11.824042	21.543354	31.784399	54222.000000	33.934387	1.530640	4608.946289		1
792.572571	89.463074	2.246791	1.104054	1.267020	1.545475	2.899039	1.951644	176.518967	12.707315	18.493546	35.113579	54238.000000	37.229736	1.570890	3554.984863		1
874.499268	161.695068	2.308294	1.235666	1.433644	1.696203	2.941759	2.208697	203.373337	17.205450	27.142126	49.682468	54300.000000	0.000000	0.000000	0.000000		1
581.848633	106.916191	2.119458	0.956743	1.310996	1.427032	2.764810	2.029043	131.661240	9.051967	20.464279	26.732033	54312.000000	30.294186	1.481359	4458.389160		1
1574.220337	403.812805	2.666087	1.547760	1.831449	2.026309	3.197066	2.606180	463.539886	35.298763	67.834236	106.245255	54338.000000	123.465485	2.091546	4742.041016		1
657.497070	224.993195	2.294336	1.171706	1.287828	1.514085	2.817894	2.352169	196.940918	14.849297	19.401173	32.665154	54371.000000	47.077358	1.672812	7211.016602		1
975.999390	78.394493	2.204278	1.116475	1.303509	1.479877	2.989450	1.894286	160.058365	13.076004	20.114475	30.190937	54395.000000	35.002556	1.544100	4332.924805		1
741.548035	179.580719	2.327570	1.158737	1.382237	1.552758	2.870139	2.254260	212.603378	14.412412	24.112200	35.707420	54425.000000	40.692669	1.609516	5048.164062		1
939.370850	252.919815	2.340355	1.253905	1.398252	1.568557	2.972837	2.402983	218.954895	17.943426	25.017992	37.030293	54462.000000	40.456741	1.606991	4694.009277		1
627.729980	132.199097	2.082937	1.015222	1.355791	1.506148	2.797773	2.121228	121.042122	10.356712	22.687752	32.073631	54500.000000	55.889954	1.747334	9998.000000		1
1194.045288	328.309265	2.574091	1.428438	1.704231	1.882638	3.077021	2.516283	375.051392	26.818714	50.609379	76.319908	54525.000000	79.337326	1.899478	3578.470947		1
916.454285	184.910217	2.249311	1.146988	1.372016	1.614693	2.962111	2.266961	177.546265	14.027752	23.551380	41.180660	54615.000000	49.121887	1.691275	6171.568848		1
609.363464	88.583595	1.934432	0.799570	0.769284	1.240667	2.784876	1.947353	85.986801	6.303329	5.878742	17.404726	54632.000000	15.714774	1.196308	3499.454590		1
504.026672	192.298218	2.079439	0.968231	1.232206	1.456861	2.702454	2.283975	120.071129	9.294605	17.068937	28.632614	54664.000000	33.614891	1.526532	6772.356934		1
438.093323	125.401031	1.782009	0.775996	0.515132	0.219224	2.641567	2.098301	60.535316	5.970295	3.274401	1.656625	54689.000000	0.000000	0.000000	3518.908691		1
522.572754	104.542870	2.345150	1.235137	1.372681	1.625896	2.718147	2.019295	221.385681	17.184486	23.587435	42.256779	54704.000000	48.088116	1.682038	3936.742676		1
1227.654907	192.596634	2.282137	1.186581	1.409382	1.584642	3.089076	2.284649	191.486130	15.366715	25.667410	38.427467	54801.000000	69.334969	1.840952	9998.000000		1
916.376526	154.389084	2.422413	1.320094	1.481410	1.666859	2.962074	2.188617	264.492188	20.897490	30.297703	46.436455	54840.000000	52.338974	1.718825	5234.788086		1
1228.835449	174.665894	2.469737	1.353734	1.560720	1.800034	3.089494	2.242208	294.942383	22.580507	36.368057	63.100609	54921.000000	65.218643	1.814372	4019.959229		1
776.639465	155.695496	2.163889	1.085693	1.236410	1.536649	2.890219	2.192276	145.844223	12.181273	17.234955	34.407146	54939.000000	33.014439	1.518704	3966.485107		1
807.471985	210.763412	2.158412	1.147245	1.342723	1.435842	2.907127	2.323795	144.016602	14.036057	22.015217	27.279875	55005.000000	23.015696	1.362024	4870.822754		1
724.383179	171.860611	2.182771	1.070832	1.218106	1.476092	2.859968	2.235176	152.324997	11.771498	16.523649	29.929014	55088.000000	30.889704	1.489814	3603.542480		1
934.531006	203.160797	2.196454	1.026467	1.336888	1.453983	2.970594	2.307840	157.200562	10.628378	21.721392	28.443478	55108.000000	42.809208	1.631537	8121.884766		1
417.970490	144.750336	2.123360	0.997109	1.435412	1.565265	2.621146	2.160619	132.849472	9.933642	27.252844	36.750641	55217.000000	42.720318	1.630634	4707.960449		1
954.970459	266.509949	2.337027	1.239752	1.436769	1.671667	2.979990	2.425714	217.283707	17.368073	27.338169	46.953392	55245.000000	67.802811	1.831248	9236.268555		1
531.076721	226.327484	2.262676	1.152384	1.390752	1.584988	2.725157	2.354737	183.094681	14.203113	24.589611	38.458134	55367.000000	45.731453	1.660215	5438.756348		1
752.218750	188.188812	2.298247	1.175686	1.356642	1.594365	2.876344	2.274594	198.722443	14.986008	22.732231	39.297527	55389.000000	38.691765	1.587619	4373.245117		1
964.191589	267.120209	2.335337	1.225322	1.378425	1.685072	2.984163	2.426707	216.439713	16.800507	23.901505	48.425236	55442.000000	45.987347	1.662638	3250.812988		1
1172.542847	249.484695	2.396321	1.287398	1.505721	1.680547	3.069129	2.397044	249.069534	19.381968	32.042130	47.923347	55459.000000	50.167919	1.700426	3816.914551		1
741.753845	236.317459	2.212866	1.068425	1.305670	1.546402	2.870260	2.373496	163.254669	11.706456	20.214813	35.188564	55471.000000	33.124897	1.520155	4269.549316		1
720.247498	135.329926	2.000243	1.050369	1.311531	1.469124	2.857482	2.131394	100.056076	11.229724	20.489473	29.452602	55515.000000	31.140083	1.493320	4390.708984		1
469.108307	190.413162	2.222431	1.042162	1.325056	1.448890	2.671273	2.279697	166.890442	11.019506	21.137613	28.111881	55568.000000	28.677530	1.457542	4305.695801		1
337.294342	67.518127	2.018339	0.887960	1.098677	1.229885	2.528009	1.829420	104.313049	7.726100	12.550960	16.977943	55596.000000	22.786594	1.357679	7184.740234		1
1295.741333	266.818848	2.556025	1.428488	1.664896	1.851387	3.112518	2.426217	359.769928	26.821789	46.227036	71.021034	55611.000000	74.550667	1.872452	4202.529297		1
467.965515	58.419369	1.809146	0.708731	1.058568	1.283847	2.670214	1.766557	64.438614	5.113654	11.443734	19.224136	55633.000000	18.211716	1.260351	4027.429932		1
1752.234131	480.806549	2.735934	1.579674	1.810957	1.951397	3.243592	2.681970	544.419678	37.990383	64.707924	89.412163	55699.000000	159.862091	2.203746	9998.000000		1
396.086151	98.710045	1.811044	0.794849	0.900601	1.214480	2.597790	1.994361	64.720779	6.235173	7.954285	16.386259	55784.000000	17.421450	1.241084	6001.254883		1
1053.812866	195.250443	2.519019	1.449701	1.720085	1.877272	3.022763	2.290592	330.384186	28.164425	52.491035	75.382820	55831.000000	85.724770	1.933106	5350.334473		1
402.588654	130.387283	2.035615	0.894591	1.115178	1.282459	2.604861	2.115235	108.546265	7.844964	13.036995	19.162807	55860.000000	20.623533	1.314363	6558.206055		1
1766.437744	409.037781	2.595699	1.482696	1.615039	1.890428	3.247098	2.611763	394.184326	30.387541	41.213440	77.701195	55894.000000	87.481293	1.941915	5051.585938		1
526.749878	81.357224	2.093269	0.931674	1.182700	1.465848	2.721604	1.910396	123.956345	8.544251	15.230004	29.231285	55917.000000	35.847458	1.554458	6345.263184		1
2170.621338	454.991852	2.618262	1.490092	1.753730	2.003958	3.336584	2.658004	415.204559	30.909470	56.719181	100.915474	55943.000000	101.527351	2.006583	5093.279297		1
632.383972	145.431900	2.137195	1.082949	1.204985	1.456262	2.800981	2.162660	137.149658	12.104572	16.031904	28.593126	55974.000000	27.344379	1.436868	3729.670654		1
1971.569702	359.609894	2.589070	1.505153	1.807503	2.002377	3.294812	2.555832	388.212646	32.000206	64.195259	100.548737	56019.000000	153.658035	2.186555	9998.000000		1
1785.468018	253.940430	2.625896	1.500365	1.750271	1.984632	3.251752	2.404732	422.566925	31.649364	56.269199	96.523346	56069.000000	89.446098	1.951561	3235.504395		1
880.548462	138.417389	2.228290	1.079105	1.255655	1.454696	2.944753	2.141191	169.157120	11.997886	18.015854	28.490232	56099.000000	27.147139	1.433724	3882.477051		1
629.664856	207.093124	2.115100	0.954540	1.232656	1.441896	2.799109	2.316166	130.346634	9.006170	17.086626	27.662779	56125.000000	27.065542	1.432417	4813.598633		1
737.533203	249.159454	0.000000	0.000000	0.368203	0.000000	2.867782	2.396477	0.000000	0.808409	2.334552	0.000000	56183.000000	0.000000	0.000000	4959.636230		1
794.073181	227.706009	2.314025	1.179225	1.340340	1.589835	2.899861	2.357374	206.074783	15.108625	21.894756	38.889709	56205.000000	75.970818	1.880647	9998.000000		1
846.466492	197.737396	2.262197	1.170459	1.361590	1.553226	2.927610	2.296089	182.892807	14.806734	22.992678	35.745869	56254.000000	42.009666	1.623349	4945.183594		1
1068.358032	212.671463	2.297696	1.060000	1.227788	1.570680	3.028717	2.327709	198.470505	11.481545	16.896172	37.211761	56262.000000	33.212677	1.521304	3483.216309		1
986.423950	193.726135	2.329264	1.123477	1.389439	1.648069	2.994064	2.287188	213.434021	13.288537	24.515387	44.470192	56294.000000	67.045410	1.826369	9998.000000		1
848.278992	97.778023	2.191106	1.032838	1.141389	1.522896	2.928539	1.990241	155.276581	10.785453	13.848079	33.334656	56312.000000	29.191631	1.465258	3148.360596		1
1282.093384	314.595642	2.436714	1.283541	1.509946	1.740176	3.107920	2.497753	273.347046	19.210600	32.355320	54.976395	56329.000000	70.179329	1.846209	8195.086914		1
393.654968	42.641319	1.778321	0.641631	0.874947	1.050732	2.595116	1.629831	60.023487	4.381586	7.498035	11.239107	56369.000000	12.625498	1.101249	4477.057617		1
1211.519897	155.651382	2.330146	1.234323	1.386029	1.599367	3.083331	2.192153	213.868073	17.152306	24.323656	39.752777	56421.000000	40.836563	1.611049	4215.995605		1
1347.261475	186.699997	2.321817	1.070930	1.507390	1.615172	3.129452	2.271144	209.805557	11.774173	32.165466	41.226097	56436.000000	91.249718	1.960232	9998.000000		1
935.111877	238.686996	2.264163	1.214360	1.264634	1.552945	2.970864	2.377829	183.722656	16.381748	18.392210	35.722790	56548.000000	92.542053	1.966339	9998.000000		1
1935.558960	366.455841	2.531646	1.358695	1.575681	1.882067	3.286806	2.564022	340.130798	22.839956	37.642738	76.219734	56622.000000	87.233101	1.940681	4881.041992		1
804.303223	179.189072	2.292683	1.180647	1.493067	1.699082	2.905420	2.253312	196.192566	15.158175	31.121964	50.012905	56648.000000	67.304985	1.828047	6749.713379		1
888.845520	134.619141	2.225344	1.144489	1.306866	1.470052	2.948826	2.129107	168.013290	13.947259	20.270592	29.515646	56701.000000	30.238211	1.480556	3735.339355		1
615.579224	103.830887	2.077521	1.075986	1.358742	1.531603	2.789284	2.016327	119.542252	11.912043	22.842390	34.009747	56758.000000	35.688942	1.552534	4512.816895		1
734.182739	210.540131	2.276668	1.135398	1.263579	1.553286	2.865804	2.323335	189.089844	13.658344	18.347570	35.750858	56771.000000	36.769474	1.565487	4186.327148		1
945.123718	199.265289	2.194384	0.923630	1.349210	1.473879	2.975489	2.299432	156.453003	8.387456	22.346533	29.776852	56785.000000	30.490103	1.484159	4579.856934		1
486.334473	86.112648	2.063646	0.900333	1.203435	1.260308	2.686935	1.935067	115.783333	7.949374	15.974769	18.209902	56799.000000	25.453993	1.405756	5832.106445		1
746.235352	197.976440	2.172772	0.950863	1.280226	1.495489	2.872876	2.296613	148.857986	8.930228	19.064547	31.296007	56889.000000	27.365490	1.437203	3572.728516		1
793.324951	188.222946	2.455538	1.345764	1.597419	1.763784	2.899451	2.274673	285.455322	22.169935	39.574860	58.047565	56983.000000	55.529404	1.744523	3917.132324		1
718.399353	171.462494	2.155726	0.946674	1.228892	1.444302	2.856366	2.234169	143.128494	8.844504	16.939175	27.816460	57005.000000	23.747261	1.375614	3335.247803		1
551.184631	162.280685	1.993377	0.907545	0.937133	1.259716	2.741297	2.210267	98.486572	8.082491	8.652334	18.185106	57055.000000	15.584177	1.192684	4615.832031		1
357.986755	115.121422	1.879747	0.794066	0.960449	1.176911	2.553867	2.061156	75.813515	6.223954	9.129546	15.028331	57101.000000	14.501486	1.161412	5408.628906		1
956.938721	182.828812	2.259526	1.150855	1.481286	1.655295	2.980884	2.262045	181.771530	14.153204	30.289080	45.216316	57202.000000	40.622936	1.608771	2586.578125		1
1550.632812	228.880035	2.516089	1.404359	1.599900	1.848663	3.190509	2.359608	328.162415	25.372267	39.801529	70.576920	57261.000000	104.584122	2.019466	9998.000000		1
765.901245	77.507233	2.019821	0.829925	1.005459	1.244316	2.884173	1.889342	104.669724	6.759659	10.126492	17.551579	57360.000000	13.625810	1.134362	3725.410889		1
1440.393433	284.980499	2.420387	1.239476	1.463414	1.649198	3.158481	2.454815	263.261322	17.357054	29.067942	44.585903	57375.000000	47.625473	1.677839	4255.064453		1
503.096771	88.675110	2.052412	0.942655	1.386710	1.419422	2.701652	1.947802	112.826599	8.763053	24.361826	26.267717	57437.000000	26.524193	1.423642	4339.741211		1
584.603333	188.206375	2.123282	0.879138	1.036812	1.467558	2.766861	2.274634	132.825806	7.570743	10.884592	29.346594	57584.000000	40.734852	1.609966	9998.000000		1
1754.420044	212.708344	2.386341	1.250044	1.504478	1.679512	3.244133	2.327785	243.411560	17.784595	31.950537	47.809235	57612.000000	41.722988	1.620375	3364.705322		1
520.496887	155.130890	2.001106	0.926451	1.251456	1.387063	2.716418	2.190698	100.255074	8.442117	17.842529	24.381630	57663.000000	22.449858	1.351214	3422.292725		1
838.528748	167.826462	2.218213	1.130255	1.325805	1.503564	2.923518	2.224860	165.277069	13.497557	21.174107	31.883339	57705.000000	47.515713	1.676837	7719.437012		1
606.373230	77.260162	2.188281	1.011671	1.234387	1.451802	2.782740	1.887956	154.269730	10.272387	17.154861	28.301018	57745.000000	34.619415	1.539320	5314.751953		1
569.033997	229.341843	2.234253	1.093096	1.417630	1.684014	2.755138	2.360483	171.495590	12.390691	26.159554	48.307449	57853.000000	58.165318	1.764664	7167.101562		1
1676.127930	283.017761	2.575083	1.435622	1.632428	1.845622	3.224307	2.451814	375.909515	27.266020	42.897095	70.084496	57884.000000	87.614204	1.942575	5621.445801		1
1088.987549	177.741989	2.252295	1.071428	1.241059	1.531482	3.037023	2.249790	178.769958	11.787668	17.420418	34.000206	57932.000000	92.994682	1.968458	9998.000000		1
831.581543	146.183487	2.051929	0.877624	0.819162	1.078557	2.919905	2.164898	112.701385	7.544391	6.594200	11.982754	57971.000000	7.609385	0.881350	3116.316406		1
493.939117	125.233734	1.931483	0.856784	1.025613	1.255893	2.693673	2.097721	85.404976	7.190914	10.607496	18.025757	58032.000000	20.859579	1.319306	6006.639648		1
971.752380	205.566467	2.181881	1.135586	1.349958	1.388673	2.987556	2.312952	152.013077	13.664253	22.385063	24.472225	58119.000000	27.008453	1.431500	3829.794189		1
697.556763	117.838516	2.099136	1.002124	1.220604	1.377170	2.843580	2.071287	125.642433	10.049032	16.618956	23.832548	58139.000000	25.728802	1.410420	3602.132324		1
526.984741	56.082420	2.166490	1.064830	1.240668	1.464261	2.721798	1.748827	146.720230	11.609952	17.404766	29.124678	58213.000000	32.067368	1.506063	3817.795410		1
514.894653	76.437859	1.956604	0.823810	0.919716	1.187396	2.711718	1.883309	90.490646	6.665151	8.312193	15.395583	58251.000000	14.556701	1.163063	3065.495361		1
537.746704	128.122040	1.900354	0.840510	1.042189	1.206753	2.730578	2.107624	79.497528	6.926435	11.020185	16.097305	58303.000000	21.197044	1.326275	6714.047363		1
604.728149	151.394089	2.112484	0.991483	1.184243	1.371865	2.781560	2.180109	129.563736	9.805796	15.284225	23.543156	58338.000000	26.573042	1.424441	3549.047852		1
941.463989	239.112061	2.348510	1.260857	1.461470	1.641396	2.973804	2.378602	223.105301	18.232939	28.938097	43.792107	58448.000000	47.521729	1.676892	4335.000977		1
830.754272	183.893509	2.201019	1.031302	1.278956	1.571241	2.919473	2.264566	158.861542	10.747362	19.008848	37.259872	58465.000000	36.190189	1.558591	3520.845459		1
632.197754	126.178780	2.309317	1.133478	1.404183	1.567260	2.800853	2.100986	203.852982	13.598094	25.361965	36.919853	58487.000000	39.306561	1.594465	4996.642090		1
409.187897	92.641685	1.946596	0.916542	1.188373	1.403020	2.611923	1.966806	88.429352	8.251663	15.430240	25.294128	58542.000000	39.529339	1.596920	9998.000000		1
850.220886	152.450806	2.144633	1.008049	1.329158	1.543118	2.929532	2.183130	139.518936	10.187061	21.338209	34.923485	58560.000000	36.998520	1.568184	4118.575195		1
732.336182	209.275482	2.114877	1.002540	1.390061	1.578268	2.864711	2.320718	130.279709	10.058655	24.550562	37.867649	58611.000000	38.918800	1.590159	3899.811768		1
467.994568	201.006851	2.027610	0.940636	1.122466	1.319660	2.670241	2.303211	106.563950	8.722406	13.257633	20.876608	58645.000000	20.793322	1.317924	4860.280273		1
1294.046387	382.085938	2.420064	1.278740	1.491200	1.703359	3.111950	2.582161	263.065826	18.999424	30.988447	50.507885	58668.000000	64.541397	1.809838	6131.156738		1
1150.562378	165.907715	2.315472	1.220029	1.481946	1.663842	3.060910	2.219867	206.762802	16.596996	30.335115	46.114960	58710.000000	49.471512	1.694355	4563.172852		1
1538.541748	313.127686	2.651655	1.457623	1.636966	1.861719	3.187109	2.495722	448.388641	28.682922	43.347713	72.730843	58759.000000	114.746559	2.059740	9998.000000		1
724.428772	82.479584	2.223523	1.053761	1.225043	1.419167	2.859996	1.916346	167.310486	11.317763	16.789686	26.252306	58793.000000	26.664375	1.425931	4023.794678		1
754.838196	166.087585	2.215317	1.079174	1.314863	1.505567	2.877854	2.220337	164.178589	11.999803	20.647306	32.030708	58819.000000	36.168079	1.558325	5146.585449		1
736.008911	166.173111	2.253474	1.096897	1.296031	1.588224	2.866883	2.220561	179.256271	12.499613	19.771101	38.745770	58849.000000	40.813343	1.610802	5243.767578		1
848.653015	155.842834	2.260027	1.136415	1.389318	1.648854	2.928730	2.192687	181.981552	13.690366	24.508598	44.550648	58894.000000	38.601303	1.586602	3124.122070		1
582.778625	57.192478	2.101732	0.910534	1.087250	1.419210	2.765504	1.757339	126.395660	8.138309	12.225033	26.254900	58948.000000	26.856771	1.429054	4002.879395		1
890.846680	192.934418	2.163988	1.006733	1.238250	1.442969	2.949803	2.285410	145.877411	10.156238	17.308142	27.731215	58992.000000	56.282238	1.750371	9998.000000		1
724.366516	246.218170	2.225915	1.099985	1.359564	1.497713	2.859958	2.391320	168.234604	12.588811	22.885712	31.456675	59013.000000	34.001137	1.531493	5422.633301		1
758.650757	75.891693	1.944323	0.851622	1.094155	1.219381	2.880042	1.880194	87.967674	7.105948	12.420956	16.572241	59029.000000	16.772047	1.224586	3542.135010		1
558.855286	128.840897	2.149217	1.083319	1.381575	1.554299	2.747299	2.110054	140.999359	12.114873	24.075506	35.834267	59047.000000	39.521301	1.596831	5091.315430		1
1060.081421	180.449417	2.223394	1.076606	1.247621	1.523875	3.025339	2.256356	167.260574	11.929051	17.685656	33.409920	59127.000000	45.720428	1.660110	6987.009277		1
1277.362183	295.597992	2.491090	1.420338	1.689502	1.858521	3.106314	2.470701	309.806274	26.323137	48.921730	72.197250	59209.000000	134.635986	2.129161	9998.000000		1
625.858093	84.767502	2.176872	1.106138	1.075536	1.322161	2.796476	1.928229	150.269852	12.768444	11.899705	20.997189	59258.000000	38.738499	1.588143	9998.000000		1
680.492188	137.463287	2.160602	1.008428	1.106602	1.515831	2.832823	2.138187	144.744431	10.195965	12.782099	32.796795	59313.000000	32.692921	1.514454	4023.233398		1
664.948364	123.496178	2.106570	1.018441	1.094260	1.398166	2.822788	2.091654	127.811646	10.433772	12.423950	25.013000	59336.000000	35.775475	1.553585	7939.368164		1
1560.555542	387.561096	2.516410	1.351055	1.688899	1.863411	3.193279	2.588340	328.405334	22.441681	48.853893	73.014885	59461.000000	71.739189	1.855757	3871.559326		1
577.140991	226.106247	2.206618	1.134272	1.372202	1.597366	2.761282	2.354313	160.923035	13.622969	23.561443	39.569988	59536.000000	43.637432	1.639859	5373.795898		1
890.709656	190.147079	2.276261	1.161481	1.336641	1.616668	2.949736	2.279090	188.912460	14.503766	21.709053	41.368317	59744.000000	70.964775	1.851043	9998.000000		1
460.192047	154.021835	2.008185	0.925855	1.185586	1.374551	2.662939	2.187582	101.902596	8.430538	15.331539	23.689209	59820.000000	23.259798	1.366606	4281.078613		1
602.698547	222.229706	2.189164	1.058574	1.317836	1.457932	2.780100	2.346802	154.583878	11.443894	20.789127	28.703325	59846.000000	34.322380	1.535577	5328.219238		1
388.152832	111.087883	1.808603	0.485720	1.078272	1.197598	2.589003	2.045667	64.358040	3.059991	11.974888	15.761517	59870.000000	14.947573	1.174571	3826.853760		1
1478.479492	297.279968	2.412344	1.271724	1.447964	1.727396	3.169815	2.473166	258.430664	18.694939	28.051991	53.382095	59963.000000	49.347290	1.693263	3156.826416		1
695.674561	127.650063	2.270573	1.104681	1.415682	1.494338	2.842406	2.106021	186.454605	12.725681	26.042488	31.213158	59999.000000	35.272854	1.547441	4425.654785		1
444.436096	111.598671	1.896528	0.650566	0.980492	1.144141	2.647809	2.047659	78.800354	4.472661	9.560761	13.936079	60015.000000	13.312922	1.124273	4221.268555		1
1678.197144	254.613373	2.581192	1.452800	1.671576	1.894476	3.224843	2.405881	381.234772	28.366138	46.943573	78.428955	60037.000000	92.211006	1.964783	5665.844727		1
820.053406	119.914658	2.149596	1.038464	1.266507	1.500660	2.913842	2.078872	141.122498	10.926077	18.471704	31.670885	60070.000000	33.521355	1.525322	4069.099609		1
767.171021	194.182739	2.132259	1.067920	1.194407	1.518886	2.884892	2.288211	135.599670	11.692842	15.646127	33.028294	60092.000000	31.278133	1.495241	3984.973633		1
695.948853	43.900707	2.130014	1.050855	1.245566	1.474807	2.842577	1.642472	134.900513	11.242301	17.602167	29.840576	60104.000000	33.697151	1.527593	3996.095215		1
1086.218750	202.946640	2.309653	1.153723	1.405438	1.610882	3.035917	2.307382	204.010574	14.246993	25.435392	40.820835	60136.000000	60.596447	1.782447	7605.244141		1
901.843262	188.627777	2.308575	1.200182	1.413752	1.513709	2.955131	2.275606	203.504944	15.855586	25.926977	32.636929	60149.000000	34.312298	1.535450	3545.699951		1
526.754211	207.378372	2.281347	1.097865	1.480495	1.629141	2.721608	2.316763	191.137848	12.527522	30.233940	42.573685	60166.000000	42.381229	1.627174	3511.373535		1
667.402893	107.502602	2.088296	0.945893	1.116617	1.453091	2.824388	2.031419	122.545113	8.828613	13.080276	28.385105	60183.000000	26.744581	1.427236	3404.818359		1
1497.785767	332.251923	2.479016	1.336824	1.583713	1.784924	3.175450	2.521467	301.311676	21.718197	38.345379	60.943054	60210.000000	76.162872	1.881743	6003.483398		1
1412.823608	267.165558	2.299586	1.437706	1.758226	1.932234	3.150088	2.426780	199.336090	27.397182	57.309467	85.552750	60245.000000	83.677147	1.922607	3858.822754		1
615.724670	268.217163	2.011816	0.905073	1.194188	1.427989	2.789387	2.428487	102.758118	8.036614	15.638261	26.791006	60317.000000	24.163984	1.383169	3886.064697		1
604.039795	119.207062	2.007408	0.757641	1.158656	1.386920	2.781065	2.076302	101.720291	5.723225	14.409737	24.373604	60357.000000	20.835707	1.318808	3649.442139		1
986.756592	257.916321	2.394022	1.203417	1.389350	1.674867	2.994210	2.411479	247.754410	15.974130	24.510395	47.300602	60394.000000	47.612431	1.677720	4693.263184		1
1011.147400	286.239746	2.436709	1.283406	1.472239	1.659063	3.004814	2.456730	273.343597	19.204611	29.664656	45.610317	60406.000000	47.407120	1.675844	3738.216553		1
567.844971	146.744598	2.078290	1.105823	1.258978	1.365627	2.754230	2.166562	119.754150	12.759181	18.154243	23.207447	60459.000000	26.945223	1.430482	4405.815918		1
602.437988	143.431778	2.169056	1.103296	1.319144	1.520394	2.779912	2.156645	147.589661	12.685155	20.851814	33.143204	60503.000000	36.642681	1.563987	4810.016113		1
801.621765	179.595612	2.244695	1.142316	1.439845	1.680547	2.903970	2.254296	175.668793	13.877666	27.532455	47.923309	60668.000000	80.787125	1.907342	9998.000000		1
1290.514038	287.149841	2.452163	1.301486	1.518369	1.679308	3.110763	2.458109	283.245575	20.021006	32.989006	47.786797	60717.000000	58.485455	1.767048	8776.631836		1
412.013092	90.199776	2.032633	0.937988	1.104130	1.363986	2.614911	1.955205	107.803619	8.669383	12.709551	23.119886	60761.000000	21.982731	1.342082	4488.206543		1
459.526947	89.169365	1.851237	0.774943	0.996897	1.095663	2.662311	1.950216	70.996521	5.955842	9.928811	12.464157	60816.000000	19.502813	1.290097	9475.107422		1
1465.667603	471.682343	2.488732	1.381220	1.583447	1.784750	3.166035	2.673650	308.128387	24.055822	38.321861	60.918617	60870.000000	56.951054	1.755502	3543.299561		1
854.579224	155.446121	2.049973	0.968304	1.009230	1.304559	2.931752	2.191580	112.194862	9.296163	10.214811	20.163187	60892.000000	21.584625	1.334144	3856.772705		1
559.310425	125.793076	2.152384	1.028961	1.420659	1.593248	2.747653	2.099657	142.031326	10.689587	26.342621	39.196548	60954.000000	43.477894	1.638268	4389.136719		1
1040.793823	282.619751	2.329840	1.216155	1.469824	1.655997	3.017365	2.451202	213.717392	16.449585	29.500154	45.289463	60994.000000	81.261139	1.909883	9998.000000		1
1014.560059	194.102844	2.352035	1.156620	1.454905	1.692070	3.006278	2.288032	224.923553	14.342340	28.503927	49.211884	61017.000000	63.421192	1.802234	5810.924316		1
560.814392	184.182587	2.058599	0.924359	1.259161	1.529162	2.748819	2.265249	114.445610	8.401550	18.161909	33.819096	61039.000000	31.459761	1.497755	3925.282471		1
941.627686	205.024017	2.331439	1.232261	1.419029	1.626537	2.973879	2.311805	214.505753	17.071095	26.243921	42.319145	61069.000000	43.727531	1.640755	3586.071533		1
463.643066	197.246201	1.976914	0.787280	1.002317	1.269960	2.666184	2.295009	94.823082	6.127449	10.053504	18.619156	61110.000000	20.364273	1.308869	4974.184570		1
2182.801758	754.831848	2.832958	1.728999	1.947109	2.165855	3.339014	2.877850	680.702698	53.579536	88.533684	146.506027	61155.000000	149.952652	2.175954	3806.004150		1
998.129333	214.998184	2.283988	1.060366	1.342505	1.615187	2.999187	2.332435	192.303680	11.491208	22.004196	41.227531	61204.000000	34.535053	1.538260	3388.241699		1
820.745972	257.416840	2.420922	1.307709	1.423950	1.716535	2.914209	2.410637	263.585999	20.309959	26.543016	52.063732	61221.000000	48.349907	1.684396	4404.452637		1
476.503235	107.496254	1.891977	0.688214	1.062487	1.170624	2.678066	2.031393	77.978813	4.877684	11.547465	14.812365	61238.000000	30.716862	1.487377	9998.000000		1
1048.195190	101.130638	2.360353	1.234401	1.336988	1.625613	3.020442	2.004883	229.273209	17.155420	21.726421	42.229229	61274.000000	43.210724	1.635592	3596.004883		1
1456.687866	224.010376	2.454401	1.345154	1.621455	1.847821	3.163367	2.350268	284.708527	22.138792	41.826843	70.440208	61308.000000	148.025970	2.170338	9998.000000		1
1369.819824	304.742950	2.537392	1.396362	1.681844	1.848407	3.136663	2.483934	344.661255	24.909309	48.066689	70.535400	61367.000000	108.201912	2.034235	9998.000000		1
2664.329102	766.109192	2.733768	1.567725	1.818793	2.043658	3.425588	2.884291	541.711243	36.959419	65.885979	110.575172	61466.000000	126.107460	2.100741	4232.001465		1
876.944275	226.653778	2.094576	1.026183	1.249448	1.462391	2.942972	2.355363	124.329941	10.621431	17.760201	28.999546	61508.000000	35.298542	1.547757	6090.756348		1
1178.050659	220.519012	2.365195	1.240882	1.439982	1.631859	3.071164	2.343446	231.843613	17.413351	27.541121	42.840916	61637.000000	46.376221	1.666295	4014.310791		1
1530.359375	298.266724	2.528369	1.422003	1.734445	1.806517	3.184793	2.474605	337.573822	26.424273	54.255623	64.049721	61716.000000	81.424728	1.910756	6227.848633		1
920.554199	205.541153	2.332959	1.226843	1.439814	1.749261	2.964049	2.312899	215.257751	16.859438	27.530499	56.138477	61737.000000	62.489758	1.795809	4152.527344		1
1552.799805	425.961639	2.556305	1.440252	1.633949	1.832125	3.191115	2.629370	360.002472	27.558289	43.047623	67.939964	61764.000000	101.208824	2.005218	9998.000000		1
667.021729	212.518051	2.045117	0.962991	1.162158	1.291310	2.824140	2.327396	110.947296	9.183128	14.526404	19.557329	61808.000000	19.034172	1.279534	4082.292725		1
1233.994995	237.900024	2.312876	1.179900	1.436486	1.661754	3.091313	2.376395	205.530136	15.132142	27.320322	45.893841	61968.000000	75.890244	1.880186	9285.988281		1
715.818604	119.279892	2.201052	1.043827	1.299897	1.492580	2.854803	2.076567	158.873840	11.061830	19.947899	31.087067	62056.000000	83.247978	1.920374	9998.000000		1
1283.022705	216.887665	2.348625	1.212624	1.476538	1.679869	3.108234	2.336235	223.164520	16.316387	29.959759	47.848602	62120.000000	141.912231	2.152020	9998.000000		1
1883.768188	375.446747	2.761877	1.640354	1.819094	2.044890	3.275028	2.574548	577.932373	43.687138	65.931694	110.889442	62141.000000	118.934021	2.075306	4011.077148		1
552.076904	135.291397	1.980698	0.936955	1.185884	1.358764	2.742000	2.131270	95.652809	8.648781	15.342080	22.843550	62175.000000	22.581755	1.353758	4221.877441		1
1429.693237	190.416443	2.424123	1.286125	1.529744	1.711621	3.155243	2.279704	265.535889	19.325232	33.864414	51.477959	62237.000000	48.260746	1.683594	4271.636719		1
1095.501465	238.195084	2.335604	1.189575	1.467047	1.645662	3.039613	2.376933	216.572876	15.473001	29.312098	44.224438	62313.000000	45.255344	1.655670	3897.393555		1
1463.356812	202.000443	2.365195	1.287253	1.404071	1.628767	3.165350	2.305352	231.843323	19.375500	25.355457	42.537029	62348.000000	45.310894	1.656203	4022.048584		1
1396.257935	238.039536	2.466309	1.355625	1.568728	1.770563	3.144966	2.376649	292.623322	22.679049	37.044865	58.960781	62474.000000	58.064953	1.763914	3795.417725		1
2460.393311	431.521179	2.699216	1.569542	1.751608	1.983103	3.391005	2.635002	500.283417	37.114380	56.442764	96.184006	62491.000000	95.379707	1.979456	3922.925049		1
565.874207	228.574799	2.174900	0.987891	1.165018	1.487237	2.752720	2.359028	149.589249	9.725022	14.622390	30.706959	62516.000000	46.393200	1.666454	9694.050781		1
1603.023071	346.375732	2.547473	1.401123	1.593825	1.864995	3.204940	2.539547	352.754761	25.183889	39.248695	73.281677	62607.000000	73.686203	1.867386	4680.635254		1
1091.109375	210.258606	2.214296	1.093858	1.253507	1.472189	3.037868	2.322754	163.793213	12.412452	17.926975	29.661222	62630.000000	35.759979	1.553397	8774.625977		1
1060.344482	179.736191	2.347272	1.208098	1.340230	1.621083	3.025447	2.254636	222.470337	16.147215	21.889206	41.791069	62680.000000	72.218956	1.858651	9998.000000		1
832.062256	59.542805	2.094712	0.975581	1.068055	1.382069	2.920156	1.774829	124.368828	9.453237	11.696474	24.102898	62713.000000	24.320608	1.385974	3939.253906		1
633.505920	197.526215	2.400113	1.313294	1.548789	1.745777	2.801751	2.295625	251.253799	20.572842	35.382568	55.689934	62750.000000	59.710159	1.776048	3977.035645		1
1001.654602	189.864914	2.310878	1.189774	1.510324	1.628617	3.000718	2.278445	204.586975	15.480109	32.383549	42.522297	62786.000000	64.622551	1.810384	7511.756836		1
1567.799194	253.466415	2.539120	1.380422	1.657820	1.890352	3.195290	2.403920	346.035248	24.011623	45.479954	77.687706	62933.000000	113.305038	2.054249	7030.829102		1
805.713135	213.156647	2.276509	1.145581	1.370967	1.537212	2.906180	2.328699	189.020370	13.982394	23.494564	34.451782	62956.000000	35.755096	1.553338	3433.124756		1
446.696289	94.906685	1.901466	0.778550	1.084537	1.251178	2.650012	1.977297	79.701317	6.005511	12.148891	17.831110	62985.000000	19.959446	1.300148	3500.347168		1
1904.553589	281.029846	2.636914	1.518568	1.677053	1.946195	3.279793	2.448752	433.424683	33.004139	47.539326	88.347626	63073.000000	85.404312	1.931480	3695.967529		1
583.183533	116.832184	2.012408	0.877626	1.193012	1.323296	2.765805	2.067563	102.898384	7.544431	15.595938	21.052130	63103.000000	21.330076	1.328992	4514.305664		1
1251.599121	221.662262	2.218204	1.090566	1.320740	1.502961	3.097465	2.345692	165.273712	12.318742	20.928595	31.839138	63126.000000	47.998600	1.681229	7844.791504		1
612.657410	223.339798	2.138112	0.921979	1.208631	1.488666	2.787218	2.348966	137.439728	8.355635	16.167059	30.808174	63165.000000	30.763847	1.488041	3297.977295		1
870.348267	164.793991	2.202987	1.113143	1.381488	1.539715	2.939693	2.216941	159.583023	12.976066	24.070675	34.650902	63181.000000	31.062845	1.492241	3636.881836		1
1357.218262	293.817932	2.442437	1.291268	1.454062	1.732232	3.132650	2.468078	276.972748	19.555452	28.448669	53.979927	63255.000000	53.070965	1.724857	3582.127686		1
1761.176758	374.329590	2.511596	1.424060	1.543889	1.815716	3.245803	2.573254	324.784790	26.549725	34.985611	65.420868	63318.000000	74.620171	1.872856	5564.612793		1
836.225769	183.984665	2.427638	1.329926	1.514460	1.721529	2.922323	2.264782	267.693573	21.375980	32.693382	52.665836	63366.000000	62.865070	1.798409	4633.208496		1
878.807129	177.834930	2.202018	1.064041	1.154006	1.418639	2.943894	2.250017	159.227478	11.588870	14.256256	26.220364	63376.000000	24.402090	1.387427	3321.549316		1
612.969788	108.865723	2.046324	0.828458	1.096430	1.336318	2.787439	2.036891	111.256172	6.736860	12.486197	21.692923	63395.000000	20.959585	1.321383	3001.809082		1
1120.829224	199.218613	2.386731	1.263613	1.459321	1.705274	3.049539	2.299330	243.630112	18.349009	28.795279	50.731037	63531.000000	52.847729	1.723026	3748.774170		1
841.354492	149.744049	2.251340	1.131066	1.398658	1.579784	2.924979	2.175349	178.377472	13.522791	25.041389	38.000008	63586.000000	37.677399	1.576081	4419.250977		1
677.632935	186.336548	2.206857	1.129341	1.264696	1.416572	2.830995	2.270298	161.011475	13.469169	18.394844	26.095871	63617.000000	28.902330	1.460933	3597.842773		1
1005.616028	194.747559	2.369692	1.254553	1.556307	1.690281	3.002432	2.289472	234.256729	17.970217	36.000404	49.009571	63633.000000	65.644524	1.817199	9501.702148		1
510.947998	153.401672	2.168315	0.995484	1.353690	1.522223	2.708377	2.185830	147.338104	9.896550	22.578232	33.283031	63650.000000	31.679188	1.500774	4340.853027		1
958.171204	123.717499	2.209387	1.002959	1.171043	1.470945	2.981443	2.092431	161.952393	10.068357	14.826658	29.576376	63713.000000	34.916084	1.543025	4361.571777		1
418.663940	104.402130	1.684672	0.666648	0.906736	1.015958	2.621866	2.018709	48.380634	4.641394	8.067439	10.374281	63750.000000	10.191353	1.008232	6077.128418		1
1064.590210	132.968338	2.357380	1.191178	1.431369	1.593354	3.027183	2.123748	227.708694	15.530218	27.000343	39.206131	63807.000000	39.012691	1.591206	4402.921875		1
429.693542	50.544098	1.941955	0.755983	0.909722	1.267129	2.633159	1.703671	87.489388	5.701425	8.123097	18.498177	63861.000000	15.411282	1.187839	3800.613281		1
1272.354004	212.503677	2.400470	1.304539	1.548813	1.716231	3.104608	2.327366	251.460632	20.162268	35.384487	52.027241	63882.000000	81.516258	1.911244	9998.000000		1
603.046021	144.752090	1.766345	0.565176	0.589963	0.803617	2.780350	2.160625	58.390820	3.674313	3.890121	6.362342	63937.000000	3.473422	0.540758	4028.288086		1
792.895081	226.423477	2.178500	0.943740	1.266257	1.495609	2.899216	2.354921	150.834229	8.784973	18.461084	31.304630	63956.000000	32.427559	1.510914	3723.030518		1
664.536743	242.261841	2.071725	0.909502	1.088451	1.373966	2.822519	2.384285	117.957260	8.118985	12.258891	23.657349	64027.000000	18.244368	1.261129	3356.552734		1
1231.329102	132.356293	2.252889	1.180699	1.421779	1.592478	3.090374	2.121745	179.014832	15.160011	26.410658	39.127117	64105.000000	38.727291	1.588017	3924.168213		1
1054.118774	246.446625	2.218017	1.012936	1.278221	1.511936	3.022890	2.391723	165.202606	10.302332	18.976706	32.503929	64184.000000	32.349682	1.509870	4300.594727		1
628.538025	155.639008	2.261813	1.161344	1.318573	1.554351	2.798331	2.192118	182.731506	14.499214	20.824423	35.838581	64291.000000	48.840286	1.688778	6816.726074		1
889.579041	191.795288	2.210417	1.090272	1.370676	1.572271	2.949185	2.282838	162.336899	12.310397	23.478792	37.348354	64308.000000	32.580627	1.512959	3854.421143		1
632.100891	141.509125	2.208647	1.077222	1.379687	1.491443	2.800786	2.150784	161.676331	11.945980	23.971058	31.005816	64358.000000	29.865911	1.475176	3828.405762		1
1209.477417	207.641525	2.361952	1.224317	1.551479	1.746701	3.082598	2.317314	230.118912	16.761658	35.602409	55.808598	64379.000000	54.218163	1.734145	3141.304443		1
1177.852173	263.787720	2.327396	1.237907	1.491826	1.600953	3.071091	2.421255	212.518143	17.294447	31.033165	39.898151	64430.000000	54.763695	1.738493	6325.901855		1
386.291992	124.556526	2.008356	0.846190	0.996322	1.312484	2.586916	2.095366	101.942726	7.017629	9.915675	20.534472	64488.000000	22.341127	1.349105	5710.239258		1
1466.628540	172.139618	2.394663	1.333514	1.505891	1.663618	3.166320	2.235881	248.120499	21.553297	32.054626	46.091164	64519.000000	43.763649	1.641114	3097.597900		1
389.489044	78.652626	1.804969	0.520683	0.893429	1.203964	2.590495	1.895713	63.821815	3.316525	7.824002	15.994253	64543.000000	14.532733	1.162347	4196.008789		1
614.272400	70.185677	2.085229	0.967953	0.997487	1.262483	2.788361	1.846249	121.682640	9.288656	9.942307	18.301334	64570.000000	16.871040	1.227142	3491.620361		1
465.284943	81.396515	1.863278	0.683769	1.152239	1.246585	2.667719	1.910606	72.992523	4.828014	14.198401	17.643532	64614.000000	17.421968	1.241097	3402.024658		1
543.586426	236.438049	2.088582	0.902103	1.249213	1.513156	2.735269	2.373717	122.625885	7.981834	17.750578	32.595364	64712.000000	33.897503	1.530168	4412.092285		1
328.293365	96.440857	1.899411	0.813485	1.107512	1.159311	2.516262	1.984261	79.325119	6.508555	12.808890	14.431498	64742.000000	16.001459	1.204160	4664.586426		1
1243.386108	317.757812	2.390070	1.266605	1.561996	1.764719	3.094606	2.502096	245.510254	18.475857	36.475021	58.172695	64759.000000	60.824226	1.784077	4611.122559		1
494.665253	105.352600	1.945303	0.719241	1.177457	1.245414	2.694311	2.022645	88.166313	5.238906	15.047256	17.596018	64812.000000	20.502262	1.311802	5962.338379		1
509.507812	160.757614	2.028710	0.865498	1.213634	1.411004	2.707151	2.206172	106.834183	7.336648	16.354359	25.763435	64915.000000	27.782625	1.443773	3884.864258		1
1038.255859	269.508423	2.404935	1.285840	1.486563	1.695612	3.016304	2.430572	254.059021	19.312574	30.659325	49.614910	64946.000000	54.480831	1.736244	5272.019043		1
1822.151855	439.542908	2.750346	1.616473	1.799643	2.032757	3.260585	2.643001	562.789185	41.349792	63.043831	107.834320	64973.000000	118.042549	2.072039	4645.292969		1
598.165771	122.176620	2.226343	1.157477	1.303868	1.421851	2.776822	2.086988	168.400269	14.370687	20.131124	26.415049	65000.000000	30.712290	1.487312	4566.349609		1
928.691223	160.835114	2.250037	1.165766	1.489791	1.695850	2.967871	2.206381	177.843231	14.647584	30.888109	49.642139	65081.000000	112.100670	2.049608	9998.000000		1
1864.548828	676.890564	2.743417	1.584749	1.830339	2.035237	3.270574	2.830518	553.881531	38.436932	67.661110	108.451836	65112.000000	103.603081	2.015373	3419.000732		1
858.872192	267.324066	2.297824	1.160913	1.367111	1.587121	2.933928	2.427038	198.529037	14.484800	23.286861	38.647507	65144.000000	64.642410	1.810518	9998.000000		1
1071.119507	186.482361	2.252663	1.102835	1.410656	1.617130	3.029838	2.270638	178.921753	12.671700	25.742792	41.412395	65274.000000	60.761898	1.783631	9998.000000		1
736.849854	207.787308	2.296720	1.146961	1.311878	1.513986	2.867379	2.317619	198.024796	14.026874	20.505842	32.657768	65310.000000	32.325565	1.509546	4091.655029		1
1600.967651	282.964905	2.543390	1.411750	1.590411	1.711619	3.204383	2.451733	349.454071	25.807714	38.941334	51.477718	65328.000000	54.777203	1.738600	3728.133057		1
1501.223999	232.874252	2.492545	1.349188	1.572669	1.799752	3.176445	2.367121	310.845612	22.345375	37.382572	63.059681	65366.000000	71.733620	1.855723	4185.896484		1
695.796387	126.560524	2.259117	1.193458	1.408028	1.584664	2.842482	2.102298	181.600327	15.611989	25.587515	38.429466	65402.000000	40.341198	1.605749	5276.657715		1
1491.566895	428.039520	2.337862	1.238994	1.423446	1.624964	3.173643	2.631484	217.701736	17.337809	26.512232	42.166145	65447.000000	74.233185	1.870598	9998.000000		1
904.075562	254.544769	2.212361	1.068591	1.254197	1.504573	2.956205	2.405764	163.065018	11.710928	17.955484	31.957523	65562.000000	31.690216	1.500925	4175.403320		1
1345.003418	276.637939	2.575874	1.397959	1.548278	1.839192	3.128723	2.441912	376.594757	25.001102	35.340927	69.054497	65585.000000	67.787460	1.831149	4296.147949		1
703.450012	90.408630	2.092388	0.907015	1.124819	1.411753	2.847233	1.956210	123.705162	8.072629	13.329662	25.807915	65636.000000	28.526352	1.455246	4111.562012		1
1923.562134	400.479767	2.611475	1.475875	1.701975	1.907068	3.284106	2.602581	408.765717	29.914042	50.347176	80.736076	65658.000000	80.639931	1.906550	5516.515137		1
578.102417	91.928543	2.037465	0.825347	1.198689	1.266442	2.762005	1.963450	109.009743	6.688787	15.801165	18.468950	65688.000000	19.625776	1.292827	4528.636719		1
656.797485	144.095932	2.025150	0.940682	1.201936	1.391083	2.817431	2.158652	105.961967	8.723325	15.919749	24.608377	65713.000000	23.882227	1.378075	2805.911133		1
1151.480225	216.831253	2.404634	1.302088	1.484915	1.657104	3.061256	2.336122	253.883224	20.048796	30.543217	45.405052	65740.000000	45.350971	1.656587	3639.098877		1
628.886047	170.523712	2.174198	1.080190	1.225677	1.453750	2.798572	2.231785	149.347656	12.027911	16.814241	28.428226	65788.000000	28.585890	1.456152	3358.364502		1
917.494141	279.757446	2.495439	1.349969	1.561925	1.763882	2.962603	2.446782	312.923828	22.385622	36.469112	58.060619	65841.000000	97.558319	1.989264	9998.000000		1
830.776917	170.258881	2.201153	1.045081	1.201775	1.409851	2.919484	2.231110	158.910568	11.093811	15.913839	25.695160	65871.000000	22.061153	1.343628	3331.055908		1
1069.086792	156.923233	2.255876	1.127594	1.323365	1.575150	3.029013	2.195687	180.250381	13.415107	21.055483	37.596741	66032.000000	74.332245	1.871177	9998.000000		1
606.382019	116.981354	1.980931	0.993499	1.138778	1.382874	2.782746	2.068117	95.704155	9.851432	13.765070	24.147615	66069.000000	38.346111	1.583721	9237.948242		1
778.912292	206.851013	2.159762	0.974295	1.184520	1.425221	2.891489	2.315658	144.464783	9.425287	15.293968	26.620794	66090.000000	65.899422	1.818882	9998.000000		1
1053.444702	167.382477	2.253135	1.098517	1.338856	1.590397	3.022612	2.223710	179.116318	12.546328	21.820051	38.940136	66124.000000	44.752487	1.650817	5914.494629		1
718.161377	145.673264	2.170024	1.044613	1.283515	1.527472	2.856222	2.163380	147.918976	11.081873	19.209442	33.687733	66175.000000	30.955626	1.490740	3338.156006		1
652.217224	141.605591	2.226932	1.192487	1.384227	1.647238	2.814392	2.151080	168.629044	15.577132	24.222960	44.385147	66225.000000	38.633045	1.586959	3004.844971		1
588.220825	146.140686	2.164246	0.967544	1.229417	1.502471	2.769540	2.164771	145.963928	9.279912	16.959656	31.803244	66242.000000	49.339802	1.693197	9998.000000		1
1277.969971	224.829208	2.378689	1.284344	1.462771	1.594901	3.106521	2.351853	239.160172	19.246136	29.024900	39.346077	66290.000000	43.803837	1.641512	4356.268066		1
628.698059	266.809326	0.496488	0.382379	0.603130	0.187013	2.798442	2.426201	3.136811	2.412011	4.009863	1.538201	66350.000000	0.000000	0.000000	3296.590088		1
817.203308	161.297424	2.229882	1.005817	1.163145	1.365942	2.912330	2.207628	169.778229	10.134836	14.559464	23.224257	66413.000000	25.225922	1.401847	4218.145508		1
1428.082397	296.702301	2.576185	1.456822	1.670679	1.868734	3.154753	2.472321	376.864655	28.630018	46.846748	73.915169	66483.000000	108.578384	2.035743	9998.000000		1
1470.765747	211.469757	2.419199	1.342799	1.638401	1.803594	3.167543	2.325248	262.542053	22.019049	43.491173	63.620064	66575.000000	0.000000	0.000000	0.000000		1
797.579895	157.342499	2.282081	1.195091	1.440257	1.629877	2.901774	2.196846	191.461212	15.670802	27.558609	42.645874	66662.000000	49.571976	1.695236	4542.780762		1
850.179382	207.548065	2.209367	1.042731	1.437827	1.601805	2.929511	2.317119	161.944885	11.033960	27.404848	39.976528	66700.000000	79.730835	1.901626	9998.000000		1
649.005798	206.472656	2.327905	1.144271	1.305690	1.595036	2.812248	2.314862	212.767288	13.940271	20.215771	39.358295	66772.000000	48.475273	1.685520	5239.119141		1
1973.708984	380.769226	2.561137	1.446596	1.716933	1.938875	3.295283	2.580662	364.030243	27.963791	52.111446	86.871109	66824.000000	90.735596	1.957778	4390.860352		1
594.478333	100.671677	2.015891	0.904648	1.130008	1.289439	2.774136	2.002907	103.726753	8.028749	13.489891	19.473282	66850.000000	19.652836	1.293425	4918.164551		1
964.020996	139.236221	2.274205	1.038051	1.297905	1.558579	2.984087	2.143752	188.020432	10.915695	19.856625	36.189220	66887.000000	39.663708	1.598393	3954.036865		1
1119.845947	173.306412	2.398816	1.175666	1.515330	1.719070	3.049158	2.238815	250.504852	14.985330	32.758945	52.368458	66988.000000	52.287624	1.718399	4175.246094		1
1332.161011	305.713501	2.455702	1.369209	1.507272	1.694295	3.124557	2.485315	285.562805	23.399616	32.156719	49.464622	67013.000000	58.808353	1.769439	7887.432617		1
922.784363	143.582550	2.299819	1.209119	1.385670	1.654346	2.965100	2.157102	199.442932	16.185226	24.303572	45.117615	67068.000000	48.455795	1.685346	3922.968994		1
861.703674	157.905518	2.317316	1.211352	1.443260	1.697443	2.935358	2.198397	207.642441	16.268675	27.749781	49.824490	67081.000000	47.569324	1.677327	4103.029297		1
954.405212	54.270798	2.221674	1.094728	1.249636	1.475925	2.979733	1.734566	166.599777	12.437366	17.767906	29.917475	67107.000000	33.265926	1.522000	4361.161621		1
1098.678955	213.497787	2.647858	1.488898	1.772984	2.001152	3.040871	2.329393	444.485748	30.824625	59.290340	100.265572	67216.000000	103.947678	2.016815	3718.383545		1
1484.168945	501.978973	2.715985	1.548230	1.697055	1.978502	3.171483	2.700686	519.977417	35.337013	49.780048	95.170410	67240.000000	92.201607	1.964738	4013.321533		1
798.990356	193.387436	2.266634	1.162198	1.407418	1.581585	2.902542	2.286428	184.771271	14.527722	25.551620	38.157959	67263.000000	40.173859	1.603944	4732.935059		1
626.606018	66.203400	2.142980	0.903513	1.288416	1.352382	2.796994	1.820880	138.988861	8.007788	19.427446	22.510355	67346.000000	28.820333	1.459699	5699.565918		1
850.048279	181.548492	2.318568	1.157960	1.454446	1.591547	2.929444	2.258993	208.241837	14.386659	28.473824	39.043388	67414.000000	43.046978	1.633943	4415.714844		1
779.898193	230.825577	2.118792	0.989901	1.031676	1.278333	2.892038	2.363284	131.459610	9.770140	10.756625	18.981617	67484.000000	16.669828	1.221931	4362.190430		1
828.060120	92.031799	2.284007	1.168882	1.418479	1.535006	2.918062	1.963938	192.312225	14.753072	26.210741	34.277260	67541.000000	35.130989	1.545690	3514.429443		1
727.769653	159.616959	2.123254	1.056190	1.196266	1.451608	2.861994	2.203079	132.816940	11.381248	15.713244	28.288401	67564.000000	31.531567	1.498746	4513.192383		1
831.006287	169.403961	0.000000	0.000000	0.577207	0.420255	2.919604	2.228924	0.000000	0.753988	3.777526	2.631811	67607.000000	0.000000	0.000000	3601.880859		1
1043.892822	184.399139	2.337455	1.254439	1.534335	1.667585	3.018656	2.265759	217.497757	17.965466	34.224358	46.514153	67650.000000	46.501614	1.667468	3821.499756		1
649.594788	169.610382	2.031519	0.859280	1.171990	1.306212	2.812643	2.229452	107.527397	7.232358	14.858999	20.240088	67721.000000	29.343151	1.467507	9998.000000		1
1183.670288	217.889435	2.364484	1.229050	1.520567	1.721452	3.073231	2.338236	231.464340	16.945322	33.156380	52.656536	67749.000000	100.607918	2.002632	9998.000000		1
702.080078	117.039207	2.090702	0.977555	1.197562	1.389895	2.846387	2.068331	123.225868	9.496319	15.760200	24.541180	67803.000000	19.699697	1.294460	3412.262939		1
567.842224	118.445168	1.889075	0.753026	0.859107	0.939633	2.754228	2.073517	77.459480	5.662735	7.229484	8.702284	67838.000000	9.325889	0.969690	3742.040039		1
1537.591675	175.205673	2.467139	1.330199	1.623359	1.899654	3.186841	2.243548	293.183105	21.389395	42.010628	79.369522	67886.000000	75.744896	1.879353	3449.218750		1
417.943817	107.264076	1.902122	0.800474	1.053568	1.266560	2.621118	2.030454	79.821861	6.316465	11.312733	18.473980	67928.000000	19.379572	1.287344	5697.078125		1
535.183716	126.294365	2.008430	0.929468	1.139063	1.147590	2.728503	2.101384	101.960129	8.500970	13.774094	14.047196	67962.000000	19.313482	1.285861	5873.290039		1
1174.293701	311.442841	2.517944	1.467454	1.619197	1.843558	3.069777	2.493378	329.567291	29.339607	41.609959	69.752220	67989.000000	104.026512	2.017144	8271.645508		1
543.842468	200.793625	2.160521	0.969823	1.222372	1.407490	2.735473	2.302750	144.717438	9.328743	16.686752	25.555853	68014.000000	27.431265	1.438246	6782.333008		1
580.802185	92.828110	1.965922	0.895375	1.133003	1.388013	2.764028	1.967680	92.453194	7.859138	13.583241	24.435053	68116.000000	45.767052	1.660553	9998.000000		1
1952.016968	382.015930	2.571369	1.431664	1.689921	1.923254	3.290483	2.582082	372.708527	27.018671	48.968925	83.801857	68140.000000	104.593727	2.019506	6564.798828		1
640.864075	121.500847	2.100588	0.990979	1.076905	1.352532	2.806766	2.084579	126.063187	9.794415	11.937276	22.518101	68186.000000	33.448696	1.524379	7790.280273		1
756.989990	133.940689	2.226494	1.099280	1.240558	1.503405	2.879090	2.126913	168.458908	12.568408	17.400335	31.871679	68195.000000	34.474537	1.537498	4996.239258		1
632.037476	198.514267	2.276576	1.128363	1.318843	1.616875	2.800743	2.297792	189.049606	13.438864	20.837400	41.388042	68312.000000	41.906384	1.622280	4797.820312		1
1426.200439	315.429901	2.472303	1.323692	1.536283	1.762485	3.154181	2.498903	296.689850	21.071335	34.378197	57.874161	68377.000000	89.869881	1.953614	9609.931641		1
996.276062	240.593689	2.325258	1.141596	1.418184	1.555223	2.998380	2.381284	211.474274	13.854667	26.192934	35.910610	68405.000000	68.351906	1.834751	9998.000000		1
715.063965	256.537231	2.302012	1.171596	1.322267	1.513512	2.854345	2.409150	200.452576	14.845544	21.002300	32.622112	68430.000000	38.317287	1.583395	4875.467285		1
922.528503	213.412354	2.278942	1.095322	1.420300	1.589706	2.964980	2.329220	190.082611	12.454375	26.320860	38.878170	68459.000000	46.318710	1.665756	5053.896973		1
725.076721	221.288818	2.183267	1.046523	1.127924	1.462154	2.860384	2.344959	152.499161	11.130704	13.425288	28.983734	68490.000000	30.404663	1.482940	4281.332520		1
544.407349	71.641304	2.021372	1.003384	1.123563	1.190432	2.735924	1.855163	105.044121	10.078219	13.291172	15.503586	68525.000000	16.456484	1.216337	5340.684082		1
709.187195	154.745544	2.197758	1.121599	1.334469	1.521285	2.850761	2.189618	157.673141	13.231201	21.600771	33.211243	68545.000000	34.213711	1.534200	4637.678223		1
2543.028076	450.728943	2.724873	1.560185	1.854048	2.058496	3.405351	2.653915	530.729309	36.323257	71.457520	114.418297	68580.000000	113.376740	2.054524	3802.409424		1
676.587585	127.667870	2.210003	1.079464	1.319756	1.459584	2.830324	2.106082	162.182144	12.007828	20.881241	28.812727	68613.000000	32.317860	1.509443	4273.694824		1
601.835876	187.129532	2.051424	0.922687	1.144331	1.413484	2.779478	2.272142	112.570305	8.369249	13.942187	25.911007	68699.000000	18.976583	1.278218	3508.682129		1
1250.136963	151.227081	2.289820	1.050272	1.388950	1.524216	3.096958	2.179630	194.903549	11.227208	24.487837	33.436111	68728.000000	37.616268	1.575376	4039.376221		1
1171.805908	111.094864	2.359511	1.271505	1.516177	1.756256	3.068856	2.045694	228.828735	18.685516	32.822868	57.049980	68819.000000	51.895824	1.715132	3116.235352		1
945.789368	231.106033	2.311952	1.133908	1.354372	1.568127	2.975794	2.363811	205.093414	13.611549	22.613728	36.993599	68848.000000	37.948452	1.579194	4498.021973		1
1504.264404	272.411072	2.425935	1.299572	1.408127	1.641911	3.177324	2.435225	266.646027	19.932966	25.593346	43.844051	68875.000000	44.587299	1.649211	3908.781982		1
1024.779541	114.776810	2.228159	1.118406	1.310338	1.515042	3.010630	2.059854	169.106064	13.134258	20.433294	32.737225	68920.000000	32.315285	1.509408	3421.943604		1
996.721680	275.948792	2.396636	1.216655	1.485685	1.741509	2.998574	2.440829	249.250732	16.468550	30.597439	55.145367	68945.000000	73.789757	1.867996	7206.812988		1
869.311584	207.875900	2.423414	1.274459	1.581297	1.820833	2.939175	2.317804	265.102905	18.813044	38.132645	66.196175	68968.000000	73.058159	1.863669	5273.147949		1
776.264832	48.409863	2.124223	0.990957	1.418869	1.537848	2.890010	1.684934	133.113632	9.793937	26.234299	34.502293	69073.000000	30.719107	1.487409	3334.785400		1
525.541992	219.264145	2.081517	0.892395	1.101529	1.427840	2.720608	2.340968	120.647041	7.805396	12.633649	26.781782	69088.000000	27.334938	1.436718	5057.811035		1
947.011353	102.231514	2.237770	1.015568	1.272814	1.505976	2.976355	2.009585	172.890137	10.364978	18.741934	32.060936	69105.000000	28.516579	1.455097	3299.859375		1
1136.403931	96.136452	2.294372	1.080216	1.364441	1.607277	3.055533	1.982888	196.957092	12.028630	23.144161	40.483406	69175.000000	36.878700	1.566776	3312.946289		1
907.211609	163.507324	2.206408	1.096508	1.331138	1.572125	2.957709	2.213537	160.845245	12.488433	21.435711	37.335777	69253.000000	38.288670	1.583070	4295.371582		1
1086.804932	197.388306	2.330950	1.222471	1.447160	1.670076	3.036152	2.295321	214.264160	16.690546	28.000124	46.781704	69283.000000	44.330666	1.646704	4288.116699		1
636.923340	191.528091	2.141116	1.087210	1.348230	1.595076	2.804087	2.282233	138.393555	12.223915	22.296144	39.361889	69335.000000	44.088688	1.644327	5802.225586		1
459.948822	80.604675	1.995367	0.892162	0.920855	1.251265	2.662709	1.906360	98.938789	7.801203	8.334034	17.834663	69350.000000	21.156935	1.325453	5557.491211		1
383.898743	51.310066	1.963385	0.904196	1.158352	1.234634	2.584217	1.710203	91.914734	8.020404	14.399635	17.164604	69391.000000	14.039469	1.147351	3139.088867		1
1100.713989	104.278191	2.065627	0.795365	0.758963	0.968820	3.041674	2.018193	116.312614	6.242599	5.740673	9.307222	69438.000000	6.183622	0.791243	3838.287598		1
393.978546	93.648773	1.862434	0.708670	0.976859	1.240721	2.595473	1.971502	72.850708	5.112936	9.481106	17.406883	69475.000000	16.921783	1.228446	4603.994141		1
717.870300	114.707413	2.106188	0.963421	1.102508	1.522658	2.856046	2.059592	127.699211	9.192232	12.662157	33.316410	69524.000000	64.667038	1.810683	9998.000000		1
732.438538	144.748581	2.025486	1.003317	1.169629	1.337971	2.864771	2.160614	106.043900	10.076662	14.778466	21.775652	69593.000000	32.938435	1.517703	8357.315430		1
449.082275	109.926155	1.983861	0.851092	1.164521	1.321339	2.652326	2.041101	96.351974	7.097284	14.605660	20.957460	69638.000000	27.399429	1.437742	7911.077637		1
677.430054	153.689194	2.067886	0.946779	1.231702	1.417747	2.830864	2.186643	116.919189	8.846661	17.049133	26.166582	69649.000000	21.554367	1.333535	3809.508301		1
1060.302246	202.000351	2.231432	1.150568	1.286874	1.512866	3.025430	2.305352	170.385254	14.143861	19.358610	32.573601	69694.000000	80.025375	1.903228	9998.000000		1
939.300232	125.499695	2.204277	1.119339	1.183137	1.370426	2.972805	2.098643	160.057922	13.162526	15.245337	23.465298	69752.000000	22.270554	1.347731	3981.705566		1
1333.625488	238.446075	2.457233	1.294013	1.479268	1.783836	3.125034	2.377390	286.571777	19.679466	30.148655	60.790531	69814.000000	60.013935	1.778252	3365.608887		1
1416.866211	228.451263	2.396650	1.311676	1.490571	1.719677	3.151329	2.358793	249.258469	20.496340	30.943647	52.441685	69875.000000	53.257412	1.726380	3546.698730		1
2326.041260	646.978943	2.855440	1.702362	1.929149	2.098132	3.366617	2.810890	716.868958	50.392017	84.947090	125.352242	69926.000000	183.260971	2.263070	8128.529785		1
1821.463867	249.827606	2.610892	1.407455	1.652475	1.859200	3.260421	2.397640	408.218231	25.553776	44.923649	72.310249	69953.000000	69.990845	1.845041	3890.615234		1
842.000488	200.021164	2.430372	1.233856	1.477793	1.788242	2.925312	2.301076	269.384338	17.133900	30.046400	61.410442	69977.000000	62.647980	1.796907	3887.294678		1
732.282410	210.678726	2.204740	1.021959	1.311400	1.461538	2.864679	2.323621	160.228500	10.518618	20.483284	28.942610	70004.000000	39.800308	1.599886	6837.576172		1
1349.380371	118.831551	2.448894	1.237728	1.475337	1.618977	3.130134	2.074932	281.121704	17.287340	29.877029	41.588837	70021.000000	43.038586	1.633858	3592.592529		1
415.245697	35.363922	1.915773	0.877213	1.064842	1.260090	2.618305	1.548560	82.370659	7.537243	11.610271	18.200798	70184.000000	18.425753	1.265425	5628.028320		1
806.064148	269.124390	2.193348	1.106655	1.229828	1.510600	2.906370	2.429953	156.080246	12.783656	16.975708	32.404072	70247.000000	49.381718	1.693566	9680.541016		1
1034.037476	144.883972	2.382679	1.292642	1.527009	1.763214	3.014536	2.161020	241.367752	19.617420	33.651878	57.971382	70289.000000	63.002682	1.799359	3981.855713		1
456.836792	111.362976	1.942841	0.743303	1.144228	1.286125	2.659761	2.046741	87.668022	5.537363	13.938873	19.325232	70332.000000	21.043447	1.323117	4191.217285		1
793.503784	147.030792	2.173062	1.010102	1.279470	1.521879	2.899549	2.167408	148.957367	10.235333	19.031366	33.256718	70356.000000	38.417992	1.584535	5353.109375		1
464.196289	76.311409	2.073778	0.790488	1.188747	1.285362	2.666702	1.882589	118.516365	6.172886	15.443536	19.291334	70370.000000	27.833811	1.444573	7449.161133		1
670.129150	141.366302	2.162555	1.070444	1.289660	1.489929	2.826159	2.150346	145.396957	11.760997	19.483185	30.897932	70395.000000	27.319748	1.436477	4815.232910		1
535.445190	106.215706	2.026988	0.866532	1.001592	1.347564	2.728715	2.026189	106.411392	7.354137	10.036735	22.261967	70428.000000	29.494215	1.469737	7886.845215		1
1456.790771	342.332367	2.496701	1.367202	1.606187	1.805285	3.163397	2.534448	313.835022	23.291733	40.381874	63.868290	70496.000000	101.063828	2.004596	9998.000000		1
532.484436	79.227501	2.085901	0.989139	1.107096	1.404877	2.726307	1.898876	121.871056	9.753012	12.796633	25.402533	70562.000000	25.978987	1.414622	4163.743164		1
842.072083	175.081024	2.239434	1.048872	1.240833	1.573099	2.925349	2.243239	173.553925	11.191074	17.411354	37.419582	70593.000000	33.377052	1.523448	3242.149170		1
895.688232	188.902985	2.174921	0.970483	1.151196	1.393192	2.952157	2.276239	149.596329	9.342917	14.164344	24.728159	70637.000000	27.811520	1.444225	4670.878418		1
1039.469360	128.600128	2.285007	1.129907	1.305120	1.587962	3.016812	2.109241	192.755493	13.486736	20.189219	38.722374	70667.000000	39.017323	1.591257	3854.928955		1
714.707275	108.193787	2.062740	1.032072	1.305988	1.382665	2.854128	2.034202	115.542137	10.766447	20.229626	24.135998	70791.000000	43.185295	1.635336	9998.000000		1
890.548340	197.241501	2.278944	1.096658	1.427234	1.608464	2.949657	2.294998	190.083206	12.492745	26.744490	40.594204	70864.000000	131.368561	2.118491	9998.000000		1
398.933838	169.308167	2.521552	1.368864	1.696647	1.950883	2.600901	2.228678	332.316528	23.381050	49.733253	89.306519	70911.000000	92.797188	1.967535	6190.101562		1
486.893219	187.096405	2.319639	1.163328	1.469689	1.644558	2.687434	2.272065	208.755936	14.565574	29.490973	44.112125	70929.000000	44.489834	1.648261	4857.333984		1
1203.311768	247.527863	2.375755	1.253558	1.547547	1.693803	3.080378	2.393624	237.550186	17.929092	35.281475	49.408684	70995.000000	46.472805	1.667199	3566.385254		1
704.244141	90.832344	2.166586	1.095049	1.267930	1.477571	2.847723	1.958241	146.752731	12.446549	18.532314	30.031109	71024.000000	32.803036	1.515914	5114.208984		1
1111.806519	303.315704	2.337690	1.138846	1.381950	1.652679	3.046029	2.481895	217.615616	13.767226	24.096270	44.944767	71052.000000	43.721584	1.640696	3936.381348		1
1091.725464	207.692352	2.389032	1.223374	1.463523	1.741199	3.038113	2.317420	244.924408	16.725323	29.075209	55.105957	71141.000000	53.024025	1.724473	4064.176025		1
530.575623	148.683304	2.185827	1.067271	1.248887	1.411146	2.724747	2.172262	153.400757	11.675393	17.737282	25.771900	71187.000000	23.471291	1.370537	3503.738281		1
871.103577	189.425598	2.235976	1.098945	1.284923	1.502237	2.940070	2.277439	172.177383	12.558705	19.271849	31.786076	71267.000000	29.906973	1.475773	3712.961426		1
482.837402	230.514832	2.159257	1.098709	1.269569	1.361389	2.683801	2.362699	144.296921	12.551878	18.602386	22.982058	71282.000000	24.515265	1.389437	3770.173584		1
1029.254883	168.241074	2.405066	1.230639	1.484841	1.682235	3.012523	2.225932	254.135559	17.007450	30.538027	48.110008	71308.000000	51.261063	1.709788	3851.586670		1
843.105408	115.398712	2.273621	1.123876	1.334191	1.598687	2.925882	2.062201	187.767776	13.300755	21.586956	39.690529	71362.000000	41.372066	1.616707	4411.563477		1
1095.057739	158.253647	2.381788	1.234088	1.372139	1.661761	3.039437	2.199354	240.873169	17.143044	23.558048	45.894562	71402.000000	57.309261	1.758225	8810.635742		1
961.586914	177.537033	2.215463	1.108364	1.364106	1.527531	2.982989	2.249289	164.233963	12.834044	23.126274	33.692326	71454.000000	55.117294	1.741288	9605.497070		1
853.054016	111.310196	2.345609	1.217775	1.542970	1.784624	2.930977	2.046535	221.620132	16.511072	34.911587	60.901012	71565.000000	67.538208	1.829550	4323.657715		1
966.119263	197.060669	2.258200	1.133162	1.370172	1.627122	2.985031	2.294600	181.217621	13.588192	23.451563	42.376202	71606.000000	50.970901	1.707322	5214.525879		1
2314.915039	399.440704	2.689512	1.552274	1.688983	1.925232	3.364535	2.601452	489.228729	35.667572	48.863358	84.184517	71648.000000	128.239883	2.108023	9998.000000		1
562.120239	180.994904	2.076207	0.980500	1.124732	1.484341	2.749829	2.257666	119.181030	9.560921	13.326987	30.502890	71669.000000	31.198654	1.494136	4089.495361		1
775.078796	150.453278	2.208635	1.108815	1.373434	1.509439	2.889346	2.177402	161.672226	12.847380	23.628361	32.317589	71777.000000	42.980289	1.633269	6428.280762		1
2282.806641	411.376556	2.694940	1.533024	1.740496	2.020862	3.358469	2.614239	495.381775	34.121147	55.016880	104.920906	71811.000000	184.180283	2.265243	9998.000000		1
614.077454	127.591530	2.139311	1.105229	1.213978	1.394858	2.788223	2.105822	137.819519	12.741733	16.367334	24.823227	71891.000000	21.878929	1.340026	2903.647461		1
916.788391	130.677673	2.251348	1.081591	1.332686	1.575971	2.962269	2.116201	178.380905	12.066761	21.512251	37.667892	71949.000000	32.930286	1.517596	3515.163574		1
966.999268	82.917908	2.271416	1.142853	1.445631	1.643750	2.985426	1.918648	186.816666	13.894834	27.901705	44.030113	72050.000000	41.920479	1.622426	3600.665039		1
849.855347	202.586563	2.159432	1.033993	1.500049	1.723854	2.929345	2.306611	144.355103	10.814160	31.626326	52.948524	72071.000000	50.171154	1.700454	3913.146729		1
1311.940674	412.387207	2.581406	1.418424	1.592259	1.862499	3.117914	2.615305	381.422028	26.207388	39.107433	72.861649	72130.000000	136.264282	2.134382	9998.000000		1
1737.737183	309.942352	2.473230	1.295536	1.541656	1.738536	3.239984	2.491281	297.324036	19.748581	34.806141	54.769211	72160.000000	64.182968	1.807420	4201.239746		1
1238.584351	150.076126	2.387112	1.231327	1.500246	1.676495	3.092926	2.176311	243.843811	17.034401	31.640699	47.478237	72232.000000	52.741879	1.722156	4544.630859		1
645.205688	123.433693	2.279745	1.097862	1.319815	1.556794	2.809698	2.091434	190.434357	12.527442	20.884075	36.040771	72283.000000	42.744732	1.630883	5286.632812		1
829.236389	128.053650	2.294673	1.132879	1.458953	1.581706	2.918678	2.107392	197.093689	13.579368	28.770882	38.168541	72415.000000	103.159508	2.013509	9998.000000		1
1334.377075	193.375809	2.408131	1.264964	1.429467	1.661045	3.125278	2.286402	255.935928	18.406183	26.882359	45.818939	72431.000000	46.881065	1.670998	4003.847168		1
354.633667	98.122871	1.997771	0.789749	1.046467	1.360200	2.549780	1.991770	99.488152	6.162385	11.129267	22.919210	72468.000000	21.583326	1.334118	3732.297607		1
756.758179	170.414078	2.128010	1.069895	1.337099	1.525061	2.878957	2.231505	134.279678	11.746144	21.731972	33.501274	72531.000000	33.171532	1.520766	3434.894531		1
950.319214	218.860077	2.296244	1.137958	1.416773	1.590578	2.977870	2.340167	197.808105	13.739078	26.107967	38.956306	72562.000000	83.007347	1.919116	9998.000000		1
603.598145	195.227722	2.224018	1.070876	1.317886	1.538372	2.780748	2.290541	167.501053	11.772696	20.791523	34.543938	72602.000000	36.493610	1.562217	4286.384766		1
831.337585	89.270981	2.309368	1.221451	1.386156	1.633828	2.919777	1.950710	203.876938	16.651417	24.330803	43.035603	72618.000000	41.583988	1.618926	4897.661621		1
474.338623	176.223984	2.061699	1.054033	1.207100	1.454976	2.676089	2.246065	115.265396	11.324871	16.110163	28.508600	72646.000000	27.173830	1.434151	5345.288086		1
2262.939453	495.044403	2.752836	1.579548	1.732839	2.010002	3.354673	2.694644	566.025146	37.979362	54.055428	102.329697	72666.000000	99.553955	1.998059	3984.798340		1
1088.657104	328.202087	2.476283	1.311847	1.625522	1.826976	3.036891	2.516141	299.421173	20.504406	42.220325	67.139221	72727.000000	110.287056	2.042525	9998.000000		1
703.535400	160.286346	2.349166	1.273811	1.528292	1.673406	2.847286	2.204896	223.442734	18.784975	33.751419	47.141769	72792.000000	47.840878	1.679799	3700.649414		1
485.902954	91.732826	1.912318	0.801929	1.085892	1.324867	2.686549	1.962525	81.718086	6.337667	12.186862	21.128429	72865.000000	21.252312	1.327406	3868.125488		1
696.747375	132.215317	2.133188	0.962469	1.064606	1.403571	2.843075	2.121282	135.890228	9.172109	11.603963	25.326271	72920.000000	20.630745	1.314515	4154.757324		1
722.873291	155.304459	2.125708	1.015026	1.262242	1.411973	2.859062	2.191184	133.569763	10.352041	18.291193	25.821011	72960.000000	24.787140	1.394226	3876.796387		1
698.023010	119.711548	2.109133	1.060379	1.158119	1.444213	2.843870	2.078136	128.568024	11.491568	14.391930	27.810749	73024.000000	28.843548	1.460049	3795.952881		1
933.438599	257.484467	2.438431	1.282284	1.494457	1.698083	2.970086	2.410751	274.429779	19.155102	31.221703	49.897995	73104.000000	49.791679	1.697157	3926.443359		1
778.684448	184.159103	2.169647	1.109715	1.404969	1.543678	2.891361	2.265193	147.790604	12.874051	25.407883	34.968605	73122.000000	38.618786	1.586799	3738.887451		1
1164.108032	239.314575	2.408270	1.258190	1.510718	1.725661	3.065993	2.378969	256.017944	18.121342	32.412933	53.169361	73195.000000	56.001091	1.748196	4386.037598		1
631.904114	103.619949	2.137640	0.976151	1.027324	1.414325	2.800651	2.015443	137.290161	9.465654	10.649380	25.961195	73215.000000	24.844419	1.395229	4210.714355		1
618.751770	142.222748	2.324432	1.220256	1.335523	1.652912	2.791517	2.152969	211.072647	16.605661	21.653234	44.968884	73248.000000	45.348694	1.656565	4630.374023		1
805.916077	119.685356	2.126875	0.990722	1.272192	1.573679	2.906290	2.078041	133.929276	9.788627	18.715101	37.469574	73330.000000	34.522076	1.538097	3157.406982		1
1095.300171	184.677521	2.295616	1.146999	1.356720	1.608911	3.039533	2.266414	197.522339	14.028111	22.736303	40.636009	73372.000000	37.951916	1.579234	3438.241455		1
679.309753	97.883553	1.901472	0.851222	1.024487	1.284338	2.832068	1.990710	79.702438	7.099401	10.580027	19.245895	73409.000000	15.388422	1.187194	3877.155273		1
567.056396	148.200867	1.970408	0.773981	1.104914	1.183818	2.753626	2.170851	93.413208	5.942666	12.732509	15.269253	73432.000000	13.720569	1.137372	4065.670654		1
592.842896	178.241028	2.079257	0.818214	1.105287	1.249443	2.772940	2.251008	120.021027	6.579826	12.743449	17.760000	73467.000000	15.367661	1.186608	4303.817383		1
623.009766	249.114014	2.299618	1.144332	1.350646	1.580098	2.794495	2.396398	199.350861	13.942227	22.420559	38.027557	73504.000000	44.582127	1.649161	5159.938477		1
853.210815	164.250458	2.200063	1.009795	1.080561	1.381977	2.931056	2.215507	158.512253	10.228106	12.038173	24.097786	73524.000000	24.672230	1.392208	3914.393555		1
609.327942	168.029053	2.324138	1.175124	1.488422	1.675874	2.784851	2.225384	210.929871	14.966643	30.790886	47.410442	73546.000000	48.508564	1.685818	3426.782471		1
809.731445	62.925129	2.234087	1.158504	1.252365	1.436662	2.908341	1.798824	171.430069	14.404706	17.879902	27.331421	73566.000000	24.362402	1.386720	3012.637451		1
1761.301636	389.645782	2.769891	1.578495	1.802961	2.056511	3.245834	2.590670	588.696228	37.887451	63.527431	113.896729	73653.000000	117.141884	2.068712	4074.494141		1
888.408691	192.520294	2.271662	1.114776	1.285087	1.490593	2.948613	2.284477	186.922440	13.024937	19.279116	30.945166	73761.000000	34.413044	1.536723	4794.280762		1
1026.816772	285.657104	2.292124	1.152107	1.411368	1.622683	3.011493	2.455845	195.940231	14.194089	25.785036	41.945309	73853.000000	39.952030	1.601539	3878.102783		1
1188.151489	214.207382	2.271507	1.176644	1.466411	1.666793	3.074872	2.330834	186.856110	15.019108	29.269175	46.429386	74022.000000	52.296982	1.718477	4822.003906		1
1244.710327	355.147064	2.488898	1.372938	1.590979	1.864517	3.095068	2.550408	308.246643	23.601410	38.992359	73.201027	74068.000000	116.964142	2.068053	9998.000000		1
415.973236	115.022881	2.013665	0.978148	1.203970	1.418130	2.619065	2.060784	103.196480	9.509295	15.994493	26.189659	74099.000000	26.710394	1.426680	4832.542480		1
1290.389282	271.439148	2.413566	1.235957	1.442968	1.638131	3.110721	2.433672	259.158569	17.216988	27.731134	43.464142	74145.000000	59.390118	1.773714	6251.120605		1
825.910461	170.308716	2.300156	1.194428	1.476546	1.661812	2.916933	2.231237	199.597885	15.646886	29.960278	45.899952	74180.000000	52.085823	1.716720	3711.723145		1
909.165344	206.239639	2.262511	1.086954	1.311504	1.534633	2.958643	2.314372	183.025085	12.216688	20.488195	34.247833	74206.000000	35.882153	1.554878	3914.910645		1
928.822021	195.126343	2.282861	1.125237	1.398864	1.687948	2.967932	2.290316	191.805222	13.342479	25.053247	48.747009	74236.000000	42.678444	1.630209	3307.074951		1
651.148132	163.597168	2.159818	1.048818	1.296043	1.439875	2.813680	2.213776	144.483307	11.189677	19.771660	27.534332	74254.000000	28.936949	1.461453	4532.226562		1
510.751251	152.661545	2.158238	1.062346	1.335798	1.505048	2.708210	2.183730	143.958740	11.543713	21.666969	31.992500	74283.000000	30.221399	1.480315	3754.174805		1
558.881470	158.834793	2.213359	1.067249	1.228809	1.476806	2.747320	2.200946	163.440369	11.674794	16.935940	29.978245	74298.000000	30.536869	1.484825	4709.091309		1
866.712952	240.971161	2.186902	1.026539	1.140852	1.388941	2.937875	2.381965	153.780746	10.630136	13.830950	24.487318	74324.000000	41.996468	1.623213	9112.604492		1
768.518250	108.502144	2.154128	0.961129	1.298433	1.535422	2.885654	2.035438	142.602844	9.143840	19.880741	34.310123	74335.000000	36.445225	1.561641	3447.602539		1
678.516602	204.874527	2.189682	0.990059	1.191596	1.513510	2.831560	2.311488	154.768112	9.773694	15.545191	32.621994	74348.000000	26.414288	1.421839	3928.468506		1
535.873535	168.670212	2.166291	1.046583	1.322336	1.513563	2.729062	2.227038	146.652954	11.132261	21.005653	32.625946	74388.000000	37.900162	1.578641	5532.013184		1
447.215271	182.341537	1.991259	0.783037	1.116352	1.266185	2.650517	2.260886	98.007324	6.067878	13.072290	18.458010	74413.000000	21.727697	1.337014	5219.532715		1
349.640594	94.478424	1.976930	0.764429	1.186265	1.274680	2.543622	1.975333	94.826515	5.813381	15.355536	18.822626	74450.000000	20.002789	1.301091	5541.626953		1
1152.876953	197.205597	2.421591	1.218338	1.439608	1.639544	3.061783	2.294919	263.992371	16.532475	27.517443	43.605804	74473.000000	49.628902	1.695735	4279.904785		1
922.610474	217.797684	2.334256	1.151490	1.434591	1.530062	2.965018	2.338053	215.901459	14.173926	27.201378	33.889286	74492.000000	0.000000	0.000000	0.000000		1
1129.873535	310.227295	2.343827	1.298989	1.437427	1.717929	3.053030	2.491680	220.712830	19.906214	27.379574	52.231110	74598.000000	65.350861	1.815251	6271.356445		1
347.108002	95.523445	1.863042	0.671807	0.947385	1.086397	2.540465	1.980110	72.952881	4.696853	8.858998	12.201036	74619.000000	12.332994	1.091069	3876.591553		1
1701.963501	222.291916	2.558536	1.476916	1.698861	2.007219	3.230950	2.346924	361.856445	29.985830	49.987511	101.676048	74634.000000	104.865021	2.020631	3475.706055		1
503.430420	96.075638	2.016077	0.932473	1.296938	1.435252	2.701939	1.982613	103.771156	8.559982	19.812426	27.242823	74672.000000	31.004995	1.491432	5293.389648		1
921.451599	270.140472	2.236169	1.133824	1.357657	1.641754	2.964473	2.431590	172.254013	13.608914	22.785414	43.828281	74696.000000	49.110237	1.691172	5430.356934		1
891.325928	131.659927	2.303751	1.244828	1.491672	1.642547	2.950037	2.119454	201.257263	17.572262	31.022184	43.908337	74758.000000	42.964703	1.633112	2749.880371		1
822.024719	230.510910	2.382785	1.273021	1.533820	1.682248	2.914885	2.362691	241.426361	18.750837	34.183792	48.111446	74777.000000	43.401554	1.637505	3053.282227		1
997.867249	229.886734	2.253143	1.198994	1.309507	1.553345	2.999073	2.361514	179.119400	15.812264	20.394207	35.755692	74816.000000	38.472069	1.585146	4204.961914		1
434.700775	103.617119	2.043608	0.893378	1.131145	1.315880	2.638191	2.015431	110.562553	7.823083	13.525227	20.695698	74876.000000	24.326441	1.386079	4368.967285		1
367.766418	136.333740	1.888238	0.747563	0.952347	1.218256	2.565572	2.134603	77.310349	5.591944	8.960813	16.529360	74901.000000	21.592373	1.334300	5651.328613		1
745.514160	114.013756	2.258543	1.114921	1.306842	1.607849	2.872456	2.056957	181.360596	13.029289	20.269474	40.536709	74939.000000	39.273403	1.594099	4349.779297		1
684.254272	154.318375	2.202929	1.100816	1.216883	1.491879	2.835217	2.188418	159.561951	12.612926	16.477175	31.036919	75060.000000	32.568707	1.512800	3474.726318		1
614.994263	140.627563	2.028328	0.952593	1.227031	1.366881	2.788871	2.148070	106.740150	8.965883	16.866745	23.274525	75078.000000	31.133701	1.493231	5867.588867		1
2113.327148	464.466827	2.617386	1.480578	1.688019	1.900202	3.324967	2.666955	414.367432	30.239769	48.754955	79.469742	75176.000000	175.338104	2.243876	9998.000000		1
1617.489136	317.361267	2.499901	1.340130	1.649563	1.788339	3.208841	2.501554	316.155548	21.884174	44.623432	61.424179	75273.000000	62.736435	1.797520	3473.873047		1
1891.176147	621.699585	2.804416	1.653841	1.929997	2.169927	3.276732	2.793581	637.405396	45.065151	85.113190	147.885956	75352.000000	185.113144	2.267437	9106.517578		1
2058.418457	398.793793	2.615083	1.473290	1.670142	1.810413	3.313534	2.600748	412.176544	29.736525	46.788773	64.626793	75377.000000	104.620033	2.019615	9509.410156		1
793.006409	127.976067	2.213650	1.047643	1.251879	1.463865	2.899277	2.107129	163.549606	11.159451	17.859898	29.098127	75431.000000	26.675797	1.426117	3576.959717		1
709.113647	89.925552	1.982172	0.943519	1.181143	1.322721	2.850716	1.953883	95.978058	8.780501	15.175504	21.024260	75524.000000	22.171783	1.345801	5671.055664		1
2470.670654	453.097137	2.789888	1.651643	1.875539	2.118019	3.392815	2.656191	616.436218	44.837685	75.082603	131.225632	75551.000000	250.316132	2.398489	9998.000000		1
471.579163	46.124222	1.954100	0.769712	1.051184	1.253190	2.673555	1.663929	89.970390	5.884531	11.250806	17.913879	75640.000000	19.570066	1.291592	3546.142090		1
899.229309	127.314034	2.330676	1.223481	1.302305	1.552379	2.953871	2.104876	214.129440	16.729435	20.058817	35.676277	75775.000000	36.091839	1.557409	3876.824951		1
313.071625	102.864204	1.913369	0.688363	1.125499	1.294988	2.495644	2.012264	81.916008	4.879361	13.350544	19.723667	75792.000000	20.740955	1.316829	5298.054688		1
968.059448	176.147644	2.241176	1.141845	1.438931	1.565336	2.985902	2.245877	174.251221	13.862613	27.474562	36.756668	75808.000000	34.859253	1.542318	3204.045654		1
280.195221	121.940369	2.400954	1.247929	1.293616	1.630913	2.447461	2.086148	251.740799	17.698193	19.661459	42.747768	75850.000000	50.917110	1.706864	5399.518066		1
762.308655	190.468735	2.239517	1.094389	1.126831	1.467088	2.882131	2.279824	173.586777	12.427664	13.391550	29.314852	75911.000000	32.908855	1.517313	4615.468262		1
453.327667	86.385551	2.016483	0.767321	0.955092	1.363839	2.656412	1.936441	103.868179	5.852230	9.017630	23.112061	75931.000000	24.401976	1.387425	5741.687012		1
2537.925537	442.783905	2.706653	1.575835	1.834134	1.978768	3.404479	2.646192	508.924408	37.656033	68.254868	95.228661	75985.000000	135.444260	2.131761	8864.034180		1
832.778870	143.728195	2.294011	1.192792	1.492099	1.655552	2.920530	2.157542	196.793716	15.588073	31.052691	45.243107	76037.000000	41.235065	1.615267	3494.284180		1
1423.916382	325.236542	2.446577	1.280309	1.562381	1.814207	3.153485	2.512199	279.625763	19.068180	36.507404	65.193878	76076.000000	57.358128	1.758595	4380.372559		1
611.943909	154.939163	2.329268	1.245438	1.449826	1.642938	2.786712	2.190161	213.436417	17.596977	28.172531	43.947865	76148.000000	50.039509	1.699313	5044.137695		1
857.117310	232.135269	2.361727	1.284705	1.470521	1.674270	2.933040	2.365741	229.999557	19.262146	29.547548	47.235641	76204.000000	57.758755	1.761618	5843.415039		1
1637.930786	367.320435	2.639933	1.496326	1.799544	1.971315	3.214296	2.565045	436.448151	31.356377	63.029537	93.608452	76244.000000	96.914162	1.986387	4120.278320		1
556.327759	139.903366	2.359646	1.228557	1.389161	1.593648	2.745331	2.145828	228.900330	16.926117	24.499695	39.232685	76272.000000	51.856262	1.714801	6988.444336		1
891.381836	164.991104	2.318348	1.143038	1.334182	1.631869	2.950064	2.217461	208.136581	13.900743	21.586477	42.841915	76318.000000	39.674030	1.598506	3394.514648		1
648.095947	176.076416	2.101074	0.999983	1.128893	1.528103	2.811639	2.245701	126.204170	9.999602	13.455274	33.736767	76329.000000	29.830038	1.474654	3277.168213		1
662.376099	144.390320	2.285205	1.145304	1.310018	1.527673	2.821105	2.159538	192.843307	13.973451	20.418243	33.703384	76347.000000	48.044811	1.681646	7560.114258		1
1094.982056	129.254425	2.368059	1.231951	1.390848	1.715387	3.039407	2.111445	233.377777	17.058916	24.595081	51.926224	76365.000000	45.649464	1.659436	2916.065674		1
865.777710	139.760223	2.318004	1.125547	1.458547	1.615500	2.937406	2.145384	207.971603	13.352022	28.744011	41.257198	76395.000000	88.053520	1.944747	9998.000000		1
730.055603	240.228821	2.311128	1.189866	1.428515	1.687993	2.863356	2.380625	204.704758	15.483383	26.823465	48.752041	76486.000000	62.708179	1.797324	7132.113770		1
425.245331	85.121178	1.933514	0.607908	1.022509	1.120548	2.628639	1.930038	85.805252	4.054222	10.531954	13.199220	76497.000000	15.533681	1.191274	4485.162598		1
1692.742065	227.651947	2.543370	1.419214	1.640905	1.878117	3.228591	2.357271	349.437531	26.255100	43.742596	75.529587	76549.000000	87.154274	1.940289	4965.873535		1
533.978821	124.221062	2.079118	0.988742	1.114324	1.388274	2.727524	2.094195	119.982536	9.744107	13.011401	24.449745	76575.000000	23.809172	1.376744	4245.109863		1
992.553406	106.855705	2.205864	1.131986	1.306271	1.532231	2.996754	2.028798	160.644012	13.551458	20.242842	34.058937	76593.000000	46.174614	1.664403	6578.991699		1
393.735229	132.832748	1.955545	0.773590	1.009804	1.093490	2.595204	2.123305	90.270241	5.937315	10.228307	12.401951	76648.000000	14.928565	1.174018	3611.451660		1
597.447144	51.472050	2.150539	0.958919	1.098070	1.369084	2.776299	1.711571	141.429230	9.097445	12.533431	23.392870	76698.000000	26.728302	1.426971	4561.797363		1
814.819397	130.221664	2.164414	1.088072	1.277433	1.362020	2.911061	2.114683	146.020462	12.248191	18.942327	23.015476	76785.000000	23.050453	1.362679	4117.613281		1
1437.292847	187.134644	2.392750	1.349804	1.414861	1.601751	3.157545	2.272154	247.030167	22.377117	25.993298	39.971581	76837.000000	44.176258	1.645189	4198.436523		1
1275.714722	278.064758	2.327171	1.173292	1.450553	1.656014	3.105754	2.444146	212.408020	14.903638	28.219725	45.291260	76883.000000	69.923775	1.844625	8677.670898		1
156.476685	77.363930	1.630279	0.657252	0.815255	1.116820	2.194450	1.888538	42.685360	4.542054	6.535147	13.086385	76927.000000	17.176273	1.234929	4267.592285		1
1013.480957	434.253021	2.621041	1.472488	1.673592	1.928339	3.005816	2.637743	417.869476	29.681625	47.162014	84.788902	76984.000000	93.751526	1.971978	6662.451660		1
586.505798	105.694855	2.063600	0.989343	1.224149	1.445923	2.768272	2.024054	115.770996	9.757603	16.755188	27.920509	77043.000000	29.267700	1.466389	3949.896240		1
855.189941	269.906586	2.384258	1.251495	1.455302	1.662495	2.932063	2.431213	242.246719	17.844128	28.530041	45.972218	77082.000000	61.749542	1.790634	6086.974609		1
713.972961	195.887756	2.146857	1.079540	1.259582	1.515915	2.853682	2.292007	140.235229	12.009904	18.179516	32.803143	77135.000000	34.093258	1.532668	3775.610840		1
492.477448	154.677353	2.137099	0.982326	1.147832	1.448390	2.692386	2.189427	137.119354	9.601208	14.055022	28.079540	77149.000000	25.940294	1.413975	3803.957520		1
905.542969	149.637161	2.240481	1.091195	1.368366	1.631162	2.956909	2.175040	173.972488	12.336590	23.354259	42.772202	77205.000000	64.653664	1.810593	8329.600586		1
892.354309	182.706421	2.340702	1.118997	1.334875	1.592402	2.950537	2.261754	219.130264	13.152145	21.620974	39.120327	77280.000000	56.331623	1.750752	7831.963379		1
434.266205	179.919174	2.322955	1.091038	1.251210	1.579424	2.637756	2.255077	210.355865	12.332118	17.832428	37.968582	77298.000000	39.844418	1.600367	5083.761230		1
510.508392	177.499817	2.128191	1.031160	1.288041	1.538403	2.708003	2.249198	134.335648	10.743848	19.410677	34.546452	77374.000000	36.750633	1.565265	5000.849609		1
1937.472412	161.728210	2.526791	1.342153	1.503118	1.734639	3.287235	2.208786	336.349976	21.986349	31.850637	54.279861	77435.000000	90.009163	1.954287	9998.000000		1
876.177063	181.115997	2.229527	1.038810	1.416289	1.629504	2.942592	2.257957	169.639481	10.934781	26.078861	42.609219	77478.000000	85.950066	1.934246	9998.000000		1
1586.473267	340.848511	2.538290	1.368675	1.610782	1.799642	3.200433	2.532561	345.374054	23.370869	40.811489	63.043793	77651.000000	70.509949	1.848250	6068.758789		1
757.001831	228.906708	2.326822	1.218274	1.491552	1.653362	2.879097	2.359658	212.237610	16.530039	31.013561	45.015442	77682.000000	45.467491	1.657701	3621.654297		1
620.002930	175.241776	2.229058	1.162324	1.263303	1.565455	2.792394	2.243638	169.456543	14.531955	18.335913	36.766693	77722.000000	47.337875	1.675209	7025.169922		1
614.396484	94.106667	2.203747	1.064853	1.232428	1.461389	2.788449	1.973620	159.862762	11.610551	17.077642	28.932707	77735.000000	35.019032	1.544304	6185.179199		1
927.179871	135.044769	2.221837	1.049343	1.262233	1.484270	2.967164	2.130478	166.662064	11.203212	18.290834	30.497900	77757.000000	28.738489	1.458464	4493.032715		1
568.074158	236.365738	2.235480	1.095808	1.356049	1.564542	2.754405	2.373585	171.980911	12.468310	22.701208	36.689552	77794.000000	32.489136	1.511738	3320.318115		1
539.284973	99.334831	2.025676	0.895390	1.148353	1.444745	2.731818	1.997102	106.090492	7.859417	14.071912	27.844887	77910.000000	27.274658	1.435759	3850.071777		1
772.882751	174.086914	2.266329	1.116027	1.473390	1.737574	2.888113	2.240766	184.641418	13.062509	29.743353	54.647911	77993.000000	62.143993	1.793399	5028.357422		1
743.491699	74.391861	2.119087	0.922730	1.185361	1.364626	2.871276	1.871525	131.548889	8.370088	15.323594	23.153984	78008.000000	36.763332	1.565415	7951.706543		1
1623.328979	313.082245	2.568181	1.454813	1.702303	1.889936	3.210407	2.495658	369.982208	28.497938	50.385189	77.613319	78055.000000	82.267097	1.915226	4923.275391		1
613.544678	158.494095	2.095107	0.915390	1.086166	1.344694	2.787846	2.200013	124.482025	8.229823	12.194568	22.115355	78072.000000	21.994057	1.342305	3844.776367		1
657.041809	182.247864	2.044302	0.941655	1.172163	1.410644	2.817593	2.260663	110.739357	8.742889	14.864948	25.742075	78109.000000	26.992369	1.431241	4154.757324		1
565.558289	208.389725	2.113570	1.043551	1.320404	1.486101	2.752477	2.318876	129.888306	11.054802	20.912384	30.626785	78137.000000	46.408600	1.666598	9845.812500		1
1280.109009	352.901062	2.386789	1.247075	1.459110	1.694976	3.107247	2.547653	243.662415	17.663416	28.781263	49.542320	78201.000000	49.607754	1.695550	3529.286377		1
780.148254	246.211456	2.483372	1.347828	1.527203	1.776331	2.892177	2.391308	304.349030	22.275503	33.666893	59.748989	78299.000000	62.652367	1.796937	4295.889160		1
1650.385498	281.374817	2.574796	1.458142	1.666509	1.902520	3.217585	2.449285	375.661255	28.717180	46.399040	79.895126	78330.000000	79.513832	1.900443	3541.917969		1
1704.052856	397.498077	2.577695	1.429363	1.617878	1.823407	3.231483	2.599335	378.176666	26.875931	41.483746	66.589661	78367.000000	88.350166	1.946207	9129.224609		1
818.407593	207.371460	2.411154	1.236038	1.379367	1.621220	2.912970	2.316749	257.723602	17.220182	23.953369	41.804165	78393.000000	47.460892	1.676336	4328.252441		1
495.215607	222.901245	2.109981	0.919910	1.187947	1.410272	2.694794	2.348113	128.819366	8.315907	15.415108	25.720034	78407.000000	27.363895	1.437178	4041.089111		1
1029.084351	155.145706	2.447157	1.282486	1.432828	1.647650	3.012451	2.190740	279.999329	19.164005	27.091179	44.427269	78467.000000	49.411968	1.693832	4392.757812		1
1161.013062	218.090759	2.325716	1.112683	1.411109	1.645372	3.064837	2.338637	211.697632	12.962331	25.769703	44.194855	78620.000000	114.336334	2.058184	9998.000000		1
501.914764	169.402756	2.110478	1.057071	1.350301	1.452951	2.700630	2.228920	128.966904	11.404366	22.402752	28.375961	78648.000000	29.166752	1.464888	3940.411133		1
890.422974	231.924454	2.481176	1.313025	1.436759	1.634245	2.949596	2.365346	302.814209	20.560104	27.337530	43.076927	78675.000000	47.169136	1.673658	4987.662598		1
1452.879517	269.276917	2.351707	1.183467	1.475494	1.651070	3.162230	2.430199	224.753906	15.256915	29.887810	44.778549	78694.000000	52.473034	1.719936	5936.019043		1
789.657227	223.555328	2.194835	1.082734	1.248579	1.487757	2.897439	2.349385	156.615707	12.098583	17.724705	30.743773	78730.000000	52.020309	1.716173	9998.000000		1
539.633911	55.356583	2.081042	0.894058	1.091965	1.369589	2.732099	1.743169	120.515167	7.835341	12.358470	23.420099	78745.000000	20.906382	1.320279	3488.951660		1
377.422852	93.976463	1.861347	0.709961	1.039586	1.149560	2.576828	1.973019	72.668633	5.128148	10.954345	14.111080	78816.000000	17.018061	1.230910	4174.992188		1
578.346802	275.547272	2.244331	1.149548	1.424300	1.583300	2.762188	2.440196	175.521790	14.110682	26.564417	38.308964	78839.000000	47.753674	1.679007	6319.782715		1
746.433533	243.325272	2.357941	1.187289	1.174992	1.492910	2.872991	2.386187	228.003357	15.391789	14.962091	31.110744	78916.000000	64.749931	1.811239	9998.000000		1
677.878235	140.982391	2.203842	1.116427	1.343653	1.471572	2.831152	2.149165	159.897690	13.074567	22.062410	29.619139	78973.000000	30.808861	1.488676	3665.223877		1
1336.476074	403.122711	2.590141	1.466584	1.727874	1.959651	3.125961	2.605437	389.171783	29.280874	53.440948	91.127808	79089.000000	108.363197	2.034882	5507.476074		1
1238.221802	160.045059	2.392286	1.317538	1.470173	1.697799	3.092798	2.204242	246.766525	20.774834	29.523872	49.865414	79108.000000	63.306175	1.801446	5430.647949		1
798.577759	293.290894	2.307136	1.143844	1.549129	1.718417	2.902317	2.467299	202.831955	13.926577	35.410278	52.289761	79165.000000	108.894508	2.037006	9998.000000		1
778.432617	155.477615	2.067583	0.924008	0.840943	1.081897	2.891221	2.191668	116.837700	8.394763	6.933342	12.075265	79197.000000	10.230309	1.009889	4805.651367		1
1286.382690	345.233032	2.510706	1.389278	1.558245	1.755945	3.109370	2.538112	324.120331	24.506323	36.161392	57.009174	79250.000000	61.807659	1.791042	4599.061035		1
1450.250854	334.749146	2.468719	1.348261	1.561499	1.845863	3.161443	2.524719	294.252045	22.297743	36.433376	70.123466	79279.000000	89.168106	1.950209	9196.389648		1
934.095947	149.842072	2.350225	1.207135	1.457213	1.609889	2.970392	2.175634	223.987946	16.111481	28.655811	40.727604	79298.000000	38.069515	1.580577	3548.434082		1
943.677551	201.857773	2.265410	1.098160	1.384113	1.612918	2.974824	2.305045	184.251221	12.536027	24.216570	41.012684	79352.000000	107.195419	2.030176	9998.000000		1
928.545227	157.869308	2.288267	1.130444	1.274359	1.537381	2.967803	2.198298	194.207932	13.503427	18.808731	34.465199	79419.000000	34.312546	1.535453	3451.321289		1
446.802582	122.663574	1.829192	0.700322	0.981467	0.991573	2.650116	2.088716	67.482635	5.015593	9.582242	9.807832	79464.000000	9.390523	0.972690	4570.747559		1
1243.209229	241.271255	2.500483	1.406709	1.568699	1.738731	3.094544	2.382506	316.579407	25.509897	37.042431	54.793724	79492.000000	62.696556	1.797244	5275.800781		1
1860.370483	311.975372	2.571879	1.435881	1.687197	1.941137	3.269599	2.494120	373.146545	27.282310	48.662842	87.324684	79561.000000	85.708473	1.933024	3919.062012		1
466.218994	119.892380	1.931941	0.845397	1.082746	1.204289	2.668590	2.078792	85.495132	7.004813	12.098902	16.006231	79660.000000	21.293127	1.328239	5884.958496		1
1273.117432	216.673691	2.238194	1.104526	1.298604	1.599735	3.104868	2.335806	173.059097	12.721129	19.888607	39.786396	79757.000000	48.808846	1.688498	8104.009766		1
1092.271973	313.446625	2.361501	1.260767	1.475136	1.634502	3.038331	2.496164	229.879623	18.229187	29.863174	43.102440	79851.000000	58.723331	1.768811	7102.011230		1
734.301392	139.798798	2.286052	1.156253	1.396493	1.703323	2.865874	2.145504	193.219849	14.330241	24.916817	50.503731	79854.000000	49.671379	1.696106	4668.724609		1
1101.401123	264.335999	2.352399	1.196648	1.450452	1.662973	3.041945	2.422156	225.112183	15.727059	28.213177	46.022766	79917.000000	69.916428	1.844579	8550.549805		1
740.293030	133.310883	2.206916	1.048216	1.321888	1.449024	2.869404	2.124866	161.033554	11.174185	20.983973	28.120586	79932.000000	38.102333	1.580952	7946.450195		1
450.655884	67.271019	2.076617	0.943839	1.211705	1.416440	2.653845	1.827828	119.293465	8.786969	16.281889	26.087925	79967.000000	28.140968	1.449339	4190.998047		1
603.575989	96.148750	2.021198	0.922040	1.089971	1.377685	2.780732	1.982944	105.002037	8.356792	12.301853	23.860817	79999.000000	22.031971	1.343053	3848.120850		1
534.933167	121.031265	2.086307	0.902964	1.125524	1.322944	2.728300	2.082898	121.985168	7.997685	13.351303	21.035080	80039.000000	20.597479	1.313814	5196.196777		1
725.775879	191.304108	2.184644	1.119796	1.280235	1.471040	2.860802	2.281724	152.983124	13.176381	19.064905	29.582884	80056.000000	41.540230	1.618469	8059.270996		1
1213.001831	183.859177	2.422456	1.357906	1.615280	1.744841	3.083861	2.264485	264.518616	22.798512	41.236317	55.570072	80126.000000	99.185020	1.996446	9998.000000		1
497.754028	230.401672	2.266845	1.136554	1.353086	1.625441	2.697015	2.362486	184.860825	13.694758	22.546848	42.212460	80175.000000	47.653683	1.678096	6000.362305		1
753.157776	198.330307	2.328997	1.183851	1.454559	1.630192	2.876886	2.297389	213.302902	15.270411	28.481249	42.676815	80189.000000	52.043316	1.716365	5637.311035		1
1417.627686	254.482330	2.424829	1.283805	1.442451	1.669835	3.151562	2.405658	265.968079	19.222300	27.698154	46.755795	80215.000000	68.587959	1.836248	7203.741699		1
1453.371460	373.818115	2.452145	1.400201	1.569117	1.799789	3.162377	2.572660	283.233612	25.130466	37.078083	63.065113	80239.000000	67.581230	1.829826	4794.665527		1
1800.538208	308.320343	2.611487	1.440420	1.736202	1.904227	3.255402	2.489002	408.777130	27.568949	54.475662	80.209709	80267.000000	88.489250	1.946890	6723.191406		1
912.001282	70.971245	2.180554	1.097167	1.216869	1.479528	2.959996	1.851082	151.549484	12.507399	16.476656	30.166702	80354.000000	31.422483	1.497241	3988.378906		1
640.786072	179.168945	2.155144	1.077576	1.287401	1.478814	2.806713	2.253263	142.936874	11.955723	19.382088	30.117191	80409.000000	71.182343	1.852372	9998.000000		1
814.815430	189.728287	2.162992	1.094165	1.356637	1.450423	2.911059	2.278132	145.543137	12.421236	22.731993	28.211260	80475.000000	30.863377	1.489443	4839.273438		1
591.573120	61.520924	1.968919	0.955467	1.018669	1.343107	2.772008	1.789023	93.093430	9.025415	10.439242	22.034700	80556.000000	23.630217	1.373468	3799.327148		1
800.385437	87.199074	2.317219	1.195693	1.396695	1.613184	2.903299	1.940512	207.595734	15.692522	24.928434	41.037758	80574.000000	46.376163	1.666295	4473.344727		1
1946.632568	417.440094	2.685482	1.593121	1.801866	2.021451	3.289284	2.620594	484.709930	39.185131	63.367481	105.063286	80609.000000	138.307999	2.140847	8049.932617		1
452.245483	106.638733	2.020022	0.862854	1.022102	1.177294	2.655374	2.027915	104.718155	7.292130	10.522092	15.041587	80627.000000	15.601569	1.193168	4269.092773		1
483.550598	137.809448	2.147664	0.972371	1.240888	1.331843	2.684442	2.139279	140.495956	9.383643	17.413589	21.470528	80717.000000	25.895813	1.413230	5512.553223		1
751.679688	217.540909	2.423191	1.251776	1.429520	1.627234	2.876033	2.337541	264.966370	17.855665	26.885633	42.387104	80737.000000	45.828812	1.661139	5155.574707		1
589.958130	230.560181	2.347253	1.178022	1.481701	1.596594	2.770821	2.362784	222.460556	15.066821	30.318027	39.499680	80762.000000	45.886784	1.661688	4678.000977		1
730.436523	141.169174	2.159695	1.032163	1.296959	1.553106	2.863582	2.149740	144.442383	10.768682	19.813383	35.736008	80818.000000	35.332352	1.548173	4289.516113		1
713.575806	114.977402	2.184899	0.952711	1.241435	1.293673	2.853440	2.060612	153.073074	8.968319	17.435511	19.664055	80847.000000	21.728834	1.337036	3884.972900		1
417.662903	157.745087	1.987772	0.936319	1.143767	1.346928	2.620826	2.197956	97.223633	8.636124	13.924101	22.229387	80885.000000	27.448063	1.438512	4834.860840		1
1210.182495	342.319763	2.501616	1.330921	1.606201	1.811228	3.082851	2.534432	317.406311	21.425011	40.383190	64.748207	80985.000000	81.133514	1.909200	5737.881348		1
1564.632324	385.027405	2.757902	1.621153	1.750958	2.020283	3.194412	2.585492	572.666199	41.797737	56.358318	104.781235	81028.000000	111.783386	2.048377	4653.718750		1
296.433838	91.075462	2.501539	1.367191	1.523260	1.767695	2.471928	1.959401	317.350494	23.291174	33.362606	58.572609	81094.000000	75.281883	1.876691	6544.321777		1
961.539795	184.360214	2.307605	1.114885	1.286949	1.524433	2.982967	2.265667	203.050888	13.028211	19.361965	33.452801	81118.000000	30.600821	1.485733	3916.723633		1
703.262329	153.453064	1.972116	0.818075	0.941296	1.190273	2.847117	2.185976	93.781136	6.577710	8.735662	15.497916	81145.000000	15.984749	1.203706	5159.144531		1
605.994263	84.576889	2.107586	0.980596	1.166438	1.412338	2.782469	1.927252	128.110748	9.563037	14.670262	25.842731	81171.000000	25.015825	1.398215	3465.497559		1
1520.605591	352.953461	2.541646	1.464106	1.679653	1.882595	3.182017	2.547717	348.053253	29.114298	47.824806	76.312363	81191.000000	87.105827	1.940047	4556.390137		1
1269.086182	568.217651	2.691999	1.551632	1.780071	2.014288	3.103491	2.754515	492.038818	35.614906	60.265808	103.344688	81220.000000	102.897247	2.012404	3804.350830		1
1608.502441	297.585571	2.449579	1.325379	1.506284	1.745965	3.206422	2.473612	281.565277	21.153345	32.083652	55.714092	81308.000000	50.964062	1.707264	2727.701660		1
494.312347	179.437729	2.158828	1.129780	1.181567	1.395747	2.694001	2.253914	144.154388	13.482783	15.190316	24.874094	81343.000000	29.871212	1.475253	6418.949219		1
635.414856	141.245041	2.125034	0.983893	1.232368	1.409540	2.803057	2.149973	133.362625	9.635904	17.075287	25.676752	81370.000000	28.900297	1.460902	3929.311279		1
697.653687	114.862251	2.109387	1.025760	1.229508	1.371224	2.843640	2.060177	128.643372	10.611090	16.963209	23.508459	81446.000000	26.377251	1.421229	3900.107422		1
594.303772	67.634956	1.996022	0.911047	1.190731	1.266892	2.774009	1.830171	99.088120	8.147932	15.514247	18.488075	81474.000000	20.942841	1.321036	4368.226074		1
926.774048	197.852737	2.547328	1.467139	1.701545	1.841833	2.966974	2.296342	352.637390	29.318325	50.297306	69.475769	81499.000000	98.570023	1.993745	9998.000000		1
273.020905	294.589905	2.623519	1.528335	1.707282	1.933684	2.436196	2.469218	420.260803	33.754772	50.966171	85.838829	81602.000000	79.923401	1.902674	3147.198486		1
519.006287	137.297028	1.990814	0.857714	0.837712	1.233845	2.715173	2.137661	97.907150	7.206326	6.881956	17.133461	81657.000000	16.363041	1.213864	4354.971191		1
1655.230225	345.354004	2.544456	1.424248	1.601027	1.766548	3.218858	2.538265	350.312408	26.561224	39.904942	58.418129	81682.000000	93.529411	1.970948	9941.545898		1
954.984985	97.610291	2.183304	0.981565	1.189837	1.457087	2.979996	1.989496	152.512054	9.584398	15.482345	28.647507	81707.000000	29.471701	1.469405	3965.189453		1
1024.140259	309.690735	2.331506	1.163518	1.401816	1.551169	3.010360	2.490928	214.538818	14.571961	25.224136	35.576935	81734.000000	73.545113	1.866554	9998.000000		1
590.145813	111.889221	2.086374	1.060209	1.293951	1.403152	2.770959	2.048788	122.003975	11.487056	19.676632	25.301836	81794.000000	27.944042	1.446289	5159.894531		1
662.828735	136.605560	2.213577	1.066247	1.143682	1.409878	2.821401	2.135468	163.522141	11.647883	13.921386	25.696716	81824.000000	43.258022	1.636067	9998.000000		1
505.146576	73.685226	1.918831	0.845681	0.960407	1.264040	2.703417	1.867380	82.952881	7.009404	9.128668	18.367096	81857.000000	21.014021	1.322509	5819.995605		1
531.801025	125.631935	2.038792	0.832620	1.063835	1.370905	2.725749	2.099100	109.343216	6.801742	11.583361	23.491211	81876.000000	21.975861	1.341946	5955.530273		1
2018.163940	340.075928	2.664857	1.528314	1.707358	1.961533	3.304956	2.531576	462.229156	33.753136	50.975033	91.523483	81910.000000	144.845856	2.160906	9105.893555		1
962.634094	335.206940	2.546499	1.452075	1.620259	1.807346	2.983461	2.525313	351.964294	28.318785	41.711773	64.172058	81992.000000	77.432716	1.888924	4828.225586		1
688.408447	184.178192	2.173537	1.008194	1.227595	1.417099	2.837846	2.265238	149.120300	10.190455	16.888666	26.127573	82004.000000	27.664650	1.441925	3252.369629		1
995.750305	321.182709	2.387504	1.234163	1.498977	1.644750	2.998150	2.506752	244.063965	17.145998	31.548347	44.131687	82026.000000	41.228405	1.615197	3762.072266		1
536.096008	202.537613	2.283856	1.175530	1.433860	1.619846	2.729243	2.306506	192.245316	14.980618	27.155622	41.672203	82089.000000	59.035473	1.771113	7567.937988		1
893.709900	175.636887	2.320894	1.161582	1.454445	1.648605	2.951197	2.244616	209.360245	14.507159	28.473743	44.525093	82119.000000	43.131126	1.634791	3425.131836		1
765.026672	201.434189	2.552704	1.404286	1.627443	1.687230	2.883677	2.304133	357.029541	25.367994	42.407547	48.666515	82168.000000	161.698257	2.208705	9998.000000		1
433.924103	153.751358	1.962893	0.829635	1.045498	1.321785	2.637414	2.186819	91.810684	6.755147	11.104472	20.979021	82256.000000	24.888195	1.395993	5255.523438		1
1036.545410	165.978668	2.330492	1.256796	1.452123	1.632027	3.015588	2.220052	214.038284	18.063248	28.321939	42.857529	82310.000000	46.238552	1.665004	3664.854492		1
945.672974	187.887878	2.244137	1.143249	1.398094	1.607307	2.975741	2.273899	175.443329	13.907491	25.008848	40.486244	82369.000000	43.553398	1.639022	4127.611816		1
659.551758	146.058640	2.134339	0.956055	1.190973	1.299327	2.819249	2.164527	136.250687	9.037633	15.522911	19.921705	82403.000000	19.278782	1.285080	3747.211670		1
866.224426	267.596710	2.342432	1.247033	1.473055	1.747009	2.937630	2.427481	220.004517	17.661739	29.720434	55.848167	82520.000000	56.613529	1.752920	3732.111572		1
1002.513977	125.249352	2.352986	1.223706	1.399484	1.587663	3.001091	2.097775	225.416702	16.738100	25.089022	38.695740	82562.000000	35.050495	1.544694	3456.613281		1
673.488708	194.824814	2.234254	1.072990	1.066024	1.481498	2.828330	2.289644	171.496033	11.830152	11.641893	30.303892	82604.000000	27.762800	1.443463	2891.747559		1
2219.693359	691.823059	2.734766	1.594585	1.774323	1.976143	3.346293	2.839995	542.958069	39.317410	59.473488	94.654823	82652.000000	95.754204	1.981158	4343.910156		1
876.356873	182.998856	2.443553	1.254658	1.473896	1.716437	2.942681	2.262448	277.685547	17.974529	29.778009	52.051956	82732.000000	58.123947	1.764355	4445.215332		1
652.268677	148.486664	2.351732	1.207542	1.562611	1.763751	2.814426	2.171687	224.766922	16.126572	36.526768	58.043171	82758.000000	51.924801	1.715375	2919.426758		1
494.239227	194.512421	2.004185	0.736250	0.956892	1.102501	2.693937	2.288947	100.968414	5.448165	9.055081	12.661958	82772.000000	12.982225	1.113349	6041.230957		1
2547.235596	933.663940	2.952948	1.812764	2.007695	2.238263	3.406069	2.970191	897.321655	64.977715	101.787682	173.086487	82792.000000	202.845001	2.307164	5080.208008		1
2235.264160	593.961121	2.479453	1.298721	1.472954	1.748985	3.349329	2.773758	301.615265	19.893957	29.713528	56.102863	82933.000000	60.712078	1.783275	3899.181396		1
382.816956	73.565842	1.994193	0.906577	1.318943	1.461906	2.582991	1.866676	98.671875	8.064484	20.842152	28.967165	82964.000000	29.289963	1.466719	5186.430664		1
643.655762	178.869934	2.040556	0.945983	1.081588	1.310364	2.808654	2.252537	109.788246	8.830450	12.066681	20.434492	82990.000000	22.914194	1.360105	5867.395996		1
999.957520	202.183060	2.466791	1.277879	1.499330	1.683797	2.999982	2.305745	292.948639	18.961773	31.574020	48.283295	83043.000000	52.714169	1.721927	4436.600098		1
780.567017	97.378113	2.088949	0.904823	1.285239	1.490508	2.892410	1.988461	122.729454	8.031983	19.285864	30.939137	83082.000000	42.617466	1.629588	7400.358398		1
657.849243	185.385910	2.286227	1.152282	1.238543	1.496582	2.818126	2.268077	193.297958	14.199799	17.319801	31.374863	83133.000000	32.748402	1.515190	3647.833008		1
1215.751709	230.984924	2.381407	1.274668	1.509930	1.605481	3.084845	2.363584	240.661804	18.822107	32.354122	40.316353	83149.000000	39.120995	1.592410	3437.245117		1
659.227417	189.828186	2.307643	1.165410	1.455871	1.607341	2.819035	2.278361	203.068527	14.635566	28.567413	40.489357	83231.000000	47.129772	1.673295	4974.459961		1
1456.019409	228.147858	2.562129	1.452471	1.618295	1.916308	3.163167	2.358216	364.862335	28.344618	41.523594	82.472275	83272.000000	115.979126	2.064380	9998.000000		1
1036.779175	210.097137	2.350122	1.254338	1.454971	1.755943	3.015686	2.322420	223.935242	17.961313	28.508280	57.008972	83332.000000	61.953831	1.792068	4149.303223		1
1515.033447	537.211304	2.691726	1.540314	1.854432	2.085272	3.180422	2.730145	491.729553	34.698776	71.520721	121.694855	83350.000000	123.624702	2.092105	4257.958496		1
594.931274	195.789734	2.096862	1.030352	1.065417	1.355983	2.774467	2.291790	124.986107	10.723885	11.625644	22.697775	83384.000000	22.768085	1.357327	3873.635498		1
798.506042	147.867355	2.228778	1.009057	1.294635	1.651856	2.902278	2.169872	169.347260	10.210738	19.707655	44.859684	83401.000000	41.022182	1.613019	3633.129883		1
1115.806885	140.219788	2.339349	1.159088	1.450519	1.618350	3.047589	2.146809	218.448257	14.424070	28.217529	41.528824	83446.000000	52.979355	1.724107	7584.010742		1
968.181946	259.605560	2.508830	1.394591	1.565634	1.840106	2.985957	2.414314	322.723022	24.807934	36.781864	69.199989	83494.000000	72.201706	1.858547	3514.120850		1
1441.788696	302.759521	2.432636	1.296875	1.555251	1.688987	3.158902	2.481098	270.792175	19.809549	35.912964	48.863716	83560.000000	95.550232	1.980232	9998.000000		1
1314.706665	238.465073	2.366414	1.274381	1.420842	1.688245	3.118829	2.377425	232.495056	18.809650	26.353722	48.780350	83630.000000	50.246517	1.701106	4441.118652		1
585.360352	210.024628	2.133416	0.991555	1.237991	1.468325	2.767423	2.322270	135.961578	9.807432	17.297802	29.398500	83653.000000	25.720242	1.410275	4059.880371		1
284.877319	89.604492	1.458012	0.620258	0.714481	0.951464	2.454658	1.952330	28.708595	4.171169	5.181810	8.942606	83676.000000	8.358951	0.922152	4108.404785		1
1450.190552	250.965927	2.386936	1.224847	1.458962	1.739769	3.161425	2.399615	243.745071	16.782139	28.771441	54.924847	83718.000000	77.668716	1.890246	9998.000000		1
637.551636	159.389221	2.269936	1.202790	1.435279	1.589709	2.804515	2.202459	186.181305	15.951092	27.244499	38.878487	83762.000000	39.817478	1.600074	4067.855469		1
961.112732	159.415100	2.223579	1.068258	1.412189	1.530203	2.982774	2.202529	167.332199	11.701944	25.833866	33.900269	83797.000000	69.642403	1.842874	9998.000000		1
767.092834	237.643219	2.160278	1.070024	1.272225	1.514821	2.884848	2.375926	144.636581	11.749618	18.716499	32.720573	83855.000000	52.621403	1.721162	9998.000000		1
1779.186157	443.191864	2.673942	1.519989	1.695380	1.923118	3.250221	2.646592	471.999695	33.112263	49.588360	83.775742	83897.000000	84.078735	1.924686	3719.582520		1
800.441528	83.041283	2.295019	1.078174	1.431017	1.657491	2.903330	1.919294	197.250916	11.972213	26.978424	45.445538	83983.000000	50.318428	1.701727	4995.935547		1
706.301086	71.156425	2.200055	1.045217	1.214893	1.458876	2.848990	1.852214	158.509460	11.097285	16.401871	28.765772	84081.000000	28.595158	1.456293	4108.603516		1
460.629822	106.557167	2.018282	0.906850	1.039368	1.222750	2.663352	2.027583	104.299477	8.069555	10.948835	16.701286	84160.000000	17.452253	1.241852	4755.123535		1
748.035339	198.870605	2.269549	1.138444	1.390479	1.630909	2.873922	2.298571	186.015564	13.754489	24.574200	42.747368	84250.000000	58.548981	1.767519	9038.099609		1
426.932007	79.915688	1.840059	0.701400	0.910362	1.178976	2.630359	1.902632	69.192520	5.028050	8.135076	15.099960	84281.000000	14.377809	1.157693	4965.109375		1
915.608337	157.172501	2.323572	1.265042	1.412886	1.593398	2.961710	2.196377	210.655121	18.409498	25.875351	39.210125	84310.000000	41.114399	1.613994	4192.412598		1
712.865723	198.183304	2.305032	1.151715	1.348663	1.477547	2.853008	2.297067	201.851303	14.181273	22.318384	30.029432	84334.000000	32.377308	1.510241	4458.771484		1
1796.917969	618.441895	2.800487	1.692036	1.888433	2.088490	3.254528	2.791299	631.665466	49.208050	77.345085	122.599808	84398.000000	142.782471	2.154675	5899.348145		1
643.243652	220.820831	2.199333	1.039654	1.337839	1.411605	2.808376	2.344040	158.246017	10.956062	21.769024	25.799129	84431.000000	58.131157	1.764409	9998.000000		1
1126.429810	211.206009	2.267002	1.070957	1.258720	1.400189	3.051704	2.324706	184.927505	11.774892	18.143461	25.129787	84495.000000	28.225697	1.450645	4971.079590		1
587.067871	54.218533	2.143278	0.973923	1.285580	1.387782	2.768688	1.734148	139.084137	9.417222	19.300995	24.422037	84510.000000	35.330433	1.548149	8867.098633		1
823.485718	169.613968	2.473975	1.309713	1.514986	1.763182	2.915656	2.229462	297.834808	20.403868	32.732990	57.967190	84545.000000	58.299534	1.765665	9998.000000		1
1240.605347	158.896072	2.323756	1.147809	1.447437	1.584702	3.093634	2.201113	210.744644	14.054304	28.018013	38.432819	84633.000000	41.052830	1.613343	3803.638184		1
1530.038452	297.542297	2.521771	1.366653	1.555543	1.804454	3.184702	2.473549	332.484222	23.262306	35.937122	63.746113	84659.000000	68.025948	1.832675	4354.456055		1
850.038696	127.781181	2.484112	1.344773	1.656544	1.777401	2.929439	2.106467	304.868164	22.119387	45.346558	59.896481	84770.000000	67.941841	1.832137	4680.666016		1
736.259521	133.577347	2.135782	1.103667	1.371845	1.565137	2.867031	2.125733	136.704102	12.696015	23.542118	36.739780	84850.000000	49.267738	1.692563	6739.712402		1
488.377960	46.692307	2.016165	1.055414	1.158291	1.359296	2.688756	1.669245	103.792198	11.360925	14.397639	22.871578	84888.000000	24.379690	1.387028	3907.357666		1
848.027771	167.591171	2.161580	1.051427	1.275587	1.431498	2.928410	2.224251	145.070633	11.257114	18.861954	27.008329	84906.000000	27.566950	1.440389	3870.915771		1
937.890198	187.563065	2.172381	0.996172	1.296090	1.416120	2.972152	2.273147	148.724106	9.912242	19.773815	26.068760	84933.000000	25.310036	1.403293	3505.259033		1
653.147949	189.316833	2.122361	0.990679	1.321613	1.399848	2.815012	2.277189	132.544266	9.787668	20.970716	25.110104	84965.000000	29.657595	1.472136	4185.115723		1
3007.147705	532.529663	2.806082	1.648643	1.836417	2.093754	3.478155	2.726344	639.856323	44.529045	68.614731	124.094772	84995.000000	144.787628	2.160732	5307.176270		1
582.512085	233.067307	2.178536	1.126889	1.298787	1.513983	2.765305	2.367481	150.846649	13.393347	19.896992	32.657528	85026.000000	30.341511	1.482037	3748.734863		1
875.132996	155.314957	2.185119	1.083878	1.221532	1.459151	2.942074	2.191213	153.150726	12.130485	16.654531	28.784018	85064.000000	28.308228	1.451913	3537.559326		1
761.057068	194.333862	2.339895	1.326134	1.504391	1.681702	2.881417	2.288548	218.723450	21.190157	31.944107	48.050915	85107.000000	66.751381	1.824460	8365.909180		1
806.498901	143.754593	2.159098	1.026085	1.232952	1.288959	2.906604	2.157622	144.244217	10.619036	17.098284	19.451761	85138.000000	21.582912	1.334110	4063.727783		1
434.705231	77.967514	2.115006	0.982593	1.281381	1.466846	2.638195	1.891914	130.318481	9.607117	19.115294	29.298521	85233.000000	27.882614	1.445333	3387.312012		1
941.285400	107.176041	2.278276	1.161251	1.272224	1.488685	2.973721	2.030098	189.791214	14.496099	18.716459	30.809492	85279.000000	28.377670	1.452977	3328.532715		1
1029.435547	224.864380	2.291895	1.148806	1.500740	1.548618	3.012599	2.351921	195.837250	14.086605	31.676674	35.368595	85313.000000	75.537254	1.878161	9998.000000		1
528.474487	165.319107	2.265540	1.162213	1.308550	1.560066	2.723024	2.218323	184.306030	14.528241	20.349327	36.313278	85437.000000	40.323399	1.605557	6427.733398		1
841.140930	180.851517	2.250581	1.126780	1.334433	1.539098	2.924869	2.257322	178.065948	13.389993	21.598974	34.601749	85509.000000	33.160923	1.520627	4376.043945		1
1989.766724	395.235291	2.497372	1.404145	1.638488	1.806199	3.298802	2.596856	314.319763	25.359730	43.499916	64.002769	85545.000000	107.267654	2.030469	9998.000000		1
1953.521729	460.082642	2.745317	1.610523	1.748641	1.999590	3.290818	2.662836	556.310486	40.787094	56.058384	99.905708	85584.000000	181.888092	2.259804	9998.000000		1
820.512268	232.409698	2.284728	1.112237	1.336954	1.505351	2.914085	2.366254	192.631927	12.949035	21.724705	32.014820	85647.000000	28.972496	1.461986	3213.908447		1
627.212280	116.730690	2.074386	0.990927	1.372309	1.517893	2.797415	2.067185	118.682259	9.793258	23.567232	32.952831	85825.000000	34.545925	1.538397	4269.567383		1
710.588867	188.373550	2.351413	1.275222	1.493663	1.644431	2.851618	2.275020	224.601898	18.846104	31.164686	44.099228	85876.000000	52.372375	1.719102	5760.261719		1
765.620850	172.865738	2.196847	1.083014	1.266884	1.507964	2.884014	2.237709	157.342987	12.106369	18.487755	32.207989	85905.000000	52.338112	1.718818	9998.000000		1
956.847046	151.200287	2.292602	1.126436	1.348857	1.421602	2.980843	2.179553	196.156189	13.379372	22.328367	26.399878	85925.000000	24.607542	1.391068	3608.818848		1
462.140656	122.670204	2.011984	0.911005	1.077297	1.181843	2.664774	2.088739	102.797844	8.147134	11.948056	15.199979	85941.000000	12.666533	1.102658	4994.738770		1
1398.150391	408.695770	2.573988	1.482866	1.644601	1.882508	3.145554	2.611400	374.962769	30.399439	44.116474	76.297035	86013.000000	83.727272	1.922867	4420.215332		1
487.708862	203.274033	2.152441	1.059960	1.279839	1.549569	2.688161	2.308082	142.049942	11.480468	19.047537	35.446133	86046.000000	48.403160	1.684874	7741.270996		1
1325.207275	334.675507	2.517277	1.357520	1.566466	1.783379	3.122284	2.524624	329.061157	22.778227	36.852417	60.726650	86175.000000	65.987305	1.819460	5495.181641		1
662.607056	207.652145	2.193752	1.085590	1.377027	1.539421	2.821256	2.317336	156.225464	12.178397	23.824684	34.627464	86250.000000	42.021568	1.623472	5541.836914		1
665.397522	117.844864	2.038930	0.863705	0.985014	1.418403	2.823081	2.071311	109.377953	7.306424	9.660819	26.206110	86287.000000	28.252409	1.451056	5192.262695		1
1344.279053	257.768982	2.419705	1.328887	1.469159	1.685122	3.128489	2.411231	262.847992	21.324873	29.454998	48.430866	86335.000000	50.224098	1.700912	3992.776855		1
473.766632	222.869583	2.041152	0.963596	1.063501	1.405808	2.675565	2.348051	109.939133	9.195945	11.574456	25.457073	86387.000000	26.164974	1.417720	5409.570312		1
834.626221	149.464478	2.182338	1.025250	1.340974	1.403090	2.921492	2.174538	152.173309	10.598633	21.926737	25.298243	86404.000000	30.682682	1.486893	4800.030273		1
516.681030	110.459625	2.146938	1.089227	1.352827	1.606534	2.713223	2.043204	140.261307	12.280811	22.533434	40.414173	86490.000000	47.331451	1.675150	5009.806641		1
646.398865	68.833977	2.067183	0.969678	1.095981	1.308581	2.810501	1.837803	116.730095	9.325629	12.473301	20.350765	86540.000000	17.398863	1.240521	3626.803223		1
980.262207	159.019058	2.637043	1.479700	1.657499	1.829619	2.991342	2.201449	433.553741	30.178640	45.446335	67.549034	86569.000000	68.372192	1.834880	3711.391846		1
606.794373	195.059235	2.201018	1.120230	1.316912	1.427941	2.783041	2.290167	158.861145	13.189557	20.744928	26.788050	86595.000000	27.777845	1.443699	3995.914062		1
681.704041	225.399368	2.239437	1.128421	1.372721	1.542897	2.833596	2.352953	173.555115	13.440660	23.589632	34.905758	86637.000000	72.451248	1.860046	9998.000000		1
595.235107	174.652039	2.151003	1.027858	1.197690	1.427127	2.774688	2.242174	141.580276	10.662477	15.764871	26.737862	86671.000000	27.412659	1.437951	4416.895996		1
710.900208	67.693687	2.108297	0.978568	1.176675	1.327981	2.851809	1.830548	128.320877	9.518478	15.020186	21.280434	86693.000000	20.166716	1.304635	3778.274658		1
716.462097	175.349930	2.163518	1.006714	1.369099	1.469378	2.855193	2.243906	145.719620	10.155798	23.393707	29.469851	86737.000000	54.632610	1.737452	9998.000000		1
801.153992	174.769867	2.276596	1.135529	1.462190	1.546122	2.903716	2.242466	189.058426	13.662457	28.986090	35.165924	86836.000000	39.468010	1.596245	4071.084229		1
448.054688	217.235184	2.210803	1.151867	1.372556	1.494542	2.651331	2.336930	162.480957	14.186224	23.580647	31.227812	86890.000000	34.731056	1.540718	5916.735352		1
513.332886	193.448273	2.005016	0.872673	1.181547	1.432788	2.710399	2.286565	101.161667	7.458866	15.189637	27.088663	86926.000000	23.872429	1.377897	4960.898438		1
344.812103	90.154892	1.919564	0.751879	0.901154	0.956057	2.537582	1.954989	83.092949	5.647802	7.964426	9.037673	86938.000000	8.076682	0.907233	4951.510254		1
860.189819	142.417664	2.134286	1.052020	1.116293	1.262910	2.934594	2.153564	136.234238	11.272486	13.070534	18.319342	87005.000000	19.653269	1.293435	4052.621826		1
470.086914	116.846603	1.850834	0.618024	0.951951	1.072490	2.672178	2.067616	70.930641	4.149768	8.952628	11.816536	87073.000000	11.756175	1.070266	4915.658203		1
525.427490	211.607910	2.175573	0.988778	1.195320	1.404188	2.720513	2.325532	149.820953	9.744906	15.679067	25.362246	87095.000000	26.137049	1.417257	5229.678223		1
1945.491211	421.100159	2.577182	1.443309	1.585545	1.853613	3.289029	2.624385	377.730530	27.752935	38.507442	71.386047	87143.000000	83.858765	1.923548	6586.416016		1
1223.937500	368.745758	2.375638	1.259038	1.438347	1.747483	3.087759	2.566727	237.486023	18.156757	27.437668	55.909134	87204.000000	61.332180	1.787688	5224.026367		1
870.768311	224.325974	2.247823	1.108561	1.377507	1.678737	2.939903	2.350880	176.938721	12.839873	23.851036	47.724030	87231.000000	42.032005	1.623580	4250.639160		1
1625.817993	324.522308	2.524922	1.338058	1.578748	1.770522	3.211072	2.511245	334.905426	21.780005	37.909531	58.955151	87252.000000	71.835091	1.856337	4733.614746		1
1185.994995	215.439774	2.449458	1.340787	1.566747	1.784290	3.074083	2.333326	281.487030	21.917274	36.876293	60.854057	87268.000000	152.709076	2.183865	9998.000000		1
584.310913	245.739120	2.201437	1.138600	1.382266	1.559551	2.766644	2.390474	159.014542	13.759400	24.113798	36.270313	87329.000000	47.027447	1.672351	5656.046387		1
909.606262	236.871490	2.375119	1.299448	1.422899	1.628181	2.958853	2.374513	237.202179	19.927256	26.478813	42.479614	87345.000000	84.698219	1.927874	9998.000000		1
762.735291	215.680496	2.166335	1.074307	1.103599	1.446811	2.882374	2.333811	146.667725	11.866086	12.694019	27.977606	87366.000000	64.090019	1.806790	9998.000000		1
689.880798	212.339706	2.340787	1.226955	1.433090	1.590218	2.838774	2.327031	219.173141	16.863791	27.107510	38.924084	87400.000000	52.184586	1.717542	7105.841797		1
476.725159	67.879829	2.019198	0.984515	0.990601	1.213554	2.678268	1.831741	104.519753	9.649719	9.785912	16.351364	87420.000000	14.843683	1.171542	3841.254150		1
484.684113	112.715202	2.085182	0.979530	1.107559	1.414558	2.685459	2.051982	121.669586	9.539599	12.810287	25.975170	87439.000000	24.132151	1.382596	4036.586182		1
807.202087	183.289566	2.055844	0.926073	1.153517	1.277164	2.906982	2.263138	113.721809	8.434771	14.240245	18.930590	87601.000000	45.162350	1.654777	9998.000000		1
859.229980	190.489975	0.000000	0.000000	0.023088	0.000000	2.934109	2.279872	0.000000	0.758859	1.054601	0.556907	87630.000000	0.000000	0.000000	4327.322754		1
645.077698	147.341751	2.113520	1.048859	1.073629	1.410308	2.809612	2.168326	129.873367	11.190755	11.847560	25.722191	87755.000000	33.012779	1.518682	9026.752930		1
538.779541	50.880608	2.084561	0.989684	1.177837	1.345025	2.731411	1.706552	121.495743	9.765269	15.060432	22.132204	87787.000000	24.748724	1.393553	5367.084473		1
1329.362549	478.169647	2.491122	1.327701	1.547025	1.824454	3.123643	2.679582	309.828735	21.266739	35.239151	66.750443	87815.000000	0.000000	0.000000	0.000000		1
631.564331	84.253235	2.132214	0.924064	1.238145	1.441987	2.800418	1.925587	135.585693	8.395841	17.303949	27.668568	87854.000000	41.730373	1.620452	9998.000000		1
527.369507	163.982025	2.152138	1.045370	1.341659	1.550513	2.722115	2.214796	141.951035	11.101198	21.961355	35.523273	87922.000000	35.435513	1.549439	5206.469727		1
678.253113	125.203156	2.102936	0.929674	1.235882	1.453608	2.831392	2.097615	126.746384	8.505002	17.213993	28.418962	87935.000000	25.698700	1.409911	3953.755615		1
728.301086	137.011383	2.287189	1.155648	1.221351	1.550300	2.862311	2.136757	193.726608	14.310278	16.647585	35.505867	87976.000000	37.221413	1.570793	4352.627930		1
377.864502	80.258865	1.785726	0.640558	0.847951	1.184129	2.577336	1.904493	61.055611	4.370766	7.046137	15.280192	87997.000000	12.816006	1.107753	4588.391113		1
554.359253	123.112801	2.279742	1.156026	1.403144	1.556556	2.743791	2.090303	190.433121	14.322735	25.301355	36.021049	88050.000000	49.181461	1.691801	7486.045410		1
1141.573120	146.522949	2.361594	1.264642	1.543622	1.686336	3.057504	2.165906	229.929413	18.392569	34.964092	48.566418	88083.000000	62.237507	1.794052	5923.370605		1
1312.978638	126.116570	2.375661	1.319396	1.455943	1.740539	3.118258	2.100772	237.498672	20.863911	28.572165	55.022308	88112.000000	72.287910	1.859066	6197.636719		1
1377.703735	473.417511	2.570698	1.412281	1.575572	1.804993	3.139156	2.675244	372.132538	25.839296	37.633236	63.825329	88194.000000	78.991821	1.897582	6724.484375		1
733.023804	103.085526	2.064327	0.950072	1.101504	1.271564	2.865118	2.013198	115.964928	8.913979	12.632931	18.688030	88230.000000	16.174641	1.208835	4116.495117		1
1015.300476	97.629410	2.313565	1.174895	1.385220	1.667428	3.006595	1.989581	205.856613	14.958737	24.278418	46.497383	88253.000000	41.598904	1.619082	3872.443604		1
478.932983	143.967926	1.981628	0.922890	1.162774	1.296943	2.680275	2.158266	95.857994	8.373162	14.547007	19.812664	88266.000000	28.556547	1.455706	7635.531250		1
1076.617676	272.443573	2.410466	1.243882	1.444839	1.672339	3.032062	2.435277	257.315643	17.534052	27.850916	47.026100	88290.000000	45.527760	1.658276	4035.915039		1
1441.758179	276.586731	2.549545	1.417432	1.683388	1.872370	3.158892	2.441831	354.442108	26.147615	48.237816	74.536674	88364.000000	79.289955	1.899218	4039.700439		1
861.476746	173.614258	2.211145	1.130431	1.264440	1.507425	2.935244	2.239585	162.609039	13.503027	18.383984	32.168060	88389.000000	35.788666	1.553746	4344.315430		1
1408.351074	298.559784	2.348392	1.170158	1.384077	1.651568	3.148711	2.475031	223.044540	14.796474	24.214573	44.829937	88405.000000	41.265919	1.615592	3256.664062		1
490.846680	77.265152	2.144488	0.990741	1.415033	1.481962	2.690946	1.887984	139.472260	9.789065	26.003559	30.336233	88452.000000	34.389042	1.536420	5590.557617		1
1278.280640	227.491608	2.376137	1.252791	1.457891	1.715211	3.106626	2.356965	237.759155	17.897430	28.700571	51.905220	88479.000000	56.807606	1.754406	6161.268555		1
1177.399902	252.282333	2.323905	1.186238	1.480779	1.563331	3.070924	2.401887	210.816757	15.354577	30.253744	36.587379	88523.000000	57.854115	1.762334	8303.650391		1
373.821625	128.398895	1.999313	0.958174	0.858827	1.093932	2.572664	2.108561	99.841904	9.081833	7.224812	12.414568	88536.000000	16.257896	1.211064	5345.133301		1
1493.044556	409.076599	2.456219	1.359081	1.587289	1.762193	3.174073	2.611805	285.903076	22.860239	38.662441	57.835312	88565.000000	61.267040	1.787227	4682.914062		1
1969.150269	343.237457	2.544285	1.422773	1.616207	1.810638	3.294279	2.535595	350.174591	26.471188	41.324478	64.660294	88594.000000	113.614067	2.055432	9998.000000		1
692.602600	243.497833	2.313895	1.135527	1.297225	1.542564	2.840484	2.386495	206.012939	13.662416	19.825521	34.879005	88615.000000	48.588501	1.686533	6324.521973		1
321.608582	119.562340	1.770936	0.672183	1.108150	1.100497	2.507328	2.077595	59.011448	4.700925	12.827736	12.603663	88644.000000	16.262074	1.211176	6087.142578		1
603.827209	158.601288	2.149220	1.042096	1.211063	1.389529	2.780913	2.200307	141.000198	11.017830	16.257854	24.520496	88659.000000	21.554945	1.333547	3847.829834		1
468.185272	99.307358	2.008834	0.835154	1.124292	1.210323	2.670418	1.996981	102.054878	6.841549	13.313492	16.230185	88705.000000	18.762312	1.273286	4552.298340		1
848.975159	216.199829	2.194242	1.055362	1.253540	1.490647	2.928895	2.334855	156.401855	11.359568	17.928333	30.949038	88784.000000	46.579594	1.668196	8129.974121		1
511.510895	160.109192	2.087325	0.947054	1.162670	1.331071	2.708855	2.204416	122.271408	8.852250	14.543533	21.432398	88812.000000	18.472576	1.266527	3992.144043		1
859.349426	140.927094	2.159720	1.052512	1.257927	1.488483	2.934170	2.148994	144.450806	11.285263	18.110363	30.795198	88852.000000	30.468382	1.483849	3948.622070		1
1201.607178	258.661133	2.398891	1.267905	1.429359	1.669086	3.079762	2.412731	250.548203	18.531277	26.875650	46.675220	88885.000000	115.086197	2.061023	9998.000000		1
805.521790	183.423157	2.305156	1.177393	1.493242	1.725086	2.906077	2.263454	201.909088	15.045021	31.134501	53.098969	88942.000000	49.499130	1.694598	3395.077148		1
685.089722	224.986649	2.220500	1.080555	1.450380	1.575260	2.835747	2.352157	166.149719	12.038013	28.208506	37.606285	88954.000000	37.563713	1.574769	3545.192139		1
541.891602	202.883224	2.090734	0.861661	0.909256	0.879180	2.733912	2.307246	123.235092	7.272126	8.114393	7.571461	88963.000000	6.595106	0.819222	3224.076416		1
558.005188	103.369209	2.011343	0.730157	1.046650	1.237124	2.746638	2.014391	102.646126	5.372263	11.133978	17.263304	88972.000000	15.619366	1.193663	3963.328857		1
713.283142	176.314056	2.175507	1.035184	1.177954	1.414337	2.853262	2.246287	149.798431	10.843866	15.064466	25.961914	88985.000000	34.565346	1.538641	6156.107422		1
1481.632446	243.437866	2.449344	1.286216	1.590327	1.768556	3.170740	2.386388	281.412933	19.329304	38.933788	58.688877	89047.000000	79.717186	1.901552	9998.000000		1
3252.886963	529.719666	2.891640	1.801847	2.046347	2.301908	3.512269	2.724046	779.183777	63.364647	111.262161	200.404694	89079.000000	216.641296	2.335741	4430.265137		1
607.762390	139.955704	2.036228	0.917679	0.978704	1.396279	2.783734	2.145991	108.699669	8.273304	9.521473	24.904558	89156.000000	21.941242	1.341261	3923.006104		1
880.749512	207.287018	2.341078	1.238560	1.374497	1.665653	2.944852	2.316572	219.319641	17.320480	23.686295	46.307648	89198.000000	50.004910	1.699013	3458.781250		1
733.584839	218.584061	2.249368	1.216008	1.420339	1.654482	2.865450	2.339618	177.569336	16.444035	26.323217	45.131748	89215.000000	55.970932	1.747963	5730.562012		1
1017.991760	347.826233	2.627393	1.499740	1.700575	1.882452	3.007744	2.541362	424.026917	31.603848	50.185154	76.287292	89275.000000	96.739410	1.985603	7925.832031		1
555.196655	202.188690	2.203037	1.009785	1.311862	1.432114	2.744447	2.305757	159.601395	10.227867	20.505085	27.046700	89314.000000	27.739014	1.443091	4029.257080		1
423.048676	105.059731	1.847878	0.716505	0.945425	1.237530	2.626390	2.021436	70.449516	5.206006	8.819111	17.279434	89351.000000	17.614323	1.245866	4311.021484		1
574.489868	115.790482	2.153160	1.050935	1.311421	1.541986	2.759282	2.063673	142.285385	11.244377	20.484282	34.832569	89375.000000	65.646255	1.817210	9998.000000		1
422.354523	79.225700	1.969460	0.694366	0.951854	1.300016	2.625677	1.898866	93.209373	4.947277	8.950631	19.953369	89389.000000	17.443638	1.241637	4425.405762		1
512.845032	38.989006	1.976905	0.871210	1.203887	1.270603	2.709986	1.590942	94.821159	7.433792	15.991419	18.646746	89490.000000	18.664667	1.271020	4675.020020		1
383.139557	109.268471	1.930848	0.974160	1.148584	1.344451	2.583357	2.038495	85.280083	9.422373	14.079378	22.102976	89539.000000	27.564608	1.440352	6484.525879		1
1717.853394	257.712463	2.501311	1.426420	1.649624	1.897338	3.234986	2.411135	317.183807	26.694382	44.629742	78.947487	89591.000000	140.053345	2.146293	9998.000000		1
727.967224	187.332413	2.004581	0.866921	1.213673	1.221957	2.862112	2.272613	101.060448	7.360725	16.355835	16.670822	89673.000000	17.117615	1.233443	4103.737305		1
751.704651	145.358353	2.115825	1.069573	1.347828	1.515699	2.876047	2.162440	130.564484	11.737440	22.275503	32.786774	89696.000000	38.613308	1.586737	4371.360840		1
585.868835	178.312622	2.120497	0.989837	1.225259	1.416765	2.767800	2.251182	131.976471	9.768703	16.798071	26.107489	89800.000000	30.123587	1.478907	5711.060547		1
579.396057	152.767792	2.057044	0.973617	1.226748	1.370272	2.762975	2.184032	114.036591	9.410594	16.855726	23.456953	89826.000000	25.914616	1.413545	4619.840332		1
475.848846	188.437271	2.165483	1.016259	1.120075	1.391051	2.677469	2.275167	146.380615	10.381468	13.184846	24.606581	89906.000000	31.094666	1.492686	7079.823242		1
1263.753418	284.828949	2.435995	1.357622	1.608830	1.816919	3.101662	2.454584	272.894806	22.783579	40.628464	65.602257	89933.000000	69.631874	1.842808	4631.308594		1
1297.864868	265.914551	2.501779	1.315014	1.588971	1.818580	3.113230	2.424742	317.526001	20.654453	38.812447	65.853638	90078.000000	60.253658	1.779983	2879.578369		1
575.373169	143.932510	2.132524	1.035298	1.362610	1.558744	2.759950	2.158159	135.682404	10.846701	23.046780	36.202957	90116.000000	38.817848	1.589031	3891.580566		1
1384.372803	270.293060	2.638144	1.533614	1.794074	1.987218	3.141253	2.431835	434.654053	34.167542	62.240612	97.099655	90156.000000	100.901436	2.003897	4133.254395		1
470.922455	170.738007	2.056340	0.935929	1.198706	1.302757	2.672949	2.232330	113.851768	8.628378	15.801764	20.079699	90174.000000	22.437128	1.350967	4967.787598		1
1025.434204	301.829681	2.398053	1.227975	1.403938	1.665361	3.010908	2.479762	250.065170	16.903439	25.347672	46.276505	90201.000000	59.750221	1.776340	6116.362793		1
688.427673	99.134995	2.239417	1.125937	1.406603	1.608325	2.837858	1.996227	173.547058	13.364000	25.503668	40.581188	90239.000000	43.863438	1.642103	3812.066162		1
1225.129028	144.835739	2.419640	1.283428	1.497829	1.757137	3.088182	2.160876	262.809021	19.205608	31.465059	57.165928	90277.000000	60.590622	1.782405	4541.907227		1
411.908813	162.445541	2.068244	0.927024	1.297684	1.428888	2.614801	2.210708	117.015533	8.453257	19.846483	26.846544	90305.000000	36.963638	1.567775	6243.327637		1
1002.798950	172.665344	2.311120	1.209104	1.377094	1.611869	3.001214	2.237205	204.701004	16.184668	23.828356	40.913704	90337.000000	47.649700	1.678060	4696.568359		1
752.738647	159.065811	1.848880	0.774867	0.820291	1.146740	2.876644	2.201577	70.612297	5.954803	6.611369	14.019727	90363.000000	3.611238	0.557656	6135.064941		1
659.276855	145.273666	2.153308	0.845961	1.246247	1.451973	2.819068	2.162187	142.333694	7.013916	17.629797	28.312157	90384.000000	23.893032	1.378271	3890.496094		1
575.607727	119.775948	2.058601	0.928617	1.247135	1.331660	2.760127	2.078370	114.446007	8.484320	17.665852	21.461504	90432.000000	23.399723	1.369211	3024.283447		1
407.061371	92.226006	1.870932	0.793313	1.106040	1.197833	2.609660	1.964853	74.290321	6.213173	12.765569	15.770061	90518.000000	17.167774	1.234714	4854.027832		1
255.241669	115.115074	1.723444	0.624885	0.845698	0.712657	2.406952	2.061132	52.898613	4.215848	7.009684	5.160089	90604.000000	5.615126	0.749359	7392.470215		1
1049.239868	115.174843	2.093081	1.089185	1.415645	1.723088	3.020875	2.061358	123.902641	12.279613	26.040211	52.855213	90648.000000	51.617744	1.712799	3318.191895		1
743.190857	218.117462	2.219706	1.038015	1.378969	1.475961	2.871100	2.338691	165.846466	10.914777	23.931450	29.919950	90689.000000	50.432373	1.702709	8759.434570		1
1040.657227	244.561264	2.378947	1.293737	1.494672	1.730557	3.017308	2.388388	239.302505	19.666929	31.237194	53.772144	90778.000000	104.233345	2.018007	9998.000000		1
556.045532	205.911118	2.114824	1.087748	1.278193	1.479959	2.745110	2.313680	130.263977	12.239047	18.975468	30.196648	90806.000000	32.699814	1.514545	4756.143555		1
387.280670	85.620789	1.945882	0.959003	1.238761	1.366213	2.588026	1.932579	88.283981	9.099201	17.328505	23.238750	90940.000000	35.852249	1.554516	8103.300781		1
647.788879	102.741432	2.058211	0.968678	1.344436	1.410261	2.811434	2.011746	114.343277	9.304188	22.102219	25.719435	90982.000000	43.561691	1.639105	9998.000000		1
[truncated: 3,001 more rows]
