# Supplementary material for: Distinct elongation stalls during translation are linked with distinct pathways for mRNA degradation
Source: eLife. 2022 Jul 27;11:e76038. doi: 10.7554/eLife.76038 (PMC9352352; doi:10.7554/eLife.76038)
Supplement: Figure 1—figure supplement 1—source data 1. [file elife-76038-fig1-figsupp1-data1.zip › S1A_flow_cytometry_data/list_mode_data.WT_OPT.CSV]

FSC-HLin	SSC-HLin	GRN-HLog	YEL-HLog	RED-HLog	RED2-HLog	FSC-HLog	SSC-HLog	GRN-HLin	YEL-HLin	RED-HLin	RED2-HLin	TIME	RED2-ALin	RED2-ALog	RED2-W		P01.R1
553.719788	84.194260	2.247571	1.085660	1.054038	1.240458	2.743290	1.925282	176.836349	12.180354	11.324990	17.396341	11.000000	19.434074	1.288564	4426.987793		1
515.137817	150.491333	2.441816	1.204287	1.203024	1.459263	2.711923	2.177511	276.576691	16.006151	15.959676	28.791405	26.000000	30.373524	1.482495	4065.092529		1
1555.232422	332.634979	3.064776	1.874288	1.816118	1.980334	3.191795	2.521968	1160.848633	74.866600	65.481354	95.572632	46.000000	123.386871	2.091269	5788.534668		1
686.379211	165.981659	2.537692	1.287716	1.353719	1.518198	2.836564	2.220060	344.899078	19.396183	22.579748	32.976028	92.000000	38.281662	1.582991	5521.542480		1
1284.758301	199.452148	2.805011	1.592804	1.557449	1.851652	3.108821	2.299839	638.279907	39.156544	36.095192	71.064316	111.000000	129.947906	2.113769	9998.000000		1
473.241516	109.906075	2.441955	1.309626	1.218853	1.401110	2.675083	2.041022	276.665405	20.399796	16.552078	25.183170	166.000000	28.918144	1.461170	3742.988770		1
1167.144531	427.254791	2.987370	1.803078	1.676690	1.841754	3.067125	2.630687	971.337952	63.544479	47.499638	69.463150	221.000000	103.280045	2.014016	7820.358887		1
353.655518	49.707462	2.288312	1.180873	0.844418	1.091628	2.548580	1.696422	194.228302	15.166080	6.989041	12.348887	258.000000	16.184580	1.209101	5863.230469		1
1204.338257	364.464569	3.089329	1.867394	1.738031	1.965456	3.080749	2.561655	1228.367920	73.687584	54.705486	92.354095	299.000000	94.288231	1.974458	3963.147705		1
533.169983	116.162643	2.504363	1.337985	1.304381	1.556243	2.726866	2.065067	319.420807	21.776331	20.154922	35.995056	378.000000	39.143414	1.592659	4556.041992		1
270.989502	28.094313	2.189437	0.989492	1.183197	1.189235	2.432952	1.448618	154.680984	9.760957	15.247453	15.460904	403.000000	17.219866	1.236030	5569.470703		0
644.746094	176.510818	2.480438	1.247881	1.187671	1.339700	2.809389	2.246771	302.299774	17.696236	15.405325	21.862534	438.000000	62.492096	1.795825	9998.000000		1
955.341125	199.624359	2.754050	1.621340	1.537311	1.687140	2.980159	2.300214	567.609619	41.815742	34.459690	48.656452	494.000000	53.986439	1.732285	4295.472168		1
1325.891479	404.308624	2.958464	1.734357	1.659921	1.851255	3.122508	2.606713	908.791138	54.244686	45.700554	70.999474	532.000000	78.918228	1.897177	4969.296875		1
1274.559937	223.950531	2.598409	1.398653	1.371601	1.543731	3.105360	2.350152	396.651672	25.041069	23.528862	34.972878	674.000000	36.860874	1.566566	4020.145264		1
1384.153076	418.458649	3.071868	1.871321	1.822565	2.020641	3.141184	2.621653	1179.961670	74.356880	66.460655	104.867401	696.000000	125.905006	2.100043	5128.235352		1
1718.386108	471.400055	3.141062	1.924592	1.812067	2.009049	3.235121	2.673390	1383.764893	84.060509	64.873505	102.105469	728.000000	112.990952	2.053044	4438.126953		1
1018.528076	191.995880	2.564917	1.373482	1.205287	1.495577	3.007973	2.283292	367.211731	23.630997	16.043045	31.302355	761.000000	55.806786	1.746687	9998.000000		1
305.962158	83.482796	2.050970	0.869314	0.590916	1.101610	2.485668	1.921597	112.452797	7.401411	3.898665	12.636004	790.000000	9.955043	0.998043	1012.895020		1
605.118896	92.659538	2.449925	1.293228	1.258019	1.424874	2.781841	1.966890	281.789581	19.643932	18.114195	26.599514	816.000000	33.797497	1.528885	4838.305664		1
1429.720703	210.323654	2.912911	1.736934	1.673175	1.919597	3.155251	2.322888	818.297180	54.567535	47.116737	83.099174	879.000000	111.088600	2.045670	7076.160156		1
2191.315186	327.773590	3.029369	1.837087	1.835487	1.990752	3.340705	2.515574	1069.964111	68.720619	68.467880	97.892975	915.000000	128.842880	2.110060	6124.457031		1
2394.166992	502.253265	3.123613	1.933217	1.912704	2.118453	3.379154	2.700923	1329.268066	85.746559	81.790672	131.356949	958.000000	124.486221	2.095121	2969.436279		1
1089.132080	131.521927	2.622950	1.477143	1.326465	1.539245	3.037081	2.118998	419.710754	30.001522	21.206289	34.613491	989.000000	35.962543	1.555850	4325.944824		1
576.764526	187.622284	2.494383	1.322566	1.254891	1.380011	2.760998	2.273284	312.164307	21.016754	17.984192	23.988945	1051.000000	28.786339	1.459186	5838.182617		1
1333.049316	358.749451	2.863156	1.688036	1.539382	1.803213	3.124846	2.554791	729.719910	48.756912	34.624390	63.564243	1094.000000	69.454010	1.841697	3968.347900		1
406.213959	102.080116	2.221933	1.113756	0.957528	1.371849	2.608755	2.008941	166.699158	12.994392	9.068337	23.542316	1103.000000	19.332272	1.286283	3771.271240		1
593.087708	79.741608	2.340924	1.108237	1.107391	1.331926	2.773119	1.901685	219.242142	12.830291	12.805337	21.474640	1116.000000	21.423666	1.330894	4338.725586		1
459.200500	137.685989	2.447206	1.226730	1.141965	1.342130	2.662002	2.138890	280.031189	16.855047	13.866446	21.985191	1143.000000	29.783329	1.473973	6173.137207		1
473.236237	41.112461	2.276249	1.198184	1.131428	1.240351	2.675078	1.613973	188.907257	15.782798	13.534051	17.392069	1162.000000	15.808632	1.198894	3964.713867		1
1095.361938	254.203629	2.850330	1.671788	1.632986	1.848307	3.039558	2.405182	708.484375	46.966488	42.952274	70.519150	1189.000000	88.722397	1.948033	5845.493652		1
1145.943604	182.184540	2.784974	1.562745	1.441762	1.796034	3.059163	2.260512	609.500488	36.537987	27.654274	62.522221	1212.000000	77.524147	1.889437	8811.826172		1
1552.386719	277.653290	2.748763	1.561545	1.477231	1.679554	3.191000	2.443503	560.741821	36.437210	30.007551	47.813828	1253.000000	76.335365	1.882726	9877.642578		1
444.648407	101.454208	2.781561	1.590928	1.547380	1.758251	2.648017	2.006270	604.728699	38.987770	35.267941	57.312740	1377.000000	63.102074	1.800044	3841.352051		1
776.439819	38.130810	2.547015	1.367273	1.408657	1.488099	2.890108	1.581276	352.383209	23.295567	25.624607	30.767967	1389.000000	29.354794	1.467679	3245.230225		0
1604.756958	271.571960	3.080012	1.853546	1.721538	1.984031	3.205409	2.433885	1202.297852	71.375031	52.666874	96.389709	1430.000000	100.524162	2.002270	3378.083008		1
382.372070	91.408936	2.176733	1.035941	1.085191	1.171243	2.582486	1.960989	150.221863	10.862792	12.167218	14.833486	1451.000000	13.600765	1.133563	5396.110352		1
1156.594727	214.068192	2.711925	1.545054	1.535885	1.667439	3.063181	2.330552	515.140076	35.079521	34.346695	46.498501	1481.000000	113.661530	2.055614	9998.000000		1
1908.415771	319.492340	3.012781	1.808818	1.695663	1.851393	3.280673	2.504460	1029.865845	64.389862	49.620739	71.021950	1513.000000	82.995949	1.919057	4606.849609		1
706.121521	102.235107	2.639575	1.465878	1.311598	1.528307	2.848879	2.009600	436.088623	29.233280	20.492666	33.752617	1552.000000	32.698940	1.514534	3886.285156		1
309.655457	107.856483	2.267555	1.187978	1.058625	1.424219	2.490879	2.032846	185.163513	15.416225	11.445251	26.559467	1562.000000	36.080818	1.557276	5765.202148		1
788.051025	367.081177	2.807650	1.639226	1.469277	1.761781	2.896554	2.564762	642.170471	43.573902	29.462982	57.780491	1596.000000	58.826965	1.769576	4658.222656		1
1423.827881	196.452805	2.930497	1.715260	1.663019	1.851047	3.153457	2.293258	852.113159	51.911053	46.027718	70.965492	1664.000000	76.289505	1.882465	4430.231934		1
1442.821045	181.462692	2.765677	1.585176	1.530549	1.660988	3.159212	2.258787	583.011169	38.474781	33.927258	45.812950	1737.000000	49.180698	1.691795	3999.030762		1
665.371704	186.106155	2.763948	1.571540	1.547726	1.604781	2.823064	2.269761	580.695374	37.285507	35.296009	40.251389	1785.000000	49.644951	1.695875	4642.892578		1
542.363953	91.179268	2.226189	0.993214	1.289298	1.346640	2.734291	1.959896	168.340775	9.844964	19.466934	22.214653	1805.000000	27.509808	1.439488	8133.090820		1
1032.929199	273.548981	2.707669	1.486417	1.409391	1.643166	3.014071	2.437035	510.116089	30.649065	25.667929	43.970982	1830.000000	44.781281	1.651096	4146.989746		1
632.128845	234.576874	2.767499	1.501820	1.498589	1.681331	2.800806	2.370285	585.463135	31.755571	31.520199	48.009911	1841.000000	54.198700	1.733989	4268.010742		1
556.591614	145.950439	2.279294	1.141522	1.015694	1.211964	2.745537	2.164205	190.236526	13.852311	10.367972	16.291592	1921.000000	21.206833	1.326476	4340.760254		1
728.227234	245.663742	2.439517	1.271662	1.244113	1.434346	2.862267	2.390341	275.116943	18.692263	17.543354	27.186047	1979.000000	40.145050	1.603632	9793.594727		1
842.000854	194.752869	2.397463	1.200091	1.167975	1.404041	2.925313	2.289484	249.725464	15.852272	14.722288	25.353661	2019.000000	25.138416	1.400338	3643.684082		1
1138.862305	218.838715	2.878894	1.726328	1.606976	1.771083	3.056471	2.340124	756.648254	53.251053	40.455379	59.031414	2092.000000	69.141068	1.839736	5512.865723		1
427.217896	102.551292	2.408719	1.234487	1.266181	1.332137	2.630649	2.010941	256.282501	17.158813	18.457850	21.485102	2111.000000	37.045822	1.568739	9475.107422		1
453.601074	90.036827	2.380801	1.122670	1.039895	1.114360	2.656674	1.954420	240.326004	13.263863	10.962131	13.012480	2123.000000	14.542211	1.162630	5524.388672		1
1216.123413	257.068268	2.727303	1.543481	1.673338	1.885458	3.084978	2.410048	533.706848	34.952751	47.134422	76.817207	2138.000000	74.064240	1.869609	3124.490479		1
763.696777	162.439423	2.450750	1.263437	1.141239	1.456813	2.882921	2.210691	282.325256	18.341581	13.843287	28.629459	2170.000000	69.823120	1.843999	9998.000000		1
410.693726	139.882553	2.317206	1.119317	0.995663	1.134564	2.613518	2.145764	207.589737	13.161848	9.900622	13.632152	2202.000000	13.463778	1.129167	2965.712646		1
442.324158	86.077515	2.153180	1.089227	1.079639	1.151467	2.645741	1.934890	142.291809	12.280811	12.012659	14.173167	2212.000000	14.231802	1.153260	5239.146484		1
650.700134	206.112793	2.644619	1.429643	1.373067	1.503053	2.813381	2.314105	441.182953	26.893259	23.608437	31.845846	2244.000000	35.793457	1.553804	4250.002441		1
650.950134	53.536774	2.319059	1.178852	1.106367	1.210933	2.813548	1.728652	208.477325	15.095649	12.775191	16.252983	2295.000000	17.557213	1.244456	4306.436035		1
844.680298	70.110847	2.610597	1.346568	1.301630	1.463386	2.926692	1.845785	407.941071	22.211020	20.027674	29.066025	2368.000000	29.545700	1.470494	3467.130371		1
522.737854	162.492249	2.514155	1.223942	1.213513	1.428366	2.718284	2.210833	326.704742	16.747204	16.349806	26.814243	2400.000000	33.036190	1.518990	4403.248535		1
253.863541	160.465546	2.472540	1.333983	1.258121	1.373347	2.404600	2.205382	296.852020	21.576614	18.118467	23.623650	2421.000000	37.323265	1.571980	8556.674805		1
371.588409	89.734337	2.090043	0.804725	0.850977	1.036801	2.570062	1.952959	123.038971	6.378592	7.095407	10.884313	2432.000000	13.219549	1.121217	4881.741699		1
519.086609	124.777130	2.418674	1.156759	1.230891	1.329064	2.715240	2.096135	262.225037	14.346931	17.017311	21.333616	2445.000000	23.823206	1.377000	4388.269043		1
293.726593	73.239838	1.987222	1.071981	1.012742	1.038339	2.467943	1.864747	97.100571	11.802681	10.297740	10.922922	2475.000000	9.829135	0.992515	4222.870117		1
491.033936	119.427505	2.608226	1.409469	1.349502	1.589004	2.691112	2.077104	405.719757	25.672560	22.361546	38.815365	2490.000000	43.187805	1.635361	6310.431152		1
739.236633	140.172745	2.528170	1.388780	1.372537	1.516499	2.868783	2.146664	337.419464	24.478254	23.579609	32.847225	2510.000000	35.976639	1.556021	5237.244629		1
512.691223	99.338821	2.404287	1.296875	1.259994	1.386173	2.709856	1.997119	253.680511	19.809549	18.196766	24.331760	2537.000000	25.274279	1.402679	5142.355469		1
436.425476	209.385513	2.564598	1.390030	1.316419	1.505783	2.639910	2.320947	366.942474	24.548765	20.721371	32.046680	2564.000000	35.480885	1.549994	6838.287598		1
597.315796	142.969147	2.377685	1.199385	1.209550	1.393756	2.776204	2.155242	238.607941	15.826519	16.201317	24.760302	2586.000000	24.915411	1.396468	5006.673340		1
526.754150	176.898758	2.491593	1.297585	1.147727	1.437878	2.721608	2.247725	310.165466	19.841970	14.051628	27.408043	2605.000000	29.976238	1.476777	6792.759766		1
405.771484	89.223633	2.380430	1.230856	1.072760	1.305671	2.608282	1.950480	240.120941	17.015955	11.823883	20.214853	2629.000000	27.839310	1.444659	6957.066406		1
1424.640503	415.416351	3.154275	1.977012	1.866632	2.080929	3.153705	2.618484	1426.510864	94.844437	73.558296	120.483902	2658.000000	0.000000	0.000000	0.000000		1
452.714630	118.122322	2.406127	1.332685	1.246125	1.347715	2.655824	2.072332	254.757751	21.512211	17.624846	22.269753	2741.000000	26.302164	1.419991	5074.534668		1
553.094910	118.388634	2.492348	1.291593	1.022588	1.374973	2.742800	2.073310	310.705200	19.570107	10.533871	23.712248	2765.000000	23.428270	1.369740	4364.523926		1
392.537720	116.346474	2.342692	1.174990	1.154852	1.329247	2.593881	2.065753	220.136353	14.962012	14.284085	21.342600	2793.000000	23.590096	1.372730	4581.236328		1
762.846130	216.906631	2.470116	1.323394	1.238317	1.420162	2.882437	2.336273	295.199982	21.056881	17.310778	26.312475	2826.000000	28.873095	1.460493	4312.780762		1
462.741333	112.581558	2.162797	0.973842	0.923769	1.173550	2.665338	2.051467	145.478058	9.415465	8.390131	14.912502	2864.000000	13.203245	1.120681	3538.329346		1
1309.276367	556.395447	3.108677	1.890280	1.877854	2.016844	3.117031	2.745384	1284.330322	77.674843	75.483833	103.954742	2898.000000	111.869049	2.048710	3588.685547		1
606.331970	199.309540	2.672740	1.541922	1.337275	1.566403	2.782711	2.299528	470.695831	34.827499	21.740755	36.847103	2948.000000	38.226013	1.582359	3949.538818		1
999.746216	113.178673	2.691524	1.489972	1.424176	1.685652	2.999890	2.053765	491.499969	30.900927	26.556791	48.489956	2965.000000	49.487530	1.694496	4450.888672		1
1159.210938	267.881470	2.741183	1.547979	1.505180	1.712013	3.064162	2.427943	551.039185	35.316650	32.002201	51.524395	2997.000000	43.103024	1.634508	4084.231934		1
512.797913	110.352257	2.209030	0.910055	0.650837	1.165884	2.709946	2.042781	161.819046	8.129326	4.475455	14.651577	3017.000000	12.811590	1.107603	5551.330078		1
652.373535	138.989502	2.606279	1.391182	1.353393	1.590025	2.814496	2.142982	403.905212	24.613968	22.562820	38.906715	3040.000000	35.027088	1.544404	3977.132324		1
365.656586	55.806843	2.343616	1.078996	1.098312	1.345380	2.563073	1.746687	220.605255	11.994891	12.540419	22.150330	3067.000000	25.552553	1.407434	5238.956055		1
927.685852	228.546890	2.797867	1.639914	1.589276	1.763345	2.967401	2.358975	627.866028	43.642899	38.839680	57.988873	3122.000000	125.748421	2.099503	9998.000000		1
877.845703	158.959839	2.700153	1.529790	1.568108	1.689113	2.943418	2.201288	501.364166	33.868008	36.992043	48.877930	3164.000000	54.618000	1.737336	3945.054932		1
1295.545044	324.716187	2.927065	1.740243	1.618472	1.847650	3.112453	2.511504	845.406006	54.984818	41.540524	70.412460	3185.000000	71.721169	1.855647	4437.069824		1
1721.487549	283.785004	2.847164	1.667855	1.582822	1.814957	3.235904	2.452989	703.338196	46.543098	38.266762	65.306633	3266.000000	82.395447	1.915903	5412.925781		1
521.415283	59.500359	2.477482	1.311134	1.311169	1.434422	2.717184	1.774520	300.249207	20.470747	20.472424	27.190798	3294.000000	27.853483	1.444880	4257.665039		1
705.549133	120.254959	2.526475	1.354900	1.307793	1.524496	2.848527	2.080103	336.105225	22.641237	20.313873	33.457672	3324.000000	66.388443	1.822093	9998.000000		1
451.239716	82.334763	2.274244	1.106055	0.936303	1.263253	2.654407	1.915583	188.037323	12.766008	8.635804	18.333836	3376.000000	20.614286	1.314168	4995.166504		1
587.525269	184.351746	2.521382	1.383430	1.316448	1.518335	2.769027	2.265647	332.186279	24.178560	20.722769	32.986370	3410.000000	31.609701	1.499820	3793.712158		1
531.509705	133.085648	2.393300	1.218999	1.233978	1.318770	2.725511	2.124131	247.343155	16.557669	17.138691	20.833885	3426.000000	19.717100	1.294843	4762.924316		1
328.771301	91.294739	2.181969	1.010771	0.941405	1.153769	2.516894	1.960446	152.044022	10.251105	8.737859	14.248510	3459.000000	13.851158	1.141486	4610.943848		1
659.223145	233.879425	2.611304	1.404467	1.319595	1.350940	2.819032	2.368992	408.605530	25.378536	20.873493	22.435732	3499.000000	31.495382	1.498247	7588.133301		1
1057.956299	170.440155	2.660306	1.478088	1.346519	1.591425	3.024468	2.231572	457.410461	30.066883	22.208464	39.032368	3510.000000	55.853382	1.747049	9998.000000		1
2197.668213	633.283752	3.099475	1.907815	1.803462	2.040672	3.341962	2.801598	1257.403564	80.875145	63.600777	109.817513	3563.000000	105.887497	2.024845	4296.235840		1
465.631439	85.969109	2.334915	1.228104	1.106666	1.301097	2.668042	1.934342	216.229706	16.908470	12.783976	20.003078	3593.000000	19.252399	1.284485	3970.214355		1
467.143158	178.189011	2.683255	1.535994	1.367441	1.585686	2.669450	2.250881	482.230988	34.355320	23.304590	38.520020	3648.000000	40.081398	1.602943	4649.092773		1
1293.755493	246.948517	2.706199	1.498301	1.395586	1.574992	3.111852	2.392606	508.392029	31.499317	24.864870	37.583084	3661.000000	37.678783	1.576097	4273.935547		1
505.719452	148.339005	2.540705	1.364918	1.186282	1.415620	2.703910	2.171255	347.300293	23.169556	15.356134	26.038734	3683.000000	28.495033	1.454769	3513.350830		1
1286.257935	246.263931	2.839276	1.628089	1.537469	1.718302	3.109328	2.391401	690.677979	42.470673	34.472225	52.275986	3698.000000	52.029621	1.716251	3940.110840		1
1493.610718	256.748047	2.813043	1.609252	1.474002	1.741790	3.174237	2.409507	650.193909	40.667912	29.785316	55.181061	3721.000000	52.137722	1.717152	3988.687500		1
493.986786	92.316521	2.215998	1.082175	0.930398	1.286397	2.693715	1.965279	164.436432	12.083011	8.519176	19.337370	3832.000000	16.500074	1.217486	5141.850098		1
1840.182983	278.342041	2.944635	1.753716	1.631826	1.846588	3.264861	2.444579	880.309326	56.717346	42.837643	70.240654	3897.000000	79.757797	1.901773	6955.187012		1
932.100525	242.791199	2.767917	1.570387	1.486710	1.632382	2.969463	2.385233	586.025879	37.186607	30.669706	42.892544	3911.000000	79.310936	1.899333	9998.000000		1
1250.885864	394.884583	2.975810	1.740474	1.713316	1.909497	3.097218	2.596470	945.822937	55.014164	51.679234	81.188934	3926.000000	165.738922	2.219424	9998.000000		1
1097.343872	254.144226	2.687726	1.444149	1.369871	1.665847	3.040343	2.405080	487.221436	27.806677	23.435352	46.328331	3954.000000	40.489712	1.607345	4548.597168		1
1105.120117	210.241394	2.607720	1.467952	1.401055	1.501360	3.043410	2.322718	405.247009	29.373226	25.179977	31.721992	3982.000000	47.331306	1.675148	7788.660645		1
1091.004639	337.658325	2.742300	1.574808	1.536642	1.729230	3.037827	2.528477	552.459167	37.567116	34.406586	53.608044	4004.000000	53.509670	1.728432	4553.021484		1
353.196930	96.382484	2.225396	1.036130	0.961898	1.316182	2.548017	1.983998	168.033417	10.867503	9.160050	20.710072	4113.000000	23.287447	1.367122	5301.327637		1
1025.541748	146.672318	2.642815	1.481607	1.407873	1.457768	3.010953	2.166348	439.354370	30.311440	25.578371	28.692465	4127.000000	32.098312	1.506482	3615.713867		1
593.149597	120.204529	2.437910	1.287790	1.194975	1.376065	2.773164	2.079921	274.100861	19.399496	15.666610	23.771940	4156.000000	34.199112	1.534015	9889.572266		1
540.421814	202.673538	2.523907	1.330570	1.247029	1.351200	2.732733	2.306797	334.123474	21.407682	17.661539	22.449146	4186.000000	26.571642	1.424418	5904.805664		1
559.982910	67.755295	2.642020	1.355228	1.378657	1.537787	2.748175	1.830943	438.550629	22.658325	23.914240	34.497459	4209.000000	37.555931	1.574679	3913.432861		1
470.177246	105.002754	2.481089	1.299250	1.271751	1.483789	2.672262	2.021201	302.753052	19.918192	18.696096	30.464161	4227.000000	33.760029	1.528403	5083.265137		1
424.792633	89.550674	2.261043	1.219453	0.973390	1.225147	2.628177	1.952069	182.407730	16.574997	9.405684	16.793718	4253.000000	23.405724	1.369322	6220.410156		1
309.871918	31.402613	2.250551	1.046343	0.982577	1.085553	2.491182	1.496966	178.053894	11.126113	9.606757	12.177360	4270.000000	12.122282	1.083584	3616.653076		1
501.905182	169.652786	2.382000	1.157276	1.105570	1.245306	2.700622	2.229561	240.990799	14.364020	12.751754	17.591627	4284.000000	18.647015	1.270609	4675.818359		1
500.555084	75.637032	2.415939	1.303904	1.393599	1.433012	2.699452	1.878734	260.578674	20.132801	24.751356	27.102678	4344.000000	37.593330	1.575111	5377.731445		1
990.869934	184.776337	2.789284	1.593058	1.522959	1.766175	2.996017	2.266646	615.579224	39.179459	33.339527	58.368019	4370.000000	66.763069	1.824536	4551.816895		1
1868.636230	248.433090	2.721797	1.555033	1.555318	1.744087	3.271525	2.395210	526.983887	35.894958	35.918514	55.473686	4406.000000	57.764732	1.761663	3946.058350		1
499.298340	79.606331	2.166957	1.002736	1.044720	1.161898	2.698360	1.900948	146.877945	10.063207	11.084588	14.517700	4424.000000	13.408316	1.127374	5327.345215		1
1630.839355	391.297363	3.039100	1.876928	1.768491	2.019878	3.212411	2.592507	1094.208374	75.323128	58.680054	104.683533	4447.000000	133.949615	2.126941	4510.216309		1
1049.932373	143.743286	2.681382	1.497571	1.336515	1.493715	3.021161	2.157588	480.155731	31.446413	21.702745	31.168440	4523.000000	37.021603	1.568455	3787.933838		1
1107.897461	380.562714	2.855905	1.595255	1.331743	1.529377	3.044500	2.580426	717.636780	39.378098	21.465576	33.835865	4551.000000	101.178810	2.005090	9998.000000		1
369.518433	96.566345	2.148893	0.997857	0.831078	1.197930	2.567636	1.984826	140.894073	9.950771	6.777626	15.773575	4570.000000	16.059649	1.205736	4875.678223		1
807.494507	193.640732	2.569365	1.379937	1.217275	1.447185	2.907140	2.286997	370.991974	23.984871	16.492067	28.001722	4639.000000	39.602402	1.597722	6220.410156		1
867.519043	139.286560	2.640208	1.458859	1.295000	1.614695	2.938279	2.143909	436.724670	28.764654	19.724226	41.180817	4743.000000	38.773296	1.588533	4126.155273		1
382.869476	83.029778	2.316308	1.128135	0.972876	1.346637	2.583051	1.919234	207.161011	13.431836	9.394544	22.214533	4755.000000	21.154890	1.325411	6059.843262		1
1005.679138	202.079926	2.700696	1.507494	1.434755	1.597995	3.002460	2.305523	501.991272	32.173210	27.211679	39.627365	4776.000000	98.585983	1.993815	9998.000000		1
2140.263184	428.516724	3.032609	1.841239	1.746066	1.883737	3.330467	2.631968	1077.974487	69.380737	55.727066	76.513359	4825.000000	100.170975	2.000742	7189.664062		1
929.002686	228.969391	2.741959	1.569363	1.562104	1.659002	2.968017	2.359777	552.025635	37.099087	36.484085	45.603889	4844.000000	45.728981	1.660192	3711.360840		1
490.075500	197.495911	2.581120	1.373436	1.183984	1.514264	2.690263	2.295558	381.171143	23.628481	15.275082	32.678612	4883.000000	31.191603	1.494038	6185.497070		1
950.634949	186.953384	2.623305	1.427025	1.156318	1.480333	2.978014	2.271733	420.053802	26.731594	14.332357	30.222681	4936.000000	47.526863	1.676939	8445.460938		1
1528.908081	350.978577	3.073522	1.881896	1.789261	1.972723	3.184381	2.545281	1184.463257	76.189590	61.554661	93.912453	4968.000000	99.581604	1.998179	4052.775635		1
232.912704	83.917961	1.805743	0.650872	0.791067	0.844636	2.367193	1.923855	63.935608	4.475815	6.181111	6.992555	5033.000000	7.775873	0.890749	5901.562500		1
940.354614	137.104294	2.490738	1.286390	1.204011	1.388151	2.973292	2.137051	309.555054	19.337049	15.995970	24.442799	5049.000000	34.096470	1.532709	6871.349609		1
1329.152710	172.016434	2.937985	1.792922	1.723345	1.906039	3.123575	2.235570	866.931763	62.075714	52.886517	80.544983	5179.000000	94.172401	1.973924	5289.929688		1
725.146301	151.368820	2.509350	1.284894	1.226338	1.601560	2.860426	2.180037	323.109344	19.270531	16.839834	39.953972	5190.000000	38.150181	1.581497	3730.174805		1
266.099731	78.692078	1.985259	0.695839	0.790536	0.284308	2.425045	1.895931	96.662689	4.964086	6.173565	1.924458	5201.000000	2.223049	0.346949	3616.653076		1
1300.165161	236.272034	2.708306	1.488061	1.278362	1.495602	3.113998	2.373412	510.864227	30.765293	18.982895	31.304152	5231.000000	32.347424	1.509840	3947.466064		1
1095.475586	110.078278	2.701955	1.534483	1.473923	1.711562	3.039603	2.041702	503.448761	34.236015	29.779886	51.470932	5286.000000	54.740219	1.738307	4276.777344		1
516.737854	89.675049	2.315850	1.151575	1.060058	1.307126	2.713270	1.952672	206.942520	14.176681	11.483063	20.282728	5324.000000	21.461561	1.331661	4479.691895		1
469.792267	220.760574	2.569620	1.439334	1.263937	1.509575	2.671906	2.343921	371.210297	27.500074	18.362703	32.327690	5340.000000	32.344189	1.509796	3869.052734		1
1296.440552	291.221710	2.847871	1.668648	1.629962	1.792730	3.112753	2.464224	704.484131	46.628185	42.654259	62.048363	5366.000000	92.615936	1.966686	9998.000000		1
290.482727	60.533001	2.002403	0.857480	0.959810	1.034451	2.463120	1.781992	100.554726	7.202453	9.116130	10.825580	5441.000000	12.632845	1.101501	4918.531738		1
509.290955	141.065247	2.295629	1.093891	0.952922	1.310503	2.706966	2.149420	197.527893	12.413410	8.972672	20.441040	5461.000000	20.308590	1.307680	4477.604980		1
734.164246	181.768646	2.602016	1.414323	1.268123	1.420308	2.865793	2.259519	399.959656	25.961075	18.540579	26.321341	5474.000000	30.497137	1.484259	4735.531250		1
916.357361	206.973938	2.520536	1.342127	1.303697	1.394719	2.962065	2.315916	331.539948	21.985031	20.123219	24.815241	5547.000000	41.087208	1.613707	9998.000000		1
1004.003906	261.225891	2.546234	1.389574	1.336400	1.439935	3.001735	2.417016	351.750275	24.523012	21.696995	27.538166	5577.000000	28.421677	1.453650	4557.468750		1
767.557556	77.345444	2.568890	1.332867	1.069981	1.233450	2.885111	1.888435	370.586731	21.521235	11.748460	17.117889	5630.000000	17.224825	1.236155	3395.895996		1
715.305481	190.572433	2.668727	1.466365	1.353214	1.615856	2.854491	2.280060	466.366089	29.266102	22.553476	41.291096	5661.000000	43.923248	1.642694	4291.781738		1
208.240646	63.369598	1.865780	0.840184	0.720589	0.943604	2.318566	1.801881	73.414116	6.921245	5.255197	8.782218	5710.000000	7.205343	0.857655	5852.582031		1
1059.747070	333.309113	2.955308	1.749575	1.699095	1.950875	3.025202	2.522847	902.209961	56.179123	50.014423	89.304840	5730.000000	94.438400	1.975149	3623.778320		1
822.177856	157.988373	2.484497	1.347195	1.271234	1.477794	2.914966	2.198625	305.138611	22.243082	18.673857	30.046520	5795.000000	30.788378	1.488387	4839.158691		1
841.551270	236.145065	2.792821	1.591860	1.560887	1.713450	2.925081	2.373179	620.612854	39.071457	36.382072	51.695206	5836.000000	58.138920	1.764467	5231.816406		1
646.806213	224.722885	2.613924	1.419204	1.346453	1.489354	2.810774	2.351647	411.078064	26.254501	22.205111	30.857006	5850.000000	44.522713	1.648582	9998.000000		1
678.861023	161.740982	2.441640	1.309924	1.124140	1.264125	2.831781	2.208820	276.464722	20.413811	13.308821	18.370689	5907.000000	20.307699	1.307661	4150.291504		1
1904.193604	330.397125	2.796915	1.609933	1.590440	1.822211	3.279711	2.519036	626.490601	40.731754	38.943928	66.406593	5955.000000	105.057297	2.021426	9998.000000		1
518.392273	74.201843	2.412223	1.194808	1.210268	1.332134	2.714658	1.870415	258.358704	15.660581	16.228107	21.484941	6065.000000	22.083088	1.344060	4111.392578		1
484.899017	89.888023	2.389977	1.172324	1.270853	1.305500	2.685651	1.953702	245.458191	14.870459	18.657486	20.206907	6082.000000	24.346037	1.386428	6031.358398		1
853.000183	206.106323	2.776317	1.543796	1.565968	1.871442	2.930949	2.314091	597.471619	34.978065	36.810173	74.377563	6135.000000	78.761963	1.896317	4296.077637		1
545.294373	155.655212	2.494318	1.340338	1.277245	1.446133	2.736631	2.192164	312.117828	21.894676	18.934103	27.934006	6188.000000	30.000343	1.477126	5582.599609		1
1535.454834	372.266296	2.911003	1.752170	1.572860	1.855588	3.186237	2.570854	814.709534	56.515873	37.398979	71.711418	6238.000000	70.335396	1.847174	3588.779541		1
507.932709	101.134911	2.417484	1.224632	1.188602	1.390532	2.705806	2.004901	261.507629	16.773834	15.438385	24.577194	6268.000000	24.199739	1.383811	3705.321533		1
425.571442	163.515625	2.162330	1.033163	1.024701	1.046133	2.628973	2.213559	145.321503	10.793518	10.585257	11.120722	6278.000000	11.187559	1.048735	4259.558105		1
444.618866	186.919647	2.605300	1.473900	1.423859	1.502556	2.647988	2.271655	402.995514	29.778328	26.537426	31.809433	6333.000000	60.228413	1.779801	9998.000000		1
801.616272	99.028305	2.660502	1.476857	1.327799	1.494931	2.903966	1.995759	457.616486	29.981758	21.271530	31.255800	6348.000000	36.398811	1.561087	4345.694824		1
546.975342	81.875443	2.263785	1.146799	1.188303	1.318521	2.737968	1.913154	183.563141	14.021643	15.427764	20.821947	6381.000000	22.180634	1.345974	4210.598633		1
723.415039	211.949005	2.674379	1.452258	1.415475	1.586169	2.859388	2.326231	472.474823	28.330723	26.030069	38.562862	6394.000000	46.237499	1.664994	5026.669434		1
349.267273	29.943029	1.902406	0.675652	0.289138	0.682048	2.543158	1.476296	79.874161	4.738616	1.945979	4.808928	6406.000000	1.124948	0.051133	5960.667480		0
381.349518	113.486076	2.139802	1.073061	0.849739	1.099375	2.581323	2.054943	137.975510	11.832067	7.075204	12.571163	6426.000000	17.154762	1.234385	6220.410156		1
294.368774	9.931566	2.206822	1.122458	0.986727	1.180917	2.468892	0.997018	160.998489	13.257394	9.698990	15.167598	6467.000000	14.262197	1.154186	2965.712646		0
548.219788	182.041321	2.525922	1.349208	1.130324	1.525213	2.738955	2.260170	335.676971	22.346413	13.499713	33.513012	6512.000000	42.746429	1.630900	5818.406738		1
976.843628	189.910599	2.693735	1.464827	1.470954	1.581408	2.989825	2.278549	494.008820	29.162649	29.576975	38.142429	6574.000000	42.343174	1.626783	4623.783203		1
2914.548828	742.039307	3.382308	2.195434	2.114810	2.342529	3.464571	2.870427	2411.616699	156.831680	130.259705	220.053787	6632.000000	182.661026	2.261646	3107.392822		1
276.514069	29.064348	2.256968	1.179195	1.047786	1.207126	2.441717	1.463361	180.703918	15.107587	11.163125	16.111120	6674.000000	17.391157	1.240328	4787.666992		0
544.281006	97.296295	2.666345	1.470098	1.350284	1.508121	2.735823	1.988096	463.814728	29.518721	22.401873	32.219685	6707.000000	63.507645	1.802826	9998.000000		1
724.643188	177.433029	2.489983	1.356605	1.348734	1.369613	2.860124	2.249034	309.017151	22.730274	22.322058	23.421417	6773.000000	24.668045	1.392135	5015.089355		1
1056.031860	213.246414	2.723243	1.501185	1.507559	1.708072	3.023677	2.328882	528.741150	31.709175	32.177963	51.058922	6788.000000	49.893936	1.698048	3927.820068		1
2615.241455	471.838470	3.051403	1.839784	1.781004	1.946379	3.417512	2.673793	1125.647827	69.148758	60.395412	88.385117	6851.000000	116.683327	2.067009	6526.234863		1
710.649475	132.728333	2.478220	1.291395	1.217957	1.390546	2.851655	2.122964	300.760193	19.561163	16.517981	24.577953	6958.000000	24.318344	1.385934	3877.499756		1
302.998840	191.170776	2.429284	1.262033	1.147521	1.180856	2.481441	2.281421	268.710358	18.282410	14.044961	15.165482	6978.000000	21.018841	1.322609	5636.722168		1
420.606262	66.809380	1.953645	0.912793	1.105797	1.116894	2.623876	1.824837	89.876282	8.180753	12.758422	13.088621	7022.000000	14.413366	1.158765	3616.653076		1
621.350525	27.522753	2.410393	1.253045	1.258152	1.373752	2.793337	1.439692	257.272614	17.907930	18.119745	23.645689	7100.000000	27.648556	1.441672	5515.516602		0
437.121246	193.630753	2.185849	1.148320	0.996719	1.226854	2.640602	2.286974	153.408463	14.070833	9.924739	16.859879	7110.000000	26.834869	1.428699	7716.068848		1
616.619690	143.804657	2.402253	1.248909	1.238379	1.294859	2.790017	2.157773	252.495224	17.738199	17.313253	19.717836	7135.000000	23.144117	1.364441	5085.215332		1
1455.531982	553.431641	2.991184	1.803483	1.729739	1.960129	3.163022	2.743064	979.904602	63.603771	53.670967	91.228104	7174.000000	85.228836	1.930587	4259.344727		1
349.609924	77.921196	2.352500	1.208621	1.249197	1.304128	2.543584	1.891656	225.164398	16.166700	17.749939	20.143183	7199.000000	29.262774	1.466316	7044.808594		1
2155.205566	409.084106	2.989133	1.823993	1.627683	1.845968	3.333489	2.611813	975.287537	66.679535	42.430984	70.140320	7259.000000	76.102722	1.881400	5311.190430		1
1341.620117	236.220520	2.866261	1.635240	1.629979	1.832834	3.127630	2.373318	734.955933	43.175789	42.655933	68.050919	7367.000000	140.315598	2.147106	9998.000000		1
637.863953	171.392410	2.477321	1.311515	1.330633	1.342192	2.804728	2.233992	300.138031	20.488714	21.410797	21.988306	7443.000000	31.785574	1.502230	8359.968750		1
167.820923	66.594254	2.250979	1.029449	1.072590	1.123626	2.224846	1.823437	178.229095	10.701605	11.819251	13.293089	7471.000000	21.506729	1.332574	6794.544922		1
495.438385	178.018875	2.125507	1.049825	0.856393	1.169009	2.694990	2.250466	133.508041	11.215670	7.184445	14.757384	7503.000000	24.518797	1.389499	9998.000000		1
809.548340	107.566528	2.413928	1.305632	1.234793	1.342480	2.908243	2.031677	259.374634	20.213057	17.170912	22.002918	7529.000000	20.813231	1.318339	5867.539062		1
505.458069	87.550873	2.163361	1.011039	0.963221	1.068769	2.703685	1.942261	145.666916	10.257453	9.188000	11.715719	7544.000000	10.348292	1.014869	6410.113770		1
389.361603	90.812775	1.993293	0.854405	0.976524	1.197041	2.590353	1.958147	98.467567	7.151625	9.473800	15.741314	7566.000000	14.423162	1.159060	5000.919922		1
1818.974609	483.095581	3.072290	1.890654	1.787785	2.012277	3.259827	2.684033	1181.108521	77.741760	61.345760	102.867279	7604.000000	108.961929	2.037275	4853.495117		1
824.764832	104.109856	2.579316	1.396024	1.369826	1.507505	2.916330	2.017492	379.591064	24.889944	23.432917	32.174007	7626.000000	30.857990	1.489368	3610.890381		1
616.111755	195.700699	2.495030	1.294565	1.243107	1.379581	2.789660	2.291592	312.629456	19.704502	17.502789	23.965187	7685.000000	25.266220	1.402540	3580.774902		1
428.644104	186.581100	2.555800	1.446475	1.241298	1.561051	2.632097	2.270868	359.583771	27.956005	17.430040	36.395805	7694.000000	46.839005	1.670608	5551.722656		1
744.881409	110.096245	2.459199	1.327788	1.276090	1.446969	2.872087	2.041773	287.871979	21.271011	18.883835	27.987827	7743.000000	25.532568	1.407094	3249.611572		1
1135.470459	279.736542	2.997540	1.817253	1.516018	1.837387	3.055176	2.446749	994.351746	65.652802	32.810852	68.768051	7756.000000	62.377563	1.795028	3678.054688		1
1405.869751	195.643402	2.735504	1.544960	1.519791	1.727790	3.147945	2.291465	543.880737	35.071976	33.097210	53.430565	7803.000000	50.606632	1.704207	3633.622070		1
525.262817	81.922035	2.392993	1.281544	1.145214	1.325514	2.720377	1.913401	247.168594	19.122480	13.970576	21.159933	7831.000000	23.394121	1.369107	5066.628906		1
530.611877	159.615891	2.348844	1.188997	1.130283	1.363686	2.724777	2.203076	223.277191	15.452439	13.498435	23.103914	7881.000000	24.653151	1.391872	3948.026123		1
1459.220947	295.388855	2.824626	1.664514	1.599395	1.722672	3.164121	2.470394	667.768372	46.186390	39.755333	52.804585	7906.000000	57.689117	1.761094	3915.434082		1
1078.000122	336.397888	2.860809	1.708279	1.669217	1.883603	3.032619	2.526853	725.786255	51.083279	46.689312	76.489685	7986.000000	74.387642	1.871501	3598.137207		1
510.814972	254.355911	2.611291	1.497666	1.350404	1.534124	2.708264	2.405442	408.593231	31.453321	22.408022	34.207748	8038.000000	49.545063	1.695000	8282.340820		1
1417.411011	382.212616	2.732347	1.543068	1.310669	1.525374	3.151496	2.582305	539.941711	34.919495	20.448866	33.525429	8055.000000	31.994823	1.505080	3161.976562		1
1862.464844	164.582611	2.820107	1.601656	1.393932	1.664808	3.270088	2.216384	660.857117	39.962795	24.770363	46.217651	8075.000000	51.589565	1.712562	4324.114258		1
635.845276	177.742142	2.514957	1.348006	1.247408	1.559542	2.803351	2.249790	327.308441	22.284645	17.676991	36.269516	8094.000000	34.305374	1.535362	4701.423828		1
1321.004150	218.149887	2.681379	1.487301	1.385808	1.599550	3.120904	2.338755	480.152222	30.711510	24.311277	39.769508	8121.000000	70.723465	1.849563	9998.000000		1
725.432495	149.375290	2.810329	1.656204	1.621932	1.746207	2.860597	2.174279	646.143921	45.311062	41.872761	55.745113	8208.000000	55.224953	1.742135	3944.127441		1
1681.097290	242.682846	2.834645	1.653659	1.590183	1.830647	3.225593	2.385039	683.352966	45.046303	38.920933	67.709145	8266.000000	107.771378	2.032503	9998.000000		1
981.563782	170.895844	2.717759	1.530768	1.504963	1.707252	2.991919	2.232732	522.106689	33.944386	31.986191	50.962696	8311.000000	54.756016	1.738432	4859.683105		1
2659.977539	466.814148	3.147359	1.926784	1.836351	2.019306	3.424878	2.669144	1403.974609	84.485809	68.604233	104.545746	8346.000000	101.682678	2.007247	4019.952148		1
1878.234009	433.369354	2.921640	1.710094	1.668130	1.819827	3.273750	2.636858	834.909973	51.297207	46.572567	66.043015	8373.000000	61.035736	1.785584	2619.060791		1
648.127808	135.935059	2.385174	1.194416	1.254564	1.355261	2.811661	2.133332	242.758301	15.646446	17.970657	22.660044	8416.000000	21.968781	1.341806	3331.688721		1
728.765747	148.468262	2.454812	1.258256	1.079584	1.392113	2.862588	2.171634	284.978180	18.124098	12.011142	24.666790	8461.000000	21.810829	1.338672	3980.582764		1
855.254333	124.678070	2.622306	1.475271	1.279511	1.510133	2.932095	2.095790	419.088684	29.872438	19.033163	32.369255	8508.000000	35.406376	1.549081	4031.724365		1
752.679138	318.456696	2.877253	1.679548	1.503842	1.817833	2.876610	2.503050	753.794739	47.813267	31.903780	65.740486	8525.000000	73.326836	1.865263	6964.668457		1
744.659119	210.669266	2.453360	1.219643	1.110203	1.357224	2.871958	2.323601	284.027130	16.582224	12.888505	22.762735	8540.000000	19.933422	1.299582	4068.315430		1
1216.696533	320.757812	2.847073	1.639798	1.553711	1.664886	3.085182	2.506177	703.190247	43.631279	35.785835	46.225998	8614.000000	83.097847	1.919590	9998.000000		1
2939.463135	697.418213	3.174310	1.988722	1.822787	2.061276	3.468268	2.843493	1493.861938	97.436485	66.494713	115.153198	8721.000000	162.107147	2.209802	9998.000000		1
1234.227539	177.510956	2.757174	1.618153	1.556251	1.790104	3.091395	2.249225	571.706970	41.510059	35.995735	61.674282	8817.000000	79.713882	1.901534	9998.000000		1
632.173767	196.580734	2.470787	1.249187	1.272222	1.522379	2.800837	2.293541	295.656128	17.749538	18.716379	33.295010	8836.000000	35.053505	1.544731	4332.196289		1
476.704559	49.941833	2.672208	1.497942	1.417317	1.575622	2.678249	1.698465	470.119110	31.473284	26.140709	37.637627	8851.000000	65.419426	1.815707	9998.000000		1
921.576172	303.161255	2.830753	1.600848	1.529441	1.718478	2.964531	2.481674	677.255493	39.888489	33.840816	52.297150	8908.000000	53.747066	1.730355	4482.746582		1
758.886475	295.697723	2.704893	1.507058	1.358267	1.564254	2.880177	2.470848	506.865356	32.140911	22.817436	36.665157	8931.000000	50.179821	1.700529	6481.970703		1
860.351624	179.185440	2.623334	1.461240	1.215567	1.570536	2.934676	2.253303	420.081757	28.922806	16.427345	37.199425	9003.000000	37.986111	1.579625	3479.335449		1
732.380859	206.202271	2.534693	1.336009	1.267615	1.417516	2.864737	2.314293	342.525391	21.677471	18.518898	26.152647	9031.000000	26.748583	1.427301	3914.125244		1
812.489441	164.370438	2.562918	1.422683	1.247177	1.501766	2.909818	2.215824	365.525452	26.465677	17.667568	31.751657	9048.000000	27.949287	1.446371	4340.042480		1
1538.335327	328.403564	2.863574	1.667780	1.615299	1.768254	3.187051	2.516408	730.421326	46.534996	41.238155	58.648109	9111.000000	103.505280	2.014962	9898.020508		1
724.966370	71.026627	2.493584	1.288956	1.363641	1.512957	2.860318	1.851421	311.590393	19.451641	23.101559	32.580471	9227.000000	37.266273	1.571316	5912.291016		1
658.711426	186.030975	2.543774	1.387453	1.291263	1.478947	2.818695	2.269585	349.763336	24.403549	19.555214	30.126375	9267.000000	30.788189	1.488384	5478.313965		1
1347.243286	388.955841	2.897923	1.675543	1.585343	1.753836	3.129446	2.589900	790.537842	47.374306	38.489597	56.733036	9280.000000	59.595428	1.775213	3608.944092		1
473.681671	187.903854	2.613493	1.406258	1.313137	1.565220	2.675487	2.273936	410.670013	25.483425	20.565414	36.746807	9310.000000	41.689117	1.620023	4907.044434		1
984.936523	197.417938	2.706710	1.544469	1.410511	1.620171	2.993408	2.295387	508.990845	35.032288	25.734249	41.703388	9343.000000	40.688965	1.609477	3604.358887		1
1007.293640	220.434204	2.681974	1.473444	1.283434	1.571730	3.003156	2.343279	480.810608	29.747026	19.205889	37.301796	9374.000000	35.129543	1.545673	3143.660889		1
756.138672	152.829605	2.518601	1.322313	1.222115	1.464004	2.878602	2.184207	330.066132	21.004536	16.676891	29.107430	9402.000000	35.015289	1.544258	5716.467773		1
1121.808472	203.524704	2.665019	1.479191	1.498074	1.563181	3.049919	2.308617	462.401398	30.143305	31.482866	36.574722	9419.000000	64.451096	1.809230	9724.322266		1
1364.658936	233.018585	2.829117	1.657333	1.633958	1.803559	3.135024	2.367391	674.709656	45.428928	43.048458	63.614952	9447.000000	65.820778	1.818363	3574.901123		1
632.380249	222.878647	2.735654	1.580385	1.553791	1.628979	2.800978	2.348068	544.069092	38.052631	35.792385	42.557793	9479.000000	57.123440	1.756814	9998.000000		1
1676.825073	295.748260	2.941973	1.745125	1.713812	1.910531	3.224488	2.470922	874.930481	55.606487	51.738327	81.382538	9510.000000	87.926491	1.944120	4522.450684		1
792.787842	199.124954	2.666500	1.446093	1.391868	1.568125	2.899157	2.299126	463.981171	27.931450	24.652897	36.993477	9602.000000	58.172787	1.764720	9998.000000		1
807.816650	110.312653	2.429250	1.187499	1.258054	1.498205	2.907313	2.042625	268.688965	15.399217	18.115633	31.492331	9619.000000	29.250734	1.466137	4310.699707		1
815.779907	169.450424	2.679087	1.446197	1.388359	1.522859	2.911573	2.229043	477.624573	27.938118	24.454536	33.331783	9632.000000	52.952393	1.723886	9998.000000		1
803.489136	112.893036	2.731422	1.508694	1.334983	1.633995	2.904980	2.052667	538.792908	32.262169	21.626364	43.052132	9662.000000	46.724545	1.669545	4006.294189		1
600.013855	158.496918	2.403416	1.270827	1.079043	1.397554	2.778161	2.200021	253.172150	18.656368	11.996169	24.977785	9687.000000	28.043560	1.447833	5601.019043		1
677.834839	126.930367	2.438664	1.333820	1.192041	1.325437	2.831124	2.103565	274.576874	21.568510	15.561122	21.156179	9773.000000	22.087692	1.344150	4029.875732		1
2159.933105	316.452606	3.134241	1.940335	1.885249	2.062623	3.334440	2.500309	1362.200684	87.163620	76.780197	115.510788	9800.000000	137.626770	2.138703	5853.593750		1
1189.712158	690.694092	3.124950	1.955957	1.873722	2.069856	3.075442	2.839286	1333.368042	90.356087	74.769012	117.450859	9876.000000	112.327042	2.050484	2988.322998		1
424.928558	249.033676	2.448197	1.235256	1.335901	1.402968	2.628316	2.396258	280.670685	17.189199	21.672121	25.291134	9930.000000	26.523798	1.423636	4217.901367		1
719.553833	109.429893	2.438022	1.275332	1.218259	1.441245	2.857063	2.039136	274.171295	18.850895	16.529480	27.621334	9977.000000	27.687510	1.442284	3916.076416		1
752.904114	210.473541	2.600643	1.417276	1.325821	1.443319	2.876740	2.323198	398.697327	26.138233	21.174866	27.753574	10041.000000	29.604206	1.471353	3969.862793		1
614.491882	183.546341	2.439080	1.258109	1.209213	1.379190	2.788516	2.263746	274.839691	18.117949	16.188740	23.943626	10052.000000	30.396910	1.482829	6244.438477		1
469.043793	211.515915	2.689877	1.527480	1.329208	1.577734	2.671213	2.325343	489.639832	33.688332	21.340643	37.821091	10110.000000	37.819271	1.577713	3511.168457		1
1597.088623	380.014282	3.137299	1.981765	1.861351	2.095951	3.203329	2.579800	1371.826782	95.888222	72.669312	124.724380	10140.000000	143.935226	2.158167	5808.314941		1
520.093689	230.518265	2.637783	1.441397	1.357814	1.561928	2.716082	2.362705	434.292694	27.630997	22.793680	36.469353	10172.000000	42.966652	1.633132	5961.066406		1
860.143188	256.184357	2.680051	1.464469	1.396514	1.559351	2.934571	2.408553	478.685760	29.138653	24.918055	36.253586	10182.000000	56.961048	1.755578	9998.000000		1
576.802490	70.528412	2.373075	1.233863	1.136348	1.234676	2.761027	1.848364	236.088760	17.134178	13.688250	17.166281	10234.000000	17.645870	1.246643	3380.470459		1
618.105652	159.053787	2.564582	1.358226	1.246189	1.515101	2.791063	2.201544	366.929291	22.815281	17.627441	32.741695	10254.000000	42.946068	1.632923	8190.907227		1
893.298828	128.277084	2.599008	1.405296	1.328539	1.547180	2.950997	2.108149	397.199097	25.427048	21.307823	35.251728	10293.000000	35.316868	1.547982	4020.688721		1
2583.737305	610.203613	3.240997	2.056926	1.960014	2.147422	3.412248	2.785475	1741.793823	114.005692	91.204025	140.417862	10349.000000	165.870804	2.219770	5329.522949		1
2012.998657	702.611694	3.128025	1.925527	1.850765	2.071533	3.303843	2.846715	1342.843506	84.241692	70.919418	117.905235	10377.000000	118.579285	2.074009	4037.313232		1
599.480835	137.831451	2.606749	1.422580	1.096473	1.551801	2.777775	2.139348	404.342102	26.459370	12.487435	35.628761	10390.000000	33.840046	1.529431	3573.081299		1
855.109924	137.991608	2.579599	1.327438	1.287077	1.549786	2.932022	2.139853	379.838196	21.253881	19.367634	35.463863	10398.000000	32.567432	1.512784	3964.203857		1
738.667603	255.691086	2.556648	1.373007	1.413650	1.526096	2.868449	2.407716	360.286591	23.605164	25.920868	33.581207	10455.000000	65.395271	1.815546	9998.000000		1
1491.540894	367.874390	2.823873	1.662233	1.544674	1.753187	3.173635	2.565700	666.612305	45.944469	35.048859	56.648270	10507.000000	78.471298	1.894711	6487.540039		1
1015.631104	265.915375	2.652787	1.479240	1.326742	1.505799	3.006736	2.424743	449.559570	30.146698	21.219824	32.047840	10563.000000	34.677956	1.540053	4988.392090		1
735.039246	150.107468	2.758074	1.619245	1.516822	1.731494	2.866311	2.176402	572.893616	41.614548	32.871700	53.888294	10590.000000	54.970669	1.740131	4441.816895		1
436.987244	147.869461	2.549950	1.357378	1.327660	1.416660	2.640469	2.169878	354.772369	22.770761	21.264742	26.101181	10607.000000	30.066067	1.478077	6717.859863		1
654.255554	149.887238	2.494905	1.325423	1.261706	1.425082	2.815747	2.175765	312.539642	21.155460	18.268635	26.612251	10632.000000	25.967974	1.414438	4266.884277		1
1312.283081	332.720428	2.880883	1.695701	1.655317	1.747835	3.118027	2.522079	760.120422	49.625092	45.218590	55.954533	10751.000000	56.551167	1.752442	3731.292725		1
779.141479	237.668610	2.680123	1.493426	1.394972	1.633431	2.891616	2.375972	478.765381	31.147717	24.829735	42.996315	10783.000000	44.091419	1.644354	3762.466797		1
632.965393	104.496796	2.115276	0.978668	0.925565	1.197127	2.801380	2.019103	130.399536	9.520674	8.424909	15.744428	10822.000000	15.690339	1.195632	4081.922119		1
579.834717	45.801727	2.377778	1.220221	1.331186	1.342527	2.763304	1.660882	238.659286	16.604303	21.438066	22.005274	10853.000000	49.257523	1.692473	9998.000000		1
576.188171	29.268017	2.421950	1.264448	1.173309	1.312935	2.760564	1.466393	264.210236	18.384344	14.904197	20.555832	10867.000000	20.568413	1.313201	4442.296387		0
482.880829	67.167366	2.420526	1.229885	1.215694	1.369547	2.683840	1.827158	263.345398	16.977943	16.432137	23.417864	10895.000000	28.031076	1.447640	4690.340820		1
1141.114624	210.872177	2.876117	1.645028	1.450904	1.750285	3.057329	2.324019	751.825989	44.159916	28.242563	56.271076	10913.000000	54.832863	1.739041	4964.675781		1
1492.806885	288.344788	2.809969	1.630025	1.533821	1.678691	3.174004	2.459912	645.607971	42.660366	34.183872	47.718922	10954.000000	52.482178	1.720012	4198.244629		1
443.377045	133.883041	2.404560	1.213237	1.187004	1.461667	2.646773	2.126726	253.839813	16.339426	15.381688	28.951235	10984.000000	29.344637	1.467529	3392.701660		1
560.835632	69.054413	2.409517	1.257622	1.215732	1.395256	2.748836	1.839191	256.753632	18.097626	16.433575	24.845985	10998.000000	25.622383	1.408620	3771.522705		1
2154.854980	325.993317	2.835341	1.644418	1.545501	1.741490	3.333418	2.513209	684.449036	44.097870	35.115654	55.142929	11049.000000	52.913853	1.723569	4413.973145		1
629.614197	183.206604	2.526021	1.390166	1.343748	1.456585	2.799074	2.262941	335.753632	24.556471	22.067242	28.614407	11077.000000	58.930294	1.770339	9998.000000		1
586.278442	86.312607	2.321469	1.179555	1.185810	1.303441	2.768104	1.936074	209.637573	15.120124	15.339445	20.111320	11128.000000	19.826317	1.297242	5217.017090		1
2322.114746	375.474457	2.979585	1.788385	1.761140	1.879934	3.365884	2.574580	954.080688	61.430649	57.695244	75.846214	11178.000000	107.879234	2.032938	7238.645996		1
827.902161	161.691269	2.685259	1.496441	1.419632	1.583676	2.917979	2.208687	484.461182	31.364721	26.280415	38.342144	11272.000000	40.724831	1.609859	4213.474609		1
1001.097717	208.278458	2.767299	1.559054	1.224983	1.450792	3.000476	2.318644	585.192322	36.228790	16.787371	28.235256	11304.000000	27.293924	1.436066	4570.117188		1
2637.991699	652.745300	3.173215	2.011837	1.900310	2.128208	3.421273	2.814744	1490.098389	102.763031	79.489540	134.340729	11351.000000	144.861069	2.160952	4722.372559		1
1342.498291	168.805878	2.767561	1.577052	1.512980	1.696344	3.127914	2.227388	585.546265	37.761761	32.582146	49.698597	11441.000000	54.940773	1.739895	4511.888184		1
1079.991089	168.789352	2.602758	1.377166	1.253531	1.636719	3.033420	2.227345	400.643555	23.832310	17.927975	43.322998	11545.000000	50.195805	1.700667	6939.636230		1
650.879211	194.023315	2.671371	1.495577	1.313801	1.576846	2.813500	2.287854	469.214355	31.302315	20.596838	37.743793	11579.000000	41.371437	1.616701	4671.798340		1
852.139954	221.558090	2.656839	1.442702	1.360835	1.509785	2.930511	2.345488	453.773254	27.714205	22.952789	32.343342	11630.000000	37.207546	1.570631	8518.708008		1
439.340790	154.732422	2.596991	1.339848	1.470948	1.615357	2.642802	2.189581	395.358124	21.869961	29.576616	41.243626	11659.000000	41.772041	1.620886	4322.120117		1
1462.739624	343.685364	2.846431	1.639090	1.576541	1.721591	3.165167	2.536161	702.152588	43.560207	37.717361	52.673306	11728.000000	50.768673	1.705596	3358.414551		1
1151.046753	206.617874	2.504662	1.340682	1.468892	1.612856	3.061093	2.315168	319.640717	21.912004	29.436911	41.006775	11769.000000	57.045208	1.756219	7045.009277		1
176.045227	59.082680	2.122691	0.960402	0.986141	1.198761	2.245624	1.771460	132.645096	9.128548	9.685933	15.803800	11825.000000	14.551017	1.162893	5455.126953		1
1291.660767	223.929047	2.776756	1.624078	1.437282	1.625010	3.111148	2.350111	598.075928	42.080223	27.370430	42.170578	11841.000000	45.017487	1.653381	3434.851807		1
786.402466	180.922272	2.673235	1.512514	1.330976	1.622766	2.895645	2.257492	471.232117	32.547249	21.427725	41.953251	11869.000000	40.394215	1.606319	5648.273926		1
1808.708008	326.216431	2.911555	1.747877	1.642460	1.800702	3.257369	2.513506	815.746765	55.959923	43.899551	63.197830	11897.000000	61.581894	1.789453	3257.674805		1
746.442383	195.826675	2.600509	1.406662	1.319372	1.464373	2.872996	2.291872	398.574432	25.507181	20.862793	29.132145	11925.000000	55.815372	1.746754	9998.000000		1
642.995483	81.553268	2.437709	1.210070	1.249583	1.408104	2.808208	1.911441	273.973969	16.220720	17.765709	25.591988	11950.000000	27.633129	1.441430	4131.932617		1
695.925842	23.039074	2.430098	1.247364	1.121233	1.252531	2.842563	1.362465	269.214172	17.675194	13.220062	17.886730	11959.000000	16.380211	1.214319	3543.332764		0
1396.300781	398.639282	3.024883	1.809317	1.690081	1.986225	3.144979	2.600580	1058.968384	64.463890	48.987053	96.877937	11993.000000	161.829575	2.209058	9998.000000		1
1512.178345	148.736893	2.803290	1.648682	1.581851	1.842063	3.179603	2.172419	635.755310	44.532959	38.181316	69.512581	12049.000000	81.045509	1.908729	5517.571289		1
630.092285	163.198807	2.500635	1.355267	1.136719	1.490822	2.799404	2.212717	316.690643	22.660362	13.699948	30.961496	12074.000000	26.201920	1.418333	3839.990967		1
484.101501	81.197113	2.370718	1.125739	1.057521	1.213284	2.684937	1.909541	234.811081	13.357931	11.416184	16.341183	12085.000000	16.231750	1.210365	4070.334473		1
658.943726	203.414062	2.676895	1.517052	1.441808	1.593690	2.818848	2.308381	475.220856	32.889107	27.657188	39.236477	12121.000000	40.863060	1.611331	4749.061523		1
805.002747	418.468231	2.922040	1.702973	1.608130	1.846283	2.905797	2.621662	835.680725	50.463047	40.562984	70.191261	12145.000000	73.668243	1.867280	3990.499268		1
474.902405	98.258385	2.402944	1.207472	1.152961	1.224692	2.676604	1.992370	252.897049	16.123978	14.221998	16.776150	12169.000000	15.704316	1.196019	3440.211670		1
355.231476	103.788521	2.280165	1.096966	0.951530	1.188739	2.550511	2.016149	190.618393	12.501609	8.943964	15.443256	12202.000000	20.056641	1.302258	6156.237305		1
787.243042	242.256012	2.544313	1.284860	1.168092	1.468453	2.896109	2.384274	350.197815	19.269014	14.726241	29.407164	12236.000000	24.056995	1.381241	4004.295410		1
648.933594	216.181992	2.548120	1.383240	1.250758	1.407980	2.812200	2.334820	353.280365	24.167938	17.813862	25.584681	12327.000000	28.030781	1.447635	3812.147217		1
839.431091	28.455935	2.427481	1.269826	1.201137	1.332553	2.923985	1.454173	267.597168	18.613407	15.890482	21.505663	12398.000000	21.532993	1.333104	5060.929199		0
1000.292908	170.528152	2.580319	1.367588	1.272521	1.566997	3.000127	2.231796	380.468506	23.312456	18.729277	36.897533	12433.000000	46.428440	1.666784	9998.000000		1
1591.772705	401.127777	2.985054	1.790558	1.554881	1.815150	3.201881	2.603283	966.170410	61.738728	35.882381	65.335579	12495.000000	66.818207	1.824895	5306.497070		1
2108.336670	270.129700	2.992103	1.792250	1.671718	1.881061	3.323940	2.431572	981.980347	61.979809	46.958942	76.043297	12542.000000	148.213898	2.170889	9998.000000		1
498.332397	149.262695	2.574591	1.391380	1.393764	1.656839	2.697519	2.173951	375.483978	24.625187	24.760780	45.377300	12581.000000	50.079918	1.699664	4423.427246		1
553.767212	139.165985	2.414915	1.279604	1.119624	1.334352	2.743327	2.143533	259.964905	19.037235	13.171151	21.594940	12615.000000	19.608269	1.292439	3421.526367		1
923.285522	136.034317	2.484550	1.340129	1.286962	1.520937	2.965336	2.133648	305.175598	21.884134	19.362524	33.184650	12657.000000	29.967119	1.476645	3515.718994		1
542.652405	52.142750	2.426621	1.200446	1.169061	1.340049	2.734522	1.717194	267.067261	15.865209	14.759141	21.880062	12668.000000	21.028080	1.322800	3527.376953		1
510.172455	84.267288	2.314789	1.212118	1.222733	1.171722	2.707717	1.925659	206.437485	16.297382	16.700647	14.849856	12732.000000	16.757883	1.224219	4130.581055		1
552.721985	116.777328	2.251626	1.098293	1.053989	1.180370	2.742507	2.067358	178.495209	12.539860	11.323713	15.148513	12756.000000	14.126781	1.150043	4041.185547		1
980.719727	298.387939	2.904372	1.717386	1.644029	1.879208	2.991545	2.474781	802.365662	52.165787	44.058422	75.719566	12772.000000	68.206390	1.833825	2557.125488		1
199.980545	57.061836	1.932631	0.727233	0.834193	0.786509	2.300988	1.756346	85.631050	5.336209	6.826417	6.116589	12794.000000	8.538640	0.931389	5304.156250		1
525.110901	91.437241	2.517567	1.335096	1.259470	1.443689	2.720251	1.961123	329.281097	21.631954	18.174805	27.777250	12815.000000	37.758423	1.577014	9998.000000		1
871.589539	170.784561	2.525975	1.357446	1.351187	1.485618	2.940312	2.232449	335.718262	22.774355	22.448467	30.592688	12875.000000	34.275856	1.534988	5201.268555		1
800.826172	248.751633	2.682689	1.504819	1.450953	1.674937	2.903538	2.395766	481.602936	31.975651	28.245718	47.308308	12913.000000	98.453407	1.993231	9998.000000		1
1313.328491	335.743896	2.862751	1.672125	1.565370	1.770889	3.118373	2.526008	729.038696	47.002903	36.759506	59.004982	12952.000000	60.289173	1.780239	4320.684082		1
1852.302246	343.428314	2.895501	1.740806	1.598558	1.840645	3.267712	2.535836	786.141785	55.056129	39.678791	69.285912	12968.000000	64.365959	1.808656	2814.527344		1
1941.149048	621.433716	3.228336	2.006362	1.871554	2.104289	3.288059	2.793395	1691.748413	101.475693	74.396851	127.141945	13085.000000	123.198723	2.090606	4283.099121		1
673.588989	210.481918	2.601869	1.378269	1.170190	1.543044	2.828395	2.323215	399.824005	23.892920	14.797551	34.917538	13123.000000	48.218853	1.683217	6579.555664		1
908.795776	167.679733	2.583359	1.349872	1.320263	1.428432	2.958466	2.224481	383.140839	22.380590	20.905636	26.818356	13152.000000	48.962311	1.689862	9998.000000		1
687.771912	146.613876	2.590459	1.363794	1.201225	1.487463	2.837445	2.166175	389.456787	23.109705	15.893716	30.722929	13211.000000	28.020695	1.447479	3252.190918		1
800.821716	323.119171	2.721497	1.519133	1.313991	1.573017	2.903536	2.509363	526.619080	33.047100	20.605862	37.412518	13224.000000	36.674660	1.564366	3602.251465		1
1042.240723	221.705734	2.822577	1.610388	1.589130	1.710530	3.017968	2.345777	664.625122	40.774479	38.826622	51.348793	13243.000000	56.457603	1.751722	4336.123535		1
927.183411	184.030579	2.830998	1.636114	1.545246	1.768574	2.967166	2.264890	677.638184	43.262749	35.095093	58.691273	13279.000000	105.486908	2.023199	9998.000000		1
537.975220	139.139114	2.523595	1.242203	1.177499	1.415036	2.730762	2.143449	333.883179	17.466373	15.048694	26.003757	13304.000000	0.000000	0.000000	0.000000		1
1962.725830	512.107971	3.080050	1.916528	1.958647	2.166053	3.292860	2.709362	1202.402588	82.514076	90.917343	146.572739	13398.000000	135.183243	2.130923	3786.555908		1
818.467651	189.909286	2.552065	1.364094	1.278619	1.436633	2.913002	2.278546	356.504517	23.125635	18.994114	27.329586	13423.000000	30.962772	1.490840	4665.886719		1
1028.555298	450.359070	3.115306	1.876590	1.815366	2.037741	3.012228	2.653559	1304.085938	75.264549	65.368118	109.079094	13440.000000	105.490593	2.023214	3241.968018		1
1030.021729	245.217270	2.649936	1.514374	1.397509	1.529432	3.012846	2.389551	446.617462	32.686954	24.975189	33.840096	13499.000000	37.823715	1.577764	3909.524658		1
864.820740	131.749405	2.534435	1.359194	1.256539	1.432568	2.936926	2.119749	342.321747	22.866188	18.052547	27.074968	13527.000000	41.637978	1.619490	8601.278320		1
2356.191162	573.732056	3.212968	2.006531	1.868345	2.097599	3.372211	2.758709	1632.930176	101.515182	73.849129	125.198364	13554.000000	156.679581	2.195012	9632.148438		1
649.139832	138.375061	2.636629	1.489500	1.382504	1.603087	2.812338	2.141058	433.140320	30.867388	24.127052	40.094715	13583.000000	70.647858	1.849099	9998.000000		1
1022.351318	169.764420	2.675814	1.413947	1.293617	1.663078	3.009600	2.229847	474.038788	25.938637	19.661539	46.033905	13599.000000	65.352547	1.815263	9998.000000		1
925.615051	134.837906	2.620051	1.442311	1.319320	1.585417	2.966430	2.129812	416.918396	27.689251	20.860277	38.496143	13649.000000	37.699169	1.576332	4473.212891		1
332.046600	90.198975	1.957837	0.755856	0.486824	1.006765	2.521199	1.955202	90.748016	5.699748	3.067777	10.156996	13672.000000	9.361601	0.971350	3541.314941		1
592.581116	110.215385	2.368734	1.314286	1.042625	1.292576	2.772748	2.042242	233.740555	20.619875	11.031245	19.614466	13683.000000	16.539167	1.218514	3172.419922		1
688.303101	48.234421	2.569513	1.366902	1.430040	1.552768	2.837780	1.683357	371.118866	23.275642	26.917814	35.708218	13696.000000	36.592148	1.563388	3461.521484		1
796.724670	201.495438	2.584661	1.382813	1.266833	1.418535	2.901308	2.304265	384.292175	24.144222	18.485559	26.214134	13771.000000	28.828278	1.459819	4716.043945		1
510.315002	14.614564	2.373834	1.163275	1.094868	1.378439	2.707838	1.164786	236.501373	14.563816	12.441359	23.902262	13808.000000	25.845768	1.412389	4743.534668		0
466.079010	95.550911	2.203338	1.101848	1.149445	1.156402	2.668460	1.980235	159.712311	12.642952	14.107327	14.335153	13878.000000	20.804636	1.318160	5569.470703		1
4043.501953	787.143555	3.355844	2.156106	2.060684	2.260468	3.606758	2.896054	2269.052490	143.253632	114.996246	182.166245	13898.000000	192.525131	2.284487	4053.078369		1
629.655640	137.088516	2.429206	1.240974	1.149765	1.286962	2.799103	2.137001	268.661957	17.417025	14.117748	19.362524	13932.000000	33.955742	1.530913	9998.000000		1
1165.481445	308.295685	2.576619	1.354049	1.446332	1.749181	3.066505	2.488967	377.241486	22.596918	27.946821	56.128178	13967.000000	54.211617	1.734092	3190.760742		1
1346.673340	250.162430	2.855978	1.626124	1.594102	1.792868	3.129262	2.398222	717.758667	42.278900	39.273689	62.068089	14016.000000	102.387787	2.010248	9998.000000		1
445.095917	81.350677	2.113890	1.005972	1.098247	1.111900	2.648454	1.910361	129.984177	10.138470	12.538542	12.938973	14056.000000	15.419868	1.188081	5334.419434		1
308.193298	101.941605	2.323871	1.079652	0.840700	1.268637	2.488823	2.008352	210.800308	12.013019	6.929470	18.562540	14072.000000	15.934805	1.202347	2314.773438		1
1248.591919	169.902405	2.642975	1.464833	1.360897	1.565695	3.096421	2.230200	439.516235	29.163088	22.956064	36.787014	14138.000000	35.841782	1.554390	3486.179199		1
786.910706	235.736282	2.790950	1.571659	1.526434	1.705166	2.895926	2.372427	617.945068	37.295727	33.607319	50.718460	14152.000000	55.088814	1.741063	4530.368652		1
572.114075	185.416336	2.457190	1.290347	1.276756	1.475900	2.757483	2.268148	286.542877	19.514048	18.912823	29.915758	14188.000000	42.702068	1.630449	7333.201172		1
2119.485840	496.824188	3.179605	1.997562	1.923639	2.156319	3.326231	2.696203	1512.183350	99.440193	83.876244	143.324097	14242.000000	145.882080	2.164002	3800.634521		1
676.104431	154.066223	2.535411	1.337538	1.124796	1.444115	2.830014	2.187707	343.092499	21.753931	13.328943	27.804522	14273.000000	31.406736	1.497023	5531.350586		1
835.971008	220.406982	2.658824	1.538216	1.488301	1.587877	2.922191	2.343225	455.851868	34.531559	30.782301	38.714787	14304.000000	59.833569	1.776945	7822.698730		1
563.521912	168.378586	2.459415	1.297546	1.213596	1.300788	2.750911	2.226287	288.015228	19.840214	16.352961	19.988863	14367.000000	21.568966	1.333829	4371.276367		1
568.250183	57.451168	2.322841	1.149544	1.226885	1.371696	2.754539	1.759299	210.300644	14.110561	16.861076	23.534012	14388.000000	22.085396	1.344105	2773.470215		1
1254.628784	277.281555	2.743312	1.531613	1.492410	1.709543	3.098515	2.442921	553.747864	34.010468	31.074928	51.232246	14405.000000	95.475639	1.979893	9998.000000		1
1296.004517	303.123901	2.852334	1.669982	1.600447	1.858575	3.112607	2.481620	711.759949	46.771603	39.851757	72.206276	14461.000000	78.244896	1.893456	4848.909668		1
1023.487183	233.837418	2.890533	1.676743	1.636199	1.829305	3.010082	2.368914	777.200378	47.505428	43.271255	67.500198	14524.000000	68.915558	1.838317	4066.354736		1
596.817261	177.257019	2.553264	1.386125	1.388429	1.486725	2.775841	2.248603	357.490143	24.329046	24.458450	30.670824	14559.000000	65.134796	1.813813	9998.000000		1
688.769775	231.548950	2.438220	1.262704	1.195111	1.379833	2.838074	2.364643	274.296112	18.310638	15.671520	23.979082	14578.000000	0.000000	0.000000	0.000000		1
886.623169	198.605606	2.589179	1.413591	1.377667	1.572286	2.947739	2.297992	388.309906	25.917395	23.859819	37.349632	14595.000000	48.537163	1.686074	9960.532227		1
625.360291	198.163651	2.633995	1.456122	1.549391	1.731912	2.796130	2.297024	430.521179	28.583942	35.431641	53.940197	14701.000000	55.494598	1.744251	4004.133301		1
1679.957764	182.049896	2.432690	1.248397	1.446188	1.505978	3.225298	2.260190	270.825531	17.717278	27.937559	32.061054	14748.000000	35.834831	1.554305	3394.162842		1
781.428650	140.767624	2.530750	1.322665	1.266551	1.522768	2.892889	2.148503	339.429901	21.021545	18.473581	33.324875	14771.000000	35.520103	1.550474	4603.608887		1
992.545715	158.138580	2.515758	1.311732	1.077747	1.349202	2.996751	2.199038	327.912689	20.498976	11.960434	22.346134	14781.000000	18.492620	1.266998	3723.240479		1
1117.415283	196.488144	2.748477	1.592593	1.543179	1.673029	3.048215	2.293336	560.373474	39.137535	34.928398	47.100883	14810.000000	50.273609	1.701340	3538.704590		1
1289.801880	214.629532	2.706537	1.466843	1.462596	1.664666	3.110523	2.331690	508.788330	29.298323	29.013241	46.202518	14921.000000	39.827084	1.600178	3577.444824		1
575.671631	130.544708	2.475805	1.292040	1.297107	1.488089	2.760175	2.115759	299.091797	19.590229	19.820171	30.767288	14943.000000	34.885563	1.542646	5596.900879		1
1058.946167	175.064529	2.394522	1.202251	1.118625	1.326335	3.024874	2.243198	248.040375	15.931288	13.140886	21.199980	14977.000000	51.623161	1.712845	9998.000000		1
607.882874	152.941238	2.524333	1.270912	1.338885	1.411877	2.783820	2.184525	334.451202	18.660002	21.821529	25.815300	14993.000000	25.829248	1.412112	4287.679199		1
635.090759	185.775558	2.472353	1.298545	1.339908	1.421610	2.802836	2.268989	296.724030	19.885891	21.872995	26.400356	15004.000000	45.790340	1.660774	8824.167969		1
1171.450562	267.770294	2.696930	1.473991	1.405949	1.677830	3.068724	2.427763	497.657166	29.784517	25.465338	47.624451	15036.000000	90.283585	1.955609	9998.000000		1
290.458862	67.184135	2.044034	0.910396	0.929656	1.072145	2.463085	1.827267	110.670959	8.135715	8.504643	11.807153	15092.000000	12.539307	1.098274	6634.412109		1
332.808655	62.271835	2.212245	0.988415	1.040750	1.219732	2.522195	1.794292	163.021332	9.736761	10.983731	16.585617	15130.000000	14.960162	1.174936	3895.211182		1
409.446564	71.234764	2.426761	1.293221	1.220956	1.348797	2.612197	1.852692	267.153839	19.643612	16.632452	22.325293	15159.000000	21.699024	1.336440	5000.704102		1
1093.726562	175.710236	2.736253	1.560544	1.403264	1.535175	3.038909	2.244797	544.819946	36.353325	25.308344	34.290558	15194.000000	34.712364	1.540484	3688.716064		1
1654.692871	348.404114	2.845088	1.666412	1.411456	1.784322	3.218717	2.542083	699.983276	46.388660	25.790266	60.858646	15325.000000	62.174858	1.793615	4515.270996		1
534.595825	97.432930	2.277362	1.090626	1.106046	1.136661	2.728026	1.988706	189.392181	12.320419	12.765729	13.698112	15378.000000	12.393921	1.093209	5139.393555		1
473.099365	182.233963	2.484058	1.307338	1.256518	1.407464	2.674952	2.260629	304.830292	20.292631	18.051708	25.554296	15397.000000	23.887896	1.378178	3626.716309		1
497.965698	67.770790	2.535765	1.314893	1.028352	1.423193	2.697199	1.831043	343.371918	20.648703	10.674614	26.496780	15419.000000	25.018774	1.398266	3705.547852		1
902.261230	157.192734	2.679857	1.479188	1.466105	1.637960	2.955332	2.196432	478.472076	30.143105	29.248573	43.447056	15439.000000	44.176968	1.645196	4163.038574		1
600.110962	149.486237	2.468271	1.289551	1.183383	1.451806	2.778232	2.174601	293.948120	19.478313	15.253961	28.301256	15512.000000	28.715672	1.458119	4450.322266		1
572.851257	242.431625	2.627156	1.443517	1.197496	1.350092	2.758042	2.384589	423.794678	27.766230	15.757804	22.391932	15596.000000	24.199310	1.383803	3630.015381		1
381.515869	116.310020	2.347272	1.199856	1.006502	1.210175	2.581513	2.065617	222.470184	15.843687	10.150847	16.224634	15647.000000	21.745630	1.337372	4561.428223		1
573.260681	203.596298	2.395920	1.200561	1.016085	1.309146	2.758352	2.308770	248.839874	15.869401	10.377316	20.377277	15662.000000	35.204517	1.546598	9998.000000		1
2100.685303	457.440582	3.001107	1.798737	1.719461	1.904583	3.322361	2.660335	1002.551697	62.912552	52.415653	80.275436	15693.000000	127.382187	2.105109	8258.832031		1
657.629089	175.505539	2.588716	1.432011	1.259714	1.450736	2.817981	2.244291	387.896332	27.040272	18.185026	28.231663	15734.000000	27.565079	1.440359	4074.197510		1
506.140839	128.112503	2.221123	1.037040	0.880677	1.127638	2.704271	2.107592	166.388443	10.890302	7.597614	13.416465	15754.000000	9.928441	0.996881	4870.314941		1
691.574951	144.264145	2.450372	1.315610	1.241756	1.525155	2.839839	2.159158	282.079865	20.682840	17.448406	33.508499	15809.000000	61.632477	1.789810	9998.000000		1
485.823730	224.864151	2.593952	1.395359	1.265548	1.468440	2.686479	2.351920	392.601685	24.851854	18.430939	29.406246	15887.000000	35.958923	1.555807	4802.517578		1
290.406464	74.249443	2.109573	0.934325	1.045087	1.081905	2.463006	1.870693	128.698349	8.596556	11.093971	12.075504	15903.000000	14.911295	1.173515	6094.741699		1
1757.893066	414.575134	2.907482	1.738729	1.661947	1.852821	3.244992	2.617603	808.131348	54.793446	45.914165	71.255844	15938.000000	83.728729	1.922874	4983.073730		1
594.153870	144.978043	2.489423	1.350757	1.133943	1.409646	2.773899	2.161302	308.619171	22.426268	13.612667	25.683022	15964.000000	24.562902	1.390280	4014.238037		1
633.874390	178.407684	2.622065	1.469607	1.457927	1.469652	2.802003	2.251414	418.855988	29.485422	28.703005	29.488457	16025.000000	28.252266	1.451053	3997.167969		1
691.183533	144.295334	2.579776	1.394684	1.394482	1.399780	2.839593	2.159252	379.993683	24.813244	24.801744	25.106152	16037.000000	32.598076	1.513192	6472.854004		1
1163.283691	332.291534	2.775503	1.569609	1.602812	1.796937	3.065686	2.521519	596.352356	37.120087	40.069321	62.652225	16074.000000	56.319023	1.750655	3427.050781		1
610.934448	190.833832	2.636161	1.431460	1.340749	1.564349	2.785995	2.280655	432.674530	27.006014	21.915398	36.673180	16107.000000	44.132751	1.644761	4914.697266		1
2036.706665	293.102448	2.933027	1.765561	1.596568	1.889065	3.308928	2.467020	857.091858	58.285530	39.497360	77.457802	16156.000000	81.028214	1.908636	3869.554443		1
573.395081	193.910873	2.317651	1.162054	0.734876	1.335606	2.758454	2.287602	207.802353	14.522931	5.430957	21.657387	16181.000000	19.602900	1.292320	3933.491211		1
1267.892700	152.913208	2.924721	1.743766	1.651963	1.821532	3.103082	2.184445	840.855286	55.432682	44.870705	66.302864	16230.000000	69.015396	1.838946	3794.957764		1
1091.055420	210.375275	2.752120	1.540501	1.540407	1.663293	3.037847	2.322995	565.093323	34.713749	34.706200	46.056744	16250.000000	75.404358	1.877396	9519.512695		1
609.953064	103.178474	2.451155	1.260527	1.263233	1.324615	2.785296	2.013589	282.588867	18.219124	18.332958	21.116173	16283.000000	29.594257	1.471207	7107.268555		1
294.950134	61.709301	2.152029	1.034507	0.968660	1.109878	2.469748	1.790351	141.915344	10.826977	9.303789	12.878882	16367.000000	15.807368	1.198860	4183.974121		1
1202.359009	213.593704	2.703378	1.497434	1.390296	1.501953	3.080034	2.329588	505.101044	31.436472	24.563818	31.765272	16394.000000	30.178091	1.479692	3695.278564		1
1308.168457	394.511902	2.953141	1.771068	1.635585	1.846209	3.116664	2.596060	897.721375	59.029377	43.210087	70.179245	16420.000000	93.163086	1.969244	7020.337891		1
1185.173950	282.664948	2.881906	1.703294	1.491860	1.770599	3.073782	2.451272	761.913269	50.500259	31.035561	58.965652	16447.000000	61.877983	1.791536	3916.219482		1
351.863037	49.081120	2.361662	1.238727	1.185767	1.419296	2.546374	1.690915	229.965027	17.327148	15.337928	26.260092	16480.000000	28.340080	1.452401	4256.345703		1
1091.833740	434.148010	3.031341	1.823607	1.832488	1.939009	3.038157	2.637638	1074.833618	66.620361	67.996696	86.897903	16547.000000	129.071442	2.110830	7211.287598		1
1729.305664	230.727325	2.840477	1.668405	1.640267	1.782358	3.237872	2.363099	692.591980	46.602074	43.678474	60.583988	16581.000000	67.110992	1.826794	4010.537354		1
543.328064	221.866165	2.554678	1.334188	1.268221	1.358730	2.735062	2.346091	358.655701	21.586796	18.544731	22.841791	16616.000000	29.688871	1.472594	6118.909668		1
551.658020	145.244568	2.515270	1.381068	1.260990	1.438460	2.741670	2.162100	327.544159	24.047398	18.238529	27.444775	16631.000000	28.383471	1.453066	4481.095703		1
179.972717	25.419062	1.934217	0.573450	0.410830	0.879608	2.255207	1.405159	85.944275	3.744985	2.575313	7.578928	16641.000000	5.337373	0.727328	361.955780		0
616.996887	146.524429	2.714841	1.455992	1.415087	1.663344	2.790283	2.165910	518.609741	28.575397	26.006792	46.062134	16655.000000	57.523293	1.759844	6499.742676		1
286.997162	78.315277	1.976411	0.713171	0.453061	0.857697	2.457878	1.893847	94.713402	5.166198	2.838315	7.206046	16673.000000	3.601960	0.556539	6965.316895		1
922.054321	126.826920	2.689062	1.478070	1.289906	1.635243	2.964756	2.103211	488.722290	30.065605	19.494244	43.176105	16691.000000	47.422688	1.675986	4030.479980		1
933.588074	234.221359	2.748702	1.529197	1.580804	1.785553	2.970155	2.369627	560.662842	33.821812	38.089405	61.031334	16707.000000	59.421852	1.773946	3604.968994		1
546.193848	135.777542	2.517259	1.378763	1.343691	1.410418	2.737347	2.132828	329.048157	23.920109	22.064327	25.728699	16750.000000	30.259964	1.480868	5534.874023		1
558.818542	50.636250	2.301316	1.139321	1.149824	1.357327	2.747271	1.704462	200.131638	13.782279	14.119665	22.768126	16777.000000	28.369446	1.452851	5013.914062		1
425.054321	130.102676	2.524922	1.343304	1.124465	1.430440	2.628444	2.114286	334.905640	22.044683	13.318802	26.942650	16838.000000	26.930403	1.430243	4162.902832		1
523.195496	184.531387	2.540118	1.366178	1.392656	1.436987	2.718664	2.266070	346.831238	23.236874	24.697695	27.351864	16848.000000	27.719217	1.442781	4445.646484		1
510.785583	84.460419	2.288628	1.041228	1.020691	1.163314	2.708239	1.926653	194.369400	10.995830	10.487954	14.565134	16857.000000	13.526467	1.131184	3468.116211		1
2592.541016	606.914307	3.140960	1.989547	1.909778	2.109357	3.413726	2.783127	1383.438354	97.621948	81.241478	128.634232	16914.000000	158.512238	2.200063	6882.654297		1
511.220001	104.880417	2.294362	1.116997	1.027090	1.006417	2.708608	2.020694	196.952866	13.091736	10.643631	10.148851	16930.000000	10.744407	1.031182	3813.005371		1
817.611938	167.503693	2.655797	1.456624	1.512690	1.613690	2.912547	2.224024	452.685883	28.616962	32.560387	41.085590	16956.000000	43.439201	1.637882	4064.738525		1
577.304504	160.749023	2.543962	1.365544	1.291862	1.450620	2.761405	2.206148	349.914429	23.202974	19.582205	28.224117	16978.000000	32.789772	1.515738	4477.515137		1
336.519501	74.231674	2.268709	1.185311	1.027432	1.305330	2.527010	1.870589	185.656143	15.321837	10.652016	20.199001	16991.000000	19.788912	1.296422	7236.832031		1
403.043243	104.524780	2.434043	1.199805	1.172097	1.358847	2.605352	2.019219	271.670959	15.841811	14.862673	22.847940	17054.000000	26.193336	1.418191	5569.470703		1
484.637482	142.227448	2.535058	1.344635	1.255392	1.399575	2.685417	2.152983	342.813416	22.112360	18.004953	25.094294	17081.000000	63.091526	1.799971	9998.000000		1
1032.609985	151.487564	2.759016	1.549353	1.438393	1.675170	3.013936	2.180377	574.136963	35.428486	27.440542	47.333702	17101.000000	69.850578	1.844170	8878.886719		1
579.888855	153.203400	2.337247	1.023808	0.978744	1.206528	2.763345	2.185268	217.393661	10.563497	9.522351	16.088961	17118.000000	14.200071	1.152291	4341.349121		1
439.367859	127.007507	2.184479	1.005267	1.052588	0.930440	2.642828	2.103829	152.925140	10.122020	11.287259	8.520015	17133.000000	6.214486	0.793405	4298.219238		1
406.461914	153.092361	2.543436	1.302518	1.224226	1.360609	2.609020	2.184953	349.490723	20.068638	16.758142	22.940811	17150.000000	31.772493	1.502051	7700.465332		1
1447.245972	276.514069	3.020852	1.819961	1.701497	1.941790	3.160542	2.441717	1049.184937	66.063377	50.291798	87.456009	17173.000000	88.907333	1.948938	3971.825928		1
851.636902	50.378559	2.679390	1.500200	1.456572	1.590528	2.930254	1.702246	477.958038	31.637306	28.613569	38.951874	17195.000000	40.987831	1.612655	4197.797852		1
909.695068	272.250153	2.602982	1.411128	1.500475	1.611915	2.958896	2.434968	400.849884	25.770782	31.657389	40.918095	17227.000000	42.764462	1.631083	4607.319336		1
326.522583	24.854090	2.346473	1.067368	0.945678	1.253933	2.513913	1.395398	222.061569	11.677988	8.824262	17.944584	17253.000000	22.949604	1.360775	7923.097656		0
568.683716	147.621353	2.498747	1.242483	1.188530	1.357131	2.754871	2.169149	315.317047	17.477634	15.435829	22.757864	17294.000000	25.843903	1.412358	3806.082764		1
739.823730	143.240692	2.537461	1.338349	1.285677	1.466177	2.869128	2.156066	344.715546	21.794619	19.305307	29.253445	17316.000000	27.313541	1.436378	4831.928711		1
1083.278076	323.170197	2.765916	1.566890	1.479971	1.624964	3.034740	2.509431	583.331665	36.888390	30.197525	42.166145	17434.000000	38.858097	1.589481	3663.770996		1
830.987732	169.345978	2.513201	1.257602	1.266306	1.429138	2.919595	2.228775	325.987152	18.096827	18.463160	26.861996	17457.000000	56.493858	1.752001	9998.000000		1
616.071960	89.131119	2.562745	1.331329	1.231131	1.462237	2.789631	1.950029	365.379883	21.445133	17.026735	28.989244	17502.000000	30.679575	1.486849	4403.768555		1
981.166931	127.634926	2.692540	1.505195	1.413494	1.674186	2.991743	2.105969	492.651398	32.003281	25.911606	47.226498	17525.000000	48.443722	1.685238	3488.673828		1
627.844971	122.910324	2.578452	1.417401	1.282032	1.496378	2.797853	2.089588	378.836273	26.145739	19.143961	31.360170	17564.000000	35.007538	1.544162	4564.908203		1
1351.900879	288.442047	2.804686	1.613031	1.473474	1.702804	3.130945	2.460058	637.802124	41.023304	29.749142	50.443401	17592.000000	55.121025	1.741317	3941.058350		1
260.098663	93.653008	2.039664	0.872014	0.929564	1.184330	2.415138	1.971522	109.563095	7.447567	8.502847	15.287260	17618.000000	15.911268	1.201705	5560.536621		1
828.363220	123.654892	2.616953	1.390841	1.476056	1.491251	2.918221	2.092211	413.955322	24.594683	29.926498	30.992081	17765.000000	36.178474	1.558450	5110.051758		1
682.040405	208.658279	2.585418	1.410256	1.582407	1.756408	2.833810	2.319436	384.961853	25.719116	38.230228	57.069984	17786.000000	60.258987	1.780022	3634.330078		1
448.688751	74.627075	2.374821	1.200434	1.137240	1.332577	2.651945	1.872896	237.039429	15.864769	13.716398	21.506861	17832.000000	21.219259	1.326730	2965.712646		1
814.510559	140.149155	2.529659	1.349655	1.230987	1.477233	2.910897	2.146590	338.578094	22.369411	17.021065	30.007711	17844.000000	28.993151	1.462295	4055.030518		1
1350.678589	164.122330	2.782690	1.599486	1.568428	1.644057	3.130552	2.215168	606.302856	39.763638	37.019310	44.061218	17854.000000	103.876877	2.016519	9998.000000		1
1024.586914	361.060608	2.772090	1.565610	1.606104	1.728742	3.010549	2.557580	591.684753	36.779827	40.374207	53.547832	17890.000000	89.671906	1.952656	9998.000000		1
2129.914062	315.286865	3.055737	1.878619	1.745922	1.945101	3.328362	2.498706	1136.938965	75.616951	55.708622	88.125351	17915.000000	89.276184	1.950736	3979.732910		1
714.573975	207.789856	2.627683	1.427789	1.361638	1.457275	2.854047	2.317624	424.309845	26.778667	22.995234	28.659924	17944.000000	69.499664	1.841983	9998.000000		1
426.908875	121.537544	1.934959	0.706801	0.795865	0.744163	2.630335	2.084710	86.091171	5.090975	6.249786	5.548343	18029.000000	7.568911	0.879033	9998.000000		1
406.625458	84.862244	2.304858	1.161204	1.072791	1.174743	2.609195	1.928715	201.770569	14.494542	11.824721	14.953507	18077.000000	21.743517	1.337330	6871.349609		1
159.840958	63.988033	1.784825	0.705413	0.934226	0.999768	2.203688	1.806099	60.929161	5.074725	8.594600	9.994652	18089.000000	10.465959	1.019779	3616.653076		1
715.489319	89.056053	2.546680	1.300970	1.271450	1.369304	2.854603	1.949663	352.111542	19.997248	18.683161	23.404768	18195.000000	25.436136	1.405451	4080.253418		1
1535.833008	273.472961	2.715985	1.533157	1.510141	1.698075	3.186344	2.436914	519.977417	34.131607	32.369892	49.897038	18212.000000	48.221386	1.683240	4036.450195		1
674.933350	171.438858	2.526156	1.316071	1.339419	1.423045	2.829261	2.234109	335.858551	20.704802	21.848360	26.487717	18228.000000	36.172539	1.558379	9998.000000		1
419.423126	75.693489	2.284991	1.167759	1.153284	1.140918	2.622652	1.879058	192.748276	14.714941	14.232579	13.833066	18258.000000	15.176289	1.181166	5452.200684		1
642.070496	221.649918	2.478131	1.302130	1.183303	1.392183	2.807583	2.345668	300.698395	20.050711	15.251165	24.670784	18268.000000	21.613079	1.334717	3505.889648		1
352.392792	112.668526	2.423743	1.232572	1.189309	1.339866	2.547027	2.051803	265.303589	17.083311	15.463539	21.870878	18277.000000	37.125816	1.569676	8824.167969		1
675.731873	255.792511	2.695409	1.506145	1.355039	1.567118	2.829774	2.407888	495.916718	32.073433	22.648504	36.907795	18292.000000	42.684849	1.630274	5651.616211		1
435.154816	160.190720	2.494191	1.289881	1.171918	1.474822	2.638644	2.204637	312.026093	19.493126	14.856564	29.841574	18332.000000	32.982258	1.518280	4015.304932		1
1597.596558	625.927185	2.987927	1.793827	1.707538	1.901516	3.203467	2.796524	972.583374	62.205238	50.996277	79.710625	18352.000000	77.698814	1.890414	3678.876953		1
437.768616	272.716583	2.609173	1.424933	1.285009	1.493889	2.641245	2.435712	406.604919	26.603148	19.275642	31.180937	18406.000000	36.248291	1.559288	7330.375000		1
2321.770752	652.725830	3.106687	1.902576	1.867258	2.085183	3.365819	2.814731	1278.458130	79.905304	73.664421	121.669861	18436.000000	119.237404	2.076412	4061.683838		1
511.335938	139.270706	2.239126	1.097483	0.773780	1.207719	2.708706	2.143860	173.430710	12.516502	5.939910	16.133160	18445.000000	13.358787	1.125767	4267.592285		1
569.995422	78.965775	2.493021	1.256288	1.343113	1.386809	2.755871	1.897439	311.186981	18.042126	22.034981	24.367376	18456.000000	25.709352	1.410091	4255.751953		1
1025.429443	303.078918	2.809332	1.584133	1.561203	1.660633	3.010906	2.481556	644.661316	38.382511	36.408504	45.775455	18495.000000	68.195862	1.833758	7327.847168		1
1374.635498	289.804535	2.766647	1.562949	1.366085	1.646841	3.138188	2.462105	584.314392	36.555157	23.231922	44.344582	18514.000000	55.731602	1.746101	7494.616699		1
807.468933	157.835693	2.360795	1.179243	0.890523	0.903699	2.907126	2.198205	229.506821	15.109263	7.771817	8.011221	18554.000000	5.292551	0.723665	4433.772949		1
538.656250	196.164062	2.280683	1.072368	1.014535	1.266674	2.731312	2.292619	190.845734	11.813222	10.340343	18.478811	18581.000000	20.632595	1.314554	6283.226562		1
595.712891	194.695007	2.542138	1.294822	1.284198	1.450271	2.775037	2.289355	348.448059	19.716160	19.239668	28.201439	18604.000000	54.437378	1.735897	9998.000000		1
916.607300	350.233917	0.000000	0.000000	0.259005	0.000000	2.962183	2.544358	0.000000	0.023278	1.815536	0.370805	18683.000000	0.000000	0.000000	4459.940918		1
1103.040405	109.548683	2.741076	1.569788	1.455355	1.734655	3.042591	2.039607	550.903748	37.135380	28.533474	54.281898	18714.000000	56.660156	1.753278	3899.585449		1
591.441040	108.829468	2.377320	1.185820	1.007874	1.091076	2.771911	2.036747	238.407257	15.339805	10.182949	12.333196	18725.000000	11.798662	1.071833	3273.963135		1
765.539307	129.741852	2.553499	1.357848	1.289263	1.491155	2.883967	2.113080	357.684052	22.795437	19.465376	30.985252	18768.000000	35.057678	1.544783	4533.245605		1
489.079163	73.572990	2.342012	1.140038	1.075771	1.287702	2.689379	1.866718	219.792252	13.805037	11.906133	19.395544	18831.000000	20.280783	1.307085	3880.997803		1
423.162872	132.734970	2.338336	1.141941	0.971148	1.376852	2.626508	2.122985	217.939316	13.865687	9.357251	23.815102	18858.000000	22.907005	1.359968	4743.718262		1
1519.836670	403.082794	2.863278	1.668525	1.570940	1.785356	3.181797	2.605394	729.924438	46.614967	37.234039	61.003624	18893.000000	67.534775	1.829527	4112.737305		1
281.571045	176.767639	2.387489	1.134491	1.108047	1.355457	2.449588	2.247403	244.055466	13.629836	12.824701	22.670263	18990.000000	22.054070	1.343489	5569.470703		1
614.839844	155.538422	2.699773	1.519253	1.416367	1.612909	2.788762	2.191838	500.924957	33.056244	26.083572	41.011806	19039.000000	48.567188	1.686343	4581.777344		1
466.947693	266.511169	2.331147	1.162181	1.271019	1.419267	2.669268	2.425715	214.361420	14.527164	18.664595	26.258295	19054.000000	23.849199	1.377474	2314.773438		1
1283.340210	405.438324	3.092501	1.895058	1.813547	2.036642	3.108342	2.607925	1237.373901	78.533966	65.094978	108.803360	19091.000000	150.350601	2.177105	9998.000000		1
429.334442	88.091331	2.218839	1.094022	1.142381	1.134592	2.632796	1.944933	165.515472	12.417163	13.879742	13.633030	19151.000000	11.126013	1.046340	4583.238281		1
395.535004	177.536270	2.195895	1.043797	0.588181	1.102880	2.597185	2.249287	156.998413	11.061070	3.874190	12.673018	19165.000000	16.288942	1.211893	4267.592285		1
1162.370728	270.906677	2.806997	1.597873	1.459437	1.725476	3.065345	2.432820	641.205505	39.616226	28.802984	53.146603	19181.000000	46.234436	1.664966	3878.008545		1
642.735474	48.046284	2.422069	1.279504	1.149621	1.336145	2.808032	1.681660	264.283051	19.032845	14.113037	21.684259	19204.000000	19.333523	1.286311	4536.255371		1
1230.626587	126.170868	2.815740	1.617531	1.468995	1.730580	3.090126	2.100959	654.244812	41.450645	29.443857	53.774979	19217.000000	51.675640	1.713286	3365.979492		1
711.564270	217.749100	2.815473	1.656326	1.561394	1.671892	2.852214	2.337956	653.842102	45.323719	36.424515	46.977711	19274.000000	60.057186	1.778565	5498.889648		1
2616.526123	491.787506	3.197009	1.998841	1.911014	2.074588	3.417725	2.691777	1574.016113	99.733543	81.472977	118.737640	19297.000000	172.096069	2.235771	9513.623047		1
941.880981	211.742432	2.633460	1.367528	1.385743	1.575055	2.973996	2.325808	429.991577	23.309221	24.307644	37.588516	19341.000000	35.163620	1.546094	3929.383789		1
685.108887	292.967010	2.946722	1.746535	1.613427	1.853117	2.835760	2.466819	884.549500	55.787197	41.060757	71.304558	19394.000000	86.206352	1.935539	6280.314453		1
510.026886	25.457830	2.355206	1.123951	1.023379	1.329185	2.707593	1.405821	226.572159	13.303031	10.553075	21.339525	19416.000000	20.852102	1.319150	3978.926025		0
1333.588745	405.397125	3.028755	1.817551	1.656234	1.860140	3.125022	2.607881	1068.453247	65.697884	45.314175	72.466881	19438.000000	70.924927	1.850799	4048.346436		1
1169.870361	311.157745	2.787220	1.618771	1.559399	1.662805	3.068138	2.492981	612.660400	41.569111	36.257618	46.004959	19500.000000	66.955353	1.825785	7649.788574		1
847.505066	221.206085	2.614391	1.355458	1.385692	1.373582	2.928142	2.344797	411.520386	22.670343	24.304770	23.636465	19562.000000	33.482002	1.524811	9998.000000		1
1593.293945	349.235748	2.816169	1.632837	1.621644	1.722108	3.202296	2.543119	654.890442	42.937542	41.845089	52.736149	19609.000000	61.341160	1.787752	5084.508301		1
197.436859	111.552673	1.964264	0.808999	0.785590	0.877086	2.295428	2.047480	92.100914	6.441677	6.103652	7.535048	19624.000000	6.104185	0.785628	4918.531738		1
650.368469	194.746231	2.610419	1.439047	1.305205	1.473927	2.813159	2.289469	407.773529	27.481947	20.193213	29.780165	19646.000000	33.113880	1.520010	5302.607910		1
602.286255	162.155029	2.672556	1.500602	1.440144	1.612192	2.779803	2.209930	470.496185	31.666613	27.551422	40.944168	19656.000000	50.146767	1.700243	5662.406250		1
472.903870	170.415039	2.536445	1.385224	1.252336	1.497841	2.674773	2.231508	343.909973	24.278618	17.878704	31.465939	19706.000000	33.111275	1.519976	4786.543945		1
723.586426	173.935226	2.580747	1.392384	1.514804	1.668160	2.859490	2.240387	380.843506	24.682203	32.719337	46.575802	19753.000000	61.972939	1.792202	5805.122070		1
1034.907104	178.720795	2.787367	1.603810	1.505893	1.646789	3.014901	2.252175	612.867554	40.161472	32.054787	44.339272	19780.000000	44.594521	1.649282	4506.479492		1
606.455261	211.734116	2.656449	1.464424	1.417454	1.486136	2.782799	2.325791	453.365906	29.135578	26.148933	30.629221	19879.000000	34.745655	1.540900	5481.276855		1
1430.630371	280.904572	2.785478	1.548111	1.374870	1.688649	3.155527	2.448559	610.207764	35.327351	23.706617	48.825745	19896.000000	66.131813	1.820410	9358.246094		1
762.452454	134.274002	2.538248	1.357559	1.073151	1.406565	2.882213	2.127992	345.341156	22.780264	11.834543	25.501432	19911.000000	25.833889	1.412190	4340.042480		1
470.929565	216.249664	2.650614	1.511872	1.446853	1.560031	2.672956	2.334955	447.315887	32.499176	27.980320	36.310402	19960.000000	54.924515	1.739766	7178.275391		1
365.081207	97.844704	2.234894	0.977217	0.934068	1.012440	2.562389	1.990537	171.749008	9.488932	8.591485	10.290593	19971.000000	11.397035	1.056792	5259.632812		1
545.472473	80.792732	2.482097	1.314162	1.431207	1.375471	2.736773	1.907372	303.456635	20.614006	26.990242	23.739479	20034.000000	27.063904	1.432390	4534.815430		1
600.353149	136.628601	2.287563	1.187278	1.261518	1.287911	2.778407	2.135542	193.893387	15.391391	18.260729	19.404886	20047.000000	25.608786	1.408389	7191.071777		1
682.032898	176.055252	2.610679	1.396420	1.357376	1.515709	2.833805	2.245649	408.017639	24.912663	22.770681	32.787571	20060.000000	39.427086	1.595795	5132.211426		1
895.223633	179.188263	2.691662	1.525287	1.411075	1.543880	2.951931	2.253309	491.656464	33.518681	25.767668	34.984856	20136.000000	41.639221	1.619503	4200.683105		1
640.351318	235.091293	2.813312	1.633084	1.476103	1.722740	2.806418	2.371237	650.597473	42.961975	29.929773	52.812889	20144.000000	59.580875	1.775107	4704.422852		1
765.073792	90.988419	2.606859	1.393331	1.389609	1.557138	2.883703	1.958986	404.444550	24.736105	24.525009	36.069321	20166.000000	38.058437	1.580451	4332.151367		1
1001.433899	222.746078	2.686923	1.567616	1.440224	1.574402	3.000622	2.347810	486.320984	36.950119	27.556492	37.532017	20205.000000	48.444981	1.685249	4902.278809		1
651.704590	205.681091	2.736511	1.589679	1.515182	1.677926	2.814051	2.313194	545.144165	38.875813	32.747807	47.634953	20233.000000	58.341175	1.765975	6526.019043		1
598.332031	146.829117	2.333574	1.126307	1.151478	1.300851	2.776942	2.166812	215.562988	13.375420	14.173527	19.991779	20247.000000	22.774010	1.357440	4321.387207		1
1273.838745	293.106293	2.951756	1.740821	1.707401	1.902201	3.105114	2.467025	894.862732	55.058083	50.980145	79.836349	20261.000000	86.826225	1.938651	5048.997070		1
691.267761	111.883392	2.614736	1.358925	1.299753	1.609868	2.839646	2.048766	411.846832	22.852013	19.941271	40.725647	20277.000000	45.238678	1.655510	4909.539062		1
595.991089	151.083023	2.373895	1.216821	1.231748	1.360351	2.775240	2.179216	236.534836	16.474819	17.050930	22.927197	20291.000000	19.875023	1.298308	4026.284668		1
2720.610352	439.871368	3.119517	1.925822	1.879456	2.089274	3.434666	2.643326	1316.791138	84.298912	75.762726	122.821404	20322.000000	127.777382	2.106454	4358.829102		1
1174.614868	309.779144	2.881778	1.738469	1.669239	1.819378	3.069896	2.491052	761.690125	54.760746	46.691631	65.974861	20408.000000	71.220413	1.852605	4076.774170		1
837.785645	37.459270	2.539327	1.384566	1.398757	1.386283	2.923133	1.573559	346.200073	24.241884	25.047098	24.337910	20418.000000	25.576807	1.407846	3782.071045		0
724.265991	191.247726	2.393725	1.161206	1.066738	1.233386	2.859898	2.281596	247.585602	14.494582	11.661059	17.115374	20435.000000	16.816481	1.225735	5124.516602		1
731.972412	109.326202	2.545428	1.445070	1.397107	1.490789	2.864495	2.038724	351.097717	27.865730	24.952112	30.959141	20494.000000	34.620483	1.539333	5277.961914		1
567.236938	67.837830	2.489677	1.322268	1.289963	1.510396	2.753764	1.831472	308.799866	21.002340	19.496799	32.388897	20545.000000	41.716862	1.620312	5287.087891		1
985.415344	131.083298	2.652822	1.434132	1.441422	1.670105	2.993619	2.117547	449.596130	27.172670	27.632593	46.784779	20569.000000	43.598274	1.639469	3354.297852		1
308.014984	71.248978	2.311529	1.183325	1.155001	1.307398	2.488572	1.852779	204.893768	15.251925	14.288957	20.295425	20603.000000	26.483164	1.422970	5573.517578		1
541.541443	119.584137	2.379302	1.119326	1.075322	1.154925	2.733632	2.077674	239.497910	13.162127	11.893835	14.286481	20620.000000	14.112837	1.149614	5137.775391		1
419.103699	144.331985	2.651777	1.446777	1.233148	1.476638	2.622322	2.159363	448.514587	27.975410	17.105989	29.966665	20638.000000	58.663231	1.768366	9998.000000		1
691.827393	173.319992	2.399914	1.190091	1.114385	1.012386	2.839998	2.238849	251.139053	15.491408	13.013238	10.289315	20674.000000	9.655455	0.984773	4334.073730		1
656.200562	154.490768	2.487495	1.308474	1.167964	1.483883	2.817037	2.188903	307.252136	20.345774	14.721889	30.470709	20695.000000	34.393974	1.536482	4722.404785		1
950.071045	231.375336	2.831858	1.628679	1.636873	1.792875	2.977756	2.364317	678.981079	42.528404	43.338413	62.069004	20716.000000	78.614464	1.895502	6037.625488		1
325.174561	68.447639	2.257115	0.956321	0.887264	1.107386	2.512117	1.835359	180.765366	9.043183	7.713722	12.805177	20728.000000	12.652669	1.102182	5569.470703		1
211.960037	57.208889	2.002566	0.649238	0.702182	0.362792	2.326254	1.757463	100.592697	4.459005	5.037113	2.305644	20739.000000	2.827470	0.451398	8149.557129		1
789.240845	129.224350	2.564230	1.437721	1.268427	1.543415	2.897210	2.111344	366.631744	27.398140	18.553556	34.947403	20766.000000	61.698483	1.790275	9998.000000		1
527.086060	63.031216	2.385664	1.201483	1.258888	1.294409	2.721882	1.799556	243.032120	15.903139	18.150490	19.697393	20800.000000	53.663998	1.729683	9998.000000		1
561.112732	90.069527	2.227223	1.027446	1.109892	1.257212	2.749050	1.954578	168.742081	10.652374	12.879282	18.080576	20838.000000	18.396835	1.264743	4851.820312		1
1174.353882	270.341553	2.793124	1.628933	1.507911	1.777815	3.069799	2.431913	621.046387	42.553280	32.204113	59.953617	20857.000000	61.359726	1.787883	4814.484375		1
1443.173584	192.573074	2.940062	1.752632	1.737381	1.946295	3.159319	2.284595	871.088684	56.576000	54.623676	88.368027	20908.000000	82.988892	1.919020	3223.027588		1
964.399231	255.838974	2.581658	1.382742	1.340703	1.458457	2.984257	2.407967	381.643250	24.140268	21.913082	28.738022	20927.000000	31.736521	1.501559	3776.705078		1
1493.165283	314.366547	2.919178	1.706834	1.481022	1.635081	3.174108	2.497436	830.191589	50.913666	30.270674	43.159977	20940.000000	42.217709	1.625495	3683.289307		1
486.753143	85.844376	2.420369	1.168356	1.257330	1.316602	2.687309	1.933712	263.250122	14.735185	18.085487	20.730114	20994.000000	34.048710	1.532101	8173.229004		1
1001.038147	156.666656	2.744759	1.556445	1.506728	1.686814	3.000451	2.194977	555.596375	36.011784	32.116512	48.619881	21086.000000	44.722206	1.650523	3642.280029		1
1020.412964	147.062332	2.588561	1.434875	1.357865	1.433351	3.008776	2.167501	387.758362	27.219187	22.796354	27.123800	21123.000000	27.924658	1.445988	4957.054688		1
1074.152588	247.423248	2.557072	1.393639	1.215854	1.437738	3.031066	2.393440	360.638824	24.753633	16.438206	27.399178	21165.000000	43.354973	1.637039	8095.965820		1
649.460022	106.320518	2.529921	1.349734	1.326074	1.485869	2.812552	2.026617	338.782288	22.373484	21.187202	30.610415	21201.000000	32.581009	1.512964	3762.014893		1
1733.164673	345.696960	2.875247	1.681593	1.633875	1.848021	3.238840	2.538696	750.320862	48.038937	43.040276	70.472633	21228.000000	95.870117	1.981683	8690.019531		1
369.458862	71.030258	2.250911	1.057436	1.260849	1.491648	2.567566	1.851443	178.201462	11.413949	18.232620	31.020468	21286.000000	33.626270	1.526679	3689.885254		1
776.951233	161.328735	2.530853	1.347098	1.332329	1.477232	2.890394	2.207712	339.510071	22.238091	21.494604	30.007631	21418.000000	49.100506	1.691086	9633.024414		1
884.954163	129.347763	2.642502	1.447305	1.275220	1.597837	2.946921	2.111759	439.037750	28.009508	18.846024	39.612953	21444.000000	39.434284	1.595874	4013.005615		1
540.479858	151.541336	2.372600	1.201590	1.222669	1.232639	2.732780	2.180531	235.830750	15.907052	16.698172	17.085947	21461.000000	14.152356	1.150829	5305.002441		1
894.607788	233.910324	2.643967	1.435165	1.436390	1.587979	2.951633	2.369049	440.521759	27.237352	27.314293	38.723930	21492.000000	76.307198	1.882565	9998.000000		1
592.640869	66.181084	2.091419	1.006779	0.985507	1.028136	2.772792	1.820734	123.429543	10.157315	9.671799	10.669304	21518.000000	6.413806	0.807116	5666.161621		1
1388.465454	290.064850	2.755030	1.556395	1.433951	1.631493	3.142535	2.462495	568.892883	36.007671	27.161331	42.804825	21545.000000	59.038551	1.771136	7823.896484		1
1417.938354	296.144592	2.849746	1.610966	1.517369	1.674717	3.151657	2.471504	707.532166	40.828739	32.913105	47.284271	21562.000000	49.292538	1.692781	3056.263184		1
896.667725	218.066116	2.610864	1.405330	1.526701	1.762005	2.952631	2.338588	408.191895	25.429043	33.628002	57.810276	21580.000000	65.261444	1.814657	4718.036621		1
615.876709	305.203613	2.373404	1.092371	1.005765	1.278753	2.789494	2.484590	236.267242	12.370049	10.133638	18.999983	21602.000000	35.591244	1.551343	9998.000000		1
834.768066	80.453186	2.427444	1.141453	1.241821	1.555901	2.921566	1.905543	267.573700	13.850115	17.451042	35.966747	21616.000000	28.581923	1.456091	4048.074707		1
879.548523	265.376740	2.699571	1.488957	1.436095	1.603501	2.944260	2.423863	500.692200	30.828857	27.295767	40.132927	21635.000000	29.437603	1.468902	5968.282227		1
1160.592896	195.727249	2.755727	1.526951	1.464427	1.673362	3.064680	2.291651	569.805542	33.647327	29.135778	47.136978	21707.000000	50.327782	1.701808	4283.872559		1
243.216431	39.807320	1.822309	0.662678	0.698198	1.116832	2.385993	1.599963	66.421608	4.599150	4.991117	13.086744	21746.000000	9.362201	0.971378	2965.712646		1
341.491974	104.238068	2.298560	1.171449	1.079515	1.269306	2.533381	2.018026	198.865707	14.840513	12.009226	18.591127	21805.000000	22.525557	1.352676	5046.421387		1
691.263000	158.928101	2.604577	1.370229	1.326926	1.514068	2.839643	2.201201	402.325348	23.454678	21.228848	32.663918	21898.000000	35.189442	1.546412	4125.597656		1
1582.663208	219.736206	2.855804	1.653440	1.474590	1.717415	3.199389	2.341902	717.471069	45.023624	29.825644	52.169300	21910.000000	47.803017	1.679455	3639.867676		1
324.531158	102.378571	2.267982	1.042156	1.041258	1.111137	2.511256	2.010209	185.345428	11.019347	10.996588	12.916255	21925.000000	11.967115	1.077989	6214.315918		1
1107.371216	176.505386	2.590898	1.434709	1.484668	1.644276	3.044293	2.246758	389.850372	27.208805	30.525848	44.083458	21999.000000	43.793186	1.641407	5283.289551		1
492.297852	45.674122	2.040609	0.877279	0.945529	1.130633	2.692228	1.659670	109.801659	7.538402	8.821227	13.509295	22022.000000	11.286332	1.052553	3893.829834		1
594.750854	159.380310	2.525889	1.311349	1.079833	1.284707	2.774335	2.202435	335.651642	20.480888	12.018009	19.262266	22034.000000	36.379116	1.560852	9998.000000		1
806.500000	204.829453	2.643543	1.482332	1.237576	1.443723	2.906604	2.311392	440.092072	30.362106	17.281271	27.779406	22118.000000	48.457169	1.685358	9998.000000		1
727.243774	283.383423	2.503322	1.292120	1.321411	1.368734	2.861680	2.452374	318.656097	19.593863	20.960936	23.374023	22133.000000	26.844799	1.428860	3874.429443		1
967.706482	182.379623	2.666522	1.475005	1.352726	1.553857	2.985744	2.260976	464.004150	29.854151	22.528162	35.797855	22156.000000	37.356213	1.572363	4583.980957		1
1284.970215	205.913162	2.772414	1.566561	1.610321	1.762273	3.108893	2.313684	592.126099	36.860481	40.768127	57.845970	22192.000000	96.161278	1.983000	9998.000000		1
1077.972168	316.022095	2.750655	1.613625	1.505926	1.737022	3.032608	2.499717	563.190125	41.079441	32.057262	54.578598	22234.000000	55.447617	1.743883	4167.078125		1
1388.103394	260.193451	2.790083	1.574073	1.549687	1.701329	3.142422	2.415296	616.712646	37.503632	35.455795	50.272274	22270.000000	97.401009	1.988563	9998.000000		1
1345.740112	357.384583	2.896857	1.700190	1.608987	1.850723	3.128961	2.553136	788.599854	50.140633	40.643078	70.912552	22307.000000	74.725983	1.873472	4557.978516		1
1301.622437	326.355377	2.903140	1.710327	1.567071	1.797886	3.114485	2.513691	800.092773	51.324757	36.903763	62.789413	22323.000000	59.217522	1.772450	3889.357910		1
478.024475	79.306519	2.339233	1.171055	1.123731	1.279508	2.679450	1.899309	218.390244	14.827058	13.296323	19.033043	22336.000000	22.738304	1.356758	4918.531738		1
411.569824	130.100922	2.417555	1.228373	1.177230	1.351248	2.614444	2.114280	261.550262	16.918930	15.039391	22.451622	22380.000000	29.020687	1.462708	7040.625488		1
526.368835	225.413940	2.329966	1.084220	1.141397	1.228960	2.721290	2.352981	213.779434	12.140027	13.848318	16.941809	22393.000000	22.456982	1.351351	5291.487305		1
560.561646	84.992126	2.275505	1.223804	1.290797	1.330407	2.748623	1.929379	188.584091	16.741854	19.534250	21.399656	22438.000000	25.334478	1.403712	4973.452637		1
1315.685059	284.839569	2.714324	1.488740	1.331844	1.624873	3.119152	2.454600	517.993591	30.813444	21.470608	42.157360	22503.000000	42.406384	1.627431	4472.708496		1
2325.140381	399.201691	2.960669	1.803360	1.672603	1.928236	3.366449	2.601192	913.416016	63.585804	47.054729	84.768814	22551.000000	108.923248	2.037121	5555.299316		1
1295.255371	103.024231	2.615326	1.436250	1.383279	1.525397	3.112355	2.012939	412.406708	27.305470	24.170135	33.527187	22571.000000	29.400240	1.468351	3876.281494		1
2412.892578	455.906891	3.048015	1.830189	1.740509	1.968860	3.382538	2.658876	1116.900879	67.637711	55.018555	93.080849	22591.000000	95.606834	1.980489	6369.838867		1
843.738281	312.773682	2.737523	1.572605	1.415304	1.680909	2.926208	2.495230	546.415710	37.377022	26.019808	47.963314	22637.000000	53.145172	1.725464	6405.510742		1
1163.739380	709.906311	3.111285	1.869959	1.754927	2.016096	3.065856	2.851201	1292.066162	74.124107	56.875778	103.775787	22659.000000	110.942955	2.045100	4620.602051		1
390.072632	138.251373	2.369920	1.126042	1.120440	1.329835	2.591146	2.140669	234.379395	13.367234	13.195946	21.371508	22679.000000	43.681168	1.640294	9998.000000		1
1176.399170	377.684448	2.851250	1.620227	1.517153	1.649731	3.070555	2.577129	709.986267	41.708698	32.896732	44.640720	22696.000000	49.998802	1.698960	4462.579590		1
788.068604	208.594238	2.652844	1.460538	1.386112	1.580553	2.896564	2.319302	449.618652	28.876051	24.328327	38.067406	22759.000000	39.815098	1.600048	4315.203613		1
1200.649536	272.415222	2.723281	1.552943	1.488865	1.653026	3.079416	2.435231	528.786743	35.722591	30.822269	44.980701	22803.000000	60.222607	1.779760	9104.259766		1
695.804138	60.280342	2.419187	1.176121	1.272266	1.443502	2.842487	1.780176	262.534790	15.001020	18.718296	27.765272	22824.000000	29.994970	1.477048	4521.435547		1
1679.429199	259.077179	2.988291	1.774606	1.741548	1.849878	3.225162	2.413429	973.398193	59.512218	55.150318	70.774681	22887.000000	79.095810	1.898153	3840.467529		1
374.795135	80.099953	2.486268	1.303697	1.235436	1.383027	2.573794	1.903632	306.385315	20.123219	17.196346	24.156120	22904.000000	31.244549	1.494774	5973.703125		1
396.813232	90.343391	2.147574	1.022178	0.959626	1.023391	2.598586	1.955896	140.466980	10.523929	9.112257	10.553355	22960.000000	10.387685	1.016519	4292.452637		1
709.355347	282.613617	2.682724	1.505535	1.480883	1.746514	2.850864	2.451193	481.641571	32.028355	30.260971	55.784603	23012.000000	63.515209	1.802878	4691.617188		1
683.245239	157.807373	2.503595	1.419589	1.391417	1.457673	2.834577	2.198127	318.856232	26.277779	24.627302	28.686195	23052.000000	26.769104	1.427634	9998.000000		1
664.937744	193.095688	2.545861	1.427503	1.257692	1.476889	2.822781	2.285773	351.447723	26.761059	18.100540	29.983995	23097.000000	34.036983	1.531951	5666.906738		1
842.922974	308.187164	2.889410	1.687010	1.481991	1.727559	2.925788	2.488815	775.192993	48.641800	30.338310	53.402176	23110.000000	59.794888	1.776664	3898.307617		1
1798.349365	387.465759	2.942204	1.771447	1.598990	1.876901	3.254874	2.588233	875.395752	59.080883	39.718281	75.318413	23201.000000	0.000000	0.000000	0.000000		1
606.820312	252.124298	2.586174	1.384776	1.323273	1.525563	2.783060	2.401615	385.633179	24.253582	21.051010	33.539963	23289.000000	33.559479	1.525815	3870.605713		1
2316.271240	360.733521	2.989373	1.803138	1.623807	1.823845	3.364789	2.557187	975.828003	63.553265	42.053951	66.656853	23314.000000	70.593216	1.848763	3688.370361		1
815.891052	114.364197	2.571272	1.404175	1.252133	1.415303	2.911632	2.058290	372.624695	25.361526	17.870359	26.019768	23370.000000	29.676321	1.472410	4548.270996		1
967.051025	311.815277	2.661496	1.510778	1.513184	1.729979	2.985449	2.493897	458.665222	32.417366	32.597477	53.700554	23390.000000	61.727024	1.790475	5052.091309		1
511.466583	163.463760	2.551895	1.427825	1.417563	1.672093	2.708817	2.213422	356.365234	26.780903	26.155521	46.999508	23435.000000	53.091587	1.725026	4339.597168		1
934.154236	159.624756	2.656174	1.499839	1.318954	1.608856	2.970419	2.203100	453.078766	31.611034	20.842710	40.630859	23464.000000	37.302486	1.571738	3354.008057		1
575.406921	110.251762	2.507519	1.343346	1.156347	1.391107	2.759975	2.042386	321.750153	22.046839	14.333316	24.609735	23475.000000	28.540770	1.455466	5153.800293		1
906.194275	179.432465	2.813081	1.606988	1.550787	1.712213	2.957221	2.253901	650.250427	40.456455	35.545712	51.548153	23487.000000	72.447311	1.860022	9998.000000		1
302.482330	314.338440	2.965477	1.764896	1.640580	1.819247	2.480700	2.497397	923.584656	58.196411	43.709934	65.954971	23543.000000	54.697491	1.737967	4407.285645		1
525.637512	124.161087	2.471463	1.345098	1.378461	1.468595	2.720686	2.093986	296.116791	22.135916	23.903500	29.416746	23583.000000	43.726768	1.640747	7927.943848		1
504.907562	222.251221	2.415401	1.205948	1.087087	1.201481	2.703212	2.346844	260.255829	16.067480	12.220441	15.903059	23596.000000	16.223989	1.210158	4334.780273		1
575.749451	122.920868	2.507334	1.348031	1.254248	1.411584	2.760234	2.089626	321.613434	22.285923	17.957600	25.797853	23609.000000	26.297859	1.419920	4275.536133		1
350.437775	270.978058	2.517073	1.329060	1.281366	1.423793	2.544611	2.432934	328.907288	21.333418	19.114614	26.533394	23659.000000	132.481628	2.122156	9998.000000		1
703.226807	178.517014	2.513277	1.307636	1.317881	1.491172	2.847095	2.251680	326.044739	20.306526	20.791283	30.986450	23671.000000	31.486841	1.498129	4148.656250		1
640.661926	135.937973	2.509015	1.294594	1.289558	1.438547	2.806629	2.133341	322.860443	19.705778	19.478632	27.450325	23751.000000	29.714706	1.472971	4281.656738		1
831.521362	145.874695	2.586133	1.441907	1.387918	1.552942	2.919873	2.163980	385.596130	27.663498	24.429703	35.722473	23766.000000	40.006721	1.602133	3869.709473		1
1084.152954	187.639374	2.658734	1.503191	1.364590	1.538957	3.035090	2.273324	455.757629	31.855988	23.152067	34.590530	23848.000000	49.254833	1.692449	7008.696777		1
605.234924	58.627350	2.536296	1.269222	1.234662	1.478522	2.781924	1.768100	343.792450	18.587534	17.165722	30.096949	23870.000000	30.693855	1.487051	3387.951904		1
1006.522522	204.121689	2.552259	1.410656	1.329223	1.407315	3.002824	2.309889	356.664215	25.742832	21.341402	25.545511	23932.000000	30.655224	1.486504	4354.693359		1
504.033783	144.975098	2.595516	1.400470	1.349006	1.423244	2.702460	2.161294	394.018158	25.146078	22.336033	26.499855	23978.000000	32.069206	1.506088	7176.303223		1
490.523407	100.141640	2.254701	1.179492	1.228157	1.163388	2.690660	2.000615	179.763428	15.117929	16.910505	14.567610	24005.000000	18.189390	1.259818	5143.921875		1
354.236633	114.845123	2.629745	1.457040	1.346417	1.570431	2.549294	2.060112	426.329346	28.644432	22.203274	37.190441	24029.000000	41.144844	1.614315	4670.667480		1
543.762390	103.442474	2.459428	1.303523	1.034672	1.248770	2.735409	2.014699	288.023682	20.115154	10.831089	17.732491	24040.000000	18.726250	1.272451	4697.254883		1
955.660095	100.620209	2.618304	1.444753	1.438842	1.511729	2.980304	2.002685	415.244171	27.845366	27.468931	32.488438	24050.000000	36.051823	1.556927	3928.937012		1
811.735107	289.406860	2.668212	1.531111	1.497109	1.672212	2.909414	2.461509	465.813904	33.971180	31.412954	47.012405	24076.000000	61.691334	1.790224	5751.723145		1
588.489746	102.835297	2.394753	1.159430	0.967665	1.367656	2.769739	2.012142	248.172211	14.435451	9.282508	23.316090	24089.000000	25.091219	1.399522	4679.699219		1
575.540527	139.750763	2.644272	1.459366	1.490561	1.678842	2.760076	2.145354	440.831207	28.798273	30.942930	47.735531	24121.000000	49.447598	1.694145	4220.604492		1
1041.563232	158.331390	2.639484	1.400366	1.452974	1.604547	3.017686	2.199567	435.997375	25.140049	28.377478	40.229710	24188.000000	52.969963	1.724030	6079.061523		1
578.223999	220.644791	2.390096	1.342575	1.365630	1.596686	2.762096	2.343694	245.525192	22.007710	23.207607	39.508064	24213.000000	43.938408	1.642844	4096.954102		1
370.375488	83.274094	2.269507	1.066573	0.962380	1.016444	2.568642	1.920510	185.997513	11.656627	9.170232	10.385900	24242.000000	9.616762	0.983029	5158.845215		1
590.137573	174.867447	2.691970	1.480001	1.432536	1.682737	2.770953	2.242709	492.005280	30.199602	27.072971	48.165627	24262.000000	47.685257	1.678384	4507.139648		1
1345.560425	286.879608	2.878939	1.687393	1.628004	1.847464	3.128903	2.457700	756.726440	48.684723	42.462368	70.382317	24305.000000	73.898697	1.868637	3995.706543		1
1050.352905	438.912537	2.789074	1.605798	1.570300	1.797851	3.021335	2.642378	615.281311	40.345818	37.179180	62.784306	24341.000000	58.418018	1.766547	6413.853027		1
1727.566895	348.617645	3.017734	1.803848	1.766351	1.940302	3.237435	2.542349	1041.679199	63.657276	58.391659	87.156868	24363.000000	85.751373	1.933241	3726.546631		1
1013.050354	293.403748	2.851387	1.645785	1.611311	1.785228	3.005631	2.467466	710.210266	44.236938	40.861198	60.985737	24393.000000	61.518066	1.789003	7067.870605		1
909.301880	177.472076	2.712919	1.513652	1.460522	1.665329	2.958708	2.249130	516.320312	32.632614	28.874973	46.273151	24428.000000	96.799698	1.985874	9998.000000		1
1087.770020	326.019409	2.782016	1.608631	1.508870	1.704596	3.036537	2.513243	605.363525	40.609856	32.275303	50.651943	24469.000000	75.294914	1.876766	9056.823242		1
498.209259	111.658722	2.539202	1.366114	1.135246	1.383237	2.697412	2.047893	346.100555	23.233479	13.653553	24.167780	24486.000000	24.829441	1.394967	3652.229980		1
1098.104248	188.027542	2.709068	1.537835	1.350928	1.530071	3.040643	2.274221	511.762054	34.501293	22.435093	33.889927	24511.000000	35.639835	1.551936	4078.192627		1
597.538513	168.083511	2.382359	1.207968	0.959674	1.175377	2.776366	2.225525	241.190033	16.142384	9.113256	14.975348	24520.000000	14.626812	1.165150	3732.942383		1
582.511230	109.116470	2.420786	1.251655	1.334524	1.171913	2.765304	2.037890	263.503113	17.850676	21.603485	14.856364	24534.000000	15.657934	1.194734	4120.206543		1
458.658447	180.809006	2.548768	1.393264	1.390436	1.532561	2.661489	2.257220	353.808441	24.732271	24.571724	34.084812	24547.000000	36.656937	1.564156	5348.327637		1
1062.386353	215.740112	2.756718	1.573552	1.581592	1.772055	3.026283	2.333931	571.108276	37.458633	38.158558	59.163692	24561.000000	54.130451	1.733442	3247.512695		1
1879.469482	379.690857	2.939173	1.727729	1.615503	1.809865	3.274035	2.579430	869.306030	53.423138	41.257481	64.545296	24608.000000	64.374649	1.808715	3619.088135		1
439.262543	84.073685	2.366723	1.241723	1.057702	1.423001	2.642724	1.924660	232.660675	17.447090	11.420936	26.485083	24634.000000	27.258562	1.435503	4139.268555		1
743.368103	175.273880	2.226213	1.118623	1.010544	1.153957	2.871204	2.243717	168.350037	13.140846	10.245754	14.254659	24666.000000	13.038570	1.115230	3622.493408		1
1001.875305	192.287430	2.575280	1.373191	1.206665	1.433370	3.000814	2.283951	376.080170	23.615145	16.094032	27.124998	24696.000000	40.842949	1.611117	9998.000000		1
839.776855	201.624481	2.739856	1.593060	1.622643	1.677853	2.924164	2.304543	549.359131	39.179581	41.941395	47.627007	24768.000000	70.621567	1.848937	9309.343750		1
764.370239	153.076706	2.552913	1.377972	1.197944	1.382240	2.883304	2.184909	357.201080	23.876589	15.774094	24.112360	24797.000000	30.412971	1.483059	5013.271484		1
1489.473389	476.846710	2.820552	1.660977	1.513365	1.726409	3.173033	2.678379	661.533386	45.811790	32.611095	53.260956	24843.000000	51.481121	1.711648	3961.205078		1
1365.475220	280.699890	2.873561	1.639210	1.630027	1.695476	3.135284	2.448242	747.413818	43.572227	42.660564	49.599377	24890.000000	48.213165	1.683166	5314.743652		1
325.128235	91.230377	2.085418	0.968078	0.817613	1.043061	2.512055	1.960140	121.735626	9.291331	6.570723	11.042345	24928.000000	12.574837	1.099502	6312.166504		1
636.501892	209.817688	2.743358	1.538875	1.468597	1.730361	2.803800	2.321842	553.806824	34.584023	29.416906	53.747829	25030.000000	54.444832	1.735957	3873.913330		1
1210.607788	197.956436	2.829700	1.650487	1.582394	1.729614	3.083004	2.296570	675.616272	44.718502	38.229111	53.655437	25041.000000	58.763416	1.769107	3910.699707		1
2006.790527	512.657043	3.065529	1.906661	1.768708	1.973390	3.302502	2.709827	1162.865112	80.660492	58.709480	94.056831	25066.000000	90.416824	1.956249	6661.713867		1
1582.194580	272.930359	2.894801	1.681265	1.557398	1.846408	3.199260	2.436052	784.876282	48.002644	36.090919	70.211472	25108.000000	175.306000	2.243797	9998.000000		1
2005.415161	482.058899	3.109889	1.898646	1.815931	2.064414	3.302204	2.683100	1287.919312	79.185616	65.453171	115.988205	25150.000000	136.834427	2.136195	7041.050781		1
602.068848	133.481567	2.382016	1.135291	1.092600	1.299454	2.779646	2.125421	240.999664	13.654990	12.376557	19.927576	25202.000000	21.274139	1.327852	3726.958984		1
1483.173706	326.951019	2.903275	1.745964	1.614607	1.708203	3.171192	2.514483	800.341187	55.714012	41.172474	51.074413	25236.000000	89.485435	1.951752	9729.731445		1
1194.136841	325.265900	2.904796	1.746730	1.730273	1.943151	3.077054	2.512239	803.148865	55.812351	53.736927	87.730629	25291.000000	160.729584	2.206096	9998.000000		1
706.554688	185.562317	2.546832	1.383082	1.398440	1.496034	2.849146	2.268490	352.234741	24.159155	25.028772	31.335295	25326.000000	121.224289	2.083590	9998.000000		1
684.041626	206.524475	2.713574	1.484666	1.359051	1.555148	2.835083	2.314971	517.099060	30.525728	22.858681	35.904419	25354.000000	46.306137	1.665639	6002.153320		1
609.962830	161.030838	2.433169	1.287006	1.098407	1.186979	2.785303	2.206909	271.124359	19.364481	12.543174	15.380810	25436.000000	16.432421	1.215702	4911.956055		1
638.646423	171.558472	2.705640	1.505506	1.509943	1.634776	2.805260	2.234412	507.738342	32.026237	32.355080	43.129631	25462.000000	45.583923	1.658812	3394.355957		1
1863.318481	278.544769	3.013298	1.797409	1.712370	1.892600	3.270287	2.444895	1031.093872	62.720459	51.566757	78.090805	25496.000000	85.615005	1.932550	5181.772461		1
939.827759	176.840347	2.484948	1.411361	1.241757	1.431976	2.973048	2.247581	305.455811	25.784637	17.448446	27.038115	25535.000000	32.889484	1.517057	5383.437988		1
596.631592	180.244232	2.647434	1.520662	1.203136	1.535202	2.775706	2.255861	444.052307	33.163609	15.963789	34.292713	25578.000000	39.134296	1.592558	5910.162109		1
1180.378784	323.533936	2.803210	1.631305	1.565161	1.766919	3.072021	2.509920	635.638916	42.786297	36.741856	58.468040	25682.000000	86.396133	1.936494	7018.045898		1
1553.636719	217.896942	2.919021	1.742000	1.631863	1.857087	3.191350	2.338251	829.891174	55.207691	42.841316	71.959244	25708.000000	68.123505	1.833297	3375.869873		1
1193.122437	255.144806	2.685789	1.528302	1.324615	1.573412	3.076685	2.406787	485.053223	33.752216	21.116173	37.446575	25750.000000	37.394558	1.572808	4922.332520		1
723.669128	167.332199	2.501588	1.257289	1.304930	1.523627	2.859540	2.223579	317.386017	18.083771	20.180395	33.390835	25862.000000	33.484253	1.524841	3957.380127		1
1514.999878	256.088593	2.740745	1.554079	1.546750	1.688216	3.180413	2.408390	550.484131	35.816181	35.216831	48.777115	25946.000000	92.230247	1.964873	9998.000000		1
625.815369	109.260605	2.551070	1.297787	1.183441	1.410569	2.796446	2.038464	355.688538	19.851194	15.255997	25.737682	25964.000000	38.683029	1.587520	8102.205566		1
864.406921	149.808411	2.536276	1.327643	1.237504	1.494568	2.936718	2.175536	343.776001	21.263903	17.278437	31.229727	26052.000000	33.965492	1.531038	4584.741211		1
269.418335	87.164696	2.077426	1.041152	1.054885	1.238210	2.430427	1.940341	119.515900	10.993913	11.347111	17.306545	26062.000000	22.749363	1.356969	6220.410156		1
879.955139	194.939926	2.622178	1.427186	1.342920	1.629363	2.944461	2.289901	418.964752	26.741535	22.025198	42.595444	26108.000000	40.786968	1.610521	4746.358398		1
1773.823853	464.359589	2.946767	1.749483	1.590081	1.782587	3.248910	2.666854	884.641296	56.167187	38.911789	60.615929	26130.000000	57.056526	1.756305	3695.331055		1
1092.852051	207.136612	2.661591	1.521551	1.470927	1.661200	3.038561	2.316257	458.766174	33.231606	29.575138	45.835308	26184.000000	68.144348	1.833430	9998.000000		1
772.360657	179.980713	2.725841	1.548084	1.388133	1.576322	2.887820	2.255226	531.913452	35.325153	24.441801	37.698357	26197.000000	37.420895	1.573114	3849.349609		1
1406.784912	359.596313	2.810730	1.617240	1.685230	1.937159	3.148228	2.555815	646.740784	41.422859	48.442883	86.528534	26221.000000	96.139160	1.982900	4115.179199		1
1048.943604	293.672363	2.786179	1.614441	1.451318	1.729881	3.020752	2.467863	611.193481	41.156704	28.269514	53.688457	26240.000000	58.467079	1.766911	4188.846680		1
1228.435669	390.621460	2.851199	1.642991	1.539169	1.675000	3.089352	2.591756	709.903198	43.953213	34.607380	47.315136	26308.000000	170.125656	2.230770	9998.000000		1
255.885620	68.612419	2.173802	1.024890	0.750853	1.236137	2.408046	1.836403	149.211258	10.589849	5.634466	17.224134	26351.000000	18.238462	1.260988	4918.531738		1
659.000000	185.471512	2.633992	1.455470	1.459833	1.568566	2.818885	2.268277	430.518524	28.541059	28.829216	37.031052	26412.000000	78.181252	1.893103	9998.000000		1
551.303284	72.569176	2.400435	1.243155	1.151588	1.304044	2.741390	1.860752	251.440582	17.504705	14.177120	20.139271	26441.000000	21.966671	1.341764	4585.668945		1
667.882568	120.796455	2.501462	1.303685	1.185825	1.364223	2.824700	2.082054	317.293854	20.122660	15.340004	23.132544	26481.000000	20.416971	1.309991	3976.340820		1
1017.818604	276.187958	2.734576	1.555385	1.495354	1.689227	3.007670	2.441205	542.720886	35.924065	31.286264	48.890789	26497.000000	52.113506	1.716950	3907.743896		1
514.696472	212.232010	2.536371	1.359709	1.375682	1.480232	2.711551	2.326811	343.851929	22.893339	23.750977	30.215652	26513.000000	32.576145	1.512900	4497.869141		1
1153.066406	208.911896	2.846710	1.700695	1.568976	1.853767	3.061854	2.319963	702.603149	50.198967	37.065987	71.411285	26544.000000	83.774467	1.923112	6891.232422		1
578.049194	144.159332	2.536330	1.372047	1.365651	1.550814	2.761965	2.158843	343.819519	23.553059	23.208725	35.547871	26557.000000	35.885342	1.554917	4486.938477		1
699.475159	64.088570	2.430094	1.271086	1.256374	1.500091	2.844772	1.806781	269.211914	18.667509	18.045719	31.629400	26610.000000	35.396938	1.548966	6690.250977		1
660.317322	181.758148	2.416542	1.244304	1.031153	1.350534	2.819753	2.259494	260.940735	17.551100	10.743689	22.414768	26628.000000	23.129610	1.364168	4739.789551		1
871.310364	105.189453	2.586829	1.419990	1.315784	1.448190	2.940173	2.021972	386.215332	26.302055	20.691107	28.066645	26662.000000	28.367220	1.452817	3719.719482		1
711.314026	177.009308	2.702800	1.512686	1.458103	1.655381	2.852061	2.247996	504.429321	32.560108	28.714624	45.225300	26676.000000	48.399826	1.684844	4729.523926		1
918.625244	127.970558	2.674736	1.502807	1.310220	1.586087	2.963138	2.107110	472.863800	31.827799	20.427746	38.555515	26712.000000	38.383377	1.584143	4019.778076		1
792.260010	231.986465	2.592074	1.401354	1.308414	1.510275	2.898868	2.365463	390.907501	25.197306	20.342939	32.379875	26814.000000	30.575445	1.485373	4461.235352		1
754.637085	204.058456	2.534015	1.337886	1.162532	1.541607	2.877738	2.309755	341.991394	21.771379	14.538902	34.802227	26835.000000	33.990162	1.531353	4354.298828		1
670.477051	193.208313	2.456338	1.264292	1.149678	1.395394	2.826384	2.286026	285.981567	18.377756	14.114913	24.853851	26882.000000	26.890009	1.429591	4770.054199		1
1594.371216	495.429535	3.122778	1.907850	1.801415	1.978105	3.202590	2.694982	1326.715088	80.881607	63.301682	95.083443	26963.000000	103.225456	2.013787	4078.281982		1
773.926636	203.313889	2.616046	1.434520	1.355532	1.479239	2.888700	2.308167	413.091278	27.196947	22.674177	30.146618	27009.000000	27.013767	1.431585	3810.885986		1
2146.418945	720.743896	3.317231	2.091552	1.974133	2.212338	3.331714	2.857781	2076.016357	123.467270	94.217857	163.056625	27204.000000	178.790924	2.252346	4626.269531		1
500.989014	187.912827	2.662873	1.499733	1.375364	1.627280	2.699828	2.273957	460.121613	31.603367	23.733608	42.391575	27317.000000	41.497513	1.618022	3335.438477		1
1189.412231	135.887756	2.755150	1.591725	1.458689	1.590913	3.075332	2.133180	569.049072	39.059319	28.753393	38.986370	27378.000000	57.820126	1.762079	7955.001953		1
593.992493	267.694122	2.616142	1.461098	1.327886	1.603865	2.773781	2.427639	413.182312	28.913343	21.275803	40.166622	27416.000000	41.594223	1.619033	5058.422852		1
673.939941	184.581772	2.560747	1.382892	1.242404	1.458725	2.828621	2.266189	363.703339	24.148613	17.474480	28.755751	27459.000000	49.331188	1.693122	9998.000000		1
639.415588	155.912262	2.754956	1.579281	1.436980	1.693680	2.805783	2.192880	568.795715	37.956085	27.351425	49.394630	27493.000000	62.183502	1.793675	6968.749512		1
1092.086182	181.900894	2.625834	1.452301	1.316736	1.514810	3.038257	2.259835	422.507355	28.333557	20.736504	32.719776	27572.000000	37.261501	1.571260	4603.478027		1
509.960846	101.506081	2.411527	1.155795	0.947739	1.263494	2.707537	2.006492	257.945221	14.315109	8.866225	18.344017	27597.000000	16.756229	1.224176	3910.593750		1
655.705627	219.967102	2.730825	1.575801	1.453922	1.711817	2.816709	2.342358	538.052612	37.653118	28.439526	51.501198	27651.000000	51.060234	1.708083	4635.718750		1
485.943176	55.966152	2.269691	1.065154	1.032858	1.199217	2.686585	1.747925	186.076096	11.618616	10.785932	15.820370	27670.000000	17.377632	1.239991	5758.556152		1
2358.199951	509.201263	3.028340	1.813759	1.708085	1.869642	3.372581	2.706889	1067.431519	65.126678	51.060520	74.069885	27684.000000	69.504677	1.842014	3090.709961		1
649.544800	130.223053	2.576535	1.353775	1.253256	1.421706	2.812609	2.114688	377.167694	22.582664	17.916636	26.406185	27748.000000	23.162649	1.364788	3371.291748		1
621.213013	28.118830	2.407089	1.209635	1.178903	1.369646	2.793241	1.448997	255.322327	16.204472	15.097445	23.423174	27770.000000	28.439087	1.453916	4186.219727		0
750.596863	121.861473	2.622968	1.452875	1.317234	1.526305	2.875407	2.085866	419.728333	28.371050	20.760340	33.597340	27842.000000	52.603611	1.721016	9998.000000		1
1100.966187	279.790680	2.771000	1.596263	1.452864	1.606818	3.041774	2.446833	590.200806	39.469654	28.370291	40.440605	27870.000000	49.301380	1.692859	8989.810547		1
826.654541	186.740921	2.547570	1.408701	1.374992	1.550043	2.917324	2.271240	352.833984	25.627163	23.713285	35.484825	27910.000000	40.496605	1.607419	5277.289551		1
714.388428	157.587296	2.501698	1.361148	1.237404	1.367254	2.853935	2.197521	317.466827	22.969320	17.274443	23.294529	27937.000000	30.590042	1.485580	4746.557129		1
868.601685	189.170670	2.545575	1.377717	1.051527	1.423250	2.938821	2.276854	351.216522	23.862534	11.259709	26.500254	27973.000000	27.028238	1.431818	3666.239502		1
1683.213989	290.161011	3.020946	1.822965	1.745801	1.938287	3.226139	2.462639	1049.412598	66.521942	55.693050	86.753441	28037.000000	96.060150	1.982543	5327.869629		1
657.789734	200.967270	2.683039	1.525086	1.397077	1.593082	2.818087	2.303125	481.990875	33.503189	24.950356	39.181576	28093.000000	50.777504	1.705671	7278.203613		1
747.681458	74.155693	2.601377	1.428883	1.191297	1.439143	2.873717	1.870144	399.371307	26.846186	15.534490	27.488016	28116.000000	28.353827	1.452612	4176.685547		1
1950.804321	258.677979	2.921271	1.744133	1.695795	1.894692	3.290214	2.412760	834.201294	55.479519	49.635754	78.467964	28186.000000	82.274841	1.915267	4014.670898		1
498.228271	104.447884	2.409927	1.292450	1.160578	1.127564	2.697428	2.018900	256.996307	19.608755	14.473660	13.414188	28216.000000	17.511761	1.243330	5720.583496		1
598.351013	31.153946	2.343130	1.186487	1.264661	1.165683	2.776956	1.493513	220.358749	15.363401	18.393368	14.644789	28285.000000	17.855440	1.251771	3964.604248		0
800.121704	232.855438	2.852139	1.665960	1.578976	1.819757	2.903156	2.367086	711.441711	46.340389	37.929417	66.032433	28331.000000	115.766304	2.063582	9998.000000		1
549.279297	84.219254	2.398603	1.221318	1.211177	1.420415	2.739793	1.925411	250.381714	16.646307	16.262125	26.327848	28377.000000	30.371342	1.482464	4833.592773		1
899.490479	233.677795	2.774578	1.578904	1.495863	1.742543	2.953997	2.368618	595.084106	37.923107	31.322958	55.276768	28439.000000	70.778671	1.849902	7777.252930		1
890.263855	268.589447	2.544174	1.404050	1.249730	1.434995	2.949519	2.429089	350.085541	25.354219	17.771738	27.226692	28527.000000	24.798145	1.394419	5094.601562		1
594.755066	179.143555	2.396600	1.178576	1.167069	1.373538	2.774338	2.253201	249.229965	15.086066	14.691584	23.634029	28565.000000	23.302694	1.367406	3747.912598		1
2046.505981	590.445496	3.123986	1.933118	1.805921	2.099854	3.311013	2.771180	1330.412842	85.727112	63.961800	125.850372	28615.000000	125.097778	2.097250	3515.879883		1
738.562683	128.832108	2.563873	1.364415	1.284596	1.578288	2.868387	2.110024	366.330383	23.142765	19.257315	37.869366	28657.000000	40.223232	1.604477	4700.588379		1
614.276611	209.584915	2.601194	1.406117	1.303661	1.531652	2.788364	2.321360	399.203522	25.475161	20.121542	34.013580	28672.000000	33.751419	1.528292	3414.822021		1
589.840576	118.400696	2.446321	1.223629	1.202826	1.448691	2.770735	2.073354	279.460632	16.735146	15.952410	28.098986	28685.000000	26.684795	1.426264	4123.781250		1
1570.231689	386.655243	2.876241	1.681074	1.625702	1.797746	3.195964	2.587324	752.039612	47.981483	42.237854	62.769173	28741.000000	79.418381	1.899921	7217.786621		1
736.942810	160.450653	2.686036	1.504937	1.424149	1.537440	2.867434	2.205342	485.328949	31.984314	26.555155	34.469872	28757.000000	39.445393	1.595996	4254.010742		1
649.964050	127.258293	2.508870	1.307890	1.245595	1.415075	2.812889	2.104686	322.752655	20.318424	17.603325	26.006073	28786.000000	27.386484	1.437536	4623.833008		1
824.536316	188.174072	2.652011	1.454513	1.257090	1.544612	2.916210	2.274560	448.756958	28.478214	18.075506	35.043865	28832.000000	38.472599	1.585152	3869.197021		1
645.014832	163.202087	2.407896	1.258974	1.260544	1.460325	2.809570	2.212726	255.797302	18.154083	18.219803	28.861916	28849.000000	38.981464	1.590858	9998.000000		1
503.182770	140.812347	2.337231	1.116749	0.809427	1.307067	2.701726	2.148641	217.385681	13.084269	6.448026	20.279974	28891.000000	20.599449	1.313856	6048.613281		1
541.109741	103.233452	2.261016	1.127576	1.011989	1.241423	2.733285	2.013820	182.396149	13.414548	10.279893	17.435032	28948.000000	23.796591	1.376515	6945.072754		1
1316.238647	350.943359	2.954740	1.787298	1.711307	1.885430	3.119335	2.545237	901.030823	61.277046	51.440666	76.812172	29001.000000	88.275383	1.945840	4719.662109		1
576.819336	60.028240	2.383834	1.204215	1.227615	1.367230	2.761040	1.778356	242.010620	16.003517	16.889423	23.293251	29013.000000	22.526196	1.352688	4095.539307		1
499.050781	28.235138	2.395484	1.275700	1.042860	1.453070	2.698145	1.450790	248.590408	18.866865	11.037234	28.383787	29041.000000	31.880081	1.503519	6082.437988		0
484.980621	212.075302	2.648318	1.473002	1.475724	1.701342	2.685724	2.326490	444.957306	29.716801	29.903622	50.273792	29097.000000	53.951778	1.732006	4856.257812		1
2246.740234	533.170776	3.084844	1.927580	1.815965	1.969219	3.351553	2.726866	1215.748169	84.640846	65.458359	93.157829	29147.000000	155.211823	2.190925	9453.966797		1
695.019348	122.965103	2.532171	1.374626	1.258724	1.427088	2.841997	2.089782	340.541809	23.693323	18.143621	26.735466	29178.000000	34.798000	1.541554	4804.250977		1
1365.709595	274.323090	2.882654	1.668332	1.518688	1.792221	3.135358	2.438262	763.228333	46.594166	33.013241	61.975655	29210.000000	88.788757	1.948358	7351.117676		1
417.198364	143.591644	2.293228	1.154876	1.093248	1.270714	2.620342	2.157129	196.439072	14.284844	12.395043	18.651497	29271.000000	24.493286	1.389047	6910.919922		1
589.597351	188.523315	2.434218	1.283173	1.185287	1.331594	2.770555	2.275365	271.780518	19.194349	15.320998	21.458229	29334.000000	69.938583	1.844717	9998.000000		1
2021.157349	423.525970	3.255466	2.055521	1.986807	2.192708	3.305600	2.626880	1800.800049	113.637199	97.007904	155.850494	29423.000000	164.477127	2.216105	3866.661865		1
714.577148	173.645401	2.847442	1.635713	1.582405	1.861840	2.854049	2.239663	703.788452	43.222824	38.230106	72.751129	29441.000000	74.264679	1.870782	4146.878906		1
727.318237	116.647964	2.566451	1.366986	1.257079	1.455072	2.861724	2.066877	368.511688	23.280155	18.075027	28.514908	29451.000000	38.739929	1.588159	6848.766602		1
383.054749	176.712494	2.447295	1.323688	1.118829	1.340892	2.583261	2.247267	280.088287	21.071135	13.147075	21.922585	29471.000000	29.548281	1.470532	7841.559082		1
1500.286987	395.147614	2.954289	1.764487	1.612037	1.856514	3.176174	2.596759	900.096252	58.141594	40.929516	71.864418	29510.000000	97.579079	1.989357	8495.582031		1
818.000671	127.669502	2.438602	1.290894	1.077679	1.340827	2.912754	2.106087	274.537750	19.538643	11.958557	21.919312	29552.000000	23.264050	1.366685	4157.411621		1
700.698669	177.153168	2.629122	1.461559	1.361335	1.616484	2.845531	2.248349	425.717834	28.944048	22.979221	41.350830	29592.000000	40.083363	1.602964	3441.969727		1
810.708984	192.764969	2.712655	1.530872	1.419212	1.723923	2.908865	2.285028	516.006226	33.952492	26.255020	52.956947	29606.000000	53.893776	1.731539	3903.944092		1
523.746338	236.721695	2.431620	1.262373	1.081937	1.354799	2.719121	2.374238	270.159485	18.296703	12.076384	22.635967	29656.000000	23.285362	1.367083	5330.515625		1
1342.050781	161.614044	2.730238	1.565668	1.453232	1.653635	3.127769	2.208479	537.326416	36.784779	28.394367	45.043789	29669.000000	52.160858	1.717345	5777.662109		1
698.429138	407.164886	2.916944	1.731892	1.591983	1.785895	2.844122	2.609770	825.931519	53.937645	39.082558	61.079365	29684.000000	65.059441	1.813310	5077.901855		1
1108.331055	286.097900	2.799528	1.627148	1.490247	1.740887	3.044669	2.456515	630.271484	42.378757	30.920570	55.066391	29714.000000	55.439102	1.743816	3541.376953		1
363.617493	97.012413	2.234476	1.049363	0.968205	1.244742	2.560645	1.986827	171.583832	11.203732	9.294046	17.568789	29787.000000	17.695923	1.247873	4019.836426		1
587.169128	226.279099	2.577317	1.368021	1.360163	1.504297	2.768763	2.354645	377.848145	23.335693	22.917295	31.937201	29814.000000	40.589348	1.608412	5321.942383		1
622.141602	144.066223	2.456301	1.297018	1.287735	1.377527	2.793889	2.158562	285.956970	19.816099	19.397020	23.852114	29826.000000	31.261978	1.495016	5730.196289		1
937.197815	150.919357	2.826219	1.693297	1.536119	1.743587	2.971831	2.178745	670.222229	49.351070	34.365223	55.409843	29852.000000	110.003532	2.041407	9998.000000		1
894.118652	231.731888	2.609560	1.509110	1.387698	1.566284	2.951395	2.364986	406.968201	32.293152	24.417324	36.836964	29904.000000	57.843765	1.762257	8707.013672		1
1071.130615	92.931923	2.648956	1.465575	1.414710	1.560747	3.029842	1.968165	445.611389	29.212917	25.984234	36.370293	29939.000000	64.480415	1.809428	9998.000000		1
799.691284	120.659180	2.634958	1.457049	1.302311	1.484331	2.902922	2.081560	431.477509	28.645031	20.059095	30.502172	29987.000000	36.446232	1.561653	4262.827148		1
723.839050	150.820496	2.467507	1.303944	1.116922	1.431170	2.859642	2.178460	293.431915	20.134638	13.089459	26.987926	30111.000000	26.523726	1.423635	4657.397949		1
1806.063843	286.738190	2.986499	1.815119	1.724298	2.008665	3.256733	2.457485	969.391418	65.330986	53.002743	102.015114	30242.000000	88.697311	1.947910	3294.732910		1
1205.191528	274.872589	2.900266	1.689497	1.538388	1.819797	3.081056	2.439131	794.814636	48.921211	34.545254	66.038460	30338.000000	67.283928	1.827911	4199.630859		1
1223.399414	262.924561	2.856358	1.661903	1.602712	1.842085	3.087568	2.419831	718.386536	45.909573	40.060097	69.515976	30405.000000	70.159424	1.846086	3969.755615		1
811.901978	244.213409	2.691860	1.545457	1.381898	1.610615	2.909504	2.387769	491.880951	35.112103	24.093395	40.795799	30449.000000	45.909920	1.661906	4985.587402		1
174.916885	87.876198	1.874326	0.842697	1.009965	1.124754	2.242832	1.943871	74.873146	6.961411	10.232100	13.327666	30461.000000	30.184839	1.479789	9998.000000		1
733.043213	149.319382	2.492074	1.313557	1.166450	1.460872	2.865129	2.174116	310.509094	20.585299	14.670662	28.898291	30507.000000	27.471617	1.438884	3895.566406		1
732.348450	176.131638	2.536010	1.348444	1.275717	1.582449	2.864718	2.245837	343.565491	22.307165	18.867624	38.233902	30568.000000	33.767952	1.528505	3842.707275		1
1581.205566	398.639038	2.907091	1.701876	1.543808	1.754473	3.198988	2.600580	807.403381	50.335640	34.979023	56.816326	30579.000000	64.442398	1.809172	4669.093750		1
1075.630493	287.199921	2.862828	1.714814	1.539604	1.843128	3.031663	2.458184	729.169373	51.857788	34.642078	69.683228	30684.000000	70.071991	1.845544	4285.942871		1
1366.302368	433.638458	2.918264	1.671307	1.620776	1.806070	3.135547	2.637128	828.445923	46.914505	41.761520	63.983803	30696.000000	77.126205	1.887202	7041.504883		1
1195.927002	277.282593	2.835742	1.691332	1.586003	1.840330	3.077705	2.442923	685.081604	49.128357	38.548088	69.235603	30769.000000	94.175613	1.973938	7556.477051		1
2681.766357	618.291992	3.281309	2.104815	2.024175	2.267571	3.428421	2.791194	1911.213013	127.296143	105.724243	185.170349	30788.000000	195.375397	2.290870	5542.558105		1
519.542114	193.038391	2.656655	1.486160	1.396990	1.627047	2.715621	2.285644	453.580872	30.630938	24.945364	42.368855	30813.000000	45.976772	1.662539	4914.824707		1
1157.928467	281.373077	2.800778	1.629237	1.468935	1.708872	3.063682	2.449283	632.088684	42.583027	29.439785	51.153072	30862.000000	80.112747	1.903702	8165.914551		1
1326.652710	205.181488	2.803539	1.633944	1.515890	1.779041	3.122757	2.312138	636.120300	43.047062	32.801189	60.123066	30916.000000	75.817818	1.879771	9281.731445		1
520.992371	90.975243	2.470799	1.252050	1.162772	1.305067	2.716831	1.958923	295.664673	17.866926	14.546968	20.186783	30947.000000	22.041103	1.343233	4528.325684		1
499.403168	207.142517	2.597791	1.413050	1.389918	1.524148	2.698451	2.316269	396.087128	25.885134	24.542458	33.430923	31001.000000	44.080925	1.644251	5519.757324		1
1055.871460	169.770813	2.710325	1.556794	1.461984	1.626322	3.023611	2.229863	513.245117	36.040733	28.972395	42.298225	31053.000000	56.289539	1.750428	6213.064453		1
801.939026	169.922058	2.762202	1.575754	1.583228	1.775553	2.904141	2.230250	578.365295	37.649006	38.302536	59.642181	31113.000000	55.715675	1.745977	3287.585205		1
1648.676636	325.987152	2.928754	1.719222	1.705544	1.884790	3.217135	2.513201	848.700012	52.386864	50.762581	76.699104	31145.000000	81.837372	1.912952	5153.271973		1
1971.637207	253.602570	2.981114	1.804381	1.745209	1.953350	3.294827	2.404154	957.445435	63.735374	55.617226	89.815231	31221.000000	85.606209	1.932505	2896.493652		1
389.090729	48.113003	2.073004	1.015073	0.895761	1.099535	2.590051	1.682262	118.305229	10.353159	7.866125	12.575794	31260.000000	12.816085	1.107755	5124.600098		1
684.312622	193.518555	2.479806	1.245783	1.335701	1.569877	2.835255	2.286723	301.860352	17.610950	21.662138	37.142967	31278.000000	34.839897	1.542077	3908.202881		1
1155.859619	154.768829	2.348414	1.122763	0.949904	1.213430	3.062905	2.189683	223.056152	13.266697	8.910544	16.346691	31299.000000	22.043974	1.343290	6379.360840		1
1729.754272	298.136810	2.878857	1.676979	1.539106	1.789473	3.237984	2.474416	756.583740	47.531223	34.602390	61.584766	31337.000000	80.629845	1.906496	6997.001953		1
253.920227	69.489700	2.256598	1.219075	1.189488	1.313525	2.404697	1.841920	180.550232	16.560543	15.469928	20.583780	31371.000000	22.002554	1.342473	4634.833008		1
919.699280	269.921906	2.662869	1.496288	1.359436	1.471629	2.963646	2.431238	460.117401	31.353622	22.878925	29.623011	31405.000000	29.971809	1.476713	4083.366699		1
560.734192	158.176422	2.388057	1.224814	1.058495	1.301515	2.748757	2.199142	244.375046	16.780861	11.441818	20.022324	31438.000000	41.406910	1.617073	9998.000000		1
681.044922	130.919266	2.515969	1.325608	1.371070	1.570782	2.833176	2.117004	328.071686	21.164484	23.500114	37.220467	31456.000000	37.899174	1.578630	4629.935547		1
803.032410	140.256439	2.548085	1.367451	1.202716	1.425170	2.904733	2.146923	353.252197	23.305109	15.948377	26.617641	31485.000000	25.078472	1.399301	4631.022461		1
1129.137817	193.945969	2.799025	1.616299	1.498212	1.736487	3.052747	2.287681	629.542603	41.333221	31.492889	54.511398	31560.000000	97.219421	1.987753	9998.000000		1
769.184570	191.237823	2.409417	1.219287	1.014966	1.079118	2.886031	2.281574	256.694702	16.568647	10.350604	11.998245	31586.000000	11.444305	1.058589	3497.485596		1
2314.133301	434.083099	3.044568	1.852060	1.714430	1.938591	3.364388	2.637573	1108.072632	71.131195	51.811913	86.814171	31642.000000	114.538742	2.058952	6877.075195		1
510.072968	107.003876	2.317327	1.122390	1.280085	1.250845	2.707632	2.029399	207.647446	13.255318	19.058357	17.817415	31675.000000	20.636337	1.314633	4670.411133		1
2100.630127	486.016418	3.070166	1.884684	1.754601	1.944741	3.322350	2.686651	1175.345825	76.680336	56.833054	88.052361	31712.000000	94.983376	1.977648	4472.295898		1
631.302002	156.716278	2.400846	1.181252	1.149650	1.390086	2.800237	2.195114	251.678543	15.179296	14.113995	24.551960	31777.000000	26.437710	1.422224	4061.634766		1
163.661453	47.501556	2.243668	1.144793	1.235097	1.347304	2.213946	1.676708	175.254196	13.957041	17.182930	22.248671	31804.000000	31.998449	1.505129	6782.090820		1
444.690826	132.487976	2.454695	1.283471	1.217361	1.446851	2.648058	2.122176	284.901764	19.207525	16.495342	27.980202	31831.000000	28.962536	1.461837	6045.277344		1
309.143341	111.563934	2.374818	1.147655	0.925032	1.224730	2.490160	2.047524	237.037827	14.049313	8.414567	16.777588	31868.000000	18.240910	1.261047	4539.207520		1
596.631653	99.343452	2.481356	1.251640	1.110380	1.318452	2.775706	1.997139	302.939911	17.850077	12.893776	20.818634	31882.000000	19.068100	1.280307	4385.470215		1
447.661499	87.986443	2.020235	0.820123	0.876065	1.168390	2.650950	1.944416	104.769501	6.608813	7.517360	14.736342	31975.000000	23.867323	1.377804	9998.000000		1
466.935608	206.907272	2.529954	1.318821	1.290442	1.397029	2.669257	2.315776	338.808075	20.836321	19.518320	24.947599	31995.000000	32.023685	1.505471	4615.713867		1
871.862671	180.999451	2.461715	1.259448	1.309311	1.544109	2.940448	2.257677	289.543884	18.173887	20.385023	35.003262	32079.000000	44.265945	1.646070	8153.484375		1
535.191467	100.668243	2.330782	1.113640	1.115717	1.252963	2.728509	2.002892	214.181503	12.990919	13.053205	17.904537	32137.000000	16.959814	1.229421	3940.197998		1
2791.411133	1441.951294	3.496078	2.294951	2.268025	2.504365	3.445824	3.158951	3133.851562	197.220261	185.363907	319.421997	32210.000000	326.796112	2.514277	5121.149414		0
599.367004	189.966339	2.535659	1.312176	1.351532	1.510357	2.777693	2.278677	343.288635	20.519938	22.466316	32.385944	32250.000000	33.042641	1.519075	5352.715820		1
1718.312622	457.938965	3.007897	1.831314	1.639357	1.839675	3.235102	2.660808	1018.350952	67.813148	43.586998	69.131317	32265.000000	63.921558	1.805647	2931.891602		1
749.167236	258.329956	2.688052	1.549919	1.477643	1.620768	2.874579	2.412175	487.586914	35.474724	30.036100	41.760685	32296.000000	94.067337	1.973439	9998.000000		1
491.727539	208.818832	2.649540	1.537829	1.396746	1.632834	2.691725	2.319770	446.211243	34.500774	24.931349	42.937183	32373.000000	50.383488	1.702288	6174.939453		1
333.685242	75.514061	2.197703	1.018086	1.036863	1.127550	2.523337	1.878028	157.653412	10.425228	10.885870	13.413750	32389.000000	14.363804	1.157269	6271.213379		1
398.365295	94.498871	2.359111	1.279933	1.038567	1.294108	2.600281	1.975427	228.618515	19.051649	10.928672	19.683739	32453.000000	18.841141	1.275107	3545.698730		1
586.610413	175.489563	2.600538	1.472769	1.384651	1.570585	2.768350	2.244251	398.600708	29.700871	24.246595	37.203617	32480.000000	35.970249	1.555943	3640.610107		1
750.036255	256.394196	2.624492	1.467687	1.366526	1.553083	2.875082	2.408908	421.203400	29.355299	23.255520	35.734131	32566.000000	49.317169	1.692998	6923.480469		1
303.536804	91.067314	2.250921	1.022627	0.932410	1.044903	2.482211	1.959363	178.205414	10.534828	8.558744	11.089259	32588.000000	9.191912	0.963406	3965.661377		1
1345.206421	293.029205	2.753069	1.524613	1.541671	1.719679	3.128789	2.466911	566.329041	33.466698	34.807377	52.441963	32605.000000	56.957256	1.755549	5333.824707		1
770.171204	234.261292	2.572855	1.410222	1.407290	1.493094	2.886587	2.369700	373.985260	25.717079	25.544075	31.123920	32674.000000	35.784904	1.553700	4789.560547		1
779.047241	60.333244	2.568502	1.371446	1.213466	1.485008	2.891564	1.780557	370.256195	23.520477	16.348049	30.549805	32691.000000	31.181498	1.493897	4005.854492		1
311.047241	52.909992	2.237747	1.025054	1.034610	1.334248	2.492826	1.723538	172.880905	10.593842	10.829533	21.589750	32782.000000	24.690378	1.392528	4510.735840		1
1168.909302	215.852463	2.852697	1.679048	1.629699	1.832909	3.067781	2.334157	712.356262	47.758209	42.628345	68.062660	32895.000000	65.092995	1.813534	3740.217773		1
1132.563843	199.890839	2.711535	1.513937	1.446283	1.639736	3.054063	2.300793	514.677002	32.654015	27.943668	43.625011	33033.000000	46.887589	1.671058	4765.811035		1
1369.581421	208.921875	2.663599	1.481047	1.370487	1.527818	3.136588	2.319984	460.891663	30.272390	23.468611	33.714565	33051.000000	37.459660	1.573564	4167.291016		1
1814.424194	484.470123	3.138170	1.969957	1.912037	2.099720	3.258739	2.685267	1374.578369	93.316261	81.665146	125.811569	33133.000000	131.474762	2.118842	4293.030762		1
1318.535278	252.447235	2.822902	1.603452	1.562997	1.803493	3.120092	2.402171	665.122742	40.128414	36.559189	63.605251	33151.000000	63.307880	1.801458	5350.290527		1
646.636047	123.805176	2.402894	1.291784	1.208322	1.390986	2.810660	2.092739	252.868149	19.578690	16.155560	24.602907	33194.000000	24.379230	1.387020	4207.201660		1
714.325439	177.168671	2.866766	1.708812	1.492982	1.777922	2.853896	2.248387	735.811218	51.146042	31.115894	59.968307	33236.000000	66.088898	1.820129	5004.825684		1
841.120178	196.624298	2.537111	1.383576	1.292382	1.549289	2.924858	2.293637	344.437592	24.186665	19.605680	35.423336	33278.000000	66.401917	1.822181	9998.000000		1
159.449188	23.671402	0.000000	0.000000	0.411758	0.030328	2.202622	1.374224	0.000000	0.000000	2.580823	1.072329	33290.000000	0.000000	0.000000	6220.410156		0
2156.022705	325.431519	3.074454	1.878130	1.876483	2.095026	3.333653	2.512460	1187.008545	75.531906	75.245865	124.458748	33317.000000	136.065933	2.133749	3598.410156		1
666.721008	121.589569	2.502514	1.389090	1.279561	1.424494	2.823944	2.084896	318.063507	24.495703	19.035358	26.576277	33336.000000	29.206993	1.465487	4135.843262		1
1051.979370	290.059814	2.828238	1.618388	1.503969	1.723441	3.022007	2.462487	673.346069	41.532459	31.913084	52.898254	33391.000000	70.731804	1.849615	7484.125488		1
1308.335815	335.514130	2.816963	1.614893	1.606865	1.795326	3.116719	2.525711	656.089783	41.199623	40.445038	62.420326	33413.000000	131.659897	2.119453	9998.000000		1
829.204895	219.539993	2.732141	1.561229	1.399591	1.640809	2.918662	2.341514	539.686401	36.410698	25.095211	43.732933	33449.000000	46.248272	1.665096	4803.622559		1
514.705017	151.344223	2.391634	1.256812	1.082452	1.326005	2.711558	2.179966	246.396408	18.063927	12.090717	21.183849	33543.000000	26.375410	1.421199	5394.656250		1
1538.707031	359.187714	2.989253	1.803798	1.723696	1.848914	3.187156	2.555321	975.557129	63.649929	52.929279	70.617691	33564.000000	72.906158	1.862764	3804.702637		1
605.226990	161.534271	2.414999	1.327122	1.265705	1.401746	2.781918	2.208265	260.015137	21.238390	18.437647	25.220064	33599.000000	24.513027	1.389397	3744.618164		1
595.920654	112.806755	2.318361	1.142333	0.995494	1.233234	2.775188	2.052335	208.142502	13.878184	9.896790	17.109385	33681.000000	16.050722	1.205495	3490.310303		1
836.339783	307.232819	2.750896	1.528103	1.464197	1.687211	2.922383	2.487468	563.502869	33.736767	29.120367	48.664398	33697.000000	61.152733	1.786416	6437.758789		1
568.959961	135.452454	2.382256	1.278530	1.142615	1.331016	2.755082	2.131787	241.132782	18.990242	13.887208	21.429682	33736.000000	20.178337	1.304885	3152.733643		1
1305.434692	271.290070	2.862604	1.659177	1.476613	1.734263	3.115755	2.433434	728.793152	45.622295	29.964909	54.232944	33766.000000	62.397640	1.795168	4233.941895		1
456.844543	61.089909	2.327988	1.210622	1.077577	1.316110	2.659768	1.785969	212.807892	16.241364	11.955763	20.706678	33796.000000	16.688744	1.222424	3784.538086		1
1734.688110	361.371094	2.956664	1.741863	1.626856	1.895559	3.239221	2.557953	905.031433	55.190285	42.350250	78.624718	33833.000000	88.686028	1.947855	5314.074707		1
789.410767	153.194336	2.720145	1.532822	1.366115	1.616670	2.897303	2.185243	524.982544	34.105335	23.233519	41.368515	33851.000000	57.350731	1.758539	7275.271484		1
840.408508	126.584717	2.593910	1.459669	1.298447	1.532846	2.924490	2.102381	392.563446	28.818316	19.881420	34.107170	33878.000000	33.732719	1.528051	4259.528320		1
1159.949951	270.681000	2.730472	1.510627	1.441358	1.673456	3.064439	2.432458	537.615417	32.406105	27.628521	47.147202	33909.000000	58.127556	1.764382	5306.563477		1
1399.388672	220.925919	2.789077	1.575776	1.486701	1.670079	3.145938	2.344247	615.286377	37.650921	30.669107	46.781986	33921.000000	50.029049	1.699222	3922.438721		1
921.130432	144.052933	2.608930	1.371831	1.384917	1.560588	2.964321	2.158522	406.378052	23.541319	24.261448	36.356956	33937.000000	55.647072	1.745442	7754.472656		1
873.501404	210.122253	2.790426	1.618307	1.484745	1.683606	2.941264	2.322472	617.200867	41.524754	30.531279	48.262051	34059.000000	66.213562	1.820947	7653.905762		1
900.726929	212.647980	2.810707	1.595238	1.459131	1.651057	2.954593	2.327661	646.706238	39.376583	28.782661	44.777195	34085.000000	53.252781	1.726342	5042.541992		1
969.917969	127.461922	2.495190	1.298714	1.494892	1.662775	2.986735	2.105381	312.744934	19.893637	31.253046	46.001766	34096.000000	51.592030	1.712583	3718.733887		1
1730.623901	340.554718	2.739142	1.572238	1.481004	1.686060	3.238203	2.532187	548.456238	37.345516	30.269436	48.535553	34124.000000	38.367989	1.583969	3593.886963		1
668.163879	96.027168	2.545226	1.362458	1.342794	1.388456	2.824883	1.982394	350.934174	23.038673	22.018810	24.459967	34139.000000	24.213264	1.384053	4455.030273		1
1418.642212	254.889267	2.823081	1.647720	1.613608	1.765814	3.151873	2.406352	665.396362	44.434498	41.077847	58.319550	34155.000000	72.160942	1.858302	4632.623047		1
1599.636475	355.929718	3.060688	1.838888	1.779933	2.037060	3.204021	2.551364	1149.972656	69.006142	60.246681	108.908089	34170.000000	102.431099	2.010432	3602.237305		1
1104.498291	182.921036	2.684734	1.498345	1.374120	1.568686	3.043165	2.262264	483.875824	31.502512	23.665733	37.041271	34219.000000	38.183994	1.581881	4128.888672		1
772.784180	76.847191	2.557728	1.417284	1.322912	1.384585	2.888058	1.885628	361.183502	26.138712	21.033524	24.242922	34250.000000	24.871460	1.395701	3350.837646		1
662.562256	140.372391	2.462017	1.252744	1.255571	1.404418	2.821227	2.147282	289.745667	17.895514	18.012381	25.375700	34291.000000	26.901747	1.429780	4887.272949		1
338.684540	84.834335	2.144642	1.035691	0.961718	1.156787	2.529795	1.928572	139.521652	10.856524	9.156258	14.347850	34310.000000	16.926800	1.228575	6438.725098		1
883.044189	224.528000	2.757536	1.588408	1.533959	1.643255	2.945982	2.351270	572.184570	38.762138	34.194691	43.979965	34384.000000	51.226963	1.709499	5610.037109		1
911.861389	171.798004	2.585973	1.380374	1.353206	1.468915	2.959929	2.235018	385.454468	24.008987	22.553078	29.438427	34417.000000	29.619120	1.471572	4222.137207		1
648.804626	205.579010	2.686566	1.480405	1.320163	1.649899	2.812114	2.312979	485.920837	30.227671	20.900805	44.657970	34434.000000	46.096378	1.663667	3797.924316		1
608.330627	166.467377	2.598507	1.430694	1.371932	1.619597	2.784140	2.221329	396.741211	26.958380	23.546789	41.648247	34482.000000	54.620640	1.737357	7075.746582		1
1350.014893	255.132904	2.813844	1.654324	1.635926	1.763204	3.130339	2.406766	651.394470	45.115299	43.244064	57.970066	34561.000000	99.909187	1.999605	9998.000000		1
519.852905	143.175293	2.574837	1.387895	1.196487	1.440184	2.715880	2.155868	375.696136	24.428385	15.721231	27.553976	34641.000000	31.344875	1.496167	5249.082520		1
1517.076660	391.835815	2.921131	1.702820	1.656235	1.870229	3.181008	2.593104	833.932129	50.445240	45.314217	74.170067	34694.000000	108.358704	2.034864	7813.608398		1
649.510193	165.402435	2.576229	1.471312	1.256902	1.501104	2.812586	2.218542	376.902740	29.601410	18.067680	31.703266	34719.000000	32.845360	1.516474	4405.614746		1
2335.979004	608.440674	3.144650	1.951364	1.870468	2.092472	3.368469	2.784218	1395.243652	89.405380	74.211029	123.729195	34771.000000	120.148178	2.079717	4020.002197		1
1460.267334	293.593872	3.007818	1.817895	1.669975	1.917738	3.164432	2.467747	1018.165344	65.749825	46.770847	82.744377	34827.000000	105.454697	2.023066	7170.690430		1
834.404724	118.468811	2.624193	1.469354	1.285233	1.579025	2.921377	2.073604	420.913361	29.468214	19.285583	37.933689	34857.000000	37.391136	1.572769	4228.188477		1
797.432678	256.943756	2.588066	1.449067	1.161246	1.445894	2.901694	2.409838	387.316101	28.123381	14.495940	27.918633	34893.000000	30.495781	1.484240	4323.977051		1
717.684692	166.185410	2.379181	1.245861	1.206610	1.337940	2.855934	2.220593	239.431396	17.614105	16.091995	21.774096	34934.000000	23.783171	1.376270	4929.412598		1
1057.098633	217.813217	2.684602	1.540357	1.443419	1.756651	3.024116	2.338084	483.728912	34.702209	27.759962	57.101963	34983.000000	52.241074	1.718012	2929.598389		1
1311.905151	314.589569	2.789863	1.587080	1.493968	1.704920	3.117903	2.497744	616.400574	38.643837	31.186605	50.689713	35040.000000	124.402855	2.094830	9998.000000		1
634.355347	224.692017	2.569710	1.391331	1.306334	1.539127	2.802333	2.351588	371.287292	24.622431	20.245756	34.604027	35092.000000	50.027660	1.699210	8401.704102		1
924.436707	167.941055	2.798419	1.620669	1.558144	1.769712	2.965877	2.225157	628.664001	41.751221	36.153008	58.845352	35188.000000	64.027351	1.806365	4185.165039		1
1080.906372	198.530823	2.710778	1.496112	1.399317	1.631961	3.033788	2.297828	513.780640	31.340965	25.079399	42.850979	35255.000000	40.539139	1.607875	4219.884766		1
615.187683	62.244045	2.440875	1.307388	1.070947	1.396578	2.789008	1.794098	275.978180	20.294947	11.774612	24.921726	35320.000000	24.865505	1.395597	4000.928223		1
1267.798950	356.394775	2.942376	1.757534	1.680857	1.855284	3.103050	2.551931	875.742615	57.218193	47.957565	71.661232	35352.000000	82.193924	1.914840	4535.795410		1
746.045532	72.318672	2.403550	1.263994	1.320004	1.432401	2.872765	1.859250	253.250244	18.365139	20.893139	27.064587	35377.000000	27.970129	1.446694	5034.361816		1
437.103912	249.820007	2.611008	1.409065	1.321723	1.584046	2.640585	2.397627	408.326996	25.648684	20.976027	38.374805	35394.000000	46.735256	1.669645	6581.970215		1
848.702209	250.496536	2.807876	1.597468	1.394235	1.653160	2.928755	2.398802	642.503662	39.579292	24.787611	44.994556	35411.000000	43.673233	1.640215	4459.935059		1
159.443924	87.663826	2.305400	1.063448	0.970509	1.169039	2.202608	1.942820	202.022751	11.573059	9.343476	14.758383	35423.000000	131.130814	2.117705	9998.000000		1
840.819641	192.316498	2.521800	1.329931	1.161609	1.472419	2.924703	2.284017	332.506348	21.376219	14.508038	29.676914	35444.000000	24.695642	1.392620	3754.069824		1
402.006012	44.852615	2.330772	1.157085	1.110488	1.359517	2.604233	1.651788	214.176483	14.357712	12.896970	22.883196	35496.000000	52.623734	1.721182	9998.000000		1
474.942261	125.214851	2.515616	1.358609	1.303952	1.505134	2.676641	2.097656	327.805359	22.835443	20.135038	31.998848	35545.000000	36.005314	1.556367	3579.127686		1
896.916748	114.518074	2.690872	1.454848	1.416747	1.627486	2.952752	2.058874	490.763550	28.500216	26.106411	42.411777	35561.000000	43.924351	1.642705	3678.757812		1
485.854553	105.113029	2.263383	0.979472	0.842595	1.097258	2.686506	2.021657	183.393143	9.538321	6.959774	12.510034	35579.000000	28.586309	1.456158	9998.000000		1
1411.598389	201.370941	2.797168	1.582828	1.488168	1.754477	3.149711	2.303997	626.856689	38.267319	30.772839	56.816883	35595.000000	82.698662	1.917498	9998.000000		1
2088.072510	281.156677	2.978015	1.828665	1.608532	1.910995	3.319746	2.448948	950.637512	67.400864	40.600555	81.469460	35633.000000	103.861916	2.016456	7041.203125		1
615.592834	184.632248	2.505135	1.382698	1.247347	1.378378	2.789294	2.266308	319.988892	24.137833	17.674475	23.898909	35676.000000	37.682686	1.576142	9998.000000		1
1187.703857	217.159729	2.751582	1.553059	1.390775	1.619480	3.074708	2.336779	564.394043	35.732094	24.590929	41.637028	35687.000000	42.131348	1.624605	3033.549316		1
528.750977	83.706429	2.465189	1.253421	1.329503	1.574661	2.723251	1.922759	291.869324	17.923422	21.355177	37.554417	35702.000000	38.855297	1.589450	4506.485352		1
942.791626	162.684616	2.673388	1.454991	1.469630	1.517247	2.974416	2.211346	471.397827	28.509598	29.486938	32.903839	35721.000000	36.791492	1.565747	3927.221680		1
884.979919	146.699631	2.691497	1.489957	1.341204	1.624916	2.946934	2.166429	491.470001	30.899887	21.938356	42.161472	35736.000000	39.117817	1.592375	3893.343506		1
1532.250244	324.328430	3.018314	1.825422	1.711118	1.931263	3.185330	2.510985	1043.072021	66.899292	51.418308	85.361618	35759.000000	89.152725	1.950135	3817.266357		1
581.558838	156.776611	2.329283	1.197047	1.087687	1.259618	2.764594	2.195281	213.443604	15.741513	12.237330	18.180994	35779.000000	20.154226	1.304366	3332.128662		1
598.900696	84.425560	2.367099	1.150162	0.917924	1.275143	2.777355	1.926474	232.862320	14.130645	8.277976	18.842710	35803.000000	19.398912	1.287777	5538.437500		1
1468.097290	350.441528	2.871842	1.671966	1.624543	1.787524	3.166755	2.544616	744.461426	46.985775	42.125340	61.308910	35831.000000	53.703716	1.730004	2723.195068		1
738.914429	183.611984	2.556579	1.341265	1.279106	1.545906	2.868594	2.263901	360.229340	21.941431	19.015436	35.148438	35897.000000	33.168301	1.520723	3780.681152		1
751.720093	113.835442	2.567451	1.444546	1.361335	1.522866	2.876056	2.056278	369.361267	27.832111	22.979221	33.332382	35927.000000	31.777678	1.502122	3596.764160		1
1385.819336	357.782654	2.813573	1.618868	1.537806	1.809031	3.141707	2.553619	650.988342	41.578415	34.498940	64.421448	35940.000000	71.595276	1.854884	9998.000000		1
1441.957764	472.034729	2.871043	1.665608	1.587523	1.703439	3.158952	2.673974	743.092407	46.302898	38.683285	50.517147	35969.000000	49.336128	1.693165	3864.239990		1
854.804260	161.901443	2.776812	1.572238	1.543110	1.783685	2.931867	2.209251	598.153076	37.345478	34.922848	60.769371	35984.000000	77.960434	1.891874	6615.337402		1
487.210083	45.971222	2.403819	1.261371	1.177380	1.365777	2.687716	1.662486	253.407486	18.254539	15.044581	23.215431	36015.000000	27.115551	1.433218	4265.054688		1
1025.725708	175.491440	2.630274	1.497392	1.262201	1.541368	3.011031	2.244256	426.849121	31.433477	18.289476	34.783100	36054.000000	38.924541	1.590224	4406.469238		1
2271.365479	507.376099	3.226069	2.076338	1.920518	2.203270	3.356287	2.705330	1682.940918	119.216965	83.275574	159.687042	36074.000000	209.577377	2.321344	9998.000000		1
598.621826	182.138184	2.570518	1.321396	1.199346	1.379398	2.777153	2.260401	371.978668	20.960217	15.825081	23.955086	36107.000000	24.618847	1.391268	4515.155273		1
822.144775	142.362762	2.634304	1.433196	1.363520	1.545833	2.914948	2.153396	430.827820	27.114138	23.095091	35.142487	36156.000000	65.047043	1.813228	9998.000000		1
885.162109	132.686615	2.584913	1.390537	1.347269	1.582264	2.947023	2.122827	384.515045	24.577473	22.246874	38.217690	36169.000000	36.743755	1.565184	3894.037109		1
676.221741	211.218460	2.643546	1.466739	1.419251	1.593249	2.830089	2.324732	440.094940	29.291296	26.257336	39.196671	36200.000000	38.614864	1.586755	3379.166504		1
1499.026245	424.535034	2.887513	1.725019	1.543810	1.770570	3.175809	2.627913	771.814636	53.090706	34.979225	58.961700	36229.000000	60.458282	1.781456	4075.037598		1
1154.947266	136.732971	2.618605	1.437754	1.518121	1.737460	3.062562	2.135873	415.532532	27.400217	32.970119	54.633656	36252.000000	54.080605	1.733042	3571.851074		1
1306.937256	327.951202	2.836645	1.679941	1.561665	1.798089	3.116255	2.515809	686.506775	47.856510	36.447231	62.818642	36374.000000	176.052994	2.245643	9998.000000		1
1120.580444	285.269592	2.787094	1.581318	1.505277	1.754990	3.049443	2.455256	612.482971	38.134483	32.009350	56.884041	36469.000000	72.703300	1.861554	7449.333984		1
711.136597	397.374359	2.694842	1.526596	1.467161	1.705983	2.851953	2.599200	495.270386	33.619896	29.319803	50.814007	36488.000000	54.258766	1.734470	5156.885742		1
713.123047	207.720306	2.649216	1.492060	1.379688	1.595003	2.853164	2.317479	445.877716	31.049894	23.971096	39.355301	36543.000000	38.127342	1.581236	4191.988281		1
1840.372437	571.249878	2.919261	1.761577	1.713618	1.797103	3.264906	2.756826	830.349548	57.753338	51.715168	62.676300	36684.000000	61.858047	1.791396	3533.112305		1
2366.165283	378.041321	2.958994	1.809849	1.679060	1.879142	3.374045	2.577539	909.900940	64.542984	47.759525	75.708107	36746.000000	79.100494	1.898179	3708.683838		1
585.869263	124.284821	2.414987	1.267073	1.178795	1.441338	2.767801	2.094418	260.007874	18.495781	15.093692	27.627243	36781.000000	29.937002	1.476208	4853.956055		1
373.288269	55.738285	2.149434	1.086776	1.016516	1.047459	2.572044	1.746154	141.069717	12.211697	10.387616	11.154740	36798.000000	13.674526	1.135912	4812.692871		1
799.192200	201.099030	2.709557	1.516249	1.408458	1.602275	2.902651	2.303410	512.338135	32.828377	25.612869	40.019772	36816.000000	38.257458	1.582716	3409.377441		1
859.485962	118.798248	2.593663	1.452774	1.385970	1.552471	2.934239	2.074810	392.340820	28.364422	24.320341	35.683781	36862.000000	33.918728	1.530439	3624.097656		1
1116.384277	254.922333	2.719106	1.507363	1.544440	1.647003	3.047814	2.406408	523.728271	32.163467	35.030010	44.361149	36883.000000	53.462811	1.728052	5801.547363		1
479.078400	145.980774	2.533438	1.410035	1.211316	1.500396	2.680407	2.164296	341.537170	25.706020	16.267317	31.651600	36901.000000	49.920357	1.698278	9475.400391		1
786.460449	209.619644	2.575680	1.429134	1.268158	1.474163	2.895677	2.321432	376.426025	26.861757	18.542057	29.796335	36934.000000	34.936947	1.543285	7772.724121		1
1375.781982	366.895844	2.844994	1.628901	1.604304	1.852151	3.138550	2.564543	699.832092	42.550167	40.207230	71.146049	36994.000000	64.840767	1.811848	4572.808105		1
837.142944	171.302383	2.740523	1.539902	1.403692	1.602612	2.922800	2.233763	550.203613	34.665874	25.333298	40.050873	37013.000000	45.846661	1.661308	4872.487793		1
1663.495239	350.363922	2.941410	1.747976	1.723157	1.841596	3.221022	2.544519	873.795532	55.972660	52.863678	69.437798	37037.000000	89.980194	1.954147	5809.048340		1
755.339722	174.385895	2.536966	1.376674	1.218879	1.499228	2.878142	2.241511	344.323303	23.805319	16.553076	31.566595	37098.000000	33.192558	1.521041	3713.218994		1
1058.031738	268.392212	2.719659	1.636602	1.608948	1.832905	3.024499	2.428770	524.394958	43.311340	40.639484	68.062096	37112.000000	84.228256	1.925458	5537.291016		1
1687.795898	312.325867	2.947220	1.730602	1.638025	1.822524	3.227320	2.494608	885.563538	53.777653	43.453522	66.454468	37144.000000	66.767494	1.824565	4560.078613		1
713.080811	97.972786	2.635448	1.451663	1.291157	1.542089	2.853139	1.991105	431.964233	28.291954	19.550461	34.840878	37191.000000	35.180542	1.546303	3807.828857		1
2708.030029	418.399719	3.192758	1.958734	1.854701	2.059435	3.432653	2.621591	1558.683594	90.935555	71.565125	114.666092	37239.000000	119.221497	2.076355	3572.176514		1
1603.533691	361.347534	3.046830	1.856221	1.803819	1.992183	3.205078	2.557925	1113.857788	71.815987	63.652962	98.216187	37255.000000	110.992119	2.045292	4251.123047		1
1107.916260	175.502502	2.689102	1.416932	1.360676	1.607330	3.044507	2.244283	488.767639	26.117512	22.944365	40.488358	37267.000000	41.979286	1.623035	4352.351562		1
1141.535522	251.323914	2.766853	1.519158	1.511853	1.694780	3.057489	2.400234	584.592224	33.048939	32.497700	49.519924	37283.000000	67.065865	1.826501	6182.236328		1
736.893860	162.833435	2.605787	1.391086	1.491003	1.577270	2.867405	2.211744	403.447784	24.608538	30.974432	37.780727	37337.000000	43.848537	1.641955	4904.880859		1
1500.550659	351.570435	3.005265	1.823156	1.656011	1.906635	3.176251	2.546012	1012.196533	66.551247	45.290897	80.655624	37382.000000	110.881729	2.044860	6824.446289		1
565.596619	133.142029	2.340121	1.257831	0.825941	1.193183	2.752507	2.124315	218.837311	18.106369	6.697931	15.602087	37477.000000	18.316290	1.262838	4524.659668		1
814.355957	224.886673	2.687051	1.541986	1.368087	1.639479	2.910814	2.351964	486.463989	34.832649	23.339247	43.599258	37509.000000	43.157536	1.635057	4091.102051		1
649.310425	166.647934	2.667638	1.519085	1.321275	1.599448	2.812452	2.221800	465.198059	33.043388	20.954388	39.760124	37626.000000	44.019691	1.643647	4650.489746		1
550.812073	93.805573	2.358063	1.273064	1.145085	1.382789	2.741004	1.972229	228.067001	18.752714	13.966424	24.142904	37694.000000	32.569912	1.512817	6202.387695		1
1695.855347	453.528992	3.108710	1.933979	1.844798	2.014545	3.229389	2.656605	1284.428223	85.897125	69.951584	103.405861	37710.000000	105.423073	2.022936	3616.271729		1
648.636230	177.154495	2.533198	1.414982	1.446881	1.662381	2.812001	2.248352	341.348816	26.000525	27.982157	45.960121	37766.000000	47.701424	1.678531	4870.846680		1
941.355835	406.265137	2.828090	1.640078	1.535265	1.723147	2.973754	2.608809	673.116821	43.659466	34.297703	52.862438	37824.000000	71.714264	1.855606	9998.000000		1
610.264221	168.272934	2.445191	1.292626	1.248314	1.392272	2.785518	2.226014	278.734741	19.616701	17.713884	24.675814	37845.000000	26.065596	1.416068	4137.695312		1
555.427673	185.375137	2.501226	1.306305	1.156114	1.416804	2.744627	2.268051	317.121521	20.244398	14.325650	26.109804	37885.000000	35.080055	1.545060	8496.591797		1
1348.746216	117.358032	2.785865	1.638300	1.502476	1.679555	3.129930	2.069513	610.752563	43.481071	31.803564	47.813988	37916.000000	58.838718	1.769663	5602.233398		1
2031.785767	340.084076	2.948923	1.796445	1.701834	1.912941	3.307878	2.531586	889.044434	62.581352	50.330849	81.835434	37988.000000	113.120178	2.053540	6963.494629		1
706.571594	196.180511	2.497806	1.334512	1.263795	1.465234	2.849156	2.292656	314.633911	21.602886	18.356714	29.189960	38027.000000	42.627754	1.629692	7638.823242		1
380.263824	96.009880	2.363557	1.194459	1.031158	1.251709	2.580085	1.982316	230.970551	15.648004	10.743808	17.852911	38040.000000	16.570534	1.219337	3450.169922		1
1331.494995	429.619202	2.973262	1.778289	1.579340	1.810779	3.124340	2.633084	940.290100	60.019054	37.961239	64.681328	38053.000000	73.744972	1.867732	6065.934082		1
710.268982	162.041031	2.491056	1.388860	1.199366	1.217527	2.851423	2.209625	309.781769	24.482725	15.825800	16.501650	38125.000000	20.512856	1.312026	4066.408447		1
563.040710	87.647537	2.439618	1.248563	1.143334	1.351501	2.750540	1.942740	275.180573	17.724066	13.910206	22.464718	38151.000000	20.771172	1.317461	4272.291016		1
625.003784	105.573875	2.471853	1.241042	1.168780	1.584980	2.795883	2.023556	296.383118	17.419739	14.749599	38.457413	38161.000000	38.247715	1.582605	4285.325195		1
1137.986206	293.388641	2.777911	1.603166	1.534914	1.745575	3.056137	2.467443	599.668640	40.102020	34.269955	55.664101	38196.000000	56.026398	1.748393	5124.618164		1
460.501160	201.774094	2.538846	1.385715	1.341761	1.511830	2.663231	2.304865	345.816284	24.306087	21.966505	32.496021	38234.000000	37.816643	1.577683	5779.200684		1
1413.614136	267.308105	2.737683	1.531792	1.489586	1.778986	3.150331	2.427012	546.617065	34.024521	30.873495	60.115360	38256.000000	57.769531	1.761699	3664.327637		1
1292.257080	230.511276	2.669102	1.476288	1.283288	1.495812	3.111349	2.362692	466.769043	29.942471	19.199421	31.319284	38273.000000	32.690529	1.514422	4663.086914		1
438.763458	252.422150	2.825531	1.674728	1.527353	1.765752	2.642231	2.402128	669.161194	47.285469	33.678513	58.311165	38311.000000	60.963863	1.785072	4005.203613		1
531.485779	140.015518	2.314643	1.227874	1.150998	1.380224	2.725492	2.146176	206.368332	16.899487	14.157875	24.000683	38377.000000	23.509764	1.371248	3476.410645		1
506.826233	212.555267	2.606351	1.430637	1.153013	1.459563	2.704859	2.327472	403.971954	26.954826	14.223716	28.811289	38410.000000	38.163162	1.581644	7412.626465		1
523.158203	120.203850	2.338847	1.265910	1.107055	1.196847	2.718633	2.079918	218.196121	18.446312	12.795435	15.734286	38442.000000	15.886688	1.201033	4328.842285		1
1578.667480	321.644348	2.930964	1.716508	1.643818	1.881099	3.198291	2.507376	853.029053	52.060421	44.037060	76.049919	38486.000000	80.834236	1.907595	4362.125000		1
510.777283	114.249443	2.453500	1.225441	1.295341	1.488771	2.708232	2.057854	284.118561	16.805098	19.739717	30.815641	38511.000000	34.511784	1.537967	4395.196289		1
826.141357	124.626320	2.660463	1.336543	1.355085	1.537934	2.917054	2.095610	457.575470	21.704182	22.650860	34.509159	38525.000000	33.309517	1.522568	3088.364258		1
561.893921	75.389168	2.443564	1.283309	1.200443	1.420789	2.749654	1.877309	277.692719	19.200338	15.865088	26.350487	38558.000000	27.456528	1.438646	4875.961914		1
1862.440796	337.966949	2.943531	1.741656	1.644907	1.861388	3.270082	2.528874	878.073914	55.164013	44.147579	72.675507	38630.000000	130.221451	2.114682	9998.000000		1
934.622986	148.626205	2.686247	1.451269	1.367324	1.679547	2.970636	2.172095	485.564514	28.266281	23.298281	47.813110	38654.000000	46.659809	1.668943	3932.354004		1
719.521667	202.510834	2.618867	1.441935	1.255451	1.561126	2.857044	2.306448	415.783112	27.665295	18.007389	36.402035	38674.000000	80.261108	1.904505	9998.000000		1
1262.036865	277.918640	2.811091	1.625540	1.533273	1.676130	3.101072	2.443918	647.278320	42.222164	34.140709	47.438351	38710.000000	63.784679	1.804716	9051.597656		1
1198.074341	348.970306	2.918401	1.743658	1.654600	1.874370	3.078484	2.542789	828.706848	55.418949	45.143967	74.880768	38783.000000	87.718216	1.943090	5312.298828		1
739.100952	220.322968	2.561586	1.444445	1.306754	1.515349	2.868704	2.343060	364.406281	27.825642	20.265320	32.760384	38828.000000	30.974340	1.491002	3797.212646		1
1330.980835	245.661575	2.727878	1.525661	1.542410	1.690580	3.124172	2.390337	534.414246	33.547550	34.866669	49.043388	38849.000000	52.623196	1.721177	4831.785645		1
281.186615	96.067772	2.089306	1.007078	1.210739	1.200262	2.448995	1.982578	122.830551	10.164303	16.245716	15.858500	38892.000000	19.703150	1.294536	5068.352539		1
1223.697876	122.031723	2.658152	1.529944	1.382655	1.539543	3.087674	2.086473	455.146912	33.880024	24.135437	34.637207	38964.000000	37.982010	1.579578	3808.878906		1
1933.180054	515.263855	2.962250	1.769428	1.678932	1.965443	3.286272	2.712030	916.747498	58.806904	47.745472	92.351219	39039.000000	0.000000	0.000000	0.000000		1
473.233368	156.677521	2.360149	1.132077	0.994403	1.267642	2.675075	2.195007	229.165161	13.554294	9.871955	18.520058	39086.000000	18.599279	1.269496	6226.690430		1
689.223755	212.937057	2.551061	1.375611	1.245714	1.544399	2.838360	2.328251	355.681030	23.747105	17.608156	35.026657	39101.000000	29.670265	1.472321	3572.418457		1
961.182678	218.171814	2.665711	1.501498	1.297328	1.455464	2.982806	2.338799	463.138458	31.732054	19.830233	28.540661	39133.000000	29.514738	1.470039	3980.475342		1
669.488770	160.072662	2.613525	1.467257	1.197109	1.418500	2.825743	2.204317	410.700745	29.326311	15.743789	26.212019	39161.000000	29.052658	1.463186	5889.472168		1
708.382935	238.030670	2.671280	1.508198	1.227588	1.569960	2.850268	2.376633	469.115326	32.225395	16.888386	37.150112	39197.000000	35.027870	1.544414	4646.984375		1
847.012329	205.519196	2.564076	1.381372	1.390288	1.530979	2.927890	2.312852	366.501740	24.064247	24.563379	33.960918	39227.000000	60.616367	1.782590	9998.000000		1
904.955078	153.642197	2.625543	1.442069	1.461831	1.578308	2.956627	2.186511	422.223785	27.673838	28.962173	37.871082	39279.000000	41.701759	1.620154	3971.038086		1
978.230042	174.051773	2.433447	1.242309	1.045253	1.212627	2.990441	2.240679	271.298370	17.470646	11.098204	16.316507	39326.000000	18.057953	1.256669	3641.642334		1
666.653076	174.908493	2.485669	1.374549	1.341408	1.524830	2.823900	2.242811	305.962799	23.689131	21.948658	33.483467	39382.000000	33.394230	1.523671	4465.503418		1
628.627625	152.901428	2.320132	1.127767	1.135060	1.296827	2.798393	2.184412	208.992950	13.420457	13.647723	19.807394	39446.000000	21.329054	1.328972	3754.364258		1
457.830994	52.841476	2.156940	1.092148	0.914319	1.239664	2.660705	1.722975	143.529129	12.363700	8.209540	17.364559	39473.000000	15.372889	1.186756	4482.276855		1
491.945557	200.547913	2.599057	1.380704	1.442697	1.548773	2.691917	2.302218	397.243652	24.027235	27.713886	35.381214	39497.000000	41.103142	1.613875	4888.395996		1
604.484924	146.301315	2.473205	1.231815	1.203533	1.408980	2.781385	2.165248	297.306885	17.053566	15.978402	25.643654	39504.000000	32.548599	1.512532	5609.750977		1
1723.392212	285.783752	2.815757	1.596716	1.583485	1.672900	3.236384	2.456038	654.270325	39.510818	38.325214	47.086910	39535.000000	54.656189	1.737639	5471.559570		1
663.510315	112.696396	2.611367	1.463201	1.301908	1.543011	2.821848	2.051910	408.664307	29.053688	20.040489	34.914940	39549.000000	37.713009	1.576491	3885.671387		1
1841.182983	531.398682	2.874409	1.700178	1.631726	1.895353	3.265097	2.725420	748.875183	50.139236	42.827782	78.587425	39593.000000	80.174377	1.904036	3486.864502		1
492.173706	101.544044	2.449708	1.314257	1.203183	1.355181	2.692118	2.006655	281.648560	20.618479	15.965506	22.655890	39622.000000	21.394449	1.330301	3552.449707		1
439.416901	100.665169	2.195046	1.013464	0.873121	1.144792	2.642877	2.002879	156.691803	10.314869	7.466572	13.957001	39632.000000	11.605903	1.064679	3580.028809		1
849.525085	150.206604	2.796908	1.642471	1.497872	1.697370	2.929176	2.176689	626.481689	43.900669	31.468174	49.816105	39788.000000	70.306335	1.846995	9998.000000		1
596.057922	131.088440	2.476089	1.337255	1.210606	1.506977	2.775289	2.117564	299.287445	21.739798	16.240765	32.134922	39836.000000	34.493382	1.537736	4784.795410		1
1258.772461	202.834396	2.723620	1.531811	1.500895	1.722876	3.099947	2.307142	529.200806	34.025997	31.688013	52.829418	39885.000000	58.221931	1.765087	4491.231445		1
745.861389	166.812866	2.594857	1.443286	1.480709	1.772334	2.872658	2.222229	393.420044	27.751457	30.248873	59.201622	39901.000000	56.377911	1.751109	3113.351074		1
2207.652832	424.149719	3.030471	1.834802	1.709366	1.995522	3.343931	2.627519	1072.682739	68.359955	51.211285	98.974243	39937.000000	177.103867	2.248228	9998.000000		1
650.867249	80.559158	2.464666	1.350023	1.301205	1.468436	2.813493	1.906115	291.518616	22.388416	20.008068	29.406006	39992.000000	25.898655	1.413277	3225.214844		1
1115.506470	170.070663	2.894072	1.735545	1.659882	1.894421	3.047472	2.230629	783.559875	54.393253	45.696442	78.418854	40032.000000	77.288399	1.888114	3414.904297		1
490.188599	57.209927	2.409142	1.240359	1.064409	1.267543	2.690363	1.757471	256.532196	17.392389	11.598693	18.515825	40068.000000	20.720793	1.316406	4785.272461		1
865.062073	169.977875	2.689149	1.479205	1.370772	1.568857	2.937047	2.230392	488.820343	30.144302	23.483984	37.055885	40129.000000	40.827377	1.610951	4112.976562		1
1742.076782	375.540833	3.041794	1.864092	1.749484	1.989469	3.241067	2.574657	1101.015747	73.129395	56.167305	97.604340	40161.000000	98.912041	1.995249	4122.948242		1
849.592163	159.768295	2.743724	1.500780	1.396321	1.626733	2.929210	2.203490	554.273132	31.679628	24.906994	42.338230	40179.000000	45.756161	1.660450	4470.908691		1
849.416138	215.416183	2.725084	1.511906	1.481275	1.722639	2.929121	2.333278	530.986572	32.501694	30.288280	52.800671	40200.000000	55.626167	1.745279	5104.087402		1
1051.034546	230.054749	2.791231	1.575382	1.503223	1.732477	3.021617	2.361831	618.345581	37.616783	31.858343	54.010349	40260.000000	52.898827	1.723446	3527.958740		1
1013.038025	279.414062	2.850542	1.661698	1.468343	1.784838	3.005626	2.446248	708.829346	45.887852	29.399738	60.930916	40278.000000	62.092644	1.793040	4621.930664		1
538.675964	151.925247	2.324356	1.113695	1.030135	1.229239	2.731328	2.181630	211.035553	12.992556	10.718534	16.952709	40291.000000	20.187618	1.305085	5931.557617		1
1362.882812	275.477966	2.764796	1.612463	1.537679	1.633187	3.134459	2.440087	581.829712	40.969723	34.488876	42.972157	40310.000000	49.601254	1.695493	4111.303223		1
2288.572266	299.236725	3.175502	1.977582	1.836350	2.027315	3.359565	2.476015	1497.967041	94.968933	68.604073	106.491447	40343.000000	118.592491	2.074057	6349.040039		1
259.843781	79.595192	2.132566	1.012563	1.146866	1.320780	2.414712	1.900887	135.695663	10.293508	14.023799	20.930510	40389.000000	32.566410	1.512770	9456.025391		1
676.373901	175.491440	2.879459	1.674646	1.518471	1.747650	2.830187	2.244256	757.632935	47.276566	32.996712	55.930656	40428.000000	95.768997	1.981225	9998.000000		1
848.578796	184.879120	2.507761	1.284459	1.225329	1.485150	2.928692	2.266888	321.929840	19.251245	16.800745	30.559786	40450.000000	29.438108	1.468910	4146.812012		1
1420.977539	191.224762	2.864420	1.676282	1.526428	1.675957	3.152587	2.281544	731.846741	47.455002	33.606880	47.419464	40469.000000	75.028946	1.875229	8890.983398		1
633.918945	226.361984	2.583687	1.383047	1.226115	1.470257	2.802034	2.354804	383.430634	24.157238	16.831211	29.529541	40571.000000	33.286621	1.522270	5643.874512		1
1078.624756	346.866913	3.006663	1.808889	1.690924	1.887817	3.032870	2.540163	1015.461304	64.400482	49.082241	77.235489	40583.000000	82.396240	1.915907	3969.552979		1
709.500977	207.381287	2.685632	1.496991	1.451439	1.585047	2.850953	2.316770	484.877289	31.404449	28.277380	38.463364	40629.000000	45.744938	1.660343	4981.044922		1
526.269470	131.661087	2.524671	1.336721	1.215630	1.464806	2.721208	2.119457	334.711853	21.713047	16.429701	29.161251	40645.000000	23.668100	1.374163	8335.120117		1
814.536743	172.079926	2.662386	1.457235	1.383231	1.646653	2.910911	2.235730	459.606567	28.657290	24.167459	44.325417	40699.000000	47.317070	1.675018	4593.810547		1
867.563293	235.859741	2.680934	1.519726	1.445711	1.630807	2.938301	2.372654	479.660553	33.092258	27.906855	42.737267	40802.000000	70.519157	1.848307	9998.000000		1
1771.708496	377.983582	2.966850	1.807565	1.667455	1.889307	3.248392	2.577473	926.509583	64.204483	46.500217	77.500885	40824.000000	123.048058	2.090075	9998.000000		1
398.475800	98.812103	2.276879	1.141796	1.084367	1.265555	2.600402	1.994810	189.181564	13.861055	12.144140	18.431259	40875.000000	22.602957	1.354165	4680.485840		1
828.433838	132.765625	2.569119	1.381844	1.048728	1.454376	2.918258	2.123086	370.782593	24.090401	11.187361	28.469271	40889.000000	27.021940	1.431717	3511.391357		1
1527.965820	273.521667	2.907572	1.685412	1.691801	1.892287	3.184114	2.436992	808.298828	48.463165	49.181377	78.034508	40967.000000	76.669579	1.884623	3882.298340		1
293.960876	77.834358	2.046422	0.894235	0.814807	1.129918	2.468290	1.891171	111.281250	7.838535	6.528399	13.487096	41086.000000	18.244982	1.261143	5569.470703		1
1461.714233	351.747955	2.943847	1.768632	1.745870	1.909194	3.164862	2.546232	878.713623	58.699219	55.701874	81.132393	41149.000000	75.720863	1.879216	2983.803223		1
1789.906006	296.668823	2.912338	1.721287	1.647960	1.861600	3.252830	2.472272	817.217834	52.636532	44.459011	72.710960	41185.000000	0.000000	0.000000	0.000000		1
702.012695	262.111420	2.627483	1.476146	1.559831	1.706272	2.846345	2.418486	424.114349	29.932688	36.293713	50.847748	41254.000000	58.754429	1.769041	4604.042969		1
678.966003	174.128555	2.769034	1.609868	1.480632	1.669967	2.831848	2.240870	587.535095	40.725605	30.243523	46.769966	41295.000000	50.173347	1.700473	4348.565918		1
697.145020	211.660812	2.617918	1.448079	1.385612	1.542654	2.843323	2.325640	414.875397	28.059458	24.300299	34.886192	41351.000000	43.127537	1.634755	4668.167969		1
1305.871216	253.315659	2.876671	1.721291	1.602167	1.831657	3.115900	2.403662	752.785034	52.637009	40.009869	67.866814	41443.000000	71.858047	1.856475	5085.228516		1
1045.258789	350.512695	2.880733	1.673524	1.628898	1.832087	3.019224	2.544704	759.858704	47.154587	42.549809	67.934013	41481.000000	74.164841	1.870198	4922.873535		1
820.499146	131.296112	2.580059	1.415290	1.377320	1.557029	2.914078	2.118252	380.240662	26.018970	23.840734	36.060257	41521.000000	38.088375	1.580792	4006.952148		1
1118.766113	330.597565	2.982477	1.812457	1.786525	1.939979	3.048739	2.519300	960.455017	64.931679	61.168083	87.092110	41585.000000	98.480576	1.993351	4449.727539		1
785.977356	221.336731	2.643175	1.457053	1.336938	1.597761	2.895410	2.345053	439.719147	28.645271	21.723906	39.606003	41704.000000	40.693661	1.609527	3782.050781		1
782.874512	161.430466	2.546078	1.386579	1.384971	1.460680	2.893692	2.207985	351.623871	24.354479	24.264482	28.885513	41726.000000	29.885382	1.475459	4072.348877		1
515.586365	158.345764	2.434924	1.223334	1.060191	1.271132	2.712301	2.199606	272.222778	16.723766	11.486576	18.669464	41768.000000	21.231031	1.326971	4501.452148		1
658.626953	182.808807	2.533652	1.323415	1.323672	1.466405	2.818640	2.261997	341.705505	21.057878	21.070375	29.268816	41788.000000	31.522480	1.498620	4635.948730		1
779.571533	129.478973	2.492598	1.274321	1.224622	1.389348	2.891856	2.112199	310.883759	18.807055	16.773436	24.510275	41809.000000	19.771446	1.296038	3346.145264		1
1985.404053	287.396271	2.849990	1.692425	1.693318	1.890269	3.297849	2.458481	707.929749	49.252090	49.353466	77.672806	41850.000000	79.936447	1.902745	3742.898193		1
934.544250	172.465744	2.721248	1.525282	1.475992	1.533399	2.970600	2.236703	526.317871	33.518322	29.922108	34.150692	41865.000000	27.442488	1.438424	4024.714844		1
459.819855	88.127823	2.471705	1.337884	1.227328	1.329385	2.662588	1.945113	296.282166	21.771259	16.878284	21.349388	41913.000000	23.344351	1.368182	3512.094482		1
836.071594	370.783234	2.978693	1.803819	1.712797	1.917873	2.922243	2.569120	952.122375	63.653042	51.617546	82.770012	41980.000000	80.876030	1.907820	4333.533691		1
1483.778076	254.612259	2.826930	1.613980	1.519938	1.691008	3.171369	2.405879	671.320618	41.113060	33.108387	49.091702	42009.000000	49.765099	1.696925	4322.454102		1
727.463562	95.084641	2.503467	1.360696	1.227866	1.365397	2.861811	1.978110	318.762085	22.945444	16.899206	23.195148	42073.000000	25.078981	1.399310	3686.580322		1
653.709900	131.114151	2.448627	1.223857	1.220398	1.345795	2.815385	2.117650	280.948334	16.743929	16.611092	22.171492	42131.000000	26.706455	1.426616	4861.025391		1
607.326477	208.241241	2.709563	1.531562	1.406015	1.610550	2.783422	2.318567	512.345642	34.006474	25.469172	40.789692	42154.000000	43.209679	1.635581	4661.516113		1
662.528137	116.214668	2.444826	1.253202	1.217342	1.489073	2.821204	2.065261	278.500549	17.914398	16.494623	30.837082	42168.000000	62.902172	1.798666	9998.000000		1
1070.718506	158.688141	2.790732	1.556967	1.470028	1.676394	3.029675	2.200544	617.634827	36.055107	29.514009	47.467216	42197.000000	50.123051	1.700037	3821.074463		1
1259.472778	230.370926	2.934048	1.777971	1.625893	1.873754	3.100189	2.362428	859.108582	59.975136	42.256462	74.774567	42223.000000	74.934418	1.874681	3913.288574		1
1183.201294	284.008850	2.786349	1.625899	1.558943	1.673638	3.073059	2.453332	611.432678	42.257061	36.219528	47.166965	42266.000000	65.117813	1.813700	6466.596191		1
1362.621338	619.732971	2.990706	1.802685	1.678883	1.902994	3.134375	2.792205	978.827820	63.487026	47.740082	79.982368	42295.000000	81.830254	1.912914	3775.691895		1
481.227386	28.904678	2.367041	1.182343	1.248338	1.280641	2.682350	1.460968	232.831329	15.217506	17.714882	19.082752	42340.000000	24.114134	1.382272	6083.285645		0
777.446777	235.609711	2.606972	1.465317	1.408237	1.624467	2.890671	2.372193	404.549713	29.195549	25.599813	42.117912	42353.000000	57.320580	1.758311	9998.000000		1
331.722809	72.822121	1.963246	0.790749	0.461632	0.962987	2.520775	1.862263	91.885185	6.176600	2.894892	9.183048	42381.000000	7.047579	0.848040	3616.502930		1
659.646790	182.918640	2.643310	1.422345	1.203473	1.545705	2.819311	2.262258	439.855865	26.445114	15.976167	35.132187	42585.000000	38.757896	1.588360	4270.482910		1
704.108398	100.140282	2.482799	1.291020	1.251811	1.448313	2.847640	2.000609	303.948059	19.544313	17.857103	28.074589	42607.000000	20.199947	1.305350	3693.990234		1
731.268127	165.380234	2.460098	1.230203	1.071962	1.291958	2.864077	2.218484	288.468475	16.990360	11.802162	19.586555	42635.000000	18.819160	1.274600	3935.868896		1
560.611328	161.643723	2.592586	1.406749	1.315732	1.497232	2.748662	2.208559	391.368195	25.512293	20.688631	31.421858	42672.000000	35.419102	1.549237	4986.676758		1
681.764893	138.087738	2.667362	1.459053	1.551445	1.655545	2.833635	2.140155	464.902374	28.777470	35.599575	45.242386	42695.000000	49.256096	1.692460	3829.045654		1
1027.158813	179.399841	2.599429	1.404488	1.234480	1.375032	3.011638	2.253822	397.584076	25.379774	17.158535	23.715483	42717.000000	19.117451	1.281430	3363.955566		1
1828.035278	461.006744	2.945352	1.786519	1.694881	1.880750	3.261985	2.663707	881.762634	61.167206	49.531460	75.988831	42769.000000	76.855263	1.885674	4283.538574		1
1411.354736	281.684021	2.787077	1.626489	1.597152	1.710349	3.149636	2.449762	612.459167	42.314434	39.550465	51.327354	42786.000000	52.700584	1.721815	3839.347168		1
1635.874023	290.273102	2.874315	1.671252	1.542936	1.714653	3.213750	2.462807	748.711487	46.908554	34.908913	51.838543	42826.000000	87.263687	1.940834	9998.000000		1
287.200134	77.053375	2.183263	1.039433	1.121944	1.204332	2.458185	1.886792	152.497559	10.950472	13.241702	16.007828	42849.000000	17.529345	1.243766	5584.135742		1
1532.960083	411.397583	3.003649	1.797125	1.661958	1.916587	3.185531	2.614262	1008.437622	62.679493	45.915321	82.525261	42870.000000	85.106773	1.929964	4007.033203		1
663.003479	131.536545	2.528787	1.423177	1.258272	1.336706	2.821516	2.119046	337.899078	26.495783	18.124737	21.712328	42907.000000	25.254118	1.402332	4742.016113		1
629.878723	168.118408	2.488183	1.303803	1.194730	1.338745	2.799257	2.225615	307.738922	20.128090	15.657785	21.814501	42926.000000	21.694288	1.336345	3850.510498		1
520.713928	103.389732	2.167682	1.029335	0.827073	1.125852	2.716599	2.014477	147.123627	10.698810	6.715419	13.361404	42939.000000	12.470796	1.095894	3580.743896		1
930.045410	154.419510	2.749667	1.547655	1.438248	1.579120	2.968504	2.188702	561.910889	35.290257	27.431400	37.941994	42952.000000	34.812290	1.541733	3812.179199		1
951.376648	301.463074	2.886152	1.722103	1.641519	1.868873	2.978353	2.479234	769.398804	52.735470	43.804485	73.938881	42968.000000	117.259148	2.069147	9998.000000		1
720.276245	297.421936	2.796019	1.609025	1.584245	1.704259	2.857499	2.473373	625.200623	40.646629	38.392372	50.612694	43022.000000	61.215782	1.786863	5475.027832		1
798.390747	76.531204	2.589044	1.408660	1.394912	1.427286	2.902215	1.883839	388.189331	25.624767	24.826300	26.747684	43100.000000	29.492601	1.469713	3794.029053		1
668.451355	200.633041	2.677468	1.484098	1.390095	1.605318	2.825070	2.302402	475.847809	30.485802	24.552439	40.301178	43123.000000	47.531570	1.676982	5318.961914		1
1292.130981	358.788513	2.870173	1.692895	1.595754	1.730112	3.111306	2.554838	741.606567	49.305511	39.423378	53.717003	43164.000000	66.314987	1.821612	8547.474609		1
750.705078	130.624130	2.495287	1.254126	1.293347	1.414138	2.875469	2.116023	312.814575	17.952530	19.649282	25.950016	43189.000000	21.473186	1.331897	3970.368164		1
1268.684937	327.481476	2.827980	1.637607	1.544441	1.768808	3.103354	2.515187	672.946106	43.411678	35.030052	58.723015	43215.000000	72.452911	1.860056	9872.929688		1
584.242371	172.378784	2.552758	1.257636	1.310930	1.573422	2.766593	2.236484	357.074280	18.098225	20.461164	37.447411	43228.000000	38.550945	1.586035	3675.853271		1
947.310303	172.659149	2.716545	1.487293	1.250907	1.555113	2.976492	2.237190	520.648376	30.710911	17.819971	35.901505	43275.000000	34.525211	1.538136	4071.637207		1
655.618713	172.670258	2.469355	1.260999	1.244442	1.334716	2.816651	2.237217	294.682678	18.238928	17.556650	21.613068	43297.000000	22.886143	1.359573	3566.197998		1
2409.542480	853.867126	3.239930	2.017994	1.924105	2.142820	3.381935	2.931390	1737.520752	104.230278	83.966354	138.937805	43310.000000	144.564285	2.160061	4443.807617		1
631.673767	170.875275	0.000000	0.000000	0.528918	0.195243	2.800493	2.232679	0.000000	0.000000	3.380009	1.567627	43361.000000	0.000000	0.000000	3864.001465		1
400.214172	96.047729	2.280054	1.124352	1.080171	1.296359	2.602293	1.982487	190.569962	13.315329	12.027392	19.786034	43376.000000	22.327513	1.348840	6484.204102		1
1164.401001	333.213287	2.954698	1.750128	1.623009	1.867028	3.066103	2.522722	900.943481	56.250675	41.976810	73.625374	43458.000000	76.403244	1.883112	4886.010742		1
1102.642090	211.189590	2.756458	1.600690	1.492719	1.592955	3.042434	2.324672	570.766174	39.874035	31.097010	39.170158	43478.000000	38.960617	1.590626	4017.363281		1
841.339478	72.377762	2.636090	1.406665	1.356930	1.643098	2.924971	1.859605	432.603699	25.507341	22.747324	43.964111	43495.000000	45.470615	1.657731	4434.959961		1
411.185394	36.091560	2.402847	1.159650	1.085030	1.392663	2.614038	1.557406	252.840912	14.442757	12.162706	24.698053	43518.000000	23.679831	1.374379	6010.484863		1
850.662537	154.959366	2.528243	1.357992	1.348477	1.393668	2.929757	2.190218	337.475861	22.803022	22.308842	24.755270	43544.000000	28.793455	1.459294	4793.554688		1
993.395569	202.219910	2.754163	1.555829	1.404979	1.649489	2.997122	2.305824	567.757324	35.960796	25.408522	44.615849	43566.000000	46.408653	1.666599	4296.173828		1
428.148438	102.405357	2.275233	1.153577	1.117660	1.324948	2.631594	2.010323	188.465866	14.242202	13.111739	21.132383	43729.000000	21.625332	1.334963	4437.217773		1
745.429871	232.264679	2.522568	1.429968	1.070348	1.328781	2.872407	2.365983	333.094696	26.913343	11.758402	21.319721	43750.000000	23.208364	1.365645	3822.002930		1
1604.023193	208.858719	2.815355	1.627468	1.627215	1.822899	3.205211	2.319853	653.664062	42.409981	42.385307	66.511803	43804.000000	62.598248	1.796562	3455.628662		1
1959.248657	308.093658	3.006545	1.805248	1.703319	1.883222	3.292089	2.488683	1015.183594	63.862782	50.503212	76.422684	43831.000000	75.777710	1.879542	4132.214844		1
765.777527	276.711304	2.667177	1.444390	1.376585	1.583271	2.884103	2.442027	464.704712	27.822088	23.800447	38.306328	43864.000000	131.600327	2.119257	9998.000000		1
519.491089	203.218781	2.359466	1.174099	1.016800	1.305184	2.715578	2.307964	228.805374	14.931348	10.394404	20.192213	43913.000000	20.406301	1.309764	4887.517578		1
846.905334	177.882248	2.704802	1.516717	1.369306	1.597735	2.927835	2.250133	506.759796	32.863712	23.404848	39.603607	43995.000000	44.647404	1.649796	5096.662109		1
1303.448730	273.429535	2.633306	1.488745	1.474411	1.572377	3.115094	2.436846	429.838745	30.813805	29.813385	37.357418	44010.000000	56.170502	1.749508	7801.540527		1
371.303894	90.315285	2.312876	1.272271	1.202789	1.408356	2.569730	1.955761	205.530411	18.718496	15.951052	25.606840	44055.000000	45.662170	1.659557	9998.000000		1
1613.795288	629.899475	3.342521	2.139174	2.027874	2.273325	3.207849	2.799271	2200.498291	137.776306	106.628632	187.639923	44080.000000	182.420486	2.261074	3239.966797		1
143.527924	56.146862	2.036025	0.941469	0.913623	1.228596	2.156936	1.749326	108.648796	8.739137	8.196404	16.927635	44106.000000	21.753027	1.337520	5058.589355		1
2446.956787	418.536102	3.155383	1.995771	1.900458	2.097208	3.388626	2.621733	1430.154541	99.031021	79.516693	125.085648	44127.000000	120.642113	2.081499	5821.306641		1
647.640076	163.916748	2.563102	1.342015	1.176919	1.481351	2.811334	2.214623	365.680359	21.979361	15.028610	30.293631	44140.000000	29.911301	1.475835	3604.418457		1
1139.358398	278.261444	2.677404	1.474965	1.276631	1.562875	3.056660	2.444453	475.777924	29.851437	18.907352	36.548969	44182.000000	36.439217	1.561569	4236.107422		1
612.868713	129.047073	2.469696	1.314494	1.317158	1.509739	2.787367	2.110748	294.914185	20.629738	20.756706	32.339947	44203.000000	34.279938	1.535040	4607.646973		1
820.614929	189.874619	2.678505	1.474665	1.447855	1.546387	2.914140	2.278467	476.985504	29.830793	28.045004	35.187405	44253.000000	51.883179	1.715027	9525.163086		1
1802.427124	437.966492	3.073724	1.874725	1.861869	2.033714	3.255858	2.641441	1185.014526	74.941978	72.755997	108.072166	44315.000000	109.006737	2.037453	3951.307617		1
1320.403442	221.667206	2.914088	1.692581	1.560672	1.793492	3.120707	2.345701	820.517578	49.269779	36.364025	62.157246	44361.000000	58.789799	1.769302	3539.790527		1
504.299622	130.017868	2.460343	1.272606	1.325308	1.390218	2.702689	2.114003	288.631226	18.732950	21.149872	24.559425	44392.000000	28.234589	1.450781	3828.246094		1
1252.025391	332.759308	2.804992	1.642089	1.537078	1.742915	3.097613	2.522130	638.251709	43.862099	34.441204	55.324162	44426.000000	52.302132	1.718519	3401.992432		1
863.058655	159.068649	2.669200	1.481321	1.352992	1.632289	2.936040	2.201585	466.874298	30.291515	22.541977	42.883362	44484.000000	40.946678	1.612219	3359.619629		1
646.796204	155.465607	2.454590	1.333257	1.109187	1.347771	2.810767	2.191634	284.832550	21.540560	12.858400	22.272589	44495.000000	21.695858	1.336377	3338.204834		1
776.409790	103.370125	2.516109	1.387550	1.196718	1.456674	2.890091	2.014395	328.178070	24.408979	15.729615	28.620316	44524.000000	29.268551	1.466401	4065.203369		1
1324.196777	279.172272	2.672024	1.472209	1.494054	1.644042	3.121953	2.445872	469.919800	29.662619	31.192755	44.059780	44557.000000	45.334797	1.656432	3370.618408		1
854.025513	42.164829	2.486110	1.297479	1.186469	1.364015	2.931471	1.624950	306.273682	19.837139	15.362762	23.121443	44574.000000	22.294250	1.348193	3267.540039		0
1085.287354	317.669342	2.833480	1.647807	1.585516	1.754863	3.035545	2.501975	681.522217	44.443359	38.504929	56.867390	44632.000000	113.556335	2.055211	9998.000000		1
699.937500	180.137817	2.508457	1.318627	1.106048	1.330570	2.845059	2.255605	322.445862	20.827019	12.765808	21.407682	44665.000000	23.218107	1.365827	3243.769043		1
281.967987	136.947495	2.595424	1.426306	1.269376	1.524239	2.450200	2.136554	393.934143	26.687353	18.594122	33.437908	44697.000000	60.209747	1.779667	9626.196289		1
1350.632446	479.180786	3.141165	1.942450	1.920596	2.114813	3.130537	2.680499	1384.090698	87.589005	83.290665	130.260468	44710.000000	154.497208	2.188921	6780.562988		1
992.569092	312.112579	2.934368	1.716214	1.593102	1.733256	2.996761	2.494311	859.742126	52.025284	39.183372	54.107334	44727.000000	97.495911	1.988986	9984.748047		1
1425.897949	313.419800	2.916894	1.741466	1.689274	1.907068	3.154088	2.496126	825.836060	55.139896	48.896057	80.736153	44790.000000	103.457428	2.014762	6906.001465		1
597.607483	81.179230	2.330596	1.193829	0.585739	0.942521	2.776416	1.909445	214.090073	15.625324	3.852469	8.760338	44852.000000	10.654943	1.027551	4729.980469		1
540.747559	170.486740	2.589055	1.441469	1.516456	1.656637	2.732995	2.231691	388.199310	27.635588	32.843990	45.356258	44864.000000	46.774921	1.670013	3464.763428		1
920.736267	264.022491	2.675856	1.499445	1.514495	1.559359	2.964135	2.421641	474.084839	31.582405	32.696018	36.254265	44880.000000	39.159939	1.592842	4367.794434		1
1158.563354	258.238525	2.727042	1.513399	1.279860	1.546630	3.063920	2.412021	533.386597	32.613609	19.048456	35.207050	44897.000000	34.929546	1.543193	3878.995605		1
1214.159668	245.263184	2.746033	1.553960	1.363113	1.666185	3.084276	2.389632	557.228638	35.806320	23.073490	46.364384	44948.000000	49.889835	1.698012	4256.670898		1
1532.218628	1184.848145	2.763973	1.596002	1.395146	1.571645	3.185321	3.073663	580.728516	39.445896	24.839676	37.294491	45049.000000	37.628044	1.575512	3869.133789		0
633.774414	161.234421	2.535641	1.336724	1.187981	1.365959	2.801935	2.207458	343.274506	21.713205	15.416345	23.225174	45086.000000	25.725534	1.410364	3822.964600		1
599.406372	169.584625	2.600073	1.434295	1.210520	1.382853	2.777721	2.229387	398.173950	27.182852	16.237530	24.146458	45119.000000	54.011562	1.732487	9998.000000		1
789.622864	216.488831	2.736341	1.557287	1.465917	1.723552	2.897420	2.335435	544.929626	36.081699	29.235916	52.911709	45151.000000	80.289841	1.904661	9906.810547		1
523.194092	178.500793	2.417836	1.127182	1.217122	1.274019	2.718663	2.251640	261.719391	13.402370	16.486238	18.793999	45164.000000	20.483646	1.311407	4983.133301		1
789.586792	144.102036	2.592087	1.369959	1.324384	1.449534	2.897400	2.158670	390.919464	23.440063	21.104914	28.153606	45183.000000	29.447779	1.469053	3728.094971		1
823.735352	258.221771	2.599764	1.363766	1.329982	1.438628	2.915788	2.411993	397.890472	23.108187	21.378735	27.455437	45198.000000	25.151268	1.400560	4176.885742		1
756.573914	100.239059	2.569703	1.341996	1.289635	1.359849	2.878851	2.001037	371.281128	21.978403	19.482065	22.900724	45223.000000	23.690964	1.374583	4376.879395		1
1121.924561	223.932800	2.863407	1.675347	1.629294	1.846044	3.049964	2.350118	730.141907	47.352985	42.588657	70.152618	45247.000000	84.154831	1.925079	6191.231445		1
1660.590820	291.192017	2.870975	1.657868	1.572082	1.861544	3.220263	2.464180	742.977417	45.484985	37.332024	72.701653	45261.000000	73.464577	1.866078	4276.589844		1
684.011597	200.005585	2.594479	1.383609	1.226451	1.505177	2.835063	2.301042	393.077942	24.188501	16.844227	32.001961	45287.000000	32.552326	1.512582	3766.259277		1
551.176208	54.562267	2.430161	1.202211	1.217014	1.267468	2.741291	1.736892	269.253113	15.929811	16.482166	18.512630	45302.000000	18.887110	1.276165	4342.272949		1
773.024658	72.063339	2.420169	1.278859	1.189917	1.337788	2.888193	1.857714	263.129242	19.004616	15.485220	21.766468	45338.000000	18.695152	1.271729	3782.237793		1
854.051880	169.004608	2.619754	1.396654	1.271124	1.439304	2.931484	2.227899	416.632935	24.926079	18.669106	27.498158	45373.000000	43.922997	1.642692	9737.091797		1
1082.817261	275.496094	2.826515	1.633206	1.499946	1.690514	3.034555	2.440115	670.680115	42.973995	31.618860	49.035843	45462.000000	85.018967	1.929516	9998.000000		1
721.033508	105.337784	2.430381	1.148891	0.940940	1.219553	2.857955	2.022584	269.389587	14.089360	8.728516	16.578789	45480.000000	13.200853	1.120602	5232.136230		1
601.737610	208.337418	2.707595	1.540822	1.414692	1.606491	2.779407	2.318767	510.028961	34.739342	25.983156	40.410221	45528.000000	38.347332	1.583735	3005.635010		1
550.185059	183.047729	2.536941	1.375756	1.279916	1.473061	2.740509	2.262564	344.302948	23.755051	19.050930	29.720833	45591.000000	39.956543	1.601588	6674.039062		1
509.153687	120.037354	2.359243	1.187058	1.189968	1.174960	2.706849	2.079316	228.687668	15.383605	15.487017	14.960974	45649.000000	19.884678	1.298519	5546.330566		1
1076.141602	223.621094	2.702274	1.542283	1.299772	1.527566	3.031869	2.349513	503.818512	34.856449	19.942148	33.695042	45685.000000	40.191837	1.604138	5028.444336		1
563.001343	139.954315	2.566311	1.429223	1.379220	1.571181	2.750510	2.145986	368.392395	26.867266	23.945303	37.254684	45707.000000	32.501339	1.511901	3845.952637		1
792.612488	204.416000	2.444808	1.256897	1.260227	1.454789	2.899061	2.310515	278.489349	18.067440	18.206507	28.496342	45736.000000	31.552162	1.499029	4363.222656		1
795.866516	188.588516	2.665230	1.479019	1.281621	1.538599	2.900840	2.275515	462.625458	30.131407	19.125874	34.561985	45754.000000	35.004025	1.544118	4852.306641		1
582.145325	215.198257	2.407839	1.251903	1.184638	1.400103	2.765031	2.332839	255.763596	17.860897	15.298120	25.124838	45797.000000	25.786961	1.411400	3806.433105		1
1658.114258	244.368896	2.808606	1.609092	1.545610	1.762552	3.219615	2.388046	643.585266	40.652901	35.124481	57.883102	45836.000000	104.196350	2.017853	9998.000000		1
726.659607	182.426178	2.625762	1.429437	1.352823	1.561977	2.861331	2.261087	422.436676	26.880482	22.533194	36.473427	45862.000000	36.722916	1.564937	3646.627930		1
2034.455444	578.239807	3.122844	1.916523	1.764446	2.000409	3.308448	2.762108	1326.917358	82.513084	58.136082	100.094170	45901.000000	102.309151	2.009914	3956.474365		1
1235.247314	856.232666	3.254774	2.082840	2.076992	2.298561	3.091754	2.932592	1797.935181	121.015297	119.396477	198.866058	46008.000000	204.794098	2.311317	3796.144775		1
1250.379883	144.749176	2.762831	1.590309	1.450698	1.597013	3.097042	2.160616	579.203796	38.932232	28.229187	39.537888	46108.000000	54.020794	1.732561	6329.441895		1
431.401489	136.160889	2.289504	1.127926	1.062838	1.285316	2.634882	2.134052	194.762009	13.425368	11.556808	19.289297	46162.000000	18.757828	1.273183	4974.648438		1
1474.374146	140.285431	2.595522	1.449251	1.196687	1.358158	3.168608	2.147012	394.023834	28.135279	15.728497	22.811728	46191.000000	25.757282	1.410900	4342.419434		1
639.513733	206.914810	2.358574	1.230376	1.255970	1.419222	2.805850	2.315792	228.335587	16.997149	18.028950	26.255579	46248.000000	29.917723	1.475929	3843.450928		1
472.158051	176.203934	2.448964	1.346926	1.288993	1.455973	2.674087	2.246016	281.166718	22.229307	19.453278	28.574120	46301.000000	44.631016	1.649637	9998.000000		1
1377.133057	257.616547	2.768118	1.541370	1.490231	1.723396	3.138976	2.410974	586.297974	34.783222	30.919413	52.892784	46331.000000	0.000000	0.000000	0.000000		1
888.578308	116.157097	2.537574	1.352234	1.257486	1.321140	2.948696	2.065046	344.804993	22.502689	18.091995	20.947878	46351.000000	19.339014	1.286434	3834.516602		1
1170.031982	259.959717	2.687086	1.428294	1.226112	1.497446	3.068198	2.414906	486.503998	26.809811	16.831091	31.437349	46366.000000	30.087570	1.478387	3901.604492		1
550.713379	99.485313	2.328134	1.036678	0.964160	1.279971	2.740926	1.997759	212.879471	10.881238	9.207883	19.053326	46379.000000	16.452385	1.216229	3608.686523		1
630.423645	60.311962	2.511182	1.318929	1.245094	1.429689	2.799633	1.780403	324.475189	20.841513	17.583042	26.896053	46420.000000	27.560816	1.440292	3866.465088		1
906.805481	184.234009	2.661638	1.496105	1.470287	1.512634	2.957514	2.265370	458.815369	31.340446	29.531578	32.556194	46478.000000	36.632515	1.563867	3625.668701		1
810.364014	231.547668	2.726631	1.544396	1.600715	1.787770	2.908680	2.364640	532.882080	35.026417	39.876274	61.343685	46502.000000	55.297020	1.742702	2972.038086		1
539.411865	109.910782	2.450776	1.193143	0.976185	1.257193	2.731920	2.041040	282.342438	15.600650	9.466413	18.079779	46520.000000	17.182432	1.235085	3245.494873		1
1167.342163	259.546783	2.920631	1.741401	1.589624	1.852579	3.067198	2.414216	832.974060	55.131672	38.870861	71.216202	46590.000000	68.365952	1.834840	4540.707031		1
1297.315552	243.003540	2.837195	1.623318	1.503812	1.657704	3.113046	2.385612	687.377014	42.006676	31.901585	45.467777	46626.000000	49.625286	1.695703	4070.824463		1
342.093384	72.972481	2.372869	1.179840	1.115252	1.248701	2.534145	1.863159	235.976486	15.130026	13.039231	17.729694	46664.000000	25.853008	1.412511	6531.673828		1
774.220093	244.556473	2.625780	1.451394	1.427437	1.484566	2.888865	2.388379	422.454559	28.274466	26.756987	30.518702	46691.000000	32.698158	1.514523	3549.504395		1
637.486633	103.017006	2.281283	1.181724	1.126169	1.057094	2.804471	2.012909	191.110016	15.195827	13.371147	11.404965	46801.000000	12.485411	1.096403	4918.240723		1
257.194763	83.310349	2.278409	1.121131	1.086192	1.378706	2.410262	1.920699	189.849472	13.216948	12.195287	23.916956	46847.000000	28.545393	1.455536	6279.780762		1
1127.218750	243.183777	2.889483	1.691141	1.644980	1.865520	3.052008	2.385935	775.323547	49.106674	44.155006	73.370316	46926.000000	96.382698	1.983999	6234.583984		1
405.372681	192.643982	2.241533	1.060071	1.125729	1.256552	2.607854	2.284755	174.394394	11.483422	13.357612	18.053106	47010.000000	15.746584	1.197186	4951.598145		1
803.671387	205.851913	2.689564	1.434864	1.489712	1.575757	2.905078	2.313555	489.286774	27.218508	30.882479	37.649326	47033.000000	95.584206	1.980386	9998.000000		1
1092.817627	211.159363	2.841243	1.679850	1.597749	1.742485	3.038548	2.324610	693.814087	47.846527	39.604885	55.269421	47054.000000	54.778351	1.738609	3894.629639		1
1341.472656	215.392990	2.698684	1.533785	1.416362	1.661939	3.127582	2.333231	499.670288	34.181038	26.083254	45.913326	47102.000000	53.877262	1.731405	9998.000000		1
683.093323	193.911240	2.642587	1.428606	1.462514	1.558676	2.834480	2.287603	439.123596	26.829096	29.007730	36.197289	47117.000000	52.909866	1.723537	7003.012695		1
1551.637085	335.254852	2.861079	1.670040	1.586036	1.789777	3.190790	2.525375	726.238403	46.777794	38.551044	61.627850	47142.000000	99.429878	1.997517	7962.967773		1
1853.094727	453.738525	3.073702	1.866787	1.771986	2.009796	3.267898	2.656806	1184.954102	73.584572	59.154190	102.281227	47163.000000	123.328133	2.091062	5031.595703		1
567.177734	143.005478	2.494859	1.275918	1.151768	1.324685	2.753719	2.155353	312.506165	18.876368	14.182989	21.119566	47197.000000	22.182354	1.346008	4372.620605		1
588.315613	189.280869	2.466353	1.326005	1.314257	1.546288	2.769610	2.277107	292.652954	21.183849	20.618479	35.179340	47267.000000	43.790104	1.641376	7565.299316		1
729.177429	204.015762	2.787354	1.578448	1.493327	1.710993	2.862833	2.309664	612.850403	37.883301	31.140610	51.403576	47405.000000	51.814919	1.714455	5534.913086		1
1182.587158	158.119095	2.864697	1.687526	1.619450	1.771624	3.072833	2.198984	732.312744	48.699615	41.634193	59.104919	47427.000000	66.431427	1.822374	6064.804199		1
1152.527832	166.296646	2.848461	1.646791	1.610794	1.729668	3.061651	2.220884	705.441956	44.339550	40.812569	53.662186	47475.000000	62.951912	1.799009	5325.414551		1
575.838074	148.729538	2.455412	1.286716	1.308457	1.388807	2.760300	2.172397	285.372437	19.351543	20.344976	24.479771	47498.000000	24.236559	1.384471	4720.444336		1
757.285706	138.779602	2.559391	1.367095	1.329430	1.451962	2.879260	2.142326	362.569305	23.285984	21.351583	28.311438	47548.000000	32.051693	1.505851	4059.819580		1
1044.226074	101.800423	2.628908	1.456067	1.285108	1.519369	3.018795	2.007750	425.508209	28.580309	19.280033	33.065067	47560.000000	29.325325	1.467243	3817.362793		1
2633.163330	459.109711	3.124962	1.927273	1.852797	2.092179	3.420478	2.661916	1333.404541	84.581001	71.251938	123.645630	47669.000000	179.895676	2.255021	9946.450195		1
870.742310	110.026894	2.630482	1.426841	1.398818	1.609823	2.939890	2.041499	427.053467	26.720293	25.050611	40.721413	47726.000000	37.571667	1.574860	3915.481689		1
1120.963135	309.590759	2.762140	1.567100	1.531745	1.708399	3.049591	2.490788	578.281799	36.906277	34.020847	51.097412	47745.000000	48.284824	1.683811	3704.128418		1
933.176819	204.270859	2.794205	1.574760	1.572185	1.752961	2.969964	2.310206	622.593933	37.562962	37.340927	56.618805	47833.000000	110.052330	2.041599	9998.000000		1
1315.866821	210.233139	2.667943	1.513353	1.373674	1.494119	3.119212	2.322701	465.525238	32.610176	23.641457	31.197466	47877.000000	32.899776	1.517193	4582.668945		1
1940.584351	371.580261	2.999377	1.828614	1.637865	1.827961	3.287933	2.570053	998.565857	67.392960	43.437511	67.291664	47938.000000	74.565987	1.872541	4197.597656		1
768.889954	315.864227	2.955850	1.727339	1.613330	1.814557	2.885864	2.499501	903.337830	53.375145	41.051613	65.246422	47980.000000	73.953842	1.868961	5104.997070		1
457.907257	135.953232	2.452554	1.302114	1.202550	1.445801	2.660778	2.133389	283.500336	20.049994	15.942268	27.912643	48004.000000	29.646549	1.471974	4848.673828		1
652.568604	127.322533	2.502086	1.367649	1.271306	1.431772	2.814626	2.104905	317.750641	23.315729	18.676931	27.025419	48045.000000	27.929283	1.446060	4221.904785		1
733.709900	180.566284	2.710690	1.526225	1.474044	1.681552	2.865524	2.256637	513.676392	33.591190	29.788191	48.034348	48077.000000	45.591656	1.658885	3093.976807		1
1575.024292	370.518188	2.839391	1.672503	1.566713	1.687576	3.197287	2.568810	690.861816	47.043869	36.873379	48.705246	48105.000000	86.374611	1.936386	9998.000000		1
855.493896	178.707779	2.637638	1.417231	1.375984	1.474364	2.932217	2.252143	434.147919	26.135517	23.767548	29.810150	48230.000000	34.731689	1.540726	4603.986816		1
530.770325	123.657722	2.437700	1.281080	1.174351	1.379362	2.724907	2.092221	273.968079	19.102037	14.940012	23.953129	48287.000000	22.904989	1.359930	4632.503906		1
1227.401245	349.093201	2.854982	1.644449	1.498634	1.649845	3.088987	2.542941	716.114136	44.101063	31.523434	44.652382	48335.000000	41.530075	1.618363	3189.291260		1
981.287048	184.563171	2.841400	1.685622	1.648398	1.816736	2.991796	2.266145	694.064636	48.486603	44.503929	65.574707	48357.000000	66.457420	1.822544	4806.020508		1
778.582825	229.364594	2.599264	1.357976	1.305508	1.469151	2.891305	2.360526	397.433472	22.802185	20.207306	29.454439	48377.000000	28.452412	1.454119	3529.164795		1
1290.707520	288.693512	2.959739	1.738905	1.651463	1.869911	3.110828	2.460437	911.462585	54.815647	44.819038	74.115799	48416.000000	71.084450	1.851775	3583.501953		1
1540.229370	355.369202	2.971767	1.799589	1.729616	1.959581	3.187585	2.550680	937.058533	63.036087	53.655758	91.113228	48454.000000	103.647263	2.015558	7211.100098		1
593.511292	151.377045	2.595780	1.382731	1.302910	1.454462	2.773429	2.180060	394.257233	24.139629	20.086765	28.474861	48474.000000	32.032204	1.505587	4291.853516		1
862.627136	71.988235	2.518087	1.347810	1.309827	1.482768	2.935823	1.857262	329.675568	22.274584	20.409258	30.392611	48537.000000	29.641102	1.471894	3594.910645		1
1144.371704	194.433121	2.710753	1.551361	1.411688	1.600936	3.058567	2.288770	513.750916	35.592709	25.804081	39.896595	48597.000000	51.296753	1.710090	9067.509766		1
637.971008	132.018433	2.448298	1.259275	1.201259	1.260377	2.804801	2.120635	280.735992	18.166660	15.894954	18.212816	48611.000000	23.989286	1.380017	8456.497070		1
817.442627	183.057587	2.621350	1.453785	1.387660	1.482574	2.912457	2.262588	418.167175	28.430502	24.415209	30.379036	48628.000000	28.014685	1.447386	3219.398438		1
1475.959106	383.532349	2.731879	1.589617	1.542017	1.772465	3.169074	2.583802	539.359741	38.870224	34.835087	59.219589	48664.000000	139.407257	2.144285	9998.000000		1
742.033569	219.673752	2.695616	1.458850	1.360594	1.479041	2.870424	2.341778	496.152771	28.764055	22.940054	30.132923	48679.000000	29.150007	1.464639	3196.585449		1
956.023071	203.555054	2.787802	1.614962	1.548461	1.677871	2.980468	2.308682	613.482056	41.206173	35.355820	47.629005	48742.000000	46.914024	1.671303	3445.663330		1
853.742188	142.077927	2.617620	1.419371	1.221281	1.471359	2.931327	2.152527	414.590881	26.264643	16.644909	29.604605	48758.000000	32.046646	1.505783	4759.572754		1
1062.153442	246.118988	2.862504	1.655296	1.592162	1.791405	3.026187	2.391145	728.624451	45.216393	39.098686	61.859348	48771.000000	64.991516	1.812857	5196.396973		1
1658.470703	260.729614	3.059130	1.829828	1.763166	2.014764	3.219708	2.416190	1145.856934	67.581497	57.965034	103.457924	48797.000000	133.558029	2.125670	6803.019531		1
356.064758	66.526733	2.142927	0.974381	0.787891	1.147867	2.551529	1.822996	138.971817	9.427164	6.136074	14.056180	48823.000000	14.623461	1.165050	2939.376709		1
595.320374	125.799507	2.339055	1.246660	1.214595	1.357690	2.774751	2.099679	218.300812	17.646566	16.390612	22.787172	48847.000000	47.690865	1.678435	9998.000000		1
1347.593018	478.312042	3.027439	1.833423	1.760887	1.929023	3.129559	2.679711	1065.218750	68.143234	57.661667	84.922615	48862.000000	93.569954	1.971136	3705.179688		1
552.301575	103.909981	2.270039	1.070883	0.853434	1.157055	2.742176	2.016657	186.225266	11.772896	7.135654	14.356713	48943.000000	11.374904	1.055948	4011.934326		1
1867.770630	332.991608	2.906144	1.723098	1.702414	1.907496	3.271323	2.522433	805.646118	52.856449	50.398125	80.815727	49007.000000	102.234940	2.009599	5258.928711		1
834.151733	184.514862	2.611578	1.435299	1.364008	1.553950	2.921245	2.266031	408.863617	27.245777	23.121084	35.805561	49052.000000	99.238617	1.996681	9998.000000		1
1930.137573	336.208008	2.995076	1.806331	1.785081	2.051758	3.285588	2.526608	988.727112	64.022293	60.965096	112.656906	49110.000000	110.442169	2.043135	3766.259277		1
512.566833	45.254326	2.326850	1.133307	1.137446	1.299181	2.709750	1.655660	212.251022	13.592744	13.722907	19.915039	49137.000000	19.796246	1.296583	5347.269043		1
896.858276	116.651154	2.578166	1.412181	1.591515	1.685088	2.952724	2.066889	378.587585	25.833347	39.040432	48.427071	49154.000000	51.566635	1.712369	4413.153320		1
711.934143	94.945259	2.605077	1.431599	1.329305	1.456803	2.852440	1.977473	402.788605	27.014599	21.345436	28.628820	49200.000000	29.373600	1.467957	4917.259766		1
1062.550659	242.664627	2.770056	1.515120	1.579622	1.704289	3.026350	2.385006	588.920105	32.743134	37.985832	50.616127	49231.000000	59.421993	1.773947	4793.487793		1
305.123047	175.782501	2.457134	1.283590	1.344895	1.569785	2.484475	2.244976	286.506042	19.212757	22.125616	37.135139	49259.000000	43.849850	1.641968	6438.366211		1
2791.839355	567.541809	3.121610	1.920786	1.925282	2.125345	3.445890	2.753998	1323.152954	83.327042	84.194260	133.458084	49274.000000	144.676514	2.160398	4239.064453		1
303.874908	73.877876	2.081474	0.728054	0.000000	0.857500	2.482695	1.868514	120.635185	5.346311	0.358987	7.202772	49285.000000	1.962121	0.292726	4127.370117		1
579.665833	45.242386	2.597537	1.420219	1.292379	1.436391	2.763178	1.655545	395.856079	26.315950	19.605562	27.314373	49302.000000	32.172142	1.507480	5928.897461		1
1489.380737	394.605255	2.960706	1.771871	1.669174	1.929781	3.173006	2.596163	913.493774	59.138657	46.684643	85.070908	49334.000000	86.961258	1.939326	4040.980713		1
1030.867798	207.111328	2.603707	1.422813	1.358759	1.542424	3.013203	2.316204	401.519775	26.473583	22.843309	34.867748	49390.000000	35.926136	1.555411	3907.550781		1
1102.031006	368.909607	2.811756	1.627651	1.564061	1.792085	3.042194	2.566920	648.269836	42.427830	36.648907	61.956249	49426.000000	94.226028	1.974171	9998.000000		1
1667.983032	268.181152	2.870625	1.713190	1.584570	1.801403	3.222192	2.428428	742.378052	51.664219	38.421120	63.299885	49501.000000	55.188496	1.741849	3637.903320		1
502.635468	154.864609	2.326617	1.228103	1.096580	1.330656	2.701253	2.189952	212.137070	16.908430	12.490510	21.411955	49538.000000	22.272072	1.347761	3984.661377		1
403.990326	79.802254	2.310006	1.167771	1.114733	1.234636	2.606371	1.902015	204.176834	14.715381	13.023660	17.164684	49621.000000	22.038376	1.343180	4483.517578		1
636.798340	98.578522	2.664537	1.505775	1.249647	1.525393	2.804002	1.993782	461.888092	32.046124	17.768345	33.526867	49640.000000	39.355164	1.595002	4457.543945		1
421.918579	134.686172	2.377544	1.209834	0.925493	1.257352	2.625229	2.129323	238.530716	16.211897	8.423511	18.086407	49659.000000	20.151373	1.304305	4914.841797		1
736.153625	182.910339	2.613534	1.432952	1.435747	1.595909	2.866968	2.262238	410.709290	27.098925	27.273886	39.437469	49699.000000	44.719555	1.650497	4167.860840		1
1580.711182	412.610321	2.922380	1.725791	1.591135	1.727157	3.198853	2.615540	836.334961	53.185173	39.006294	53.352749	49718.000000	67.616013	1.830050	4953.885742		1
261.809967	48.076389	0.375619	0.258202	0.170586	0.000000	2.417986	1.681932	2.374758	1.812182	1.481105	0.000000	49754.000000	0.000000	0.000000	6566.189453		1
684.933533	92.800362	2.669875	1.490807	1.434078	1.715486	2.835649	1.967550	467.600891	30.960417	27.169277	51.938084	49781.000000	81.370125	1.910465	9998.000000		1
2247.265625	642.873474	3.204218	1.996635	1.878685	2.136138	3.351654	2.808125	1600.361206	99.228180	75.628487	136.816376	49813.000000	129.271484	2.111503	2884.897705		1
319.391968	164.115616	2.531988	1.353638	1.260294	1.475094	2.504324	2.215150	340.398621	22.575556	18.209343	29.860300	49848.000000	33.374046	1.523409	6873.617676		1
299.577545	93.024712	2.061990	0.978553	1.049811	1.125744	2.476509	1.968598	115.342621	9.518159	11.215310	13.358090	49879.000000	13.669291	1.135746	4237.317383		1
801.225281	200.371399	2.555949	1.376471	1.218783	1.470580	2.903755	2.301836	359.707397	23.794218	16.549442	29.551502	49889.000000	33.748253	1.528251	5624.978516		1
245.503067	58.584785	2.160024	1.053643	0.600196	1.144795	2.390057	1.767785	144.552139	11.314690	3.982872	13.957081	49908.000000	13.589561	1.133205	3616.653076		1
774.208984	238.717178	2.742084	1.492289	1.478702	1.550489	2.888858	2.377884	552.184631	31.066265	30.109406	35.521278	49925.000000	52.026989	1.716229	7494.888184		1
723.036499	141.940338	2.553934	1.467005	1.416599	1.479569	2.859160	2.152106	358.042023	29.309303	26.097507	30.169577	50003.000000	28.747887	1.458606	3931.928467		1
1153.718872	165.424789	2.760683	1.522870	1.557829	1.728410	3.062100	2.218601	576.345337	33.332699	36.126736	53.506989	50073.000000	70.289993	1.846894	9802.250977		1
784.620789	144.541992	2.581994	1.454584	1.360517	1.424007	2.894660	2.159994	381.938782	28.482885	22.935940	26.546490	50098.000000	27.836798	1.444619	5283.693848		1
598.412781	39.492413	2.467996	1.341601	1.208977	1.315645	2.777001	1.596514	293.762360	21.958399	16.179955	20.684519	50141.000000	18.895643	1.276362	4215.487793		1
622.302979	232.010742	2.299368	1.112150	0.927065	1.221314	2.794002	2.365508	199.236313	12.946440	8.454055	16.646147	50156.000000	11.332821	1.054338	3641.551758		1
1701.177246	456.996338	3.121392	1.938277	1.796493	2.043163	3.230750	2.659913	1322.487183	86.751411	62.588223	110.449402	50172.000000	112.997772	2.053070	3687.484863		1
1755.367920	402.031738	2.968430	1.775973	1.640375	1.873815	3.244368	2.604260	929.886658	59.699757	43.689335	74.785141	50184.000000	71.298462	1.853080	3717.192627		1
653.816162	153.127289	2.576561	1.459138	1.355798	1.578981	2.815456	2.185053	377.190460	28.783140	22.688072	37.929813	50211.000000	59.819664	1.776844	9403.532227		1
493.373444	32.415409	2.458025	1.319519	1.140049	1.332281	2.693176	1.510751	287.094513	20.869822	13.805397	21.492208	50255.000000	23.442703	1.370008	4568.952637		0
1523.467285	276.755859	2.883944	1.749517	1.639084	1.781915	3.182833	2.442097	765.497253	56.171658	43.559650	60.522259	50306.000000	73.287498	1.865030	5145.565430		1
1717.622681	511.545715	3.094440	1.874399	1.733382	1.872905	3.234928	2.708884	1242.911865	74.885719	54.123066	74.628510	50327.000000	76.197281	1.881940	4240.752441		1
611.170654	93.086800	2.270426	0.986809	1.246393	1.168917	2.786162	1.968888	186.391281	9.700827	17.635706	14.754230	50345.000000	14.446315	1.159757	5109.845703		1
863.790771	162.446304	2.684919	1.507039	1.471146	1.571814	2.936409	2.210710	484.082428	32.139473	29.590071	37.309025	50398.000000	41.963329	1.622870	4271.237305		1
1256.081543	315.620361	2.923003	1.706333	1.769629	1.960932	3.099018	2.499165	837.534973	50.854935	58.834091	91.397072	50420.000000	96.889008	1.986274	4180.206543		1
753.412903	58.680531	2.451648	1.309089	1.203777	1.352973	2.877033	1.768494	282.909729	20.374601	15.987386	22.540979	50448.000000	26.997297	1.431320	4589.343262		1
668.554260	254.860672	2.839729	1.601880	1.632218	1.796370	2.825137	2.406303	691.399597	39.983437	42.876331	62.570492	50508.000000	75.806969	1.879709	5720.770508		1
526.554504	118.298637	2.391520	1.136293	1.045314	1.139342	2.721443	2.072980	246.331238	13.686533	11.099760	13.782957	50520.000000	16.050735	1.205495	4395.748047		1
760.459595	168.219666	2.663969	1.514092	1.406593	1.600072	2.881076	2.225877	461.284698	32.665714	25.503109	39.817299	50599.000000	48.696320	1.687496	4970.365723		1
582.527832	205.094238	2.560216	1.376985	1.288896	1.476164	2.765317	2.311954	363.258453	23.822367	19.448927	29.933926	50619.000000	56.810913	1.754432	9998.000000		1
772.157349	101.621468	2.455972	1.294897	1.374209	1.420255	2.887706	2.006985	285.740875	19.719555	23.670565	26.318146	50669.000000	63.846596	1.805138	9998.000000		1
1804.229614	746.716614	3.182263	1.978791	1.928042	2.113689	3.256292	2.873156	1521.470215	95.233849	84.730888	129.923767	50728.000000	143.072800	2.155557	4776.916016		1
783.518433	188.033890	2.732761	1.468701	1.449475	1.650052	2.894049	2.274236	540.456543	29.423933	28.149773	44.673702	50754.000000	58.294746	1.765629	6438.406738		1
1634.166626	395.466248	3.076065	1.880504	1.826759	1.957608	3.213296	2.597109	1191.419678	75.945915	67.105637	90.700066	50797.000000	128.382019	2.108504	9217.839844		1
520.556030	116.472122	2.453978	1.252335	0.801415	1.303504	2.716467	2.066222	284.431824	17.878664	6.330160	20.114275	50861.000000	18.161985	1.259163	3985.751953		1
273.908325	55.146923	2.262299	1.089650	0.890523	1.224567	2.437605	1.741521	182.935806	12.292789	7.771817	16.771318	50877.000000	25.377558	1.404450	7635.251465		1
489.066956	86.455467	2.241784	1.033439	1.261726	1.400033	2.689368	1.936792	174.495529	10.800385	18.269472	25.120764	50887.000000	22.394272	1.350137	3635.086914		1
487.253357	99.705078	2.381943	1.202626	1.320880	1.426332	2.687755	1.998717	240.959183	15.945063	20.935341	26.688992	50942.000000	34.129082	1.533125	6415.273438		1
677.415222	190.378906	2.567010	1.424052	1.521550	1.656472	2.830855	2.279619	368.986511	26.549246	33.231483	45.339050	50980.000000	0.000000	0.000000	0.000000		1
581.086670	133.100220	2.377049	1.141993	0.809104	1.094694	2.764241	2.124179	238.258972	13.867324	6.443234	12.436368	51000.000000	12.124101	1.083650	4789.549805		1
144.916672	83.389526	1.985330	0.692325	0.524136	1.069322	2.161118	1.921111	96.678543	4.924079	3.342996	11.730652	51012.000000	14.731050	1.168234	9998.000000		1
1101.973022	61.308109	2.726250	1.554695	1.395995	1.596864	3.042171	1.787518	532.414307	35.867008	24.888268	39.524311	51113.000000	41.327278	1.616237	4246.953613		1
986.718445	320.176056	2.619931	1.451518	1.255714	1.459623	2.994193	2.505389	416.803406	28.282492	18.018290	28.815281	51181.000000	27.530769	1.439818	2941.780762		1
1291.873291	138.926224	2.731282	1.535710	1.447964	1.752978	3.111220	2.142784	538.619141	34.332840	28.051991	56.621040	51193.000000	64.518707	1.809686	4568.286133		1
375.103851	195.819565	2.524395	1.260500	1.295178	1.409379	2.574152	2.291856	334.499512	18.217966	19.732330	25.667210	51213.000000	37.661125	1.575893	7842.474609		1
251.058472	44.549408	2.265555	1.138727	1.025356	1.163323	2.399775	1.648842	184.312592	13.763433	10.601228	14.565413	51235.000000	17.280252	1.237550	8021.905273		1
644.849426	527.411255	3.094231	1.919406	1.857044	2.005025	2.809458	2.722149	1242.314209	83.062759	71.952141	101.163780	51266.000000	136.583649	2.135399	7283.258301		1
502.068481	126.181175	2.094159	1.102058	1.012285	1.083349	2.700763	2.100995	124.210678	12.649061	10.286920	12.115711	51294.000000	14.117081	1.149745	4917.215820		1
424.691223	180.279846	2.526013	1.332086	1.262748	1.515033	2.628073	2.255947	335.747803	21.482546	18.312515	32.736584	51322.000000	33.918709	1.530439	3431.398682		1
1578.927124	369.453430	3.130459	1.966289	1.896229	2.091967	3.198362	2.567560	1350.390259	92.531410	78.746140	123.585335	51423.000000	144.182739	2.158913	5242.609375		1
566.742371	75.239120	2.427798	1.265579	1.306014	1.325035	2.753386	1.876444	267.792114	18.432297	20.230864	21.136616	51450.000000	27.901894	1.445634	5467.354492		1
557.242249	178.317688	2.306022	1.187782	1.090641	1.284380	2.746044	2.251194	202.312302	15.409278	12.320858	19.247732	51506.000000	22.612600	1.354350	4857.419922		1
181.771133	89.588806	2.106939	0.959830	0.959523	1.135680	2.259525	1.952254	127.920212	9.116529	9.110102	13.667208	51532.000000	13.506022	1.130527	6573.666504		1
528.485840	73.259804	2.646106	1.454188	1.529987	1.733295	2.723033	1.864866	442.696136	28.456934	33.883419	54.112167	51616.000000	51.736595	1.713798	9998.000000		1
785.932922	144.125595	2.533239	1.337774	1.308599	1.589896	2.895386	2.158741	341.380737	21.765791	20.351604	38.895176	51629.000000	41.836891	1.621559	6149.418945		1
758.832520	203.877975	2.557204	1.348506	1.325832	1.467577	2.880146	2.309370	360.747833	22.310320	21.175425	29.347872	51697.000000	31.145155	1.493390	3958.177490		1
807.165955	197.749527	2.508164	1.348617	1.230612	1.401713	2.906963	2.296115	322.228729	22.316029	17.006371	25.218107	51728.000000	35.100876	1.545318	9998.000000		1
718.437195	170.864578	2.651175	1.448712	1.436250	1.658515	2.856389	2.232652	447.893860	28.100382	27.305510	45.552822	51905.000000	46.050396	1.663233	4651.629395		1
390.306030	108.298317	2.394542	1.269468	1.182549	1.396694	2.591405	2.034622	248.051712	18.598074	15.224694	24.928354	51982.000000	29.143133	1.464536	4794.659668		1
267.958618	76.882446	2.251975	1.067083	1.048182	1.224216	2.428068	1.885827	178.638428	11.670322	11.173306	16.757744	52031.000000	19.390102	1.287580	5569.470703		1
426.380066	72.579834	2.562219	1.368674	1.316023	1.490341	2.629797	1.860816	364.937866	23.370829	20.702486	30.927238	52045.000000	34.922329	1.543103	5192.916992		1
969.609863	238.887512	2.744606	1.525972	1.421302	1.618226	2.986597	2.378193	555.399597	33.571625	26.381670	41.517048	52071.000000	47.137085	1.673363	5024.477539		1
549.894958	96.843086	2.306875	1.173924	0.956739	1.290367	2.740280	1.986069	202.709991	14.925319	9.051888	19.514927	52083.000000	19.386929	1.287509	4002.357422		1
412.619904	88.966896	2.649044	1.448824	1.362958	1.507990	2.615550	1.949228	445.701782	28.107609	23.065266	32.209942	52114.000000	40.172062	1.603924	4069.402344		1
1733.905396	390.095551	2.963841	1.796322	1.707603	1.887133	3.239025	2.591171	920.111938	62.563587	51.003860	77.113869	52185.000000	100.455208	2.001972	6169.677246		1
389.460358	82.862045	2.260616	1.182804	1.049132	1.223220	2.590463	1.918356	182.228455	15.233638	11.197783	16.719374	52247.000000	17.743624	1.249042	4206.349609		1
737.981628	102.513123	2.587388	1.433372	1.377659	1.534869	2.868046	2.010779	386.712189	27.125156	23.859381	34.266441	52271.000000	39.291962	1.594304	4581.672363		1
1213.032227	331.161041	2.842235	1.650184	1.536805	1.874876	3.083872	2.520039	695.400085	44.687237	34.419521	74.968010	52289.000000	77.395203	1.888714	4059.670654		1
853.011353	143.542862	2.735039	1.549750	1.528339	1.600856	2.930955	2.156982	543.299561	35.460907	33.755093	39.889248	52349.000000	56.473160	1.751842	6503.866699		1
1292.119751	190.155670	2.757122	1.564655	1.415009	1.701132	3.111303	2.279109	571.638916	36.699055	26.002121	50.249516	52371.000000	49.603222	1.695510	4763.456055		1
260.464722	77.953461	2.005301	0.834261	0.908813	1.066003	2.415749	1.891835	101.228065	6.827495	8.106129	11.641335	52428.000000	14.510960	1.161696	8824.167969		1
822.016724	221.127823	2.579404	1.376018	1.195404	1.364598	2.914881	2.344643	379.668274	23.769384	15.682101	23.152506	52445.000000	21.127140	1.324841	3959.047607		1
541.913757	108.856583	2.427863	1.289258	1.239808	1.398134	2.733930	2.036855	267.832367	19.465178	17.370310	25.011164	52455.000000	20.199877	1.305349	5123.802734		1
1085.903687	247.197510	2.902516	1.696787	1.590834	1.787819	3.035791	2.393044	798.943359	49.749344	38.979263	61.350632	52468.000000	61.597576	1.789564	3381.514648		1
987.265442	360.065155	3.153683	1.971140	1.898123	2.082101	2.994434	2.556381	1424.566772	93.570755	79.090187	120.809586	52532.000000	135.844070	2.133041	5204.109863		1
659.080322	118.753174	2.482254	1.341165	1.309452	1.422570	2.818938	2.074645	303.566437	21.936359	20.391651	26.458809	52555.000000	29.209187	1.465519	4209.826172		1
1196.366211	292.220764	2.983165	1.761961	1.635131	1.883901	3.077864	2.465711	961.978333	57.804367	43.164967	76.542145	52577.000000	90.625572	1.957251	5160.292480		1
1597.565674	223.233749	2.766562	1.628296	1.556969	1.708158	3.203459	2.348760	584.199951	42.490913	36.055267	51.069103	52601.000000	69.035156	1.839070	6361.491699		1
500.099182	101.022079	2.322054	1.210501	1.183463	1.199487	2.699056	2.004416	209.920227	16.236813	15.256795	15.830232	52625.000000	19.820984	1.297125	5655.654297		1
1699.938599	374.579285	2.859126	1.732547	1.581070	1.851784	3.230433	2.573544	722.979980	54.019016	38.112762	71.085953	52718.000000	59.400852	1.773793	2956.225342		1
440.169525	195.812943	2.393163	1.123798	1.185465	1.262474	2.643620	2.291842	247.264984	13.298359	15.327267	18.300976	52733.000000	21.428688	1.330996	4707.166504		1
929.417419	310.916199	2.791290	1.591804	1.520127	1.771702	2.968211	2.492643	618.429443	39.066425	33.122761	59.115582	52791.000000	59.983631	1.778033	3775.857666		1
1314.508301	271.511108	2.803217	1.681501	1.606007	1.765874	3.118763	2.433788	635.648376	48.028717	40.365181	58.327614	52893.000000	73.562469	1.866656	5738.667969		1
500.442871	156.931091	2.406814	1.268474	1.183591	1.394398	2.699354	2.195709	255.160538	18.555552	15.261268	24.796913	52915.000000	24.909910	1.396372	4670.340820		1
997.559326	166.867218	2.672865	1.475355	1.421779	1.651024	2.998939	2.222371	470.830933	29.878267	26.410658	44.773758	52985.000000	64.104080	1.806886	6524.731934		1
919.808350	152.195068	2.762787	1.573717	1.385260	1.686745	2.963697	2.182400	579.145081	37.472847	24.280613	48.612213	53016.000000	54.825855	1.738985	5136.181641		1
1913.737793	161.869904	2.938874	1.755710	1.652631	1.917698	3.281883	2.209166	868.709534	56.978428	44.939819	82.736717	53175.000000	82.643753	1.917210	3680.830566		1
1007.594971	246.185181	2.837228	1.634178	1.600735	1.802332	3.003286	2.391262	687.429749	43.070301	39.878189	63.435398	53328.000000	62.205162	1.793826	3582.119385		1
749.180603	198.696243	2.650468	1.471069	1.414490	1.661953	2.874587	2.298190	447.165375	29.584801	25.971058	45.914845	53347.000000	60.203938	1.779625	7575.881836		1
319.144409	126.393188	2.278669	1.143028	0.817016	1.223612	2.503987	2.101724	189.962860	13.900424	6.561699	16.734467	53451.000000	20.594316	1.313747	5322.027344		1
1428.521484	407.976288	2.934747	1.740183	1.670291	1.849344	3.154887	2.610635	860.491821	54.977192	46.804825	70.687798	53531.000000	74.302910	1.871006	4281.794922		1
484.332214	110.413391	1.972772	0.799639	1.077431	1.138137	2.685143	2.043022	93.923080	6.304327	11.951730	13.744747	53554.000000	17.740330	1.248962	4918.531738		1
737.117126	203.150940	2.674693	1.481472	1.413672	1.661129	2.867537	2.307819	472.816528	30.302055	25.922186	45.827801	53587.000000	45.685699	1.659780	3807.647705		1
510.554230	120.535606	2.357985	1.164124	0.920372	1.344368	2.708042	2.081115	228.026077	14.592324	8.324770	22.098783	53632.000000	22.007101	1.342563	6455.551270		1
1193.041016	448.688507	2.995305	1.811328	1.644372	1.851250	3.076655	2.651945	989.246948	64.763145	44.093277	70.998596	53741.000000	72.156998	1.858279	7140.768066		1
765.290649	228.545761	2.645276	1.445603	1.354682	1.573272	2.883826	2.358973	441.851257	27.899908	22.629858	37.434517	53802.000000	34.291920	1.535192	4041.999756		1
395.951996	60.899815	2.400048	1.188540	1.187229	1.482231	2.597642	1.784616	251.216751	15.436189	15.389673	30.355040	53890.000000	32.649117	1.513871	5746.974609		1
167.771011	142.558853	2.231966	1.031985	1.083154	1.347814	2.224717	2.153994	170.595062	10.764291	12.110282	22.274824	53916.000000	20.365513	1.308895	2965.712646		1
628.260681	112.061630	2.465532	1.360223	1.149650	1.295286	2.798140	2.049457	292.100342	22.920448	14.113995	19.737242	53942.000000	58.736347	1.768907	9998.000000		1
309.876404	102.986145	2.005076	1.028058	0.975175	1.061132	2.491189	2.012779	101.175758	10.667387	9.444413	11.511491	53970.000000	11.651014	1.066364	6251.474609		1
493.780060	206.971954	2.647983	1.483759	1.449572	1.615114	2.693534	2.315912	444.613373	30.462044	28.156080	41.220547	54032.000000	46.346214	1.666014	5044.050781		1
309.389832	238.787292	2.412155	1.223209	1.148726	1.309241	2.490506	2.378011	258.318146	16.718935	14.084009	20.381708	54080.000000	29.196123	1.465325	6607.240723		1
1033.395264	188.100204	2.687041	1.493792	1.473783	1.683468	3.014266	2.274389	486.452820	31.173988	29.770264	48.246799	54089.000000	48.893597	1.689252	4137.816895		1
1119.453369	183.250793	2.662756	1.535286	1.477537	1.551477	3.049006	2.263046	459.998474	34.299381	30.028753	35.602249	54133.000000	38.782146	1.588632	4105.619141		1
418.568512	96.832306	2.358196	1.209717	1.097922	1.227770	2.621767	1.986020	228.136917	16.207544	12.529160	16.895452	54155.000000	39.157848	1.592819	9998.000000		1
538.556580	40.007595	2.587808	1.373126	1.184550	1.298613	2.731231	1.602142	387.086609	23.611631	15.295006	19.889006	54228.000000	27.873020	1.445184	5468.333008		1
384.122498	90.843964	2.274925	1.194840	0.956940	1.094993	2.584470	1.958296	188.332382	15.661738	9.056080	12.444952	54271.000000	16.020176	1.204667	7522.288574		1
1644.866821	466.900970	2.885442	1.683011	1.621156	1.819988	3.216131	2.669225	768.143005	48.195972	41.798054	66.067451	54408.000000	93.313049	1.969942	7510.230469		1
1054.656372	183.398972	2.797017	1.642085	1.496034	1.686651	3.023111	2.263397	626.637695	43.861698	31.335335	48.601635	54425.000000	54.708771	1.738057	5215.085938		1
560.873230	295.950531	2.842857	1.635600	1.525286	1.723143	2.748865	2.471219	696.397400	43.211601	33.518600	52.861919	54444.000000	59.442146	1.774094	3651.123779		1
927.813782	270.414368	2.781248	1.589828	1.424077	1.565459	2.967461	2.432030	604.293335	38.889069	26.550762	36.767090	54560.000000	41.380882	1.616800	3499.431885		1
473.440674	106.774094	2.435144	1.296144	1.245042	1.414985	2.675266	2.028466	272.360596	19.776251	17.580925	26.000683	54593.000000	31.287045	1.495365	4639.272949		1
662.620239	259.534882	2.616339	1.484502	1.217785	1.531410	2.821265	2.414196	413.370209	30.514229	16.511433	33.994576	54683.000000	35.477009	1.549947	4064.738525		1
218.263275	102.691757	2.198369	1.027321	1.131775	1.369141	2.338981	2.011536	157.895020	10.649301	13.544870	23.395943	54698.000000	23.732601	1.375345	3616.653076		1
838.978638	212.108887	2.638990	1.452570	1.397587	1.614755	2.923751	2.326559	435.502197	28.351086	24.979702	41.186489	54755.000000	51.934639	1.715457	5354.701660		1
607.510254	113.084366	2.401563	1.186071	1.130002	1.320148	2.783554	2.053403	252.094589	15.348668	13.489691	20.900085	54782.000000	19.572130	1.291638	3843.170898		1
534.126160	154.678787	2.367563	1.195378	1.122374	1.381343	2.727644	2.189431	233.110825	15.681143	13.254839	24.062611	54837.000000	23.663815	1.374085	3897.442383		1
379.990021	160.172394	2.610207	1.354711	1.156729	1.417111	2.579772	2.204588	407.574524	22.631374	14.345933	26.128292	54858.000000	37.778137	1.577241	6716.642090		1
514.080444	184.268143	2.574387	1.425729	1.327717	1.420627	2.711031	2.265450	375.307648	26.651978	21.267536	26.340704	54912.000000	30.917149	1.490199	7026.996094		1
382.818695	77.590363	2.073316	0.936694	0.752027	1.061872	2.582993	1.889808	118.390152	8.643590	5.649719	11.531136	55007.000000	11.612750	1.064935	5768.575195		1
612.082031	155.767609	2.469788	1.268488	1.295332	1.515910	2.786810	2.192477	294.976624	18.556150	19.739319	32.802704	55066.000000	39.275715	1.594124	4159.484375		1
353.885742	24.862755	2.341195	1.117454	1.028269	1.243950	2.548863	1.395549	219.378937	13.105511	10.672578	17.536806	55142.000000	20.930140	1.320772	4407.316406		0
967.325256	300.827423	2.851099	1.658215	1.542646	1.794215	2.985573	2.478317	709.739624	45.521320	34.885593	62.260857	55159.000000	68.775230	1.837432	6984.624512		1
1203.989258	234.946762	2.813149	1.641933	1.513523	1.810332	3.080623	2.370970	650.353577	43.846329	32.622952	64.614731	55255.000000	66.263435	1.821274	3664.295410		1
709.969238	113.283607	2.603690	1.445112	1.239878	1.580658	2.851239	2.054167	401.504547	27.868404	17.373144	38.076588	55271.000000	41.555218	1.618626	4555.330566		1
678.951782	189.007996	2.636424	1.479612	1.413139	1.590050	2.831839	2.276480	432.935974	30.172531	25.890404	38.908993	55305.000000	84.419830	1.926445	9998.000000		1
726.690369	168.985443	2.509550	1.325940	1.235025	1.449266	2.861349	2.227849	323.258453	21.180695	17.180056	28.136236	55368.000000	33.620605	1.526605	5336.344238		1
552.633179	49.149078	2.340724	1.172548	1.183070	1.275947	2.742437	1.691515	219.141129	14.878124	15.242981	18.877605	55429.000000	23.577795	1.372503	5640.357422		1
1088.023804	325.430817	2.860452	1.729176	1.501100	1.713953	3.036638	2.512459	725.190308	53.601414	31.702946	51.755054	55441.000000	69.719093	1.843352	6522.636719		1
576.141602	123.032822	2.609831	1.440882	1.449080	1.503703	2.760529	2.090021	407.221741	27.598257	28.124180	31.893560	55466.000000	34.794121	1.541506	4650.189453		1
1761.559570	376.231079	3.064286	1.877284	1.763204	1.924326	3.245897	2.575455	1159.541992	75.384850	57.970024	84.009117	55538.000000	87.768463	1.943339	3523.527100		1
1377.304443	221.273087	2.825521	1.604960	1.411350	1.516810	3.139030	2.344929	669.146484	40.267960	25.783998	32.870781	55632.000000	104.744919	2.020133	9998.000000		1
619.866028	223.823807	2.355337	1.263031	1.169247	1.244674	2.792298	2.349906	226.640442	18.324453	14.765450	17.566032	55710.000000	21.627617	1.335009	5668.995117		1
380.295380	162.683792	2.590612	1.450042	1.349717	1.553227	2.580121	2.211344	389.594116	28.186546	22.372606	35.745949	55739.000000	44.545444	1.648803	5378.977051		1
923.072205	332.781586	2.952684	1.735768	1.570594	1.866706	2.965236	2.522159	896.776367	54.421204	37.204376	73.570877	55759.000000	80.452980	1.905542	4805.857422		1
256.111298	90.165993	1.974516	0.859021	0.831592	0.924704	2.408429	1.955043	94.300987	7.228046	6.785651	8.408218	55791.000000	6.458599	0.810138	1012.895020		1
321.121704	15.272087	2.129454	1.073030	1.056660	1.149826	2.506670	1.183898	134.726944	11.831229	11.393586	14.119704	55803.000000	17.454584	1.241910	6341.523926		0
1043.311401	318.229767	2.835113	1.640393	1.551983	1.724459	3.018414	2.502741	684.088989	43.691051	35.643734	53.022308	55838.000000	61.811020	1.791066	4950.664062		1
1459.840210	417.681732	2.885566	1.710948	1.641345	1.785585	3.164305	2.620846	768.362610	51.398266	43.786957	61.035847	55905.000000	83.264572	1.920460	7978.757812		1
422.650604	193.831177	2.433262	1.244898	1.058924	1.296001	2.625982	2.287424	271.182587	17.575096	11.453117	19.769743	55944.000000	24.969749	1.397414	6645.963867		1
989.236877	179.330444	2.693333	1.490429	1.500604	1.641973	2.995300	2.253654	493.552399	30.933506	31.666773	43.850399	56004.000000	42.239166	1.625715	4104.768066		1
1120.659180	147.463318	2.664864	1.502931	1.472340	1.676308	3.049474	2.168684	462.235687	31.836903	29.671524	47.457836	56022.000000	63.049858	1.799684	7310.350098		1
444.075531	102.388153	2.302830	1.193283	1.217476	1.282426	2.647457	2.010250	200.830597	15.605680	16.499693	19.161329	56119.000000	22.059093	1.343588	4148.410645		1
913.886963	135.541824	2.566428	1.426536	1.329312	1.482949	2.960892	2.132073	368.491638	26.701529	21.345795	30.405268	56129.000000	33.422760	1.524042	5125.686035		1
663.507446	66.597923	2.442855	1.263613	1.130848	1.298416	2.821846	1.823461	277.239563	18.349009	13.516004	19.879982	56142.000000	18.284346	1.262079	3729.319092		1
1398.345215	350.192871	2.868722	1.666096	1.525292	1.800517	3.145614	2.544307	739.132690	46.354961	33.519081	63.170959	56217.000000	65.754021	1.817922	5765.112793		1
1146.126465	265.361084	2.733113	1.565380	1.382279	1.628172	3.059232	2.423837	540.895447	36.760384	24.114555	42.478775	56242.000000	78.910934	1.897137	9998.000000		1
624.027344	151.832336	2.461369	1.363690	1.222026	1.418391	2.795204	2.181364	289.313751	23.104155	16.673458	26.205391	56308.000000	31.194071	1.494072	4936.062012		1
1082.936279	313.616547	2.963420	1.770454	1.550272	1.873421	3.034603	2.496399	919.220947	58.945930	35.503590	74.717308	56399.000000	73.876900	1.868509	3901.342285		1
273.047089	90.078270	2.273095	1.091723	1.080131	1.327769	2.436238	1.954620	187.540543	12.351603	12.026275	21.270092	56503.000000	20.490324	1.311549	3969.023682		1
608.385986	113.305405	2.362386	1.260174	1.221918	1.164808	2.784179	2.054251	230.348648	18.204311	16.669306	14.615323	56516.000000	15.145563	1.180285	4799.293945		1
487.932861	391.286011	3.039910	1.858003	1.797451	2.079253	2.688360	2.592494	1096.251709	72.111214	62.726448	120.019829	56555.000000	141.853027	2.151839	5834.104004		1
911.129883	200.870529	2.597670	1.424692	1.368375	1.545811	2.959580	2.302916	395.976837	26.588413	23.354738	35.140732	56598.000000	56.015537	1.748309	9998.000000		1
547.873108	26.703524	2.236408	0.955652	1.160580	1.088644	2.738680	1.426569	172.348923	9.029248	14.473701	12.264321	56634.000000	14.154938	1.150908	5163.003906		0
581.132507	166.987427	2.559386	1.413966	1.425125	1.576127	2.764275	2.222684	362.565247	25.939754	26.614925	37.681427	56650.000000	46.588577	1.668279	5133.776367		1
244.696854	58.725689	2.038093	0.838535	0.974835	1.095389	2.388628	1.768828	109.167458	6.895012	9.437026	12.456292	56673.000000	13.984664	1.145652	3616.653076		1
1874.547119	552.951660	3.104057	1.931824	1.800498	1.973354	3.272896	2.742687	1270.739746	85.471939	63.168125	94.049011	56771.000000	90.707840	1.957645	3275.600830		1
1511.631226	252.453857	2.760181	1.607477	1.376430	1.668872	3.179446	2.402182	575.680420	40.502052	23.791943	46.652142	56797.000000	53.427162	1.727762	4530.722656		1
419.382477	180.790833	2.495216	1.267492	1.196372	1.333215	2.622610	2.257176	312.763794	18.513668	15.717078	21.538485	56822.000000	26.951416	1.430582	5627.873535		1
591.322876	188.681473	2.659531	1.477610	1.426632	1.619358	2.771825	2.275729	456.594757	30.033745	26.707438	41.625370	56896.000000	56.754028	1.753997	6904.622070		1
724.258911	181.956146	2.659640	1.434840	1.405699	1.584083	2.859894	2.259967	456.709259	27.216990	25.450644	38.378078	56971.000000	41.717266	1.620316	4179.629883		1
423.576355	63.782646	2.296697	1.133276	1.114341	1.150266	2.626932	1.804703	198.014603	13.591785	13.011921	14.134039	56990.000000	17.572054	1.244823	4918.531738		1
345.738586	107.324692	2.142375	0.937648	0.759307	1.127500	2.538748	2.030700	138.795502	8.662596	5.745225	13.412192	57024.000000	12.015972	1.079759	4394.814941		1
587.405579	141.543701	2.513620	1.465377	1.274637	1.443303	2.768938	2.150891	326.302521	29.199621	18.820749	27.752575	57041.000000	29.178164	1.465058	3561.948975		1
479.027466	96.097443	2.363263	1.149112	0.903016	1.124197	2.680360	1.982712	230.814606	14.096507	7.998644	13.310577	57124.000000	15.109358	1.179246	4825.958496		1
1143.365234	210.833115	2.812705	1.637667	1.603248	1.659784	3.058185	2.323939	649.688660	43.417709	40.109608	45.686100	57135.000000	59.573933	1.775056	5565.861816		1
920.140259	159.852859	2.706109	1.521832	1.398667	1.638492	2.963854	2.203720	508.287415	33.253086	25.041868	43.500317	57160.000000	53.413757	1.727653	4365.679199		1
464.595154	139.375244	2.664528	1.497756	1.440456	1.672168	2.667075	2.144186	461.879059	31.459789	27.571226	47.007614	57207.000000	54.754978	1.738424	4926.498047		1
1267.355713	173.232666	2.781632	1.628011	1.531571	1.739971	3.102899	2.238630	604.828857	42.463005	34.007195	54.950359	57243.000000	62.074883	1.792916	4488.289062		1
581.239929	206.835831	2.528667	1.283351	1.145922	1.441545	2.764355	2.315626	337.805908	19.202215	13.993375	27.640459	57353.000000	26.390539	1.421448	5340.728027		1
631.368713	85.969193	2.415901	1.317123	1.237007	1.485921	2.800283	1.934343	260.556152	20.754990	17.258673	30.614048	57378.000000	36.155415	1.558173	5009.534668		1
910.057007	222.061249	2.656189	1.432814	1.397034	1.617778	2.959069	2.346473	453.094421	27.090300	24.947920	41.474163	57392.000000	42.201706	1.625330	4740.707520		1
922.271545	154.099640	2.572433	1.406396	1.217175	1.496453	2.964859	2.187802	373.622803	25.491529	16.488274	31.365561	57458.000000	30.369057	1.482431	4289.937012		1
564.491516	197.259064	2.620876	1.449714	1.337946	1.448801	2.751657	2.295037	417.710968	28.165304	21.774374	28.106133	57493.000000	30.224489	1.480359	4102.194824		1
1477.322876	323.239990	2.878137	1.732018	1.561666	1.850699	3.169475	2.509525	755.329773	53.953335	36.447311	70.908676	57531.000000	69.255478	1.840454	4320.098633		1
701.446106	81.812798	2.601717	1.415210	1.362822	1.484453	2.845994	1.912821	399.684021	26.014179	23.058039	30.510756	57601.000000	34.153725	1.533438	4233.125488		1
1733.924194	310.083862	2.965169	1.794066	1.612026	1.941133	3.239030	2.491479	922.931152	62.239456	40.928478	87.323929	57622.000000	88.529251	1.947087	3997.269287		1
670.782959	156.812073	2.426743	1.276136	1.173367	1.351658	2.826582	2.195379	267.142395	18.885832	14.906194	22.472824	57642.000000	24.626522	1.391403	5052.998535		1
1467.802734	263.544861	2.791614	1.554853	1.507831	1.726265	3.166668	2.420855	618.890503	35.880024	32.198124	53.243267	57659.000000	61.827789	1.791184	5722.863770		1
1685.730835	274.474335	2.894070	1.713724	1.513218	1.830436	3.226788	2.438502	783.556396	51.727825	32.600033	67.676285	57678.000000	80.077469	1.903510	4999.000977		1
2040.100342	267.529938	3.020918	1.785618	1.688032	1.920036	3.309652	2.427372	1049.344971	61.040436	48.756474	83.183304	57765.000000	83.908882	1.923808	4301.113281		1
1350.686768	277.017151	2.844251	1.686929	1.533846	1.786116	3.130555	2.442507	698.635986	48.632816	34.185829	61.110470	57819.000000	128.098450	2.107544	9998.000000		1
1642.756836	175.705048	2.778848	1.604331	1.471235	1.700412	3.215573	2.244784	600.963806	40.209747	29.596140	50.166306	57930.000000	75.768906	1.879491	8864.125000		1
188.985840	53.468296	2.041606	0.936825	0.891220	1.123971	2.276429	1.728096	110.054123	8.646186	7.784314	13.303670	57952.000000	13.452579	1.128806	4745.336914		1
1097.258423	259.871399	2.725161	1.549855	1.666506	1.770328	3.040309	2.414758	531.081543	35.469532	46.398682	58.928841	57985.000000	148.075119	2.170482	9998.000000		1
482.058594	37.019951	2.344502	1.152170	1.020886	1.152590	2.683100	1.568436	221.055679	14.196126	10.492665	14.209861	58011.000000	15.552925	1.191812	4719.218750		1
810.998535	214.328995	2.728000	1.531809	1.448526	1.658016	2.909020	2.331081	534.564575	34.025841	28.088324	45.500477	58078.000000	41.177090	1.614656	3122.752686		1
895.583008	244.736542	2.690731	1.489424	1.354292	1.519151	2.952106	2.388699	490.604065	30.861998	22.609575	33.048416	58097.000000	36.260265	1.559431	4521.444824		1
474.379822	149.051514	2.529546	1.337018	1.179679	1.447141	2.676126	2.173337	338.489685	21.727900	15.124436	27.998926	58118.000000	35.616329	1.551649	7294.872070		1
607.918091	107.714180	2.417107	1.285938	1.362746	1.426317	2.783845	2.032273	261.280365	19.316927	23.054007	26.688072	58226.000000	28.433187	1.453826	3594.746338		1
952.206543	124.816696	2.635410	1.494026	1.375168	1.581815	2.978731	2.096273	431.926758	31.190758	23.722908	38.178204	58255.000000	37.101570	1.569392	3544.410400		1
766.369751	163.523941	2.744526	1.569996	1.380416	1.681532	2.884438	2.213581	555.297485	37.153149	24.011303	48.032108	58294.000000	0.000000	0.000000	0.000000		1
886.898499	145.584869	2.642966	1.495511	1.363102	1.569090	2.947874	2.163116	439.507538	31.297604	23.072891	37.075729	58350.000000	51.143242	1.708788	7013.550293		1
838.251831	194.552063	2.517622	1.308002	1.203470	1.535536	2.923374	2.289036	329.322601	20.323654	15.976087	34.319107	58371.000000	32.339149	1.509729	3560.645020		1
1391.711670	223.219788	2.900757	1.687487	1.631944	1.926935	3.143549	2.348733	795.713440	48.695305	42.849342	84.515320	58387.000000	95.356125	1.979349	5602.021484		1
960.221558	196.955582	2.650645	1.393065	1.309808	1.617338	2.982372	2.294368	447.347107	24.720932	20.408340	41.432201	58408.000000	37.396442	1.572830	3379.049805		1
555.077454	134.171906	2.369583	1.208042	1.189172	1.434188	2.744354	2.127662	234.197968	16.145140	15.458668	27.176144	58512.000000	25.033653	1.398524	3432.607422		1
543.771484	144.763153	2.335509	1.292559	1.058340	1.115792	2.735416	2.160658	216.525330	19.613667	11.437745	13.055442	58565.000000	20.598343	1.313832	8173.229004		1
1142.339233	278.493042	2.805285	1.595235	1.494439	1.730724	3.057795	2.444814	638.681580	39.376301	31.220465	53.792786	58652.000000	63.316826	1.801519	5879.590332		1
769.559692	75.222107	2.579575	1.427350	1.282848	1.568946	2.886242	1.876346	379.817749	26.751596	19.179976	37.063431	58725.000000	34.294338	1.535222	4119.219727		1
675.503296	109.648102	2.480128	1.286524	1.085377	1.344822	2.829628	2.040001	302.084259	19.342999	12.172408	22.121862	58747.000000	21.864010	1.339730	3173.428223		1
630.839172	159.236176	2.432208	1.330740	1.242272	1.381397	2.799919	2.202042	270.525360	21.416067	17.469170	24.065605	58856.000000	27.345211	1.436881	3471.293701		1
782.910278	228.460327	2.552507	1.450333	1.275210	1.438223	2.893712	2.358811	356.867218	28.205471	18.845625	27.429802	58954.000000	27.262537	1.435566	3877.087158		1
1594.681152	398.872528	2.981184	1.790828	1.674614	1.953815	3.202674	2.600834	957.601013	61.777176	47.273132	89.911377	59006.000000	86.313148	1.936077	3496.098145		1
432.456055	66.161957	2.370765	1.131825	1.241642	1.356778	2.635942	1.820608	234.836319	13.546428	17.443815	22.739338	59026.000000	40.587749	1.608395	9998.000000		1
893.269470	175.186157	2.790634	1.627300	1.468670	1.699573	2.950983	2.243500	617.495972	42.393570	29.421858	50.069523	59070.000000	48.253819	1.683532	3737.007812		1
587.820435	148.498245	2.482656	1.334749	1.231199	1.518884	2.769245	2.171721	303.847382	21.614666	17.029369	33.028095	59133.000000	32.221386	1.508144	3156.812256		1
407.677216	116.601326	2.334601	1.187144	1.154752	1.178164	2.610317	2.066704	216.073151	15.386639	14.280771	15.071772	59153.000000	14.867478	1.172237	6085.710938		1
1800.036621	784.594666	3.200481	2.008367	1.904931	2.143950	3.255281	2.894645	1586.648438	101.945320	80.339874	139.299545	59191.000000	144.601471	2.160173	4915.575684		1
723.928345	172.915604	2.475361	1.334157	1.155752	1.293704	2.859696	2.237834	298.786255	21.585239	14.313711	19.665453	59232.000000	21.262640	1.327617	4533.376953		1
1391.016113	174.568359	2.696486	1.558507	1.416104	1.589265	3.143332	2.241966	497.148560	36.183193	26.067801	38.838722	59264.000000	57.796783	1.761904	6423.055176		1
657.141541	110.902580	2.433121	1.283340	1.223069	1.438293	2.817659	2.044942	271.094971	19.201736	16.713545	27.434235	59291.000000	25.397017	1.404783	3304.977295		1
1281.025757	157.109802	2.705238	1.547520	1.454879	1.719086	3.107558	2.196203	507.269012	35.279278	28.502211	52.370377	59343.000000	62.287491	1.794401	5622.981934		1
1162.496460	206.426422	2.761007	1.660074	1.566945	1.730015	3.065392	2.314765	576.775635	45.716644	36.893063	53.704987	59369.000000	65.792313	1.818175	6026.221191		1
579.763550	245.718353	2.750333	1.557562	1.447946	1.632235	2.763251	2.390438	562.772156	36.104538	28.050873	42.878010	59430.000000	50.632370	1.704428	4973.243164		1
436.298737	105.630371	2.369761	1.149223	1.150282	1.384516	2.639784	2.023789	234.293991	14.100141	14.134558	24.239050	59474.000000	24.424437	1.387825	4456.783691		1
1109.342041	279.175781	2.774690	1.586223	1.491173	1.718231	3.045065	2.445878	595.236511	38.567654	30.986530	52.267365	59527.000000	50.128342	1.700083	3360.721924		1
752.067139	158.260956	2.620977	1.480406	1.178096	1.559685	2.876257	2.199374	417.808075	30.227751	15.069416	36.281456	59538.000000	37.013268	1.568357	4880.855957		1
830.599365	155.112045	2.621456	1.429085	1.425069	1.584608	2.919392	2.190645	418.269470	26.858723	26.611452	38.424515	59564.000000	51.918034	1.715318	7317.397949		1
1804.169556	297.566071	2.806392	1.657485	1.620400	1.744650	3.256277	2.473583	640.312805	45.444859	41.725346	55.545597	59620.000000	79.433350	1.900003	7615.812500		1
1891.284790	319.749390	2.894912	1.743231	1.580698	1.791669	3.276757	2.504810	785.076111	55.364407	38.080101	61.896877	59677.000000	68.241287	1.834047	4008.040283		1
758.539368	191.383118	2.628280	1.478402	1.287039	1.554800	2.879978	2.281904	424.893250	30.088604	19.365957	35.875671	59704.000000	69.068718	1.839281	9998.000000		1
1851.363647	518.083435	3.140578	1.922847	1.826176	2.028270	3.267492	2.714400	1382.221558	83.723396	67.015564	106.725937	59744.000000	110.354713	2.042791	4493.161133		1
371.191284	84.560272	2.171245	1.082367	0.926365	1.117045	2.569598	1.927166	148.335297	12.088362	8.440440	13.093173	59804.000000	16.122602	1.207435	7449.082520		1
577.362244	124.668846	2.649810	1.431421	1.362701	1.672466	2.761448	2.095758	446.488190	27.003578	23.051571	47.039875	59859.000000	40.570648	1.608212	3701.572998		1
460.072662	104.204369	2.171251	1.019794	0.756698	1.352224	2.662827	2.017886	148.337494	10.466313	5.710807	22.502131	59908.000000	20.523666	1.312255	4822.811035		1
497.328552	114.737236	2.371011	1.233701	1.216294	1.313593	2.696643	2.059704	234.969193	17.127790	16.454855	20.586975	59997.000000	23.478859	1.370677	4873.046875		1
652.415527	148.537842	2.530770	1.351486	1.279488	1.396644	2.814524	2.171837	339.445618	22.463959	19.032166	24.925520	60045.000000	26.539867	1.423899	4549.312500		1
680.843201	99.211769	2.426767	1.241630	1.197135	1.299662	2.833047	1.996563	267.157349	17.443336	15.744707	19.937078	60063.000000	21.133221	1.324966	3874.465088		1
629.586426	123.566055	2.359764	1.189246	0.946834	1.237159	2.799055	2.091899	228.962524	15.461303	8.847778	17.264702	60088.000000	0.000000	0.000000	0.000000		1
361.973602	56.091923	2.160390	1.028846	0.905604	1.256081	2.558677	1.748900	144.673767	10.686752	8.046437	18.033543	60144.000000	15.089895	1.178686	3611.650879		1
1030.593994	195.994370	2.931269	1.715199	1.625787	1.873190	3.013088	2.292243	853.629517	51.903824	42.246159	74.677582	60162.000000	72.365822	1.859534	4033.354980		1
504.169312	72.518387	2.414145	1.274966	1.169853	1.408299	2.702576	1.860448	259.504303	18.835003	14.786092	25.603487	60214.000000	40.104755	1.603196	9998.000000		1
1517.824585	213.419968	2.721095	1.574748	1.481728	1.715619	3.181221	2.329235	526.132385	37.561962	30.319902	51.954052	60266.000000	56.761490	1.754054	5019.865234		1
1103.604126	167.875137	2.846378	1.668323	1.543534	1.724658	3.042813	2.224986	702.066589	46.593250	34.957024	53.046703	60314.000000	61.025162	1.785509	4671.941406		1
843.360901	166.337891	2.577178	1.401869	1.313347	1.369471	2.926013	2.220991	377.727173	25.227171	20.575317	23.413752	60327.000000	24.870005	1.395676	4513.524902		1
922.437622	212.655045	2.529784	1.284384	1.260992	1.462564	2.964937	2.327676	338.675995	19.247932	18.238609	29.011086	60342.000000	27.824610	1.444429	4120.583496		1
751.716675	149.061768	2.605636	1.446193	1.317263	1.534851	2.876054	2.173366	403.307648	27.937838	20.761698	34.265045	60355.000000	32.788006	1.515715	3633.868896		1
733.403076	202.109390	2.770204	1.619293	1.486671	1.697389	2.865343	2.305587	589.119690	41.619102	30.666952	49.818298	60383.000000	51.912910	1.715275	3481.562012		1
1912.988037	415.351257	3.097384	1.883387	1.710694	1.940551	3.281712	2.618416	1251.364990	76.451714	51.368160	87.206978	60406.000000	0.000000	0.000000	0.000000		1
798.339478	300.036957	2.738619	1.571802	1.415912	1.556660	2.902188	2.477175	547.796448	37.307987	26.056263	36.029633	60478.000000	33.852627	1.529592	3040.767334		1
750.872681	208.232178	2.634999	1.445511	1.408970	1.599851	2.875566	2.318548	431.517609	27.894037	25.643095	39.797096	60492.000000	46.288040	1.665469	5385.231934		1
1716.452393	406.686798	2.910987	1.724369	1.550777	1.797657	3.234632	2.609260	814.680603	53.011368	35.544876	62.756275	60528.000000	60.331123	1.780541	3360.845947		1
1218.310547	327.766418	2.871899	1.651797	1.619271	1.866132	3.085758	2.515564	744.559021	44.853573	41.617065	73.473732	60667.000000	70.700623	1.849423	3589.947754		1
1374.697632	366.851440	2.956341	1.806698	1.733433	1.934121	3.138207	2.564490	904.358459	64.076393	54.129333	85.925232	60724.000000	140.006943	2.146150	9998.000000		1
499.380341	108.355736	2.258115	1.136629	0.996944	1.209859	2.698431	2.034852	181.181915	13.697114	9.929890	16.212856	60761.000000	17.238401	1.236497	3577.239746		1
1774.207764	276.015778	2.938194	1.735749	1.675318	1.873269	3.249004	2.440934	867.349365	54.418766	47.349751	74.691193	60787.000000	81.887703	1.913219	5376.644531		1
529.515869	159.814133	2.576829	1.311736	1.328729	1.515066	2.723879	2.203615	377.423553	20.499176	21.317127	32.739059	60821.000000	31.851950	1.503136	3399.269043		1
900.274963	254.254974	2.851116	1.662189	1.520412	1.628843	2.954375	2.405269	709.767639	45.939758	33.144562	42.544498	60841.000000	48.096508	1.682114	4860.255371		1
692.309631	141.640640	2.552877	1.335052	1.229191	1.498692	2.840300	2.151188	357.171692	21.629757	16.950832	31.527666	60892.000000	31.980772	1.504889	4321.440918		1
854.287109	140.736572	2.600997	1.430835	1.384053	1.548310	2.931604	2.148407	399.022247	26.967125	24.213257	35.343521	60908.000000	40.577290	1.608283	3671.002197		1
1765.527344	469.228882	2.916236	1.723174	1.598599	1.814170	3.246874	2.671385	824.586609	52.865673	39.682465	65.188370	60926.000000	74.809044	1.873954	7954.604004		1
445.529694	76.827271	2.262964	1.029480	1.075573	1.333284	2.648877	1.885515	183.216339	10.702364	11.900702	21.541918	61053.000000	18.325500	1.263056	3096.499023		1
1816.725098	368.582764	3.080710	1.925841	1.812068	2.043197	3.259289	2.566535	1204.232788	84.302628	64.873619	110.457947	61089.000000	118.251907	2.072808	5562.553223		1
588.720764	118.453514	1.598268	0.703563	0.517524	0.616102	2.769909	2.073548	39.652241	5.053164	3.292488	4.131442	61142.000000	0.000000	0.000000	3278.190674		1
782.462036	243.825562	2.646531	1.501041	1.373999	1.544429	2.893463	2.387079	443.129578	31.698673	23.659145	35.029095	61288.000000	73.224831	1.864658	9998.000000		1
670.011414	71.529747	2.551951	1.329441	1.309517	1.492012	2.826082	1.854487	356.411163	21.352142	20.394686	31.046421	61309.000000	32.582115	1.512979	3669.020020		1
934.621094	245.185410	2.676951	1.476049	1.390388	1.563405	2.970636	2.389495	475.282104	29.926020	24.569010	36.593605	61354.000000	40.554501	1.608039	4918.886719		1
1370.777222	241.593704	2.796899	1.617602	1.426526	1.680443	3.136967	2.383086	626.467529	41.457355	26.700890	47.911808	61374.000000	50.564560	1.703846	3665.375244		1
1240.795410	324.545776	2.822918	1.656386	1.522416	1.747194	3.093700	2.511276	665.147339	45.330067	33.297844	55.871922	61401.000000	74.723404	1.873457	6859.976562		1
1150.746216	242.221680	3.020846	1.869040	1.716110	1.869920	3.060980	2.384213	1049.169556	73.967270	52.012787	74.117363	61462.000000	96.429649	1.984211	6101.962402		1
1792.676392	232.247833	2.983129	1.803558	1.729556	1.858681	3.253502	2.365952	961.897034	63.614712	53.648331	72.223846	61561.000000	80.300446	1.904718	4223.685547		1
896.221375	166.117020	2.594290	1.431790	1.379621	1.440398	2.952415	2.220414	392.907684	27.026537	23.967424	27.567513	61590.000000	31.550726	1.499009	3676.748291		1
1182.221802	150.047501	2.745589	1.548275	1.467393	1.766996	3.072699	2.176229	556.658752	35.340645	29.335455	58.478458	61605.000000	56.187950	1.749643	3492.757324		1
446.260529	21.509296	2.251907	1.156090	0.972562	1.266061	2.649589	1.332626	178.610519	14.324851	9.387756	18.452740	61624.000000	17.532194	1.243836	4855.401855		0
824.085266	163.758621	2.565016	1.393448	1.341379	1.492561	2.915972	2.214204	367.295898	24.742733	21.947180	31.085749	61644.000000	31.996250	1.505099	3728.420410		1
1399.392700	500.402252	3.026047	1.842655	1.838234	2.056963	3.145940	2.699319	1061.809082	69.607330	68.902290	114.015274	61681.000000	129.667557	2.112831	4959.429199		1
662.714050	226.012817	2.459826	1.276180	0.917228	1.194620	2.821326	2.354133	288.287292	18.887747	8.264720	15.653793	61788.000000	18.249548	1.261252	5418.739746		1
621.884583	195.353378	2.744136	1.520166	1.438673	1.620619	2.793710	2.290821	554.799866	33.125797	27.458271	41.746429	61813.000000	45.605923	1.659021	4631.315918		1
1113.568115	271.152954	2.822635	1.601224	1.489342	1.731984	3.046717	2.433214	664.714600	39.923107	30.856167	53.949062	61844.000000	54.259270	1.734474	4218.287598		1
374.319672	85.900436	2.234848	1.181573	1.161776	1.322158	2.573243	1.933995	171.730927	15.190516	14.513628	20.997028	61875.000000	33.133339	1.520265	7815.245605		1
897.950378	167.096039	2.710707	1.548368	1.508113	1.672605	2.953252	2.222966	513.697388	35.348232	32.219048	47.054890	61928.000000	57.766659	1.761677	5314.580078		1
405.150146	376.211609	2.849423	1.637990	1.509749	1.714503	2.607616	2.575432	707.006104	43.450008	32.340664	51.820694	61946.000000	69.288055	1.840658	6870.498535		1
778.327637	109.749519	2.590727	1.434337	1.397995	1.625025	2.891162	2.040403	389.696991	27.185488	25.003139	42.172054	61970.000000	45.785141	1.660725	4313.822266		1
969.387878	144.006851	2.615366	1.431222	1.351330	1.591944	2.986498	2.158383	412.444611	26.991201	22.455894	39.079044	61991.000000	38.662048	1.587285	4746.059082		1
1422.259155	200.233963	2.776830	1.618810	1.645795	1.826099	3.152979	2.301538	598.176880	41.572865	44.237896	67.003708	62038.000000	106.827301	2.028682	9998.000000		1
828.033447	210.624420	2.714103	1.518685	1.371424	1.587120	2.918048	2.323509	517.729431	33.012962	23.519279	38.647350	62058.000000	42.662052	1.630042	4951.792480		1
975.206726	221.087708	2.620847	1.414663	1.284121	1.471439	2.989097	2.344565	417.683655	25.981438	19.236273	29.610035	62078.000000	28.149281	1.449467	3718.870850		1
504.021729	112.779282	2.401049	1.255963	1.082202	1.345808	2.702449	2.052229	251.796097	18.028631	12.083770	22.172171	62106.000000	26.002535	1.415016	4852.142090		1
958.308228	213.736237	2.581413	1.437382	1.416903	1.578814	2.981505	2.329878	381.428680	27.376780	26.115793	37.915241	62133.000000	66.340927	1.821782	9740.685547		1
959.462585	474.637512	3.044499	1.829673	1.726885	2.003938	2.982028	2.676362	1107.895508	67.557381	53.319408	100.910919	62191.000000	107.108261	2.029823	9913.247070		1
1409.738037	145.624512	2.925474	1.730915	1.631091	1.815328	3.149138	2.163234	842.314819	53.816425	42.765217	65.362411	62266.000000	64.293221	1.808165	3456.204346		1
497.487061	83.244873	2.325354	1.194335	1.239833	1.378340	2.696782	1.920357	211.521149	15.643532	17.371307	23.896832	62286.000000	24.892721	1.396072	4058.810059		1
903.926208	164.032089	2.649396	1.452251	1.401383	1.553299	2.956133	2.214929	446.062653	28.330284	25.198982	35.751858	62301.000000	33.988251	1.531329	4199.738281		1
733.525146	108.129700	2.675271	1.512229	1.396044	1.618314	2.865415	2.033945	473.446503	32.525848	24.891102	41.525433	62335.000000	43.370480	1.637194	3670.987793		1
1130.441040	269.052216	2.795076	1.617598	1.583053	1.679285	3.053248	2.429837	623.843994	41.457035	38.287125	47.784241	62359.000000	55.709812	1.745932	4544.556641		1
1093.107178	219.173386	2.765458	1.554482	1.496238	1.724604	3.038663	2.340788	582.717407	35.849400	31.350029	53.040077	62413.000000	93.476585	1.970703	9998.000000		1
673.602417	180.409805	2.339350	1.204748	1.061308	1.380873	2.828404	2.256260	218.449142	16.023161	11.516163	24.036577	62444.000000	23.607574	1.373051	4485.539062		1
1259.302856	437.329590	2.950088	1.802437	1.751745	1.947920	3.100130	2.640809	891.431519	63.450851	56.460533	88.699341	62496.000000	123.701088	2.092374	7302.385742		1
1572.359253	331.109680	2.949607	1.755510	1.627962	1.936362	3.196552	2.519972	890.444214	56.952156	42.458252	86.369781	62509.000000	81.679558	1.912113	3628.617432		1
1225.146606	263.740356	2.669210	1.437569	1.405241	1.648267	3.088188	2.421177	466.885223	27.388557	25.423853	44.490437	62530.000000	46.516151	1.667604	4483.517578		1
687.068054	174.705826	2.285514	1.157030	0.844110	1.059976	2.837000	2.242307	192.980927	14.355875	6.984090	11.480906	62548.000000	8.808377	0.944896	3943.404053		1
783.118286	109.266037	2.416749	1.189410	1.097526	1.304193	2.893827	2.038485	261.065308	15.467133	12.517740	20.146217	62576.000000	21.010342	1.322433	3406.470459		1
744.371643	169.214661	2.517892	1.344833	1.260705	1.413162	2.871790	2.228438	329.527527	22.122421	18.226551	25.891802	62621.000000	23.143747	1.364434	4032.092773		1
864.701111	374.879059	2.689954	1.563324	1.415148	1.605075	2.936866	2.573891	489.727020	36.586739	26.010466	40.278622	62691.000000	45.958672	1.662367	4519.623535		1
706.549805	190.453247	2.480881	1.352179	1.261992	1.425382	2.849143	2.279788	302.608276	22.499815	18.280653	26.630697	62730.000000	31.341814	1.496124	4679.944824		1
136.485855	84.125465	2.110307	1.036989	1.089171	1.128708	2.135088	1.924927	128.915909	10.889024	12.279214	13.449564	62772.000000	26.584549	1.424629	9998.000000		1
1084.535767	243.796417	2.856153	1.646425	1.511198	1.736111	3.035244	2.387027	718.046814	44.302219	32.448750	54.464127	62786.000000	52.904972	1.723496	3767.641846		1
722.860596	155.813690	2.641839	1.458477	1.288292	1.507480	2.859055	2.192605	438.368164	28.739340	19.421896	32.172173	62812.000000	36.029217	1.556655	3722.714844		1
410.201263	35.695042	2.182884	1.083429	1.319032	1.435695	2.612997	1.552608	152.364410	12.117948	20.846424	27.270613	62829.000000	29.842358	1.474833	3767.441650		1
1496.591064	435.509369	2.995834	1.818166	1.754988	1.997528	3.175103	2.638998	990.454041	65.790993	56.883720	99.432373	62872.000000	130.078690	2.114206	6708.988770		1
690.585266	96.541275	2.710410	1.524121	1.311236	1.625825	2.839217	1.984713	513.345642	33.428844	20.475578	42.249874	62904.000000	39.653904	1.598286	3421.989990		1
702.300354	130.314606	2.605508	1.408027	1.429289	1.502001	2.846523	2.114993	403.188202	25.587475	26.871340	31.768826	62916.000000	51.957680	1.715650	9998.000000		1
594.386353	69.228294	2.417834	1.234281	1.265989	1.495091	2.774069	1.840284	261.718353	17.150669	18.449705	31.267380	62971.000000	26.296917	1.419905	3427.116211		1
764.224426	160.368561	2.556024	1.365857	1.347729	1.446456	2.883221	2.205119	359.769440	23.219704	22.270472	27.954767	62995.000000	32.186344	1.507672	4580.802246		1
1204.280640	360.354950	2.957098	1.762784	1.690814	1.839416	3.080728	2.556731	905.935852	57.914085	49.069740	69.090065	63013.000000	87.372688	1.941376	5798.371094		1
338.080688	75.070587	2.171147	1.089247	1.135267	1.224797	2.529020	1.875470	148.301956	12.281370	13.654232	16.780184	63049.000000	18.747751	1.272949	4526.074219		1
1056.980347	200.573868	2.762204	1.581296	1.593879	1.706793	3.024067	2.302274	578.367859	38.132607	39.253525	50.908794	63100.000000	82.601112	1.916986	8981.538086		1
1210.588257	293.687622	2.919360	1.748349	1.595644	1.850101	3.082996	2.467886	830.539795	56.020771	39.413395	70.811096	63134.000000	132.639603	2.122673	9998.000000		1
721.292480	107.570244	2.500682	1.291193	1.362657	1.399882	2.858111	2.031692	316.724976	19.552059	23.049255	25.112020	63191.000000	26.082203	1.416344	3787.832520		1
673.179626	124.968498	2.558306	1.384842	1.251970	1.429899	2.828131	2.096801	361.664703	24.257256	17.863651	26.909071	63237.000000	29.582731	1.471038	3474.039795		1
765.647522	120.532616	2.659241	1.500625	1.479315	1.589102	2.884029	2.081105	456.289948	31.668329	30.151890	38.824146	63266.000000	43.841801	1.641888	4100.110352		1
462.093079	97.992790	2.250965	1.099726	1.083631	1.310454	2.664729	1.991194	178.223663	12.581305	12.123577	20.438725	63285.000000	17.658773	1.246961	4545.390137		1
591.620789	170.154312	2.565402	1.406096	1.262145	1.481827	2.772043	2.230843	367.622040	25.473923	18.287121	30.326811	63318.000000	30.452812	1.483627	3133.185303		1
1546.823120	422.115814	2.894152	1.743242	1.605376	1.847810	3.189441	2.625432	783.704773	55.365845	40.306568	70.438454	63336.000000	66.965820	1.825853	4388.043945		1
1004.443115	263.281342	2.670961	1.488521	1.293364	1.566081	3.001925	2.420420	468.770996	30.797873	19.650080	36.819794	63357.000000	36.809086	1.565955	4537.604492		1
498.559753	79.501961	2.289796	1.103271	1.004612	1.210476	2.697717	1.900378	194.892975	12.684437	10.106768	16.235893	63376.000000	16.950993	1.229195	4527.779785		1
721.837097	128.716156	2.419847	1.227118	1.150569	1.398164	2.858439	2.109633	262.934479	16.870100	14.143901	25.012920	63388.000000	75.294342	1.876762	9998.000000		1
1716.296509	453.940796	2.977430	1.800557	1.677240	1.942606	3.234592	2.656999	949.358765	63.176708	47.559811	87.620506	63426.000000	146.729843	2.166518	9998.000000		1
1129.365723	268.894257	2.765507	1.604276	1.602538	1.824404	3.052835	2.429582	582.782776	40.204636	40.044086	66.742737	63491.000000	0.000000	0.000000	0.000000		1
1234.017822	134.613983	2.788955	1.590209	1.508366	1.701280	3.091321	2.129090	615.113464	38.923248	32.237812	50.266644	63507.000000	51.898129	1.715152	3972.181152		1
307.684723	65.545555	2.136254	1.032948	0.975309	1.045209	2.488106	1.816543	136.852905	10.788168	9.447328	11.097085	63550.000000	12.865574	1.109429	7388.762207		1
1044.773926	236.476456	2.783857	1.621002	1.526143	1.677388	3.019022	2.373788	607.934998	41.783241	33.584843	47.575981	63600.000000	64.198914	1.807528	6361.810059		1
1811.657715	258.375793	2.966282	1.771770	1.613000	1.821364	3.258076	2.412252	925.299133	59.124844	41.020390	66.277229	63642.000000	69.937057	1.844707	3461.418945		1
2056.100342	453.057037	3.007055	1.811717	1.749339	1.958314	3.313044	2.656153	1016.377747	64.821198	56.148579	90.847717	63680.000000	94.561508	1.975714	3593.241943		1
1111.401978	262.215149	2.911392	1.670821	1.576057	1.780657	3.045871	2.418658	815.440918	46.862038	37.675316	60.347218	63696.000000	106.628868	2.027875	9998.000000		1
1118.272461	256.598877	2.742377	1.558075	1.462440	1.705153	3.048548	2.409255	552.557007	36.147259	29.002781	50.716946	63754.000000	82.164856	1.914686	9410.936523		1
1127.179932	257.074585	2.728940	1.562540	1.458690	1.639298	3.051993	2.410059	535.723022	36.520779	28.753433	43.581089	63781.000000	45.616577	1.659123	3134.939697		1
544.065247	166.604691	2.484558	1.331641	1.252961	1.512031	2.735651	2.221687	305.181580	21.460546	17.904457	32.511074	63816.000000	30.862309	1.489428	4513.913574		1
505.766724	169.689270	2.463163	1.317659	1.206788	1.443486	2.703950	2.229654	290.511414	20.780622	16.098583	27.764235	63856.000000	33.456055	1.524475	5473.715820		1
1385.684692	212.779144	2.811702	1.625756	1.550215	1.753900	3.141665	2.327929	648.189941	42.243084	35.498917	56.741383	63911.000000	126.550354	2.102263	9998.000000		1
676.511108	177.033951	2.524176	1.322430	1.304251	1.441860	2.830275	2.248057	334.330231	21.010166	20.148893	27.660503	63957.000000	31.395248	1.496864	5123.283203		1
523.896606	117.721451	2.410864	1.222019	1.102262	1.333432	2.719246	2.070856	257.551300	16.673218	12.655010	21.549265	64022.000000	21.968321	1.341797	4001.991455		1
1070.839844	237.931641	2.753897	1.544362	1.395707	1.578613	3.029725	2.376452	567.410217	35.023705	24.871778	37.897675	64041.000000	38.109581	1.581034	4896.170410		1
902.769775	190.415192	2.718951	1.545514	1.459198	1.671039	2.955577	2.279702	523.541199	35.116734	28.787132	46.885597	64059.000000	49.653915	1.695953	4402.333496		1
2086.680420	391.805145	3.011228	1.821963	1.724250	1.869269	3.319456	2.593070	1026.189697	66.368584	52.996834	74.006439	64086.000000	167.442093	2.223865	9998.000000		1
773.162415	198.217957	2.630840	1.478095	1.336277	1.556226	2.888271	2.297143	427.405487	30.067364	21.690847	35.993698	64130.000000	46.478653	1.667253	9731.275391		1
1511.178589	388.492065	3.020905	1.835611	1.737670	1.934485	3.179316	2.589382	1049.312988	68.487526	54.660007	85.997299	64157.000000	85.368431	1.931297	4824.290039		1
696.390381	100.457024	2.468833	1.369382	1.404580	1.533440	2.842853	2.001980	294.328705	23.408960	25.385164	34.153847	64193.000000	33.457245	1.524490	3459.187744		1
1674.784790	353.168976	2.914883	1.699090	1.641509	1.874713	3.223959	2.547982	822.021973	50.013863	43.803566	74.939865	64220.000000	67.635284	1.830173	4398.999512		1
574.785828	287.206848	2.706119	1.484618	1.217867	1.523755	2.759506	2.458195	508.298523	30.522335	16.514547	33.400658	64240.000000	34.334820	1.535735	4820.977539		1
728.228516	133.861908	2.479708	1.354275	1.197372	1.408118	2.862268	2.126657	301.792542	22.608696	15.753332	25.592785	64313.000000	26.361937	1.420977	2817.607178		1
417.828430	171.075714	2.702819	1.527482	1.405718	1.655575	2.620998	2.233188	504.451416	33.688492	25.451763	45.245422	64332.000000	52.776394	1.722440	5692.589844		1
1102.504517	152.149109	2.739979	1.545124	1.456542	1.608528	3.042380	2.182269	549.514221	35.085232	28.611612	40.600235	64344.000000	79.851303	1.902282	9998.000000		1
2078.330078	509.830841	3.062041	1.875347	1.715461	2.014073	3.317714	2.707426	1153.562134	75.049301	51.935169	103.293587	64432.000000	114.178535	2.057585	6464.104004		1
1486.887695	116.931526	2.749027	1.552606	1.415041	1.686121	3.172278	2.067932	561.083557	35.694881	26.004038	48.542423	64499.000000	54.890293	1.739496	6560.710449		1
623.022217	110.671440	2.370828	1.205263	1.047153	1.312417	2.794503	2.044036	234.870499	16.042166	11.146874	20.531317	64539.000000	16.832748	1.226155	3647.504150		1
1099.328857	158.073929	2.704299	1.505219	1.307457	1.570692	3.041128	2.198860	506.172852	32.005116	20.298182	37.212799	64595.000000	43.775570	1.641232	5176.046875		1
837.317200	218.568405	2.728362	1.582976	1.378330	1.595041	2.922890	2.339587	535.010315	38.280338	23.896273	39.358734	64610.000000	45.670582	1.659636	5266.996582		1
705.921082	169.549896	2.580001	1.407794	1.336793	1.548540	2.848756	2.229298	380.190674	25.573740	21.716679	35.362286	64628.000000	55.192741	1.741882	7671.741211		1
860.561584	157.931915	2.743508	1.518790	1.453360	1.633930	2.934782	2.198470	553.998047	33.020988	28.402712	43.045704	64646.000000	56.059685	1.748651	9998.000000		1
741.394714	223.074158	2.493117	1.297608	1.396722	1.548810	2.870049	2.348449	311.255341	19.843010	24.929993	35.384247	64753.000000	37.604000	1.575234	4920.802246		1
824.387451	134.588989	2.486665	1.302980	1.338352	1.497522	2.916131	2.129009	306.665375	20.090000	21.794737	31.442820	64783.000000	33.416958	1.523967	4110.353516		1
875.332153	230.589645	2.472640	1.300445	1.446389	1.585667	2.942173	2.362840	296.920532	19.973093	27.950455	38.518265	64833.000000	42.611862	1.629531	3913.714111		1
864.148865	170.357468	2.531770	1.377792	1.356238	1.552076	2.936589	2.231361	340.227661	23.866688	22.711109	35.651321	64942.000000	75.960297	1.880587	9998.000000		1
1535.856079	371.519806	2.919408	1.738808	1.652421	1.894305	3.186351	2.569982	830.630615	54.803467	44.918098	78.397972	64965.000000	104.635254	2.019678	9836.449219		1
2031.931641	391.914856	3.110730	1.908359	1.735566	1.962797	3.307909	2.593192	1290.418213	80.976479	54.395851	91.790359	65005.000000	92.482338	1.966059	3645.218018		1
597.403931	98.516594	2.497756	1.305887	1.220477	1.364632	2.776268	1.993509	314.598206	20.224915	16.614126	23.154343	65068.000000	29.584400	1.471063	4794.345215		1
1515.473755	272.001404	2.853405	1.654087	1.481391	1.753690	3.180548	2.434571	713.517700	45.090664	30.296427	56.713951	65099.000000	53.609596	1.729243	3489.292480		1
1624.925781	437.544312	3.209839	2.018929	1.819839	2.006452	3.210834	2.641022	1621.207275	104.454994	66.044853	101.496613	65141.000000	105.511078	2.023298	3770.308105		1
795.328552	175.155014	2.521424	1.388499	1.230931	1.510670	2.900547	2.243423	332.218231	24.462402	17.018869	32.409340	65213.000000	36.846416	1.566395	3795.627441		1
884.157898	181.625229	2.600694	1.386874	1.492057	1.506937	2.946530	2.259176	398.743866	24.371050	31.049696	32.131966	65235.000000	0.000000	0.000000	0.000000		1
1988.103149	275.431000	2.965444	1.789059	1.641019	1.851404	3.298439	2.440013	923.515869	61.526073	43.754097	71.023827	65266.000000	76.277679	1.882397	3874.002686		1
749.963440	209.451477	2.712370	1.535300	1.511638	1.655745	2.875040	2.321084	515.667969	34.300499	32.481647	45.263187	65332.000000	54.314972	1.734920	4896.579590		1
2632.273438	759.130676	3.325980	2.132224	2.076301	2.261948	3.420331	2.880316	2118.263916	135.588928	119.206825	182.788284	65347.000000	182.205124	2.260561	3345.782959		1
918.290344	86.371223	2.666332	1.442328	1.345451	1.702846	2.962980	1.936369	463.801392	27.690329	22.153923	50.448273	65373.000000	48.784710	1.688284	4404.209473		1
633.377441	183.352219	2.407904	1.261557	1.339254	1.394456	2.801663	2.263286	255.802170	18.262365	21.840096	24.800228	65436.000000	32.040817	1.505704	7684.062988		1
880.539001	160.559418	2.659468	1.493507	1.502270	1.665380	2.944749	2.205636	456.528473	31.153505	31.788511	46.278542	65488.000000	80.498970	1.905790	9998.000000		1
584.536316	107.097343	2.350922	1.227913	1.107755	1.238962	2.766812	2.029779	224.347961	16.901043	12.816077	17.336531	65541.000000	18.312243	1.262742	3571.807129		1
1124.356079	203.716827	2.699566	1.521586	1.468444	1.590403	3.050904	2.309027	500.687164	33.234241	29.406565	38.940655	65626.000000	41.896900	1.622182	4758.362793		1
652.947144	183.530640	2.330422	1.179115	1.247990	1.262365	2.814878	2.263709	214.004196	15.104792	17.700668	18.296385	65754.000000	20.493061	1.311607	4388.907715		1
773.903564	218.580856	2.667072	1.504917	1.407779	1.574562	2.888687	2.339612	464.592285	31.982838	25.572823	37.545834	65779.000000	99.536858	1.997984	9998.000000		1
466.655334	65.715492	2.251631	0.859323	1.105139	1.098116	2.668996	1.817668	178.496841	7.233077	12.739098	12.534749	65807.000000	16.305008	1.212321	5782.984863		1
790.519958	177.834366	2.642079	1.425403	1.347083	1.563282	2.897913	2.250016	438.610382	26.631975	22.237331	36.583183	65914.000000	34.331997	1.535699	4172.738281		1
1049.982178	257.047180	2.706361	1.515348	1.488784	1.659183	3.021182	2.410013	508.581604	32.760303	30.816559	45.622894	65941.000000	43.613449	1.639620	3506.174316		1
737.494202	204.283768	2.614498	1.397712	1.279480	1.553246	2.867759	2.310234	411.621735	24.986849	19.031805	35.747547	65976.000000	50.708260	1.705079	8662.266602		1
624.227844	227.655182	2.535007	1.305195	1.137805	1.387211	2.795343	2.357278	342.773560	20.192734	13.734246	24.389935	66031.000000	29.333908	1.467370	5312.670898		1
1112.220459	283.639740	2.878583	1.738793	1.636718	1.847872	3.046191	2.452767	756.106323	54.801590	43.322922	70.448555	66083.000000	87.311417	1.941071	5692.639648		1
131.492188	3.248768	0.000000	0.071151	0.000000	0.489068	2.118900	0.511719	0.000000	1.178016	0.000000	3.083668	66103.000000	0.000000	0.000000	6221.493652		0
1546.289551	455.026428	2.989560	1.789422	1.681581	1.861432	3.189291	2.658037	976.248657	61.577461	48.037540	72.682854	66131.000000	75.854172	1.879979	4142.229492		1
978.202881	296.130127	2.711372	1.567317	1.482309	1.725206	2.990429	2.471483	514.484375	36.924683	30.360470	53.113625	66164.000000	89.254181	1.950629	9998.000000		1
825.953857	201.525497	2.671964	1.431402	1.448406	1.617270	2.916956	2.304330	469.855103	27.002380	28.080578	41.425732	66251.000000	42.372017	1.627079	4300.736328		1
1457.351929	340.987793	2.789652	1.625376	1.674238	1.824756	3.163564	2.532739	616.101257	42.206192	47.232204	66.796883	66291.000000	91.584831	1.961824	7088.816895		1
1523.177979	383.138763	2.956750	1.777679	1.661451	1.812361	3.182751	2.583356	905.211792	59.934811	45.861778	64.917381	66394.000000	99.893372	1.999537	9998.000000		1
1418.589722	467.528870	3.163044	1.978462	1.874077	2.078314	3.151857	2.669808	1455.605591	95.161659	74.830223	119.760498	66446.000000	133.060944	2.124051	5711.210449		1
937.199890	108.126350	2.692288	1.506589	1.367928	1.653581	2.971832	2.033931	492.365570	32.106213	23.330702	45.038158	66488.000000	47.499950	1.676693	4058.858887		1
872.144043	95.764488	2.622798	1.499934	1.371523	1.517865	2.940588	1.981205	419.563599	31.617941	23.524630	32.950756	66569.000000	42.155762	1.624857	5720.718262		1
1264.139282	443.643036	3.065622	1.857844	1.750484	1.997759	3.101795	2.647034	1163.114258	72.084778	56.296829	99.485397	66600.000000	93.283485	1.969805	3682.499268		1
829.440308	136.005966	0.000000	0.554977	0.738428	0.877739	2.918785	2.133558	0.000000	3.589029	5.475555	7.546387	66626.000000	2.379331	0.376455	3914.467285		1
557.346680	117.042084	2.429990	1.302405	1.343907	1.435299	2.746125	2.068342	269.147095	20.063408	22.075346	27.245777	66664.000000	26.372057	1.421144	4178.350586		1
516.760498	160.760010	2.513375	1.371767	1.265627	1.352058	2.713289	2.206178	326.118286	23.537846	18.434294	22.493546	66696.000000	24.535114	1.389788	4109.417969		1
1574.140137	423.187164	2.822575	1.596835	1.608676	1.784124	3.197043	2.626533	664.622986	39.521679	40.614010	60.830818	66740.000000	74.199249	1.870399	6768.333008		1
664.859009	247.815979	2.589432	1.414213	1.331513	1.536707	2.822730	2.394129	388.536682	25.954527	21.454237	34.411736	66772.000000	44.325493	1.646654	6385.657227		1
865.129150	127.076263	2.599574	1.462861	1.410702	1.576563	2.937081	2.104064	397.716614	29.030930	25.745508	37.719276	66833.000000	94.057343	1.973393	9998.000000		1
863.347595	215.626083	2.631141	1.421763	1.253716	1.579595	2.936186	2.333701	427.701508	26.409698	17.935600	37.983479	66861.000000	56.706287	1.753631	9998.000000		1
438.045319	84.223610	2.498868	1.285462	1.138504	1.135450	2.641519	1.925434	315.404755	19.295765	13.756366	13.659982	66886.000000	12.878577	1.109868	4338.249023		1
1003.945007	149.797195	2.792709	1.592315	1.521856	1.755498	3.001710	2.175504	620.452820	39.112423	33.254963	56.950520	66905.000000	58.180939	1.764781	3735.631348		1
2501.619629	444.298737	3.045553	1.828121	1.736442	1.963639	3.398221	2.647675	1110.588867	67.316376	54.505730	91.968475	66926.000000	144.776703	2.160699	9516.320312		1
1039.426514	180.764923	2.661360	1.508813	1.407023	1.602663	3.016794	2.257114	458.522064	32.271034	25.528343	40.055588	66996.000000	45.313961	1.656232	4782.768066		1
768.125488	109.787445	2.406471	1.199587	1.243155	1.408324	2.885432	2.040553	254.959137	15.833865	17.504705	25.604923	67017.000000	37.129086	1.569714	8921.602539		1
309.113220	72.846436	2.229973	1.018873	0.785246	1.239561	2.490118	1.862408	169.813965	10.444154	6.098821	17.360447	67046.000000	18.176275	1.259505	5591.918945		1
1049.416992	190.191360	2.685743	1.464989	1.359233	1.549986	3.020948	2.279191	485.001373	29.173510	22.868263	35.480232	67096.000000	36.313877	1.560073	4032.632568		1
970.824341	152.787399	2.630625	1.456768	1.363376	1.479714	2.987141	2.184088	427.193390	28.626465	23.087425	30.179638	67139.000000	30.335484	1.481951	3735.414307		1
849.157104	242.720459	2.801727	1.650580	1.631967	1.728042	2.928988	2.385106	633.471680	44.728004	42.851578	53.461590	67155.000000	64.575417	1.810067	5441.626465		1
518.817200	177.772003	2.466820	1.244143	1.219072	1.345404	2.715014	2.249863	292.967560	17.544592	16.560463	22.151527	67228.000000	23.252649	1.366472	3921.443604		1
604.773254	184.629410	2.636324	1.488337	1.342911	1.478828	2.781593	2.266301	432.836243	30.784817	22.024759	30.118111	67247.000000	45.150665	1.654664	7178.226562		1
2510.397217	884.874817	3.253717	2.050236	1.916850	2.133507	3.399742	2.946882	1793.563354	112.262703	82.575287	135.990158	67269.000000	190.380600	2.279623	7220.760742		1
528.551331	253.835419	2.623372	1.346415	1.449409	1.496371	2.723087	2.404552	420.118744	22.203154	28.145500	31.359652	67285.000000	52.018059	1.716154	8824.167969		1
536.105530	197.371338	2.406393	1.250509	1.231672	1.375185	2.729250	2.295284	254.913467	17.803640	17.047935	23.723867	67393.000000	30.797729	1.488519	7178.906250		1
1101.052246	255.403046	2.676736	1.509652	1.330822	1.580128	3.041808	2.407226	475.045990	32.333477	21.420139	38.030113	67447.000000	43.692478	1.640407	4845.806152		1
1788.731567	378.205902	2.844961	1.640475	1.524215	1.731135	3.252545	2.577728	699.779541	43.699314	33.436031	53.843773	67565.000000	73.549278	1.866578	6749.457031		1
1045.693848	219.149109	2.685901	1.430873	1.402225	1.504372	3.019405	2.340740	485.177551	26.969481	25.247894	31.942749	67587.000000	35.484344	1.550037	4408.712402		1
1147.162598	240.102341	2.766575	1.587975	1.620482	1.747381	3.059625	2.380396	584.218506	38.723572	41.733253	55.896038	67600.000000	59.918980	1.777564	4286.803223		1
988.045593	418.071503	2.943272	1.726710	1.629842	1.865061	2.994777	2.621251	877.549744	53.297886	42.642399	73.292702	67687.000000	110.508461	2.043396	9998.000000		1
1611.699585	388.061798	2.946926	1.751531	1.588109	1.836569	3.207284	2.588901	884.965332	56.432743	38.735470	68.638687	67749.000000	67.865013	1.831646	4050.860107		1
351.384460	55.866253	2.144083	0.972883	1.098687	1.154758	2.545783	1.747150	139.342422	9.394703	12.551239	14.280972	67797.000000	12.519648	1.097592	5547.996582		1
1116.239502	298.414856	2.705337	1.533421	1.384521	1.649090	3.047757	2.474820	507.384583	34.152409	24.239328	44.574841	67852.000000	45.071011	1.653897	4218.904785		1
580.701965	69.604370	2.426268	1.160987	1.324394	1.444535	2.763953	1.842636	266.850372	14.487276	21.105433	27.831392	67881.000000	39.137623	1.592594	8144.706055		1
649.098938	200.043564	2.585370	1.373566	1.245539	1.601510	2.812311	2.301125	384.919128	23.635588	17.601049	39.949341	67904.000000	39.939804	1.601406	4731.103027		1
857.554932	212.548676	2.884312	1.649331	1.730480	1.904168	2.933262	2.327458	766.146057	44.599636	53.762562	80.198814	67924.000000	94.717598	1.976431	5158.422363		1
2348.841797	867.878235	3.250079	2.044332	1.994417	2.201760	3.370854	2.938459	1778.603882	110.746864	98.722664	159.132889	67960.000000	175.986755	2.245480	5251.945312		1
491.423370	95.047432	2.343030	1.060678	0.996761	1.200592	2.691456	1.977940	220.307922	11.499473	9.925697	15.870559	67975.000000	16.169235	1.208689	3902.276611		1
1216.875732	246.307602	2.733109	1.532951	1.408388	1.629296	3.085246	2.391478	540.890503	34.115437	25.608717	42.588818	68006.000000	42.927788	1.632738	3318.345459		1
1035.663086	206.205948	2.781480	1.620832	1.531320	1.748239	3.015218	2.314301	604.616272	41.766911	33.987587	56.006519	68028.000000	54.829918	1.739018	3620.501709		1
711.991821	157.650620	2.752693	1.605349	1.489893	1.659031	2.852475	2.197696	565.839233	40.304054	30.895336	45.606964	68092.000000	53.047489	1.724665	5558.831055		1
589.466614	135.422836	2.401877	1.254546	1.193887	1.398005	2.770459	2.131692	252.276749	17.969898	15.627401	25.003738	68132.000000	25.415195	1.405093	4613.019043		1
1178.596436	244.891144	2.758158	1.529752	1.426860	1.567012	3.071365	2.388973	573.003967	33.865093	26.721453	36.898811	68159.000000	39.832314	1.600236	4026.785156		1
817.519165	142.731293	2.530650	1.300213	1.133234	1.422811	2.912498	2.154519	339.351715	19.962393	13.590467	26.473503	68175.000000	27.618050	1.441193	5092.437012		1
2273.154785	449.900146	3.202213	2.014321	1.960152	2.150843	3.356629	2.653116	1592.988037	103.352516	91.233093	141.528198	68194.000000	157.484100	2.197237	3745.525146		1
611.594666	122.190834	2.565619	1.442091	1.250628	1.464515	2.786464	2.087039	367.806427	27.675236	17.808512	29.141687	68237.000000	28.192003	1.450126	3686.588623		1
865.072937	194.474609	2.811085	1.604079	1.533503	1.792885	2.937053	2.288863	647.268433	40.186386	34.158798	62.070484	68253.000000	59.858692	1.777127	4483.994629		1
1188.830933	250.731796	2.746310	1.549122	1.499160	1.743674	3.075120	2.399209	557.583130	35.409721	31.561644	55.420902	68296.000000	54.315056	1.734920	3869.771484		1
2074.757324	654.620178	3.103623	1.926555	1.851211	2.105492	3.316967	2.815989	1269.471436	84.441368	70.992210	127.494545	68307.000000	116.637756	2.066839	2748.967285		1
373.445038	97.583054	2.271914	1.067405	0.979330	1.152462	2.572227	1.989374	187.031281	11.678987	9.535208	14.205668	68350.000000	18.038433	1.256199	4177.497559		1
894.120361	156.088623	2.669595	1.522157	1.464252	1.673792	2.951396	2.193371	467.298553	33.277962	29.124039	47.183735	68376.000000	50.211632	1.700804	4127.940918		1
510.981232	186.302277	2.554625	1.372289	1.355281	1.509035	2.708405	2.270218	358.612335	23.566154	22.661081	32.287521	68411.000000	34.824139	1.541880	4194.066895		1
1004.499512	290.949554	2.689991	1.456702	1.315785	1.576693	3.001950	2.463818	489.768066	28.622152	20.691185	37.730576	68505.000000	77.056412	1.886809	9998.000000		1
993.484680	212.267273	2.618353	1.362302	1.370377	1.502139	2.997161	2.326883	415.291595	23.030409	23.462622	31.778889	68528.000000	31.039257	1.491911	3308.614990		1
864.746155	161.359314	2.608548	1.331283	1.265473	1.415403	2.936889	2.207794	406.020569	21.442898	18.427784	26.025719	68542.000000	27.812521	1.444240	3994.073730		1
1676.609863	237.527740	2.676057	1.458290	1.416384	1.569746	3.224432	2.375714	474.304199	28.727001	26.084610	37.131786	68575.000000	42.600216	1.629412	4629.616211		1
769.613464	157.659805	2.578678	1.495578	1.365575	1.538883	2.886273	2.197721	379.033508	31.302395	23.204651	34.584621	68646.000000	45.976330	1.662534	8663.691406		1
786.118774	183.105774	2.593996	1.437805	1.336338	1.536457	2.895488	2.262702	392.640900	27.403410	21.693920	34.391933	68671.000000	38.649490	1.587144	4342.959473		1
587.200134	148.327988	2.416480	1.184102	1.097889	1.375348	2.768786	2.171223	260.903687	15.279235	12.528201	23.732731	68705.000000	22.291449	1.348138	4241.483887		1
725.051331	249.202499	2.780956	1.604003	1.462132	1.638169	2.860369	2.396552	603.887451	40.179401	28.982218	43.467896	68752.000000	50.142509	1.700206	4776.687012		1
553.961243	36.768448	2.470956	1.210356	1.180253	1.416504	2.743479	1.565475	295.771118	16.231382	15.144440	26.091797	68761.000000	22.785400	1.357657	3609.630615		1
1314.851807	175.893265	2.789709	1.608885	1.588483	1.798148	3.118877	2.245249	616.181763	40.633575	38.768887	62.827187	68789.000000	80.824158	1.907541	6160.146973		1
583.495178	160.489624	2.551522	1.316351	1.258446	1.484476	2.766037	2.205447	356.059235	20.718136	18.132004	30.512392	68828.000000	36.606613	1.563560	5712.122559		1
402.890167	114.668846	2.371106	1.143935	1.204216	1.356454	2.605187	2.059445	235.020584	13.929491	16.003557	22.722370	68854.000000	26.605492	1.424971	5465.776367		1
772.505249	47.243465	2.546693	1.304448	1.194837	1.479651	2.887902	1.674342	352.122162	20.158035	15.661618	30.175287	68879.000000	30.985188	1.491154	4228.424316		1
805.714050	150.505463	2.691369	1.531511	1.561775	1.607518	2.906181	2.177552	491.325317	34.002483	36.456497	40.505848	68970.000000	46.432850	1.666825	4697.519531		1
934.765625	189.389618	2.722067	1.509978	1.414647	1.599746	2.970703	2.277356	527.311646	32.357754	25.980440	39.787434	69045.000000	41.849098	1.621686	4746.501465		1
646.782593	167.805786	2.710670	1.568997	1.489707	1.691421	2.810758	2.224807	513.653870	37.067822	30.882120	49.138378	69074.000000	53.847382	1.731165	4697.471680		1
652.470886	133.636963	2.510449	1.230979	1.334710	1.388079	2.814561	2.125926	323.928192	17.020746	21.612749	24.438726	69092.000000	76.803795	1.885383	9998.000000		1
1272.883911	184.224823	2.790422	1.601179	1.476537	1.787973	3.104789	2.265348	617.193909	39.918953	29.959639	61.372353	69133.000000	90.608757	1.957170	9998.000000		1
944.011963	257.750793	2.512018	1.258497	1.305671	1.492384	2.974977	2.411200	325.101166	18.134159	20.214893	31.073093	69161.000000	42.365959	1.627017	9673.744141		1
857.801208	118.456833	2.601299	1.389923	1.408316	1.556665	2.933387	2.073560	399.299835	24.542736	25.604485	36.030071	69189.000000	66.711304	1.824199	9998.000000		1
1322.896606	240.925232	2.810303	1.568378	1.502666	1.733132	3.121526	2.381882	646.105469	37.015038	31.817497	54.091805	69228.000000	51.847321	1.714726	3050.413330		1
756.263184	203.066254	2.735991	1.517172	1.441743	1.601375	2.878673	2.307638	544.491943	32.898212	27.653036	39.936920	69305.000000	43.629002	1.639775	4632.124023		1
820.974609	109.025749	2.583770	1.303921	1.333810	1.440120	2.914330	2.037529	383.504242	20.133560	21.568029	27.549864	69322.000000	28.903902	1.460956	4385.815918		1
712.133972	183.045532	2.721122	1.503371	1.503623	1.661633	2.852562	2.262559	526.165344	31.869204	31.887690	45.881065	69417.000000	56.479206	1.751889	6428.409180		1
1310.458374	207.514435	2.867495	1.694871	1.576880	1.772226	3.117423	2.317048	737.046692	49.530262	37.746826	59.187012	69440.000000	61.772388	1.790794	3501.094482		1
1064.830688	115.119263	2.780361	1.558902	1.556019	1.720750	3.027281	2.061148	603.061279	36.216095	35.976528	52.571491	69475.000000	0.000000	0.000000	0.000000		1
549.530579	200.655762	2.639855	1.450579	1.352260	1.598230	2.739992	2.302452	436.370361	28.221401	22.504007	39.648766	69490.000000	47.016422	1.672250	5075.836426		1
714.545105	163.932785	2.392061	1.246069	1.154088	1.393717	2.854030	2.214666	246.638367	17.622570	14.258971	24.758064	69540.000000	22.513165	1.352437	4229.090820		1
984.430725	154.298401	2.620620	1.445772	1.315925	1.498493	2.993185	2.188361	417.465332	27.910807	20.697853	31.513252	69549.000000	32.892162	1.517092	3384.269043		1
970.523254	251.639343	2.952797	1.741782	1.679821	1.852075	2.987006	2.400779	897.008728	55.179981	47.843292	71.133591	69564.000000	97.632309	1.989594	6934.224121		1
790.182007	128.243103	2.578617	1.347020	1.311064	1.462507	2.897727	2.108034	378.980652	22.234138	20.467472	29.007292	69575.000000	26.526382	1.423678	4049.121338		1
1691.058228	296.220764	2.873827	1.629887	1.599799	1.743635	3.228158	2.471616	747.871155	42.646870	39.792267	55.415955	69587.000000	74.280640	1.870876	7493.777344		1
2043.040894	285.350647	3.033922	1.823550	1.741944	2.020665	3.310277	2.455379	1081.240845	66.611580	55.200626	104.873268	69621.000000	94.466591	1.975278	3207.043213		1
1027.506104	220.512466	2.755796	1.562116	1.398855	1.705290	3.011784	2.343433	569.896729	36.485123	25.052729	50.732956	69656.000000	44.395195	1.647336	3228.019287		1
1224.634155	271.054321	2.708579	1.509388	1.441583	1.617176	3.088006	2.433056	511.185577	32.313793	27.642855	41.416710	69695.000000	40.522736	1.607699	4010.997314		1
500.599731	75.988678	2.384819	1.194576	1.126932	1.325936	2.699491	1.880749	242.559830	15.652236	13.394664	21.180496	69736.000000	23.103230	1.363673	4441.503418		1
570.487549	141.919968	2.479966	1.293919	1.224209	1.506728	2.756246	2.152044	301.971497	19.675194	16.757504	32.116474	69852.000000	30.299540	1.481436	3968.610107		1
824.336365	158.117249	2.538385	1.388169	1.290528	1.453559	2.916105	2.198979	345.450226	24.443796	19.522154	28.415768	69948.000000	53.251850	1.726335	9998.000000		1
339.322083	75.878235	2.275444	1.163858	1.006668	1.276907	2.530612	1.880117	188.557617	14.583381	10.154720	18.919371	70038.000000	23.730129	1.375300	5861.737793		1
660.215027	132.831543	2.771655	1.555064	1.497728	1.715698	2.819685	2.123301	591.092346	35.897472	31.457752	51.963436	70082.000000	68.184700	1.833687	6583.133301		1
344.101807	74.321625	2.356626	1.094887	1.172962	1.320154	2.536687	1.871115	227.313965	12.441918	14.892299	20.900366	70097.000000	24.693796	1.392588	4230.236328		1
986.170288	107.991074	2.850194	1.660826	1.502915	1.714438	2.993952	2.033388	708.261230	45.795818	31.835745	51.812870	70149.000000	56.777615	1.754177	3675.743652		1
700.681702	132.187683	2.479841	1.342317	1.190300	1.400073	2.845521	2.121191	301.884949	21.994654	15.498875	25.123081	70219.000000	28.678942	1.457563	3474.026855		1
686.297791	73.833954	2.383596	1.235983	1.175449	1.326712	2.836513	1.868256	241.877579	17.218027	14.977823	21.218346	70274.000000	19.678246	1.293986	3746.533447		1
2117.387939	502.730255	3.144716	1.987138	1.876791	2.051857	3.325800	2.701335	1395.453979	97.081848	75.299332	112.682739	70293.000000	111.999023	2.049214	3998.782959		1
973.105286	240.196167	2.613412	1.425006	1.302515	1.610105	2.988160	2.380566	410.593903	26.607618	20.068520	40.747845	70324.000000	38.060471	1.580474	4561.655762		1
716.090271	114.501747	2.422059	1.288846	1.224198	1.243498	2.854968	2.058812	264.276733	19.446690	16.757065	17.518559	70413.000000	20.420208	1.310060	4862.333984		1
833.444885	196.924347	2.628356	1.475788	1.519824	1.678784	2.920877	2.294299	424.967438	29.908052	33.099686	47.729221	70432.000000	94.064690	1.973427	9998.000000		1
1371.905273	408.511078	2.754691	1.584123	1.694050	1.898196	3.137324	2.611204	568.448730	38.381592	49.436752	79.103569	70449.000000	82.785789	1.917956	5089.645508		1
775.098083	216.861588	2.818795	1.591410	1.480116	1.725463	2.889357	2.336183	658.863464	39.031052	30.207588	53.145126	70524.000000	55.932404	1.747663	4447.278320		1
1786.277832	321.387054	2.971390	1.764973	1.776135	1.937001	3.251949	2.507028	936.245483	58.206715	59.722118	86.496994	70542.000000	110.013657	2.041447	5728.996094		1
1124.148926	231.917114	2.817285	1.625418	1.515681	1.700661	3.050824	2.365333	656.576355	42.210266	32.785458	50.195015	70591.000000	74.457428	1.871908	7499.388672		1
650.818604	164.071899	2.489302	1.314045	1.357507	1.456151	2.813460	2.215034	308.533478	20.608456	22.777550	28.585859	70640.000000	30.308676	1.481567	3894.904785		1
1263.597290	382.612366	2.952086	1.776155	1.703944	1.818665	3.101609	2.582759	895.542114	59.724792	50.575962	65.866615	70653.000000	66.808228	1.824830	3651.023682		1
1446.948242	280.741821	2.830916	1.635850	1.479314	1.712300	3.160453	2.448307	677.511047	43.236439	30.151850	51.558414	70676.000000	59.770824	1.776489	6477.674805		1
1724.111572	585.510254	3.096611	1.908922	1.835515	1.976660	3.236565	2.767534	1249.138916	81.081490	68.472237	94.767700	70700.000000	94.718567	1.976435	4141.192383		1
638.872192	105.851570	2.508583	1.374017	1.055740	1.432583	2.805414	2.024697	322.539368	23.660103	11.369470	27.075926	70731.000000	29.403610	1.468401	3921.963135		1
352.133820	104.475433	2.161452	0.984330	1.006596	1.115811	2.546708	2.019014	145.028030	9.645607	10.153044	13.056041	70760.000000	18.714970	1.272189	9998.000000		1
2270.303223	414.908691	3.006098	1.835243	1.779847	1.933792	3.356084	2.617953	1014.140991	68.429428	60.234665	85.860313	70790.000000	153.889938	2.187210	9998.000000		1
1277.072754	231.054688	2.765858	1.586508	1.443099	1.745751	3.106216	2.363715	583.254822	38.592926	27.739559	55.686661	70821.000000	68.742668	1.837226	5391.465820		1
392.286591	75.046349	2.298533	1.064319	0.907253	1.103840	2.593603	1.875330	198.853516	11.596297	8.077062	12.701046	70885.000000	15.139765	1.180119	3217.517578		1
2530.864258	346.976715	2.994222	1.800738	1.676422	1.898796	3.403269	2.540300	986.783142	63.202984	47.470291	79.212967	70932.000000	81.400940	1.910629	3680.003418		1
925.511902	147.957504	2.678675	1.417266	1.254521	1.512494	2.966382	2.170137	477.172516	26.137634	17.968861	32.545734	70973.000000	38.362827	1.583911	7037.825684		1
718.990051	259.648285	2.765686	1.574721	1.339570	1.557153	2.856723	2.414386	583.022949	37.559647	21.855986	36.070557	70985.000000	56.053650	1.748604	8883.912109		1
1173.848022	250.920883	2.897541	1.683992	1.589736	1.839883	3.069612	2.399537	789.842773	48.305012	38.880882	69.164413	71069.000000	69.247917	1.840407	4064.484619		1
1097.409912	318.301941	2.792198	1.576788	1.331005	1.628746	3.040369	2.502839	619.723083	37.738804	21.429163	42.534954	71086.000000	73.373299	1.865538	9875.219727		1
1456.028809	365.021576	3.038869	1.861717	1.780772	1.947037	3.163170	2.562319	1093.625488	72.730484	60.363190	88.519073	71114.000000	90.430634	1.956316	4215.969238		1
521.735352	92.035072	2.318972	1.110277	1.064981	1.259616	2.717450	1.963953	208.435638	12.890701	11.613985	18.180914	71143.000000	19.480934	1.289610	4985.171387		1
460.072662	105.737617	2.364312	1.199526	0.892468	1.356881	2.662827	2.024230	231.372910	15.831630	7.806713	22.744728	71185.000000	21.186678	1.326063	5298.276367		1
747.095703	100.213112	2.496297	1.327085	1.244407	1.450352	2.873376	2.000925	313.542847	21.236593	17.555252	28.206709	71206.000000	36.859413	1.566548	7152.659668		1
1093.310791	186.657440	2.722358	1.533525	1.218420	1.505077	3.038744	2.271045	527.665344	34.160553	16.535587	31.994656	71231.000000	58.859657	1.769818	9998.000000		1
755.856567	177.258667	2.654435	1.487309	1.457998	1.630674	2.878439	2.248607	451.268921	30.712030	28.707678	42.724209	71328.000000	45.721695	1.660122	4521.066895		1
1497.938965	216.561935	2.861916	1.662050	1.563324	1.704239	3.175494	2.335582	727.638367	45.925144	36.586781	50.610260	71344.000000	49.842049	1.697596	3292.681885		1
860.125122	194.065750	2.603644	1.436502	1.148503	1.375459	2.934562	2.287949	401.462036	27.321360	14.076783	23.738800	71398.000000	23.054613	1.362758	3537.634277		1
691.873779	164.685745	2.492831	1.317361	1.122094	1.455150	2.840027	2.216656	311.050354	20.766409	13.246294	28.520020	71425.000000	29.421345	1.468663	4742.770508		1
1956.626343	409.219299	3.292359	2.090737	2.069621	2.257144	3.291508	2.611956	1960.463989	123.235893	117.387337	180.777222	71441.000000	217.936905	2.338331	8580.788086		1
625.720825	73.220634	2.314301	1.097118	1.162750	1.227216	2.796381	1.864633	206.205750	12.506001	14.546208	16.873932	71468.000000	12.263017	1.088597	3914.665283		1
571.059509	153.152527	2.391443	1.181544	1.245391	1.268966	2.756681	2.185124	246.287598	15.189518	17.595060	18.576593	71480.000000	18.823027	1.274689	4702.196289		1
853.587769	210.526123	2.580930	1.376126	1.276071	1.503720	2.931248	2.323306	381.004486	23.775293	18.882996	31.894796	71493.000000	28.957018	1.461754	3862.201660		1
805.758850	155.856812	2.747299	1.568008	1.553430	1.732467	2.906205	2.192726	558.855408	36.983536	35.762638	54.009113	71666.000000	56.477032	1.751872	3196.188721		1
573.384460	176.972580	2.629368	1.424150	1.318305	1.588759	2.758446	2.247906	425.959381	26.555195	20.811567	38.793484	71737.000000	41.885784	1.622067	4038.348877		1
1543.979858	305.275879	2.787844	1.591686	1.537037	1.750072	3.188642	2.484693	613.541077	39.055805	34.437969	56.243408	71801.000000	47.103901	1.673057	3681.868652		1
2264.734619	461.448395	3.066148	1.883191	1.821235	2.056265	3.355017	2.664123	1164.523804	76.417175	66.257500	113.832283	71849.000000	125.383133	2.098239	4146.826660		1
616.230469	110.285179	2.516157	1.334729	1.324324	1.457212	2.789743	2.042517	328.214294	21.613707	21.102037	28.655771	71881.000000	26.144697	1.417384	4058.593262		1
1671.271851	331.324158	3.022858	1.851939	1.765810	1.991424	3.223047	2.520253	1054.042847	71.111351	58.318951	98.044655	72039.000000	87.457359	1.941796	2531.053955		1
1029.339966	278.116272	2.648098	1.470326	1.347364	1.595962	3.012559	2.444227	444.732025	29.534252	22.251745	39.442303	72066.000000	49.830441	1.697495	6142.627441		1
1089.450806	232.126694	2.720139	1.507044	1.408265	1.651097	3.037208	2.365725	524.975342	32.139870	25.601450	44.781307	72081.000000	39.892696	1.600893	3794.091064		1
382.577209	106.698509	2.302481	1.184144	0.947426	1.206569	2.582719	2.028158	200.669418	15.280712	8.859837	16.090479	72156.000000	19.888268	1.298597	5035.131836		1
679.873413	165.111603	2.548526	1.368146	1.260311	1.475046	2.832428	2.217777	353.611145	23.342442	18.210060	29.856985	72183.000000	61.117710	1.786167	9998.000000		1
544.827698	69.318771	2.480624	1.258115	1.246010	1.355535	2.736259	1.840851	302.429779	18.118189	17.620174	22.674337	72213.000000	29.808779	1.474344	5791.125488		1
883.967041	139.934219	2.592927	1.405097	1.209745	1.354247	2.946436	2.145924	391.675537	25.415388	16.208584	22.607220	72244.000000	22.999611	1.361720	3375.801758		1
993.695190	224.310196	2.586865	1.386807	1.160793	1.450325	2.997253	2.350849	386.246948	24.367256	14.480807	28.204912	72272.000000	25.838444	1.412266	3533.448486		1
1208.474854	128.913361	2.774917	1.577940	1.468955	1.647950	3.082238	2.110298	595.548035	37.839020	29.441183	44.458015	72308.000000	50.537663	1.703615	3976.212158		1
1322.209961	301.274536	2.841428	1.621129	1.617980	1.806390	3.121300	2.478962	694.108948	41.795460	41.493488	64.030952	72392.000000	80.854736	1.907705	7003.215332		1
837.813416	252.210938	2.641632	1.471148	1.400277	1.619827	2.923147	2.401764	438.159515	29.590191	25.134899	41.670326	72427.000000	40.292519	1.605224	3213.015869		1
1619.682129	596.457703	2.977217	1.775742	1.546875	1.886894	3.209430	2.775580	948.893005	59.668056	35.226933	77.071503	72439.000000	79.711121	1.901519	4593.412598		1
549.718628	174.670685	2.538688	1.349555	1.124913	1.330753	2.740140	2.242220	345.690674	22.364302	13.332538	21.416746	72461.000000	24.574394	1.390483	4857.406738		1
728.413391	195.811615	2.481696	1.274016	1.135486	1.295280	2.862378	2.291838	303.177002	18.793879	13.661099	19.736961	72484.000000	20.434162	1.310357	4160.251953		1
1714.312744	252.410812	3.035881	1.831458	1.773322	1.963002	3.234090	2.402108	1086.126953	67.835709	59.336498	91.833679	72519.000000	92.275803	1.965088	3622.470703		1
1673.337524	392.463470	2.955208	1.721060	1.642092	1.880895	3.223583	2.593799	902.003296	52.608982	43.862339	76.014229	72631.000000	75.534912	1.878148	3671.890137		1
869.224731	95.318214	2.746861	1.567198	1.439094	1.614433	2.939132	1.979176	558.290894	36.914623	27.484903	41.155945	72650.000000	44.160587	1.645035	3922.762939		1
578.495667	141.398514	2.730905	1.514564	1.473938	1.675328	2.762300	2.150445	538.152039	32.701248	29.780924	47.350830	72663.000000	45.927166	1.662070	3718.735107		1
416.481354	102.228127	2.276801	1.122206	1.105509	1.326546	2.619596	2.009570	189.147705	13.249688	12.749957	21.210241	72689.000000	21.502722	1.332493	4267.641113		1
1865.769165	386.793854	2.892778	1.741395	1.654437	1.854223	3.270858	2.587480	781.228699	55.130913	45.127037	71.486305	72730.000000	88.588921	1.947379	6098.435547		1
653.214233	114.451515	2.437181	1.220165	1.123116	1.365875	2.815056	2.058622	273.641235	16.602186	13.277477	23.220663	72770.000000	37.992046	1.579693	9998.000000		1
583.611511	161.420731	2.486814	1.325395	1.056289	1.384105	2.766124	2.207959	306.771027	21.154142	11.383843	24.216171	72802.000000	22.678928	1.355623	4590.227539		1
725.507324	287.567413	2.438828	1.232819	1.165745	1.475748	2.860642	2.458740	274.680939	17.093014	14.646865	29.905298	72824.000000	36.588791	1.563348	7146.725098		1
1230.639648	308.305176	2.822399	1.626723	1.542385	1.720902	3.090131	2.488981	664.353455	42.337273	34.864594	52.589817	72859.000000	106.671036	2.028047	9998.000000		1
1047.118286	229.164001	2.677429	1.503066	1.514486	1.562411	3.019996	2.360146	475.805573	31.846804	32.695339	36.509918	72902.000000	59.643562	1.775564	9525.227539		1
584.833496	86.641365	2.346504	1.141005	0.931384	1.239387	2.767032	1.937725	222.077454	13.835821	8.538542	17.353500	72930.000000	17.725733	1.248604	3134.101807		1
1361.809570	194.161819	2.827345	1.635569	1.534090	1.752907	3.134116	2.288164	671.961731	43.208488	34.205032	56.611816	72964.000000	56.013962	1.748296	4187.201660		1
600.542725	148.253281	2.530411	1.365789	1.348367	1.491209	2.778544	2.171004	339.165009	23.216110	22.303173	30.989126	73000.000000	31.303871	1.495598	3597.509033		1
1013.589844	205.705017	2.742235	1.521952	1.551882	1.702739	3.005862	2.313245	552.376282	33.262268	35.635429	50.435856	73025.000000	100.850151	2.003677	9998.000000		1
375.690002	289.662292	2.740657	1.523763	1.449427	1.629288	2.574830	2.461892	550.373352	33.401295	28.146658	42.588097	73057.000000	44.577679	1.649117	4991.631348		1
768.097229	222.369888	2.778281	1.545521	1.551534	1.662731	2.885416	2.347076	600.179199	35.117332	35.606880	45.997173	73124.000000	43.019730	1.633668	3562.112305		1
604.301270	90.507614	2.407923	1.256669	1.255810	1.315201	2.781254	1.956685	255.813019	18.057978	18.022284	20.663357	73163.000000	21.409761	1.330612	5077.102051		1
894.816895	151.154404	2.616916	1.396181	1.231423	1.531697	2.951734	2.179421	413.919220	24.898928	17.038153	34.017056	73215.000000	28.804138	1.459455	3854.210205		1
1466.882568	392.186066	3.152237	1.948650	1.926795	2.126671	3.166395	2.593492	1419.830933	88.848434	84.488045	133.866302	73239.000000	143.110611	2.155672	5388.744629		1
726.202576	162.033615	2.593779	1.319035	1.155825	1.373042	2.861058	2.209605	392.444946	20.846582	14.316107	23.607079	73261.000000	18.950979	1.277632	3314.450439		1
630.860168	112.332176	2.466050	1.246310	1.193411	1.359683	2.799933	2.050504	292.449158	17.632353	15.610272	22.891941	73284.000000	76.586693	1.884153	9998.000000		1
518.250610	110.955238	2.295658	1.144240	0.662032	1.134172	2.714540	2.045148	197.541428	13.939273	4.592323	13.619854	73303.000000	18.129910	1.258396	7522.288574		1
1111.627441	209.406281	2.743733	1.506011	1.576976	1.715020	3.045959	2.320990	554.285400	32.063492	37.755131	51.882343	73351.000000	75.732201	1.879281	9998.000000		1
301.319092	231.859573	2.764950	1.574001	1.608570	1.818228	2.479027	2.365225	582.036072	37.497402	40.604107	65.800339	73369.000000	77.961250	1.891879	4480.106445		1
662.109375	187.194305	2.492212	1.197108	1.179538	1.316800	2.820930	2.272293	310.607391	15.743750	15.119525	20.739578	73393.000000	0.000000	0.000000	0.000000		1
773.038757	153.356674	2.527780	1.378216	1.232936	1.438386	2.888201	2.185703	337.116577	23.889965	17.097645	27.440144	73449.000000	27.842190	1.444703	4356.425293		1
857.517883	170.645294	2.607201	1.417925	1.150791	1.554422	2.933243	2.232094	404.763000	26.177282	14.151128	35.844448	73489.000000	50.877327	1.706524	9998.000000		1
496.656403	215.196182	2.589690	1.388691	1.343061	1.510605	2.696056	2.332834	388.767242	24.473223	22.032345	32.404469	73543.000000	37.682255	1.576137	5355.960449		1
769.393982	162.273453	2.481030	1.348379	1.309493	1.342880	2.886149	2.210248	302.711853	22.303812	20.393568	22.023161	73558.000000	25.079548	1.399320	4728.717285		1
429.388824	165.323502	2.443949	1.280260	1.141183	1.396439	2.632851	2.218335	277.938599	19.066023	13.841491	24.913742	73585.000000	26.835745	1.428714	6457.534668		1
410.383270	115.206741	2.225966	0.928954	1.217702	1.438954	2.613190	2.061478	168.254211	8.490908	16.508278	27.475998	73641.000000	29.676771	1.472417	4501.214844		1
863.611755	145.488602	2.532472	1.247186	1.244327	1.418282	2.936319	2.162829	340.778412	17.667927	17.552019	26.198843	73679.000000	26.322933	1.420334	3971.467041		1
516.832886	64.210907	2.360271	1.143109	0.960717	1.145851	2.713350	1.807609	229.229477	13.903019	9.135176	13.991058	73702.000000	19.243963	1.284294	5190.841797		1
798.534485	160.091064	2.560043	1.365179	1.316495	1.514422	2.902294	2.204367	363.113922	23.183491	20.725044	32.690510	73722.000000	29.965017	1.476614	2956.935547		1
693.935425	144.201904	2.606531	1.425484	1.349351	1.590791	2.841319	2.158971	404.139587	26.636925	22.353800	38.975433	73733.000000	39.701046	1.598802	4065.406006		1
631.487305	74.667236	2.336491	1.162901	1.295032	1.382409	2.800365	1.873130	217.015625	14.551279	19.725662	24.121782	73785.000000	26.841248	1.428803	4251.846191		1
303.875488	84.409073	1.985461	0.725957	0.817130	1.122217	2.482696	1.926389	96.707771	5.320558	6.563416	13.250048	73798.000000	9.752808	0.989130	4587.442383		1
679.669128	186.323044	2.571765	1.423049	1.367769	1.575534	2.832298	2.270267	373.048157	26.487997	23.322197	37.630001	73837.000000	41.037182	1.613178	4693.408691		1
415.989777	65.199348	2.160833	1.073058	0.742579	1.012744	2.619083	1.814243	144.821487	11.831988	5.528140	10.297780	73862.000000	7.044302	0.847838	4344.306152		1
536.020081	101.610085	2.149887	0.981105	0.919123	1.083941	2.729181	2.006937	141.217056	9.574257	8.300854	12.132241	73979.000000	13.941513	1.144310	7571.208496		1
776.349915	107.743767	2.468275	1.342539	1.313938	1.460642	2.890058	2.032392	293.950836	22.005913	20.603346	28.882998	74024.000000	29.609373	1.471429	4222.299316		1
763.216736	98.655182	2.595299	1.332829	1.365475	1.556826	2.882648	1.994120	393.821625	21.519320	23.199301	36.043446	74059.000000	38.710102	1.587824	4235.711914		1
858.339905	188.472778	2.477432	1.329237	1.299283	1.487212	2.933659	2.275249	300.214935	21.342081	19.919710	30.705202	74088.000000	43.843266	1.641903	9998.000000		1
1089.376831	228.994308	2.730222	1.550994	1.451386	1.655086	3.037178	2.359825	537.307007	35.562603	28.273907	45.194515	74127.000000	39.892277	1.600889	3420.463135		1
727.229614	91.541412	2.587982	1.422673	1.320482	1.454130	2.861671	1.961618	387.242004	26.465038	20.916176	28.453140	74172.000000	27.323526	1.436537	3795.227051		1
418.982727	45.908176	2.377748	1.174230	1.172745	1.193587	2.622196	1.661890	238.642349	14.935860	14.884872	15.616621	74254.000000	19.642513	1.293197	5115.582031		1
339.616760	133.592804	2.379816	1.279786	1.283702	1.458791	2.530989	2.125783	239.781723	19.045221	19.217747	28.760141	74304.000000	41.510136	1.618154	6633.015137		1
578.726440	212.681351	2.658111	1.468832	1.507541	1.725140	2.762473	2.327729	455.103943	29.432838	32.176685	53.105518	74318.000000	52.703934	1.721843	3683.098633		1
296.279541	103.162262	2.078033	0.903595	0.992606	1.014756	2.471702	2.013521	119.683075	8.009304	9.831189	10.345613	74337.000000	16.372553	1.214116	7522.288574		1
662.470886	227.248367	2.697719	1.494321	1.477726	1.647420	2.821167	2.356501	498.561981	31.211920	30.041769	44.403751	74381.000000	55.231117	1.742184	5967.228516		1
629.234558	123.860878	2.717099	1.579676	1.447420	1.611847	2.798813	2.092934	521.314087	37.990585	28.016893	40.911629	74410.000000	51.221001	1.709448	4947.911621		1
1085.984619	154.527267	2.588977	1.405926	1.219933	1.435809	3.035824	2.189005	388.130157	25.463940	16.593323	27.277800	74435.000000	30.492491	1.484193	4331.535156		1
834.257507	164.466461	2.640733	1.400196	1.260518	1.560608	2.921300	2.216077	437.252686	25.130188	18.218725	36.358635	74474.000000	35.032070	1.544466	4042.040283		1
424.467072	118.631828	2.317250	1.120751	1.173103	1.448211	2.627844	2.074201	207.610580	13.205369	14.897130	28.067961	74486.000000	27.671549	1.442033	3037.410889		1
421.568115	90.779678	2.393932	1.240800	1.192809	1.374075	2.624868	1.957989	247.703629	17.410036	15.588672	23.663298	74508.000000	26.872877	1.429314	4487.409180		1
1107.085205	239.060318	2.764520	1.585505	1.601362	1.718919	3.044181	2.378507	581.460388	38.503891	39.935802	52.350250	74546.000000	69.442307	1.841624	6749.311523		1
438.165344	158.162338	2.206727	1.160923	1.098124	1.232032	2.641638	2.199103	160.963470	14.485160	12.534988	17.062071	74584.000000	19.651979	1.293406	5254.932129		1
668.164551	165.887833	2.560537	1.403801	1.254275	1.444601	2.824883	2.219815	363.527557	25.339685	17.958719	27.835625	74621.000000	26.086742	1.416420	3628.249023		1
749.751831	58.737068	2.604951	1.374663	1.137434	1.425919	2.874918	1.768912	402.671692	23.695318	13.722507	26.663597	74661.000000	30.819237	1.488822	4890.396973		1
1619.861084	301.130402	2.947752	1.746437	1.602314	1.788373	3.209478	2.478755	886.649048	55.774700	40.023403	61.428890	74712.000000	87.852798	1.943756	7489.976562		1
1620.280029	455.041107	2.984487	1.794065	1.653225	1.848127	3.209590	2.658051	964.909973	62.239376	45.001266	70.489998	74733.000000	80.386444	1.905183	4761.391602		1
2146.826904	555.419128	3.016372	1.872489	1.692700	1.929651	3.331797	2.744621	1038.416870	74.557037	49.283352	85.045349	74781.000000	141.921478	2.152048	9119.524414		1
937.686218	231.328384	2.662761	1.454693	1.463435	1.526593	2.972058	2.364229	460.003906	28.490034	29.069340	33.619659	74805.000000	36.351303	1.560520	3684.902100		1
702.976685	65.071419	2.413807	1.267876	1.215709	1.408081	2.846941	1.813390	259.302765	18.530039	16.432695	25.590630	74827.000000	25.234121	1.401988	5006.302734		1
985.980713	113.177002	2.712048	1.527349	1.537670	1.707468	2.993868	2.053758	515.285339	33.678192	34.488197	50.987972	74912.000000	52.593136	1.720929	3877.166016		1
967.771179	181.408630	2.624950	1.466774	1.335319	1.610235	2.985773	2.258658	421.647949	29.293692	21.643093	40.760105	74939.000000	39.720390	1.599014	5821.441406		1
731.270325	228.776154	2.694598	1.542607	1.446113	1.625798	2.864078	2.359411	494.991699	34.882439	27.932728	42.247238	74972.000000	53.899158	1.731582	5852.376953		1
1449.129395	220.836243	2.875908	1.701093	1.583107	1.774179	3.161107	2.344070	751.463989	50.245045	38.291916	59.453766	75000.000000	76.239883	1.882182	6815.452148		1
473.452881	109.526962	2.291155	0.975067	1.130638	1.193585	2.675277	2.039521	195.503815	9.442058	13.509456	15.616541	75023.000000	19.238951	1.284181	5800.628418		1
1106.028931	213.347778	2.784866	1.625660	1.665568	1.811482	3.043766	2.329088	609.348267	42.233822	46.298584	64.786102	75088.000000	102.183647	2.009381	8784.830078		1
1505.664795	338.925537	2.823423	1.633049	1.517403	1.701520	3.177728	2.530104	665.920837	42.958542	32.915699	50.294434	75118.000000	89.498650	1.951816	9998.000000		1
420.587250	91.131874	2.327087	1.089059	1.032169	1.274418	2.623856	1.959670	212.366852	12.276060	10.768843	18.811247	75187.000000	19.283941	1.285196	5321.663574		1
735.985901	183.017975	2.528807	1.380358	1.240410	1.464249	2.866869	2.262494	337.914490	24.008110	17.394424	29.123840	75195.000000	34.012695	1.531641	4945.892578		1
761.805542	105.899559	2.514239	1.373963	1.163148	1.422476	2.881844	2.024894	326.767334	23.657188	14.559545	26.453060	75234.000000	24.854630	1.395407	3931.656738		1
304.276825	41.460228	2.149110	0.872910	0.903655	1.178121	2.483269	1.617632	140.964508	7.462939	8.010423	15.070255	75248.000000	13.772754	1.139021	3430.903076		1
1326.518799	228.518539	2.749590	1.572984	1.507293	1.698379	3.122713	2.358922	561.811279	37.409641	32.158318	49.932053	75268.000000	60.214970	1.779704	5679.466797		1
586.636108	31.572065	2.339854	1.198387	1.132000	1.197587	2.768369	1.499303	218.702835	15.790185	13.551898	15.761118	75294.000000	18.898411	1.276425	4059.272461		0
685.752930	119.436447	2.561642	1.387969	1.361091	1.515668	2.836168	2.077137	364.453156	24.432537	22.966286	32.784458	75316.000000	41.016850	1.612962	5429.835938		1
885.882080	190.799576	2.708202	1.535514	1.496400	1.722121	2.947376	2.280577	510.742310	34.317348	31.361767	52.737705	75363.000000	87.524757	1.942131	9998.000000		1
1094.512329	238.749756	3.033117	1.822175	1.711295	1.919411	3.039221	2.377943	1079.236328	66.401085	51.439350	83.063560	75393.000000	78.477173	1.894743	4292.750977		1
559.638062	174.729385	2.407100	1.270223	1.175880	1.375251	2.747907	2.242366	255.328781	18.630417	14.992716	23.727421	75447.000000	26.525162	1.423658	4198.296875		1
609.940491	155.087402	2.495308	1.313967	1.417967	1.553009	2.785287	2.190577	312.829987	20.604744	26.179838	35.728020	75500.000000	52.661469	1.721493	8422.988281		1
1091.416870	217.977676	2.734941	1.561052	1.360672	1.613839	3.037991	2.338412	543.176636	36.395847	22.944166	41.099686	75536.000000	42.274792	1.626081	3483.185303		1
798.140991	172.947388	2.585645	1.372264	1.243819	1.426776	2.902080	2.237914	385.163147	23.564796	17.531496	26.716301	75552.000000	24.909660	1.396368	4030.002197		1
628.777588	154.618576	2.532110	1.319382	0.995477	1.437650	2.798497	2.189262	340.494446	20.863272	9.896390	27.393669	75575.000000	28.689896	1.457729	3715.422852		1
818.958923	117.523888	2.595495	1.343195	1.210055	1.479103	2.913262	2.070126	393.998840	22.039173	16.220161	30.137196	75724.000000	28.927969	1.461318	3450.737305		1
538.993958	162.255524	2.486788	1.287318	1.416471	1.570984	2.731584	2.210200	306.752075	19.378414	26.089842	37.237793	75775.000000	38.128548	1.581250	3430.267578		1
494.982819	133.963287	2.401324	1.261663	1.170851	1.428320	2.694590	2.126986	251.955811	18.266838	14.820110	26.811447	75833.000000	27.317701	1.436444	4956.997559		1
989.598145	286.650665	2.766564	1.601214	1.565217	1.733704	2.995459	2.457353	584.203003	39.922150	36.746609	54.163155	75860.000000	71.339111	1.853328	7481.730957		1
532.190002	176.185852	2.447252	1.299955	1.296263	1.491587	2.726067	2.245971	280.060333	19.950533	19.781681	31.016117	75927.000000	27.845446	1.444754	2558.520020		1
882.245361	200.103134	2.682611	1.453115	1.382014	1.655499	2.945589	2.301254	481.516846	28.386702	24.099823	45.237514	75963.000000	47.256119	1.674458	4084.223633		1
1791.344238	478.270599	3.091999	1.852080	1.816079	2.016896	3.253179	2.679674	1235.943115	71.134506	65.475563	103.967117	75979.000000	95.809685	1.981409	3587.145508		1
1248.958496	314.989807	2.798492	1.620768	1.393588	1.640149	3.096548	2.498296	628.770447	41.760723	24.750719	43.666576	76015.000000	49.230091	1.692231	4507.000488		1
602.407654	131.687469	2.606855	1.419587	1.295200	1.596423	2.779891	2.119545	404.441284	26.277658	19.733290	39.484184	76033.000000	38.539112	1.585902	4008.226318		1
762.258240	239.040115	2.697584	1.512218	1.442807	1.674785	2.882102	2.378471	498.406921	32.525051	27.720873	47.291656	76062.000000	62.637615	1.796835	6703.583496		1
352.801178	87.261879	2.250382	1.085421	1.173120	1.294786	2.547530	1.940825	177.984299	12.173646	14.897729	19.714523	76118.000000	19.174475	1.282723	3978.675781		1
888.775391	84.693710	2.588117	1.442970	1.337102	1.657051	2.948792	1.927851	387.361786	27.731255	21.732132	45.399540	76181.000000	50.882950	1.706572	5474.046875		1
627.482361	127.450584	2.487645	1.267490	1.347985	1.537450	2.797601	2.105342	307.358185	18.513548	22.283567	34.470711	76210.000000	32.740292	1.515083	3981.144043		1
1573.567627	372.213989	2.796602	1.628600	1.473173	1.638237	3.196885	2.570793	626.040466	42.520699	29.728500	43.474724	76240.000000	36.665745	1.564260	3445.817139		1
647.468201	151.030075	2.519357	1.333131	1.365220	1.591892	2.811219	2.179063	330.641083	21.534332	23.185686	39.074413	76265.000000	46.224255	1.664870	5344.999512		1
516.446167	54.665478	2.408605	1.280105	1.221406	1.239118	2.713025	1.737713	256.215088	19.059196	16.649700	17.342760	76298.000000	21.077095	1.323811	3345.956787		1
429.469482	27.461466	2.342801	1.140046	1.203570	1.328015	2.632932	1.438724	220.191925	13.805317	15.979760	21.282150	76348.000000	25.590738	1.408083	4701.895996		0
1211.383301	347.825745	2.970955	1.773478	1.695870	1.934828	3.083282	2.541362	935.308655	59.357819	49.644417	86.065216	76445.000000	92.077171	1.964152	4308.833984		1
1110.282959	257.501221	2.580503	1.257191	1.138397	1.460049	3.045434	2.410779	380.629974	18.079699	13.752972	28.843550	76478.000000	69.620850	1.842739	9998.000000		1
752.435120	70.473312	2.508548	1.295330	1.183710	1.446419	2.876469	1.848025	322.513641	19.739199	15.265460	27.952372	76492.000000	25.512371	1.406751	3540.852539		1
948.474121	81.517372	2.512876	1.379830	1.271311	1.428204	2.977026	1.911250	325.743774	23.978962	18.677172	26.804260	76538.000000	27.433178	1.438276	3585.921387		1
430.865509	107.484116	2.121911	1.060379	0.998137	1.080320	2.634342	2.031344	132.406921	11.491568	9.957200	12.031505	76554.000000	12.353998	1.091807	3453.690674		1
516.276611	256.211731	2.374511	1.164020	0.914272	1.308830	2.712883	2.408599	236.870621	14.588811	8.208662	20.362465	76576.000000	22.012251	1.342664	7334.096191		1
1072.800293	177.581436	2.517643	1.384382	1.409002	1.678671	3.030519	2.249398	329.339294	24.231623	25.644932	47.716763	76604.000000	48.651123	1.687093	3619.276611		1
867.627808	209.406754	2.642304	1.427126	1.425065	1.730100	2.938334	2.320991	438.838043	26.737822	26.611212	53.715569	76632.000000	52.980297	1.724114	4227.217285		1
652.487854	196.453217	2.653265	1.467872	1.526375	1.503214	2.814572	2.293259	450.054260	29.367836	33.602768	31.857704	76646.000000	37.334339	1.572109	5039.498047		1
793.140625	176.395386	2.430295	1.285935	1.204904	1.334639	2.899350	2.246487	269.336426	19.316807	16.028910	21.609236	76682.000000	23.213089	1.365733	3725.241699		1
1478.451050	213.391312	2.700731	1.537107	1.488709	1.747940	3.169807	2.329177	502.031433	34.443478	30.811209	55.967987	76737.000000	86.612160	1.937579	9998.000000		1
612.568420	180.460281	2.648441	1.406628	1.299921	1.566694	2.787155	2.256382	445.082520	25.505186	19.948977	36.871738	76780.000000	32.529613	1.512279	5042.782715		1
1679.610962	304.102600	2.868387	1.672305	1.609874	1.834119	3.225209	2.483020	738.562500	47.022469	40.726204	68.252594	76795.000000	67.954163	1.832216	4301.611328		1
689.663330	195.415024	2.501198	1.358021	1.169003	1.452874	2.838637	2.290958	317.101501	22.804541	14.757185	28.370930	76842.000000	29.506828	1.469923	4345.519531		1
731.030151	246.753830	2.616075	1.442282	1.319767	1.531347	2.863935	2.392264	413.118835	27.687414	20.881760	33.989704	76865.000000	70.285690	1.846867	9998.000000		1
794.523254	205.883057	2.691753	1.494967	1.390186	1.589767	2.900107	2.313621	491.759399	31.258396	24.557629	38.883678	76913.000000	38.975601	1.590793	4181.367676		1
1381.780273	315.619385	2.788429	1.625101	1.443946	1.678562	3.140439	2.499164	614.367981	42.179440	27.793701	47.704746	76929.000000	50.971653	1.707329	4104.562988		1
790.869568	204.979019	2.488224	1.353490	1.432355	1.644064	2.898105	2.311709	307.768402	22.567850	27.061712	44.061974	76979.000000	53.197266	1.725889	6135.877441		1
1090.058716	202.801254	2.754555	1.571819	1.382772	1.511484	3.037450	2.307071	568.269714	37.309502	24.141947	32.470112	77015.000000	31.712460	1.501230	3607.549561		1
660.471436	185.923416	2.587787	1.387846	1.217122	1.547961	2.819854	2.269334	387.067688	24.425631	16.486238	35.315174	77070.000000	36.091393	1.557404	4123.024414		1
1060.696777	315.366089	2.708909	1.534848	1.354561	1.639933	3.025591	2.498815	511.574951	34.264805	22.623549	43.644855	77113.000000	65.481400	1.816118	8608.478516		1
367.532837	97.595474	2.138496	0.954956	0.946601	0.978404	2.565296	1.989430	137.561096	9.014794	8.843027	9.514885	77144.000000	9.286337	0.967844	4200.577148		1
1722.443970	317.620300	2.982487	1.800117	1.741429	1.962387	3.236145	2.501908	960.478027	63.112705	55.135265	91.703758	77203.000000	133.837967	2.126579	8475.160156		1
1618.803223	254.895569	2.922143	1.718179	1.700079	1.877305	3.209194	2.406362	835.877625	52.261215	50.127815	75.388443	77231.000000	79.929985	1.902710	4190.342285		1
962.515137	501.806000	2.987516	1.811664	1.637525	1.892156	2.983407	2.700536	971.663879	64.813332	43.403534	78.010994	77251.000000	75.323303	1.876929	3826.057617		1
1273.297607	333.165314	2.999033	1.841101	1.752040	1.989645	3.104930	2.522660	997.775879	69.358780	56.498943	97.643982	77338.000000	135.529099	2.132033	6575.665039		1
805.617920	111.391045	2.575863	1.427084	1.421851	1.549278	2.906129	2.046850	376.585327	26.735228	26.415049	35.422417	77411.000000	41.167652	1.614556	4655.571777		1
729.633484	254.187027	2.572916	1.389784	1.325527	1.584308	2.863105	2.405153	374.037811	24.534870	21.160532	38.397923	77426.000000	35.743347	1.553195	4456.732422		1
743.144104	113.151527	2.471234	1.297801	1.282302	1.433330	2.871073	2.053660	295.960510	19.851873	19.155899	27.122522	77440.000000	26.122515	1.417015	4122.386719		1
351.326263	90.142838	2.353695	1.152651	1.119765	1.432333	2.545711	1.954931	225.784958	14.211857	13.175423	27.060354	77509.000000	33.999760	1.531476	6566.407715		1
450.219574	104.099960	2.289776	1.136561	1.018253	1.299056	2.653424	2.017451	194.884064	13.694958	10.429260	19.909288	77537.000000	25.195734	1.401327	5949.459961		1
2233.846680	312.578613	3.025211	1.855807	1.730336	2.011382	3.349053	2.494959	1059.767700	71.747513	53.744793	102.655502	77570.000000	163.919067	2.214629	9998.000000		1
1747.567627	481.620483	3.024635	1.841943	1.729338	1.943816	3.242434	2.682705	1058.364258	69.493256	53.621418	87.864944	77601.000000	144.221558	2.159030	9998.000000		1
646.458740	203.033920	2.661909	1.506858	1.404672	1.509222	2.810541	2.307569	459.101868	32.126095	25.390554	32.301456	77625.000000	31.687452	1.500887	4847.117188		1
402.661957	153.656372	2.199971	1.065556	1.057504	1.131371	2.604941	2.186551	158.478760	11.629356	11.415746	13.532293	77668.000000	14.138227	1.150395	5427.788574		1
824.916748	214.836243	2.565410	1.399463	1.457068	1.557007	2.916410	2.332108	367.629059	25.087824	28.646269	36.058418	77693.000000	76.513382	1.883737	9998.000000		1
1110.901245	191.639572	2.795068	1.619095	1.453748	1.698097	3.045676	2.282485	623.832886	41.600136	28.428106	49.899551	77769.000000	77.213020	1.887691	9998.000000		1
672.293274	188.801727	2.522937	1.288685	1.159839	1.478226	2.827559	2.276006	333.378204	19.439503	14.449025	30.076426	77812.000000	32.632858	1.513655	3548.475830		1
1017.657349	209.049088	2.823667	1.636047	1.274485	1.471588	3.007601	2.320248	666.294983	43.256081	18.814161	29.620176	77832.000000	36.446693	1.561658	6149.511719		1
1192.999878	199.963303	2.749852	1.536819	1.488172	1.712767	3.076640	2.300950	562.150085	34.420681	30.773159	51.613953	77860.000000	107.490746	2.031371	9998.000000		1
679.665466	270.814362	2.740937	1.561033	1.435972	1.647790	2.832295	2.432672	550.727234	36.394287	27.288021	44.441605	77924.000000	52.286930	1.718393	4966.914062		1
761.725342	396.552826	2.891069	1.734433	1.575173	1.801599	2.881799	2.598301	778.160767	54.254108	37.598736	63.328434	77975.000000	83.080757	1.919500	6488.909668		1
458.097870	151.829056	2.482896	1.278310	1.322421	1.446759	2.660958	2.181355	304.015961	18.980619	21.009766	27.974253	78028.000000	32.151009	1.507195	4482.682129		1
1077.236450	197.589981	2.722277	1.520810	1.507907	1.662660	3.032311	2.295765	527.566650	33.174946	32.203796	45.989666	78083.000000	45.715157	1.660060	4084.966064		1
692.213440	244.494507	2.758352	1.586790	1.527189	1.767243	2.840240	2.388269	573.259827	38.618004	33.665775	58.511761	78107.000000	56.177254	1.749560	3716.369141		1
1029.119385	307.248627	2.674197	1.499793	1.443615	1.634151	3.012466	2.487490	472.277344	31.607679	27.772499	43.067623	78187.000000	75.177437	1.876088	9998.000000		1
853.539856	218.546768	2.762513	1.569197	1.449201	1.579838	2.931224	2.339544	578.779419	37.084873	28.132006	38.004757	78237.000000	39.452309	1.596072	3748.161621		1
792.716125	196.308029	2.646367	1.488002	1.261858	1.534421	2.899118	2.292938	442.962616	30.761101	18.275023	34.231106	78267.000000	39.870129	1.600648	4556.001465		1
1111.130859	242.424118	2.627660	1.445753	1.429931	1.538889	3.045765	2.384576	424.287628	27.909569	26.911066	34.585060	78323.000000	37.160057	1.570076	3611.743896		1
289.249451	107.225067	2.157951	0.954627	0.770892	1.111994	2.461272	2.030296	143.863632	9.007967	5.900542	12.941769	78359.000000	18.955935	1.277745	9998.000000		1
1122.715088	305.337128	2.783787	1.646423	1.555319	1.737475	3.050270	2.484780	607.837524	44.301979	35.918594	54.635452	78406.000000	87.801941	1.943504	9362.335938		1
535.850281	76.010910	2.500709	1.339278	1.247913	1.424964	2.729043	1.880876	316.744049	21.841253	17.697554	26.605064	78418.000000	22.881195	1.359479	3603.865479		1
1610.248779	302.538483	2.916597	1.715075	1.647326	1.808582	3.206893	2.480781	825.271606	51.888931	44.394131	64.354927	78449.000000	64.872963	1.812064	3572.465088		1
437.864685	124.111656	2.112428	1.052189	0.921215	1.001382	2.641340	2.093812	129.547134	11.276878	8.340941	10.031864	78480.000000	8.705610	0.939799	4739.527344		1
898.464783	193.056992	2.592614	1.413631	1.394342	1.481696	2.953501	2.285686	391.394226	25.919750	24.793760	30.317707	78510.000000	57.838131	1.762214	9998.000000		1
395.508636	85.186775	2.287754	1.204140	1.111852	1.376981	2.597156	1.930372	193.978592	16.000721	12.937536	23.822128	78603.000000	46.200912	1.664651	9998.000000		1
1941.568970	335.513977	3.032511	1.845603	1.773443	1.972410	3.288153	2.525711	1077.732178	70.081383	59.353107	93.844658	78660.000000	136.116455	2.133911	9998.000000		1
1320.077393	224.899765	2.643802	1.497753	1.428906	1.565905	3.120600	2.351989	440.354004	31.459549	26.847622	36.804863	78710.000000	48.877701	1.689111	7805.461426		1
1011.968933	238.820114	2.579922	1.303070	1.360104	1.619892	3.005167	2.378071	380.121368	20.094152	22.914181	41.676598	78741.000000	147.371536	2.168414	9998.000000		1
634.971985	152.457642	2.681761	1.512158	1.382116	1.536556	2.802755	2.183149	480.574707	32.520538	24.105492	34.399799	78786.000000	49.291351	1.692771	6757.150879		1
702.903259	158.153427	2.619152	1.461209	1.350544	1.475294	2.846895	2.199079	416.056458	28.920729	22.415289	29.874035	78814.000000	35.049248	1.544679	3983.210938		1
689.362549	126.496483	2.331196	1.164746	1.141823	1.330353	2.838448	2.102078	214.385696	14.613207	13.861894	21.396982	78844.000000	19.957359	1.300103	4681.082031		1
288.055939	83.431129	1.886527	0.839402	1.009585	1.136691	2.459477	1.921328	77.006424	6.908787	10.223156	13.699070	78873.000000	18.485291	1.266826	8629.122070		1
931.064331	496.752808	3.117597	1.902830	1.863609	2.093889	2.968980	2.696140	1310.983887	79.952065	73.048103	124.133461	78896.000000	130.331268	2.115049	4931.000977		1
917.146301	141.644394	2.601196	1.412211	1.375649	1.526956	2.962439	2.151199	399.205353	25.835144	23.749180	33.647766	78910.000000	33.214031	1.521322	3444.240234		1
1119.203247	294.684296	2.761918	1.560754	1.491129	1.644459	3.048909	2.469357	577.986755	36.370892	30.983416	44.102100	78932.000000	44.958073	1.652808	3784.517822		1
410.646210	209.850464	2.397082	1.191390	0.592239	0.911539	2.613468	2.321910	249.506668	15.537804	3.910563	8.157155	78943.000000	9.526037	0.978912	5666.155762		1
777.464844	78.774208	2.439271	1.280984	1.061007	1.232270	2.890681	1.896384	274.960754	19.097845	11.508177	17.071413	79001.000000	19.524559	1.290581	5175.638184		1
1278.546753	199.567108	2.752266	1.565381	1.489643	1.697504	3.106717	2.300089	565.283508	36.760502	30.877529	49.831516	79056.000000	56.972225	1.755663	4460.335449		1
985.366821	374.080536	2.839881	1.630050	1.574076	1.791144	2.993598	2.572965	691.642151	42.662880	37.503868	61.822174	79117.000000	76.500481	1.883664	5928.035645		1
768.897705	117.467911	2.662750	1.515382	1.456299	1.682408	2.885869	2.069919	459.991302	32.762859	28.595562	48.129135	79170.000000	51.107956	1.708488	4056.982910		1
502.002777	157.501450	2.403119	1.223045	1.120370	1.383385	2.700706	2.197284	252.999100	16.712626	13.193789	24.176004	79220.000000	46.528072	1.667715	9998.000000		1
2103.894531	1342.078125	3.282669	2.103921	2.026845	2.237291	3.323024	3.127778	1917.207031	127.034424	106.376411	172.699478	79316.000000	165.029419	2.217561	2969.318115		0
1638.595825	316.431122	2.939747	1.766940	1.610228	1.846085	3.214472	2.500279	870.456726	58.470913	40.759426	70.159325	79340.000000	76.048996	1.881094	4110.910156		1
382.327515	150.544235	2.209767	1.085016	1.055774	1.188030	2.582436	2.177664	162.093857	12.162307	11.370348	15.418062	79396.000000	17.164312	1.234626	5954.395508		1
556.492310	128.260071	2.397816	1.283282	1.286250	1.427411	2.745459	2.108092	249.928528	19.199141	19.330822	26.755390	79414.000000	55.973976	1.747986	9998.000000		1
858.146179	185.171295	2.519994	1.412574	1.429097	1.479955	2.933561	2.267574	331.126862	25.856745	26.859440	30.196367	79443.000000	85.321007	1.931056	9998.000000		1
675.023499	167.792969	2.664311	1.449164	1.181771	1.420392	2.829319	2.224774	461.648438	28.129610	15.197463	26.326410	79467.000000	45.867737	1.661507	9998.000000		1
749.061218	231.560608	2.615280	1.498189	1.370512	1.638854	2.874517	2.364665	412.363586	31.491171	23.469969	43.536572	79522.000000	43.272099	1.636208	4282.259766		1
667.345886	186.228653	2.671668	1.499678	1.361959	1.551526	2.824351	2.270046	469.535065	31.599335	23.012241	35.606243	79538.000000	84.106781	1.924831	9998.000000		1
1714.798950	524.584778	3.038952	1.856957	1.710814	1.921493	3.234213	2.719816	1093.834595	71.937729	51.382332	83.462875	79627.000000	86.646744	1.937752	3881.617676		1
366.178741	93.966476	2.159284	0.983046	0.851146	1.027477	2.563693	1.972973	144.305954	9.617139	7.098163	10.653133	79699.000000	12.518505	1.097552	4634.484863		1
3885.208740	717.261841	3.259261	2.086730	2.001962	2.207768	3.589414	2.855678	1816.607422	122.103951	100.452797	161.349731	79787.000000	157.617950	2.197606	3256.677246		1
1994.545654	483.643066	3.043763	1.841705	1.725227	1.993041	3.299844	2.684525	1106.019897	69.455246	53.116138	98.410469	79817.000000	91.222725	1.960103	4611.898438		1
612.764404	176.806931	2.429091	1.244627	1.101898	1.442502	2.787293	2.247499	268.590820	17.564156	12.644389	27.701389	79838.000000	28.662361	1.457312	4201.226562		1
1255.122314	280.501312	2.843019	1.671230	1.590989	1.853268	3.098686	2.447935	696.657715	46.906200	38.993240	71.329277	79928.000000	112.259094	2.050221	9362.565430		1
513.236084	115.777344	2.494783	1.280044	1.252431	1.305453	2.710317	2.063624	312.451782	19.056520	17.882616	20.204712	79985.000000	26.620054	1.425209	5537.082520		1
547.430420	131.701523	2.464675	1.294004	1.163932	1.412259	2.738329	2.119591	291.524597	19.679028	14.585856	25.837980	80018.000000	29.514412	1.470034	3682.720947		1
927.892029	219.753891	2.788195	1.655423	1.552740	1.732888	2.967497	2.341937	614.037231	45.229610	35.705940	54.061539	80055.000000	52.637058	1.721292	3907.410156		1
617.987854	146.150665	2.578749	1.384448	1.368260	1.541760	2.790980	2.164801	379.095703	24.235296	23.348551	34.814526	80089.000000	38.319477	1.583420	4630.060547		1
480.733459	116.484016	2.451681	1.279497	1.213445	1.429678	2.681904	2.066266	282.931122	19.032564	16.347252	26.895376	80110.000000	29.906347	1.475763	3899.672363		1
964.210754	220.561813	2.762291	1.579823	1.592547	1.755354	2.984172	2.343530	578.484070	38.003441	39.133343	56.931713	80136.000000	97.219299	1.987752	9998.000000		1
612.721008	106.866325	2.575200	1.387627	1.330707	1.360352	2.787263	2.028841	376.010376	24.413332	21.414469	22.927237	80170.000000	25.685484	1.409688	4953.375488		1
4120.998047	880.710938	3.378494	2.185235	2.065896	2.283248	3.615002	2.944833	2390.529053	153.191574	116.384758	191.976471	80203.000000	228.153397	2.358227	5264.235840		1
[truncated: 3,001 more rows]
