# Supplementary material for: Distinct elongation stalls during translation are linked with distinct pathways for mRNA degradation
Source: eLife. 2022 Jul 27;11:e76038. doi: 10.7554/eLife.76038 (PMC9352352; doi:10.7554/eLife.76038)
Supplement: Figure 2—source data 1. [file elife-76038-fig2-data1.zip]

Archive with 56 entries (52 files):
- S2B_northern_blot_images/
- __MACOSX/._S2B_northern_blot_images
- S2B_northern_blot_images/annotated_scr1_rep_3.tif
- __MACOSX/S2B_northern_blot_images/._annotated_scr1_rep_3.tif
- S2B_northern_blot_images/raw_image_his3_reps_1-3.gel
- __MACOSX/S2B_northern_blot_images/._raw_image_his3_reps_1-3.gel
- S2B_northern_blot_images/raw_image_scr1_reps_1-3.gel
- __MACOSX/S2B_northern_blot_images/._raw_image_scr1_reps_1-3.gel
- S2B_northern_blot_images/annotated_his3_rep_3.tif
- __MACOSX/S2B_northern_blot_images/._annotated_his3_rep_3.tif
- S2B_northern_blot_images/annotated_his3_reps_1-2.tif
- __MACOSX/S2B_northern_blot_images/._annotated_his3_reps_1-2.tif
- S2B_northern_blot_images/annotated_scr1_reps_1-2.tif
- __MACOSX/S2B_northern_blot_images/._annotated_scr1_reps_1-2.tif
- S2C_northern_blot_images/
- __MACOSX/._S2C_northern_blot_images
- S2C_northern_blot_images/raw_image_gfp_reps_1-3.gel
- __MACOSX/S2C_northern_blot_images/._raw_image_gfp_reps_1-3.gel
- S2C_northern_blot_images/annotated_gfp_reps_1-3.tif
- __MACOSX/S2C_northern_blot_images/._annotated_gfp_reps_1-3.tif
- S2C_northern_blot_images/raw_image_rfp_reps_1-3.gel
- __MACOSX/S2C_northern_blot_images/._raw_image_rfp_reps_1-3.gel
- S2C_northern_blot_images/annotated_rfp_reps_1-3.tif
- __MACOSX/S2C_northern_blot_images/._annotated_rfp_reps_1-3.tif
- S2E_northern_blot_images/
- __MACOSX/._S2E_northern_blot_images
- S2E_northern_blot_images/annotated_scr1_rep_3.tif
- __MACOSX/S2E_northern_blot_images/._annotated_scr1_rep_3.tif
- S2E_northern_blot_images/raw_image_his3_reps_1-3.gel
- __MACOSX/S2E_northern_blot_images/._raw_image_his3_reps_1-3.gel
- S2E_northern_blot_images/raw_image_scr1_reps_1-3.gel
- __MACOSX/S2E_northern_blot_images/._raw_image_scr1_reps_1-3.gel
- S2E_northern_blot_images/annotated_his3_rep_3.tif
- __MACOSX/S2E_northern_blot_images/._annotated_his3_rep_3.tif
- S2E_northern_blot_images/annotated_his3_reps_1-2.tif
- __MACOSX/S2E_northern_blot_images/._annotated_his3_reps_1-2.tif
- S2E_northern_blot_images/annotated_scr1_reps_1-2.tif
- __MACOSX/S2E_northern_blot_images/._annotated_scr1_reps_1-2.tif
- S2F_flow_cytometry_data/
- __MACOSX/._S2F_flow_cytometry_data
- S2F_flow_cytometry_data/list_mode_data.EAP1_HEL2_CGA.CSV
- __MACOSX/S2F_flow_cytometry_data/._list_mode_data.EAP1_HEL2_CGA.CSV
- S2F_flow_cytometry_data/list_mode_data.HEL2_CGA.CSV
- __MACOSX/S2F_flow_cytometry_data/._list_mode_data.HEL2_CGA.CSV
- S2F_flow_cytometry_data/list_mode_data.EAP1_HEL2_OPT.CSV
- __MACOSX/S2F_flow_cytometry_data/._list_mode_data.EAP1_HEL2_OPT.CSV
- S2F_flow_cytometry_data/list_mode_data.HEL2_OPT.CSV
- __MACOSX/S2F_flow_cytometry_data/._list_mode_data.HEL2_OPT.CSV
- S2F_flow_cytometry_data/list_mode_data.EAP1_OPT.CSV
- __MACOSX/S2F_flow_cytometry_data/._list_mode_data.EAP1_OPT.CSV
- S2F_flow_cytometry_data/list_mode_data.WT_CGA.CSV
- __MACOSX/S2F_flow_cytometry_data/._list_mode_data.WT_CGA.CSV
- S2F_flow_cytometry_data/list_mode_data.EAP1_CGA.CSV
- __MACOSX/S2F_flow_cytometry_data/._list_mode_data.EAP1_CGA.CSV
- S2F_flow_cytometry_data/list_mode_data.WT_OPT.CSV
- __MACOSX/S2F_flow_cytometry_data/._list_mode_data.WT_OPT.CSV
