# Supplementary material for: Distinct elongation stalls during translation are linked with distinct pathways for mRNA degradation
Source: eLife. 2022 Jul 27;11:e76038. doi: 10.7554/eLife.76038 (PMC9352352; doi:10.7554/eLife.76038)
Supplement: Figure 2—source data 1. [file elife-76038-fig2-data1.zip › S2F_flow_cytometry_data/list_mode_data.EAP1_HEL2_CGA.CSV]

FSC-HLin	SSC-HLin	BLU-V-HLin	GRN-V-HLin	YEL-V-HLin	ORG-V-HLin	GRN-B-HLin	YEL-B-HLin	RED-B-HLin	NIR-B-HLin	YEL-G-HLin	ORG-G-HLin	RED-G-HLin	NIR-G-HLin	BLU-V-ALin	BLU-V-W	FSC-HLog	SSC-HLog	BLU-V-HLog	GRN-V-HLog	YEL-V-HLog	ORG-V-HLog	GRN-B-HLog	YEL-B-HLog	RED-B-HLog	NIR-B-HLog	YEL-G-HLog	ORG-G-HLog	RED-G-HLog	NIR-G-HLog	BLU-V-ALog	BLU-V-WLog	TIME		P01.R1
34603.859375	14559.206055	3.052901	1.773150	7111.779785	99998.000000	887.453735	728.502441	491.276581	228.458786	211.951538	720.811584	1022.062012	512.341614	3.466901	99998.000000	4.539124	4.163138	0.484713	0.248745	3.851978	4.999991	2.948146	2.862431	2.691326	2.358808	2.326236	2.857822	3.009477	2.709560	0.539941	4.999991	1716.000000		1
25613.322266	15355.816406	3.472290	2.510163	5611.115723	99998.000000	670.287598	570.883301	357.124695	167.983582	166.552734	623.692322	806.434692	513.319153	3.832579	0.000000	4.408466	4.186273	0.540616	0.399702	3.749049	4.999991	2.826261	2.756547	2.552820	2.225267	2.221552	2.794971	2.906569	2.710387	0.583491	0.000000	1799.000000		1
22594.054688	1896.548706	1.800903	3.025148	1601.191284	37141.671875	242.690247	163.092773	125.267639	64.456306	47.933636	186.088211	246.140945	159.870270	2.538189	99998.000000	4.353994	3.277964	0.255490	0.480747	3.204443	4.569861	2.385052	2.212435	2.097839	1.809265	1.680640	2.269719	2.391184	2.203768	0.404524	4.999991	2610.000000		1
22321.812500	5841.637207	3.842339	2.362144	2571.461914	71528.835938	349.082306	265.041168	230.423126	81.626564	57.012161	329.334045	389.519379	254.460876	3.207096	0.000000	4.348730	3.766535	0.584596	0.373306	3.410180	4.854481	2.542928	2.423313	2.362526	1.911831	1.755967	2.517637	2.590529	2.405621	0.506112	0.000000	3183.000000		1
726.164978	1583.974731	1.837908	2.541001	124.086563	7483.370605	5.991704	16.319145	15.844250	33.168694	14.459651	11.104544	22.048733	45.460476	0.258321	0.000000	2.861035	3.199748	0.264324	0.405005	2.093725	3.874097	0.777550	1.212697	1.199872	1.520728	1.160158	1.045501	1.343384	1.657634	0.000000	0.000000	3326.000000		0
17223.039062	5540.075195	1.745396	3.595639	1963.055664	53389.792969	312.589355	201.226288	140.939194	71.107933	42.003605	211.470474	307.260651	119.396194	0.157872	0.000000	4.236110	3.743516	0.241894	0.555776	3.292933	4.727458	2.494974	2.303685	2.149032	1.851918	1.623287	2.325250	2.487507	2.076990	0.000000	0.000000	3559.000000		1
12551.350586	3590.609863	3.040566	2.374479	818.001770	19034.451172	107.394287	84.617790	23.695448	58.665047	29.320189	76.874527	110.527367	68.446663	0.972005	0.000000	4.098691	3.555168	0.482955	0.375568	2.912754	4.279541	2.030981	1.927462	1.374665	1.768379	1.467167	1.885782	2.043470	1.835352	0.000000	0.000000	4482.000000		1
52927.121094	43408.191406	4.841470	6.654708	22729.710938	99998.000000	2812.585693	2335.669922	2122.586670	1114.086914	862.287354	3535.845703	4610.506836	2577.095947	5.549478	99998.000000	4.723678	4.637572	0.684977	0.823129	4.356594	4.999991	3.449106	3.368412	3.326865	3.046919	2.935652	3.548493	3.663749	3.411131	0.744252	4.999991	4554.000000		1
25403.763672	14157.802734	4.801381	2.744528	5035.597168	99998.000000	690.825317	513.507263	451.255829	188.968430	154.674164	773.179626	1010.470276	523.840881	2.705778	0.000000	4.404898	4.150996	0.681366	0.438468	3.702051	4.999991	2.839368	2.710546	2.654423	2.276389	2.189418	2.888280	3.004524	2.719199	0.432292	0.000000	5631.000000		1
25853.443359	10698.569336	2.806202	4.616357	3279.105957	65839.687500	437.150818	333.555695	196.523590	103.373093	75.119873	301.981293	391.677979	189.128784	1.355569	0.000000	4.412519	4.029325	0.448119	0.664299	3.515755	4.818488	2.640631	2.523168	2.293415	2.014407	1.875755	2.479980	2.592929	2.276758	0.132122	0.000000	5842.000000		1
34288.851562	9569.926758	4.015028	4.437500	4854.569336	99998.000000	650.792236	493.712738	302.530182	123.984802	150.597473	473.461823	666.957214	370.628387	4.166474	99998.000000	4.535153	3.980909	0.603689	0.647138	3.686151	4.999991	2.813442	2.693474	2.480769	2.093369	2.177818	2.675285	2.824098	2.568939	0.619769	4.999991	7015.000000		1
16512.191406	2373.661621	1.958174	2.534833	1601.792603	37506.488281	225.470642	163.296295	142.243622	76.384209	40.437065	166.990616	222.519501	145.857758	1.606346	0.000000	4.217805	3.375419	0.291851	0.403949	3.204606	4.574106	2.353090	2.212976	2.153033	1.883004	1.606780	2.222692	2.347368	2.163929	0.205839	0.000000	7232.000000		1
20594.714844	5127.600586	2.615010	3.978023	1806.133423	46069.000000	233.053558	184.876312	142.178864	40.498741	63.047039	214.430862	306.591461	192.490051	0.750983	99998.000000	4.313756	3.709914	0.417473	0.599667	3.256750	4.663409	2.367456	2.266881	2.152835	1.607442	1.799665	2.331287	2.486560	2.284408	0.000000	4.999991	8117.000000		1
33229.328125	12882.405273	2.541001	3.552467	4855.605469	99998.000000	671.403931	493.302612	358.515472	209.626389	124.502869	498.153320	679.276733	355.514984	3.475089	99998.000000	4.521522	4.109997	0.405005	0.550530	3.686243	4.999991	2.826984	2.693113	2.554508	2.321446	2.095179	2.697363	2.832047	2.550858	0.540966	4.999991	8597.000000		1
13841.805664	9849.714844	4.523845	2.041435	4161.604004	88772.992188	546.722229	426.996063	266.018738	101.217560	109.198273	338.039429	495.180603	225.902359	1.067398	0.000000	4.141193	3.993424	0.655508	0.309936	3.619261	4.948281	2.737767	2.630424	2.424912	2.005256	2.038216	2.528967	2.694764	2.353921	0.028326	0.000000	9852.000000		1
374.976471	299.680817	1.492530	3.034399	295.058289	5846.321289	5.772759	28.990229	56.278233	60.786659	10.197924	13.065801	44.939323	43.869267	0.605269	0.000000	2.574004	2.476659	0.173923	0.482073	2.469908	3.766883	0.761383	1.462252	1.750340	1.783808	1.008512	1.116136	1.652627	1.642160	0.000000	0.000000	11372.000000		0
12976.536133	8143.975098	3.379778	3.089906	1453.526367	39928.992188	158.312973	146.887726	101.886726	63.364662	62.285355	174.471771	230.666748	181.515030	1.854381	0.000000	4.113159	3.910836	0.528888	0.489945	3.162423	4.601288	2.199517	2.166986	2.008118	1.801847	1.794386	2.241725	2.362985	2.258913	0.268199	0.000000	12652.000000		1
32281.412109	10488.307617	3.743659	3.937934	4171.132812	97119.289062	616.692261	427.326019	267.014771	110.188156	106.675774	458.638306	662.103394	321.627777	3.553062	0.000000	4.508953	4.020705	0.573296	0.595268	3.620254	4.987306	2.790068	2.630759	2.426535	2.042135	2.028066	2.661470	2.820926	2.507354	0.550603	0.000000	12824.000000		1
29871.789062	9279.318359	4.076703	3.059069	4219.103516	99998.000000	627.454468	431.815948	297.509857	186.297913	94.004692	477.846893	624.256653	393.762604	2.255876	99998.000000	4.475261	3.967516	0.610309	0.485589	3.625220	4.999991	2.797582	2.635299	2.473501	2.270208	1.973150	2.679289	2.795363	2.595234	0.353315	4.999991	12923.000000		1
15052.428711	7505.671875	2.895631	4.175382	2236.826904	48678.316406	290.469696	229.794037	115.772804	105.396027	55.911266	240.627213	299.930603	201.732025	2.095047	0.000000	4.177607	3.875390	0.461743	0.620696	3.349632	4.687335	2.463101	2.361339	2.063607	2.022824	1.747499	2.381345	2.477021	2.304775	0.321194	0.000000	13045.000000		1
15604.393555	1439.245605	1.578874	2.701355	863.082947	25939.599609	132.070358	86.850418	76.683334	73.571838	25.533358	107.582397	140.541397	87.621353	0.551973	0.000000	4.193247	3.158135	0.198348	0.431582	2.936053	4.413963	2.120805	1.938772	1.884701	1.866712	1.407108	2.031741	2.147804	1.942610	0.000000	0.000000	13081.000000		1
28244.931641	3959.680908	2.001346	3.990358	2721.149658	54323.152344	355.996063	277.385376	157.717819	139.255478	63.164223	184.564850	258.179871	171.508301	2.864904	0.000000	4.450941	3.597660	0.301322	0.601012	3.434752	4.734985	2.551445	2.443084	2.197881	2.143812	1.800471	2.266149	2.411922	2.234285	0.457110	0.000000	13642.000000		1
16340.161133	3793.168213	4.070535	2.238794	1198.094238	29723.216797	176.661224	121.792259	78.410225	44.843727	26.230282	132.970810	180.059509	108.128212	0.165991	99998.000000	4.213256	3.579002	0.609652	0.350014	3.078491	4.473096	2.247141	2.085620	1.894373	1.651702	1.418803	2.123756	2.255416	2.033939	0.000000	4.999991	14284.000000		1
19533.242188	4573.369629	2.880212	5.513725	1983.220215	49277.800781	261.692230	197.226685	169.121490	83.927032	66.306549	213.897369	325.920349	182.036179	0.591548	99998.000000	4.290774	3.660236	0.459424	0.741445	3.297371	4.692651	2.417791	2.294966	2.228199	1.923902	1.821556	2.330205	2.513112	2.260158	0.000000	4.999991	14872.000000		1
50647.609375	10111.018555	2.032184	3.941018	7634.051270	99998.000000	1117.355713	782.797852	617.860962	261.093994	228.344681	1166.818848	1466.595337	848.718933	2.144541	0.000000	4.704559	4.004795	0.307963	0.595608	3.882755	4.999991	3.048192	2.893650	2.790891	2.416797	2.358591	3.067003	3.166310	2.928764	0.331334	0.000000	14974.000000		1
16412.015625	13982.195312	1.918085	2.901798	4467.196289	99998.000000	593.851013	458.188080	265.075104	151.923477	107.255516	463.615448	597.967773	354.623779	2.703018	0.000000	4.215162	4.145576	0.282868	0.462667	3.650035	4.999991	2.773678	2.661044	2.423369	2.181625	2.030420	2.666158	2.776678	2.549768	0.431849	0.000000	15779.000000		1
39818.542969	17734.488281	3.157748	5.242356	9304.118164	99998.000000	1212.985596	954.050171	773.423279	437.110718	311.127655	1312.032104	1686.647827	1008.286987	6.382282	99998.000000	4.600085	4.248819	0.499378	0.719526	3.968675	4.999991	3.083856	2.979571	2.888417	2.640591	2.492939	3.117944	3.227024	3.003584	0.804976	4.999991	16078.000000		1
17240.742188	7385.884277	3.632644	3.398280	2311.249756	49482.277344	343.155365	238.197235	207.116226	126.753998	46.641548	226.994003	297.349518	202.435120	2.944565	99998.000000	4.236556	3.868402	0.560223	0.531259	3.363847	4.694450	2.535491	2.376937	2.316214	2.102962	1.668773	2.356014	2.473267	2.306286	0.469021	4.999991	16541.000000		1
23944.941406	3918.241699	2.285050	4.298732	2341.828125	50186.550781	294.407623	236.627609	191.500183	88.173340	50.810764	221.286011	309.366852	170.447495	2.360841	99998.000000	4.379214	3.593091	0.358896	0.633340	3.369555	4.700587	2.468949	2.374065	2.282169	1.945337	1.705956	2.344954	2.490474	2.231591	0.373067	4.999991	17215.000000		1
20275.587891	3637.186523	3.052901	4.274062	1838.882812	34124.261719	253.504913	188.524368	110.872742	74.947189	29.218424	134.167313	183.729156	109.691673	1.821803	99998.000000	4.306973	3.560766	0.484713	0.630841	3.264554	4.533063	2.403986	2.275367	2.044825	1.874755	1.465657	2.127647	2.264178	2.040174	0.260501	4.999991	18091.000000		1
15933.564453	10149.691406	2.479326	3.629560	4524.365723	99998.000000	554.776917	464.037933	267.810364	148.787308	136.341339	471.571503	611.866211	413.150055	3.132894	0.000000	4.202313	4.006453	0.394334	0.559854	3.655558	4.999991	2.744118	2.666553	2.427827	2.172566	2.134628	2.673548	2.786656	2.616108	0.495946	0.000000	18245.000000		1
16038.861328	3963.640381	1.905751	4.496091	1116.637207	39590.585938	174.018463	112.192581	115.134468	50.209435	33.865620	178.227768	234.302475	162.247833	0.528520	99998.000000	4.205173	3.598094	0.280066	0.652835	3.047912	4.597592	2.240595	2.049964	2.061205	1.700785	1.529759	2.250975	2.369777	2.210179	0.000000	4.999991	19193.000000		1
36455.710938	9389.003906	3.179335	2.689020	3514.697510	91173.015625	562.458557	359.755127	268.408630	125.918304	95.293694	462.637909	592.978271	361.204498	0.943880	99998.000000	4.561766	3.972620	0.502336	0.429594	3.545888	4.959867	2.750091	2.556007	2.428797	2.100089	1.979064	2.665241	2.773039	2.557753	0.000000	4.999991	19265.000000		1
22368.583984	5567.252441	4.045865	2.226459	2731.335205	69446.453125	387.080139	272.158447	231.206390	57.598072	72.113228	302.705963	433.061768	259.647705	0.663717	99998.000000	4.349638	3.745641	0.607011	0.347615	3.436375	4.841650	2.587801	2.434822	2.364000	1.760408	1.858015	2.481021	2.636550	2.414385	0.000000	4.999991	20721.000000		1
11108.511719	4802.213867	4.064368	3.410615	1343.415405	31471.195312	190.538055	136.677475	83.816017	73.584175	36.459042	117.780319	159.330612	72.221161	2.300231	0.000000	4.045656	3.681442	0.608993	0.532833	3.128210	4.497913	2.279982	2.135697	1.923327	1.866784	1.561805	2.071073	2.202299	1.858665	0.361771	0.000000	21280.000000		1
15406.738281	4785.481445	3.546299	3.382861	992.001770	31450.761719	162.710388	97.301208	74.731323	56.262814	33.208782	150.998352	186.075882	190.741577	1.670501	0.000000	4.187711	3.679926	0.549775	0.529284	2.996512	4.497631	2.211415	1.988118	1.873503	1.750221	1.521253	2.178972	2.269690	2.280445	0.222847	0.000000	21641.000000		1
18955.833984	2527.765381	1.384599	3.333522	1230.060181	28616.626953	184.722122	125.924469	91.093643	42.006691	38.130428	140.411880	173.583649	115.313324	0.433245	0.000000	4.277743	3.402737	0.141324	0.522903	3.089926	4.456618	2.266519	2.100110	1.959488	1.623318	1.581272	2.147404	2.239509	2.061879	0.000000	0.000000	22287.000000		1
22136.300781	5093.324707	3.533965	3.811501	1730.051392	47883.761719	252.274506	174.965164	100.807419	62.063328	55.649151	237.747009	306.702484	192.934113	0.912570	0.000000	4.345105	3.707001	0.548262	0.581096	3.238059	4.680188	2.401873	2.242952	2.003493	1.792835	1.745458	2.376115	2.486717	2.285409	0.000000	0.000000	23206.000000		1
40333.675781	24488.802734	2.112361	2.855542	11551.395508	99998.000000	1530.922119	1182.456543	886.352844	437.570190	360.957794	1681.871094	2314.981201	1212.507568	5.138643	0.000000	4.605668	4.388968	0.324768	0.455689	4.062634	4.999991	3.184953	3.072785	2.947607	2.641048	2.557456	3.225793	3.364547	3.083684	0.710848	0.000000	24338.000000		1
52779.417969	12517.006836	3.632644	3.376694	6813.483887	99998.000000	854.263489	695.050049	552.380859	279.895538	239.745270	812.611389	1039.799683	637.575317	3.840197	0.000000	4.722465	4.097500	0.560223	0.528492	3.833369	4.999991	2.931592	2.842016	2.742239	2.446996	2.379750	2.909883	3.016950	2.804532	0.584354	0.000000	24472.000000		1
13224.749023	4911.850098	2.355976	2.840123	1499.751709	47194.113281	187.882950	152.968857	152.777664	89.715210	59.281796	219.710220	307.017029	191.327484	0.968940	0.000000	4.121387	3.691245	0.372171	0.453337	3.176019	4.673888	2.273887	2.184603	2.184060	1.952866	1.772921	2.341850	2.487162	2.281777	0.000000	0.000000	25275.000000		1
30995.447266	16203.973633	3.749826	7.240619	6750.927246	99998.000000	811.044861	692.934570	545.057007	268.979126	231.064545	774.992859	1011.108582	630.905212	4.367554	0.000000	4.491298	4.209621	0.574011	0.859776	3.829363	4.999991	2.909045	2.840692	2.736442	2.429718	2.363733	2.889298	3.004798	2.799964	0.640238	0.000000	26232.000000		1
20312.445312	2856.257568	3.435285	3.148497	1652.088379	42559.031250	228.246002	168.640427	139.434326	86.810333	45.377216	178.163010	214.603546	196.301559	0.477457	0.000000	4.307762	3.455797	0.535963	0.498103	3.218033	4.628992	2.358403	2.226962	2.144370	1.938571	1.656838	2.250818	2.331637	2.292924	0.000000	0.000000	26413.000000		1
42653.570312	10975.149414	3.231758	3.768329	5546.400391	99998.000000	694.673828	567.787231	410.994537	232.745178	171.354111	684.842896	937.105042	535.873596	3.532804	0.000000	4.629955	4.040411	0.509439	0.576149	3.744011	4.999991	2.841781	2.754186	2.613836	2.366881	2.233895	2.835591	2.971788	2.729062	0.548119	0.000000	28597.000000		1
26746.085938	12740.244141	2.978892	2.297385	5218.068359	99998.000000	766.013062	533.576233	356.992096	190.201920	129.467682	598.162048	810.388062	400.556091	2.482271	0.000000	4.427260	4.105178	0.474055	0.361234	3.717510	4.999991	2.884236	2.727196	2.552659	2.279215	2.112161	2.776819	2.908693	2.602663	0.394849	0.000000	28735.000000		1
15512.356445	4467.782227	4.699618	6.509772	1818.400513	53050.488281	262.833221	185.900101	146.264816	86.014725	78.326965	240.525452	327.721252	198.648285	0.673718	99998.000000	4.190678	3.650092	0.672063	0.813566	3.259690	4.724689	2.419680	2.269280	2.165140	1.934573	1.893911	2.381161	2.515505	2.298085	0.000000	4.999991	29808.000000		1
17935.746094	11303.138672	3.506211	2.645848	4059.557129	99998.000000	494.915405	415.851410	318.729065	213.536575	111.945885	417.895935	553.981323	347.626801	3.355081	0.000000	4.253719	4.053199	0.544838	0.422565	3.608479	4.999991	2.694531	2.618938	2.503422	2.329472	2.049008	2.621068	2.743495	2.541113	0.525703	0.000000	29892.000000		1
18532.023438	4523.190918	3.167000	2.423819	3337.296143	79098.023438	450.922791	338.255310	273.697235	134.253647	102.796432	378.673859	485.479156	328.396576	0.697059	0.000000	4.267923	3.655445	0.500648	0.384500	3.523395	4.898166	2.654102	2.529245	2.437270	2.127926	2.011978	2.578265	2.686171	2.516399	0.000000	0.000000	31549.000000		1
45227.832031	18126.552734	2.096942	1.779317	6619.643066	99998.000000	861.488647	677.111938	552.926697	258.019501	207.076141	923.101807	1278.718506	706.342712	4.674736	0.000000	4.655406	4.258315	0.321587	0.250253	3.820835	4.999991	2.935250	2.830661	2.742668	2.411653	2.316130	2.965250	3.106775	2.849015	0.669757	0.000000	31717.000000		1
38884.781250	9912.221680	6.272325	4.853805	4037.187500	99998.000000	551.369385	412.046082	279.574829	111.316803	94.454918	452.100769	558.138184	389.383698	1.402109	99998.000000	4.589780	3.996171	0.797429	0.686082	3.606079	4.999991	2.741443	2.614946	2.446498	2.046561	1.975225	2.655235	2.746742	2.590378	0.146782	4.999991	32099.000000		1
13763.126953	3621.582764	3.632644	2.960389	791.583374	27174.119141	115.208481	79.184242	52.960129	63.219727	21.256210	104.239624	122.304161	90.985710	0.441285	0.000000	4.138717	3.558898	0.560223	0.471349	2.898497	4.434155	2.061484	1.898639	1.723949	1.800853	1.327486	2.018033	2.087441	1.958973	0.000000	0.000000	32879.000000		1
18330.847656	7471.855957	3.176251	3.429117	2901.739502	62672.726562	434.887329	295.622620	178.795166	98.750565	55.439457	278.680542	359.397430	192.850861	3.192888	99998.000000	4.263183	3.873429	0.501915	0.535182	3.462658	4.797079	2.638377	2.470738	2.252356	1.994540	1.743819	2.445107	2.555575	2.285222	0.504184	4.999991	36305.000000		1
38654.601562	26108.986328	2.948054	6.102719	9447.539062	99998.000000	1378.634766	968.182983	571.062134	209.765167	222.766205	1054.916138	1443.001587	915.284485	4.424558	0.000000	4.587201	4.416790	0.469535	0.785523	3.975319	4.999991	3.139449	2.985957	2.756683	2.321733	2.347849	3.023218	3.159267	2.961556	0.645870	0.000000	37867.000000		1
16059.997070	5057.162109	4.064368	3.345856	1493.596558	39768.929688	226.414261	153.015121	115.109802	74.139244	44.766636	173.731674	238.200317	134.373917	2.117113	0.000000	4.205746	3.703907	0.608993	0.524507	3.174233	4.599544	2.354904	2.184734	2.061112	1.870048	1.650954	2.239879	2.376942	2.128315	0.325744	0.000000	38922.000000		1
26755.140625	4810.428711	2.291218	3.361275	2117.553955	51380.175781	333.271973	214.905746	153.628784	113.808464	50.792259	229.942062	303.772949	170.718857	1.169594	0.000000	4.427407	3.682184	0.360066	0.526504	3.325835	4.710795	2.522799	2.332248	2.186473	2.056175	1.705798	2.361619	2.482549	2.232281	0.068035	0.000000	39504.000000		1
17798.087891	2369.927246	5.193016	4.563933	1393.356567	36230.042969	197.636810	140.643158	97.443062	57.622742	29.785833	158.164963	201.476074	127.398499	1.286625	0.000000	4.250373	3.374735	0.715420	0.659339	3.144062	4.559069	2.295868	2.148118	1.988751	1.760594	1.474010	2.199110	2.304224	2.105164	0.109452	0.000000	39774.000000		1
15520.543945	3734.253418	2.676685	4.496091	1484.545776	35568.167969	179.390335	154.338043	80.917305	73.877129	28.305637	142.579742	209.799088	157.267593	2.021305	99998.000000	4.190907	3.572204	0.427597	0.652835	3.171594	4.551062	2.253799	2.188473	1.908041	1.868510	1.451873	2.154058	2.321804	2.196639	0.305632	4.999991	41761.000000		1
14189.901367	9826.191406	2.559503	3.617226	2414.656982	61022.046875	349.634308	246.384552	220.937546	70.744049	69.196014	312.105194	399.421265	222.470169	1.972315	99998.000000	4.151979	3.992385	0.408156	0.558376	3.382855	4.785487	2.543614	2.391613	2.344270	1.849690	1.840081	2.494301	2.601431	2.347272	0.294976	4.999991	44831.000000		1
13423.363281	1205.492065	4.021195	3.620309	915.432495	25294.289062	146.357330	91.938583	71.046257	66.334305	25.197229	95.851852	141.188980	91.414352	0.516326	0.000000	4.127861	3.081164	0.604355	0.558746	2.961626	4.403022	2.165415	1.963498	1.851541	1.821738	1.401353	1.981601	2.149801	1.961014	0.000000	0.000000	45099.000000		1
20050.000000	4953.255371	3.712821	3.410615	1517.310425	37024.921875	221.905838	155.401932	101.695534	102.555901	34.571796	163.573837	185.659576	173.768677	1.464193	0.000000	4.302114	3.694891	0.569704	0.532833	3.181074	4.568494	2.346169	2.191456	2.007302	2.010961	1.538722	2.213714	2.268717	2.239971	0.165598	0.000000	45291.000000		1
41870.082031	23192.298828	2.716774	4.209303	11380.179688	99998.000000	1266.460693	1166.988525	1054.034180	504.993073	447.098938	1365.251343	1910.955933	980.638184	3.681838	0.000000	4.621904	4.365344	0.434053	0.624210	4.056149	4.999991	3.102592	3.067067	3.022855	2.703285	2.650404	3.135213	3.281251	2.991509	0.566065	0.000000	46237.000000		1
10521.235352	3462.983154	4.052033	3.299600	930.774109	30833.285156	131.536880	94.797211	80.257385	61.224548	23.590601	135.154099	195.752655	104.103935	0.807460	99998.000000	4.022067	3.539450	0.607673	0.518461	2.968844	4.489020	2.119048	1.976796	1.904485	1.786926	1.372739	2.130829	2.291708	2.017467	0.000000	4.999991	46722.000000		1
27247.023438	7540.006348	4.258643	3.956437	2978.293457	68730.101562	366.915558	303.193207	204.862015	118.569756	70.022453	249.107498	320.900024	217.761292	3.060450	99998.000000	4.435319	3.877372	0.629271	0.597304	3.473968	4.837147	2.564566	2.481719	2.311461	2.073974	1.845237	2.396387	2.506370	2.337981	0.485785	4.999991	46788.000000		1
17525.851562	3657.622559	4.122959	3.219423	1533.882446	36769.812500	221.434021	157.566711	65.393761	62.393288	30.303900	139.554596	177.829956	140.636993	0.069174	99998.000000	4.243679	3.563199	0.615209	0.507778	3.185792	4.565491	2.345244	2.197464	1.815536	1.795138	1.481498	2.144744	2.250005	2.148100	0.000000	4.999991	46830.000000		1
16328.677734	5392.709961	2.948054	4.412830	1863.219604	41877.734375	262.611206	190.161835	130.639511	54.958393	45.845943	185.412872	311.010468	171.252350	0.598031	99998.000000	4.212951	3.731807	0.469535	0.644717	3.270264	4.621983	2.419313	2.279123	2.116075	1.740034	1.661301	2.268140	2.492775	2.233637	0.000000	4.999991	47040.000000		1
25308.343750	11209.739258	2.571838	3.345856	4425.547363	99998.000000	534.942322	455.924622	356.918091	141.824234	143.400024	384.903015	558.187561	369.351715	2.061614	0.000000	4.403264	4.049595	0.410244	0.524507	3.645967	4.999991	2.728307	2.658893	2.552569	2.151751	2.156549	2.585351	2.746780	2.567440	0.314207	0.000000	47249.000000		1
39390.109375	25584.765625	4.526928	3.851590	14944.732422	99998.000000	2123.564209	1535.677246	1011.256592	526.869080	383.826782	1844.895996	2426.732910	1349.968262	5.272607	0.000000	4.595387	4.407981	0.655804	0.585640	4.174488	4.999991	3.327065	3.186300	3.004861	2.721703	2.584135	3.265972	3.385022	3.130324	0.722025	0.000000	47475.000000		1
27163.062500	11451.312500	5.193016	5.760424	3657.881592	97544.578125	521.176514	372.713013	268.868103	100.369530	106.398239	453.722809	630.769531	317.168701	2.457622	0.000000	4.433979	4.058855	0.715420	0.760454	3.563230	4.989203	2.716985	2.571375	2.429539	2.001602	2.026934	2.656790	2.799871	2.501290	0.390515	0.000000	47909.000000		1
18179.525391	5022.167480	2.639680	3.274930	1766.803467	34164.160156	243.581436	178.850677	96.410011	52.861450	35.435242	155.297089	228.878174	132.391068	1.284724	0.000000	4.259583	3.700891	0.421551	0.515202	3.247188	4.533571	2.386644	2.252491	1.984122	1.723139	1.549435	2.191163	2.359604	2.121859	0.108810	0.000000	48070.000000		1
17391.664062	9587.170898	3.194753	4.246308	4193.348145	91299.945312	620.691833	429.934845	263.804596	144.550247	85.527496	490.289795	619.427490	424.408783	3.502195	0.000000	4.240341	3.981690	0.504437	0.628012	3.622561	4.960471	2.792876	2.633403	2.421282	2.160019	1.932106	2.690453	2.791991	2.627784	0.544340	0.000000	48938.000000		1
10953.113281	5371.669434	2.633513	2.392981	1791.322266	39117.675781	233.698059	180.047165	116.602333	126.846512	47.572838	143.221161	190.979019	140.442719	0.938689	99998.000000	4.039537	3.730109	0.420535	0.378939	3.253174	4.592373	2.368655	2.255386	2.066707	2.103279	1.677359	2.156007	2.280986	2.147499	0.000000	4.999991	48989.000000		1
29161.714844	25565.537109	2.078440	3.688152	9725.347656	99998.000000	977.841248	995.480225	875.448792	556.815308	324.449402	1061.540039	1377.808350	859.949890	4.319535	0.000000	4.464813	4.407655	0.317737	0.566809	3.987905	4.999991	2.990268	2.998033	2.942231	2.745711	2.511147	3.025936	3.139189	2.934473	0.635437	0.000000	50097.000000		1
24399.087891	8459.624023	2.004430	4.110624	2138.754883	53113.761719	300.633698	217.209305	129.964172	73.019852	48.084740	244.521988	378.772552	159.315201	1.884898	0.000000	4.387373	3.927351	0.301991	0.613908	3.330161	4.725207	2.478038	2.336879	2.113824	1.863441	1.682007	2.388318	2.578378	2.202257	0.275288	0.000000	50405.000000		1
13617.478516	3127.062256	4.329569	4.662613	1005.255676	35941.578125	135.736923	101.926819	84.808983	40.489491	28.530750	175.171783	224.508514	166.518814	2.608081	99998.000000	4.134097	3.495136	0.636445	0.668629	3.002276	4.555597	2.132698	2.008288	1.928442	1.607342	1.455313	2.243464	2.351233	2.221463	0.416321	4.999991	51068.000000		1
13739.120117	3663.271973	3.207088	1.992095	1075.913330	20381.287109	145.749832	108.088127	43.804508	52.543823	25.231150	103.003044	109.559067	92.829788	1.392652	99998.000000	4.137959	3.563869	0.506111	0.299310	3.031777	4.309232	2.163608	2.033778	1.641519	1.720522	1.401937	2.012850	2.039648	1.967687	0.143843	4.999991	52008.000000		1
18387.044922	8368.477539	2.362144	3.077571	2019.145752	46678.609375	308.299866	205.697708	105.044479	102.901276	38.272282	199.212601	239.295044	156.971558	0.043244	99998.000000	4.264512	3.922647	0.373306	0.488208	3.305168	4.669118	2.488973	2.313230	2.021373	2.012421	1.582884	2.299317	2.378934	2.195821	0.000000	4.999991	52493.000000		1
27571.880859	18408.023438	1.992095	1.267417	5672.524902	99998.000000	663.521912	578.830078	442.926636	244.361633	167.212646	606.892151	797.535034	497.962128	4.651802	0.000000	4.440466	4.265007	0.299310	0.102919	3.753776	4.999991	2.821855	2.762551	2.646332	2.388033	2.223269	2.783112	2.901750	2.697196	0.667621	0.000000	52584.000000		1
31920.470703	7000.062500	3.361275	3.250261	4214.379395	99998.000000	531.226440	430.015045	332.938934	157.847336	132.816635	433.185120	568.666077	365.833191	1.227342	0.000000	4.504069	3.845102	0.526504	0.511918	3.624734	4.999991	2.725280	2.633484	2.522365	2.198237	2.123252	2.636673	2.754857	2.563283	0.088965	0.000000	54308.000000		1
16074.586914	5203.762695	1.486362	2.911049	1110.923096	32878.656250	164.986191	112.599640	83.964035	83.615578	27.250999	122.809898	188.212906	95.484886	0.870249	0.000000	4.206140	3.716317	0.172125	0.464050	3.045684	4.516914	2.217448	2.051537	1.924093	1.922287	1.435382	2.089233	2.274649	1.979935	0.000000	0.000000	56964.000000		1
37655.539062	11912.662109	3.521630	3.897846	5249.867676	99998.000000	761.936340	534.507507	302.795380	146.585526	132.989319	577.235779	778.859924	394.274506	2.469087	0.000000	4.575829	4.076009	0.546744	0.590825	3.720148	4.999991	2.881919	2.727954	2.481149	2.166091	2.123817	2.761353	2.891459	2.595799	0.392536	0.000000	58020.000000		1
32052.955078	27313.009766	3.712821	3.287266	9294.194336	99998.000000	1263.161011	951.974792	678.296082	363.387787	272.198547	1093.385864	1421.766968	748.198303	5.071364	99998.000000	4.505868	4.436369	0.569704	0.516835	3.968212	4.999991	3.101459	2.978626	2.831419	2.560370	2.434886	3.038774	3.152828	2.874017	0.705125	4.999991	58257.000000		1
18444.078125	5333.807129	2.429986	3.281098	2584.018799	53881.308594	351.037415	265.645599	148.568359	96.702965	58.353588	220.684677	260.452576	146.085953	1.999016	99998.000000	4.265857	3.727037	0.385604	0.516019	3.412296	4.731438	2.545353	2.424303	2.171926	1.985440	1.766068	2.343772	2.415729	2.164608	0.300816	4.999991	58643.000000		1
14702.726562	4628.661133	2.692104	3.598723	1694.634766	39828.816406	235.125824	175.652847	154.735840	58.507774	36.237015	169.183167	243.821976	130.713516	0.560177	0.000000	4.167398	3.665455	0.430092	0.556148	3.229076	4.600197	2.371300	2.244655	2.189591	1.767214	1.559152	2.228357	2.387073	2.116321	0.000000	0.000000	60199.000000		1
16132.098633	2523.657715	2.041435	2.775365	1845.666992	46275.042969	209.469116	188.570618	120.407661	67.527710	43.551643	136.649719	172.976151	101.695534	1.473452	99998.000000	4.207691	3.402030	0.309936	0.443320	3.266153	4.665347	2.321120	2.275474	2.080654	1.829482	1.639005	2.135609	2.237986	2.007302	0.168336	4.999991	60822.000000		1
22144.839844	6934.267578	3.422950	3.071404	2360.031494	54075.886719	324.785522	240.525452	166.497223	107.508385	50.372871	242.446625	340.552704	170.481415	2.854149	0.000000	4.345273	3.841001	0.534401	0.487337	3.372918	4.733004	2.511597	2.381161	2.221407	2.031442	1.702197	2.384616	2.532184	2.231677	0.455477	0.000000	61155.000000		1
19338.960938	7656.546875	3.706654	3.959521	2530.713379	61536.070312	352.014954	257.060455	177.968735	53.212997	70.500435	294.555634	389.883270	252.132645	1.567125	99998.000000	4.286433	3.884033	0.568982	0.597643	3.403243	4.789130	2.546561	2.410035	2.250344	1.726018	1.848192	2.469167	2.590935	2.401629	0.195104	4.999991	61447.000000		1
13841.811523	3901.052979	2.676685	2.602675	1635.016846	35429.480469	219.334000	165.399414	100.606979	61.927643	46.937588	185.789093	238.551865	149.265289	0.063394	99998.000000	4.141193	3.591182	0.427597	0.415420	3.213522	4.549365	2.341106	2.218534	2.002628	1.791885	1.671521	2.269020	2.377583	2.173959	0.000000	4.999991	62168.000000		1
16276.666992	5999.096191	3.496960	3.688152	1785.117798	55004.191406	291.875885	182.501831	140.680161	64.684502	47.976807	246.039185	323.425598	200.939499	0.756539	99998.000000	4.211565	3.778086	0.543691	0.566809	3.251667	4.740396	2.465198	2.261267	2.148233	1.810800	1.681031	2.391004	2.509774	2.303065	0.000000	4.999991	63512.000000		1
27584.570312	9627.624023	2.843207	2.189455	4765.535645	99998.000000	691.775085	486.684906	335.455261	135.690674	105.482368	619.853088	797.383911	421.318878	2.922395	99998.000000	4.440666	3.983519	0.453808	0.340336	3.678112	4.999991	2.839965	2.687248	2.525635	2.132550	2.023180	2.792289	2.901667	2.624611	0.465739	4.999991	63633.000000		1
14721.482422	11364.194336	3.274930	3.151581	3633.347412	82099.273438	534.251587	371.972900	206.585831	80.359146	75.758209	371.790955	477.788300	284.690765	1.324073	0.000000	4.167952	4.055539	0.515202	0.498528	3.560307	4.914340	2.727746	2.570511	2.315100	1.905035	1.879430	2.570299	2.679235	2.454373	0.121912	0.000000	64041.000000		1
31614.773438	5570.712402	4.372742	3.247177	4880.614746	99998.000000	618.064514	499.781525	370.554382	215.026016	129.023636	587.483093	762.395813	418.577454	3.671391	0.000000	4.499890	3.745911	0.640754	0.511506	3.688474	4.999991	2.791034	2.698780	2.568852	2.332491	2.110669	2.768995	2.882180	2.621776	0.564831	0.000000	66150.000000		1
12419.020508	7204.727051	3.521630	4.789046	4321.267578	99998.000000	524.485352	442.248230	298.444244	146.604019	124.311676	437.258728	586.755310	255.934891	1.581077	0.000000	4.094087	3.857618	0.546744	0.680249	3.635611	4.999991	2.719733	2.645666	2.474863	2.166146	2.094512	2.640738	2.768457	2.408129	0.198953	0.000000	67099.000000		1
22913.958984	5555.910645	3.786831	3.762161	1329.187012	30282.937500	187.053421	135.459396	105.069145	63.534271	33.066929	145.968781	221.458694	154.649506	0.632873	99998.000000	4.360100	3.744755	0.578276	0.575437	3.123586	4.481198	2.271966	2.131809	2.021475	1.803008	1.519394	2.164260	2.345293	2.189348	0.000000	4.999991	67677.000000		1
13688.062500	5196.491211	2.855542	3.237926	2221.550049	47435.257812	321.445831	224.169312	139.681030	109.966125	36.736580	216.496964	312.928558	166.315277	0.979987	0.000000	4.136342	3.715710	0.455689	0.510267	3.346656	4.676101	2.507108	2.350576	2.145138	2.041259	1.565099	2.335452	2.495445	2.220932	0.000000	0.000000	68127.000000		1
9599.302734	4495.690430	2.121612	2.960389	618.443787	14934.805664	43.489967	60.715733	60.185329	44.794388	14.706350	22.970770	26.291956	49.876392	0.527014	0.000000	3.982240	3.652797	0.326666	0.471349	2.791300	4.174200	1.638389	1.783301	1.779491	1.651224	1.167505	1.361176	1.419823	1.697895	0.000000	0.000000	68774.000000		1
13133.473633	3448.341553	1.381515	2.100026	941.557922	28832.083984	141.848892	95.990623	77.741051	32.268242	19.520067	98.917091	126.127998	138.262512	0.999085	0.000000	4.118380	3.537610	0.140356	0.322225	2.973847	4.459876	2.151826	1.982229	1.890650	1.508775	1.290481	1.995271	2.100811	2.140704	0.000000	0.000000	69267.000000		1
15487.100586	3622.498779	2.898715	2.368311	1260.530640	30631.597656	191.330566	125.767204	71.511902	75.132210	31.105673	120.638947	177.703522	101.365578	0.922655	0.000000	4.189970	3.559008	0.462205	0.374439	3.100554	4.486170	2.281784	2.099567	1.854378	1.875826	1.492840	2.081487	2.249696	2.005891	0.000000	0.000000	69751.000000		1
12162.462891	3908.268799	2.392981	4.230890	1319.574951	27923.056641	156.111191	136.859406	100.101242	45.861362	19.412136	77.281578	75.203140	57.681332	1.790659	0.000000	4.085021	3.591985	0.378939	0.626432	3.120434	4.445963	2.193434	2.136275	2.000439	1.661447	1.288073	1.888076	1.876236	1.761035	0.253013	0.000000	69905.000000		1
19144.679688	2527.191650	3.250261	3.910181	1615.376465	51023.921875	234.885300	162.488358	140.060333	52.522240	50.314281	231.681290	312.142212	201.244797	1.291587	0.000000	4.282048	3.402638	0.511918	0.592197	3.208274	4.707774	2.370856	2.210822	2.146315	1.720343	1.701691	2.364891	2.494353	2.303725	0.111124	0.000000	72083.000000		1
16071.956055	1881.826904	4.311067	6.417260	949.594177	26264.412109	145.540131	98.260254	71.080177	59.719685	33.662090	93.967690	134.410919	118.514244	0.727166	99998.000000	4.206069	3.274580	0.634585	0.807350	2.977538	4.419368	2.162983	1.992378	1.851748	1.776118	1.527141	1.972979	2.128435	2.073771	0.000000	4.999991	72224.000000		1
32864.328125	22390.542969	3.422950	4.280230	7604.765137	99998.000000	1106.611938	781.160339	542.784302	220.468811	212.722473	926.438354	1178.321289	800.032837	5.286123	0.000000	4.516725	4.350065	0.534401	0.631467	3.881086	4.999991	3.043995	2.892740	2.734627	2.343347	2.327813	2.966816	3.071264	2.903108	0.723137	0.000000	72454.000000		1
39185.523438	6639.980469	3.133079	6.130473	2436.489746	68573.062500	331.520416	248.944061	184.404495	60.404274	63.728546	308.626740	433.231384	275.192841	0.158802	0.000000	4.593126	3.822167	0.495971	0.787494	3.386765	4.836154	2.520510	2.396102	2.265771	1.781068	1.804334	2.489434	2.636720	2.439637	0.000000	0.000000	72944.000000		1
143.868744	11.372828	1.905751	3.222507	1.551121	7.049427	0.000000	0.000000	9.874131	0.000000	3.450704	0.000000	8.085563	0.000000	1.435050	99998.000000	2.157966	1.055869	0.280066	0.508194	0.190646	0.848154	0.000000	0.000000	0.994499	0.000000	0.537908	0.000000	0.907710	0.000000	0.156867	4.999991	72960.000000		0
26179.794922	7575.161133	4.477589	4.551599	3243.846436	81815.078125	455.613159	332.359192	219.808899	121.995789	69.757256	338.828888	455.307861	221.939758	3.057476	0.000000	4.417966	3.879392	0.651044	0.658164	3.511060	4.912833	2.658596	2.521608	2.342045	2.086345	1.843589	2.529980	2.658305	2.346235	0.485363	0.000000	73084.000000		1
20577.240234	9204.695312	3.108409	4.150712	2212.770752	53649.285156	280.176178	225.038925	149.098770	88.056160	52.445145	198.463257	234.462830	121.363625	0.643351	99998.000000	4.313387	3.964010	0.492538	0.618123	3.344936	4.729564	2.447431	2.352258	2.173474	1.944760	1.719705	2.297680	2.370074	2.084089	0.000000	4.999991	73431.000000		1
12137.614258	5314.925293	3.422950	3.681984	1978.699463	50869.832031	332.732330	204.926773	154.347290	66.562500	44.667957	257.652527	314.442688	162.078232	1.045152	0.000000	4.084133	3.725497	0.534401	0.566082	3.296380	4.706460	2.522095	2.311599	2.188499	1.823230	1.649996	2.411034	2.497541	2.209725	0.019179	0.000000	73505.000000		1
27415.630859	8167.843262	2.584173	2.880212	4031.205078	99223.351562	553.309082	414.380493	258.716431	163.188370	103.194237	498.609711	664.329834	344.219269	2.344466	99998.000000	4.437998	3.912107	0.412322	0.459424	3.605435	4.996614	2.742968	2.617399	2.412824	2.212689	2.013655	2.697761	2.822384	2.536835	0.370044	4.999991	74533.000000		1
29040.427734	12513.089844	3.614142	1.819406	7096.012695	99998.000000	964.056885	728.604187	421.177032	191.685196	193.035873	678.863525	884.897339	546.947327	3.857111	0.000000	4.463003	4.097364	0.558005	0.259930	3.851014	4.999991	2.984103	2.862492	2.624465	2.282588	2.285638	2.831783	2.946893	2.737946	0.586262	0.000000	74608.000000		1
41231.019531	30393.853516	2.978892	3.592556	11415.365234	99998.000000	1600.250732	1172.844482	759.882568	300.248230	296.859192	1470.761475	1837.294678	1028.923340	4.073608	0.000000	4.615224	4.482786	0.474055	0.555404	4.057490	4.999991	3.204188	3.069240	2.880746	2.477480	2.472550	3.167542	3.264179	3.012383	0.609979	0.000000	74666.000000		1
17352.753906	8340.033203	1.865662	3.527797	3107.693115	70072.351562	437.604126	318.331268	214.566544	93.804253	78.468819	298.740265	414.873871	190.864929	2.520746	0.000000	4.239368	3.921168	0.270833	0.547504	3.492438	4.845547	2.641081	2.502879	2.331562	1.972223	1.894697	2.475294	2.617916	2.280726	0.401529	0.000000	75034.000000		1
18950.240234	3108.686279	2.923384	4.107540	1943.995117	43622.394531	306.795013	198.558853	112.174080	38.407967	30.633862	159.617401	182.973633	91.639465	1.228287	0.000000	4.277615	3.492577	0.465886	0.613582	3.288695	4.639709	2.486848	2.297889	2.049892	1.584421	1.486202	2.203080	2.262388	1.962083	0.089300	0.000000	75643.000000		1
14808.668945	4531.591309	3.250261	3.703570	1216.719971	31285.429688	179.331741	124.700226	70.811890	49.037613	30.615358	158.399323	179.473602	155.395767	1.429626	99998.000000	4.170516	3.656251	0.511918	0.568621	3.085191	4.495342	2.253657	2.095867	1.850106	1.690529	1.485939	2.199753	2.254001	2.191439	0.155223	4.999991	76042.000000		1
115.226982	13.482106	1.973593	2.207957	8.572794	4682.059082	0.000000	0.000000	11.301903	0.000000	2.300469	0.000000	0.000000	12.445970	1.313004	20981.396484	2.061554	1.129758	0.295258	0.343991	0.933122	3.670437	0.000000	0.000000	1.053152	0.000000	0.361816	0.000000	0.000000	1.095029	0.118266	4.321835	76060.000000		0
26418.259766	3414.155273	2.470075	3.792999	1593.898193	41988.929688	243.766464	162.858414	121.490059	67.111404	38.466557	178.002655	261.652161	176.519379	1.218777	0.000000	4.421904	3.533283	0.392710	0.578983	3.202461	4.623135	2.386974	2.211810	2.084541	1.826796	1.585083	2.250427	2.417724	2.246792	0.085924	0.000000	76366.000000		1
15641.296875	3505.211914	2.380646	2.103110	1191.038574	31123.708984	136.874832	123.337212	91.235497	46.262249	28.712692	121.329704	178.955521	121.215599	2.250844	99998.000000	4.194273	3.544714	0.376695	0.322862	3.075926	4.493092	2.136324	2.091094	1.960164	1.665227	1.458074	2.083967	2.252745	2.083559	0.352345	4.999991	76764.000000		1
103.878822	10.290436	0.363881	0.000000	13.960085	5710.800293	0.000000	1.569623	0.928205	9.346812	0.000000	0.888117	8.606715	9.180290	3.549400	0.000000	2.016527	1.012434	0.000000	0.000000	1.144888	3.756697	0.000000	0.195795	0.000000	0.970664	0.000000	0.000000	0.934837	0.962856	0.550155	0.000000	76779.000000		0
29873.767578	7426.805664	2.331306	3.355108	3143.507812	77091.960938	496.124237	321.680206	210.221558	75.496094	76.149841	384.159851	558.227661	302.009033	2.042959	0.000000	4.475290	3.870802	0.367599	0.525706	3.497415	4.887009	2.695590	2.507424	2.322677	1.877924	1.881669	2.584512	2.746811	2.480020	0.310260	0.000000	76920.000000		1
41101.898438	9199.461914	2.405316	3.265679	5390.104004	99998.000000	804.263733	550.333252	327.789093	177.447586	119.673737	567.222900	790.744629	528.099487	4.413642	99998.000000	4.613862	3.963763	0.381172	0.513974	3.731597	4.999991	2.905398	2.740626	2.515594	2.249070	2.077999	2.753754	2.898036	2.722716	0.644797	4.999991	77269.000000		1
13997.448242	4467.569824	3.552467	2.929552	1412.265991	30822.021484	213.450226	146.511505	96.971252	35.370483	27.127649	133.606064	178.255524	107.912354	2.334681	0.000000	4.146049	3.650071	0.550530	0.466801	3.149916	4.488861	2.329297	2.165872	1.986643	1.548641	1.433412	2.125826	2.251043	2.033071	0.368228	0.000000	78810.000000		1
12633.122070	4393.893066	1.683721	1.819406	811.732544	18510.724609	88.527969	84.432770	41.022976	17.901104	27.744398	82.499260	125.523582	61.437328	1.053426	0.000000	4.101511	3.642849	0.226270	0.259930	2.909413	4.267424	1.947080	1.926511	1.613027	1.252880	1.443175	1.916450	2.098725	1.788432	0.022604	0.000000	79321.000000		1
11258.717773	8014.223633	1.958174	2.917217	2524.194336	59877.929688	359.711945	257.103638	198.312149	81.450790	61.270805	277.814026	342.655792	228.609894	1.710149	99998.000000	4.051489	3.903862	0.291851	0.464969	3.402123	4.777267	2.555955	2.410108	2.297349	1.910895	1.787254	2.443754	2.534858	2.359095	0.233034	4.999991	79977.000000		1
30316.312500	12668.769531	2.158617	2.223376	4877.965820	99998.000000	695.339905	498.600464	280.308777	145.475372	113.352066	557.956299	704.184082	378.017029	0.887723	99998.000000	4.481677	4.102735	0.334176	0.347013	3.688239	4.999991	2.842197	2.697753	2.447637	2.162790	2.054430	2.746600	2.847686	2.577511	0.000000	4.999991	80092.000000		1
13418.753906	3563.038086	2.491661	5.115922	968.176758	32858.816406	142.888123	99.247047	87.158791	70.000870	36.252434	144.470078	201.472992	158.735458	1.657344	99998.000000	4.127712	3.551821	0.396489	0.708924	2.985955	4.516652	2.154996	1.996718	1.940311	1.845103	1.559337	2.159778	2.304217	2.200674	0.219413	4.999991	80149.000000		1
39408.257812	19992.482422	2.457740	3.065236	8121.433105	99998.000000	1127.800415	833.522278	616.152588	282.276184	240.587128	1054.888428	1354.933105	896.877686	3.962739	99998.000000	4.595587	4.300867	0.390536	0.486464	3.909633	4.999991	3.052232	2.920917	2.789688	2.450674	2.381272	3.023206	3.131918	2.952733	0.597995	4.999991	80500.000000		1
12271.855469	4543.491211	3.040566	3.928683	1774.290771	39383.757812	282.347107	182.813278	136.097733	57.684418	34.960346	191.238052	254.303604	179.751129	0.045144	0.000000	4.088910	3.657390	0.482955	0.594247	3.249025	4.595317	2.450783	2.262008	2.133851	1.761059	1.543576	2.281574	2.405353	2.254672	0.000000	0.000000	80809.000000		1
21807.244141	3655.784668	3.123827	4.600938	2103.513916	52895.074219	316.801727	216.703568	154.223938	139.021103	37.257732	248.799133	344.250092	145.941025	1.367611	99998.000000	4.338601	3.562981	0.494687	0.662846	3.322945	4.723415	2.500787	2.335866	2.188152	2.143081	1.571216	2.395849	2.536874	2.164177	0.135963	4.999991	81474.000000		1
40471.812500	21524.121094	3.570970	2.769197	8452.355469	99998.000000	1231.293701	867.249084	571.755981	232.742096	169.300339	940.814758	1249.771484	663.444824	4.937721	0.000000	4.607152	4.332925	0.552786	0.442354	3.926978	4.999991	3.090362	2.938144	2.757211	2.366875	2.228658	2.973504	3.096831	2.821805	0.693527	0.000000	81655.000000		1
13167.749023	2240.379395	2.904882	1.776234	1121.272095	25948.970703	145.792999	117.089561	58.914829	60.999435	25.302076	130.136856	160.675125	98.035141	1.224348	0.000000	4.119512	3.350322	0.463128	0.249500	3.049711	4.414120	2.163737	2.068518	1.770225	1.785326	1.403156	2.114400	2.205949	1.991382	0.087905	0.000000	82184.000000		1
17662.521484	5357.545898	3.006645	3.783747	2298.439941	50249.984375	333.312073	231.397583	127.993660	78.767937	56.262814	228.326187	304.895416	200.332001	0.504407	99998.000000	4.247053	3.728966	0.478082	0.577922	3.361433	4.701136	2.522851	2.364359	2.107188	1.896349	1.750221	2.358556	2.484151	2.301750	0.000000	4.999991	83058.000000		1
19394.099609	11618.664062	4.169215	3.669649	5212.622559	99998.000000	715.600098	534.032654	327.924774	173.318451	134.117966	429.564819	595.106079	295.739807	0.042581	0.000000	4.287670	4.065156	0.620054	0.564625	3.717056	4.999991	2.854670	2.727568	2.515774	2.238845	2.127487	2.633029	2.774594	2.470910	0.000000	0.000000	83518.000000		1
15145.496094	1448.287109	2.103110	2.621178	1264.012207	29663.109375	170.348816	131.512207	67.160744	49.990490	35.577095	121.116920	171.736496	98.050560	2.357234	99998.000000	4.180284	3.160855	0.322862	0.418496	3.101751	4.472217	2.231339	2.118966	1.827116	1.698887	1.551170	2.083205	2.234863	1.991450	0.372403	4.999991	84403.000000		1
11456.657227	3895.903076	3.762161	3.373610	1029.765259	33806.480469	149.672348	103.561195	93.289261	76.852936	21.632427	120.882561	182.828705	143.890335	0.346199	99998.000000	4.059058	3.590608	0.575437	0.528095	3.012738	4.529000	2.175142	2.015197	1.969832	1.885660	1.335105	2.082364	2.262044	2.158032	0.000000	4.999991	84427.000000		1
24953.500000	6645.358398	3.259512	5.189932	3906.514160	93371.585938	534.134399	402.193542	251.602249	187.787354	93.699402	410.531982	488.828094	359.795227	1.746490	99998.000000	4.397131	3.822518	0.513153	0.715162	3.591789	4.970215	2.727651	2.604435	2.400715	2.273666	1.971737	2.613347	2.689156	2.556055	0.242166	4.999991	84534.000000		1
19133.539062	5202.717285	2.750695	2.769197	2374.182861	60984.746094	325.772339	240.741318	166.984451	82.446838	55.874264	263.678162	334.857025	204.513550	0.096365	99998.000000	4.281796	3.716230	0.439442	0.442354	3.375514	4.785221	2.512914	2.381551	2.222676	1.916174	1.747212	2.421074	2.524859	2.310722	0.000000	4.999991	84779.000000		1
25110.326172	4912.867676	2.775365	4.283313	2288.371582	44295.488281	300.763214	231.662796	124.388771	74.268761	40.356888	219.722549	281.619354	119.402367	0.887544	99998.000000	4.399852	3.691335	0.443320	0.631780	3.359527	4.646359	2.478225	2.364856	2.094781	1.870806	1.605918	2.341875	2.449662	2.077013	0.000000	4.999991	86630.000000		1
10055.905273	5041.629395	2.818537	3.274930	2312.723877	54442.777344	313.132080	232.381302	132.502090	111.837952	64.764679	208.127701	312.607849	179.233063	0.099136	0.000000	4.002421	3.702571	0.450024	0.515202	3.364124	4.735940	2.495728	2.366201	2.122223	2.048589	1.811338	2.318330	2.495000	2.253418	0.000000	0.000000	87839.000000		1
16533.521484	3625.835449	2.621178	3.728240	1394.994019	32665.871094	193.023544	140.544479	94.075615	52.300209	40.054684	147.646332	202.475204	99.336479	0.312914	0.000000	4.218365	3.559408	0.418496	0.571504	3.144572	4.514094	2.285610	2.147814	1.973477	1.718503	1.602653	2.169223	2.306372	1.997109	0.000000	0.000000	88079.000000		1
118.051689	5.556897	2.741444	2.149366	9.507167	6509.920410	0.000000	0.000000	0.000000	12.791348	8.144154	0.000000	0.000000	33.193363	0.371180	20981.396484	2.072072	0.744832	0.437979	0.332310	0.978051	3.813576	0.000000	0.000000	0.000000	1.106916	0.910846	0.000000	0.000000	1.521051	0.000000	4.321835	88100.000000		0
13712.362305	6917.177734	1.554204	3.188586	1292.246948	44722.425781	174.502609	134.426346	119.093994	70.256821	61.270805	218.341034	319.981079	229.195801	2.015448	0.000000	4.137112	3.839929	0.191508	0.503598	3.111346	4.650526	2.241802	2.128484	2.075890	1.846689	1.787254	2.339135	2.505124	2.360207	0.304372	0.000000	88176.000000		1
19974.535156	5099.714355	3.324270	3.281098	1615.533691	52721.632812	250.637039	164.526718	170.361145	121.684334	63.691540	284.419403	396.109314	190.167999	3.875794	0.000000	4.300477	3.707546	0.521696	0.516019	3.208316	4.721989	2.399045	2.216236	2.231370	2.085235	1.804082	2.453959	2.597815	2.279137	0.588361	0.000000	88434.000000		1
18621.523438	6872.210449	3.737491	3.330438	2676.398438	55152.210938	358.450714	276.269073	146.718124	81.808502	48.689152	274.267731	340.524933	178.813675	3.169794	99998.000000	4.270015	3.837096	0.572580	0.522501	3.427551	4.741563	2.554430	2.441332	2.166484	1.912798	1.687432	2.438175	2.532149	2.252401	0.501031	4.999991	89891.000000		1
47457.488281	50841.257812	1.652884	3.570970	17235.701172	99998.000000	1953.314087	1768.789429	1613.890137	883.925964	771.915344	2790.863770	3617.718994	1983.257202	6.135012	99998.000000	4.676305	4.706216	0.218242	0.552786	4.236429	4.999991	3.290772	3.247676	3.207874	2.946416	2.887570	3.445739	3.558435	3.297379	0.787815	4.999991	90451.000000		0
15787.654297	3734.854736	3.524713	2.574922	1431.505493	31525.960938	182.514160	148.944580	105.149323	52.821362	37.683289	118.233627	165.454926	93.391029	1.232996	0.000000	4.198318	3.572274	0.547124	0.410764	3.155793	4.498668	2.261297	2.173025	2.021806	1.722810	1.576149	2.072741	2.218680	1.970305	0.090961	0.000000	90565.000000		1
115.239319	12.917782	0.000000	1.264333	39.931332	3692.530518	0.000000	2.673601	0.000000	2.753779	0.000000	0.000000	5.723419	20.220076	5.144913	0.000000	2.061601	1.111188	0.000000	0.101861	1.601314	3.567324	0.000000	0.427097	0.000000	0.439929	0.000000	0.000000	0.757656	1.305783	0.711378	0.000000	90578.000000		0
26255.947266	4706.574707	2.732193	3.786831	2129.611572	48122.777344	256.419037	215.695190	116.176773	53.064976	46.882080	200.421432	262.913391	147.473633	1.316418	0.000000	4.419228	3.672705	0.436511	0.578276	3.328300	4.682351	2.408950	2.333840	2.065119	1.724808	1.671007	2.301944	2.419813	2.168714	0.119394	0.000000	93401.000000		1
15597.359375	4366.253418	3.219423	2.411484	1660.741333	39881.812500	242.286270	170.351898	92.499825	25.292826	33.686764	178.554642	242.304779	133.495056	1.979629	99998.000000	4.193051	3.640109	0.507778	0.382284	3.220302	4.600775	2.384329	2.231347	1.966141	1.402997	1.527459	2.251771	2.384362	2.125465	0.296584	4.999991	93580.000000		1
14560.729492	3487.924316	3.435285	4.181550	895.681152	26920.548828	137.895538	92.172951	82.116882	32.684547	28.839125	142.249786	164.452698	101.692451	0.107597	99998.000000	4.163183	3.542567	0.535963	0.621337	2.952153	4.430084	2.139550	1.964604	1.914432	1.514342	1.459982	2.153052	2.216041	2.007289	0.000000	4.999991	94194.000000		1
31587.775391	27553.017578	2.223376	4.181550	5872.579590	99998.000000	884.835632	601.353699	425.777985	139.881470	149.552078	729.819214	1027.008301	643.856873	1.839673	99998.000000	4.499519	4.440169	0.347013	0.621337	3.768829	4.999991	2.946863	2.779130	2.629183	2.145760	2.174793	2.863215	3.011574	2.808789	0.264741	4.999991	94467.000000		1
22170.666016	15429.703125	2.790784	3.478457	5838.797363	99998.000000	881.310974	597.144409	334.992706	206.286697	124.095818	614.249939	761.162292	445.646515	4.108750	0.000000	4.345779	4.188357	0.445726	0.541387	3.766323	4.999991	2.945129	2.776079	2.525035	2.314471	2.093757	2.788345	2.881477	2.648991	0.613710	0.000000	94713.000000		1
9864.445312	6606.947266	3.558635	3.728240	1631.445801	42422.753906	260.875061	167.255829	97.914871	49.962734	41.106239	185.431381	241.404327	156.117355	3.082671	99998.000000	3.994073	3.820001	0.551283	0.571504	3.212573	4.627599	2.416433	2.223381	1.990849	1.698646	1.613908	2.268183	2.382745	2.193451	0.488927	4.999991	94828.000000		1
11941.624023	5540.815430	3.059069	3.638812	2134.015137	43933.781250	267.902893	219.019455	94.732452	59.972549	49.978153	184.867050	234.428909	122.905495	0.156189	0.000000	4.077064	3.743574	0.485589	0.560960	3.329197	4.642798	2.427977	2.340483	1.976499	1.777953	1.698780	2.266860	2.370011	2.089571	0.000000	0.000000	95080.000000		1
11398.494141	4145.590332	2.849375	4.724288	819.059509	36466.726562	120.975075	84.272415	102.784096	56.882645	42.274975	217.779800	275.109589	179.387253	1.928578	0.000000	4.056848	3.617586	0.454750	0.674336	2.913316	4.561897	2.082696	1.925685	2.011926	1.754980	1.626083	2.338018	2.439506	2.253792	0.285237	0.000000	95265.000000		1
16346.156250	4563.917969	2.121612	2.565671	2282.052979	48782.156250	327.271027	232.109940	115.871483	78.792610	45.852112	205.654541	267.002441	181.570541	2.063262	0.000000	4.213416	3.659338	0.326666	0.409201	3.358326	4.688261	2.514908	2.365694	2.063977	1.896485	1.661359	2.313138	2.426515	2.259045	0.314554	0.000000	96636.000000		1
14204.573242	3442.368408	3.157748	3.937934	2652.749268	63260.148438	294.968872	268.846497	180.839691	139.890732	93.002480	206.209610	255.987320	187.213776	0.911521	0.000000	4.152428	3.536857	0.499378	0.595268	3.423696	4.801130	2.469776	2.429504	2.257294	2.145789	1.968495	2.314309	2.408218	2.272338	0.000000	0.000000	97174.000000		1
13444.496094	9547.270508	3.287266	4.372742	6026.572266	99998.000000	624.685303	613.929199	543.983826	275.038666	240.651886	589.015686	813.582825	498.255096	4.348758	99998.000000	4.128544	3.979879	0.516835	0.640754	3.780070	4.999991	2.795661	2.788118	2.735586	2.439394	2.381389	2.770127	2.910402	2.697452	0.638365	4.999991	97515.000000		1
12138.221680	6269.049805	2.491661	4.631775	4022.564453	87016.531250	545.710754	409.104187	242.492874	172.566025	104.686760	330.582947	458.564301	280.472198	0.948516	0.000000	4.084155	3.797202	0.396489	0.665747	3.604503	4.939602	2.736963	2.611834	2.384699	2.236955	2.019892	2.519280	2.661400	2.447890	0.000000	0.000000	97919.000000		1
18928.021484	3458.200195	2.056854	3.330438	1459.542847	38623.863281	215.417648	146.613281	114.823013	90.387466	46.808071	177.382828	253.551163	123.241623	0.126425	99998.000000	4.277105	3.538850	0.313203	0.522501	3.164217	4.586856	2.333281	2.166173	2.060029	1.956108	1.670321	2.248912	2.404066	2.090757	0.000000	4.999991	98519.000000		1
11299.207031	1581.372070	3.496960	2.994310	767.425415	25098.074219	107.832176	77.383339	95.241272	78.111099	45.346378	126.405533	200.378265	159.210342	0.259497	99998.000000	4.053048	3.199034	0.543691	0.476297	2.885036	4.399641	2.032748	1.888647	1.978825	1.892713	1.656543	2.101766	2.301851	2.201971	0.000000	4.999991	98883.000000		1
37419.996094	10393.855469	3.142330	2.719858	4223.318848	98542.835938	508.696625	432.031799	324.810211	134.614441	131.098984	386.673096	554.117004	326.302734	0.305752	99998.000000	4.573104	4.016777	0.497252	0.434546	3.625654	4.993625	2.706459	2.635516	2.511630	2.129092	2.117599	2.587344	2.743602	2.513621	0.000000	4.999991	99057.000000		1
18221.865234	4191.824707	2.722941	4.465254	1403.249146	37818.269531	210.166046	141.808807	136.430771	92.823624	31.333870	161.304199	243.732544	104.409225	1.502712	99998.000000	4.260593	3.622403	0.435038	0.649846	3.147135	4.577702	2.322562	2.151703	2.134912	1.967659	1.496014	2.207646	2.386914	2.018739	0.176876	4.999991	99110.000000		1
109.907532	7.030924	2.417651	1.745396	28.610928	1572.521729	0.000000	0.231280	19.205524	26.100765	2.195622	0.000000	0.000000	14.428814	0.335285	0.000000	2.041028	0.847012	0.383394	0.241894	1.456532	3.196597	0.000000	0.000000	1.283426	1.416653	0.341558	0.000000	0.000000	1.159231	0.000000	0.000000	99127.000000		0
25018.298828	7901.025879	3.148497	3.055985	3030.945068	90840.156250	387.277496	310.285797	257.815979	154.507645	111.625175	445.236359	585.882629	322.774933	1.583006	0.000000	4.398258	3.897683	0.498103	0.485151	3.481578	4.958278	2.588022	2.491762	2.411310	2.188950	2.047762	2.648591	2.767811	2.508900	0.199483	0.000000	99570.000000		1
14687.573242	4159.738281	1.992095	2.652015	1524.726929	35345.437500	236.683121	157.659225	108.979324	59.321884	27.827658	138.607895	166.191925	118.316887	2.443368	99998.000000	4.166950	3.619066	0.299310	0.423576	3.183192	4.548333	2.374167	2.197719	2.037344	1.773215	1.444477	2.141788	2.220610	2.073047	0.387989	4.999991	99797.000000		1
17391.724609	1281.894775	3.040566	5.741921	1013.739014	28486.566406	118.014679	102.429466	62.883602	54.841209	25.517939	127.746964	165.235977	158.430161	0.155735	0.000000	4.240343	3.107852	0.482955	0.759057	3.005926	4.454640	2.071936	2.010425	1.798537	1.739107	1.406846	2.106351	2.218105	2.199838	0.000000	0.000000	101288.000000		1
12235.612305	2750.253906	4.122959	2.892547	558.986267	20466.943359	73.837044	57.894112	56.401581	46.175903	22.502041	79.267502	104.763855	107.240097	0.238875	0.000000	4.087626	3.439373	0.615209	0.461280	2.747401	4.311053	1.868274	1.762634	1.751291	1.664415	1.352222	1.899095	2.020211	2.030357	0.000000	0.000000	101545.000000		1
15734.841797	4939.773438	1.800903	3.447620	1439.143921	39134.503906	199.628906	143.850250	119.541130	85.536743	47.976807	208.540924	267.532837	206.471725	2.001738	0.000000	4.196862	3.693707	0.255490	0.537519	3.158104	4.592560	2.300223	2.157911	2.077517	1.932153	1.681031	2.319191	2.427377	2.314861	0.301407	0.000000	101677.000000		1
15842.473633	5156.076172	3.336605	2.966557	1644.286499	37016.457031	209.318024	168.982712	112.170998	78.330048	39.838821	171.409622	219.642380	137.920212	1.056039	0.000000	4.199823	3.712319	0.523305	0.472253	3.215977	4.568395	2.320807	2.227842	2.049881	1.893928	1.600307	2.234035	2.341716	2.139628	0.023680	0.000000	101874.000000		1
16483.947266	1969.472900	3.638812	3.441453	1117.778198	29189.089844	151.309814	112.140160	96.080048	55.865009	32.678379	137.269547	180.013245	94.609108	0.014775	99998.000000	4.217061	3.294350	0.560960	0.536742	3.048356	4.465220	2.179867	2.049761	1.982633	1.747140	1.514261	2.137574	2.255305	1.975933	0.000000	4.999991	103479.000000		1
105.923340	1.458608	0.000000	1.202658	83.279449	3672.788330	0.000000	3.065236	12.886944	1.455525	0.000000	0.000000	0.000000	0.000000	2.917637	0.000000	2.024992	0.163939	0.000000	0.080142	1.920538	3.564996	0.000000	0.486464	1.110150	0.163020	0.000000	0.000000	0.000000	0.000000	0.465031	0.000000	103500.000000		0
26617.253906	7175.138672	4.422081	4.092121	3365.382812	77127.015625	478.170685	340.706879	249.178421	142.928207	78.672340	375.818329	540.526978	277.228119	2.535466	99998.000000	4.425163	3.855830	0.645627	0.611948	3.527035	4.887207	2.679583	2.532381	2.396510	2.155118	1.895822	2.574978	2.732817	2.442837	0.404058	4.999991	103631.000000		1
34223.761719	12074.666016	3.826920	3.527797	5011.137207	99998.000000	712.892578	509.920868	383.666443	197.667648	119.309853	570.784607	788.508911	423.995575	1.881951	0.000000	4.534328	4.081875	0.582849	0.547504	3.699936	4.999991	2.853024	2.707503	2.583954	2.295936	2.076676	2.756472	2.896807	2.627361	0.274608	0.000000	104318.000000		1
27851.097656	6751.583984	3.984190	3.570970	3427.458496	91833.695312	502.334869	348.419312	254.513290	125.770287	93.258430	460.938751	611.261780	292.819489	3.419052	0.000000	4.444842	3.829406	0.600340	0.552786	3.534972	4.963002	2.700993	2.542102	2.405710	2.099578	1.969688	2.663643	2.786227	2.466600	0.533906	0.000000	104918.000000		1
14920.247070	3265.870605	2.269632	3.299600	840.917053	23615.628906	117.986931	85.848206	75.810631	67.731239	29.619310	109.395630	115.772804	152.561813	2.408630	99998.000000	4.173776	3.513999	0.355955	0.518461	2.924753	4.373199	2.071834	1.933731	1.879730	1.830789	1.471575	2.039000	2.063607	2.183446	0.381770	4.999991	106282.000000		1
14049.082031	5515.895996	2.954222	3.527797	1222.338501	35209.113281	204.609146	123.247787	78.780273	47.110275	32.209652	163.518326	187.155182	89.391418	0.411614	0.000000	4.147648	3.741616	0.470443	0.547504	3.087192	4.546655	2.310925	2.090779	1.896417	1.673116	1.507986	2.213567	2.272202	1.951296	0.000000	0.000000	106963.000000		1
22549.982422	3614.851074	2.269632	4.372742	1898.670288	50017.515625	290.617706	192.002823	147.840607	43.671909	47.471073	210.656357	255.216385	126.362366	0.455545	99998.000000	4.353146	3.558090	0.355955	0.640754	3.278450	4.699122	2.463322	2.283308	2.169794	1.640202	1.676429	2.323575	2.406909	2.101618	0.000000	4.999991	107236.000000		1
15583.741211	3736.177734	2.149366	2.476242	1320.608032	35274.335938	194.096680	132.125870	117.024803	60.755821	33.295128	136.011383	164.067230	115.510689	1.888448	0.000000	4.192672	3.572428	0.332310	0.393793	3.120774	4.547459	2.288018	2.120988	2.068278	1.783588	1.522381	2.133575	2.215022	2.062622	0.276105	0.000000	108728.000000		1
30481.544922	15019.053711	2.670518	3.422950	9311.179688	99998.000000	1272.689819	953.920654	722.757446	265.864532	254.957352	1285.305420	1610.575073	718.859619	2.814579	0.000000	4.484037	4.176642	0.426595	0.534401	3.969005	4.999991	3.104722	2.979512	2.858993	2.424660	2.406467	3.109006	3.206981	2.856644	0.449413	0.000000	109126.000000		1
17721.308594	4655.474121	1.868746	2.371395	1553.303833	35706.332031	177.537003	156.953049	115.587776	82.283401	40.020763	139.381912	191.197968	161.624908	1.337074	0.000000	4.248496	3.667964	0.271550	0.375004	3.191257	4.552745	2.249289	2.195770	2.062912	1.915312	1.602285	2.144207	2.281483	2.208508	0.126155	0.000000	110094.000000		1
108.701790	14.903709	2.063021	1.480195	0.000000	3074.259277	0.000000	0.000000	4.483756	20.389681	7.108018	0.000000	2.528666	0.000000	3.055593	0.000000	2.036237	1.173294	0.314504	0.170319	0.000000	3.487741	0.000000	0.000000	0.651642	1.309410	0.851749	0.000000	0.402891	0.000000	0.485095	0.000000	110113.000000		0
12795.261719	7025.481445	2.207957	2.414567	3018.027344	66314.046875	357.402252	308.195007	186.060455	140.960785	66.827705	255.333572	413.856232	175.140945	1.994766	99998.000000	4.107049	3.846676	0.343991	0.382839	3.479723	4.821606	2.553157	2.488826	2.269654	2.149098	1.824957	2.407108	2.616849	2.243388	0.299892	4.999991	111101.000000		1
25065.458984	19974.935547	2.189455	4.477589	6629.631348	99998.000000	917.227234	673.500854	482.950500	208.362061	189.082520	773.182739	1029.234863	587.325806	3.552816	99998.000000	4.399076	4.300486	0.340336	0.651044	3.821489	4.999991	2.962477	2.828338	2.683903	2.318819	2.276651	2.888282	3.012515	2.768879	0.550573	4.999991	111156.000000		1
13242.320312	9779.652344	2.004430	2.389898	4812.319336	99998.000000	596.308716	488.840424	307.720123	193.816071	108.060371	369.169769	487.933807	310.332062	4.055468	99998.000000	4.121964	3.990323	0.301991	0.378379	3.682354	4.999991	2.775471	2.689167	2.488156	2.287390	2.033666	2.567226	2.688361	2.491827	0.608041	4.999991	111783.000000		1
15348.600586	2538.277832	2.522498	2.417651	1087.125854	28254.099609	166.275192	111.637512	80.917305	92.897629	24.111753	112.161743	160.921829	111.816368	0.348553	0.000000	4.186069	3.404539	0.401831	0.383394	3.036280	4.451081	2.220827	2.047810	1.908041	1.968005	1.382229	2.049845	2.206615	2.048505	0.000000	0.000000	113695.000000		1
24411.757812	4545.915039	2.220292	2.534833	2352.158691	65360.667969	342.369019	237.543472	183.056900	99.129868	83.467560	281.492920	327.893951	210.927734	1.419654	99998.000000	4.387599	3.657621	0.346410	0.403949	3.371467	4.815317	2.534494	2.375743	2.262586	1.996204	1.921518	2.449467	2.515733	2.324134	0.152182	4.999991	114441.000000		1
29187.673828	8249.426758	1.578874	2.935719	2269.816650	55553.097656	233.661057	227.185196	157.739410	94.269890	51.809895	213.536575	282.063416	201.806030	2.321500	0.000000	4.465199	3.916424	0.198348	0.467715	3.355991	4.744708	2.368586	2.356380	2.197940	1.974373	1.714413	2.329472	2.450347	2.304934	0.365769	0.000000	116377.000000		1
23949.265625	9320.656250	2.584173	3.496960	4402.110840	99998.000000	608.242798	443.016083	258.349457	128.943451	116.688675	446.244751	617.170227	387.077057	2.730341	0.000000	4.379292	3.969446	0.412322	0.543691	3.643661	4.999991	2.784077	2.646420	2.412208	2.110399	2.067029	2.649573	2.790405	2.587797	0.436217	0.000000	116423.000000		1
13007.238281	1307.125977	4.076703	3.182418	619.825317	23338.580078	79.575882	64.727676	63.102547	32.373089	36.258598	98.701225	162.879990	66.062935	1.120069	0.000000	4.114185	3.116318	0.610309	0.502757	2.792269	4.368074	1.900782	1.811090	1.800047	1.510184	1.559411	1.994323	2.211868	1.819958	0.049245	0.000000	116893.000000		1
18644.441406	5028.350586	3.108409	3.521630	1770.963379	46329.785156	264.470673	178.264771	131.694153	86.927513	53.117401	195.629303	299.020905	141.753296	2.486133	99998.000000	4.270549	3.701426	0.492538	0.546744	3.248209	4.665860	2.422378	2.251065	2.119566	1.939157	1.725237	2.291434	2.475702	2.151533	0.395524	4.999991	117862.000000		1
9889.538086	5633.574219	2.451572	3.302684	1778.401367	32436.328125	241.145279	178.628647	68.582352	69.165176	31.380125	132.354065	157.116486	136.868668	1.656610	0.000000	3.995176	3.750784	0.389445	0.518867	3.250030	4.511032	2.382279	2.251951	1.836212	1.839887	1.496655	2.121737	2.196222	2.136304	0.219220	0.000000	118627.000000		1
11281.747070	3336.142822	1.911918	3.194753	938.360107	23853.138672	133.868179	95.037743	75.190804	0.610580	29.230759	92.123611	101.054115	93.665482	2.036759	99998.000000	4.052376	3.523245	0.281469	0.504437	2.972369	4.377545	2.126677	1.977896	1.876165	0.000000	1.465840	1.964371	2.004554	1.971580	0.308940	4.999991	120370.000000		1
12451.467773	5051.170410	2.315888	1.162570	1164.447510	25747.082031	163.213043	120.302818	65.381432	53.265419	30.359407	103.974419	144.917221	98.306511	0.432584	0.000000	4.095221	3.703392	0.364717	0.065419	3.066120	4.410728	2.212755	2.080276	1.815454	1.726445	1.482293	2.016927	2.161120	1.992582	0.000000	0.000000	121081.000000		1
12934.070312	10233.831055	4.126042	4.838386	2432.243408	56225.625000	379.623657	246.594254	145.182419	61.816628	61.424992	223.034485	265.898468	150.588211	1.107280	0.000000	4.111735	4.010038	0.615534	0.684700	3.386007	4.749934	2.579353	2.391983	2.161914	1.791105	1.788345	2.348372	2.424716	2.177791	0.044257	0.000000	122439.000000		1
16267.104492	3578.139160	4.082870	2.901798	1337.950928	36214.609375	175.029922	136.264252	102.617577	62.041740	44.353413	122.279495	164.708649	160.764557	3.700594	99998.000000	4.211310	3.553657	0.610966	0.462667	3.126440	4.558884	2.243112	2.134382	2.011222	1.792684	1.646927	2.087354	2.216716	2.206190	0.568271	4.999991	122580.000000		1
16079.594727	2092.526367	3.179335	2.170952	838.906433	32938.929688	99.095947	83.763596	113.025192	88.330612	44.165306	173.861191	256.807587	135.579651	0.639811	99998.000000	4.206275	3.320671	0.502336	0.336650	2.923713	4.517709	1.996056	1.923055	2.053175	1.946111	1.645081	2.240203	2.409608	2.132195	0.000000	4.999991	123485.000000		1
29157.792969	9402.313477	4.206220	3.472290	4539.763184	99998.000000	655.750854	465.570557	324.597412	123.343384	112.756905	527.251465	711.384583	389.112335	3.024218	99998.000000	4.464755	3.973235	0.623892	0.540616	3.657033	4.999991	2.816739	2.667985	2.511345	2.091116	2.052143	2.722018	2.852104	2.590075	0.480613	4.999991	123603.000000		1
17149.050781	4866.787109	2.334390	2.787700	1510.433716	31313.062500	204.565979	153.477676	99.882301	64.354546	32.370007	126.599808	171.431198	123.170692	2.214475	99998.000000	4.234240	3.687242	0.368173	0.445246	3.179102	4.495726	2.310833	2.186045	1.999489	1.808579	1.510143	2.102433	2.234090	2.090507	0.345271	4.999991	123700.000000		1
16073.821289	3074.283936	2.349809	2.692104	1008.351746	44636.261719	174.792480	99.974808	116.993965	107.767418	35.194710	221.165741	285.622040	146.045868	1.559037	0.000000	4.206119	3.487744	0.371033	0.430092	3.003612	4.649688	2.242523	1.999891	2.068163	2.032487	1.546477	2.344718	2.455792	2.164489	0.192857	0.000000	124113.000000		1
101.818886	13.907661	0.000000	0.000000	0.000000	2349.916748	0.018502	0.000000	12.970205	11.095292	0.447142	0.000000	0.000000	0.000000	6.973068	0.000000	2.007828	1.143254	0.000000	0.000000	0.000000	3.371053	0.000000	0.000000	1.112947	1.045139	0.000000	0.000000	0.000000	0.000000	0.843424	0.000000	124133.000000		0
16263.447266	5529.800293	3.496960	3.009729	2430.880371	63232.144531	336.053528	244.753265	200.156235	84.164482	64.718422	277.653656	381.251862	249.517639	1.362154	0.000000	4.211213	3.742709	0.543691	0.478527	3.385764	4.800938	2.526408	2.388728	2.301369	1.925129	1.811028	2.443503	2.581212	2.397101	0.134226	0.000000	124171.000000		1
26564.732422	4725.644531	3.703570	3.632644	2572.165039	54629.957031	384.973938	262.934998	134.965988	52.207699	50.369789	221.813324	259.866669	200.569458	0.524578	99998.000000	4.424305	3.674461	0.568621	0.560223	3.410299	4.737431	2.585431	2.419848	2.130224	1.717735	1.702170	2.345988	2.414751	2.302265	0.000000	4.999991	124652.000000		1
16643.880859	4442.242676	3.762161	2.195622	1853.462646	44049.738281	256.314209	186.671036	150.785568	93.730240	39.493443	248.043610	256.576324	196.776459	1.349357	0.000000	4.221255	3.647602	0.575437	0.341558	3.267984	4.643943	2.408773	2.271077	2.178360	1.971880	1.596525	2.394528	2.409217	2.293973	0.130127	0.000000	124702.000000		1
24132.140625	2864.438721	2.257297	1.029969	1850.446777	38194.875000	227.154358	187.694839	142.437897	66.140030	48.831001	184.543259	226.704132	142.959045	1.994187	0.000000	4.382596	3.457040	0.353589	0.012824	3.267277	4.582005	2.356321	2.273452	2.153625	1.820464	1.688696	2.266098	2.355459	2.155212	0.299766	0.000000	126449.000000		1
31089.828125	18048.269531	3.018980	3.515462	7333.269531	99998.000000	1064.389404	746.752014	440.185211	133.784927	152.904099	628.678711	840.275635	508.049042	3.892764	0.000000	4.492618	4.256435	0.479860	0.545982	3.865298	4.999991	3.027101	2.873176	2.643636	2.126407	2.184419	2.798429	2.924422	2.705906	0.590258	0.000000	127623.000000		1
41013.460938	12373.004883	2.155533	3.151581	6724.666016	99998.000000	1007.765808	687.198853	459.100861	146.970993	144.442322	726.787903	942.637268	440.626190	1.847875	0.000000	4.612926	4.092475	0.333555	0.498528	3.827671	4.999991	3.003360	2.837082	2.661908	2.167232	2.159694	2.861408	2.974344	2.644070	0.266672	0.000000	127764.000000		1
16527.011719	8581.397461	3.034399	3.410615	2425.243408	57018.261719	344.243927	246.578827	147.883774	94.667694	54.961475	232.646500	313.579224	268.760162	1.557822	0.000000	4.218194	3.933558	0.482073	0.532833	3.384755	4.756014	2.536866	2.391956	2.169920	1.976202	1.740058	2.366697	2.496347	2.429365	0.192518	0.000000	129010.000000		1
709.676208	3480.631348	1.884164	2.880212	100.196838	5637.169922	7.200530	8.733149	16.325314	24.287527	4.378909	5.208435	17.336779	16.124870	1.126241	0.000000	2.851060	3.541658	0.275119	0.459424	2.000854	3.751061	0.857364	0.941171	1.212862	1.385383	0.641366	0.716707	1.238968	1.207496	0.051631	0.000000	129327.000000		0
27643.744141	3761.945312	2.941887	3.012813	2396.897705	60620.710938	287.133087	246.261215	209.762070	139.415833	68.317146	246.366058	356.955109	251.892120	1.235169	99998.000000	4.441597	3.575413	0.468626	0.478972	3.379649	4.782621	2.458083	2.391396	2.321727	2.144312	1.834530	2.391581	2.552613	2.401215	0.091726	4.999991	130142.000000		1
119.874176	1.575791	2.775365	4.073619	4.884642	5371.888184	0.000000	0.000000	3.398280	33.196449	6.164394	0.000000	1.504864	57.030666	0.114866	38342.640625	2.078726	0.197498	0.443320	0.609980	0.688833	3.730127	0.000000	0.000000	0.531259	1.521092	0.789890	0.000000	0.177497	1.756108	0.000000	4.583682	130158.000000		0
18939.857422	4116.020508	4.656446	2.796951	1861.850464	43752.589844	253.807114	191.000610	127.062370	85.317802	39.700054	204.852768	260.048615	195.126648	0.222682	0.000000	4.277377	3.614478	0.668055	0.446685	3.269945	4.641004	2.404504	2.281035	2.104017	1.931040	1.598791	2.311442	2.415055	2.290317	0.000000	0.000000	131488.000000		1
13830.635742	4270.299805	3.139246	3.321187	1620.316650	33658.207031	218.689499	165.750961	104.452400	64.305206	40.779362	144.078445	185.986450	112.315933	1.098298	99998.000000	4.140842	3.630458	0.496825	0.521293	3.209600	4.527091	2.339828	2.219456	2.018919	1.808246	1.610440	2.158599	2.269481	2.050441	0.040720	4.999991	131877.000000		1
17392.958984	2556.049316	1.652884	2.476242	1660.525513	40964.343750	231.049133	171.258514	106.302643	78.598335	32.221985	155.704132	178.551559	106.728195	2.879830	99998.000000	4.240374	3.407569	0.218242	0.393793	3.220246	4.612406	2.363704	2.233652	2.026544	1.895413	1.508152	2.192300	2.251764	2.028279	0.459367	4.999991	133203.000000		1
14382.416016	2399.315186	1.548037	2.448488	1188.682617	28952.636719	149.946793	123.324883	85.789612	109.059502	19.961040	118.261383	153.104538	101.202141	0.846793	99998.000000	4.157832	3.380087	0.189781	0.388898	3.075066	4.461688	2.175937	2.091051	1.933435	2.037663	1.300183	2.072843	2.184988	2.005190	0.000000	4.999991	133455.000000		1
16303.909180	3587.165283	2.584173	2.676685	1023.961609	25850.664062	134.784058	102.898193	65.486275	50.271111	32.295998	126.528885	160.931076	108.720291	0.672711	0.000000	4.212292	3.554751	0.412322	0.427597	3.010284	4.412472	2.129638	2.012408	1.816150	1.701319	1.509149	2.102190	2.206640	2.036311	0.000000	0.000000	133501.000000		1
13218.739258	4045.199219	1.578874	2.698272	1793.628906	40453.402344	196.637680	184.715958	122.655708	77.124306	59.787525	142.576660	190.547302	138.129913	0.744595	0.000000	4.121190	3.606940	0.198348	0.431086	3.253733	4.606955	2.293667	2.266505	2.088688	1.887191	1.776611	2.154048	2.280003	2.140288	0.000000	0.000000	136658.000000		1
33190.140625	7371.479980	3.133079	4.021195	3312.034180	68233.664062	506.109375	337.869843	189.764038	141.346252	66.932549	313.054993	398.412872	265.241608	2.711053	99998.000000	4.521009	3.867555	0.495971	0.604355	3.520095	4.833999	2.704244	2.528749	2.278214	2.150284	1.825637	2.495621	2.600333	2.423642	0.433138	4.999991	138015.000000		1
33854.035156	21112.898438	3.305768	2.420735	7485.125000	99998.000000	1082.996704	766.697632	561.265137	239.988892	193.424423	921.094238	1212.908447	738.271729	5.317854	0.000000	4.529611	4.324548	0.519272	0.383947	3.874199	4.999991	3.034627	2.884624	2.749168	2.380191	2.286511	2.964304	3.083828	2.868216	0.725736	0.000000	138273.000000		1
226.352585	262.136292	3.281098	3.059069	0.000000	5494.735352	1.372264	0.641418	11.089125	29.418867	11.206306	4.332653	15.751738	20.648714	1.812400	0.000000	2.354785	2.418527	0.516019	0.485589	0.000000	3.739947	0.137438	0.000000	1.044897	1.468626	1.049462	0.636754	1.197328	1.314893	0.258254	0.000000	138385.000000		0
41245.902344	10267.227539	3.348940	3.731324	5237.646973	99998.000000	612.168396	534.670959	388.514069	289.896118	185.887772	522.625854	687.763184	421.386719	3.663011	0.000000	4.615381	4.011453	0.524907	0.571863	3.719136	4.999991	2.786871	2.728087	2.589407	2.462242	2.269251	2.718191	2.837439	2.624681	0.563838	0.000000	138975.000000		1
13999.125000	1883.217651	2.676685	1.773150	1199.093262	30098.517578	170.271713	124.256172	67.496872	39.663048	31.799515	106.444496	152.423035	90.433723	0.394161	99998.000000	4.146101	3.274900	0.427597	0.248745	3.078853	4.478545	2.231143	2.094318	1.829284	1.598386	1.502421	2.027123	2.183051	1.956330	0.000000	4.999991	140109.000000		1
466.489502	1205.822021	2.093859	2.331306	229.078613	11694.048828	6.978501	24.330698	51.393589	45.861362	22.643894	10.746830	28.814455	27.004301	1.097972	0.000000	2.668842	3.081283	0.320947	0.367599	2.359985	4.067965	0.843762	1.386155	1.710909	1.661447	1.354951	1.031280	1.459610	1.431433	0.040591	0.000000	141096.000000		0
24321.667969	14399.694336	4.570101	5.535311	5691.243164	99998.000000	743.347534	582.468933	345.431152	236.032440	158.979065	535.670105	752.685120	480.397156	2.455132	99998.000000	4.385993	4.158353	0.659926	0.743142	3.755207	4.999991	2.871192	2.765273	2.538362	2.372972	2.201340	2.728897	2.876613	2.681600	0.390075	4.999991	142379.000000		1
16026.810547	3259.752441	2.007514	1.461692	392.106628	14471.665039	52.611668	41.624306	67.870003	61.835129	25.487101	58.165482	86.856583	73.670517	1.164356	99998.000000	4.204847	3.513185	0.302659	0.164856	2.593404	4.160519	1.721082	1.619347	1.831678	1.791235	1.406320	1.764665	1.938803	1.867294	0.066086	4.999991	142915.000000		1
36800.898438	15227.767578	2.368311	4.634860	4006.556885	97154.757812	606.737915	408.314758	256.943268	121.955704	85.940712	427.301331	570.516357	340.518768	3.380811	0.000000	4.565858	4.182636	0.374439	0.666037	3.602771	4.987464	2.783001	2.610995	2.409837	2.086202	1.934199	2.630734	2.756268	2.532141	0.529021	0.000000	144279.000000		1
13991.437500	1633.561279	3.250261	4.662613	850.710999	25924.380859	121.089172	86.264511	53.888336	67.863838	28.092859	103.018463	132.468170	104.739189	0.746122	99998.000000	4.145862	3.213135	0.511918	0.668629	2.929782	4.413708	2.083105	1.935832	1.731495	1.831638	1.448596	2.012915	2.122112	2.020109	0.000000	4.999991	144531.000000		1
18313.347656	5312.714355	5.149844	4.819884	1786.675049	40475.339844	231.147812	181.675385	122.060547	38.031750	40.985973	128.761505	160.675125	74.811501	0.735319	99998.000000	4.262768	3.725317	0.711794	0.683037	3.252046	4.607191	2.363890	2.259296	2.086575	1.580146	1.612635	2.109786	2.205949	1.873968	0.000000	4.999991	145167.000000		1
17139.814453	2950.589111	4.391244	2.420735	905.885254	21503.910156	121.681244	91.503777	54.310806	60.472118	23.020109	106.009689	132.243057	95.895027	0.592849	0.000000	4.234006	3.469909	0.642588	0.383947	2.957073	4.332518	2.085224	1.961439	1.734886	1.781555	1.362107	2.025346	2.121373	1.981796	0.000000	0.000000	146996.000000		1
38034.390625	9549.164062	3.792999	3.262596	3518.422607	77028.062500	519.727173	359.755127	218.208435	131.746567	60.058895	316.918915	416.313995	288.304901	2.464171	99998.000000	4.580176	3.979965	0.578983	0.513563	3.546348	4.886649	2.715775	2.556007	2.338871	2.119739	1.778577	2.500948	2.619421	2.459852	0.391671	4.999991	149649.000000		1
12418.042969	3834.086426	3.478457	1.779317	692.209900	16783.439453	106.811462	71.814110	69.057243	17.765419	14.123524	75.502258	115.285576	80.121696	0.467869	0.000000	4.094053	3.583662	0.541387	0.250253	2.840238	4.224881	2.028618	1.856210	1.839209	1.249575	1.149943	1.877960	2.061775	1.903750	0.000000	0.000000	149953.000000		1
21809.482422	10696.422852	3.123827	2.914133	5066.533203	99998.000000	642.512390	516.661926	311.707397	161.427551	134.219727	488.248352	646.252991	399.313324	4.387460	99998.000000	4.338645	4.029239	0.494687	0.464509	3.704711	4.999991	2.807882	2.713207	2.493747	2.207978	2.127816	2.688641	2.810403	2.601314	0.642213	4.999991	150235.000000		1
17960.576172	4251.433594	3.089906	2.621178	1174.269165	32815.812500	160.471603	119.710739	110.502693	68.369576	32.832565	132.832047	165.828049	94.895889	1.616750	0.000000	4.254320	3.628536	0.489945	0.418496	3.069768	4.516083	2.205398	2.078133	2.043373	1.834863	1.516305	2.123303	2.219658	1.977247	0.208643	0.000000	150298.000000		1
24704.404297	8059.733398	3.281098	3.395196	1328.021362	39928.941406	188.160492	137.399063	120.645111	81.685158	44.896152	179.436584	256.388214	109.815018	2.033557	0.000000	4.392775	3.906321	0.516019	0.530865	3.123205	4.601288	2.274529	2.137984	2.081510	1.912143	1.652209	2.253911	2.408898	2.040662	0.308256	0.000000	151099.000000		1
9704.908203	4795.253906	1.418520	3.139246	1565.891724	32166.615234	220.441071	157.261429	61.243053	52.580830	40.498741	147.032669	170.213135	132.230713	1.021865	99998.000000	3.986991	3.680812	0.151835	0.496825	3.194762	4.507405	2.343292	2.196622	1.787057	1.720827	1.607442	2.167414	2.230993	2.121332	0.009394	4.999991	151389.000000		1
20276.210938	4639.768555	3.293433	3.003561	1648.816528	45588.796875	252.370102	170.638687	162.562378	78.410225	52.149105	221.514206	301.574219	148.660873	1.268985	99998.000000	4.306987	3.666496	0.517649	0.477637	3.217172	4.658858	2.402038	2.232078	2.211020	1.894373	1.717247	2.345402	2.479394	2.172197	0.103457	4.999991	151783.000000		1
14229.826172	4020.600098	2.155533	2.821621	1062.989380	29304.115234	142.292953	105.439194	87.331482	86.011642	24.851851	101.476593	137.349731	119.118660	1.585776	0.000000	4.153200	3.604291	0.333555	0.450499	3.026529	4.466928	2.153183	2.023002	1.941171	1.934557	1.395359	2.006366	2.137828	2.075980	0.200242	0.000000	154392.000000		1
17486.242188	3568.231201	4.181550	7.413308	1197.755005	35505.792969	177.959473	121.135429	58.257992	66.115356	29.150583	130.765945	160.079956	121.579483	3.013700	99998.000000	4.242696	3.552453	0.621337	0.870012	3.078368	4.550299	2.250321	2.083271	1.765355	1.820302	1.464647	2.116495	2.204337	2.084860	0.479100	4.999991	155576.000000		1
106.993401	17.161007	4.397411	3.472290	7.653840	4339.520508	0.000000	0.000000	13.093554	24.127172	1.128648	2.855542	0.000000	0.746265	1.266437	0.000000	2.029357	1.234543	0.643197	0.540616	0.883879	3.637442	0.000000	0.000000	1.117058	1.382506	0.052559	0.455689	0.000000	0.000000	0.102584	0.000000	155592.000000		0
29714.681641	15505.498047	2.201789	3.873176	5981.537109	99998.000000	792.974182	610.330505	431.288605	223.564896	178.400452	783.833984	957.044495	607.915894	3.782156	99998.000000	4.472971	4.190486	0.342776	0.588067	3.776813	4.999991	2.899259	2.785565	2.634768	2.349404	2.251396	2.894224	2.980932	2.783844	0.577739	4.999991	155686.000000		1
11080.927734	6741.509277	2.056854	4.656446	2311.743164	42160.652344	334.419128	235.865921	100.363365	85.669350	36.977112	179.149796	240.485367	94.908226	1.448187	0.000000	4.044576	3.828757	0.313203	0.668055	3.363940	4.624907	2.524291	2.372665	2.001575	1.932825	1.567933	2.253216	2.381089	1.977304	0.160825	0.000000	156424.000000		1
17803.240234	2966.242188	5.137509	5.766592	1894.630615	48277.578125	278.217987	192.514725	105.103065	71.074013	52.031925	205.703873	290.953827	178.051987	0.601600	99998.000000	4.250499	3.472207	0.710753	0.760919	3.277524	4.683745	2.444385	2.284464	2.021615	1.851711	1.716270	2.313242	2.463824	2.250547	0.000000	4.999991	156894.000000		1
105.426857	14.391809	2.041435	1.634382	73.553337	3907.507080	0.000000	4.258643	30.825052	17.956612	0.000000	0.000000	0.000000	7.906706	0.307538	0.000000	2.022951	1.158115	0.309936	0.213353	1.866602	3.591900	0.000000	0.629271	1.488904	1.254224	0.000000	0.000000	0.000000	0.897996	0.000000	0.000000	156912.000000		0
14332.347656	8202.988281	2.497828	2.695188	2603.572754	62433.570312	392.973175	264.794464	228.671570	102.787178	64.268196	310.575653	485.420563	224.718216	0.145216	0.000000	4.156317	3.913972	0.397563	0.430589	3.415570	4.795418	2.594363	2.422909	2.359212	2.011939	1.807996	2.492167	2.686118	2.351638	0.000000	0.000000	159042.000000		1
18121.861328	5531.292969	3.256428	3.496960	1655.255371	41890.117188	232.076004	167.169479	108.177559	72.150238	47.292217	205.518860	262.281219	151.491745	0.527666	0.000000	4.258203	3.742827	0.512742	0.543691	3.218865	4.622112	2.365630	2.223157	2.034137	1.858238	1.674790	2.312852	2.418767	2.180389	0.000000	0.000000	159648.000000		1
103.749306	5.038829	2.355976	1.060806	44.501434	4273.731934	0.000000	1.612795	0.000000	12.045084	7.462648	0.000000	14.117356	0.000000	2.580218	55703.886719	2.015985	0.702330	0.372171	0.025636	1.648374	3.630807	0.000000	0.207579	0.000000	1.080810	0.872893	0.000000	1.149753	0.000000	0.411656	4.745885	159665.000000		0
25252.359375	6750.742188	2.608843	3.385945	2937.696045	76565.578125	443.518738	300.053955	169.445282	68.921562	80.155624	328.634033	416.881378	245.342255	1.015574	0.000000	4.402302	3.829351	0.416448	0.529680	3.468007	4.884034	2.646912	2.477199	2.229029	1.838355	1.903934	2.516712	2.620013	2.389772	0.006712	0.000000	160145.000000		1
11217.654297	5575.994629	3.678900	3.404448	1908.818848	38213.851562	295.730560	194.041183	117.323921	71.814110	42.715950	159.938110	189.797958	107.906189	0.100726	99998.000000	4.049902	3.746322	0.565718	0.532047	3.280765	4.582221	2.470896	2.287894	2.069386	1.856210	1.630590	2.203952	2.278291	2.033046	0.000000	4.999991	161826.000000		1
23097.628906	8452.114258	3.651147	2.796951	3193.242432	80756.171875	429.601807	327.767517	226.216904	134.031616	78.030922	398.483795	496.497345	310.517059	2.290711	0.000000	4.363567	3.926965	0.562429	0.446685	3.504232	4.907176	2.633066	2.515566	2.354525	2.127207	1.892267	2.600411	2.695917	2.492085	0.359970	0.000000	162610.000000		1
24956.888672	20350.101562	2.494745	3.583304	9242.689453	99998.000000	1340.504272	947.343018	662.738647	302.709045	235.659317	1161.801636	1518.392822	787.747253	4.499979	99998.000000	4.397191	4.308567	0.397026	0.554284	3.965798	4.999991	3.127268	2.976507	2.821342	2.481025	2.372285	3.065132	3.181384	2.896387	0.653211	4.999991	165584.000000		1
34450.296875	3389.685791	2.793867	3.811501	2541.022217	57041.070312	412.052246	260.773285	131.971680	81.293518	56.534184	244.799515	354.438751	165.824966	0.913945	99998.000000	4.537193	3.530159	0.446206	0.581096	3.405009	4.756187	2.614952	2.416263	2.120481	1.910056	1.752311	2.388811	2.549541	2.219650	0.000000	4.999991	166622.000000		1
8148.508301	6832.849609	2.004430	3.188586	2783.437988	67778.296875	351.990265	284.277527	176.642731	101.263817	73.494743	280.546204	362.182037	268.803345	2.123738	0.000000	3.911078	3.834602	0.301991	0.503598	3.444582	4.831090	2.546531	2.453743	2.247096	2.005454	1.866256	2.448004	2.558927	2.429435	0.327101	0.000000	167819.000000		1
35333.730469	18997.476562	3.259512	2.531749	4514.294434	99998.000000	612.301025	459.871796	339.652252	170.832962	114.095253	459.822449	612.433594	386.768677	3.307655	0.000000	4.548190	4.278696	0.513153	0.403421	3.654590	4.999991	2.786965	2.662637	2.531034	2.232572	2.057268	2.662590	2.787059	2.587451	0.519520	0.000000	167902.000000		1
18361.597656	3201.389648	5.717252	4.378909	1276.149780	36966.542969	193.520020	128.604248	107.335693	83.193108	38.870525	145.774506	204.017075	112.559547	1.798893	0.000000	4.263910	3.505338	0.757187	0.641366	3.105902	4.567809	2.286726	2.109255	2.030744	1.920087	1.589620	2.163682	2.309667	2.051382	0.255005	0.000000	167979.000000		1
103.135643	1.554204	2.096942	0.746265	5.473636	1122.727661	0.000000	0.000000	3.873176	25.588863	0.000000	2.744528	23.442581	0.000000	4.007506	0.000000	2.013409	0.191508	0.321587	0.000000	0.738276	3.050274	0.000000	0.000000	0.588067	1.408051	0.000000	0.438468	1.370005	0.000000	0.602874	0.000000	167997.000000		0
11689.738281	4251.260742	3.342773	3.786831	1910.656738	46988.042969	291.061768	196.107285	133.291519	94.081787	45.583828	207.504776	228.156586	208.038269	0.684863	99998.000000	4.067805	3.628518	0.524107	0.578276	3.281183	4.671988	2.463985	2.292494	2.124803	1.973506	1.658811	2.317028	2.358233	2.318143	0.000000	4.999991	168133.000000		1
10156.219727	2851.520996	2.257297	3.413699	679.643677	23227.951172	82.468422	67.990273	39.043217	41.938847	17.250435	75.588608	102.898193	85.135857	1.418131	0.000000	4.006732	3.455076	0.353589	0.533225	2.832281	4.366011	1.916288	1.832447	1.591546	1.622617	1.236800	1.878456	2.012408	1.930112	0.151716	0.000000	168866.000000		1
15103.057617	2534.935059	2.059937	1.659051	936.001038	24252.013672	134.000778	97.563324	61.091949	49.860973	24.074749	112.396111	153.237152	107.150673	0.601355	99998.000000	4.179065	3.403967	0.313854	0.219860	2.971276	4.384748	2.127107	1.989287	1.785984	1.697761	1.381562	2.050751	2.185364	2.029995	0.000000	4.999991	169664.000000		1
16949.902344	6046.986816	2.038351	3.533965	2428.894531	55330.453125	257.415100	245.188065	150.915085	105.812325	70.975334	222.405411	282.501312	232.116104	2.236423	0.000000	4.229167	3.781539	0.309279	0.548262	3.385409	4.742964	2.410634	2.389499	2.178733	2.024536	1.851107	2.347145	2.451020	2.365705	0.349554	0.000000	171084.000000		1
25262.070312	9785.326172	3.133079	1.523367	1124.432861	25785.505859	88.401535	114.267937	84.019547	97.871704	24.935112	22.535963	54.776451	46.064888	0.537107	0.000000	4.402469	3.990575	0.495971	0.182805	3.050934	4.411376	1.946460	2.057924	1.924380	1.990657	1.396811	1.352876	1.738594	1.663370	0.000000	0.000000	171411.000000		1
13323.870117	2980.408936	1.708391	1.680638	865.599304	25278.107422	151.060028	86.998436	84.130562	76.088173	26.498568	98.250999	120.928818	101.895981	1.155399	0.000000	4.124630	3.474276	0.232587	0.225474	2.937317	4.402745	2.179150	1.939511	1.924954	1.881317	1.423222	1.992337	2.082530	2.008157	0.062732	0.000000	172122.000000		1
18493.785156	18213.263672	2.207957	2.485493	5403.530762	99998.000000	769.340393	551.273804	349.079224	149.086441	105.300430	567.185913	782.403137	409.218292	2.558140	0.000000	4.267026	4.260388	0.343991	0.395413	3.732678	4.999991	2.886119	2.741367	2.542924	2.173438	2.022430	2.753726	2.893430	2.611955	0.407924	0.000000	173113.000000		1
33409.246094	12014.662109	3.200921	5.347203	5649.770020	99998.000000	828.908997	577.254333	368.068878	200.970337	136.723724	674.302673	879.488464	519.924500	3.269315	99998.000000	4.523867	4.079711	0.505275	0.728127	3.752031	4.999991	2.918507	2.761367	2.565929	2.303132	2.135844	2.828855	2.944230	2.715940	0.514457	4.999991	173890.000000		1
21908.966797	5403.882324	3.663482	3.250261	2460.835938	64076.453125	369.154358	252.030884	164.141251	71.592079	50.194016	289.485962	373.551788	194.408142	0.928752	0.000000	4.340622	3.732706	0.563894	0.511918	3.391083	4.806698	2.567208	2.401454	2.215218	1.854865	1.700652	2.461627	2.572351	2.288714	0.000000	0.000000	174145.000000		1
17762.736328	4145.050781	4.289481	3.370527	1942.015259	47029.191406	284.767853	197.075577	127.327576	55.084824	44.704960	240.062897	301.925781	121.012077	1.116078	99998.000000	4.249510	3.617530	0.632405	0.527698	3.288253	4.672368	2.454491	2.294633	2.104923	1.741032	1.650356	2.380325	2.479900	2.082829	0.047695	4.999991	174401.000000		1
18265.744141	5985.469238	3.200921	2.204873	1767.333862	40323.601562	245.138733	179.171387	100.079659	97.063759	32.891159	166.768585	200.433762	117.114227	1.714506	0.000000	4.261637	3.777098	0.505275	0.343384	3.247319	4.605559	2.389412	2.253269	2.000346	1.987057	1.517079	2.222114	2.301971	2.068610	0.234139	0.000000	174931.000000		1
100.085823	28.256298	2.016765	0.555073	65.477028	1623.662476	0.000000	3.666565	13.142895	3.617226	0.000000	6.179812	0.000000	0.000000	0.953854	99998.000000	2.000373	1.451115	0.304655	0.000000	1.816089	3.210496	0.000000	0.564259	1.118691	0.558376	0.000000	0.790975	0.000000	0.000000	0.000000	4.999991	174950.000000		0
19990.472656	10497.625977	2.106194	2.954222	1809.272705	41892.128906	248.129959	184.715958	99.265549	44.399670	46.912918	199.764603	307.038605	128.937286	2.547221	99998.000000	4.300823	4.021091	0.323498	0.470443	3.257504	4.622132	2.394679	2.266505	1.996799	1.647380	1.671292	2.300519	2.487193	2.110379	0.406067	4.999991	176668.000000		1
25848.511719	11989.930664	2.615010	2.331306	4781.602051	99998.000000	631.592896	489.225891	276.540436	145.151581	122.590950	445.045166	568.027771	344.231598	3.404756	0.000000	4.412436	4.078817	0.417473	0.367599	3.679574	4.999991	2.800437	2.689509	2.441759	2.161822	2.088458	2.648404	2.754369	2.536851	0.532086	0.000000	176997.000000		1
17781.412109	3459.356689	3.281098	2.676685	1943.557129	45073.777344	273.277832	200.393677	140.374878	51.843815	43.153839	189.967560	255.845474	146.637939	0.257569	99998.000000	4.249966	3.538995	0.516019	0.427597	3.288597	4.653924	2.436604	2.301884	2.147289	1.714697	1.635019	2.278679	2.407978	2.166246	0.000000	4.999991	177178.000000		1
16002.090820	4188.235352	3.715905	3.694319	2047.047485	49610.652344	296.550812	209.006561	131.607803	77.559113	56.133297	233.602463	317.418488	200.100723	0.828265	99998.000000	4.204177	3.622031	0.570065	0.567534	3.311128	4.695575	2.472099	2.320160	2.119282	1.889633	1.749221	2.368477	2.501632	2.301249	0.000000	4.999991	177534.000000		1
100.351028	0.000000	0.092512	0.000000	0.000000	2107.189697	0.000000	0.000000	6.737969	0.000000	0.000000	0.000000	8.424774	0.000000	1.138959	99998.000000	2.001522	0.000000	0.000000	0.000000	0.000000	3.323704	0.000000	0.000000	0.828529	0.000000	0.000000	0.000000	0.925558	0.000000	0.056508	4.999991	177552.000000		0
13347.365234	3404.213135	3.139246	2.658183	1188.701172	26181.984375	158.556595	125.279968	78.697014	53.694057	25.311327	100.178337	156.185196	114.718163	0.361361	99998.000000	4.125396	3.532017	0.496825	0.424585	3.075073	4.418003	2.200184	2.097882	1.895958	1.729926	1.403315	2.000774	2.193640	2.059632	0.000000	4.999991	177805.000000		1
13134.586914	3102.003662	1.948923	4.150712	1265.211792	27336.955078	147.094345	130.398972	99.410484	69.797340	28.533834	100.708740	143.523376	74.971855	1.093414	99998.000000	4.118416	3.491642	0.289795	0.618123	3.102163	4.436750	2.167596	2.115274	1.997432	1.843839	1.455360	2.003067	2.156923	1.874898	0.038785	4.999991	178059.000000		1
22384.449219	6667.730957	1.819406	2.322055	3821.698975	88170.007812	587.985718	389.312775	247.204834	155.935425	73.130867	409.471161	462.132172	343.201630	3.605561	0.000000	4.349946	3.823978	0.259930	0.365873	3.582257	4.945321	2.769367	2.590299	2.393057	2.192945	1.864101	2.612223	2.664766	2.535549	0.556973	0.000000	178945.000000		1
14075.842773	5162.135254	2.867877	2.985059	1476.623657	36954.593750	249.462128	147.963959	93.832001	92.040352	45.229195	175.390732	236.803375	96.277405	1.284759	99998.000000	4.148474	3.712829	0.457561	0.474953	3.169270	4.567668	2.397005	2.170156	1.972351	1.963978	1.655419	2.244007	2.374388	1.983524	0.108822	4.999991	179605.000000		1
13657.021484	8990.353516	4.341904	2.692104	3162.096436	76404.648438	362.256042	322.244537	213.083267	152.213348	113.863968	318.103058	439.553040	274.437317	2.970009	0.000000	4.135356	3.953777	0.637680	0.430092	3.499975	4.883120	2.559016	2.508186	2.328549	2.182453	2.056386	2.502568	2.643011	2.438443	0.472758	0.000000	180745.000000		1
10891.419922	4956.055176	2.701355	2.769197	1598.181519	36394.273438	222.732285	163.666351	120.598854	90.547821	46.058723	152.833176	181.385513	117.860497	1.137105	0.000000	4.037085	3.695136	0.431582	0.442354	3.203626	4.561033	2.347783	2.213959	2.081343	1.956878	1.663312	2.184218	2.258603	2.071368	0.055800	0.000000	181251.000000		1
15066.857422	5155.477539	2.035268	4.560850	1930.519165	48170.230469	274.659363	194.216949	156.508987	80.605850	57.076920	204.004730	251.250702	111.893463	1.518474	0.000000	4.178023	3.712269	0.308622	0.659046	3.285674	4.682779	2.438794	2.288287	2.194539	1.906367	1.756461	2.309640	2.400107	2.048805	0.181407	0.000000	181645.000000		1
11267.617188	4503.812988	2.349809	3.207088	1257.372925	33783.617188	178.767426	127.987495	76.408882	68.027275	38.707088	145.435287	185.289520	118.023933	0.556146	99998.000000	4.051832	3.653580	0.371033	0.506111	3.099464	4.528706	2.252288	2.107167	1.883144	1.832683	1.587790	2.162670	2.267851	2.071970	0.000000	4.999991	181926.000000		1
16454.218750	3820.126221	2.658183	1.967425	958.700439	24660.759766	136.128571	97.810028	39.709305	44.196144	18.992746	91.170738	115.674126	74.718987	0.386659	0.000000	4.216277	3.582078	0.424585	0.293898	2.981683	4.392006	2.133949	1.990383	1.598892	1.645384	1.278588	1.959855	2.063236	1.873431	0.000000	0.000000	182592.000000		1
38358.460938	21484.996094	2.473158	2.747611	6830.252930	99998.000000	927.915466	699.663330	501.286407	200.498520	170.314896	791.182495	1038.609375	506.760040	3.136892	0.000000	4.583861	4.332135	0.393252	0.438955	3.834437	4.999991	2.967508	2.844889	2.700086	2.302111	2.231253	2.898277	3.016452	2.704802	0.496500	0.000000	182987.000000		1
18084.363281	4200.896973	2.806202	4.554682	1174.796509	35617.152344	175.985886	117.169739	120.820885	52.201530	32.215820	175.988968	223.490875	183.266586	1.950330	99998.000000	4.257303	3.623342	0.448119	0.658458	3.069963	4.551659	2.245478	2.068815	2.082142	1.717683	1.508069	2.245486	2.349260	2.263083	0.290108	4.999991	183291.000000		1
17221.781250	8707.716797	3.978023	1.474027	3345.504883	74010.648438	506.365326	341.413055	194.146027	128.295868	61.517506	288.933990	381.871704	205.660706	1.399929	0.000000	4.236078	3.939904	0.599667	0.168505	3.524462	4.869294	2.704464	2.533280	2.288129	2.108213	1.788999	2.460799	2.581918	2.313151	0.146106	0.000000	184569.000000		1
15137.419922	4374.305176	2.855542	2.241878	910.196350	21474.203125	116.981628	92.370308	49.515594	59.565498	21.866791	96.092384	128.061508	67.984108	0.875289	0.000000	4.180052	3.640909	0.455689	0.350612	2.959135	4.331917	2.068118	1.965532	1.694742	1.774995	1.339785	1.982689	2.107419	1.832407	0.000000	0.000000	185057.000000		1
16990.935547	2681.458984	3.237926	3.170084	1689.025391	41904.250000	249.422043	171.696411	122.344254	81.663567	38.250694	190.938934	259.382507	138.228592	1.545356	0.000000	4.230217	3.428371	0.510267	0.501071	3.227636	4.622258	2.396935	2.234761	2.087584	1.912028	1.582639	2.280895	2.413941	2.140598	0.189028	0.000000	186033.000000		1
27836.261719	9500.647461	3.003561	2.978892	2847.623047	73960.429688	403.451721	291.370148	217.523849	149.444153	80.565758	358.842346	471.108948	204.013992	1.083211	0.000000	4.444611	3.977753	0.477637	0.474055	3.454483	4.868999	2.605792	2.464445	2.337507	2.174479	1.906150	2.554904	2.673121	2.309660	0.034713	0.000000	186209.000000		1
15630.462891	4937.932129	2.269632	2.226459	1867.925415	47798.703125	302.231079	190.198837	130.735107	89.342079	48.297516	210.505264	299.144257	160.132385	1.391147	99998.000000	4.193972	3.693545	0.355955	0.347615	3.271359	4.679416	2.480339	2.279208	2.116392	1.951056	1.683925	2.323263	2.475881	2.204479	0.143373	4.999991	186654.000000		1
15029.109375	4477.489746	3.052901	2.201789	783.063049	23238.134766	134.891983	78.814194	81.678986	56.722290	29.742661	107.542305	159.225769	71.962128	1.457456	99998.000000	4.176933	3.651035	0.484713	0.342776	2.893797	4.366201	2.129986	1.896604	1.912110	1.753754	1.473380	2.031579	2.202013	1.857104	0.163595	4.999991	186963.000000		1
122.769806	14.129691	0.863447	3.228674	139.906143	4694.856445	5.578484	8.418607	0.000000	45.414219	0.000000	1.174904	3.928683	14.456567	0.377971	38342.640625	2.089092	1.150133	0.000000	0.509024	2.145837	3.671622	0.746516	0.925240	0.000000	1.657192	0.000000	0.070003	0.594247	1.160065	0.000000	4.583682	186979.000000		0
13463.813477	5090.019043	4.089037	2.941887	2327.951416	49206.117188	335.109894	238.675217	124.718727	73.442322	52.041176	267.193634	343.272552	202.385773	0.485529	0.000000	4.129168	3.706719	0.611621	0.468626	3.366974	4.692019	2.525187	2.377807	2.095932	1.865946	1.716347	2.426826	2.535639	2.306180	0.000000	0.000000	187465.000000		1
12743.010742	6959.628418	3.136162	3.364359	3953.143311	94961.648438	466.859558	402.699280	267.976898	154.991791	126.791000	384.335602	507.768433	376.129791	1.377926	99998.000000	4.105272	3.842586	0.496399	0.526902	3.596943	4.977548	2.669186	2.604981	2.428097	2.190309	2.103088	2.584711	2.705666	2.575338	0.139226	4.999991	188046.000000		1
40722.773438	13909.514648	2.763030	3.034399	6175.880859	99998.000000	904.796692	629.363342	380.872559	230.046906	136.418442	634.642700	889.041870	471.667084	2.276156	99998.000000	4.609838	4.143312	0.441386	0.482073	3.790699	4.999991	2.956551	2.798902	2.580780	2.361816	2.134873	2.802529	2.948922	2.673635	0.357202	4.999991	189007.000000		1
13750.326172	4186.896973	2.966557	1.837908	876.102539	23872.765625	102.759430	90.575577	67.355019	64.209610	34.537872	99.484497	148.266159	123.454399	0.974504	0.000000	4.138313	3.621892	0.472253	0.264324	2.942555	4.377903	2.011822	1.957011	1.828370	1.807600	1.538296	1.997755	2.171042	2.091506	0.000000	0.000000	189060.000000		1
102.383209	12.153014	0.000000	0.000000	0.000000	3727.099121	2.991227	0.000000	36.156837	41.362186	0.000000	0.792521	0.000000	0.000000	4.881032	0.000000	2.010229	1.084684	0.000000	0.000000	0.000000	3.571371	0.475849	0.000000	1.558190	1.616603	0.000000	0.000000	0.000000	0.000000	0.688512	0.000000	189287.000000		0
17110.728516	5798.394043	2.291218	3.580221	2319.730225	50785.531250	317.483246	240.519287	150.301422	88.577309	50.446880	216.496964	269.312164	161.930206	1.863292	0.000000	4.233269	3.763308	0.360066	0.553910	3.365438	4.705740	2.501721	2.381150	2.176963	1.947322	1.702834	2.335452	2.430256	2.209328	0.270281	0.000000	189299.000000		1
34226.832031	16002.618164	2.954222	3.182418	10978.458008	99998.000000	1654.860596	1123.504761	583.215149	268.655334	196.172043	956.002197	1275.385010	680.322083	4.551342	99998.000000	4.534367	4.204191	0.470443	0.502757	4.040541	4.999991	3.218761	3.050575	2.765829	2.429195	2.292637	2.980459	3.105641	2.832715	0.658140	4.999991	189476.000000		1
18541.761719	3044.186768	3.170084	1.936588	1274.725098	36475.777344	202.234665	130.621002	99.900803	41.254257	35.213211	167.043045	219.614624	164.690155	0.094568	0.000000	4.268151	3.483471	0.501071	0.287037	3.105417	4.562005	2.305856	2.116013	1.999569	1.615469	1.546706	2.222828	2.341661	2.216668	0.000000	0.000000	189726.000000		1
11410.616211	6209.681641	3.163916	3.802250	1160.491089	30260.056641	186.199234	118.286049	97.779190	57.598072	38.179768	147.569229	229.346909	147.384216	0.710023	0.000000	4.057309	3.793069	0.500225	0.580041	3.064642	4.480870	2.269978	2.072933	1.990246	1.760408	1.581833	2.168996	2.360493	2.168451	0.000000	0.000000	190625.000000		1
117.752563	15.690063	1.128648	3.339689	36.018070	1055.255371	0.181941	2.901798	21.940802	14.253040	0.730846	0.000000	0.000000	21.937717	2.214276	0.000000	2.070970	1.195625	0.052559	0.523706	1.556520	3.023358	0.000000	0.462667	1.341252	1.153908	0.000000	0.000000	0.000000	1.341191	0.345232	0.000000	190642.000000		0
13593.284180	2618.809570	3.629560	3.395196	961.201355	26023.796875	129.566360	99.688019	89.847809	43.005821	22.206003	125.014771	186.723465	149.697021	1.437716	0.000000	4.133325	3.418104	0.559854	0.530865	2.982814	4.415370	2.112492	1.998643	1.953508	1.633527	1.346470	2.096961	2.271199	2.175213	0.157673	0.000000	191300.000000		1
14506.770508	3876.006836	2.288134	3.318103	845.690674	23571.433594	126.205093	85.620003	77.185982	93.014809	29.875261	94.340820	141.238312	67.182335	0.374508	0.000000	4.161571	3.588385	0.359481	0.520890	2.927212	4.372386	2.101077	1.932575	1.887538	1.968552	1.475312	1.974700	2.149952	1.827255	0.000000	0.000000	191637.000000		1
34353.792969	6074.493652	3.441453	3.194753	4603.130859	99998.000000	566.279297	474.473297	328.245483	148.704056	141.438766	507.888702	619.627991	332.340698	0.962823	0.000000	4.535975	3.783510	0.536742	0.504437	3.663053	4.999991	2.753031	2.676212	2.516199	2.172323	2.150568	2.705769	2.792131	2.521584	0.000000	0.000000	191863.000000		1
36398.796875	10075.092773	2.972724	5.088169	4235.450195	99998.000000	570.929565	433.848114	307.319244	143.689896	103.496437	463.492096	639.934387	362.934479	2.386533	99998.000000	4.561087	4.003249	0.473155	0.706562	3.626899	4.999991	2.756582	2.637338	2.487590	2.157426	2.014925	2.666042	2.806135	2.559828	0.377767	4.999991	192073.000000		1
13359.993164	5008.669922	3.515462	5.082002	1646.682617	42930.929688	235.566803	166.432465	114.332695	68.628609	58.430683	216.444534	301.447784	177.425995	0.497335	0.000000	4.125806	3.699723	0.545982	0.706035	3.216610	4.632770	2.372114	2.221238	2.058171	1.836505	1.766641	2.335347	2.479212	2.249017	0.000000	0.000000	192355.000000		1
17061.365234	5007.615723	3.669649	2.837040	1442.640869	34322.406250	211.640076	145.867004	98.735146	63.195057	31.657661	143.674469	198.370743	87.331482	0.443069	0.000000	4.232014	3.699631	0.564625	0.452865	3.159158	4.535578	2.325598	2.163957	1.994472	1.800683	1.500479	2.157380	2.297478	1.941171	0.000000	0.000000	192519.000000		1
24429.148438	10507.707031	3.774496	5.735754	6230.592285	99998.000000	942.581726	639.444092	316.669128	120.669785	109.540565	495.677094	662.143494	309.709137	2.463236	0.000000	4.387908	4.021508	0.576859	0.758591	3.794529	4.999991	2.974319	2.805803	2.500606	2.081599	2.039575	2.695199	2.820952	2.490954	0.391506	0.000000	193212.000000		1
14398.089844	3198.564941	3.348940	2.343642	1167.663818	39224.425781	167.400757	118.144196	107.085915	85.965385	37.192974	191.703705	285.995178	132.233795	0.373745	99998.000000	4.158305	3.504955	0.524907	0.369891	3.067318	4.593556	2.223758	2.072412	2.029732	1.934324	1.570461	2.282630	2.456359	2.121342	0.000000	4.999991	193360.000000		1
17846.474609	3660.305420	3.006645	4.021195	1359.558716	32197.273438	178.116745	137.559418	108.282402	44.498352	36.101330	141.062546	196.181290	139.138290	0.410959	99998.000000	4.251553	3.563517	0.478082	0.604355	3.133398	4.507819	2.250705	2.138490	2.034558	1.648344	1.557523	2.149412	2.292658	2.143447	0.000000	4.999991	193654.000000		1
14548.820312	2404.372559	3.059069	5.038829	838.872559	30647.691406	101.556770	85.709435	74.592560	33.584999	31.811850	139.169128	202.570801	156.425735	0.317241	0.000000	4.162828	3.381002	0.485589	0.702330	2.923696	4.486398	2.006709	1.933029	1.872696	1.526145	1.502589	2.143543	2.306577	2.194308	0.000000	0.000000	194657.000000		1
11484.197266	3259.197266	2.516331	2.485493	932.282043	24542.548828	135.798599	95.515724	53.576878	64.206528	23.131124	84.802818	152.512466	69.001740	3.255342	99998.000000	4.060101	3.513111	0.400768	0.395413	2.969547	4.389920	2.132895	1.980075	1.728977	1.807579	1.364197	1.928410	2.183305	1.838860	0.512597	4.999991	195258.000000		1
23565.921875	3992.713867	3.287266	2.343642	2553.360352	55501.945312	392.276245	260.215118	158.155716	65.384514	56.124046	232.951797	313.924591	216.657318	2.757442	0.000000	4.372284	3.601268	0.516835	0.369891	3.407112	4.744308	2.593592	2.415333	2.199085	1.815475	1.749149	2.367266	2.496825	2.335773	0.440506	0.000000	196726.000000		1
25217.953125	4255.556152	1.887248	4.329569	1987.707031	48709.343750	286.010590	202.731155	147.963959	76.815933	47.508080	227.200623	314.081879	185.650330	0.558884	0.000000	4.401710	3.628956	0.275829	0.636445	3.298352	4.687612	2.456382	2.306921	2.170156	1.885451	1.676767	2.356410	2.497043	2.268696	0.000000	0.000000	197075.000000		1
18279.605469	6647.344238	4.496091	2.090775	2805.690430	66553.382812	384.101257	286.867889	179.134384	102.879692	56.768547	264.782135	349.387604	188.570618	1.584991	99998.000000	4.261967	3.822648	0.652835	0.320307	3.448040	4.823170	2.584446	2.457682	2.253179	2.012330	1.754108	2.422889	2.543308	2.275474	0.200027	4.999991	197782.000000		1
16115.452148	3727.148438	3.478457	5.584651	1033.718628	28729.333984	168.523239	104.288963	84.500610	41.235756	26.282705	138.126831	145.475372	74.191673	0.214983	99998.000000	4.207242	3.571377	0.541387	0.746996	3.014402	4.458325	2.226660	2.018238	1.926860	1.615274	1.419670	2.140278	2.162790	1.870355	0.000000	4.999991	200438.000000		1
18661.445312	3369.508789	3.015897	3.706654	1740.955566	43596.296875	253.150284	180.349380	120.537178	85.823532	39.826485	177.712784	249.986359	119.803253	0.499832	0.000000	4.270945	3.527567	0.479416	0.568982	3.240788	4.639450	2.403378	2.256115	2.081121	1.933606	1.600172	2.249719	2.397916	2.078469	0.000000	0.000000	200547.000000		1
23505.957031	16460.333984	3.281098	2.022933	3763.055664	72328.984375	534.859070	384.437378	233.081314	166.537308	75.881561	320.961700	427.575806	252.459518	3.026211	99998.000000	4.371178	4.216439	0.516019	0.305981	3.575541	4.859313	2.728239	2.584826	2.367507	2.221512	1.880136	2.506453	2.631013	2.402192	0.480899	4.999991	200712.000000		1
18672.423828	2330.649658	1.449357	2.328223	1797.270752	44384.578125	278.014465	185.832260	103.681465	75.789047	40.915047	180.084183	300.720032	150.350769	0.860939	0.000000	4.271201	3.367477	0.161175	0.367025	3.254613	4.647232	2.444067	2.269121	2.015701	1.879606	1.611883	2.255476	2.478162	2.177106	0.000000	0.000000	200811.000000		1
14044.573242	5201.138672	3.244093	3.765245	928.307129	24142.539062	119.026146	95.309113	51.738968	55.214344	26.532488	102.013161	135.906540	86.011642	1.765392	99998.000000	4.147509	3.716099	0.511093	0.575793	2.967692	4.382783	2.075642	1.979134	1.713818	1.742052	1.423778	2.008656	2.133240	1.934557	0.246841	4.999991	200843.000000		1
23836.359375	4208.819336	4.526928	3.768329	2459.195312	53870.410156	340.885742	250.125137	181.499619	99.675690	54.788788	220.986893	282.322449	135.126343	0.057457	99998.000000	4.377240	3.624160	0.655804	0.576149	3.390793	4.731350	2.532609	2.398157	2.258876	1.998589	1.738692	2.344367	2.450745	2.130740	0.000000	4.999991	202097.000000		1
12784.961914	3503.108643	2.343642	3.879343	1512.814331	33726.988281	188.996185	154.661835	94.565933	67.250175	44.862232	132.384903	194.728851	90.609497	0.398048	0.000000	4.106699	3.544454	0.369891	0.588758	3.179786	4.527977	2.276453	2.189383	1.975735	1.827693	1.651881	2.121839	2.289430	1.957174	0.000000	0.000000	202262.000000		1
18596.187500	5817.025879	3.151581	1.591209	3953.935791	91688.640625	554.342102	407.068939	237.787094	134.925903	86.076401	412.083099	539.851624	302.169403	0.165607	0.000000	4.269424	3.764701	0.498528	0.201727	3.597030	4.962316	2.743778	2.609668	2.376188	2.130095	1.934884	2.614985	2.732274	2.480251	0.000000	0.000000	202472.000000		1
19268.328125	5672.475586	3.879343	2.935719	2364.339600	58120.554688	333.891815	240.136902	151.448578	77.710213	53.616966	262.093109	323.903595	199.724503	1.615524	0.000000	4.284844	3.753773	0.588758	0.467715	3.373710	4.764330	2.523606	2.380459	2.180265	1.890478	1.729302	2.418456	2.510416	2.300431	0.208313	0.000000	204346.000000		1
33819.257812	9875.041016	3.256428	3.210172	3223.117676	75050.515625	470.575439	329.226105	187.478989	118.039352	81.666656	354.969177	445.304199	257.757385	3.072858	0.000000	4.529164	3.994539	0.512742	0.506528	3.508276	4.875354	2.672629	2.517494	2.272953	2.072027	1.912045	2.550191	2.648657	2.411211	0.487543	0.000000	204634.000000		1
27397.076172	6906.144043	1.992095	2.664350	3276.830078	73204.562500	420.773071	336.287872	187.112015	121.776840	93.113495	283.913666	345.511353	218.072754	2.134014	0.000000	4.437704	3.839236	0.299310	0.425591	3.515454	4.864538	2.624048	2.526711	2.272102	2.085565	1.969013	2.453186	2.538462	2.338601	0.329197	0.000000	205637.000000		1
18429.615234	4794.282227	2.655099	2.652015	1263.558838	34940.785156	184.879395	126.865013	101.606110	32.422428	33.005257	190.121750	221.871918	127.293655	2.519123	99998.000000	4.265516	3.680724	0.424081	0.423576	3.101595	4.543333	2.266889	2.103342	2.006920	1.510846	1.518583	2.279032	2.346102	2.104807	0.401249	4.999991	206093.000000		1
102.142677	24.121004	0.385467	0.548905	0.000000	2434.876953	2.806202	0.000000	0.000000	0.000000	0.000000	0.000000	1.381515	13.525278	0.702196	3620.154297	2.009207	1.382395	0.000000	0.000000	0.000000	3.386477	0.448119	0.000000	0.000000	0.000000	0.000000	0.000000	0.140356	1.131146	0.000000	3.558727	206103.000000		0
14159.958008	3348.221680	2.935719	4.008861	838.043030	31075.613281	133.729416	85.660095	105.050644	37.695621	24.549644	135.117096	152.984283	136.788483	1.354633	99998.000000	4.151062	3.524814	0.467715	0.603021	2.923266	4.492420	2.126227	1.932779	2.021399	1.576291	1.390045	2.130710	2.184647	2.136050	0.131822	4.999991	206671.000000		1
30011.882812	5482.594727	2.463907	2.972724	2393.240234	65713.484375	350.972656	240.901672	183.504044	59.324966	64.650581	310.276550	444.635040	218.501389	1.100680	0.000000	4.477293	3.738986	0.391624	0.473155	3.378986	4.817655	2.545273	2.381840	2.263646	1.773237	1.810572	2.491749	2.648004	2.339454	0.041661	0.000000	207446.000000		1
13867.113281	2992.743896	2.553336	1.831741	881.520630	27266.109375	132.619263	88.805511	81.194839	92.148285	29.428120	128.055328	178.227768	131.916183	0.257572	0.000000	4.141986	3.476069	0.407108	0.262864	2.945232	4.435623	2.122607	1.948440	1.909528	1.964487	1.468763	2.107398	2.250975	2.120298	0.000000	0.000000	208161.000000		1
11737.117188	6272.885742	2.571838	4.209303	1636.928711	43376.027344	232.449142	162.923172	109.269196	80.254303	34.485451	185.425217	235.138168	144.596512	1.300276	99998.000000	4.069561	3.797467	0.410244	0.624210	3.214030	4.637250	2.366328	2.211983	2.038498	1.904468	1.537636	2.268169	2.371323	2.160158	0.114035	4.999991	208680.000000		1
20317.052734	5714.812500	2.103110	4.101373	3306.202637	78355.367188	437.206299	337.576874	260.810303	125.372482	74.222511	330.885162	437.986511	195.795822	2.764440	0.000000	4.307861	3.757002	0.322862	0.612929	3.519330	4.894069	2.640687	2.528373	2.416325	2.098202	1.870536	2.519677	2.641461	2.291803	0.441607	0.000000	208947.000000		1
27939.261719	12693.103516	2.488577	4.403579	3510.161133	82072.828125	481.217438	356.924255	246.443146	186.442841	87.408577	387.601288	489.534271	302.585693	2.807124	99998.000000	4.446215	4.103568	0.395951	0.643806	3.545327	4.914199	2.682341	2.552576	2.391717	2.270546	1.941554	2.588385	2.689783	2.480848	0.448262	4.999991	209508.000000		1
34961.820312	25415.132812	2.220292	3.854673	8216.896484	99998.000000	1167.719360	843.356262	564.876160	171.261597	226.926163	913.437317	1282.372803	631.969055	3.118645	99998.000000	4.543594	4.405092	0.346410	0.585988	3.914708	4.999991	3.067338	2.926011	2.751953	2.233660	2.355885	2.960679	3.108014	2.800696	0.493966	4.999991	209704.000000		1
10375.334961	5000.023438	2.189455	3.385945	1673.026978	34532.453125	224.073715	168.563324	93.643898	33.933460	27.701225	130.685760	196.582184	208.093781	0.216235	0.000000	4.016002	3.698972	0.340336	0.529680	3.223503	4.538228	2.350391	2.226763	1.971480	1.530628	1.442499	2.116228	2.293544	2.318259	0.000000	0.000000	209994.000000		1
24429.205078	8908.877930	3.213256	3.324270	2590.204834	62463.175781	387.724640	264.942505	203.967728	85.579918	73.759949	318.895599	408.647797	371.414734	1.185992	99998.000000	4.387909	3.949823	0.506945	0.521696	3.413334	4.795624	2.588523	2.423152	2.309561	1.932372	1.867821	2.503649	2.611349	2.569859	0.074082	4.999991	210281.000000		1
14728.155273	3247.516113	1.356845	3.012813	719.254333	24484.306641	109.605324	71.474899	69.516724	46.925251	20.383512	89.471596	125.656189	74.956436	1.156555	0.000000	4.168149	3.511551	0.132530	0.478972	2.856883	4.388888	2.039832	1.854154	1.842089	1.671407	1.309279	1.951685	2.099184	1.874809	0.063166	0.000000	210964.000000		1
13620.969727	3688.586426	2.516331	1.992095	1211.493042	32804.484375	158.945145	126.778671	77.876740	42.426079	27.621048	125.702446	139.764297	96.317497	0.907440	99998.000000	4.134208	3.566860	0.400768	0.299310	3.083321	4.515933	2.201247	2.103046	1.891408	1.627633	1.441240	2.099344	2.145396	1.983705	0.000000	4.999991	211076.000000		1
40150.148438	18286.761719	2.621178	2.874044	5907.863770	99998.000000	897.608521	606.222961	404.709869	198.139465	144.790787	759.386108	976.111267	549.738098	2.904046	99998.000000	4.603687	4.262137	0.418496	0.458493	3.771430	4.999991	2.953087	2.782632	2.607144	2.296971	2.160741	2.880463	2.989499	2.740156	0.463003	4.999991	211496.000000		1
27876.226562	12129.239258	3.651147	2.904882	5130.767578	99998.000000	672.190308	526.502136	364.063110	123.756607	123.818275	554.061523	758.525696	325.741486	3.659918	0.000000	4.445234	4.083834	0.562429	0.463128	3.710182	4.999991	2.827492	2.721400	2.561177	2.092568	2.092785	2.743558	2.879970	2.512873	0.563471	0.000000	211790.000000		1
10938.996094	4933.716797	1.356845	5.069666	2076.383057	43654.289062	304.429779	212.247574	116.084259	119.229675	55.763248	156.135864	204.615311	134.475677	1.656874	0.000000	4.038978	3.693174	0.132530	0.704979	3.317307	4.640027	2.483487	2.326843	2.064773	2.076384	1.746348	2.193503	2.310938	2.128644	0.219289	0.000000	213358.000000		1
30599.396484	9825.000977	3.237926	3.873176	4201.285645	99998.000000	607.598328	428.433075	320.597809	119.195755	107.181511	491.914917	606.007080	297.660980	1.555580	0.000000	4.485713	3.992333	0.510267	0.588067	3.623382	4.999991	2.783617	2.631883	2.505960	2.076261	2.030120	2.691890	2.782478	2.473722	0.191892	0.000000	216545.000000		1
12775.649414	3591.201904	2.251129	3.379778	1103.913696	26027.699219	165.809555	113.225639	82.178551	104.763855	38.768764	102.358543	163.382645	113.947227	0.446753	0.000000	4.106383	3.555240	0.352400	0.528888	3.042935	4.415436	2.219609	2.053945	1.914758	2.020211	1.588482	2.010124	2.213206	2.056704	0.000000	0.000000	216881.000000		1
11447.106445	7437.244141	2.349809	2.615010	1746.265747	35009.800781	266.872925	179.128220	108.892982	71.299126	29.110495	153.943329	229.026199	162.297165	0.730290	0.000000	4.058696	3.871412	0.371033	0.417473	3.242110	4.544189	2.426305	2.253164	2.037000	1.853084	1.464050	2.187361	2.359885	2.210311	0.000000	0.000000	217142.000000		1
15737.694336	5510.030762	2.041435	3.540132	1954.048096	49912.824219	301.077759	198.558853	115.177643	113.611099	64.366882	243.960739	347.703888	263.166260	0.535053	0.000000	4.196941	3.741154	0.309936	0.549019	3.290935	4.698212	2.478679	2.297889	2.061368	2.055421	1.808662	2.387320	2.541209	2.420230	0.000000	0.000000	217223.000000		1
12118.716797	5917.873535	3.052901	2.081524	1828.213013	40921.187500	262.182556	188.077225	95.426292	60.650974	54.659271	167.280487	243.806549	144.781540	1.792750	0.000000	4.083457	3.772166	0.484713	0.318381	3.262027	4.611948	2.418604	2.274336	1.979668	1.782838	1.737664	2.223445	2.387045	2.160713	0.253520	0.000000	217407.000000		1
30338.908203	8092.680176	2.207957	2.251129	3553.561768	80037.835938	512.505066	361.506683	238.388428	93.181335	90.356628	387.178833	496.555939	253.603592	2.633981	0.000000	4.482000	3.908092	0.343991	0.352400	3.550664	4.903296	2.709698	2.558116	2.377285	1.969329	1.955960	2.587912	2.695968	2.404155	0.420613	0.000000	217463.000000		1
16380.364258	10108.850586	2.972724	2.429986	2562.133545	64256.191406	396.467041	262.981232	219.290833	64.977463	56.722290	309.983582	417.655396	277.505646	0.907203	0.000000	4.214324	4.004702	0.473155	0.385604	3.408602	4.807915	2.598207	2.419925	2.341021	1.812763	1.753754	2.491339	2.620818	2.443272	0.000000	0.000000	217613.000000		1
20858.751953	3417.451660	2.997394	3.321187	2359.698486	51173.796875	336.287872	242.665573	135.820190	61.542175	49.759209	234.731110	275.328522	237.543472	0.510729	0.000000	4.319288	3.533702	0.476744	0.521293	3.372857	4.709048	2.526711	2.385008	2.132964	1.789173	1.696873	2.370571	2.439851	2.375743	0.000000	0.000000	218015.000000		1
49814.917969	28894.324219	3.965688	3.644979	5680.373047	99998.000000	781.067871	579.872375	411.645203	197.448715	143.437027	711.301331	980.542603	516.307312	4.471389	99998.000000	4.697360	4.460813	0.598319	0.561695	3.754377	4.999991	2.892689	2.763332	2.614523	2.295454	2.156661	2.852054	2.991467	2.712908	0.650442	4.999991	218070.000000		1
16963.476562	7637.289062	3.207088	2.698272	2097.158203	50298.230469	287.062164	211.797348	141.077957	75.474503	48.744659	276.608276	386.953705	182.474075	2.383172	0.000000	4.229515	3.882939	0.506111	0.431086	3.321631	4.701553	2.457976	2.325921	2.149459	1.877800	1.687927	2.441865	2.587659	2.261201	0.377155	0.000000	219286.000000		1
19329.009766	3385.982178	3.089906	4.785963	2345.682861	42790.953125	331.011597	238.064636	138.219345	57.184853	40.128693	180.623825	248.358154	121.453049	1.427348	0.000000	4.286210	3.529685	0.489945	0.679969	3.370269	4.631352	2.519843	2.376695	2.140569	1.757281	1.603455	2.256775	2.395078	2.084409	0.154530	0.000000	219435.000000		1
30014.546875	27039.289062	3.910181	3.910181	6552.032227	99998.000000	911.725891	670.947571	519.696350	262.753052	182.193451	864.816040	1140.335693	657.854004	2.206172	0.000000	4.477332	4.431995	0.592197	0.592197	3.816376	4.999991	2.959864	2.826689	2.715750	2.419548	2.260533	2.936924	3.057033	2.818130	0.343639	0.000000	219759.000000		1
25426.017578	4190.178223	2.318972	2.318972	1809.858643	43017.156250	260.406311	184.796127	120.179466	57.295864	40.976719	185.853851	260.165802	139.730377	1.830510	0.000000	4.405278	3.622232	0.365295	0.365295	3.257645	4.633642	2.415652	2.266693	2.079830	1.758123	1.612537	2.269171	2.415250	2.145291	0.262572	0.000000	220339.000000		1
16013.121094	8310.792969	0.474896	2.352893	1606.122192	44016.957031	253.446320	164.492798	137.873962	78.817276	42.219467	195.731064	273.632477	190.479462	2.102123	99998.000000	4.204476	3.919642	0.000000	0.371602	3.205779	4.643620	2.403886	2.216147	2.139482	1.896621	1.625513	2.291660	2.437168	2.279848	0.322658	4.999991	220402.000000		1
43247.679688	31744.628906	2.491661	2.466991	11421.989258	99998.000000	1430.907227	1169.914917	853.403137	400.034912	380.450104	1320.080688	1707.811523	968.229187	3.725463	99998.000000	4.635963	4.501670	0.396489	0.392168	4.057742	4.999991	3.155612	3.068154	2.931154	2.602098	2.580298	3.120600	3.232440	2.985978	0.571180	4.999991	222565.000000		1
20714.820312	5785.386719	4.039698	5.933114	2729.016357	58555.003906	377.569885	277.144867	161.957962	87.445580	64.184937	257.738892	327.924774	152.857849	1.783131	0.000000	4.316281	3.762332	0.606349	0.773283	3.436006	4.767564	2.576997	2.442707	2.209402	1.941738	1.807433	2.411180	2.515774	2.184288	0.251183	0.000000	223780.000000		1
12563.552734	4902.382812	1.603544	2.951138	1446.708252	39983.246094	203.400330	146.687286	145.281097	65.899498	32.018459	207.208740	329.997040	157.175079	3.154712	0.000000	4.099113	3.690407	0.205081	0.469990	3.160381	4.601878	2.308352	2.166393	2.162209	1.818882	1.505400	2.316408	2.518510	2.196384	0.498960	0.000000	224944.000000		1
18309.507812	3346.044678	2.275799	2.177119	1470.237183	45999.750000	212.913666	147.711090	110.095642	60.253170	40.054684	168.396805	196.011688	124.046478	0.907087	99998.000000	4.262677	3.524532	0.357134	0.337882	3.167387	4.662755	2.328203	2.169413	2.041770	1.779980	1.602653	2.226334	2.292282	2.093585	0.000000	4.999991	225667.000000		1
11375.708984	5670.563965	3.604891	2.707523	1219.655640	37752.304688	142.354630	123.207695	114.388206	50.184765	53.441193	227.888290	302.335907	176.981934	0.083478	0.000000	4.055978	3.753626	0.556892	0.432572	3.086237	4.576943	2.153372	2.090638	2.058381	1.700572	1.727876	2.357722	2.480490	2.247929	0.000000	0.000000	225998.000000		1
17289.185547	5290.980469	1.924253	3.897846	2701.154785	61223.875000	339.612152	273.188416	160.169388	114.967949	61.576096	245.012299	341.974304	224.382080	2.308512	0.000000	4.237774	3.723536	0.284262	0.590825	3.431550	4.786921	2.530983	2.436462	2.204580	2.060577	1.789412	2.389188	2.533993	2.350988	0.363332	0.000000	226126.000000		1
12620.126953	5506.212891	3.108409	2.608843	1739.163940	41985.011719	251.389465	180.349380	135.184937	56.148716	29.909182	165.553604	194.331055	140.088089	0.986357	0.000000	4.101064	3.740853	0.492538	0.416448	3.240340	4.623094	2.400347	2.256115	2.130928	1.749340	1.475805	2.218939	2.288542	2.146401	0.000000	0.000000	226474.000000		1
22082.507812	3694.880371	3.219423	3.111492	1712.471069	42106.121094	251.959961	171.754990	132.298553	51.572449	45.904533	195.764984	287.746735	99.869965	2.842335	0.000000	4.344049	3.567600	0.507778	0.492969	3.233623	4.624345	2.401331	2.234909	2.121555	1.712418	1.661856	2.291735	2.459010	1.999435	0.453675	0.000000	226850.000000		1
23759.544922	3553.506348	4.113708	4.943233	1691.970337	49900.558594	225.942459	172.051041	133.572144	51.674210	47.902798	212.657715	280.873108	149.845032	2.278725	99998.000000	4.375838	3.550657	0.614233	0.694011	3.228393	4.698105	2.353998	2.235657	2.125716	1.713274	1.680361	2.327681	2.448510	2.175642	0.357692	4.999991	227949.000000		1
13502.147461	5106.483398	2.534833	2.238794	1749.565308	39877.128906	238.400757	176.679733	95.191933	53.027973	48.972855	140.667831	196.838135	130.220123	1.701176	99998.000000	4.130403	3.708122	0.403949	0.350014	3.242930	4.600724	2.377308	2.247187	1.978600	1.724505	1.689955	2.148195	2.294109	2.114678	0.230749	4.999991	229125.000000		1
20306.548828	8996.166016	2.263464	3.086823	5499.986816	99998.000000	709.457275	563.146179	381.927216	195.663223	182.211960	570.978882	785.656433	495.495148	2.623124	0.000000	4.307636	3.954057	0.354774	0.489512	3.740362	4.999991	2.850926	2.750621	2.581981	2.291509	2.260577	2.756620	2.895233	2.695040	0.418819	0.000000	229616.000000		1
105.044479	15.964516	1.134816	0.511901	0.000000	5483.914551	0.000000	0.000000	10.891766	21.814367	0.000000	0.000000	2.278883	5.109755	7.592026	0.000000	2.021373	1.203156	0.054925	0.000000	0.000000	3.739091	0.000000	0.000000	1.037098	1.338743	0.000000	0.000000	0.357722	0.708400	0.880358	0.000000	229634.000000		0
38035.308594	18331.078125	2.019849	3.108409	5779.987305	99998.000000	798.219604	592.059326	456.140472	244.534317	142.296036	746.011902	1036.453857	547.505493	2.845085	99998.000000	4.580187	4.263188	0.305319	0.492538	3.761927	4.999991	2.902122	2.772365	2.659099	2.388340	2.153193	2.872746	3.015550	2.738389	0.454095	4.999991	230263.000000		1
32853.730469	14966.118164	3.614142	3.592556	5436.952148	99998.000000	806.104736	555.085327	338.989227	88.608147	108.192970	513.991394	704.578796	396.602722	2.359328	99998.000000	4.516585	4.175109	0.558005	0.555404	3.735356	4.999991	2.906391	2.744360	2.530186	1.947474	2.034199	2.710956	2.847929	2.598356	0.372788	4.999991	230328.000000		1
22553.675781	3276.602051	2.578006	1.831741	1736.730835	40928.609375	250.973160	177.771378	103.598206	37.587692	43.073662	194.799774	226.186066	103.829483	0.855130	0.000000	4.353217	3.515424	0.411284	0.262864	3.239733	4.612027	2.399627	2.249862	2.015352	1.575046	1.634212	2.289588	2.354466	2.016321	0.000000	0.000000	230950.000000		1
15378.722656	4230.568848	2.109277	2.837040	1108.110718	28437.000000	159.611237	111.335304	115.791306	58.748306	39.826485	110.795647	144.636597	106.281059	1.739332	99998.000000	4.186920	3.626399	0.324134	0.452865	3.044583	4.453884	2.203063	2.046633	2.063676	1.768995	1.600172	2.044523	2.160278	2.026456	0.240382	4.999991	232095.000000		1
12179.245117	6646.743164	3.114576	1.918085	2386.459229	48251.093750	326.925659	242.505219	131.293259	82.607193	43.190845	248.364319	342.751404	180.053345	0.961325	0.000000	4.085620	3.822609	0.493399	0.282868	3.377754	4.683507	2.514449	2.384721	2.118243	1.917018	1.635392	2.395089	2.534979	2.255401	0.000000	0.000000	233084.000000		1
35966.933594	11473.931641	2.664350	3.848506	2726.102051	69707.867188	388.236542	276.962921	213.838776	83.698837	70.808807	360.291687	439.833649	269.861053	0.830467	99998.000000	4.555903	4.059712	0.425591	0.585292	3.435542	4.843282	2.589096	2.442422	2.330086	1.922719	1.850087	2.556654	2.643288	2.431140	0.000000	4.999991	233645.000000		1
10225.217773	6567.327637	4.113708	3.774496	1629.102173	32444.185547	220.354721	166.845688	88.133255	91.664131	32.567364	146.163055	224.949493	133.701660	0.475041	99998.000000	4.009673	3.817389	0.614233	0.576859	3.211948	4.511137	2.343122	2.222315	1.945140	1.962199	1.512783	2.164838	2.352085	2.126137	0.000000	4.999991	234878.000000		1
13740.955078	2440.202637	2.220292	2.254213	1102.134399	24799.470703	146.829132	112.908012	95.854935	88.324448	28.496830	108.892982	158.208130	97.507820	1.443631	99998.000000	4.138017	3.387426	0.346410	0.352995	3.042235	4.394443	2.166812	2.052725	1.981614	1.946081	1.454797	2.037000	2.199229	1.989039	0.159456	4.999991	234950.000000		1
20050.394531	13237.392578	1.985928	2.593424	4457.291504	99998.000000	658.461487	458.212738	267.082611	138.647980	121.832352	516.507751	622.804199	337.672485	2.594723	99998.000000	4.302123	4.121802	0.297963	0.413874	3.649071	4.999991	2.818530	2.661067	2.426646	2.141914	2.085763	2.713077	2.794352	2.528496	0.414091	4.999991	235698.000000		1
107.332611	14.391809	1.446273	1.258165	136.362930	3531.022705	0.000000	10.518633	0.000000	14.604587	0.000000	0.000000	8.067060	49.851719	7.328339	0.000000	2.030732	1.158115	0.160250	0.099738	2.134696	3.547900	0.000000	1.021959	0.000000	1.164489	0.000000	0.000000	0.906715	1.697680	0.865006	0.000000	235715.000000		0
32277.382812	30760.876953	3.688152	3.746742	10820.142578	99998.000000	1465.630127	1107.987305	966.523926	377.196747	361.303162	1676.517700	2188.449219	1263.302979	5.772840	99998.000000	4.508898	4.487998	0.566809	0.573654	4.034233	4.999991	3.166024	3.044535	2.985213	2.576568	2.557872	3.224408	3.340137	3.101507	0.761389	4.999991	237251.000000		1
32701.673828	34610.269531	1.989012	4.927814	8981.086914	99998.000000	1317.033936	920.088989	587.550903	221.326096	214.844086	981.159302	1317.635254	691.617859	2.878024	0.000000	4.514570	4.539205	0.298637	0.692654	3.953329	4.999991	3.119597	2.963830	2.769046	2.345033	2.332124	2.991740	3.119795	2.839866	0.459094	0.000000	237440.000000		1
10586.761719	1249.990479	2.596508	2.140115	1001.931396	24215.210938	136.520203	103.992920	66.303467	61.785789	16.507254	96.493271	139.391159	105.087646	1.006843	99998.000000	4.024763	3.096907	0.414390	0.330437	3.000838	4.384088	2.135197	2.017004	1.821536	1.790889	1.217675	1.984497	2.144235	2.021552	0.002962	4.999991	238682.000000		1
10999.427734	5570.502441	1.523367	1.961258	1714.241089	38629.144531	236.553604	174.971344	96.215736	69.609238	37.738796	167.268158	234.213043	113.537094	1.330738	0.000000	4.041370	3.745894	0.182805	0.292535	3.234072	4.586915	2.373930	2.242967	1.983246	1.842667	1.576788	2.223413	2.369611	2.055138	0.124093	0.000000	239097.000000		1
108.942322	19.544737	1.492530	0.545822	38.226025	8458.359375	0.000000	0.024670	0.000000	16.923559	0.000000	0.000000	3.117660	0.000000	4.286910	38342.640625	2.037197	1.291030	0.173923	0.000000	1.582359	3.927286	0.000000	0.000000	0.000000	1.228492	0.000000	0.000000	0.493829	0.000000	0.632144	4.583682	239113.000000		0
864.593994	986.673035	3.561718	3.250261	25.767721	5178.988281	2.587257	3.136162	26.945709	48.889595	5.495223	2.426902	20.815237	28.456741	1.270111	99998.000000	2.936812	2.994173	0.551660	0.511918	1.411076	3.714245	0.412840	0.496399	1.430490	1.689216	0.739985	0.385052	1.318381	1.454185	0.103842	4.999991	239350.000000		0
36579.726562	8599.943359	3.034399	3.089906	2643.991455	66582.023438	372.635895	267.464996	197.954437	183.834000	90.819191	279.531677	371.917389	231.129303	1.109738	99998.000000	4.563241	3.934496	0.482073	0.489945	3.422260	4.823357	2.571285	2.427267	2.296565	2.264426	1.958178	2.446431	2.570446	2.363855	0.045221	4.999991	240602.000000		1
33581.656250	8964.335938	3.102241	3.244093	3386.842529	92271.476562	466.958221	346.162018	262.907227	113.136208	95.703835	455.853668	601.807007	362.801849	1.590455	0.000000	4.526102	3.952518	0.491676	0.511093	3.529795	4.965067	2.669278	2.539279	2.419802	2.053602	1.980929	2.658825	2.779457	2.559669	0.201522	0.000000	240999.000000		1
14587.764648	2286.216064	3.669649	3.022064	1310.817139	26089.275391	107.961693	130.969467	89.653534	105.981934	39.647629	26.634251	49.028362	54.212128	1.131586	99998.000000	4.163989	3.359117	0.564625	0.480304	3.117542	4.416462	2.033270	2.117170	1.952567	2.025232	1.598217	1.425440	1.690447	1.734096	0.053688	4.999991	241548.000000		1
9622.665039	4338.200684	2.624262	1.733061	899.523499	22547.220703	112.972771	91.414352	77.959999	51.927078	25.514854	91.284836	120.376823	72.751564	1.613962	99998.000000	3.983295	3.637310	0.419007	0.238814	2.954012	4.353093	2.052974	1.961014	1.891872	1.715394	1.406793	1.960399	2.080543	1.861842	0.207893	4.999991	242093.000000		1
11619.028320	5057.479492	4.517677	3.725156	1056.680054	29407.242188	158.072449	106.577095	95.447884	82.940239	29.909182	109.374046	161.288788	75.163048	0.769248	0.000000	4.065170	3.703934	0.654915	0.571145	3.023943	4.468454	2.198856	2.027664	1.979766	1.918765	1.475805	2.038914	2.207604	1.876004	0.000000	0.000000	242276.000000		1
19762.638672	4521.994629	2.152450	2.960389	1024.862061	32878.945312	160.998917	99.820625	86.699318	34.047558	26.131601	152.876343	201.611755	123.013420	0.854970	99998.000000	4.295845	3.655330	0.332933	0.471349	3.010665	4.516918	2.206823	1.999220	1.938016	1.532086	1.417166	2.184340	2.304516	2.089952	0.000000	4.999991	242315.000000		1
15241.566406	3736.248535	2.886379	1.770066	1015.919250	30160.412109	139.582352	103.989838	92.950050	115.741966	21.071186	112.272758	145.210175	73.664352	1.031266	0.000000	4.183030	3.572436	0.460353	0.247989	3.006859	4.479437	2.144830	2.016991	1.968250	2.063491	1.323689	2.050274	2.161997	1.867257	0.013371	0.000000	243082.000000		1
17854.449219	2482.449707	2.263464	2.192538	1364.375488	34763.261719	202.980942	138.419785	101.892899	67.247093	28.820621	161.624908	256.823029	167.283569	2.675623	99998.000000	4.251747	3.394881	0.354774	0.340947	3.134934	4.541121	2.307455	2.141198	2.008144	1.827674	1.459703	2.208508	2.409634	2.223453	0.427425	4.999991	244000.000000		1
11810.365234	6218.707520	5.291696	4.064368	1587.767700	40550.492188	238.015289	164.825836	114.786011	39.404015	50.474636	185.838425	244.876617	206.107849	0.084381	99998.000000	4.072263	3.793700	0.723595	0.608993	3.200787	4.607996	2.376605	2.217025	2.059889	1.595541	1.703073	2.269135	2.388947	2.314095	0.000000	4.999991	244437.000000		1
20979.486328	6890.620605	2.615010	5.507557	1842.469116	51295.902344	279.784546	187.842865	143.689896	125.159706	51.942497	230.395370	291.777191	191.885651	1.014904	0.000000	4.321795	3.838258	0.417473	0.740959	3.265400	4.710083	2.446824	2.273795	2.157426	2.097465	1.715523	2.362474	2.465051	2.283042	0.006425	0.000000	244933.000000		1
19123.583984	5502.697266	4.560850	3.379778	1427.434937	40816.558594	216.404449	146.237061	105.081482	107.644066	40.794781	172.948410	230.139420	139.983231	3.020667	0.000000	4.281569	3.740576	0.659046	0.528888	3.154556	4.610837	2.335266	2.165057	2.021526	2.031990	1.610605	2.237916	2.361991	2.146076	0.480103	0.000000	245046.000000		1
11530.987305	1708.570068	1.634382	2.072273	716.087280	18270.039062	84.392677	73.944969	66.997307	33.745354	24.888855	76.115921	110.083305	101.868225	0.729355	0.000000	4.061866	3.232633	0.213353	0.316447	2.854966	4.261739	1.926305	1.868909	1.826057	1.528214	1.396005	1.881475	2.041721	2.008039	0.000000	0.000000	246016.000000		1
22713.546875	14797.916016	2.923384	3.157748	5052.018066	99998.000000	780.118042	517.950928	292.560455	175.961212	87.063194	495.371796	678.622986	354.266083	2.635029	0.000000	4.356285	4.170200	0.465886	0.499378	3.703465	4.999991	2.892160	2.714289	2.466216	2.245417	1.939835	2.694931	2.831629	2.549330	0.420785	0.000000	246689.000000		1
13598.384766	2630.028320	3.262596	4.360406	1059.825562	26139.888672	140.445801	106.586349	58.698967	61.499001	28.117531	100.850594	120.836304	81.583389	0.083008	99998.000000	4.133487	3.419960	0.513563	0.639527	3.025234	4.417304	2.147509	2.027702	1.768631	1.788868	1.448977	2.003679	2.082197	1.911602	0.000000	4.999991	248352.000000		1
40906.000000	9157.026367	2.719858	4.193885	6733.966309	99998.000000	928.942383	683.578552	417.556732	202.691071	154.908539	725.572876	947.710022	656.780823	2.142771	99998.000000	4.611787	3.961755	0.434546	0.622617	3.828271	4.999991	2.967989	2.834788	2.620715	2.306835	2.190075	2.860681	2.976676	2.817420	0.330976	4.999991	248899.000000		1
36392.929688	7411.393066	4.002693	3.947186	4714.490723	99998.000000	465.749390	482.426270	362.222107	192.687408	181.841904	465.499603	563.269531	331.107208	2.143934	99998.000000	4.561017	3.869900	0.602352	0.596288	3.673435	4.999991	2.668152	2.683431	2.558975	2.284853	2.259694	2.667919	2.750716	2.519969	0.331211	4.999991	249065.000000		1
271.449188	462.607056	2.528666	5.501390	266.823578	9773.795898	2.229543	28.543085	48.772411	58.079136	20.294085	11.082957	30.957653	62.248352	0.436082	0.000000	2.433689	2.665212	0.402891	0.740472	2.426224	3.990063	0.348216	1.455501	1.688174	1.764020	1.307369	1.044656	1.490768	1.794128	0.000000	0.000000	249127.000000		0
15508.643555	6171.332031	2.855542	3.145414	1988.175781	44056.035156	287.743652	201.368134	133.618393	97.976547	40.893459	200.424515	255.108459	131.284012	0.824608	0.000000	4.190574	3.790379	0.455689	0.497678	3.298455	4.644005	2.459006	2.303991	2.125866	1.991122	1.611654	2.301951	2.406725	2.118212	0.000000	0.000000	249278.000000		1
13281.511719	4353.147461	1.029969	1.455525	1261.841187	25133.353516	187.417313	128.123184	73.115448	38.053337	20.321838	105.066063	144.115448	157.335434	2.295928	99998.000000	4.123248	3.638803	0.012824	0.163020	3.101005	4.400250	2.272810	2.107628	1.864009	1.580393	1.307963	2.021462	2.158710	2.196826	0.360958	4.999991	249429.000000		1
29769.837891	4226.350098	4.015028	2.337474	1827.876953	50550.136719	253.779358	183.655151	139.536102	112.630478	43.187759	189.508087	262.725281	167.006042	2.421952	0.000000	4.473776	3.625965	0.603689	0.368747	3.261947	4.703722	2.404456	2.264003	2.144687	2.051656	1.635361	2.277628	2.419502	2.222732	0.384165	0.000000	250070.000000		1
18513.292969	6165.991211	3.102241	3.139246	2652.669189	66101.398438	382.035156	267.702454	221.532715	120.564934	64.558067	292.449463	343.266388	213.669174	0.947916	0.000000	4.267484	3.790003	0.491676	0.496825	3.423683	4.820210	2.582103	2.427652	2.345438	2.081221	1.809950	2.466051	2.535631	2.329742	0.000000	0.000000	251531.000000		1
52144.011719	22469.667969	2.923384	3.891678	12561.057617	99998.000000	1636.792969	1291.768921	791.062256	437.490021	307.072540	1084.717407	1409.589355	617.709900	4.320072	99998.000000	4.717205	4.351597	0.465886	0.590137	4.099026	4.999991	3.213994	3.111185	2.898211	2.640968	2.487241	3.035317	3.149093	2.790785	0.635491	4.999991	251790.000000		1
15109.749023	3683.772705	3.527797	2.155533	839.825439	25894.171875	123.281708	89.409920	60.552296	59.041264	22.292347	87.220467	148.882904	90.652672	2.010536	99998.000000	4.179257	3.566293	0.547504	0.333555	2.924189	4.413202	2.090899	1.951386	1.782131	1.771156	1.348156	1.940618	2.172845	1.957381	0.303312	4.999991	251846.000000		1
24647.638672	5625.686035	4.163047	4.101373	2198.859863	53605.933594	314.239136	221.640640	142.160355	106.401321	53.484364	248.419830	295.126129	111.770111	2.885175	0.000000	4.391775	3.750175	0.619411	0.612929	3.342198	4.729213	2.497260	2.345649	2.152778	2.026947	1.728227	2.395186	2.470008	2.048326	0.460172	0.000000	252230.000000		1
110.240578	867.042480	3.200921	1.726894	0.000000	5555.740723	0.000000	0.000000	0.000000	39.675385	10.096161	5.985537	0.000000	32.317581	0.789466	0.000000	2.042341	2.938040	0.505275	0.237266	0.000000	3.744742	0.000000	0.000000	0.000000	1.598521	1.004156	0.777103	0.000000	1.509439	0.000000	0.000000	252266.000000		0
23244.621094	4020.131348	1.591209	2.528666	1707.293457	38454.636719	235.576050	175.144028	100.862930	65.699051	39.872742	151.855637	200.813065	188.641556	1.345156	99998.000000	4.366323	3.604240	0.201727	0.402891	3.232308	4.584949	2.372131	2.243395	2.003731	1.817559	1.600676	2.181431	2.302792	2.275637	0.128773	4.999991	252745.000000		1
12883.657227	4519.324219	2.044519	3.663482	1866.155396	39579.449219	266.515198	189.767120	114.215515	33.816280	27.833826	156.789612	192.890945	165.707779	0.836545	0.000000	4.110039	3.655073	0.310591	0.563894	3.270948	4.597470	2.425722	2.278221	2.057725	1.529126	1.444573	2.195317	2.285312	2.219343	0.000000	0.000000	254810.000000		1
14064.106445	3747.994629	2.050686	0.986796	1099.775391	33090.937500	136.902588	116.219948	85.943802	109.318542	24.787092	136.458527	160.280411	122.668045	0.417201	0.000000	4.148112	3.573799	0.311899	0.000000	3.041304	4.519709	2.136412	2.065281	1.934215	2.038694	1.394226	2.135001	2.204880	2.088732	0.000000	0.000000	255515.000000		1
29506.935547	10046.827148	2.741444	3.213256	4711.422363	99998.000000	602.226440	480.822723	308.811768	197.057068	130.312637	492.466919	677.811951	398.573242	3.721510	0.000000	4.469924	4.002029	0.437979	0.506945	3.673152	4.999991	2.779760	2.681985	2.489694	2.294592	2.114986	2.692377	2.831109	2.600508	0.570719	0.000000	255729.000000		1
28540.562500	6619.319336	2.960389	4.659529	2608.423584	68101.468750	302.268066	263.271118	190.300598	103.798645	93.699402	256.523895	348.635162	211.196014	0.423286	0.000000	4.455462	3.820813	0.471349	0.668342	3.416378	4.833157	2.480392	2.420403	2.279440	2.016192	1.971737	2.409128	2.542371	2.324686	0.000000	0.000000	255895.000000		1
31099.255859	19721.640625	3.691235	4.107540	7053.935059	99998.000000	963.723877	723.580811	442.710785	208.599503	163.172958	714.209290	933.774597	523.779175	3.062459	0.000000	4.492750	4.294943	0.567172	0.613582	3.848431	4.999991	2.983953	2.859487	2.646120	2.319313	2.212648	2.853826	2.970242	2.719148	0.486070	0.000000	259326.000000		1
14642.084961	5221.778320	1.763899	3.219423	1652.766846	41130.003906	218.257782	167.104721	76.405792	86.588303	43.033573	157.464951	199.363708	157.788742	1.329483	99998.000000	4.165603	3.717818	0.246474	0.507778	3.218212	4.614159	2.338970	2.222989	1.883126	1.937459	1.633807	2.197184	2.299646	2.198076	0.123683	4.999991	259549.000000		1
29697.250000	22109.542969	2.639680	3.941018	9757.270508	99998.000000	1413.373047	995.952026	645.753418	288.378906	265.497559	1190.631592	1616.687012	867.754822	3.399998	0.000000	4.472716	4.344580	0.421551	0.595608	3.989328	4.999991	3.150257	2.998238	2.810067	2.459964	2.424061	3.075777	3.208626	2.938397	0.531479	0.000000	259588.000000		1
16170.117188	3634.506836	3.577137	2.497828	1703.364746	45926.058594	237.494141	174.188065	119.386948	95.546562	33.208782	192.468475	243.171310	132.628525	1.975781	99998.000000	4.208713	3.560446	0.553536	0.397563	3.231308	4.662059	2.375653	2.241018	2.076957	1.980215	1.521253	2.284360	2.385912	2.122637	0.295739	4.999991	260145.000000		1
23226.353516	11969.593750	4.496091	3.102241	3579.758057	81850.015625	547.283447	367.936279	247.130829	74.182419	79.612885	393.571411	571.623413	267.464996	2.663136	99998.000000	4.365981	4.078079	0.652835	0.491676	3.553854	4.913019	2.738212	2.565773	2.392927	1.870301	1.900983	2.595024	2.757110	2.427267	0.425393	4.999991	260425.000000		1
22928.503906	14616.644531	4.668780	5.353371	8713.286133	99998.000000	1248.359131	895.526978	610.974976	250.297821	238.884903	1076.024414	1394.969360	838.665955	3.237173	0.000000	4.360376	4.164848	0.669203	0.728627	3.940182	4.999991	3.096339	2.952079	2.786023	2.398457	2.378189	3.031822	3.144565	2.923589	0.510166	0.000000	260597.000000		1
14782.944336	3273.437988	2.090775	2.167868	1226.205566	21803.968750	138.780579	125.955307	69.976196	35.537006	31.031664	82.739792	119.710739	74.617226	1.880054	99998.000000	4.169761	3.515004	0.320307	0.336033	3.088563	4.338536	2.142329	2.100216	1.844950	1.550681	1.491805	1.917714	2.078133	1.872839	0.274170	4.999991	262233.000000		1
45182.500000	10660.620117	3.219423	5.489055	3634.981689	87865.625000	536.410217	371.168060	199.591904	87.556595	69.143593	369.826630	474.346863	305.086609	3.107821	99998.000000	4.654970	4.027782	0.507778	0.739498	3.560502	4.943819	2.729497	2.569571	2.300143	1.942289	1.839752	2.567998	2.676096	2.484423	0.492456	4.999991	262687.000000		1
475.796234	793.896179	1.745396	1.270500	90.964127	5443.391113	3.117660	7.986883	27.951008	50.934113	19.214777	10.333609	30.575270	9.183374	0.582025	4216.746094	2.677421	2.899764	0.241894	0.103975	1.958870	3.735870	0.493829	0.902377	1.446397	1.707009	1.283635	1.014252	1.485370	0.963002	0.000000	3.624977	263065.000000		0
17418.572266	1773.970093	3.105325	1.560372	1059.168701	31026.392578	132.471252	106.814545	94.445663	65.769981	30.892895	132.338654	186.214645	97.723679	0.002080	99998.000000	4.241013	3.248946	0.492107	0.193228	3.024965	4.491731	2.122122	2.028630	1.975182	1.818028	1.489859	2.121687	2.270014	1.990000	0.000000	4.999991	263338.000000		1
120.876389	4.381993	3.697403	3.530881	192.058334	4683.209473	0.348462	17.148672	8.427858	4.533096	1.174904	0.000000	3.339689	0.000000	0.318598	0.000000	2.082341	0.641672	0.567897	0.547883	2.283433	3.670544	0.000000	1.234231	0.925717	0.656395	0.070003	0.000000	0.523706	0.000000	0.000000	0.000000	263355.000000		0
17555.582031	11851.184570	2.510163	1.264333	3656.500000	88014.757812	448.243011	370.831909	238.194153	189.693100	108.936157	362.376312	486.117493	265.195374	1.716919	99998.000000	4.244415	4.073762	0.399702	0.101861	3.563066	4.944555	2.651514	2.569177	2.376931	2.278052	2.037172	2.559160	2.686741	2.423566	0.234750	4.999991	264836.000000		1
11826.397461	6681.777344	3.527797	2.386814	2382.740234	67403.265625	329.179871	242.264679	201.275635	133.932938	74.182419	356.517212	498.430847	301.827087	0.713934	0.000000	4.072853	3.824892	0.547504	0.377819	3.377077	4.828681	2.517433	2.384290	2.303791	2.126887	1.870301	2.552080	2.697605	2.479758	0.000000	0.000000	265380.000000		1
14994.652344	9075.880859	1.588125	4.909312	4855.044434	99998.000000	621.703308	499.559509	313.813599	141.876648	86.039398	405.264954	545.316040	243.205231	1.507803	99998.000000	4.175936	3.957889	0.200885	0.691021	3.686193	4.999991	2.793583	2.698587	2.496672	2.151911	1.934697	2.607739	2.736648	2.385973	0.178345	4.999991	265922.000000		1
17040.078125	5193.151855	2.886379	3.308852	1530.681519	36879.851562	201.439072	155.105896	88.290527	75.098289	33.652840	135.107849	198.404663	87.692276	0.453554	0.000000	4.231472	3.715431	0.460353	0.519677	3.184885	4.566789	2.304144	2.190628	1.945914	1.875630	1.527022	2.130681	2.297552	1.942961	0.000000	0.000000	267211.000000		1
22356.988281	6671.881348	3.509295	3.071404	2515.809570	65340.328125	356.375366	257.146820	172.291565	62.556725	81.805420	342.566376	436.620392	246.776199	0.229337	0.000000	4.349413	3.824248	0.545220	0.487337	3.400678	4.815181	2.551908	2.410181	2.236264	1.796274	1.912782	2.534745	2.640104	2.392303	0.000000	0.000000	267296.000000		1
46115.203125	12915.542969	3.435285	3.475374	5388.774902	99998.000000	816.536987	549.694946	344.546143	164.261505	123.608582	588.476013	774.209595	461.154633	2.482841	99998.000000	4.663844	4.111113	0.535963	0.541001	3.731490	4.999991	2.911976	2.740122	2.537247	2.215536	2.092049	2.769729	2.888859	2.663846	0.394949	4.999991	267713.000000		1
21100.947266	6157.658691	3.262596	2.466991	1651.181763	50588.730469	227.697098	168.628082	139.465164	77.047211	65.076141	234.151367	315.654572	142.718506	1.408291	0.000000	4.324302	3.789416	0.513563	0.392168	3.217795	4.704054	2.357358	2.226930	2.144466	1.886757	1.813422	2.369497	2.499212	2.154480	0.148692	0.000000	267794.000000		1
26663.023438	14223.236328	3.126911	2.602675	4861.372070	99998.000000	705.793762	495.115845	343.732025	124.043388	123.414307	613.787354	798.728455	366.786041	4.965533	0.000000	4.425910	4.152998	0.495116	0.415420	3.686759	4.999991	2.848678	2.694707	2.536220	2.093574	2.091366	2.788018	2.902399	2.564413	0.695966	0.000000	269668.000000		1
32358.972656	16609.281250	2.510163	2.809286	7331.952637	99998.000000	1064.155029	749.511963	461.074463	206.089340	202.089737	853.680664	1148.973267	605.652466	3.799214	0.000000	4.509995	4.220351	0.399702	0.448596	3.865220	4.999991	3.027005	2.874779	2.663771	2.314055	2.305544	2.931295	3.060310	2.782223	0.579694	0.000000	269943.000000		1
26804.912109	6217.144043	2.368311	3.805334	2973.032471	70244.203125	399.547699	302.662781	205.691544	144.368317	78.200531	351.728149	472.968445	241.959396	0.771879	0.000000	4.428215	3.793591	0.374439	0.580393	3.473200	4.846611	2.601569	2.480959	2.313216	2.159472	1.893210	2.546207	2.674832	2.383743	0.000000	0.000000	270943.000000		1
19653.267578	5086.321777	2.803118	3.305768	2195.708252	54561.945312	302.844727	222.553421	154.094421	84.383430	54.184372	238.157150	321.140564	156.814285	0.379517	0.000000	4.293435	3.706404	0.447641	0.519272	3.341575	4.736890	2.481220	2.347434	2.187787	1.926257	1.733874	2.376864	2.506695	2.195386	0.000000	0.000000	272623.000000		1
39998.875000	16023.948242	5.149844	6.497437	6674.521484	99998.000000	967.294861	678.663086	465.638397	189.116440	142.690765	765.784851	1074.430054	483.468567	3.460583	0.000000	4.602048	4.204770	0.711794	0.812742	3.824420	4.999991	2.985559	2.831654	2.668049	2.276729	2.154396	2.884107	3.031178	2.684368	0.539149	0.000000	272690.000000		1
38668.839844	24222.421875	5.865271	4.252476	9810.773438	99998.000000	1256.389160	1006.088257	709.232178	414.941711	322.222931	1093.086670	1435.301514	858.815063	2.313546	99998.000000	4.587361	4.384218	0.768288	0.628642	3.991703	4.999991	3.099124	3.002636	2.850788	2.617987	2.508157	3.038655	3.156943	2.933900	0.364278	4.999991	273445.000000		1
13976.891602	2553.899902	1.344510	2.399149	796.835022	21057.568359	117.663139	79.535789	63.771717	27.405186	18.366749	93.310852	102.155014	103.126389	1.062029	99998.000000	4.145411	3.407204	0.128564	0.380057	2.901368	4.323408	2.070640	1.900563	1.804628	1.437833	1.264032	1.969932	2.009260	2.013370	0.026137	4.999991	274488.000000		1
12614.464844	6822.814941	2.741444	4.952485	1429.405396	38294.609375	199.619659	145.648071	130.744354	82.832306	40.014595	167.039963	200.566376	113.308899	1.006207	0.000000	4.100869	3.833964	0.437979	0.694823	3.155155	4.583138	2.300203	2.163305	2.116423	1.918200	1.602218	2.222820	2.302258	2.054264	0.002687	0.000000	275396.000000		1
24116.472656	7171.996094	2.544085	3.922516	1723.850098	39716.550781	230.518723	174.292908	97.205612	36.616314	40.233540	223.549469	308.731598	242.829010	0.079435	0.000000	4.382314	3.855640	0.405532	0.593565	3.236500	4.598971	2.362706	2.241280	1.987691	1.563675	1.604588	2.349374	2.489581	2.385301	0.000000	0.000000	276245.000000		1
13592.235352	3189.696045	0.437891	2.796951	1026.092529	27827.744141	149.693924	104.205696	59.580917	63.722378	29.557636	97.535576	113.928726	96.379173	2.602803	99998.000000	4.133291	3.503749	0.000000	0.446685	3.011187	4.444478	2.175204	2.017891	1.775107	1.804292	1.470670	1.989163	2.056633	1.983983	0.415441	4.999991	277704.000000		1
14875.890625	2648.296387	2.806202	2.941887	2147.435547	46820.699219	290.596130	217.773636	147.507553	112.402275	54.224461	199.181763	284.974457	169.935593	2.437419	0.000000	4.172483	3.422966	0.448119	0.468626	3.331920	4.670438	2.463290	2.338005	2.168814	2.050775	1.734195	2.299250	2.454806	2.230284	0.386930	0.000000	277851.000000		1
16423.001953	5856.395996	4.434416	2.195622	1475.485718	35330.027344	202.672562	151.621262	60.416611	37.424255	32.983669	152.062241	213.092514	142.983719	0.657542	99998.000000	4.215453	3.767630	0.646836	0.341558	3.168935	4.548144	2.306795	2.180760	1.781156	1.573153	1.518299	2.182021	2.328568	2.155287	0.000000	4.999991	277923.000000		1
18409.361328	6991.832031	1.905751	3.820752	2193.364746	53708.460938	328.954742	222.726120	178.702667	84.697968	69.646240	264.896240	353.578400	221.967514	1.828750	99998.000000	4.265038	3.844591	0.280066	0.582149	3.341111	4.730043	2.517136	2.347771	2.252131	1.927873	1.842898	2.423076	2.548486	2.346289	0.262154	4.999991	278276.000000		1
46345.273438	10190.862305	4.588603	4.218554	7931.033691	99998.000000	995.177979	810.958557	635.351929	330.882080	248.200882	955.928162	1205.143555	686.323059	3.607859	99998.000000	4.666006	4.008211	0.661681	0.625164	3.899330	4.999991	2.997901	2.908999	2.803014	2.519673	2.394803	2.980425	3.081039	2.836529	0.557250	4.999991	278690.000000		1
10542.146484	4211.424805	2.343642	3.052901	1717.537598	33718.246094	229.599762	174.009216	115.183807	83.276367	32.012291	158.806381	189.162704	82.980324	1.216094	0.000000	4.022929	3.624429	0.369891	0.484713	3.234906	4.527865	2.360971	2.240572	2.061391	1.920522	1.505317	2.200868	2.276835	1.918975	0.084967	0.000000	279036.000000		1
16445.673828	5474.413574	3.092990	4.610189	1904.523193	37806.792969	267.551331	193.683456	102.506561	94.072533	35.453743	172.683197	270.092346	151.362228	1.085016	0.000000	4.216052	3.738338	0.490378	0.663719	3.279786	4.577570	2.427407	2.287092	2.010752	1.973463	1.549662	2.237250	2.431512	2.180017	0.035436	0.000000	280256.000000		1
27861.798828	5531.604492	3.308852	3.589472	1894.593628	45085.707031	235.674728	195.348679	162.744308	68.570015	43.058243	216.398285	273.305603	183.377609	2.069609	99998.000000	4.445009	3.742851	0.519677	0.555031	3.277516	4.654039	2.372313	2.290811	2.211506	1.836134	1.634056	2.335254	2.436649	2.263346	0.315888	4.999991	281668.000000		1
11061.241211	4876.793945	4.385077	2.821621	1362.334106	31160.181641	195.225327	137.667343	65.621964	54.976894	35.731281	142.777100	185.079834	108.054207	0.601778	0.000000	4.043804	3.688134	0.641977	0.450499	3.134284	4.493600	2.290536	2.138831	1.817049	1.740180	1.553049	2.154659	2.267359	2.033642	0.000000	0.000000	281930.000000		1
13406.134766	5026.907227	2.855542	2.858626	1899.669434	36251.730469	268.522705	192.712082	105.516289	92.413483	32.345337	140.171341	179.359497	125.949142	1.927344	0.000000	4.127304	3.701301	0.455689	0.456157	3.278678	4.559329	2.428981	2.284909	2.023319	1.965735	1.509812	2.146659	2.253724	2.100195	0.284959	0.000000	282116.000000		1
103.218903	10.790002	1.094727	2.559503	72.144066	4757.400879	0.000000	3.944102	16.624435	5.905360	1.757731	1.103979	0.000000	0.000000	4.007700	3620.154297	2.013759	1.033022	0.039306	0.408156	1.858201	3.677370	0.000000	0.595948	1.220747	0.771246	0.244952	0.042961	0.000000	0.000000	0.602895	3.558727	282131.000000		0
38022.648438	8376.625000	3.595639	5.297863	3664.881592	87510.898438	513.201965	370.535889	236.214386	94.624527	100.983192	351.028137	480.141205	249.449799	1.039425	0.000000	4.580042	3.923069	0.555776	0.724101	3.564060	4.942062	2.710288	2.568830	2.373306	1.976004	2.004249	2.545342	2.681369	2.396983	0.016793	0.000000	282181.000000		1
12600.054688	3531.565430	2.100026	2.534833	763.814331	24166.564453	99.552338	77.124306	90.970291	40.134861	33.406143	102.719337	138.358109	83.831436	0.059552	0.000000	4.100372	3.547967	0.322225	0.403949	2.882988	4.383215	1.998051	1.887191	1.958900	1.603522	1.523826	2.011652	2.141005	1.923407	0.000000	0.000000	285162.000000		1
18638.638672	6236.553223	2.195622	2.238794	1706.763062	41431.964844	238.928085	174.382339	136.896408	70.318497	36.064323	200.183990	262.429260	196.310806	0.146404	0.000000	4.270414	3.794945	0.341558	0.350014	3.232173	4.617335	2.378267	2.241503	2.136392	1.847070	1.557078	2.301429	2.419012	2.292944	0.000000	0.000000	285466.000000		1
18139.539062	8371.462891	3.404448	4.304899	1659.517090	43954.199219	250.871399	169.090652	94.072533	74.496964	46.740227	177.284134	250.896072	164.036392	0.676121	0.000000	4.258626	3.922801	0.532047	0.633963	3.219982	4.643001	2.399451	2.228120	1.973463	1.872139	1.669691	2.248670	2.399494	2.214940	0.000000	0.000000	286321.000000		1
18425.166016	8624.159180	3.641896	3.059069	3962.672119	85634.265625	587.757507	405.968048	217.961746	83.375046	76.307114	382.001221	498.659058	296.723511	1.769811	99998.000000	4.265411	3.935717	0.561327	0.485589	3.597988	4.932648	2.769198	2.608492	2.338380	1.921036	1.882565	2.582065	2.697804	2.472352	0.247927	4.999991	286706.000000		1
15459.689453	5861.320801	2.152450	4.591687	1693.000366	40163.496094	222.155624	172.430328	113.302727	53.126652	44.760468	158.670700	220.545914	171.005646	1.631291	0.000000	4.189201	3.767996	0.332933	0.661972	3.228657	4.603831	2.346657	2.236614	2.054240	1.725312	1.650895	2.200497	2.343499	2.233011	0.212531	0.000000	287055.000000		1
111.606674	19.800686	0.487231	0.585910	215.870956	3758.491699	0.000000	20.004213	14.771109	0.000000	2.337474	0.000000	7.222116	0.000000	2.106201	20981.396484	2.047690	1.296680	0.000000	0.000000	2.334194	3.575014	0.000000	1.301121	1.169413	0.000000	0.368747	0.000000	0.858664	0.000000	0.323500	4.321835	287074.000000		0
17672.095703	3893.355957	1.927337	4.027363	1313.148438	37427.980469	198.978241	136.066895	151.686020	85.320885	35.583260	166.589737	243.797302	205.537354	2.423528	0.000000	4.247288	3.590324	0.284958	0.605021	3.118314	4.573196	2.298805	2.133753	2.180946	1.931055	1.551246	2.221648	2.387029	2.312891	0.384448	0.000000	287584.000000		1
13969.798828	6582.052246	1.871829	4.409747	1568.105835	41228.656250	243.017120	159.124008	152.737579	83.174599	52.978630	207.757645	281.277069	164.955353	1.045652	0.000000	4.145190	3.818361	0.272266	0.644414	3.195375	4.615199	2.385637	2.201736	2.183946	1.919991	1.724101	2.317557	2.449134	2.217366	0.019387	0.000000	287998.000000		1
15908.169922	2526.408447	2.365228	3.321187	961.808838	24527.957031	147.942368	96.662872	86.267593	57.120094	29.739576	108.658615	152.268845	101.467339	0.836812	0.000000	4.201620	3.402503	0.373873	0.521293	2.983089	4.389661	2.170093	1.985260	1.935848	1.756789	1.473335	2.036064	2.182611	2.006326	0.000000	0.000000	288923.000000		1
22314.503906	3209.721924	2.004430	2.874044	2545.700439	53599.265625	338.989227	260.708527	181.181992	58.658878	61.594597	275.547485	357.726044	210.119797	2.274180	99998.000000	4.348587	3.506467	0.301991	0.458493	3.405807	4.729159	2.530186	2.416155	2.258115	1.768334	1.789543	2.440197	2.553550	2.322467	0.356825	4.999991	289108.000000		1
25293.691406	9918.241211	4.298732	3.099157	6094.658203	99998.000000	933.577209	625.702942	380.076965	152.219513	114.332695	611.906250	830.679016	490.542664	4.054035	0.000000	4.403012	3.996435	0.633340	0.491244	3.784949	4.999991	2.970150	2.796368	2.579872	2.182470	2.058171	2.786685	2.919433	2.690677	0.607887	0.000000	289561.000000		1
13543.148438	7061.049316	2.056854	2.750695	1691.560181	45863.253906	241.721939	172.680115	105.041389	104.951965	50.246441	201.636429	265.648682	170.934723	1.260771	0.000000	4.131720	3.848869	0.313203	0.439442	3.228287	4.661465	2.383316	2.237242	2.021360	2.020991	1.701105	2.304569	2.424308	2.232830	0.100636	0.000000	290486.000000		1
17943.050781	2851.416016	2.689020	2.312804	1966.395386	48471.660156	256.708923	201.645676	139.277054	94.464172	47.252129	196.736359	261.908112	170.882294	2.034239	0.000000	4.253896	3.455060	0.429594	0.364139	3.293671	4.685488	2.409441	2.304589	2.143880	1.975267	1.674421	2.293885	2.418149	2.232697	0.308402	0.000000	291796.000000		1
19551.132812	4587.869141	3.244093	3.459955	1312.016724	33314.664062	203.449661	133.713989	88.225769	48.945103	36.073574	149.326965	211.519806	162.448273	1.271616	99998.000000	4.291172	3.661611	0.511093	0.539070	3.117939	4.522635	2.308457	2.126177	1.945596	1.689709	1.557189	2.174138	2.325351	2.210715	0.104356	4.999991	294542.000000		1
13761.171875	3172.624512	3.765245	2.627345	662.513489	16503.402344	95.398544	67.108322	48.547298	69.041824	30.590689	78.595253	98.984932	105.232582	0.721869	99998.000000	4.138655	3.501419	0.575793	0.419517	2.821195	4.217574	1.979542	1.826776	1.686165	1.839112	1.485589	1.895396	1.995569	2.022150	0.000000	4.999991	295227.000000		1
37788.796875	9617.687500	2.510163	2.392981	5198.258301	99998.000000	598.146667	529.727722	435.803223	194.469818	164.184418	526.637817	686.964478	329.139771	3.216370	0.000000	4.577363	3.983071	0.399702	0.378939	3.715858	4.999991	2.776808	2.724053	2.639290	2.288852	2.215332	2.721512	2.836934	2.517380	0.507366	0.000000	295402.000000		1
29709.470703	7757.052246	2.661267	3.632644	2898.692871	67439.882812	392.630859	295.607208	179.257736	98.291092	57.625828	326.888641	356.696075	220.101852	1.637145	0.000000	4.472895	3.889697	0.425088	0.560223	3.462202	4.828917	2.593984	2.470715	2.253478	1.992514	1.760617	2.514400	2.552298	2.342624	0.214087	0.000000	296182.000000		1
19433.042969	5700.087402	2.840123	3.308852	2172.105469	50807.207031	288.637939	221.042389	109.139679	117.425690	43.508469	232.865448	299.551300	180.022507	1.707914	0.000000	4.288541	3.755882	0.453337	0.519677	3.336881	4.705925	2.460353	2.344476	2.037983	2.069763	1.638574	2.367105	2.476471	2.255327	0.232466	0.000000	296324.000000		1
10194.889648	6712.043945	2.975808	4.030447	597.582336	16202.111328	43.119919	60.943928	56.037701	25.203398	19.214777	8.976764	21.505995	26.658922	0.015177	0.000000	4.008382	3.826855	0.473605	0.605353	2.776398	4.209572	1.634678	1.784930	1.748480	1.401459	1.283635	0.953120	1.332560	1.425843	0.000000	0.000000	296878.000000		1
18223.644531	4413.844727	1.393850	3.953353	1946.733398	41737.824219	285.051544	195.354843	125.998482	64.900368	39.058636	190.593552	278.393768	176.470032	1.164852	99998.000000	4.260635	3.644817	0.144216	0.596966	3.289306	4.620530	2.454923	2.290824	2.100365	1.812247	1.591717	2.280108	2.444659	2.246671	0.066271	4.999991	297915.000000		1
13920.561523	1779.456055	2.291218	3.250261	919.527710	37426.382812	147.587738	98.531624	99.166870	63.734711	36.585476	175.945801	229.433243	174.968246	0.979069	99998.000000	4.143657	3.250287	0.360066	0.511918	2.963565	4.573178	2.169050	1.993576	1.996367	1.804376	1.563309	2.245379	2.360656	2.242959	0.000000	4.999991	297979.000000		1
30997.082031	17994.626953	1.625130	3.083739	8133.252930	99998.000000	1137.572754	833.213867	549.901550	233.534622	210.687195	899.890503	1157.370361	672.948914	4.173529	0.000000	4.491321	4.255143	0.210888	0.489078	3.910264	4.999991	3.055979	2.920757	2.740285	2.368351	2.323638	2.954190	3.063472	2.827982	0.620503	0.000000	298067.000000		1
20478.656250	8663.214844	3.873176	3.441453	2854.376465	62561.878906	421.577911	291.434906	169.580963	91.605545	45.710258	295.070618	414.398987	201.685760	2.336750	0.000000	4.311301	3.937679	0.588067	0.536742	3.455511	4.796310	2.624878	2.464542	2.229377	1.961922	1.660014	2.469926	2.617419	2.304675	0.368612	0.000000	298459.000000		1
17069.656250	5095.810547	1.819406	2.911049	1625.827271	42508.023438	234.225372	164.492798	118.520416	73.923386	48.534966	181.626038	277.323700	143.535706	0.550603	99998.000000	4.232225	3.707213	0.259930	0.464050	3.211074	4.628471	2.369634	2.216147	2.073793	1.868782	1.686055	2.259178	2.442987	2.156960	0.000000	4.999991	299014.000000		1
107.782837	21.234625	0.249783	1.076225	0.000000	1874.657227	0.000000	0.000000	17.278189	0.000000	0.000000	0.000000	14.172863	0.000000	4.818748	47023.261719	2.032550	1.327045	0.000000	0.031903	0.000000	3.272922	0.000000	0.000000	1.237498	0.000000	0.000000	0.000000	1.151458	0.000000	0.682934	4.672313	299031.000000		0
16915.818359	4649.562500	1.566539	3.459955	1744.378540	47949.609375	244.481888	178.085907	135.200363	51.319580	46.404102	184.426086	207.014465	138.586304	2.389503	99998.000000	4.228293	3.667412	0.194941	0.539070	3.241641	4.680785	2.388247	2.250630	2.130978	1.710283	1.666556	2.265822	2.316001	2.141720	0.378308	4.999991	301483.000000		1
100.795082	15.335433	0.419388	0.000000	39.823402	4441.718750	0.000000	2.047602	0.000000	0.000000	0.000000	0.000000	0.000000	0.000000	1.724931	0.000000	2.003439	1.185696	0.000000	0.000000	1.600138	3.647551	0.000000	0.311246	0.000000	0.000000	0.000000	0.000000	0.000000	0.000000	0.236772	0.000000	301498.000000		0
20107.349609	4393.060059	3.213256	5.023410	1838.821045	48524.042969	258.836700	188.475021	135.752350	107.280190	47.653015	244.299957	355.129517	190.445541	3.436708	99998.000000	4.303355	3.642767	0.506945	0.700999	3.264539	4.685957	2.413026	2.275254	2.132747	2.030519	1.678090	2.387923	2.550387	2.279771	0.536143	4.999991	301562.000000		1
111.205788	3.025148	0.357714	0.382384	44.097466	2570.589111	0.814107	2.528666	3.389029	0.000000	4.249392	0.000000	0.000000	31.010077	10.763843	38342.640625	2.046127	0.480747	0.000000	0.000000	1.644414	3.410033	0.000000	0.402891	0.530075	0.000000	0.628327	0.000000	0.000000	1.491503	1.031967	4.583682	301579.000000		0
20124.367188	4179.826172	3.731324	3.950269	1484.447021	34012.964844	210.785873	153.721298	117.774147	73.547173	42.167042	134.265991	203.162872	131.009552	0.681992	99998.000000	4.303722	3.621158	0.571863	0.596627	3.171565	4.531644	2.323842	2.186734	2.071050	1.866566	1.624973	2.127966	2.307844	2.117303	0.000000	4.999991	301883.000000		1
17138.253906	6544.575684	2.423819	2.951138	1436.905029	41713.296875	188.212906	147.399628	124.817413	67.287178	49.373741	213.915878	281.557678	183.562637	0.101394	0.000000	4.233966	3.815881	0.384500	0.469990	3.157428	4.620275	2.274649	2.168496	2.096275	1.827932	1.693496	2.330243	2.449567	2.263784	0.000000	0.000000	303936.000000		1
26921.064453	3939.423828	3.089906	3.250261	1781.395752	49321.160156	253.406235	180.152023	146.388168	56.167217	57.123177	218.356461	271.609528	134.700790	1.206612	0.000000	4.430092	3.595433	0.489945	0.511918	3.250760	4.693033	2.403817	2.255639	2.165506	1.749483	1.756812	2.339166	2.433945	2.129370	0.081567	0.000000	304407.000000		1
11916.420898	1782.222168	4.360406	1.720726	742.440918	21101.898438	86.850418	77.284660	60.564629	50.998871	13.386510	76.732674	92.428902	63.851894	0.025510	99998.000000	4.076146	3.250962	0.639527	0.235712	2.870662	4.324322	1.938772	1.888093	1.782219	1.707561	1.126667	1.884980	1.965808	1.805174	0.000000	4.999991	304660.000000		1
35239.750000	29450.861328	3.194753	3.580221	10836.686523	99998.000000	1537.299316	1112.310791	700.095032	312.092865	247.914093	1213.293945	1529.966187	851.380188	3.944212	99998.000000	4.547033	4.469098	0.504437	0.553910	4.034896	4.999991	3.186759	3.046226	2.845157	2.494284	2.394301	3.083966	3.184682	2.930124	0.595960	4.999991	305571.000000		1
37149.652344	22230.972656	3.268763	3.641896	7269.254395	99998.000000	998.859985	740.710938	465.046295	192.607239	182.871872	761.973328	1031.840576	613.559143	5.132216	99998.000000	4.569955	4.346959	0.514383	0.561327	3.861490	4.999991	2.999505	2.869649	2.667496	2.284672	2.262147	2.881940	3.013613	2.787856	0.710305	4.999991	305625.000000		1
30490.492188	14948.182617	2.991227	4.249392	6791.885254	99998.000000	971.063171	693.939880	430.486847	174.147980	161.128433	701.032471	925.682861	454.993317	2.513236	0.000000	4.484164	4.174588	0.475849	0.628327	3.831990	4.999991	2.987247	2.841322	2.633960	2.240918	2.207172	2.845738	2.966462	2.658005	0.400233	0.000000	305817.000000		1
16654.412109	5293.613770	1.421604	1.692973	1402.058838	34655.148438	218.399628	143.005295	70.241402	36.280186	39.703136	154.566238	183.834000	144.220291	0.388473	0.000000	4.221529	3.723752	0.152779	0.228650	3.146766	4.539768	2.339252	2.155352	1.846593	1.559669	1.598825	2.189115	2.264426	2.159026	0.000000	0.000000	307254.000000		1
13719.809570	4493.771973	2.547168	3.207088	1769.131714	38830.160156	276.491089	180.929123	84.488274	53.092731	38.833523	148.485107	222.411575	221.245926	0.551018	99998.000000	4.137348	3.652611	0.406058	0.506111	3.247760	4.589169	2.441681	2.257509	1.926796	1.725035	1.589207	2.171683	2.347157	2.344875	0.000000	4.999991	307422.000000		1
10213.792969	3440.730957	1.976677	4.150712	704.125488	25055.171875	82.166222	71.000000	76.963951	62.118832	24.262857	109.642334	152.049911	91.895416	1.229542	0.000000	4.009187	3.536651	0.295936	0.618123	2.847650	4.398897	1.914693	1.851258	1.886287	1.793223	1.384942	2.039978	2.181986	1.963294	0.089743	0.000000	307498.000000		1
16213.786133	2161.774902	2.636597	5.115922	1300.135132	31762.435547	185.659576	131.774323	76.260857	87.938980	25.061544	114.184677	164.039490	169.602554	0.283624	0.000000	4.209885	3.334810	0.421044	0.708924	3.113988	4.501914	2.268717	2.119831	1.882302	1.944181	1.399008	2.057608	2.214948	2.229432	0.000000	0.000000	309224.000000		1
24320.146484	5633.139648	1.844076	3.666565	1644.024414	34254.593750	214.541870	168.103851	103.317581	42.645023	27.738230	126.723160	172.825058	84.994011	1.492394	0.000000	4.385966	3.750751	0.265779	0.564259	3.215908	4.534719	2.331512	2.225578	2.014174	1.629868	1.443079	2.102856	2.237607	1.929388	0.173883	0.000000	309268.000000		1
23572.132812	13531.205078	3.250261	4.008861	3184.725098	85643.960938	450.454041	324.039276	238.823227	145.925598	90.174690	462.067413	601.905701	322.411041	2.783211	0.000000	4.372399	4.131337	0.511918	0.603021	3.503072	4.932697	2.653651	2.510598	2.378077	2.164131	1.955085	2.664705	2.779528	2.508410	0.444546	0.000000	310001.000000		1
25719.914062	8252.541016	2.615010	4.052033	2430.593750	59753.378906	328.344177	248.336563	152.219513	94.072533	60.786659	266.555298	351.546204	187.349457	0.905053	0.000000	4.410270	3.916588	0.417473	0.607673	3.385712	4.776362	2.516329	2.395041	2.182470	1.973463	1.783808	2.425787	2.545982	2.272652	0.000000	0.000000	311214.000000		1
14235.108398	3594.482910	2.658183	3.580221	1774.337036	41895.339844	242.539139	178.866104	72.110146	81.096161	46.789570	173.333878	224.298828	154.822189	1.282820	0.000000	4.153361	3.555636	0.424585	0.553910	3.249036	4.622166	2.384782	2.252528	1.857996	1.909000	1.670149	2.238883	2.350827	2.189833	0.108166	0.000000	312022.000000		1
31848.718750	4307.243164	1.927337	3.620309	2076.901123	62644.742188	294.567963	214.622055	185.903183	117.450356	54.696274	311.016632	384.153656	270.456238	0.937523	99998.000000	4.503092	3.634199	0.284958	0.558746	3.317416	4.796885	2.469186	2.331674	2.269287	2.069854	1.737958	2.492784	2.584505	2.432097	0.000000	4.999991	312093.000000		1
109.429550	9.793954	0.000000	0.234364	0.000000	2196.106201	0.000000	0.000000	16.195795	51.011208	0.000000	2.485493	0.000000	3.299600	2.706920	0.000000	2.039135	0.990958	0.000000	0.000000	0.000000	3.341653	0.000000	0.000000	1.209402	1.707666	0.000000	0.395413	0.000000	0.518461	0.432475	0.000000	312109.000000		0
15077.835938	2496.921875	2.513247	2.911049	1283.791260	32214.343750	157.936768	131.715729	85.086517	105.497787	39.163483	138.897766	167.107803	129.029800	0.001852	0.000000	4.178339	3.397405	0.400235	0.464050	3.108495	4.508049	2.198483	2.119638	1.929861	2.023243	1.592881	2.142695	2.222997	2.110690	0.000000	0.000000	312213.000000		1
30384.929688	6698.540527	4.372742	2.941887	3292.199463	72216.054688	464.059509	336.580841	196.230637	93.529793	71.289871	330.311584	423.847565	342.295013	2.294232	0.000000	4.482658	3.825980	0.640754	0.468626	3.517486	4.858634	2.666574	2.527089	2.292767	1.970950	1.853028	2.518924	2.627210	2.534400	0.360637	0.000000	312512.000000		1
15794.095703	2810.355957	2.115445	2.911049	1383.920288	36662.035156	177.820709	141.303070	93.443451	109.870529	43.027409	131.351852	167.817062	165.091034	1.525273	99998.000000	4.198495	3.448761	0.325402	0.464050	3.141111	4.564217	2.249982	2.150151	1.970549	2.040881	1.633745	2.118436	2.224836	2.217723	0.183348	4.999991	315709.000000		1
24386.400391	7758.442871	1.782401	3.897846	2891.985596	63781.386719	374.902466	293.380737	185.206268	106.907059	56.725376	276.901245	344.333344	266.225342	3.437020	99998.000000	4.387148	3.889775	0.251005	0.590825	3.461196	4.804694	2.573918	2.467432	2.267656	2.029006	1.753777	2.442325	2.536979	2.425249	0.536182	4.999991	316056.000000		1
24256.902344	8870.359375	2.380646	3.163916	2448.756836	68342.335938	334.918701	247.149323	206.049255	139.446671	59.469902	342.686646	469.983368	253.958221	1.338665	0.000000	4.384835	3.947941	0.376695	0.500225	3.388946	4.834690	2.524939	2.392959	2.313971	2.144408	1.774297	2.534897	2.672082	2.404762	0.126672	0.000000	316758.000000		1
117.126564	9.134034	0.644501	2.294302	29.431202	2325.323975	0.000000	0.000000	2.100026	37.763466	0.000000	0.000000	5.223854	0.000000	3.134757	0.000000	2.068655	0.960663	0.000000	0.360651	1.468808	3.366483	0.000000	0.000000	0.322225	1.577072	0.000000	0.000000	0.717991	0.000000	0.496204	0.000000	316776.000000		0
20709.689453	18331.427734	1.455525	3.336605	6222.300293	99998.000000	765.794067	634.047546	486.845245	241.339569	186.960907	713.706665	992.143616	551.384827	3.369158	0.000000	4.316174	4.263196	0.163020	0.523305	3.793951	4.999991	2.884112	2.802122	2.687391	2.382628	2.271751	2.853520	2.996575	2.741455	0.527521	0.000000	318289.000000		1
13296.233398	3640.470703	4.604022	5.267026	461.432159	10209.250977	39.789482	45.771935	30.165133	32.410095	23.291479	11.400582	29.122829	41.118572	0.205673	99998.000000	4.123729	3.561157	0.663137	0.721565	2.664108	4.008994	1.599768	1.660599	1.479505	1.510680	1.367197	1.056927	1.464234	1.614038	0.000000	4.999991	318416.000000		1
118.323059	15.107236	0.126433	2.026016	90.208611	5850.564941	2.534833	8.039307	15.708565	15.048645	2.032184	1.699140	7.558244	19.575573	0.509524	0.000000	2.073069	1.179185	0.000000	0.306643	1.955248	3.767198	0.403949	0.905219	1.196136	1.177497	0.307963	0.230229	0.878421	1.291714	0.000000	0.000000	318433.000000		0
16598.396484	2907.037354	1.726894	5.026494	1030.095215	27305.099609	149.444153	104.261208	91.858414	31.460302	27.377432	86.341599	115.637123	80.920387	2.802859	0.000000	4.220066	3.463451	0.237266	0.701265	3.012877	4.436244	2.174479	2.018123	1.963119	1.497763	1.437393	1.936220	2.063097	1.908058	0.447601	0.000000	318461.000000		1
25848.765625	12713.015625	2.547168	3.629560	5744.323730	99998.000000	783.241882	587.412170	355.098694	137.300385	145.842346	637.066528	802.888367	465.194336	1.756852	0.000000	4.412440	4.104249	0.406058	0.559854	3.759239	4.999991	2.893896	2.768943	2.550349	2.137672	2.163884	2.804185	2.904655	2.667634	0.244735	0.000000	319209.000000		1
15366.609375	4585.547363	3.487709	3.928683	1227.568604	30269.738281	183.738403	124.724899	74.472290	105.396027	19.905533	112.121658	144.457748	82.403664	0.627860	0.000000	4.186578	3.661391	0.542540	0.594247	3.089046	4.481009	2.264200	2.095953	1.871995	2.022824	1.298974	2.049690	2.159741	1.915946	0.000000	0.000000	319711.000000		1
35119.542969	8879.576172	2.661267	3.441453	3027.984863	76242.617188	457.639160	309.610443	203.761124	93.872093	57.120094	318.735229	386.895111	237.592819	2.650415	99998.000000	4.545549	3.948392	0.425088	0.536742	3.481154	4.882198	2.660523	2.490816	2.309121	1.972536	1.756789	2.503430	2.587593	2.375833	0.423314	4.999991	321422.000000		1
28347.648438	2597.726074	1.073141	1.588125	2230.428223	51272.289062	308.161102	225.507645	114.267937	55.744747	40.696102	223.830093	295.348175	116.941544	2.052703	99998.000000	4.452517	3.414593	0.030657	0.200885	3.348388	4.709883	2.488778	2.353161	2.057924	1.746204	1.609553	2.349918	2.470334	2.067969	0.312326	4.999991	321665.000000		1
18478.437500	5262.258301	2.436154	2.584173	1873.207886	53409.128906	289.359528	193.930161	152.478546	84.472855	48.300598	209.117569	277.274384	170.018860	0.484232	0.000000	4.266665	3.721172	0.386705	0.412322	3.272586	4.727615	2.461438	2.287645	2.183209	1.926717	1.683952	2.320390	2.442910	2.230497	0.000000	0.000000	322663.000000		1
29880.269531	6861.879883	2.084607	3.410615	2812.887695	63776.082031	354.688538	285.359924	197.547394	95.269028	79.384689	238.113968	299.175079	245.114059	2.036946	99998.000000	4.475385	3.836443	0.319024	0.532833	3.449152	4.804658	2.549847	2.455393	2.295671	1.978952	1.899737	2.376785	2.475925	2.389368	0.308979	4.999991	323036.000000		1
31360.505859	13542.232422	4.147629	3.170084	5310.253418	99998.000000	793.597107	538.229614	340.552704	133.757172	112.695236	588.519226	749.700073	472.789581	2.329108	0.000000	4.496383	4.131690	0.617800	0.501071	3.725115	4.999991	2.899600	2.730968	2.532184	2.126317	2.051906	2.769761	2.874887	2.674668	0.367190	0.000000	323266.000000		1
14850.169922	3514.339600	3.379778	2.966557	1178.641968	30857.441406	163.589264	119.167999	84.876823	52.318710	24.043911	108.307076	131.305603	146.869232	1.130886	0.000000	4.171731	3.545844	0.528888	0.472253	3.071382	4.489360	2.213755	2.076160	1.928789	1.718657	1.381005	2.034657	2.118283	2.166931	0.053419	0.000000	323494.000000		1
24516.373047	5512.855469	3.530881	2.090775	2079.852295	51805.726562	328.205414	212.087219	104.757690	85.922211	41.578049	201.685760	262.864044	163.623184	1.680492	0.000000	4.389456	3.741377	0.547883	0.320307	3.318033	4.714378	2.516146	2.326514	2.020186	1.934105	1.618864	2.304675	2.419731	2.213845	0.225437	0.000000	323849.000000		1
40922.738281	18047.595703	4.391244	4.748958	8613.418945	99998.000000	1206.469604	883.799500	555.868591	199.588821	210.742706	1011.281311	1284.383301	656.053101	2.147882	0.000000	4.611965	4.256419	0.642588	0.676598	3.935176	4.999991	3.081516	2.946354	2.744972	2.300136	2.323753	3.004872	3.108695	2.816939	0.332011	0.000000	324156.000000		1
16324.566406	6404.129883	1.930420	3.432201	1862.013916	48072.984375	269.947418	190.901932	114.471466	125.872047	54.782619	211.951538	271.772980	128.561066	1.290923	0.000000	4.212842	3.806460	0.285652	0.535573	3.269983	4.681901	2.431279	2.280810	2.058697	2.099929	1.738643	2.326236	2.434206	2.109109	0.110900	0.000000	325462.000000		1
42226.011719	19112.503906	4.150712	3.777580	8093.556152	99998.000000	1238.383179	821.597412	526.739563	234.373398	191.666702	995.665222	1322.695679	715.106689	2.647746	0.000000	4.625580	4.281318	0.618123	0.577214	3.908139	4.999991	3.092855	2.914659	2.721596	2.369908	2.282547	2.998113	3.121460	2.854371	0.422876	0.000000	325824.000000		1
11612.700195	6578.653809	2.497828	3.611058	2364.111328	54295.808594	360.365723	241.438248	129.406006	74.953354	57.841686	243.254562	310.856293	152.691330	0.186419	99998.000000	4.064933	3.818137	0.397563	0.557634	3.373668	4.734766	2.556743	2.382806	2.111954	1.874791	1.762241	2.386061	2.492560	2.183814	0.000000	4.999991	325983.000000		1
21854.123047	15039.276367	3.015897	3.974939	4073.831787	94139.820312	568.222046	415.549225	261.078583	139.829056	76.159096	441.125732	570.716797	287.472290	1.624773	99998.000000	4.339533	4.177227	0.479416	0.599330	3.610003	4.973773	2.754518	2.618623	2.416771	2.145597	1.881722	2.644562	2.756421	2.458596	0.210793	4.999991	326709.000000		1
18144.175781	4545.273438	2.676685	4.169215	1319.204956	33056.937500	202.968597	135.992874	136.338257	68.378822	35.805290	151.177216	203.165955	136.646637	0.624683	0.000000	4.258737	3.657560	0.427597	0.620054	3.120312	4.519263	2.307429	2.133516	2.134618	1.834922	1.553947	2.179486	2.307851	2.135599	0.000000	0.000000	327569.000000		1
24439.884766	5058.752930	2.676685	2.676685	1831.503418	39688.304688	262.293579	183.463959	107.946274	55.331524	40.363056	176.870926	219.007126	152.145508	1.200809	0.000000	4.388099	3.704043	0.427597	0.427597	3.262808	4.598662	2.418788	2.263551	2.033208	1.742973	1.605984	2.247656	2.340458	2.182259	0.079474	0.000000	328290.000000		1
14191.923828	5588.073730	2.985059	4.307983	2047.331177	41863.082031	292.566620	208.895554	122.054382	60.034225	29.388031	176.210999	272.608673	152.404541	0.554125	0.000000	4.152041	3.747262	0.474953	0.634274	3.311188	4.621831	2.466225	2.319929	2.086553	1.778399	1.468171	2.246033	2.435540	2.182998	0.000000	0.000000	328545.000000		1
15001.325195	1935.067627	1.523367	3.114576	1633.135742	34159.210938	222.892639	163.922302	88.416954	46.903667	44.430508	116.056511	152.114670	68.896889	1.585438	0.000000	4.176130	3.286696	0.182805	0.493399	3.213022	4.533508	2.348096	2.214638	1.946536	1.671207	1.647681	2.064670	2.182171	1.838200	0.200149	0.000000	330194.000000		1
11121.078125	2846.223145	2.670518	3.441453	714.526917	19257.482422	105.510124	73.118530	52.275539	24.413960	20.799818	77.981583	90.424469	42.626522	0.501578	99998.000000	4.046147	3.454269	0.426595	0.536742	2.854019	4.284599	2.023294	1.864028	1.718299	1.387638	1.318060	1.891992	1.956286	1.629680	0.000000	4.999991	330338.000000		1
15720.098633	6213.816895	2.525582	3.182418	2595.366943	59797.476562	301.435455	264.597107	180.645416	82.082954	61.017941	233.025803	303.137695	152.999695	0.335941	0.000000	4.196455	3.793359	0.402361	0.502757	3.414199	4.776683	2.479194	2.422585	2.256827	1.914253	1.785457	2.367404	2.481640	2.184690	0.000000	0.000000	332033.000000		1
39852.222656	7811.282715	2.454656	3.429117	2375.271240	64792.164062	360.051178	243.985413	181.993011	127.509514	63.010033	292.622131	393.259949	258.361786	1.480443	0.000000	4.600452	3.892722	0.389991	0.535182	3.375713	4.811522	2.556364	2.387364	2.260055	2.105543	1.799410	2.466307	2.594680	2.412228	0.170392	0.000000	332326.000000		1
1624.112671	2760.852783	3.040566	3.792999	129.991928	6046.147949	9.982062	12.353457	29.964689	10.549470	13.053466	2.938803	26.646587	30.189802	1.106719	0.000000	3.210616	3.441043	0.482955	0.578983	2.113916	3.781479	0.999220	1.091789	1.476610	1.023231	1.115726	0.468170	1.425642	1.479860	0.044037	0.000000	333693.000000		0
11364.711914	5820.140625	3.836171	3.990358	2174.593994	50030.460938	332.849518	222.701447	132.588425	102.272194	53.811241	220.635345	320.810608	233.846069	1.769283	0.000000	4.055558	3.764934	0.583898	0.601012	3.337378	4.699234	2.522248	2.347723	2.122506	2.009758	1.730873	2.343675	2.506249	2.368930	0.247797	0.000000	334192.000000		1
34890.652344	9341.249023	5.260859	3.830003	3540.560791	85543.382812	362.703186	358.873169	255.900970	170.441330	104.696014	286.602692	420.091553	201.972549	3.643145	99998.000000	4.542709	3.970405	0.721057	0.583199	3.549072	4.932187	2.559551	2.554941	2.408072	2.231575	2.019930	2.457280	2.623344	2.305292	0.561476	4.999991	334597.000000		1
17426.738281	4066.819336	3.284182	2.886379	1036.768433	24225.599609	121.807678	105.926430	100.366447	73.485497	23.501173	82.357414	94.334656	88.114754	2.248251	99998.000000	4.241216	3.609255	0.516427	0.460353	3.015682	4.384274	2.085675	2.025004	2.001589	1.866202	1.371090	1.915703	1.974671	1.945049	0.351845	4.999991	334861.000000		1
109.993881	10.506298	4.693450	4.314150	182.841034	4468.562500	0.000000	16.670692	0.000000	0.000000	0.000000	2.673601	0.946708	55.266766	0.544838	99998.000000	2.041368	1.021450	0.671492	0.634895	2.262074	3.650168	0.000000	1.221954	0.000000	0.000000	0.000000	0.427097	0.000000	1.742464	0.000000	4.999991	334879.000000		0
15800.165039	4469.552246	2.605759	2.343642	1296.644287	33514.882812	164.119659	130.423645	109.565239	128.366791	32.989838	127.438591	152.456955	108.775803	2.592412	0.000000	4.198662	3.650264	0.415934	0.369891	3.112821	4.525238	2.215161	2.115356	2.039673	2.108453	1.518380	2.105301	2.183147	2.036532	0.413704	0.000000	335992.000000		1
14092.242188	4646.380371	4.021195	2.923384	1555.869507	32789.578125	162.266327	156.937637	102.090256	95.269028	58.276493	170.367310	210.835220	150.144150	0.925058	0.000000	4.148980	3.667115	0.604355	0.465886	3.191973	4.515736	2.210228	2.195727	2.008984	1.978952	1.765493	2.231386	2.323943	2.176508	0.000000	0.000000	336939.000000		1
18890.527344	5192.242188	3.385945	2.608843	1348.716309	28416.171875	186.316406	135.891113	80.023018	44.815975	33.103935	135.721512	176.423782	134.250565	1.514480	0.000000	4.276244	3.715355	0.529680	0.416448	3.129921	4.453566	2.270251	2.133191	1.903215	1.651433	1.519880	2.132649	2.246557	2.127916	0.180264	0.000000	337323.000000		1
23296.703125	21597.998047	2.226459	2.405316	5680.570801	99998.000000	823.268799	580.156128	356.918091	159.108582	106.672691	552.081726	760.622681	427.868744	2.003841	0.000000	4.367294	4.334414	0.347615	0.381172	3.754392	4.999991	2.915542	2.763545	2.552569	2.201694	2.028053	2.742003	2.881169	2.631310	0.301863	0.000000	337421.000000		1
16259.830078	7642.549805	3.928683	3.632644	4553.115723	99998.000000	673.297363	464.121185	331.446411	151.060028	112.507126	530.837891	722.732788	369.977722	3.049514	99998.000000	4.211116	3.883238	0.594247	0.560223	3.658309	4.999991	2.828207	2.666631	2.520413	2.179150	2.051180	2.724962	2.858978	2.568176	0.484231	4.999991	337637.000000		1
24764.447266	10937.765625	2.664350	3.071404	5966.781738	99998.000000	860.369263	614.579895	389.229492	150.091736	152.626572	772.516663	1052.785278	528.907471	4.468474	0.000000	4.393829	4.038929	0.425591	0.487337	3.775740	4.999991	2.934685	2.788578	2.590206	2.176357	2.183630	2.887908	3.022340	2.723380	0.650159	0.000000	337695.000000		1
27724.248047	7627.350098	1.696056	4.502259	2650.516602	58835.644531	373.998932	269.043884	172.843552	90.880867	59.069016	297.753479	360.732666	224.064453	1.176419	0.000000	4.442860	3.882374	0.229440	0.653430	3.423331	4.769640	2.572870	2.429823	2.237653	1.958472	1.771360	2.473857	2.557185	2.350373	0.070562	0.000000	337994.000000		1
15125.010742	3870.375732	4.637943	2.016765	1317.323853	30939.693359	191.605026	134.861145	89.813889	56.916565	38.614578	151.504089	199.678253	101.615356	1.763178	0.000000	4.179696	3.587753	0.666325	0.304655	3.119693	4.490516	2.282407	2.129887	1.953344	1.755239	1.586751	2.180424	2.300331	2.006959	0.246296	0.000000	338577.000000		1
28734.675781	12970.199219	2.948054	3.786831	5698.545898	99998.000000	681.500122	584.612122	435.026123	192.049088	177.685028	659.087463	861.596619	489.278320	2.475014	99998.000000	4.458406	4.112947	0.469535	0.578276	3.755764	4.999991	2.833466	2.766868	2.638515	2.283412	2.249651	2.818943	2.935304	2.689556	0.393578	4.999991	340919.000000		1
31710.640625	23148.656250	4.163047	3.521630	10438.807617	99998.000000	1405.861084	1068.256470	794.750427	342.467682	295.382080	1385.351074	1801.285767	1045.671143	6.165371	0.000000	4.501205	4.364526	0.619411	0.546744	4.018651	4.999991	3.147942	3.028676	2.900231	2.534620	2.470384	3.141560	3.255583	3.019395	0.789959	0.000000	341920.000000		1
41067.039062	17764.990234	4.129126	3.971855	6946.670410	99998.000000	993.472717	710.080200	444.150879	225.279449	155.136734	814.477051	1068.509277	560.765564	3.535337	99998.000000	4.613493	4.249565	0.615858	0.598993	3.841777	4.999991	2.997156	2.851307	2.647531	2.352722	2.190715	2.910879	3.028778	2.748781	0.548431	4.999991	342216.000000		1
16588.658203	5264.712891	2.479326	2.602675	2201.956055	54681.332031	341.042999	225.156097	145.595642	86.292259	37.091209	214.948929	266.724915	251.380219	0.872723	0.000000	4.219811	3.721375	0.394334	0.415420	3.342809	4.737839	2.532809	2.352484	2.163148	1.935972	1.569271	2.332335	2.426064	2.400331	0.000000	0.000000	342331.000000		1
24820.171875	5282.786621	3.700486	2.022933	1650.398438	38716.285156	233.025803	169.442200	95.043915	87.094032	39.838821	171.079651	207.085388	122.350418	2.128790	0.000000	4.394805	3.722863	0.568259	0.305981	3.217589	4.587893	2.367404	2.229022	1.977924	1.939988	1.600307	2.233198	2.316149	2.087605	0.328133	0.000000	344581.000000		1
123.146027	2.331306	1.347594	2.103110	52.004169	3841.351807	0.000000	3.484625	0.000000	49.173298	9.285137	0.000000	0.000000	0.000000	0.903406	55703.886719	2.090420	0.367599	0.129559	0.322862	1.716038	3.584484	0.000000	0.542156	0.000000	1.691729	0.967788	0.000000	0.000000	0.000000	0.000000	4.745885	344597.000000		0
17379.716797	6033.640137	2.103110	2.901798	2493.603760	60039.445312	324.822540	255.401413	203.320145	45.565323	58.143894	273.385773	333.586517	186.945496	1.505378	99998.000000	4.240043	3.780579	0.322862	0.462667	3.396827	4.778437	2.511646	2.407223	2.308180	1.658634	1.764504	2.436776	2.523208	2.271715	0.177645	4.999991	345197.000000		1
16221.989258	5747.885742	3.028231	2.658183	2542.283447	55793.671875	355.672272	258.534485	141.284576	41.356022	42.259556	229.710785	288.391235	199.317459	0.229299	99998.000000	4.210104	3.759508	0.481189	0.424585	3.405224	4.746585	2.551050	2.412519	2.150095	1.616539	1.625925	2.361181	2.459982	2.299545	0.000000	4.999991	346315.000000		1
20440.630859	31353.568359	2.695188	2.189455	7132.644531	99998.000000	962.228271	732.708679	495.729492	251.972290	176.220245	698.195435	1016.878296	472.626129	2.976743	99998.000000	4.310494	4.496287	0.430589	0.340336	3.853251	4.999991	2.983278	2.864931	2.695245	2.401353	2.246056	2.843977	3.007269	2.674518	0.473741	4.999991	347479.000000		1
30066.730469	6222.895508	2.568754	2.689020	2250.241211	45629.976562	332.291351	229.235886	111.378479	67.558548	41.713734	168.526321	233.204666	112.278931	1.823483	0.000000	4.478086	3.793993	0.409723	0.429594	3.352229	4.659250	2.521519	2.360283	2.046801	1.829680	1.620279	2.226668	2.367737	2.050298	0.260902	0.000000	348441.000000		1
18532.912109	4573.625488	2.207957	3.965688	1805.532104	46946.652344	255.407578	184.789963	134.962906	59.947880	57.428467	221.193497	252.533539	211.544479	1.814276	0.000000	4.267944	3.660261	0.343991	0.598319	3.256605	4.671605	2.407234	2.266678	2.130214	1.777774	1.759127	2.344772	2.402319	2.325402	0.258703	0.000000	348554.000000		1
14925.690430	4203.370117	1.671386	3.259512	969.872864	22165.451172	115.476768	98.587128	74.910179	80.612015	22.872089	93.039482	132.745697	138.095993	2.331248	0.000000	4.173934	3.623598	0.223077	0.513153	2.986715	4.345676	2.062495	1.993820	1.874541	1.906400	1.359306	1.968667	2.123020	2.140181	0.367588	0.000000	349216.000000		1
11751.095703	3644.661621	3.558635	3.176251	708.112732	21718.771484	91.109062	71.003082	55.223595	35.302643	29.162918	89.573357	117.061806	90.137680	0.335836	99998.000000	4.070078	3.561657	0.551283	0.501915	2.850102	4.336835	1.959562	1.851277	1.742125	1.547807	1.464831	1.952179	2.068415	1.954906	0.000000	4.999991	349254.000000		1
14469.954102	7518.919922	2.164785	3.086823	1486.087646	42864.343750	224.915573	151.448578	110.064804	45.519066	33.918041	189.292221	246.341385	132.856720	0.648383	99998.000000	4.160467	3.876155	0.335415	0.489512	3.172045	4.632096	2.352020	2.180265	2.041648	1.658193	1.530431	2.277133	2.391537	2.123384	0.000000	4.999991	350274.000000		1
14462.867188	2979.600830	3.373610	2.312804	684.469727	33066.414062	90.578659	68.724205	97.717514	72.177986	37.788136	171.440460	228.532791	129.899414	1.168573	0.000000	4.160254	3.474158	0.528095	0.364139	2.835354	4.519387	1.957026	1.837110	1.989972	1.858405	1.577356	2.234113	2.358948	2.113607	0.067656	0.000000	350584.000000		1
12569.294922	6832.547363	4.122959	3.833087	2123.986816	50368.644531	289.738831	216.049820	148.506683	66.547081	64.132515	236.806473	367.960968	241.441330	0.374137	99998.000000	4.099311	3.834583	0.615209	0.583549	3.327152	4.702160	2.462007	2.334554	2.171746	1.823129	1.807078	2.374393	2.565802	2.382812	0.000000	4.999991	350935.000000		1
16139.190430	3526.733154	2.263464	3.570970	996.661255	34513.445312	117.974594	101.729454	95.561981	88.164093	40.153362	172.664703	235.184418	64.055420	0.987629	0.000000	4.207882	3.547373	0.354774	0.552786	2.998548	4.537988	2.071789	2.007447	1.980285	1.945292	1.603722	2.237204	2.371408	1.806556	0.000000	0.000000	351534.000000		1
16429.921875	4491.780273	2.263464	2.411484	1054.996338	29949.683594	157.276840	108.146721	110.404015	52.651756	29.680986	140.788086	192.443802	131.993271	0.794534	0.000000	4.215635	3.652419	0.354774	0.382284	3.023251	4.476392	2.196665	2.034013	2.042985	1.721413	1.472478	2.148566	2.284304	2.120552	0.000000	0.000000	351749.000000		1
43033.468750	4809.417480	3.749826	4.394328	2283.971191	67580.859375	319.059021	229.417831	208.553253	81.293518	75.005775	342.039062	439.676392	225.754349	2.425224	0.000000	4.633806	3.682092	0.574011	0.642892	3.358691	4.829823	2.503871	2.360627	2.319217	1.910056	1.875095	2.534076	2.643133	2.353636	0.384752	0.000000	352887.000000		1
16906.330078	4367.804688	3.244093	2.541001	2092.711426	53088.960938	296.584747	215.861710	162.870743	77.491272	65.868660	208.158539	323.835754	135.881866	2.242380	99998.000000	4.228049	3.640263	0.511093	0.405005	3.320709	4.725004	2.472149	2.334176	2.211843	1.889253	1.818679	2.318394	2.510325	2.133162	0.350709	4.999991	353955.000000		1
32170.931641	9314.469727	2.362144	2.578006	3006.879639	70816.984375	452.699005	308.213531	164.736404	148.229156	55.232845	262.457001	355.465637	270.138611	1.327395	0.000000	4.507463	3.969158	0.373306	0.411284	3.478116	4.850137	2.655810	2.488852	2.216789	2.170934	1.742197	2.419058	2.550798	2.431587	0.123000	0.000000	354788.000000		1
19014.441406	1856.238037	2.207957	3.595639	1657.824097	39984.242188	222.112457	169.328094	131.678726	59.223202	50.829266	173.386292	210.807465	109.238365	0.501118	0.000000	4.279084	3.268634	0.343991	0.555776	3.219538	4.601889	2.346573	2.228729	2.119516	1.772492	1.706114	2.239015	2.323886	2.038375	0.000000	0.000000	355799.000000		1
21005.628906	15997.410156	2.978892	2.781532	5290.702637	99998.000000	814.458557	539.065308	325.217255	102.839607	122.338081	603.567871	790.482483	434.230499	2.315467	99998.000000	4.322336	4.204050	0.474055	0.444284	3.723513	4.999991	2.910869	2.731641	2.512174	2.012160	2.087562	2.780726	2.897892	2.637720	0.364639	4.999991	356941.000000		1
107.184593	20.035051	0.277536	0.000000	153.823059	3698.765869	4.785963	19.331959	0.000000	18.126217	2.880212	3.385945	0.000000	2.806202	0.774958	3620.154297	2.030132	1.301790	0.000000	0.000000	2.187021	3.568057	0.679969	1.286276	0.000000	1.258307	0.459424	0.529680	0.000000	0.448119	0.000000	3.558727	357164.000000		0
14527.378906	8118.059570	2.775365	3.867008	3950.284668	99998.000000	576.409363	405.758331	286.029114	109.534401	99.176125	443.867188	586.101562	361.549866	2.758332	0.000000	4.162187	3.909452	0.443320	0.587375	3.596628	4.999991	2.760731	2.608268	2.456410	2.039551	1.996407	2.647253	2.767973	2.558168	0.440647	0.000000	357178.000000		1
29502.507812	15970.356445	4.261727	3.176251	4728.827148	99998.000000	690.054382	483.191040	317.292053	164.252258	107.076660	532.096008	711.856445	386.839600	2.266863	99998.000000	4.469859	4.203315	0.629586	0.501915	3.674753	4.999991	2.838883	2.684119	2.501459	2.215511	2.029695	2.725990	2.852392	2.587531	0.355425	4.999991	357518.000000		1
13106.624023	7121.401367	3.102241	4.980238	1901.266846	46286.988281	285.363007	194.620926	118.976807	87.103287	36.585476	222.134033	263.369781	178.711914	1.522570	0.000000	4.117491	3.852566	0.491676	0.697250	3.279043	4.665459	2.455398	2.289190	2.075462	1.940035	1.563309	2.346615	2.420566	2.252153	0.182577	0.000000	358390.000000		1
19979.382812	9056.175781	2.096942	3.268763	2732.599609	67036.375000	400.349457	280.170013	182.289047	89.520935	81.891769	349.899506	472.252991	268.578217	0.434381	0.000000	4.300582	3.956945	0.321587	0.514383	3.436576	4.826311	2.602439	2.447422	2.260761	1.951925	1.913240	2.543943	2.674175	2.429071	0.000000	0.000000	359261.000000		1
26278.443359	7348.484863	4.502259	3.530881	2505.238525	65042.304688	348.542664	257.165314	181.286835	93.761078	56.210388	247.621140	312.077454	195.746490	2.314136	0.000000	4.419600	3.866198	0.653430	0.547883	3.398849	4.813196	2.542256	2.410212	2.258366	1.972023	1.749817	2.393788	2.494262	2.291694	0.364389	0.000000	360072.000000		1
19245.468750	3201.596191	3.059069	1.822490	1565.845459	38469.300781	222.713776	162.192322	102.599075	50.964951	36.249348	180.781097	218.282440	156.650848	1.153724	0.000000	4.284328	3.505367	0.485589	0.260665	3.194749	4.585114	2.347747	2.210030	2.011143	1.707272	1.559300	2.257153	2.339019	2.194933	0.062102	0.000000	360651.000000		1
18692.187500	4200.884766	4.801381	1.819406	1532.904907	39471.015625	217.801392	155.599289	84.075050	82.474594	31.241358	156.530579	233.068970	133.491974	3.346614	99998.000000	4.271660	3.623341	0.681366	0.259930	3.185515	4.596278	2.338061	2.192008	1.924667	1.916320	1.494730	2.194599	2.367485	2.125455	0.524606	4.999991	362235.000000		1
41996.539062	26610.318359	4.742790	3.715905	7786.369629	99998.000000	892.822571	799.212585	597.036499	301.478638	249.486801	741.614502	945.341675	511.761871	2.932114	0.000000	4.623213	4.425050	0.676034	0.570065	3.891335	4.999991	2.950765	2.902662	2.776001	2.479257	2.397048	2.870178	2.975589	2.709068	0.467181	0.000000	362859.000000		1
17961.251953	5419.605957	1.705307	1.881081	2313.007568	48688.140625	339.667664	234.851379	153.545517	46.496613	64.070839	235.286179	310.757599	261.112488	0.998854	0.000000	4.254337	3.733968	0.231803	0.274407	3.364177	4.687423	2.531054	2.370793	2.186237	1.667421	1.806660	2.371596	2.492422	2.416828	0.000000	0.000000	363097.000000		1
15930.461914	6507.918945	3.540132	2.911049	1227.130615	35546.496094	178.977112	123.870705	115.350334	110.111061	39.166565	154.137604	182.615921	143.486359	0.084485	0.000000	4.202229	3.813442	0.549019	0.464050	3.088891	4.550797	2.252798	2.092969	2.062019	2.041831	1.592916	2.187909	2.261539	2.156811	0.000000	0.000000	366712.000000		1
21330.583984	4548.320312	3.342773	3.512378	2451.303955	60277.972656	326.999664	250.263901	210.696457	87.929726	76.448967	337.789673	501.983337	296.242432	0.774110	0.000000	4.329003	3.657851	0.524107	0.545601	3.389397	4.780159	2.514547	2.398398	2.323657	1.944136	1.883372	2.528646	2.700689	2.471647	0.000000	0.000000	368047.000000		1
23245.849609	14740.271484	1.924253	2.941887	5933.757812	99998.000000	895.104492	607.447205	407.386566	156.681686	118.757866	662.103394	855.823853	524.901672	3.247154	0.000000	4.366345	4.168506	0.284262	0.468626	3.773330	4.999991	2.951874	2.783509	2.610007	2.195018	2.074662	2.820926	2.932384	2.720078	0.511503	0.000000	368290.000000		1
16899.623047	3754.489014	4.267894	3.102241	985.865112	27949.474609	153.246399	99.475243	82.360497	47.212040	34.164742	126.510384	151.282059	93.560631	1.323866	0.000000	4.227877	3.574551	0.630214	0.491676	2.993818	4.446373	2.185390	1.997715	1.915719	1.674053	1.533578	2.102126	2.179787	1.971093	0.121844	0.000000	368682.000000		1
11732.755859	17156.167969	2.140115	3.429117	5365.356934	99998.000000	827.656982	551.101135	364.534912	138.684982	114.468384	610.796143	801.765930	504.330048	3.949370	0.000000	4.069400	4.234420	0.330437	0.535182	3.729599	4.999991	2.917850	2.741231	2.561739	2.142030	2.058686	2.785896	2.904047	2.702715	0.596528	0.000000	369066.000000		1
12653.708984	4762.341309	3.065236	3.043650	1990.587280	44562.359375	285.677551	202.213089	122.615623	76.334869	40.218121	187.300125	242.119751	162.050476	0.284571	0.000000	4.102218	3.677820	0.486464	0.483395	3.298981	4.648968	2.455876	2.305809	2.088546	1.882723	1.604422	2.272538	2.384030	2.209650	0.000000	0.000000	371192.000000		1
12835.652344	7682.407227	3.092990	1.696056	2197.046631	52367.929688	303.908630	228.400192	148.176727	68.021111	52.115185	214.134811	333.281219	168.082260	1.122017	0.000000	4.108418	3.885497	0.490378	0.229440	3.341839	4.719065	2.482743	2.358696	2.170780	1.832644	1.716964	2.330687	2.522811	2.225522	0.049999	0.000000	371619.000000		1
12384.699219	4497.083984	2.701355	2.710606	2052.261963	45763.378906	288.637939	207.489365	139.172211	65.029884	59.247871	213.746262	267.209045	149.345474	1.920398	99998.000000	4.092885	3.652931	0.431582	0.433066	3.312233	4.660518	2.460353	2.316996	2.143553	1.813113	1.772673	2.329899	2.426851	2.174192	0.283391	4.999991	372916.000000		1
33808.398438	10396.353516	3.521630	3.589472	3528.071533	85185.718750	548.973328	360.371887	242.764252	132.761124	73.355980	407.149109	531.174011	356.973602	2.424195	0.000000	4.529025	4.016881	0.546744	0.555031	3.547537	4.930367	2.739551	2.556751	2.385185	2.123071	1.865435	2.609753	2.725237	2.552636	0.384568	0.000000	373053.000000		1
14625.376953	5231.130859	2.935719	2.738360	2056.163086	46197.851562	310.316620	209.281021	136.893326	121.184769	46.027885	203.909134	260.165802	168.396805	0.482169	0.000000	4.165107	3.718596	0.467715	0.437491	3.313058	4.664622	2.491805	2.320730	2.136382	2.083448	1.663021	2.309437	2.415250	2.226334	0.000000	0.000000	373339.000000		1
104.736099	4.431333	1.011466	3.040566	74.731323	2643.377686	0.000000	4.582436	2.985059	16.516504	0.000000	0.000000	1.427771	11.129213	4.345701	0.000000	2.020096	0.646534	0.004951	0.482955	1.873503	3.422159	0.000000	0.661096	0.474953	1.217918	0.000000	0.000000	0.154659	1.046464	0.638060	0.000000	373355.000000		0
11383.831055	4459.619629	1.794736	1.807071	1673.347656	37839.859375	255.759125	169.028976	85.697098	70.031708	29.437370	151.220383	154.612488	153.416000	1.247870	99998.000000	4.056288	3.649298	0.254001	0.256975	3.223586	4.577950	2.407831	2.227961	1.932966	1.845295	1.468899	2.179610	2.189245	2.185871	0.096169	4.999991	373720.000000		1
103.570450	10.638899	0.117182	1.526451	71.172691	91.778236	0.000000	1.973593	15.819580	21.613924	0.000000	2.633513	0.000000	24.580482	2.814607	0.000000	2.015236	1.026897	0.000000	0.183683	1.852313	1.962740	0.000000	0.295258	1.199195	1.334734	0.000000	0.420535	0.000000	1.390590	0.449418	0.000000	373735.000000		0
39671.484375	14568.232422	2.251129	2.880212	6152.657227	99998.000000	784.552490	628.829834	391.566986	175.714523	147.643250	609.066162	793.871521	339.211273	4.403640	99998.000000	4.598478	4.163407	0.352400	0.459424	3.789063	4.999991	2.894622	2.798533	2.592806	2.244808	2.169214	2.784664	2.899750	2.530470	0.643812	4.999991	374543.000000		1
33170.496094	12355.033203	3.379778	3.342773	5643.491699	99998.000000	761.745117	578.827026	449.115723	161.365875	158.026199	624.867249	766.827148	537.208862	2.573449	0.000000	4.520752	4.091844	0.528888	0.524107	3.751548	4.999991	2.881810	2.762549	2.652358	2.207812	2.198729	2.795788	2.884697	2.730143	0.410516	0.000000	376681.000000		1
27288.601562	16103.657227	2.503996	3.685068	7640.221680	99998.000000	1125.472168	783.331299	484.476929	244.040924	151.698364	799.052246	1047.521362	603.903992	2.876861	99998.000000	4.435981	4.206924	0.398634	0.566445	3.883106	4.999991	3.051335	2.893945	2.685273	2.387463	2.180981	2.902575	3.020163	2.780968	0.458919	4.999991	378869.000000		1
26346.933594	12227.844727	2.584173	1.998263	2128.658691	53666.921875	310.880951	219.907578	167.847900	99.120613	57.397629	273.367279	345.335571	182.483322	1.816947	99998.000000	4.420730	4.087350	0.412322	0.300653	3.328106	4.729707	2.492594	2.342240	2.224916	1.996164	1.758894	2.436747	2.538241	2.261223	0.259342	4.999991	379038.000000		1
18377.574219	4456.329590	2.713690	2.627345	2566.799316	61448.312500	393.855103	262.774628	159.648239	75.138382	73.312805	285.375366	366.631866	253.612839	0.745280	0.000000	4.264288	3.648977	0.433560	0.419517	3.409392	4.788510	2.595336	2.419583	2.203164	1.875862	1.865180	2.455416	2.564230	2.404171	0.000000	0.000000	379453.000000		1
13039.046875	6092.317383	3.604891	1.773150	1561.987671	32414.466797	241.493744	159.484802	96.696793	37.029533	40.063934	141.654617	220.604507	134.583603	0.603435	0.000000	4.115246	3.784782	0.556892	0.248745	3.193678	4.510739	2.382906	2.202719	1.985412	1.568548	1.602754	2.151231	2.343614	2.128992	0.000000	0.000000	379540.000000		1
15662.155273	5463.003418	1.927337	4.181550	1426.642334	40311.945312	216.305771	144.146286	95.848770	74.398277	45.250782	187.244614	264.763641	161.899368	1.331329	0.000000	4.194851	3.737432	0.284958	0.621337	3.154315	4.605434	2.335068	2.158803	1.981587	1.871563	1.655626	2.272409	2.422858	2.209245	0.124285	0.000000	379886.000000		1
104.634338	15.770240	4.915480	6.500521	109.552902	2750.611816	0.000000	5.667912	0.000000	15.603718	12.973289	2.500912	13.044215	0.000000	6.876829	0.000000	2.019674	1.197838	0.691566	0.812948	2.039624	3.439429	0.000000	0.753423	0.000000	1.193228	1.113050	0.398098	1.115418	0.000000	0.837388	0.000000	379908.000000		0
13005.646484	5932.897461	2.726025	3.447620	1613.822266	42535.261719	240.309601	164.961517	97.402969	97.224113	38.016331	188.018631	237.688416	100.307854	1.438145	99998.000000	4.114132	3.773267	0.435530	0.537519	3.207856	4.628749	2.380771	2.217383	1.988572	1.987774	1.579970	2.274201	2.376008	2.001335	0.157803	4.999991	380077.000000		1
109.108841	19.344294	2.781532	1.282835	89.958824	1441.721924	0.000000	9.134034	12.769762	23.313065	1.708391	0.000000	10.688238	0.000000	5.671900	0.000000	2.037860	1.286553	0.444284	0.108171	1.954044	3.158881	0.000000	0.960663	1.106183	1.367599	0.232587	0.000000	1.028906	0.000000	0.753729	0.000000	380098.000000		0
39673.730469	12643.128906	2.103110	2.633513	4935.258789	99998.000000	656.981262	504.585999	283.488098	134.389328	100.887596	425.370911	588.759766	374.982635	3.709775	99998.000000	4.598503	4.101855	0.322862	0.420535	3.693310	4.999991	2.817553	2.702935	2.452535	2.128365	2.003838	2.628768	2.769938	2.574011	0.569348	4.999991	380168.000000		1
26877.521484	18399.220703	2.473158	3.009729	7215.890137	99998.000000	889.510620	738.839111	532.182373	233.741226	209.392029	751.587280	938.841187	493.981018	2.893576	0.000000	4.429389	4.264800	0.393252	0.478527	3.858290	4.999991	2.949151	2.868550	2.726060	2.368735	2.320960	2.875979	2.972592	2.693710	0.461435	0.000000	380907.000000		1
17163.017578	5136.386230	3.188586	2.769197	1705.640625	45218.847656	233.263245	174.434769	144.371399	49.839386	43.227848	155.161392	192.548645	87.476418	2.631007	99998.000000	4.234594	3.710658	0.503598	0.442354	3.231888	4.655320	2.367846	2.241633	2.159481	1.697573	1.635764	2.190784	2.284540	1.941891	0.420122	4.999991	381127.000000		1
15002.095703	3243.328369	1.751564	2.130863	852.271362	23038.621094	123.377304	85.253044	51.051296	45.250782	18.471596	93.057983	138.888504	128.363708	1.370255	99998.000000	4.176152	3.510991	0.243426	0.328556	2.930578	4.362456	2.091235	1.930710	1.708007	1.655626	1.266504	1.968754	2.142666	2.108442	0.136802	4.999991	381363.000000		1
21152.857422	6190.204590	3.015897	2.081524	1977.475220	43330.023438	255.305817	203.989319	124.706398	63.216644	52.287876	186.738876	274.505157	168.184021	1.965942	0.000000	4.325369	3.791705	0.479416	0.318381	3.296111	4.636789	2.407061	2.309608	2.095889	1.800831	1.718401	2.271235	2.438550	2.225785	0.293571	0.000000	382016.000000		1
17045.679688	6785.289062	2.667434	1.578874	1183.523560	29494.500000	158.581268	118.144196	85.703270	43.243267	23.242140	120.931900	175.418472	103.561195	0.225532	99998.000000	4.231614	3.831568	0.426094	0.198348	3.073177	4.469741	2.200252	2.072412	1.932997	1.635918	1.366276	2.082541	2.244075	2.015197	0.000000	4.999991	383833.000000		1
10882.057617	4895.935059	3.237926	3.293433	2244.302002	54470.316406	335.581696	226.778152	165.806458	114.394371	63.198143	213.959045	304.590118	143.606628	1.285515	99998.000000	4.036711	3.689836	0.510267	0.517649	3.351081	4.736160	2.525798	2.355601	2.219601	2.058405	1.800704	2.330331	2.483716	2.157175	0.109077	4.999991	384983.000000		1
32196.689453	7585.972656	4.459086	4.449835	2471.925049	63633.738281	356.159485	248.302643	146.286392	72.714561	60.715733	274.890625	377.548309	237.540390	0.620418	99998.000000	4.507811	3.880011	0.649246	0.648344	3.393035	4.803688	2.551645	2.394981	2.165204	1.861621	1.783301	2.439160	2.576972	2.375737	0.000000	4.999991	385733.000000		1
35731.570312	9535.734375	2.491661	4.779795	3796.875000	99998.000000	476.625732	384.243103	280.268677	148.118134	135.607407	470.794403	599.744019	394.718567	4.235364	99998.000000	4.553052	3.979354	0.396489	0.679409	3.579426	4.999991	2.678178	2.584606	2.447575	2.170608	2.132283	2.672831	2.777966	2.596287	0.626891	4.999991	386146.000000		1
17114.472656	3254.614990	3.219423	3.163916	1197.190674	31752.140625	160.104630	120.802383	83.214691	63.225895	30.390245	121.690498	124.357933	120.993576	1.428215	99998.000000	4.233364	3.512500	0.507778	0.500225	3.078163	4.501773	2.204404	2.082076	1.920200	1.800895	1.482734	2.085257	2.094673	2.082762	0.154794	4.999991	386315.000000		1
17608.314453	4208.560059	2.796951	3.493876	1475.646118	38396.820312	204.695496	150.726990	67.342690	61.625435	34.121571	159.540314	195.138992	141.025543	1.029232	99998.000000	4.245718	3.624134	0.446685	0.543307	3.168982	4.584295	2.311108	2.178191	1.828290	1.789760	1.533029	2.202870	2.290344	2.149298	0.012513	4.999991	388430.000000		1
32496.808594	18251.880859	2.800035	2.445405	7994.435547	99998.000000	1246.878906	813.974426	585.469360	224.613358	186.276321	958.330383	1288.068481	671.817139	3.433420	99998.000000	4.511841	4.261308	0.447163	0.388351	3.902788	4.999991	3.095824	2.910611	2.767504	2.351436	2.270158	2.981515	3.109939	2.827251	0.535727	4.999991	389608.000000		1
16755.191406	2580.645264	1.144067	2.667434	1226.557129	48010.078125	150.026978	123.873787	139.711868	100.070404	56.090122	226.771973	283.318512	242.637817	1.652885	0.000000	4.224149	3.411728	0.058451	0.426094	3.088688	4.681333	2.176169	2.092979	2.145233	2.000306	1.748886	2.355589	2.452275	2.384959	0.218243	0.000000	390589.000000		1
228.030151	1279.594360	3.398280	2.392981	109.895195	4671.756348	4.110624	11.212474	14.835867	20.713472	7.626086	1.955090	11.508513	51.023540	0.840211	99998.000000	2.357992	3.107072	0.531259	0.378939	2.040979	3.669480	0.613908	1.049701	1.171313	1.316253	0.882302	0.291167	1.061019	1.707771	0.000000	4.999991	391038.000000		0
14511.525391	2732.636475	3.919432	3.712821	1312.519409	30646.091797	172.248398	130.553162	72.023804	55.652233	32.539612	106.163872	169.442200	123.892288	0.491318	99998.000000	4.161713	3.436582	0.593223	0.569704	3.118106	4.486375	2.236155	2.115788	1.857476	1.745483	1.512412	2.025977	2.229022	2.093044	0.000000	4.999991	391529.000000		1
21302.449219	10091.745117	2.806202	3.555551	2556.385498	69733.562500	362.345459	261.087830	235.773407	158.029282	82.468422	358.617218	468.173218	224.382080	0.832671	0.000000	4.328430	4.003966	0.448119	0.550907	3.407626	4.843442	2.559123	2.416787	2.372495	2.198738	1.916288	2.554631	2.670407	2.350988	0.000000	0.000000	391660.000000		1
13972.968750	5654.247559	4.169215	3.404448	1845.555908	40166.238281	241.922394	190.198837	115.800560	68.193802	48.951267	184.527847	248.018936	160.727554	1.089728	0.000000	4.145288	3.752375	0.620054	0.532047	3.266127	4.603861	2.383676	2.279208	2.063711	1.833745	1.689764	2.266062	2.394485	2.206090	0.037318	0.000000	392076.000000		1
14630.051758	4402.801758	3.863925	2.429986	1325.101074	34551.558594	149.499649	136.541779	93.850502	48.815586	60.971684	125.168953	200.011292	148.562195	0.121091	0.000000	4.165246	3.643729	0.587029	0.385604	3.122249	4.538467	2.174640	2.135266	1.972437	1.688558	1.785128	2.097497	2.301054	2.171908	0.000000	0.000000	392216.000000		1
14131.550781	3918.506836	2.488577	2.269632	925.991211	23834.031250	141.793396	95.383125	69.624657	57.379128	25.635120	99.185371	140.806595	80.769287	0.766487	0.000000	4.150190	3.593121	0.395951	0.355955	2.966607	4.377198	2.151656	1.979472	1.842763	1.758754	1.408835	1.996448	2.148623	1.907246	0.000000	0.000000	393699.000000		1
16435.013672	3779.525879	4.042781	2.294302	1339.372559	32029.419922	179.368744	140.118927	87.556595	44.412006	20.210823	130.485321	143.989014	119.615143	1.556288	99998.000000	4.215770	3.577437	0.606680	0.360651	3.126901	4.505549	2.253747	2.146497	1.942289	1.647500	1.305584	2.115562	2.158329	2.077786	0.192090	4.999991	394115.000000		1
14669.740234	4705.442871	2.781532	2.559503	1202.898682	38354.171875	174.450180	120.342903	116.281624	89.138550	37.695621	159.645157	199.903366	139.508347	0.823978	99998.000000	4.166422	3.672601	0.444284	0.408156	3.080229	4.583813	2.241671	2.080420	2.065511	1.950066	1.576291	2.203156	2.300820	2.144600	0.000000	4.999991	394876.000000		1
38348.789062	12618.473633	3.725156	3.651147	4524.122070	98545.625000	632.431641	461.845398	288.909302	138.361191	113.093033	541.297913	681.950317	368.389587	1.831586	99998.000000	4.583752	4.101007	0.571145	0.562429	3.655534	4.993638	2.801014	2.664497	2.460762	2.141014	2.053436	2.733436	2.833753	2.566307	0.262827	4.999991	395981.000000		1
14294.084961	2666.638428	2.010598	1.338343	1063.973145	31085.425781	143.094727	107.986366	59.682678	64.690674	25.921907	124.163658	171.758087	120.296646	1.821091	99998.000000	4.155156	3.425964	0.303325	0.126567	3.026931	4.492557	2.155624	2.033369	1.775848	1.810842	1.413667	2.093995	2.234917	2.080254	0.260332	4.999991	397542.000000		1
16532.851562	2737.000000	4.172298	4.869224	1472.916992	37984.496094	212.990753	148.519028	100.878349	80.544174	43.110668	170.771286	209.481461	137.395981	1.758055	0.000000	4.218348	3.437275	0.620375	0.687460	3.168178	4.579607	2.328361	2.171782	2.003798	1.906034	1.634585	2.232415	2.321146	2.137974	0.245033	0.000000	397666.000000		1
15289.518555	4296.474609	2.133947	4.977154	1078.624023	30914.943359	175.116272	108.781967	71.592079	92.444321	30.109625	125.585258	178.505295	126.457962	1.521558	99998.000000	4.184394	3.633112	0.329184	0.696981	3.032870	4.490169	2.243326	2.036557	1.854865	1.965880	1.478705	2.098939	2.251651	2.101946	0.182289	4.999991	397706.000000		1
14551.299805	10459.138672	4.440584	3.219423	3886.099854	89394.531250	528.420227	396.852509	271.702057	96.773888	93.850502	454.219299	637.427307	395.967468	0.800061	0.000000	4.162902	4.019496	0.647440	0.507778	3.589514	4.951311	2.722980	2.598629	2.434093	1.985758	1.972437	2.657266	2.804431	2.597660	0.000000	0.000000	399006.000000		1
16634.648438	10658.375977	2.775365	3.515462	1829.711670	47267.957031	280.802155	187.004089	146.008865	87.723114	52.149105	211.473557	286.223389	186.933167	0.107780	0.000000	4.221014	4.027691	0.443320	0.545982	3.262383	4.674567	2.448400	2.271851	2.164379	1.943114	1.717247	2.325256	2.456705	2.271686	0.000000	0.000000	399698.000000		1
131.647888	21.061935	0.906619	0.117182	209.379700	4363.511719	0.000000	20.772064	11.927901	7.841948	0.000000	0.000000	0.000000	11.995744	1.573975	0.000000	2.119414	1.323498	0.000000	0.000000	2.320935	3.639836	0.000000	1.317480	1.076564	0.894424	0.000000	0.000000	0.000000	1.079027	0.196998	0.000000	399717.000000		0
25306.654297	9244.172852	2.337474	3.962604	3846.627930	84649.507812	507.241089	391.375793	241.740448	134.050125	93.906013	398.123016	486.089752	278.652802	3.506624	0.000000	4.403235	3.965868	0.368747	0.597981	3.585080	4.927624	2.705215	2.592594	2.383349	2.127267	1.972693	2.600017	2.686717	2.445063	0.544889	0.000000	400909.000000		1
28431.935547	9434.578125	4.280230	3.928683	5830.945801	99998.000000	708.482788	595.772156	384.933868	188.367096	164.835083	552.800232	737.978760	386.617584	2.192560	99998.000000	4.453806	3.974722	0.631467	0.594247	3.765739	4.999991	2.850329	2.775080	2.585386	2.275005	2.217050	2.742568	2.868044	2.587282	0.340952	4.999991	401024.000000		1
15476.501953	4740.798340	3.120744	2.917217	1180.448975	33300.695312	155.041138	121.505478	99.990227	96.647453	32.366920	154.920868	211.717163	141.414093	0.503795	0.000000	4.189673	3.675852	0.494258	0.464969	3.072047	4.522453	2.190447	2.084596	1.999958	1.985190	1.510101	2.190110	2.325756	2.150493	0.000000	0.000000	401593.000000		1
100.702576	15.640723	1.726894	1.091644	0.000000	6228.631348	0.000000	0.000000	4.200052	24.438629	0.000000	0.000000	9.177207	0.000000	1.092974	99998.000000	2.003041	1.194257	0.237266	0.038081	0.000000	3.794393	0.000000	0.000000	0.623255	1.388077	0.000000	0.000000	0.962710	0.000000	0.038610	4.999991	401611.000000		0
14962.210938	3011.499023	3.540132	3.231758	1268.101196	34407.988281	194.704178	130.275635	96.804726	51.594032	32.666046	142.687683	196.591431	157.233673	0.240297	99998.000000	4.174996	3.478783	0.549019	0.509439	3.103154	4.536659	2.289375	2.114863	1.985897	1.712600	1.514097	2.154387	2.293565	2.196546	0.000000	4.999991	401642.000000		1
12063.095703	5366.180176	2.368311	3.527797	1909.210449	46522.210938	277.607422	194.768936	120.540260	73.118530	30.936068	178.566971	228.073318	144.870956	0.008112	0.000000	4.081459	3.729665	0.374439	0.547504	3.280854	4.667660	2.443431	2.289520	2.081132	1.864028	1.490465	2.251801	2.358074	2.160981	0.000000	0.000000	401984.000000		1
21888.167969	2671.507568	1.794736	3.274930	1710.118164	40565.863281	244.811859	172.109634	114.989532	44.001869	41.208000	189.304550	291.610657	127.333740	1.356092	99998.000000	4.340209	3.426756	0.254001	0.515202	3.233026	4.608160	2.388833	2.235805	2.060658	1.643471	1.614982	2.277161	2.464803	2.104944	0.132289	4.999991	402542.000000		1
112.834000	10.250347	1.930420	0.521152	0.000000	4052.439697	0.000000	0.000000	0.000000	0.000000	0.000000	4.727372	8.134903	36.644066	2.171783	38342.640625	2.052440	1.010739	0.285652	0.000000	0.000000	3.607717	0.000000	0.000000	0.000000	0.000000	0.000000	0.674620	0.910352	1.564004	0.336817	4.583682	402556.000000		0
11849.401367	4859.602051	3.336605	4.977154	927.563965	26644.273438	139.918472	93.739494	60.410442	27.337343	29.261597	133.639984	152.463135	98.315758	1.026829	0.000000	4.073697	3.686601	0.523305	0.696981	2.967344	4.425604	2.145875	1.971923	1.781112	1.436756	1.466298	2.125937	2.183165	1.992623	0.011498	0.000000	402596.000000		1
33265.128906	11330.433594	3.256428	2.405316	5121.664551	99998.000000	623.735474	523.082275	355.595154	168.285797	144.726028	478.784363	648.867981	302.971161	1.405144	99998.000000	4.521989	4.054246	0.512742	0.381172	3.709411	4.999991	2.795001	2.718570	2.550956	2.226048	2.160547	2.680140	2.812156	2.481401	0.147721	4.999991	403567.000000		1
17381.720703	5075.831055	2.448488	2.041435	1989.662109	37296.714844	297.001038	200.523193	106.277969	82.045952	34.725983	135.184937	194.608582	128.002914	0.793315	0.000000	4.240093	3.705507	0.388898	0.309936	3.298779	4.571671	2.472758	2.302165	2.026443	1.914057	1.540655	2.130928	2.289162	2.107220	0.000000	0.000000	403913.000000		1
16448.367188	3421.142822	3.225591	3.737491	1121.639038	34508.777344	159.935028	113.574097	96.940414	103.743141	40.961304	135.659836	178.172256	127.697624	1.319064	0.000000	4.216123	3.534171	0.508609	0.572580	3.049853	4.537930	2.203943	2.055279	1.986505	2.015960	1.612374	2.132451	2.250840	2.106183	0.120266	0.000000	404373.000000		1
26943.359375	7600.330566	3.163916	1.668303	3182.461670	72884.078125	448.609985	324.717682	185.067505	121.215599	63.087128	279.235626	402.612946	239.131607	1.143375	0.000000	4.430452	3.880832	0.500225	0.222275	3.502763	4.862633	2.651869	2.511506	2.267330	2.083559	1.799941	2.445971	2.604888	2.378637	0.058189	0.000000	404759.000000		1
44441.250000	21762.015625	3.367443	2.652015	9783.755859	99998.000000	1232.656738	999.378052	959.344971	520.121887	426.885040	1906.543091	2424.435303	1518.405151	4.098241	0.000000	4.647786	4.337699	0.527300	0.423576	3.990506	4.999991	3.090842	2.999730	2.981975	2.716105	2.630311	3.280247	3.384611	3.181388	0.612598	0.000000	404891.000000		1
12499.978516	4098.140625	2.133947	3.330438	1356.077148	33611.187500	200.933334	136.029877	102.719337	69.436546	32.709217	156.604584	260.464905	127.040787	0.218852	0.000000	4.096909	3.612587	0.329184	0.522501	3.132284	4.526484	2.303052	2.133634	2.011652	1.841588	1.514670	2.194804	2.415749	2.103943	0.000000	0.000000	405371.000000		1
13897.886719	3339.195557	1.103979	1.578874	979.506470	34691.476562	138.860764	98.710480	96.810898	69.236099	29.465124	144.500916	213.817200	105.235672	2.098070	0.000000	4.142949	3.523642	0.042961	0.198348	2.991007	4.540223	2.142580	1.994363	1.985924	1.840333	1.469308	2.159871	2.330043	2.022163	0.321820	0.000000	405575.000000		1
24709.267578	9823.045898	3.959521	3.533965	3302.665771	64177.765625	507.959625	337.151337	159.981277	98.022804	62.639984	303.069855	418.515778	234.687943	1.194953	99998.000000	4.392860	3.992246	0.597643	0.548262	3.518865	4.807384	2.705829	2.527825	2.204069	1.991327	1.796852	2.481543	2.621712	2.370491	0.077351	4.999991	405790.000000		1
16829.896484	3786.239014	3.102241	3.055985	1922.208496	47111.316406	284.619843	194.081268	132.603851	87.753952	33.896458	179.048035	240.047470	122.942497	0.296061	99998.000000	4.226081	3.578208	0.491676	0.485151	3.283801	4.673125	2.454265	2.287984	2.122556	1.943267	1.530154	2.252970	2.380297	2.089702	0.000000	4.999991	406055.000000		1
34768.085938	5542.295898	4.042781	2.837040	2499.962402	69583.492188	294.968872	253.884216	229.109451	126.979111	96.588867	271.560211	369.801941	182.878036	2.355366	99998.000000	4.541181	3.743690	0.606680	0.452865	3.397933	4.842506	2.469776	2.404636	2.360043	2.103732	1.984927	2.433866	2.567969	2.262161	0.372058	4.999991	406318.000000		1
13206.591797	1574.421265	2.855542	2.744528	706.894714	26639.642578	111.073189	72.557289	57.980457	32.437847	32.206566	94.565933	118.575920	142.826447	0.480913	99998.000000	4.120791	3.197121	0.455689	0.438468	2.849355	4.425529	2.045609	1.860681	1.763282	1.511052	1.507944	1.975735	2.073997	2.154809	0.000000	4.999991	407210.000000		1
14834.331055	3246.143799	1.585042	3.589472	1553.445679	37645.152344	208.494659	160.835480	66.201706	56.709957	44.957829	165.430252	191.601944	97.723679	2.114933	99998.000000	4.171268	3.511368	0.200041	0.555031	3.191296	4.575709	2.319095	2.206382	1.820869	1.753659	1.652805	2.218615	2.282400	1.990000	0.325297	4.999991	407514.000000		1
19959.630859	3729.655518	3.783747	4.866140	2894.764160	60252.117188	431.578491	294.324371	154.634079	65.948837	54.125782	265.768951	358.638824	267.230621	2.889986	99998.000000	4.300152	3.571669	0.577922	0.687185	3.461613	4.779972	2.635060	2.468826	2.189305	1.819207	1.733404	2.424504	2.554657	2.426886	0.460896	4.999991	407585.000000		1
14193.558594	5477.478516	2.528666	3.262596	1840.683716	46678.949219	275.137329	188.777237	124.731064	105.303513	53.299339	173.077927	274.933807	185.489975	1.723799	0.000000	4.152092	3.738581	0.402891	0.513563	3.264979	4.669121	2.439549	2.275950	2.095975	2.022443	1.726722	2.238242	2.439228	2.268321	0.236487	0.000000	409661.000000		1
38984.500000	14545.163086	2.152450	2.578006	5228.861328	99998.000000	675.511475	534.732605	359.477600	201.913956	136.143982	547.924866	719.827881	448.218353	3.604039	0.000000	4.590892	4.162719	0.332933	0.411284	3.718407	4.999991	2.829633	2.728137	2.555672	2.305166	2.133998	2.738721	2.857229	2.651490	0.556790	0.000000	410326.000000		1
14160.139648	5926.042480	3.065236	3.447620	897.084290	25536.292969	141.978409	90.190109	67.311852	48.078571	20.395847	102.645325	152.956528	75.557770	0.062645	0.000000	4.151068	3.772765	0.486464	0.537519	2.952833	4.407158	2.152222	1.955159	1.828092	1.681952	1.309542	2.011339	2.184568	1.878279	0.000000	0.000000	410491.000000		1
18947.859375	2615.380615	3.472290	2.383730	1034.023804	29921.480469	154.587830	105.935677	101.421082	56.321404	43.246353	130.559326	196.835037	110.678467	1.809569	0.000000	4.277560	3.417535	0.540616	0.377257	3.014530	4.475983	2.189175	2.025042	2.006128	1.750673	1.635949	2.115808	2.294102	2.044063	0.257575	0.000000	410706.000000		1
30663.656250	7392.619141	2.494745	2.803118	2130.764893	58765.402344	269.694550	218.230026	185.280273	73.880211	79.816414	231.789230	391.159912	228.671570	2.584689	0.000000	4.486624	3.868798	0.397026	0.447641	3.328536	4.769122	2.430872	2.338914	2.267829	1.868528	1.902092	2.365093	2.592354	2.359212	0.412408	0.000000	410761.000000		1
15757.778320	7994.259766	2.544085	2.022933	722.430542	13905.527344	61.739532	72.196495	35.271805	77.799644	13.084304	11.795300	25.693710	68.480583	0.545125	99998.000000	4.197495	3.902778	0.405532	0.305981	2.858796	4.143188	1.790563	1.858516	1.547428	1.890978	1.116751	1.071709	1.409827	1.835567	0.000000	4.999991	411199.000000		1
12671.350586	5794.591797	2.066105	3.358191	1546.880493	38715.519531	232.217865	157.955261	127.056206	64.006081	27.633383	182.353806	231.804642	236.843475	2.050693	0.000000	4.102823	3.763023	0.315152	0.526105	3.189457	4.587885	2.365896	2.198534	2.103996	1.806221	1.441434	2.260915	2.365122	2.374461	0.311901	0.000000	411345.000000		1
11694.228516	3097.439697	3.651147	1.646716	745.216309	23112.064453	91.550034	76.174515	81.361366	26.483149	28.342644	85.879044	107.307938	64.709175	0.294797	99998.000000	4.067972	3.491003	0.562429	0.216619	2.872282	4.363839	1.961658	1.881810	1.910418	1.422970	1.452440	1.933887	2.030632	1.810966	0.000000	4.999991	413239.000000		1
16771.683594	1803.395142	3.336605	2.689020	1106.670532	33464.855469	147.714172	114.678078	89.175560	66.016678	32.419346	142.148026	159.577316	127.117882	0.462407	0.000000	4.224576	3.256091	0.523305	0.429594	3.044018	4.524589	2.169422	2.059480	1.950246	1.819654	1.510804	2.152741	2.202971	2.104207	0.000000	0.000000	413656.000000		1
14328.373047	4104.795410	1.628214	2.787700	958.453735	27392.675781	124.515205	98.402107	75.483757	38.041000	33.881039	112.297432	145.459961	89.345161	1.101954	0.000000	4.156197	3.613292	0.211711	0.445246	2.981571	4.437634	2.095222	1.993004	1.877854	1.580252	1.529957	2.050370	2.162744	1.951071	0.042164	0.000000	414962.000000		1
33854.246094	3213.261963	4.095205	1.446273	2339.947021	61218.808594	332.935852	239.859375	174.274414	97.458481	67.395111	303.705109	407.491394	201.509995	1.623239	99998.000000	4.529613	3.506946	0.612276	0.160250	3.369206	4.786885	2.522361	2.379957	2.241234	1.988820	1.828628	2.482452	2.610118	2.304296	0.210382	4.999991	415498.000000		1
13507.898438	6853.794434	2.559503	2.584173	2266.791504	52902.597656	320.742737	229.473343	171.384949	46.478111	54.138119	242.980118	355.329956	259.052551	0.107448	0.000000	4.130588	3.835931	0.408156	0.412322	3.355412	4.723477	2.506157	2.360732	2.233973	1.667248	1.733503	2.385571	2.550632	2.413388	0.000000	0.000000	416207.000000		1
28740.578125	4728.105469	2.917217	3.055985	2312.865723	56901.203125	342.458435	233.627136	156.542908	56.426250	60.910007	244.062500	296.445984	181.977585	0.397316	0.000000	4.458496	3.674687	0.464969	0.485151	3.364151	4.755121	2.534608	2.368523	2.194633	1.751481	1.784689	2.387501	2.471946	2.260018	0.000000	0.000000	416243.000000		1
102.929031	0.999131	2.087691	3.521630	0.000000	3299.834717	0.000000	0.000000	11.206306	11.024366	6.651625	0.000000	0.000000	18.169388	1.643826	0.000000	2.012538	0.000000	0.319666	0.546744	0.000000	3.518492	0.000000	0.000000	1.049462	1.042354	0.822928	0.000000	0.000000	1.259340	0.215856	0.000000	416259.000000		0
22419.224609	8710.452148	2.676685	3.392113	4345.172852	99998.000000	595.494629	442.988312	430.502258	213.746262	187.414215	928.109741	1252.916870	665.446167	2.289575	99998.000000	4.350621	3.940041	0.427597	0.530470	3.638007	4.999991	2.774878	2.646392	2.633976	2.329899	2.272803	2.967599	3.097922	2.823113	0.359755	4.999991	416962.000000		1
26510.781250	16000.117188	5.248523	4.514594	7832.428223	99998.000000	956.437012	799.002869	558.767273	257.106720	258.571503	898.681641	1185.894897	791.293518	5.096897	0.000000	4.423422	4.204123	0.720037	0.654619	3.893896	4.999991	2.980656	2.902548	2.747231	2.410113	2.412581	2.953606	3.074046	2.898338	0.707306	0.000000	417006.000000		1
20436.902344	11887.452148	3.811501	2.352893	3102.077637	71435.890625	446.839905	316.348419	206.388474	84.546867	70.910576	332.414703	409.452667	280.987183	1.194311	99998.000000	4.310415	4.075089	0.581096	0.371602	3.491653	4.853917	2.650152	2.500166	2.314685	1.927098	1.850711	2.521680	2.612204	2.448687	0.077118	4.999991	417083.000000		1
17794.998047	5994.399414	3.250261	2.917217	1592.047974	53027.039062	229.809464	160.079956	140.643158	48.849506	55.124912	243.624619	308.583557	214.196487	2.677838	0.000000	4.250298	3.777746	0.511918	0.464969	3.201956	4.724497	2.361368	2.204337	2.148118	1.688860	1.741348	2.386721	2.489373	2.330812	0.427784	0.000000	417890.000000		1
29131.068359	7241.802734	3.592556	5.840601	2468.141113	56564.082031	326.435333	252.003128	176.716736	167.477844	47.424820	220.931381	298.283875	199.582657	3.123022	6948.813477	4.464356	3.859847	0.555404	0.766458	3.392370	4.752541	2.513797	2.401406	2.247278	2.223957	1.676006	2.344257	2.474630	2.300123	0.494575	3.841911	419056.000000		1
15487.217773	5653.165527	3.194753	2.985059	1995.835815	41347.636719	302.360596	203.869049	139.560760	61.610016	35.154621	196.844299	241.179214	139.841385	0.682301	0.000000	4.189973	3.752292	0.504437	0.474953	3.300125	4.616451	2.480525	2.309351	2.144763	1.789651	1.545982	2.294123	2.382340	2.145636	0.000000	0.000000	419600.000000		1
10845.827148	5813.976074	4.200052	3.299600	1972.680054	48629.800781	289.026489	204.772583	164.912186	108.664787	58.273411	229.223557	302.792297	224.397507	0.771626	0.000000	4.035263	3.764473	0.623255	0.518461	3.295057	4.686903	2.460938	2.311272	2.217253	2.036089	1.765470	2.360259	2.481145	2.351018	0.000000	0.000000	420950.000000		1
30316.365234	19746.037109	1.936588	2.800035	7436.586914	99998.000000	1113.439331	759.799316	482.438599	178.687241	173.333878	834.620056	1129.477905	581.219971	4.090879	99998.000000	4.481677	4.295480	0.287037	0.447163	3.871374	4.999991	3.046667	2.880699	2.683442	2.252094	2.238883	2.921489	3.052878	2.764341	0.611817	4.999991	421556.000000		1
21202.402344	2276.850830	3.959521	5.186849	1572.293579	36755.328125	214.187241	159.682159	89.261902	60.367271	35.031273	183.843246	241.540009	108.060371	0.590671	99998.000000	4.326385	3.357335	0.597643	0.714904	3.196534	4.565320	2.330794	2.203256	1.950666	1.780802	1.544456	2.264448	2.382989	2.033666	0.000000	4.999991	421616.000000		1
11211.961914	5053.285645	3.632644	3.583304	2064.550781	44328.300781	275.266846	211.242279	118.989143	72.128647	41.337517	202.077408	233.297165	148.281570	2.901309	99998.000000	4.049682	3.703574	0.560223	0.554284	3.314826	4.646681	2.439754	2.324781	2.075507	1.858108	1.616344	2.305518	2.367909	2.171087	0.462594	4.999991	423801.000000		1
39394.593750	13456.547852	1.723810	3.157748	5363.361816	99998.000000	767.117004	547.123108	371.439423	179.239227	114.813759	583.014709	782.948914	359.385071	3.268230	0.000000	4.595437	4.128933	0.236489	0.499378	3.729437	4.999991	2.884862	2.738085	2.569888	2.253433	2.059994	2.765680	2.893734	2.555560	0.514313	0.000000	424359.000000		1
19907.732422	6669.775391	2.584173	2.972724	1957.289062	52986.105469	286.146301	198.768555	141.377090	107.887688	51.452183	249.067413	352.310974	170.129868	2.337916	0.000000	4.299022	3.824111	0.412322	0.473155	3.291655	4.724162	2.456588	2.298348	2.150379	2.032972	1.711404	2.396317	2.546926	2.230781	0.368829	0.000000	424552.000000		1
31449.339844	18527.750000	3.712821	2.969640	5112.323730	99998.000000	743.227295	518.724976	363.992188	194.300217	135.980545	673.898682	838.755371	562.119324	4.372779	0.000000	4.497612	4.267823	0.569704	0.472704	3.708618	4.999991	2.871122	2.714937	2.561092	2.288473	2.133477	2.828595	2.923635	2.749829	0.640758	0.000000	425171.000000		1
11641.625977	4388.733887	2.874044	3.459955	1913.580200	33754.375000	243.840469	197.124908	95.602066	49.515594	36.409702	126.276016	198.265900	102.848854	0.049884	0.000000	4.066014	3.642339	0.458493	0.539070	3.281847	4.528330	2.387106	2.294741	1.980467	1.694742	1.561217	2.101321	2.297248	2.012199	0.000000	0.000000	425652.000000		1
3666.201416	3420.103760	2.929552	2.300469	416.455841	11914.129883	9.871048	40.433983	59.133774	102.327705	17.938108	11.523932	47.887379	76.883774	0.538935	0.000000	3.564216	3.534039	0.466801	0.361816	2.619569	4.076062	0.994363	1.606747	1.771836	2.009993	1.253777	1.061601	1.680221	1.885835	0.000000	0.000000	426259.000000		1
14053.202148	7419.210449	3.126911	3.207088	2135.344238	48182.058594	296.075928	218.529144	97.899452	94.411743	59.328049	255.805374	321.929993	186.523026	0.038941	0.000000	4.147775	3.870358	0.495116	0.506111	3.329468	4.682885	2.471403	2.339509	1.990780	1.975026	1.773260	2.407910	2.507761	2.270732	0.000000	0.000000	429093.000000		1
15181.344727	3366.323242	3.379778	6.333999	1799.762451	41285.015625	241.028107	182.915054	119.171082	84.790482	31.913612	146.946320	198.407745	88.580399	0.168843	0.000000	4.181310	3.527156	0.528888	0.801678	3.255215	4.615792	2.382068	2.262249	2.076171	1.928347	1.503976	2.167159	2.297559	1.947338	0.000000	0.000000	429258.000000		1
62806.839844	16685.175781	2.013681	2.516331	6497.961914	99998.000000	833.364990	662.245239	629.909119	326.617279	207.054550	1080.875122	1455.086792	1001.524353	6.686199	99998.000000	4.798007	4.222331	0.303991	0.400768	3.812777	4.999991	2.920835	2.821019	2.799278	2.514039	2.316085	3.033776	3.162889	3.000662	0.825179	4.999991	430546.000000		1
23016.048828	22590.464844	1.029969	4.631775	9528.068359	99998.000000	1395.394897	976.758850	774.468628	299.609894	257.375000	1341.377075	1731.682739	988.517151	3.769674	0.000000	4.362031	4.353925	0.012824	0.665747	3.979005	4.999991	3.144697	2.989787	2.889004	2.476556	2.410566	3.127551	3.238468	2.994984	0.576304	0.000000	430684.000000		1
19611.857422	6858.358398	2.985059	4.107540	2453.989990	59414.734375	310.390625	247.655060	166.164185	86.637642	77.787308	249.465210	341.517914	236.744797	0.373407	0.000000	4.292519	3.836220	0.474953	0.613582	3.389873	4.773894	2.491909	2.393847	2.220537	1.937707	1.890909	2.397010	2.533413	2.374280	0.000000	0.000000	430876.000000		1
18261.072266	4450.605957	3.706654	3.200921	1154.237305	32778.839844	163.752701	116.084259	96.582695	95.145676	30.387161	139.958572	165.427170	96.743050	1.744459	99998.000000	4.261526	3.648419	0.568982	0.505275	3.062295	4.515594	2.214189	2.064773	1.984899	1.978389	1.482690	2.145999	2.218607	1.985620	0.241661	4.999991	432304.000000		1
111.390808	13.617790	1.369180	1.945839	74.410614	6111.862305	0.000000	2.864793	0.000000	0.000000	3.904013	0.730846	0.000000	0.000000	0.865570	0.000000	2.046849	1.134107	0.136461	0.289107	1.871635	3.786174	0.000000	0.457093	0.000000	0.000000	0.591511	0.000000	0.000000	0.000000	0.000000	0.000000	432322.000000		0
16180.419922	4356.422363	3.509295	4.699618	1784.726196	46688.640625	209.583221	180.478897	107.967857	93.280014	60.746571	162.469864	245.030792	110.962173	0.828908	0.000000	4.208990	3.639130	0.545220	0.672063	3.251572	4.669211	2.321357	2.256426	2.033294	1.969789	1.783522	2.210773	2.389221	2.045175	0.000000	0.000000	432654.000000		1
18852.667969	13028.336914	2.726025	3.490792	7334.645020	99998.000000	946.945251	752.182495	532.623352	228.483459	221.020813	799.107727	973.783020	667.820618	2.439236	99998.000000	4.275373	4.114889	0.435530	0.542924	3.865379	4.999991	2.976325	2.876323	2.726420	2.358855	2.344433	2.902605	2.988462	2.824660	0.387254	4.999991	434655.000000		1
15683.852539	3029.310791	3.706654	2.485493	1077.100586	25949.097656	141.981506	111.868790	90.461479	49.413830	28.635597	104.029930	136.914917	102.577484	0.323392	0.000000	4.195453	3.481344	0.568982	0.395413	3.032256	4.414122	2.152232	2.048709	1.956464	1.693848	1.456906	2.017158	2.136451	2.011052	0.000000	0.000000	434702.000000		1
15401.665039	4261.224121	3.219423	3.176251	1791.251343	45064.738281	250.347168	182.952057	110.024712	58.480022	46.962257	173.836517	211.581482	143.939667	3.402530	0.000000	4.187568	3.629534	0.507778	0.501915	3.253156	4.653837	2.398543	2.262337	2.041490	1.767008	1.671749	2.240141	2.325478	2.158180	0.531802	0.000000	435135.000000		1
14771.019531	7560.109375	3.290349	2.059937	2383.026855	62251.167969	359.070526	241.444412	176.377518	88.716080	70.312325	334.271118	467.741486	266.354858	2.723876	0.000000	4.169411	3.878528	0.517242	0.313854	3.377129	4.794147	2.555180	2.382817	2.246443	1.948002	1.847031	2.524099	2.670006	2.425461	0.435187	0.000000	435425.000000		1
17407.693359	3982.879883	2.463907	3.558635	1766.485840	43537.289062	223.065323	182.440155	104.930382	77.889076	52.028839	183.494797	217.400497	126.260597	0.410209	99998.000000	4.240741	3.600197	0.391624	0.551283	3.247110	4.638861	2.348432	2.261120	2.020901	1.891477	1.716244	2.263624	2.337260	2.101268	0.000000	4.999991	435501.000000		1
18649.191406	2508.374756	1.396934	1.908834	1413.921997	31682.285156	197.485718	145.851593	85.943802	45.855194	36.344944	130.167694	175.662094	71.283707	2.064080	0.000000	4.270660	3.399392	0.145176	0.280768	3.150425	4.500816	2.295536	2.163911	1.934215	1.661389	1.560444	2.114503	2.244678	1.852990	0.314726	0.000000	436075.000000		1
32556.910156	29655.525391	3.703570	3.244093	7004.768066	99998.000000	939.843384	710.888123	545.877258	259.052551	218.131348	986.222839	1304.591064	761.486084	4.478112	99998.000000	4.512643	4.472106	0.568621	0.511093	3.845394	4.999991	2.973056	2.851801	2.737095	2.413388	2.338718	2.993975	3.115474	2.881662	0.651095	4.999991	436332.000000		1
13527.566406	3472.900391	2.824705	2.664350	2062.182373	47151.464844	310.954956	210.761215	125.958389	55.001564	56.876476	188.385605	273.980927	143.369186	0.808872	0.000000	4.131220	3.540692	0.450973	0.425591	3.314327	4.673495	2.492697	2.323791	2.100227	1.740375	1.754933	2.275048	2.437720	2.156456	0.000000	0.000000	437164.000000		1
13009.519531	3451.110596	2.738360	3.490792	1312.374512	28426.298828	154.001907	132.424988	93.936852	85.475067	26.806940	93.714821	121.628822	91.007301	1.394852	0.000000	4.114261	3.537959	0.437491	0.542924	3.118058	4.453720	2.187526	2.121970	1.972836	1.931839	1.428247	1.971808	2.085037	1.959076	0.144528	0.000000	437479.000000		1
11573.129883	3034.528564	2.655099	3.120744	598.325500	16028.638672	77.808899	60.703396	69.994705	34.581047	29.813587	75.351158	101.800385	58.220989	0.984012	0.000000	4.063451	3.482091	0.424081	0.494258	2.776937	4.204896	1.891029	1.783213	1.845065	1.538838	1.474414	1.877090	2.007749	1.765080	0.000000	0.000000	437700.000000		1
24902.318359	9033.670898	2.491661	3.108409	2954.089111	67813.343750	356.705322	299.949097	216.851593	82.860062	64.644417	286.251129	368.531464	237.145676	1.499023	0.000000	4.396240	3.955864	0.396489	0.492538	3.470424	4.831315	2.552310	2.477047	2.336163	1.918345	1.810531	2.456747	2.566475	2.375015	0.175808	0.000000	438437.000000		1
11800.012695	2485.974609	2.630429	3.422950	623.898926	21798.287109	74.974937	61.835129	45.207611	51.433678	19.553988	58.109974	67.456787	72.930420	1.811972	99998.000000	4.071882	3.395497	0.420027	0.534401	2.795114	4.338422	1.874916	1.791235	1.655212	1.711248	1.291235	1.764251	1.829026	1.862909	0.258151	4.999991	438643.000000		1
13142.435547	1812.781982	2.769197	2.710606	933.268860	31063.326172	132.252304	93.267677	84.408096	53.768070	28.034269	134.025452	167.573441	90.612579	0.424377	0.000000	4.118676	3.258346	0.442354	0.433066	2.970007	4.492248	2.121403	1.969731	1.926384	1.730524	1.447689	2.127187	2.224205	1.957188	0.000000	0.000000	438839.000000		1
16735.687500	4456.446777	2.574922	3.410615	1681.063232	43018.878906	226.078140	169.917084	117.043304	74.006645	42.163960	175.871796	252.971420	169.984924	3.089259	0.000000	4.223644	3.648989	0.410764	0.532833	3.225584	4.633659	2.354259	2.230237	2.068347	1.869271	1.624941	2.245196	2.403071	2.230410	0.489854	0.000000	439538.000000		1
28920.240234	21553.316406	2.621178	3.762161	9643.082031	99998.000000	1406.036865	986.861145	712.448486	298.031006	236.223633	1129.999023	1515.626709	798.318298	1.862747	0.000000	4.461202	4.333514	0.418496	0.575437	3.984216	4.999991	3.147997	2.994256	2.852753	2.474262	2.373323	3.053078	3.180592	2.902176	0.270154	0.000000	439810.000000		1
28426.476562	17391.062500	3.305768	2.670518	3966.915283	99998.000000	582.721802	405.591827	298.586090	134.777893	88.814758	473.289154	608.952087	405.215607	3.021085	0.000000	4.453723	4.240326	0.519272	0.426595	3.598453	4.999991	2.765461	2.608089	2.475070	2.129619	1.948485	2.675127	2.784583	2.607686	0.480163	0.000000	440733.000000		1
15999.411133	2223.551514	1.486362	1.757731	1241.195557	28388.923828	185.712006	126.451790	99.265549	51.812977	32.992920	139.970901	170.163788	75.989487	2.930799	99998.000000	4.204104	3.347047	0.172125	0.244952	3.093840	4.453149	2.268840	2.101925	1.996799	1.714439	1.518421	2.146038	2.230867	1.880754	0.466986	4.999991	441171.000000		1
39005.742188	23008.521484	3.219423	2.596508	9255.370117	99998.000000	1364.227539	948.194153	586.539429	303.282623	222.420822	1066.881104	1318.113281	804.911316	3.496073	99998.000000	4.591128	4.361889	0.507778	0.414390	3.966394	4.999991	3.134887	2.976897	2.768297	2.481848	2.347175	3.028116	3.119953	2.905748	0.543580	4.999991	441330.000000		1
15068.803711	5634.551758	2.991227	2.507080	2998.454834	69349.203125	427.437042	307.337738	198.124054	91.556206	56.457088	295.536285	344.977844	221.652969	1.025555	0.000000	4.178079	3.750859	0.475849	0.399168	3.476897	4.841042	2.630872	2.487616	2.296937	1.961688	1.751719	2.470611	2.537791	2.345674	0.010959	0.000000	441673.000000		1
25053.177734	10720.888672	3.752910	3.638812	4066.464600	98822.406250	572.517700	414.096771	276.324585	117.515114	93.039482	462.921600	607.934448	383.802124	2.990963	0.000000	4.398863	4.030231	0.574368	0.560960	3.609217	4.994855	2.757789	2.617102	2.441420	2.070094	1.968667	2.665508	2.783857	2.584107	0.475811	0.000000	441733.000000		1
14897.754883	3537.325928	3.225591	4.480672	988.862488	30374.808594	141.188980	98.485367	81.151672	47.042435	31.540480	119.581223	185.967957	92.876045	0.067378	99998.000000	4.173121	3.548675	0.508609	0.651343	2.995136	4.482513	2.149801	1.993372	1.909297	1.672490	1.498868	2.077663	2.269438	1.967904	0.000000	4.999991	442736.000000		1
15144.913086	3994.622803	1.899583	2.519415	1403.156616	34953.609375	196.057938	141.204391	65.569534	91.821404	46.795734	148.263077	196.184372	174.551941	2.645185	0.000000	4.180267	3.601476	0.278658	0.401300	3.147106	4.543492	2.292384	2.149848	1.816702	1.962944	1.670206	2.171033	2.292664	2.241925	0.422456	0.000000	444238.000000		1
107.274017	12.572403	1.017634	0.000000	89.502434	4886.887207	1.295170	7.570579	29.095076	24.491053	0.000000	0.000000	0.444058	16.658358	5.776482	12300.778320	2.030494	1.099418	0.007592	0.000000	1.951835	3.689032	0.112327	0.879129	1.463820	1.389007	0.000000	0.000000	0.000000	1.221632	0.761663	4.089932	444257.000000		0
22186.728516	5157.864746	3.194753	2.726025	2032.424316	51404.066406	328.748138	208.658096	121.610321	83.208519	37.957741	201.346558	267.449585	207.819321	0.431077	0.000000	4.346093	3.712470	0.504437	0.435530	3.308014	4.710998	2.516863	2.319435	2.084970	1.920168	1.579300	2.303944	2.427242	2.317686	0.000000	0.000000	444752.000000		1
35366.605469	10807.301758	2.692104	2.710606	5921.407715	99998.000000	882.559875	602.963440	377.502045	161.103760	127.053123	600.323730	782.967407	524.294189	3.615677	0.000000	4.548594	4.033717	0.430092	0.433066	3.772425	4.999991	2.945744	2.780291	2.576919	2.207106	2.103985	2.778385	2.893744	2.719575	0.558190	0.000000	445073.000000		1
15043.785156	5490.350098	2.824705	1.807071	1393.723511	31080.494141	209.721985	141.364746	89.483932	71.283707	31.395544	139.243134	166.219681	154.174606	1.593750	0.000000	4.177357	3.739600	0.450973	0.256975	3.144177	4.492488	2.321644	2.150341	1.951745	1.852990	1.496868	2.143774	2.220682	2.188013	0.202420	0.000000	445181.000000		1
26675.021484	11306.096680	4.752041	4.172298	5624.640625	99998.000000	856.311096	575.228271	344.499878	168.689758	138.977936	637.057251	858.805847	476.379059	2.693190	99998.000000	4.426105	4.053313	0.676880	0.620375	3.750095	4.999991	2.932631	2.759840	2.537189	2.227089	2.142946	2.804178	2.933895	2.677953	0.430267	4.999991	445372.000000		1
18779.830078	14220.331055	3.281098	3.589472	3717.175781	99998.000000	537.264404	380.736877	314.417999	150.612885	112.467033	554.869446	652.617798	397.907135	2.449225	0.000000	4.273692	4.152910	0.516019	0.555031	3.570213	4.999991	2.730188	2.580625	2.497507	2.177862	2.051025	2.744191	2.814659	2.599782	0.389029	0.000000	445870.000000		1
23407.609375	6838.015137	1.745396	1.825573	2226.832520	52793.015625	325.109314	228.742493	146.141464	69.624657	47.030098	251.392548	381.039093	193.177734	0.972217	0.000000	4.369357	3.834930	0.241894	0.261399	3.347687	4.722577	2.512029	2.359347	2.164773	1.842763	1.672376	2.400352	2.580970	2.285957	0.000000	0.000000	446273.000000		1
14536.260742	5208.891113	2.972724	3.755994	1130.794678	36421.644531	183.701401	114.819931	102.287613	69.115837	26.455395	138.003479	194.485229	119.331436	1.249515	0.000000	4.162453	3.716745	0.473155	0.574725	3.053384	4.561359	2.264112	2.060017	2.009823	1.839578	1.422514	2.139890	2.288887	2.076755	0.096741	0.000000	447110.000000		1
16621.968750	4827.417480	2.750695	2.966557	1470.949585	35027.089844	206.203445	147.273193	131.311768	68.335648	31.093338	131.990189	191.308990	120.697533	0.620768	0.000000	4.220683	3.683715	0.439442	0.472253	3.167598	4.544404	2.314296	2.168124	2.118304	1.834647	1.492667	2.120542	2.281735	2.081698	0.000000	0.000000	448000.000000		1
37236.859375	14465.183594	2.689020	3.620309	5653.184082	99998.000000	791.256531	578.006714	358.620300	210.005692	128.585739	588.346497	721.150818	390.715881	4.042735	0.000000	4.570973	4.160324	0.429594	0.558746	3.752293	4.999991	2.898317	2.761933	2.554635	2.322231	2.109193	2.769633	2.858026	2.591861	0.606675	0.000000	448910.000000		1
14351.337891	1609.440308	2.948054	5.205351	1181.133667	32841.242188	170.888474	120.201050	87.787872	72.634384	37.476677	121.163177	154.634079	89.813889	1.030713	99998.000000	4.156892	3.206675	0.469535	0.716450	3.072299	4.516419	2.232713	2.079908	1.943434	1.861142	1.573761	2.083371	2.189305	1.953344	0.013138	4.999991	451104.000000		1
16370.893555	4379.062988	2.300469	2.183287	1572.651245	36389.140625	223.595734	159.765427	118.677689	45.805855	26.557158	141.935242	230.734589	122.008125	0.928603	99998.000000	4.214072	3.641381	0.361816	0.339111	3.196632	4.560972	2.349463	2.203483	2.074369	1.660921	1.424182	2.152090	2.363113	2.086389	0.000000	4.999991	453279.000000		1
20243.617188	1384.463013	2.621178	3.395196	1231.327637	37704.183594	178.307938	125.403320	107.949356	69.368706	28.132948	165.538177	238.039963	69.347115	1.290715	99998.000000	4.306288	3.141281	0.418496	0.530865	3.090374	4.576389	2.251171	2.098309	2.033220	1.841164	1.449215	2.218898	2.376650	1.841028	0.110830	4.999991	454530.000000		1
14096.355469	5266.674316	3.389029	5.600070	2080.758789	46950.503906	258.367981	212.074875	152.728333	76.532227	61.591515	215.787704	284.222046	206.477890	0.558181	0.000000	4.149107	3.721536	0.530075	0.748193	3.318222	4.671640	2.412239	2.326489	2.183920	1.883844	1.789521	2.334027	2.453658	2.314873	0.000000	0.000000	455822.000000		1
14177.809570	2878.355469	3.213256	3.731324	1347.081909	29830.447266	162.244751	135.382294	87.208130	86.717819	36.064323	122.103722	162.226242	100.813591	1.604135	99998.000000	4.151609	3.459144	0.506945	0.571863	3.129394	4.474660	2.210171	2.131562	1.940557	1.938108	1.557078	2.086729	2.210121	2.003519	0.205241	4.999991	456194.000000		1
18760.136719	5026.712891	2.516331	3.355108	1389.674561	36204.808594	230.833267	141.460342	90.464561	77.259987	38.423386	142.428635	181.912827	108.596947	3.035526	99998.000000	4.273236	3.701284	0.400768	0.525706	3.142913	4.558766	2.363298	2.150635	1.956478	1.887955	1.584596	2.153597	2.259863	2.035818	0.482234	4.999991	456816.000000		1
20263.296875	11130.027344	3.324270	3.003561	3890.204346	99998.000000	488.226776	397.540192	299.468048	152.839340	128.968124	431.439728	574.321655	336.997131	3.899031	99998.000000	4.306710	4.046496	0.521696	0.477637	3.589972	4.999991	2.688622	2.599381	2.476351	2.184235	2.110482	2.634920	2.759155	2.527626	0.590957	4.999991	457394.000000		1
32927.070312	8024.961426	2.954222	3.219423	1468.057007	43682.121094	235.304688	147.106674	117.166656	49.780796	38.118095	201.528488	257.942413	139.104370	3.387993	99998.000000	4.517553	3.904443	0.470443	0.507778	3.166743	4.640304	2.371631	2.167632	2.068804	1.697062	1.581131	2.304337	2.411523	2.143341	0.529943	4.999991	457689.000000		1
11331.238281	5016.283691	3.691235	4.166131	1649.461060	35626.105469	246.307465	171.616226	85.931465	59.435982	36.893852	151.319061	213.336136	144.161697	0.084401	99998.000000	4.054277	3.700382	0.567172	0.619733	3.217342	4.551768	2.391478	2.234558	1.934152	1.774049	1.566954	2.179894	2.329064	2.158850	0.000000	4.999991	459274.000000		1
33053.812500	6684.435547	5.186849	3.669649	2402.645752	56425.824219	343.402069	246.847122	141.333908	83.066673	57.243443	268.547394	362.323883	192.008987	2.055786	0.000000	4.519222	3.825065	0.714904	0.564625	3.380690	4.751478	2.535803	2.392428	2.150246	1.919427	1.757726	2.429021	2.559097	2.283322	0.312978	0.000000	460295.000000		1
36585.179688	16137.479492	2.411484	2.590341	3525.034180	76667.062500	493.444458	359.674957	231.897156	92.509079	61.869049	318.503967	449.840393	183.100067	1.742348	0.000000	4.563305	4.207836	0.382284	0.413357	3.547163	4.884609	2.693238	2.555910	2.365295	1.966184	1.791473	2.503115	2.653059	2.262688	0.241135	0.000000	460440.000000		1
36367.480469	17646.728516	3.139246	4.927814	7276.627441	99998.000000	984.616211	745.728210	475.827057	235.730240	189.091782	870.357483	1087.918335	577.180298	3.545416	0.000000	4.560713	4.246664	0.496825	0.692654	3.861930	4.999991	2.993267	2.872581	2.677449	2.372415	2.276673	2.939698	3.036596	2.761312	0.549667	0.000000	460625.000000		1
34624.148438	9623.411133	1.948923	4.662613	7278.967773	99998.000000	1030.964844	744.753723	503.895233	195.946930	175.347549	723.599304	942.193176	532.759033	5.526203	99998.000000	4.539379	3.983329	0.289795	0.668629	3.862070	4.999991	3.013244	2.872013	2.702340	2.292139	2.243900	2.859498	2.974140	2.726531	0.742427	4.999991	460839.000000		1
19243.146484	6261.867676	2.541001	2.803118	1459.681519	34412.472656	227.496658	148.623871	72.856415	63.068626	35.185459	131.379608	191.709869	100.856758	0.563581	0.000000	4.284276	3.796704	0.405005	0.447641	3.164258	4.536716	2.356975	2.172089	1.862468	1.799813	1.546363	2.118528	2.282645	2.003705	0.000000	0.000000	461598.000000		1
21591.771484	6332.297363	2.658183	3.191670	3019.285645	60270.058594	439.697968	307.458008	140.371780	102.229027	53.801991	233.630219	346.883606	230.703751	2.870142	0.000000	4.334288	3.801561	0.424585	0.504018	3.479904	4.780102	2.643154	2.487786	2.147280	2.009574	1.730798	2.368529	2.540184	2.363055	0.457903	0.000000	462259.000000		1
23167.179688	9432.870117	3.373610	3.953353	4132.814453	98889.109375	595.075256	425.204407	301.805511	113.765289	121.086082	501.554688	701.602966	334.696655	2.373475	0.000000	4.364873	3.974644	0.528095	0.596966	3.616246	4.995149	2.774572	2.628598	2.479727	2.056010	2.083094	2.700318	2.846092	2.524651	0.375385	0.000000	462476.000000		1
13337.077148	3767.789062	3.675817	3.722073	794.796631	23953.404297	110.172737	80.010689	59.917046	49.925732	30.871309	88.793175	129.930252	86.347771	0.911584	99998.000000	4.125061	3.576087	0.565354	0.570785	2.900256	4.379367	2.042074	1.903148	1.777550	1.698324	1.489555	1.948380	2.113710	1.936251	0.000000	4.999991	462699.000000		1
27979.603516	22276.607422	3.259512	4.570101	8723.240234	99998.000000	1221.413452	892.760864	619.800659	292.452545	222.571930	897.053406	1132.916260	663.836426	4.962314	0.000000	4.446842	4.347849	0.513153	0.659926	3.940678	4.999991	3.086863	2.950735	2.792252	2.466055	2.347470	2.952818	3.054198	2.822061	0.695684	0.000000	463081.000000		1
14845.124023	4281.950195	3.706654	2.824705	1001.043274	27613.058594	171.070404	99.203873	82.943321	11.212474	33.390724	122.375092	153.070618	112.087738	0.522762	99998.000000	4.171584	3.631642	0.568982	0.450973	3.000453	4.441114	2.233175	1.996529	1.918781	1.049701	1.523626	2.087693	2.184892	2.049558	0.000000	4.999991	463193.000000		1
12319.668945	4292.225098	3.867008	2.022933	1269.988525	37940.488281	214.964340	131.361099	95.660660	70.068710	41.442364	160.897156	219.423431	142.450226	1.635386	0.000000	4.090599	3.632683	0.587375	0.305981	3.103800	4.579103	2.332366	2.118467	1.980733	1.845524	1.617445	2.206548	2.341283	2.153663	0.213620	0.000000	463542.000000		1
32607.003906	18463.015625	2.534833	3.318103	6034.201172	99998.000000	867.597534	619.103699	361.352509	144.303558	105.858582	564.833008	812.022400	409.508179	2.319127	0.000000	4.513311	4.266303	0.403949	0.520890	3.780620	4.999991	2.938318	2.791763	2.557931	2.159277	2.024726	2.751920	2.909568	2.612262	0.365325	0.000000	463615.000000		1
10353.955078	4406.449707	2.368311	2.793867	1264.129395	33382.328125	194.488312	126.871178	86.899757	61.526756	48.137161	141.787231	210.890732	99.725029	1.041496	0.000000	4.015106	3.644089	0.374439	0.446206	3.101792	4.523517	2.288893	2.103363	1.939019	1.789064	1.682480	2.151637	2.324058	1.998804	0.017658	0.000000	464370.000000		1
10811.606445	3606.925781	1.751564	1.739229	580.890015	18216.966797	77.818146	57.326702	46.508949	49.537178	21.570753	62.680073	68.801292	56.891895	1.066632	99998.000000	4.033890	3.557137	0.243426	0.240357	2.764094	4.260476	1.891081	1.758357	1.667536	1.694931	1.333865	1.797130	1.837597	1.755050	0.028014	4.999991	464421.000000		1
13047.153320	1313.111450	1.147151	1.696056	853.008423	22777.283203	113.407578	88.453964	48.960522	42.086868	19.609495	78.182030	106.851547	105.010559	2.100742	99998.000000	4.115516	3.118302	0.059621	0.229440	2.930953	4.357502	2.054642	1.946717	1.689846	1.624147	1.292466	1.893107	2.028781	2.021233	0.322373	4.999991	465276.000000		1
15945.032227	4383.830566	2.161701	2.238794	1554.938232	40692.300781	225.310287	155.583878	111.686852	73.112366	35.734364	177.308807	209.293350	99.438240	1.905076	0.000000	4.202625	3.641854	0.334796	0.350014	3.191713	4.609512	2.352781	2.191965	2.048002	1.863991	1.553086	2.248730	2.320755	1.997553	0.279912	0.000000	467231.000000		1
21165.632812	4884.404785	3.703570	2.374479	3063.947266	64278.664062	472.693970	311.818420	172.640030	77.981583	75.138382	307.596771	397.352081	259.373260	0.753766	99998.000000	4.325631	3.688812	0.568621	0.375568	3.486281	4.808067	2.674580	2.493902	2.237142	1.891992	1.875862	2.487982	2.599175	2.413925	0.000000	4.999991	467798.000000		1
19673.871094	6260.023438	3.065236	3.830003	1471.627930	40997.128906	231.863235	150.011551	79.073227	80.673691	43.551643	181.730896	270.419220	157.357025	2.302904	0.000000	4.293890	3.796576	0.486464	0.583199	3.167798	4.612753	2.365232	2.176125	1.898029	1.906732	1.639005	2.259429	2.432038	2.196886	0.362276	0.000000	468037.000000		1
9321.389648	4142.182617	4.082870	1.625130	1407.045288	33487.296875	196.862793	144.698273	110.897415	71.561241	33.430813	174.342255	211.738754	102.105675	1.761420	0.000000	3.969481	3.617229	0.610966	0.210888	3.148308	4.524880	2.294164	2.160463	2.044921	1.854678	1.524147	2.241403	2.325800	2.009050	0.245863	0.000000	468521.000000		1
38330.890625	11247.708984	2.263464	3.345856	6057.579102	99998.000000	921.951538	617.546448	415.604736	109.932205	120.123962	650.699707	852.807922	383.586273	3.021993	0.000000	4.583549	4.051064	0.354774	0.524507	3.782299	4.999991	2.964708	2.790670	2.618680	2.041125	2.079630	2.813381	2.930851	2.583863	0.480294	0.000000	468755.000000		1
17432.757812	18413.023438	3.854673	3.089906	6300.525391	99998.000000	780.488098	641.016785	452.406067	250.097382	188.946838	602.645813	847.066040	533.536133	1.913930	0.000000	4.241366	4.265125	0.585988	0.489945	3.799377	4.999991	2.892366	2.806870	2.655528	2.398109	2.276340	2.780062	2.927917	2.727164	0.281926	0.000000	468808.000000		1
34726.542969	11222.773438	3.651147	4.989489	4168.776855	98064.140625	610.925659	425.096466	295.872406	103.006126	84.179901	449.559784	592.839539	348.114014	2.542098	99998.000000	4.540661	4.050100	0.562429	0.698056	3.620009	4.991510	2.785988	2.628488	2.471104	2.012863	1.925208	2.652787	2.772937	2.541722	0.405192	4.999991	469512.000000		1
13466.230469	5501.001465	3.213256	2.281967	1274.555542	41946.656250	190.140244	128.776932	106.330399	62.078743	37.174469	174.453262	216.768326	130.106018	1.751469	0.000000	4.129246	3.740442	0.506945	0.358309	3.105359	4.622697	2.279074	2.109838	2.026657	1.792943	1.570245	2.241679	2.335996	2.114297	0.243402	0.000000	469820.000000		1
17076.406250	9451.952148	1.692973	4.073619	5963.250977	99998.000000	730.281738	610.046814	473.705444	256.955627	163.259293	602.605713	782.850281	503.016388	2.236600	0.000000	4.232397	3.975522	0.228650	0.609980	3.775483	4.999991	2.863490	2.785363	2.675508	2.409858	2.212878	2.780033	2.893679	2.701582	0.349588	0.000000	470014.000000		1
45023.238281	21567.257812	3.083739	2.929552	7911.205566	99998.000000	941.974243	809.950134	613.423462	332.019989	265.349548	851.734802	1130.430786	646.317749	4.644238	0.000000	4.653437	4.333795	0.489078	0.466801	3.898243	4.999991	2.974039	2.908458	2.787760	2.521164	2.423818	2.930304	3.053244	2.810446	0.666915	0.000000	470104.000000		1
16810.859375	4134.460938	4.218554	4.440584	2105.132812	51494.621094	297.451263	215.898712	154.125259	105.180161	39.363926	201.096771	253.113281	169.386688	3.857930	99998.000000	4.225590	3.616419	0.625164	0.647440	3.323280	4.711762	2.473416	2.334250	2.187874	2.021934	1.595098	2.303405	2.403315	2.228879	0.586354	4.999991	471517.000000		1
9678.421875	5283.073730	2.454656	2.075356	1451.728638	34140.777344	195.212997	148.059555	99.493744	42.213299	24.475634	124.885254	180.398712	89.573357	0.137866	0.000000	3.985805	3.722887	0.389991	0.317093	3.161885	4.533273	2.290509	2.170436	1.997796	1.625449	1.388734	2.096511	2.256233	1.952179	0.000000	0.000000	472767.000000		1
41848.585938	26246.486328	4.847637	3.333522	7734.938965	99998.000000	1042.538086	788.394836	488.211365	224.866226	176.248001	749.937500	1001.135803	617.130127	2.998568	99998.000000	4.621681	4.419071	0.685530	0.522903	3.888457	4.999991	3.018092	2.896744	2.688608	2.351924	2.246124	2.875025	3.000493	2.790377	0.476914	4.999991	473195.000000		1
32678.794922	18455.593750	3.947186	2.689020	6377.680664	99998.000000	926.672729	655.097107	358.345856	218.794342	126.507301	649.959595	897.121277	471.580750	3.588198	0.000000	4.514266	4.266128	0.596288	0.429594	3.804663	4.999991	2.966926	2.816306	2.554302	2.340036	2.102116	2.812886	2.952851	2.673556	0.554876	0.000000	473485.000000		1
13933.592773	4708.073242	3.657314	2.830872	1986.359497	36185.097656	242.924606	203.566849	86.862755	44.375000	46.712475	154.273285	234.601593	158.189636	0.073239	0.000000	4.144063	3.672843	0.563162	0.451920	3.298058	4.558530	2.385472	2.308707	1.938834	1.647138	1.669433	2.188291	2.370331	2.199178	0.000000	0.000000	475436.000000		1
26793.650391	14158.746094	1.884164	3.015897	3255.604736	74216.523438	444.527100	332.957428	197.877350	93.276932	68.764290	349.788483	495.159027	249.989456	1.747709	0.000000	4.428032	4.151025	0.275119	0.479416	3.512632	4.870501	2.647898	2.522389	2.296396	1.969774	1.837363	2.543806	2.694745	2.397922	0.242469	0.000000	475798.000000		1
12777.243164	2027.373169	4.138377	3.558635	922.740967	20788.082031	135.909622	94.220551	61.357151	61.243053	36.607063	99.166870	110.283752	117.632301	0.248291	99998.000000	4.106437	3.306934	0.616830	0.551283	2.965080	4.317814	2.133250	1.974146	1.787865	1.787057	1.563565	1.996367	2.042511	2.070527	0.000000	4.999991	476010.000000		1
12957.641602	3900.935791	2.827788	3.080655	1149.324829	23334.523438	140.834351	115.334915	51.809895	59.935547	18.061459	81.416870	115.948578	68.326401	2.155271	0.000000	4.112526	3.591169	0.451447	0.488643	3.060443	4.367999	2.148709	2.061961	1.714413	1.777684	1.256753	1.910714	2.064265	1.834589	0.333502	0.000000	477156.000000		1
14566.468750	4894.991211	4.681116	4.641027	1646.170654	36514.132812	251.830444	166.361542	111.767029	56.956654	45.229195	172.744873	223.318192	101.547516	1.781318	99998.000000	4.163354	3.689752	0.670349	0.666614	3.216475	4.562461	2.401108	2.221053	2.048314	1.755544	1.655419	2.237405	2.348924	2.006669	0.250741	4.999991	478687.000000		1
12747.226562	4535.442871	2.611927	2.022933	1061.567871	28360.669922	148.947662	108.183723	106.722031	57.261944	37.501347	153.567108	188.067978	163.203796	1.586472	99998.000000	4.105416	3.656620	0.416961	0.305981	3.025948	4.452716	2.173034	2.034162	2.028254	1.757866	1.574047	2.186298	2.274315	2.212730	0.200432	4.999991	478739.000000		1
25928.908203	13059.250977	2.639680	2.750695	6919.829590	99998.000000	796.273743	709.512756	577.260498	300.294495	236.707779	765.294556	959.477539	620.395813	2.897456	0.000000	4.413784	4.115918	0.421551	0.439442	3.840095	4.999991	2.901062	2.850960	2.761372	2.477547	2.374213	2.883829	2.982035	2.792669	0.462017	0.000000	480130.000000		1
40903.820312	9729.979492	3.484625	3.379778	3645.885742	86619.125000	506.349915	371.806366	230.114746	85.746437	75.588608	397.228729	512.054810	281.150635	2.709058	0.000000	4.611764	3.988112	0.542156	0.528888	3.561803	4.937614	2.704451	2.570317	2.361944	1.933216	1.878456	2.599041	2.709316	2.448939	0.432818	0.000000	480373.000000		1
17972.572266	3295.647217	1.794736	2.550252	1667.673584	35066.382812	259.345520	169.146149	97.455399	60.324097	40.686848	160.934158	199.317459	110.595207	1.122080	0.000000	4.254610	3.517941	0.254001	0.406583	3.222111	4.544891	2.413879	2.228262	1.988806	1.780491	1.609454	2.206648	2.299545	2.043736	0.050024	0.000000	480565.000000		1
21011.429688	3004.295410	1.992095	1.763899	1475.821899	29233.652344	202.888428	149.450317	123.448227	58.563282	36.927773	151.140198	220.977631	131.962433	1.280234	0.000000	4.322455	3.477743	0.299310	0.246474	3.169034	4.465883	2.307257	2.174497	2.091485	1.767625	1.567353	2.179380	2.344348	2.120450	0.107289	0.000000	482087.000000		1
23522.007812	2793.515869	0.302206	3.632644	2098.801758	45445.085938	263.890930	213.178864	114.779839	98.414436	52.984798	160.585693	203.973892	157.030151	2.745049	0.000000	4.371474	3.446151	0.000000	0.560223	3.321971	4.657487	2.421424	2.328744	2.059866	1.993059	1.724151	2.205707	2.309575	2.195983	0.438550	0.000000	482590.000000		1
13692.728516	4219.044922	3.022064	2.312804	1076.819946	33221.796875	181.296082	110.841904	84.139809	59.047428	28.854544	135.628998	185.308029	138.108322	1.988532	99998.000000	4.136490	3.625214	0.480304	0.364139	3.032143	4.521423	2.258389	2.044704	1.925002	1.771201	1.460214	2.132353	2.267894	2.140220	0.298533	4.999991	484354.000000		1
27650.287109	9321.109375	3.595639	5.137509	2578.369385	58000.277344	363.289093	258.223022	158.386993	122.112968	61.680943	269.956665	327.110657	221.514206	1.314656	0.000000	4.441700	3.969468	0.555776	0.710753	3.411345	4.763430	2.560252	2.411995	2.199719	2.086762	1.790151	2.431294	2.514695	2.345402	0.118812	0.000000	484581.000000		1
21806.603516	3803.804199	2.639680	1.927337	2185.066406	53008.042969	315.512726	224.308075	154.014252	51.837650	53.493614	241.308731	308.250519	177.959473	2.523968	0.000000	4.338588	3.580218	0.421551	0.284958	3.339465	4.724342	2.499017	2.350845	2.187561	1.714645	1.728302	2.382573	2.488904	2.250321	0.402084	0.000000	484878.000000		1
28592.845703	16265.371094	2.621178	3.533965	6750.927246	99998.000000	860.215088	688.965820	503.198334	244.953705	192.468475	681.000549	903.618713	429.833099	4.363817	0.000000	4.456257	4.211264	0.418496	0.548262	3.829363	4.999991	2.934607	2.838198	2.701739	2.389084	2.284360	2.833148	2.955985	2.633300	0.639867	0.000000	485940.000000		1
15748.391602	3357.605469	1.668303	3.999609	1532.362183	27519.402344	230.990540	156.080353	79.165741	30.396414	18.332827	105.571793	140.162094	92.669434	1.093697	0.000000	4.197236	3.526030	0.222275	0.602018	3.185361	4.439639	2.363594	2.193348	1.898537	1.482822	1.263229	2.023548	2.146631	1.966936	0.038897	0.000000	486266.000000		1
22711.679688	7077.448730	2.392981	4.372742	2824.976074	68668.468750	314.202148	290.111969	200.729813	89.502434	97.190193	249.425125	334.119995	175.847122	1.156956	99998.000000	4.356249	3.849877	0.378939	0.640754	3.451015	4.836757	2.497209	2.462566	2.302612	1.951835	1.987622	2.396940	2.523902	2.245135	0.063317	4.999991	486518.000000		1
11642.230469	3947.682129	2.821621	2.232627	772.852783	19930.906250	116.309372	77.346336	68.045776	72.347595	30.880560	85.811195	134.990662	79.137985	2.737305	99998.000000	4.066036	3.596342	0.450499	0.348816	2.888097	4.299527	2.065615	1.888440	1.832801	1.859424	1.489685	1.933544	2.130304	1.898385	0.437323	4.999991	487157.000000		1
30687.273438	11326.146484	2.133947	3.006645	5947.742676	99998.000000	821.566589	608.779358	307.979156	139.329483	124.869835	461.944061	601.017578	293.211121	2.442155	99998.000000	4.486959	4.054082	0.329184	0.478082	3.774352	4.999991	2.914643	2.784460	2.488521	2.144043	2.096457	2.664589	2.778887	2.467180	0.387773	4.999991	488279.000000		1
16697.587891	3160.576172	2.053770	3.324270	1603.920410	43856.324219	212.537445	164.085739	106.466080	90.085258	47.415565	178.773590	229.081696	131.028061	0.079653	0.000000	4.222654	3.499766	0.312552	0.521696	3.205183	4.642032	2.327435	2.215071	2.027211	1.954654	1.675921	2.252303	2.359990	2.117364	0.000000	0.000000	488862.000000		1
34816.292969	12161.075195	3.250261	2.926468	3936.595947	98928.851562	574.522095	400.004089	282.266937	103.021545	96.952744	460.167816	611.567078	431.640167	2.800998	0.000000	4.541782	4.084972	0.511918	0.466344	3.595121	4.995323	2.759307	2.602064	2.450660	2.012928	1.986560	2.662916	2.786444	2.635122	0.447313	0.000000	489383.000000		1
17961.679688	3689.896973	2.923384	2.207957	2131.110107	51048.675781	246.800858	216.638809	147.387299	72.486366	55.377781	175.359894	248.170044	210.798218	1.148238	0.000000	4.254347	3.567014	0.465886	0.343991	3.328606	4.707984	2.392347	2.335736	2.168460	1.860256	1.743336	2.243930	2.394749	2.323867	0.060032	0.000000	489797.000000		1
24928.408203	8371.777344	2.621178	4.200052	2316.859131	54966.910156	313.384949	237.244354	135.869522	118.545082	61.418823	265.146027	278.674377	206.366882	1.246863	0.000000	4.396695	3.922818	0.418496	0.623255	3.364900	4.740101	2.496078	2.375196	2.133122	2.073884	1.788301	2.423485	2.445097	2.314640	0.095819	0.000000	490369.000000		1
15676.752930	6038.663574	4.129126	3.947186	1287.525635	25684.130859	160.107712	130.204697	67.891594	58.455353	32.181896	89.816978	119.553467	122.572449	2.154476	99998.000000	4.195256	3.780941	0.615858	0.596288	3.109756	4.409665	2.204412	2.114627	1.831816	1.766824	1.507612	1.953358	2.077562	2.088393	0.333342	4.999991	490481.000000		1
37662.503906	14677.819336	2.063021	2.340558	7013.547363	99998.000000	820.160400	719.519531	568.579773	324.094788	259.379425	769.528503	1033.348511	656.416992	5.392953	0.000000	4.575909	4.166662	0.314504	0.369319	3.845938	4.999991	2.913899	2.857043	2.754791	2.510672	2.413935	2.886225	3.014247	2.817180	0.731827	0.000000	490729.000000		1
14241.831055	2916.522949	1.662135	1.770066	731.916138	21977.685547	121.150841	72.856415	50.363621	26.797689	15.748653	83.902367	121.058334	73.463905	1.748286	99998.000000	4.153566	3.464865	0.220666	0.247989	2.864461	4.341982	2.083326	1.862468	1.702117	1.428097	1.197243	1.923774	2.082995	1.866074	0.242612	4.999991	491094.000000		1
21934.669922	3100.452637	2.565671	4.496091	1606.643311	41537.156250	223.407623	163.388809	104.236534	95.938194	36.566975	214.301346	268.208191	134.790222	2.590681	0.000000	4.341131	3.491425	0.409201	0.652835	3.205920	4.618437	2.349098	2.213222	2.018020	1.981992	1.563089	2.331025	2.428472	2.129658	0.413414	0.000000	492684.000000		1
8936.733398	6026.232910	2.553336	4.011944	825.304077	15565.522461	79.332260	85.715599	53.882168	46.940670	17.953527	14.274627	39.999176	43.005821	1.835856	0.000000	3.951179	3.780046	0.407108	0.603355	2.916614	4.192163	1.899450	1.933060	1.731445	1.671549	1.254150	1.154565	1.602051	1.633527	0.263839	0.000000	493639.000000		1
15971.225586	3042.009521	3.509295	5.350287	1203.688110	27528.320312	175.282791	121.113838	65.433853	43.141506	28.570839	123.411224	167.175644	92.265465	0.938714	99998.000000	4.203338	3.483160	0.545220	0.728377	3.080514	4.439780	2.243739	2.083194	1.815802	1.634895	1.455923	2.091355	2.223173	1.965039	0.000000	4.999991	494633.000000		1
19735.025391	12765.013672	1.628214	3.743659	2828.676514	65710.000000	433.724762	287.459961	188.527451	108.060371	66.947968	355.382385	484.276489	303.230194	1.480700	0.000000	4.295238	4.106021	0.211711	0.573296	3.451583	4.817631	2.637214	2.458577	2.275375	2.033666	1.825737	2.550696	2.685093	2.481772	0.170467	0.000000	495560.000000		1
18345.275391	7061.092773	2.448488	3.407531	3450.139404	86490.882812	524.815308	349.245758	242.320190	116.525238	69.069580	381.150116	526.437378	341.465485	1.334251	0.000000	4.263524	3.848872	0.388898	0.532440	3.537837	4.936970	2.720006	2.543131	2.384390	2.066420	1.839287	2.581096	2.721347	2.533347	0.125238	0.000000	495693.000000		1
17580.134766	2704.531494	2.985059	4.101373	1353.181519	31487.341797	192.570236	137.553253	100.292435	92.691017	36.486797	135.669083	176.914093	107.977112	0.585498	0.000000	4.245022	3.432092	0.474953	0.612929	3.131356	4.498136	2.284589	2.138471	2.001268	1.967038	1.562136	2.132481	2.247762	2.033332	0.000000	0.000000	496315.000000		1
101.473511	11.412917	2.954222	1.615879	143.236588	4041.104004	0.000000	11.061371	3.709738	7.317712	2.608843	0.000000	0.000000	0.000000	2.461471	0.000000	2.006353	1.057397	0.470443	0.208409	2.156054	3.606500	0.000000	1.043809	0.569343	0.864375	0.416448	0.000000	0.000000	0.000000	0.391195	0.000000	496330.000000		0
19702.642578	7317.363770	3.167000	2.544085	2135.396484	51598.937500	297.519104	215.926468	164.313934	101.183640	55.522717	269.056213	338.970734	176.550217	0.895076	0.000000	4.294525	3.864355	0.500648	0.405532	3.329479	4.712641	2.473515	2.334306	2.215674	2.005110	1.744471	2.429843	2.530162	2.246868	0.000000	0.000000	498100.000000		1
14993.539062	3052.821289	5.094337	4.434416	1017.294556	27923.939453	153.832306	103.823318	90.683502	53.919170	24.962866	95.672997	145.530884	105.500870	1.449135	0.000000	4.175904	3.484701	0.707088	0.646836	3.007447	4.445977	2.187047	2.016295	1.957528	1.731743	1.397294	1.980789	2.162955	2.023256	0.161109	0.000000	498538.000000		1
21491.564453	5014.923828	2.565671	3.564802	2596.878174	71195.992188	380.366852	263.203278	200.029800	133.732498	69.334785	349.295074	467.285095	315.904358	2.213839	0.000000	4.332268	3.700264	0.409201	0.552035	3.414452	4.852456	2.580203	2.420291	2.301095	2.126237	1.840951	2.543192	2.669582	2.499556	0.345146	0.000000	498807.000000		1
29667.410156	19285.242188	3.049818	2.516331	6491.328613	99998.000000	860.850342	658.760620	520.868164	299.394043	181.875824	682.197021	876.811768	526.338684	2.811063	0.000000	4.472280	4.285225	0.484274	0.400768	3.812334	4.999991	2.934928	2.818728	2.716728	2.476243	2.259775	2.833910	2.942906	2.721265	0.448871	0.000000	499923.000000		1
26844.888672	13820.095703	3.552467	4.631775	4849.635742	99998.000000	671.551941	496.019379	245.533447	109.460388	97.143936	462.588562	612.048157	375.365021	1.672603	99998.000000	4.428862	4.140511	0.550530	0.665747	3.685709	4.999991	2.827080	2.695499	2.390111	2.039257	1.987416	2.665195	2.786786	2.574454	0.223393	4.999991	500190.000000		1
26426.394531	5048.151367	3.219423	2.793867	2314.611084	58561.796875	331.853455	232.365875	183.112411	101.078789	52.186111	243.368668	334.342041	150.819489	0.660875	0.000000	4.422038	3.703132	0.507778	0.446206	3.364478	4.767614	2.520946	2.366172	2.262718	2.004660	1.717555	2.386265	2.524191	2.178457	0.000000	0.000000	500257.000000		1
24514.908203	9422.258789	4.573184	2.615010	2917.466553	72425.195312	400.361816	298.993134	220.404053	94.532013	68.896889	286.075348	390.866974	168.489319	1.678252	0.000000	4.389430	3.974155	0.660219	0.417473	3.465006	4.859890	2.602453	2.475661	2.343220	1.975579	1.838200	2.456481	2.592029	2.226572	0.224857	0.000000	500619.000000		1
21873.023438	10020.436523	3.706654	2.232627	2684.875732	79722.796875	369.425720	274.233795	246.415390	127.928902	71.422470	382.947937	545.180359	274.742615	3.149725	0.000000	4.339909	4.000886	0.568982	0.348816	3.428924	4.901583	2.567527	2.438121	2.391668	2.106969	1.853835	2.583140	2.736540	2.438926	0.498273	0.000000	501093.000000		1
16280.404297	4448.453613	4.163047	3.345856	2098.894287	46918.257812	284.228210	211.720245	145.410614	79.837997	46.200573	209.910095	287.358185	174.447098	0.872842	0.000000	4.211665	3.648209	0.619411	0.524507	3.321990	4.671342	2.453667	2.325762	2.162596	1.902210	1.664647	2.322033	2.458424	2.241664	0.000000	0.000000	501168.000000		1
24417.576172	10728.502930	3.284182	3.071404	5356.947754	99998.000000	607.212830	545.698425	320.428223	156.296219	130.485321	462.998718	645.275391	245.777069	2.964180	0.000000	4.387702	4.030539	0.516427	0.487337	3.728917	4.999991	2.783341	2.736953	2.505731	2.193949	2.115562	2.665580	2.809745	2.390541	0.471905	0.000000	502338.000000		1
17771.957031	7007.435547	3.404448	2.741444	2254.447510	60045.476562	298.697113	229.664520	153.699707	73.349808	65.976593	291.996124	411.518768	164.492798	0.189651	0.000000	4.249735	3.845559	0.532047	0.437979	3.353040	4.778481	2.475231	2.361094	2.186673	1.865399	1.819390	2.465377	2.614390	2.216147	0.000000	0.000000	503040.000000		1
33350.078125	17540.205078	3.876260	4.434416	4557.266113	99998.000000	636.088989	467.315948	317.865631	137.466904	81.675903	499.473175	672.763855	393.861267	2.726919	99998.000000	4.523097	4.244035	0.588413	0.646836	3.658704	4.999991	2.803518	2.669611	2.502244	2.138198	1.912094	2.698512	2.827863	2.595343	0.435672	4.999991	503920.000000		1
17047.914062	4740.681152	3.432201	2.701355	962.589050	32241.457031	135.453232	97.507820	95.950531	65.483192	46.314671	165.498093	242.357193	185.419037	0.462056	99998.000000	4.231671	3.675841	0.535573	0.431582	2.983441	4.508415	2.131789	1.989039	1.982047	1.816130	1.665719	2.218793	2.384456	2.268154	0.000000	4.999991	504526.000000		1
16952.443359	3300.642822	2.133947	1.686805	1282.724365	33395.250000	176.152405	128.517899	116.787354	59.519241	29.650148	152.913361	222.889557	114.486885	0.663510	0.000000	4.229232	3.518599	0.329184	0.227065	3.108133	4.523685	2.245888	2.108964	2.067396	1.774657	1.472027	2.184445	2.348090	2.058756	0.000000	0.000000	505069.000000		1
17142.125000	2808.434814	3.015897	2.257297	1238.327759	30155.896484	178.110580	127.617447	100.360275	21.518330	17.543390	123.938545	201.790619	137.975723	1.228761	99998.000000	4.234065	3.448464	0.479416	0.353589	3.092836	4.479372	2.250690	2.105910	2.001562	1.332809	1.244114	2.093206	2.304901	2.139803	0.089467	4.999991	505430.000000		1
16404.830078	7282.156738	2.861710	3.718989	1782.903687	45945.953125	237.500305	181.515030	131.123657	90.405968	46.280750	214.079315	259.308502	156.191360	0.048098	99998.000000	4.214972	3.862260	0.456626	0.570425	3.251128	4.662247	2.375664	2.258913	2.117681	1.956197	1.665400	2.330575	2.413817	2.193657	0.000000	4.999991	505741.000000		1
13175.884766	2959.880371	2.615010	4.119875	1175.401001	30133.560547	147.217682	120.457001	99.203873	70.077965	31.278362	118.073273	154.575485	95.367706	0.019122	99998.000000	4.119780	3.471274	0.417473	0.614884	3.070186	4.479051	2.167960	2.080832	1.996529	1.845582	1.495244	2.072152	2.189141	1.979401	0.000000	4.999991	506053.000000		1
39615.519531	20811.628906	3.102241	4.773628	12296.210938	99998.000000	1477.110840	1264.872559	898.453430	517.852234	410.905090	1363.290039	1853.401001	994.770935	3.250590	99998.000000	4.597866	4.318306	0.491676	0.678849	4.089771	4.999991	3.169413	3.102047	2.953496	2.714206	2.613742	3.134588	3.267969	2.997723	0.511962	4.999991	507254.000000		1
32696.068359	23240.951172	3.268763	1.936588	6660.857422	99998.000000	908.605103	682.718201	587.344299	245.903488	193.365845	961.411072	1222.847290	566.828186	3.120767	0.000000	4.514495	4.366254	0.514383	0.287037	3.823530	4.999991	2.958375	2.834241	2.768893	2.390765	2.286380	2.982909	3.087372	2.753451	0.494261	0.000000	508391.000000		1
16220.508789	6415.391602	3.200921	2.772281	2843.607910	61692.992188	389.581055	289.649414	214.202667	71.730850	68.224640	261.692230	388.933472	197.522720	1.311105	99998.000000	4.210064	3.807223	0.505275	0.442837	3.453870	4.790236	2.590598	2.461873	2.330825	1.855706	1.833941	2.417791	2.589875	2.295617	0.117637	4.999991	508629.000000		1
17940.566406	4672.295898	3.305768	4.841470	1393.365723	36320.386719	236.556686	140.495132	91.753563	79.289093	28.194624	148.552948	198.463257	109.799599	1.100333	99998.000000	4.253836	3.669530	0.519272	0.684977	3.144065	4.560151	2.373935	2.147661	1.962623	1.899213	1.450166	2.171881	2.297680	2.040601	0.041524	4.999991	509403.000000		1
21624.011719	16608.970703	5.026494	4.773628	5823.764160	99998.000000	822.642822	595.636475	372.426208	169.485367	146.526932	612.356506	833.990967	488.723267	2.395166	0.000000	4.334936	4.220343	0.701265	0.678849	3.765204	4.999991	2.915211	2.774981	2.571040	2.229132	2.165917	2.787004	2.921161	2.689063	0.379336	0.000000	509521.000000		1
14857.921875	4670.087891	2.223376	1.437022	2361.730713	57726.152344	334.428375	242.693329	190.106323	110.851158	55.371613	252.829575	357.985077	192.807678	2.532529	0.000000	4.171958	3.669325	0.347013	0.157463	3.373230	4.761373	2.524303	2.385058	2.278996	2.044740	1.743287	2.402828	2.553865	2.285124	0.403554	0.000000	509953.000000		1
17424.085938	7081.257324	4.761292	3.139246	2703.035889	69849.859375	425.596039	276.043945	213.789444	84.617790	59.013508	311.531616	377.267670	243.405670	2.211274	0.000000	4.241150	3.850110	0.677725	0.496825	3.431852	4.844165	2.628998	2.440978	2.329986	1.927462	1.770951	2.493502	2.576650	2.386331	0.344643	0.000000	510025.000000		1
49411.964844	21727.548828	3.728240	3.022064	9723.953125	99998.000000	1272.739136	999.421204	642.367432	344.401184	271.458435	976.752686	1338.524536	851.290771	5.744772	99998.000000	4.693832	4.337011	0.571504	0.480304	3.987843	4.999991	3.104739	2.999748	2.807784	2.537065	2.433703	2.989785	3.126626	2.930078	0.759273	4.999991	510148.000000		1
18665.818359	5544.463379	2.611927	2.448488	1617.621460	35416.109375	244.250610	165.066360	99.644852	80.682938	31.010077	130.102936	142.027756	170.166870	0.299349	0.000000	4.271047	3.743860	0.416961	0.388898	3.208877	4.549201	2.387836	2.217659	1.998455	1.906782	1.491503	2.114287	2.152373	2.230875	0.000000	0.000000	511103.000000		1
113.395241	14.718685	4.311067	3.163916	133.491974	2545.086670	0.000000	11.422169	5.263942	0.000000	7.394805	0.000000	1.073141	0.000000	0.574718	0.000000	2.054595	1.167869	0.634585	0.500225	2.125455	3.405703	0.000000	1.057749	0.721311	0.000000	0.868927	0.000000	0.030657	0.000000	0.000000	0.000000	511120.000000		0
45634.804688	34282.421875	2.750695	4.209303	11477.792969	99998.000000	1630.863037	1176.810181	815.306580	391.055084	359.807556	1612.961914	2096.649414	1266.762817	3.399886	0.000000	4.659296	4.535071	0.439442	0.624210	4.059858	4.999991	3.212418	3.070706	2.911321	2.592238	2.556070	3.207624	3.321526	3.102695	0.531464	0.000000	512222.000000		1
14814.937500	6017.151367	3.213256	2.251129	2860.655029	74371.976562	395.825623	291.478058	231.520935	109.972290	82.252563	300.090942	353.698669	281.045776	2.790563	99998.000000	4.170700	3.779391	0.506945	0.352400	3.456465	4.871409	2.597504	2.464606	2.364590	2.041283	1.915149	2.477253	2.548633	2.448777	0.445692	4.999991	513604.000000		1
18257.892578	1443.017090	3.074487	4.224722	877.292847	24976.804688	142.413223	88.355286	77.056465	72.911919	23.396326	122.464516	153.943329	154.560074	0.851817	0.000000	4.261451	3.159271	0.487773	0.625798	2.943145	4.397537	2.153550	1.946233	1.886809	1.862799	1.369148	2.088010	2.187361	2.189097	0.000000	0.000000	514008.000000		1
38963.632812	18928.556641	3.762161	2.843207	7164.317871	99998.000000	853.763916	733.538208	527.723267	226.105896	225.356537	720.916443	855.601807	551.212158	3.024506	0.000000	4.590660	4.277118	0.575437	0.453808	3.855175	4.999991	2.931338	2.865423	2.722406	2.354312	2.352870	2.857885	2.932272	2.741319	0.480654	0.000000	514042.000000		1
16720.322266	3625.860107	2.645848	2.192538	1193.628906	32345.537109	168.856277	122.920914	79.538872	63.821056	19.569407	130.759781	145.814590	104.443146	0.363527	99998.000000	4.223245	3.559411	0.422565	0.340947	3.076869	4.509814	2.227517	2.089626	1.900579	1.804964	1.291578	2.116474	2.163801	2.018880	0.000000	4.999991	515015.000000		1
14326.260742	5016.154297	1.541869	1.992095	858.497437	24229.382812	106.851547	85.049515	59.799862	25.474766	26.498568	92.216125	127.457092	80.969727	1.493371	99998.000000	4.156133	3.700371	0.188048	0.299310	2.933739	4.384342	2.028781	1.929672	1.776700	1.406110	1.423222	1.964807	2.105364	1.908323	0.174168	4.999991	515450.000000		1
23204.458984	8058.709961	3.163916	5.202267	3378.871094	75713.039062	502.387299	347.833405	243.670868	112.245010	76.396545	411.632874	586.838562	283.728638	2.695409	99998.000000	4.365571	3.906265	0.500225	0.716193	3.528772	4.879171	2.701039	2.541371	2.386804	2.050167	1.883074	2.614510	2.768519	2.452903	0.430625	4.999991	515883.000000		1
9531.792969	5515.648926	2.658183	4.246308	1252.793579	24997.609375	188.330093	130.442154	68.816711	58.464603	27.386684	122.205482	168.196365	122.868484	0.020404	0.000000	3.979175	3.741597	0.424585	0.628012	3.097879	4.397899	2.274920	2.115418	1.837694	1.766893	1.437539	2.087091	2.225816	2.089441	0.000000	0.000000	515957.000000		1
15744.058594	4899.977539	3.342773	3.567886	1796.003418	36811.796875	240.790649	186.646378	123.994049	73.645851	34.803074	148.087296	203.878311	84.697968	1.273588	99998.000000	4.197117	3.690194	0.524107	0.552411	3.254307	4.565987	2.381640	2.271019	2.093401	1.867148	1.541618	2.170518	2.309371	1.927873	0.105029	4.999991	516351.000000		1
17309.578125	874.936890	1.455525	2.812370	1096.259888	24927.826172	136.433853	109.762596	73.544083	38.753345	19.677338	120.228806	193.754395	106.765205	0.535025	0.000000	4.238286	2.941977	0.163020	0.449072	3.039913	4.396684	2.134922	2.040454	1.866548	1.588309	1.293966	2.080009	2.287251	2.028430	0.000000	0.000000	516584.000000		1
14071.546875	3177.752686	3.564802	4.230890	701.007812	20830.259766	72.992096	71.308372	55.568974	55.815670	10.222594	92.296303	140.377960	56.309071	1.570478	0.000000	4.148342	3.502120	0.552035	0.626432	2.845723	4.318695	1.863276	1.853140	1.744832	1.746756	1.009561	1.965184	2.147299	1.750578	0.196032	0.000000	516816.000000		1
17988.974609	2743.238525	2.297385	3.496960	1153.898071	24537.658203	169.380524	116.380302	84.580788	58.183983	33.190281	108.492096	159.182587	61.989315	1.465341	0.000000	4.255006	3.438264	0.361234	0.543691	3.062167	4.389833	2.228863	2.065880	1.927272	1.764803	1.521011	2.035398	2.201895	1.792317	0.165939	0.000000	518229.000000		1
111.455566	9.821708	0.000000	0.246699	35.826878	1762.066772	4.668780	2.405316	1.915002	41.756905	2.787700	0.000000	5.464385	13.472855	5.830035	0.000000	2.047102	0.992187	0.000000	0.000000	1.554209	3.246022	0.669203	0.381172	0.282169	1.620728	0.445246	0.000000	0.737541	1.129460	0.765671	0.000000	518532.000000		0
35927.320312	3205.275146	2.466991	2.177119	2712.916016	62488.789062	402.776367	276.700806	179.677124	89.416092	49.709869	280.626404	373.964996	246.877960	2.526292	0.000000	4.555425	3.505865	0.392168	0.337882	3.433436	4.795802	2.605064	2.442010	2.254493	1.951416	1.696443	2.448128	2.572831	2.392482	0.402484	0.000000	518541.000000		1
20798.763672	6296.960449	1.591209	3.154665	2770.289062	66094.640625	354.975342	283.432587	215.861710	110.283752	87.874222	288.187714	439.309418	268.254425	0.836668	99998.000000	4.318038	3.799131	0.201727	0.498953	3.442525	4.820166	2.550198	2.452450	2.334176	2.042511	1.943861	2.459676	2.642771	2.428547	0.000000	4.999991	518817.000000		1
15851.631836	5904.851074	3.299600	2.701355	3581.472656	76422.414062	537.316833	363.856506	260.384735	94.646111	82.323486	400.611572	517.099792	240.704315	0.038124	0.000000	4.200074	3.771209	0.518461	0.431582	3.554062	4.883221	2.730230	2.560930	2.415616	1.976103	1.915524	2.602724	2.713574	2.381484	0.000000	0.000000	519424.000000		1
10649.250977	2951.008545	2.399149	3.651147	765.285278	24683.357422	98.325012	76.017242	88.605064	37.661701	29.107410	87.423996	160.243393	119.322189	1.597788	99998.000000	4.027319	3.469970	0.380057	0.562429	2.883823	4.392404	1.992664	1.880912	1.947459	1.575900	1.464004	1.941631	2.204780	2.076721	0.203519	4.999991	519540.000000		1
21381.695312	5325.878906	2.460824	3.740575	1541.320435	33282.851562	196.489670	156.333221	104.174866	65.930336	46.021717	165.451828	197.861923	214.017639	1.014766	0.000000	4.330042	3.726391	0.391080	0.572938	3.187893	4.522221	2.293340	2.194051	2.017763	1.819085	1.662963	2.218672	2.296362	2.330450	0.006366	0.000000	519813.000000		1
14854.141602	1595.051514	3.725156	3.799166	741.053284	24386.996094	119.328354	76.220772	83.973289	41.328266	26.350548	110.141899	134.771713	121.397545	0.192451	0.000000	4.171847	3.202775	0.571145	0.579688	2.869849	4.387158	2.076744	1.882073	1.924141	1.616247	1.420790	2.041953	2.129599	2.084210	0.000000	0.000000	520359.000000		1
9470.596680	5928.534180	2.183287	3.176251	1374.299072	38393.460938	181.471863	140.945358	126.562805	124.709480	31.771761	163.499832	229.470245	183.550293	0.787113	0.000000	3.976377	3.772947	0.339111	0.501915	3.138081	4.584257	2.258809	2.149051	2.102306	2.095900	1.502041	2.213517	2.360726	2.263755	0.000000	0.000000	520740.000000		1
26408.058594	5334.427246	2.636597	2.433070	1899.613892	39253.093750	275.713989	191.611191	90.137680	66.719772	39.740143	158.103287	216.410614	120.666695	1.696425	0.000000	4.421736	3.727088	0.421044	0.386155	3.278665	4.593874	2.440459	2.282421	1.954906	1.824255	1.599229	2.198941	2.335279	2.081587	0.229535	0.000000	521484.000000		1
111.248962	10.157835	0.000000	0.638334	48.269764	1123.538574	0.000000	2.266548	12.899280	0.000000	1.563456	0.000000	8.726980	25.373003	1.974649	0.000000	2.046296	1.006801	0.000000	0.000000	1.683675	3.050588	0.000000	0.355365	1.110565	0.000000	0.194086	0.000000	0.940864	1.404372	0.295490	0.000000	521502.000000		0
15044.038086	1650.241211	2.608843	4.002693	755.664001	28554.921875	121.083000	74.308853	68.533012	40.902710	19.640331	109.605324	125.939888	148.093475	1.047366	0.000000	4.177364	3.217547	0.416448	0.602352	2.878329	4.455681	2.083083	1.871041	1.835900	1.611752	1.293149	2.039832	2.100163	2.170536	0.020098	0.000000	522974.000000		1
17797.187500	12606.870117	3.595639	3.231758	5692.566406	99998.000000	705.775269	583.205933	507.268860	255.703613	220.453400	780.599121	1008.777283	632.237366	4.275202	0.000000	4.250351	4.100607	0.555776	0.509439	3.755308	4.999991	2.848666	2.765822	2.705238	2.407737	2.343317	2.892428	3.003795	2.800880	0.630957	0.000000	523225.000000		1
14178.910156	5522.054199	4.933982	4.853805	1258.563232	31092.980469	189.492661	130.775192	73.738358	39.265247	24.380039	138.126831	183.695236	93.798080	0.323305	0.000000	4.151643	3.742101	0.693198	0.686082	3.099875	4.492662	2.277592	2.116525	1.867693	1.594008	1.387034	2.140278	2.264098	1.972194	0.000000	0.000000	523867.000000		1
100.514465	20.448271	0.000000	0.148019	159.090088	2115.938232	0.000000	15.979934	0.000000	0.000000	0.000000	0.000000	0.000000	19.436806	3.065682	0.000000	2.002228	1.310657	0.000000	0.000000	2.201643	3.325503	0.000000	1.203575	0.000000	0.000000	0.000000	0.000000	0.000000	1.288625	0.486527	0.000000	523882.000000		0
19068.865234	4808.569336	4.748958	3.271847	1562.144897	38857.980469	214.538788	157.184326	111.810196	89.554855	41.997437	188.330093	244.583649	180.417221	0.212750	0.000000	4.280325	3.682016	0.676598	0.514793	3.193721	4.589480	2.331506	2.196409	2.048481	1.952089	1.623223	2.274920	2.388427	2.256278	0.000000	0.000000	524871.000000		1
15971.885742	1041.335449	2.115445	2.460824	1150.234497	22562.970703	140.686325	115.344162	61.042610	31.515810	19.535484	95.259773	130.226288	69.331696	0.084336	0.000000	4.203356	3.017591	0.325402	0.391080	3.060786	4.353396	2.148252	2.061996	1.785633	1.498528	1.290824	1.978909	2.114699	1.840932	0.000000	0.000000	527536.000000		1
12306.353516	3345.948975	2.140115	1.788568	746.422058	21885.205078	111.221207	75.514595	75.400497	67.095985	19.751347	95.580482	121.005905	77.309334	2.237319	0.000000	4.090129	3.524519	0.330437	0.252506	2.872984	4.340151	2.046188	1.878031	1.877374	1.826697	1.295597	1.980369	2.082807	1.888232	0.349728	0.000000	528360.000000		1
16961.066406	4761.533203	4.326486	5.051164	2138.662354	48545.023438	323.567444	218.849854	123.725769	60.268589	49.432331	215.568756	306.264587	185.826096	2.054858	99998.000000	4.229453	3.677747	0.636135	0.703391	3.330142	4.686145	2.509965	2.340146	2.092460	1.780091	1.694011	2.333586	2.486097	2.269107	0.312782	4.999991	528514.000000		1
705.772217	1270.759399	4.933982	3.570970	187.525238	6182.680176	6.290827	21.493660	31.466471	69.458130	12.418216	9.204960	34.759903	68.150627	0.881911	0.000000	2.848665	3.104063	0.693198	0.552786	2.273060	3.791177	0.798708	1.332310	1.497848	1.841723	1.094059	0.964022	1.541079	1.833470	0.000000	0.000000	530437.000000		0
25892.816406	15825.778320	1.363013	3.327354	6037.133789	99998.000000	877.206482	616.510315	401.357849	207.427689	149.653839	737.226318	963.301392	452.054504	2.771655	0.000000	4.413179	4.199365	0.134500	0.522099	3.780831	4.999991	2.943102	2.789940	2.603532	2.316867	2.175088	2.867601	2.983762	2.655191	0.442739	0.000000	530694.000000		1
14721.904297	5994.476562	2.473158	3.311935	2115.669922	51305.980469	329.701019	211.920700	158.707703	53.854412	38.263031	208.454575	290.543701	147.026489	0.747126	0.000000	4.167964	3.777751	0.393252	0.520082	3.325448	4.710168	2.518120	2.326173	2.200598	1.731221	1.582779	2.319011	2.463212	2.167396	0.000000	0.000000	531105.000000		1
39321.617188	30054.628906	2.183287	1.770066	7661.200684	99998.000000	1011.497131	784.006653	583.104187	290.108887	225.991791	814.896484	1069.181519	705.738281	3.998699	99998.000000	4.594631	4.477911	0.339111	0.247989	3.884297	4.999991	3.004965	2.894320	2.765746	2.462561	2.354093	2.911103	3.029052	2.848644	0.601919	4.999991	531212.000000		1
42628.535156	6076.032227	4.422081	3.728240	5790.240723	99998.000000	869.201111	590.079590	338.104187	148.774979	99.913132	559.532043	751.016846	462.930847	3.881976	99998.000000	4.629700	3.783620	0.645627	0.571504	3.762697	4.999991	2.939120	2.770911	2.529051	2.172530	1.999623	2.747825	2.875650	2.665516	0.589053	4.999991	531878.000000		1
13007.164062	3238.776855	2.457740	1.779317	1049.982178	25748.058594	155.451263	108.134384	64.792435	56.253563	19.236362	95.614403	99.055855	51.140724	0.330797	0.000000	4.114182	3.510381	0.390536	0.250253	3.021182	4.410745	2.191594	2.033964	1.811524	1.750150	1.284123	1.980523	1.995880	1.708767	0.000000	0.000000	532068.000000		1
23391.121094	3638.444824	2.115445	1.702224	2217.664551	53992.812500	304.627136	226.981674	146.841476	91.772064	57.986622	246.677521	329.858276	239.677429	1.202482	0.000000	4.369051	3.560916	0.325402	0.231017	3.345896	4.732336	2.483769	2.355991	2.166849	1.962710	1.763328	2.392130	2.518327	2.379627	0.080079	0.000000	532385.000000		1
26433.814453	19872.455078	3.552467	3.225591	7412.814453	99998.000000	874.088806	760.635010	606.879761	290.556030	238.773895	850.396484	1125.953247	679.859558	5.388364	99998.000000	4.422160	4.298252	0.550530	0.508609	3.869983	4.999991	2.941556	2.881176	2.783103	2.463230	2.377987	2.929621	3.051520	2.832419	0.731457	4.999991	532518.000000		1
15944.496094	2087.228516	1.088560	2.294302	873.419678	20271.808594	105.972679	85.579918	74.527802	34.642719	32.595119	97.356712	155.309418	68.335648	0.993276	0.000000	4.202611	3.319570	0.036852	0.360651	2.941223	4.306892	2.025194	1.932372	1.872318	1.539612	1.513153	1.988366	2.191198	1.834647	0.000000	0.000000	533598.000000		1
13790.420898	2164.954102	4.169215	3.743659	1041.619141	21446.990234	150.785568	104.190285	80.479416	73.318970	16.889637	95.376953	108.735710	96.718384	2.455185	0.000000	4.139577	3.335449	0.620054	0.573296	3.017709	4.331367	2.178360	2.017827	1.905685	1.865216	1.227620	1.979443	2.036372	1.985509	0.390084	0.000000	533808.000000		1
45268.339844	16118.493164	3.163916	2.793867	8414.656250	99998.000000	1240.566528	861.837158	477.322662	222.531845	172.701706	836.353149	1134.014038	769.294128	1.681360	0.000000	4.655795	4.207325	0.500225	0.446206	3.925036	4.999991	3.093620	2.935425	2.678812	2.347392	2.237297	2.922390	3.054618	2.886092	0.225661	0.000000	535295.000000		1
16372.664062	6410.266602	2.556419	2.824705	2482.280273	58965.328125	302.980408	254.485535	165.905151	118.381645	57.240360	264.486115	348.107849	177.392075	1.993027	0.000000	4.214119	3.806876	0.407632	0.450973	3.394851	4.770597	2.481415	2.405663	2.219860	2.073284	1.757702	2.422403	2.541714	2.248934	0.299513	0.000000	536519.000000		1
14236.644531	4052.427490	3.515462	2.818537	1811.813721	35126.792969	278.810059	183.759995	83.436722	35.977982	27.744398	147.267029	204.390198	155.944672	1.917009	0.000000	4.153408	3.607715	0.545982	0.450024	3.258114	4.545639	2.445308	2.264251	1.921357	1.556037	1.443175	2.168106	2.310460	2.192971	0.282624	0.000000	537999.000000		1
112.951180	17.759251	1.911918	0.320709	164.794998	4495.267578	1.205742	11.681202	0.000000	2.022933	0.000000	2.889463	0.000000	0.000000	2.206515	99998.000000	2.052891	1.249425	0.281469	0.000000	2.216944	3.652755	0.081254	1.067487	0.000000	0.305981	0.000000	0.460817	0.000000	0.000000	0.343707	4.999991	538017.000000		0
12604.249023	4239.147949	3.558635	3.188586	737.204773	21426.810547	104.850204	72.995178	63.796387	33.927292	22.545214	77.771889	103.289833	101.220642	1.361580	0.000000	4.100517	3.627279	0.551283	0.503598	2.867588	4.330957	2.020569	1.863294	1.804796	1.530549	1.353054	1.890823	2.014058	2.005269	0.134043	0.000000	538645.000000		1
15453.629883	5949.679199	3.006645	2.704439	2653.785400	56185.511719	376.182220	271.446106	154.387375	95.626740	50.434547	251.266113	317.840942	184.222549	1.123198	99998.000000	4.189031	3.774493	0.478082	0.432077	3.423866	4.749624	2.575398	2.433684	2.188612	1.980579	1.702728	2.400134	2.502210	2.265343	0.050456	4.999991	539281.000000		1
13681.333984	2941.100342	5.149844	4.070535	1049.177368	20063.642578	143.662140	109.423386	51.149975	39.854240	25.699879	81.749916	120.222641	53.345596	1.388077	0.000000	4.136128	3.468510	0.711794	0.609652	3.020849	4.302410	2.157342	2.039110	1.708845	1.600474	1.409931	1.912487	2.079986	1.727099	0.142414	0.000000	539556.000000		1
18099.615234	3103.487061	1.739229	2.707523	1867.068115	42378.359375	288.866150	192.067581	121.804596	49.851719	42.133121	161.791443	193.837646	169.288010	0.020659	0.000000	4.257669	3.491850	0.240357	0.432572	3.271160	4.627144	2.460697	2.283454	2.085664	1.697680	1.624624	2.208956	2.287438	2.228626	0.000000	0.000000	540007.000000		1
37947.609375	16294.605469	1.239663	3.089906	5238.325195	99998.000000	820.690796	536.077148	301.759247	150.085571	114.841515	539.848572	652.605469	415.681824	5.073738	99998.000000	4.579185	4.212044	0.093304	0.489945	3.719193	4.999991	2.914180	2.729227	2.479661	2.176339	2.060099	2.732272	2.814651	2.618761	0.705328	4.999991	540536.000000		1
13441.387695	5139.312988	2.695188	3.546299	1039.775024	29809.990234	166.176514	105.753738	84.987839	69.966949	36.335693	148.574539	185.869263	126.972946	1.727054	0.000000	4.128444	3.710905	0.430589	0.549775	3.016939	4.474362	2.220570	2.024296	1.929357	1.844893	1.560333	2.171944	2.269207	2.103711	0.237306	0.000000	540618.000000		1
10120.090820	6243.997559	4.859972	2.448488	1136.918945	32160.570312	9.608930	116.898369	151.426987	129.159317	78.367050	48.827919	79.998352	85.101936	1.378486	0.000000	4.005184	3.795463	0.686634	0.388898	3.055729	4.507324	0.982675	2.067808	2.180203	2.111126	1.894133	1.688668	1.903081	1.929939	0.139402	0.000000	540916.000000		1
25957.580078	23379.779297	3.598723	2.827788	7496.599609	99998.000000	1065.129517	767.197205	475.962738	228.326187	170.299469	772.680054	1020.489319	701.390198	2.003918	0.000000	4.414264	4.368840	0.556148	0.451447	3.874864	4.999991	3.027402	2.884907	2.677573	2.358556	2.231213	2.888000	3.008808	2.845960	0.301880	0.000000	541519.000000		1
17320.580078	6200.239258	2.954222	4.613273	2236.287354	51773.656250	266.909912	229.368484	163.863708	110.817238	55.316105	188.166656	255.685120	159.598892	2.878342	0.000000	4.238563	3.792408	0.470443	0.664009	3.349528	4.714109	2.426365	2.360534	2.214483	2.044607	1.742852	2.274543	2.407706	2.203030	0.459142	0.000000	542896.000000		1
10247.122070	3390.135986	1.982844	3.318103	657.613464	18959.044922	84.984756	68.714951	45.784267	33.800861	26.341297	69.828178	85.006340	79.202744	0.855647	0.000000	4.010602	3.530217	0.297289	0.520890	2.817971	4.277816	1.929341	1.837051	1.660716	1.528928	1.420637	1.844031	1.929451	1.898740	0.000000	0.000000	543363.000000		1
27718.355469	6474.581055	3.799166	2.904882	2955.862305	63182.062500	401.903687	299.924438	160.607285	93.184418	80.534920	310.390625	414.698090	228.202835	0.423507	0.000000	4.442768	3.811212	0.579688	0.463128	3.470684	4.800594	2.604122	2.477012	2.205765	1.969343	1.905984	2.491909	2.617732	2.358321	0.000000	0.000000	544858.000000		1
31012.802734	12785.356445	3.324270	4.940149	5331.793457	99998.000000	752.715942	543.721741	367.008087	153.554764	140.667831	620.090515	863.089111	467.297424	1.682811	99998.000000	4.491541	4.106713	0.521696	0.693740	3.726873	4.999991	2.876631	2.735377	2.564676	2.186263	2.148195	2.792455	2.936056	2.669593	0.226035	4.999991	545046.000000		1
24509.335938	8568.994141	2.929552	2.744528	3130.778076	81342.585938	371.390076	317.224213	245.305252	107.018066	111.082436	309.662872	428.423828	266.293182	1.359626	0.000000	4.389331	3.932930	0.466801	0.438468	3.495652	4.910318	2.569830	2.501366	2.389707	2.029457	2.045645	2.490889	2.631874	2.425360	0.133419	0.000000	545734.000000		1
16033.995117	2936.154053	2.146282	2.389898	1547.737671	37219.726562	182.104019	159.506393	90.079094	72.449356	30.442669	146.274063	152.373703	176.926422	3.876126	99998.000000	4.205042	3.467779	0.331687	0.378379	3.189697	4.570773	2.260319	2.202778	1.954624	1.860035	1.483483	2.165167	2.182910	2.247793	0.588398	4.999991	546149.000000		1
16388.257812	4060.796631	1.153318	2.793867	1847.868774	37677.167969	253.800949	189.076355	142.320709	67.299515	42.170128	183.081573	257.942413	176.951096	2.256432	99998.000000	4.214533	3.608611	0.061949	0.446206	3.266671	4.576078	2.404493	2.276637	2.153268	1.828012	1.625005	2.262645	2.411523	2.247853	0.353422	4.999991	547614.000000		1
35217.296875	21619.919922	4.264811	5.100504	10421.877930	99998.000000	1248.359131	1066.847168	758.029236	380.033783	378.559784	1207.160400	1592.726440	877.400757	3.170041	99998.000000	4.546756	4.334854	0.629900	0.707613	4.017946	4.999991	3.096339	3.028102	2.879686	2.579822	2.578135	3.081765	3.202141	2.943198	0.501065	4.999991	547931.000000		1
13048.698242	2889.731445	3.570970	6.519024	909.736877	20165.337891	143.289001	94.794128	86.085648	35.577095	23.729370	96.903404	123.272453	87.812546	0.796735	0.000000	4.115567	3.460857	0.552786	0.814183	2.958916	4.304605	2.156213	1.976781	1.934931	1.551170	1.375286	1.986339	2.090866	1.943557	0.000000	0.000000	548411.000000		1
10954.864258	6726.072266	3.910181	4.243225	1941.324585	36319.132812	275.633820	198.561935	107.051994	61.677860	34.627304	179.828232	271.387512	118.637596	0.137305	0.000000	4.039607	3.827761	0.592197	0.627696	3.288098	4.560135	2.440332	2.297896	2.029595	1.790129	1.539419	2.254858	2.433590	2.074222	0.000000	0.000000	548473.000000		1
18417.666016	4987.799316	4.212387	6.355586	1655.653198	42002.703125	257.970154	168.233368	109.226028	59.954048	37.044952	173.879700	250.781967	111.350723	1.412407	99998.000000	4.265234	3.697909	0.624528	0.803156	3.218969	4.623277	2.411569	2.225912	2.038326	1.777819	1.568729	2.240249	2.399296	2.046693	0.149960	4.999991	548928.000000		1
18783.855469	5030.910156	2.867877	4.200052	2145.150391	46115.507812	327.733582	218.556900	140.809677	52.170692	45.904533	223.373703	286.112366	227.783447	0.132439	0.000000	4.273785	3.701647	0.457561	0.623255	3.331458	4.663847	2.515521	2.339565	2.148633	1.717427	1.661856	2.349032	2.456537	2.357522	0.000000	0.000000	549690.000000		1
12938.266602	6975.299805	2.244962	2.880212	1334.130249	37982.914062	190.251266	136.245743	125.400238	44.578526	32.810982	151.118622	211.572235	137.029022	1.043895	99998.000000	4.111876	3.843563	0.351209	0.459424	3.125198	4.579588	2.279328	2.134323	2.098298	1.649126	1.516019	2.179318	2.325459	2.136812	0.018657	4.999991	549892.000000		1
30541.542969	7604.598633	3.213256	1.572707	1803.256348	40758.753906	274.252319	183.263504	109.815018	46.271500	43.545475	176.590302	277.221954	113.728287	2.545371	99998.000000	4.484891	3.881076	0.506945	0.196648	3.256058	4.610221	2.438150	2.263076	2.040662	1.665314	1.638943	2.246967	2.442828	2.055868	0.405751	4.999991	550821.000000		1
112.914177	18.255733	2.716774	1.467860	201.772110	5728.291504	0.000000	17.805508	0.000000	0.000000	8.137986	0.000000	7.243702	29.369528	2.604471	3620.154297	2.052748	1.261399	0.434053	0.166685	2.304861	3.758025	0.000000	1.250554	0.000000	0.000000	0.910517	0.000000	0.859961	1.467897	0.415720	3.558727	550836.000000		0
11582.500977	9013.574219	4.002693	2.423819	5730.573242	99998.000000	701.751038	584.581299	326.641937	239.634262	143.890335	548.575562	715.815918	427.831757	2.220878	0.000000	4.063802	3.954897	0.602352	0.384500	3.758198	4.999991	2.846183	2.766845	2.514072	2.379549	2.158032	2.739236	2.854801	2.631273	0.346525	0.000000	551065.000000		1
15427.889648	5142.387207	3.416783	3.814585	2177.304688	41100.964844	300.985229	219.596115	127.173386	29.699488	39.863491	199.110840	242.893768	150.030060	0.319027	99998.000000	4.188306	3.711165	0.533617	0.581447	3.337919	4.613852	2.478545	2.341625	2.104396	1.472749	1.600575	2.299095	2.385416	2.176178	0.000000	4.999991	551158.000000		1
18831.837891	3174.983398	2.130863	2.084607	1250.597900	34835.492188	191.558762	126.242096	95.210434	83.575485	25.869484	157.212082	183.713730	154.082092	0.693260	0.000000	4.274893	3.501741	0.328556	0.319024	3.097118	4.542022	2.282302	2.101204	1.978685	1.922079	1.412788	2.196486	2.264142	2.187752	0.000000	0.000000	551402.000000		1
112.100075	8.329179	1.005299	0.499566	0.000000	2975.863281	1.915002	0.000000	0.000000	3.068320	4.715036	0.000000	9.627433	2.516331	2.389292	0.000000	2.049606	0.920602	0.002295	0.000000	0.000000	3.473613	0.282169	0.000000	0.000000	0.486901	0.673485	0.000000	0.983510	0.400768	0.378269	0.000000	551417.000000		0
13586.610352	1067.803101	2.177119	1.668303	1135.481934	24127.058594	151.241974	115.612450	83.692673	38.565235	24.447882	85.518242	116.522156	84.096642	2.778636	0.000000	4.133111	3.028491	0.337882	0.222275	3.055180	4.382504	2.179672	2.063004	1.922687	1.586196	1.388241	1.932059	2.066408	1.924779	0.443832	0.000000	552418.000000		1
31088.441406	10709.932617	3.293433	3.373610	5470.842285	99998.000000	751.420776	556.824524	286.220306	122.825317	126.309937	494.995575	725.212097	363.878082	2.136767	0.000000	4.492599	4.029787	0.517649	0.528095	3.738054	4.999991	2.875883	2.745718	2.456700	2.089288	2.101438	2.694601	2.860465	2.560956	0.329757	0.000000	552625.000000		1
37575.460938	7832.166016	2.886379	3.083739	4630.008789	99998.000000	693.390991	467.306702	306.739502	170.052780	110.922081	527.393311	720.876343	376.404236	3.042531	99998.000000	4.574904	3.893882	0.460353	0.489078	3.665582	4.999991	2.840978	2.669602	2.486770	2.230584	2.045018	2.722135	2.857861	2.575655	0.483235	4.999991	552680.000000		1
20250.544922	6932.522461	3.706654	2.590341	2228.559326	44636.386719	291.006256	221.822586	129.048294	117.638466	39.712387	181.292999	243.269989	149.996140	0.296491	99998.000000	4.306437	3.840891	0.568982	0.413357	3.348024	4.649689	2.463902	2.346006	2.110752	2.070549	1.598926	2.258381	2.386089	2.176080	0.000000	4.999991	554430.000000		1
13834.835938	2738.289062	2.103110	2.207957	877.641296	26385.541016	121.761421	90.060593	55.331524	52.824444	23.504257	126.279099	143.507950	125.748695	1.140300	0.000000	4.140974	3.437479	0.322862	0.343991	2.943317	4.421366	2.085510	1.954535	1.742973	1.722835	1.371147	2.101331	2.156876	2.099504	0.057019	0.000000	554537.000000		1
43987.132812	20277.105469	2.793867	3.305768	6998.909180	99998.000000	931.023926	717.185120	525.074341	245.699966	190.645981	885.366089	1151.061035	594.760681	4.515629	99998.000000	4.643326	4.307006	0.446206	0.519272	3.845030	4.999991	2.968961	2.855631	2.720221	2.390405	2.280228	2.947123	3.061098	2.774342	0.654718	4.999991	555435.000000		1
18939.013672	9983.881836	3.274930	3.718989	2608.016602	64352.035156	371.636780	267.554413	198.080872	95.956696	69.032578	286.889465	377.819672	177.987228	1.946711	0.000000	4.277358	3.999300	0.515202	0.570425	3.416310	4.808562	2.570119	2.427412	2.296843	1.982075	1.839054	2.457715	2.577285	2.250389	0.289301	0.000000	555545.000000		1
8612.204102	6731.197266	2.460824	3.244093	1533.974976	42953.156250	216.592560	154.504562	120.642029	48.439369	48.155663	212.830399	323.755554	186.504517	0.391850	0.000000	3.935114	3.828092	0.391080	0.511093	3.185818	4.632995	2.335644	2.188941	2.081499	1.685198	1.682647	2.328034	2.510217	2.270689	0.000000	0.000000	555803.000000		1
44071.234375	22975.343750	2.503996	4.711953	8637.364258	99998.000000	1213.158203	882.892883	604.314087	274.076538	226.071976	991.240051	1239.215820	666.765991	3.080031	99998.000000	4.644155	4.361262	0.398634	0.673201	3.936381	4.999991	3.083917	2.945908	2.781263	2.437872	2.354247	2.996179	3.093147	2.823973	0.488555	4.999991	556242.000000		1
14785.328125	1396.273682	1.227328	1.224244	886.334351	24243.798828	128.906448	88.142502	45.478977	81.120834	34.886337	103.937416	104.930382	129.982666	1.789205	0.000000	4.169831	3.144971	0.088961	0.087868	2.947598	4.384601	2.110275	1.945185	1.657811	1.909132	1.542655	2.016772	2.020901	2.113885	0.252660	0.000000	556425.000000		1
12338.658203	3119.556396	3.367443	2.553336	963.304504	32375.414062	127.577354	97.628082	104.964302	37.652451	38.074921	154.455215	224.480759	81.312027	0.610597	0.000000	4.091268	3.494093	0.527300	0.407108	2.983764	4.510215	2.105774	1.989575	2.021042	1.575793	1.580639	2.188802	2.351179	1.910155	0.000000	0.000000	556666.000000		1
11613.683594	4995.736816	4.730455	4.230890	1167.173584	31431.035156	160.921829	121.372871	86.952179	38.287701	41.732235	124.885254	179.979324	135.339127	0.912650	0.000000	4.064970	3.698600	0.674903	0.626432	3.067135	4.497359	2.206615	2.084122	1.939281	1.583059	1.620472	2.096511	2.255223	2.131423	0.000000	0.000000	556729.000000		1
28449.060547	8629.028320	2.621178	3.712821	4686.440918	99998.000000	536.777161	477.270233	327.480713	148.179810	149.182022	452.924133	649.228760	377.249176	0.892889	0.000000	4.454068	3.935962	0.418496	0.569704	3.670843	4.999991	2.729794	2.678764	2.515186	2.170789	2.173717	2.656025	2.812398	2.576628	0.000000	0.000000	556804.000000		1
9604.267578	5735.655273	1.103979	1.717642	2588.151123	71972.875000	402.646851	265.318726	199.820099	126.858841	62.035572	337.965424	433.869720	252.453354	1.278030	0.000000	3.982464	3.758583	0.042961	0.234933	3.412990	4.857169	2.604924	2.423768	2.300639	2.103321	1.792641	2.528872	2.637359	2.402181	0.106541	0.000000	557055.000000		1
26973.685547	13276.158203	2.735276	2.658183	3560.842529	91667.875000	391.178436	363.856506	266.256165	190.661392	107.785919	346.035583	487.717957	332.991364	4.180556	0.000000	4.430940	4.123073	0.437001	0.424585	3.551553	4.962217	2.592375	2.560930	2.425300	2.280263	2.032562	2.539121	2.688169	2.522433	0.621234	0.000000	558310.000000		1
10539.102539	928.458252	4.304899	3.447620	579.132324	22047.306641	86.412529	59.799862	84.038048	80.029190	19.597160	121.086082	168.036011	104.760773	0.647645	0.000000	4.022804	2.967762	0.633963	0.537519	2.762778	4.343356	1.936577	1.776700	1.924476	1.903248	1.292193	2.083094	2.225402	2.020199	0.000000	0.000000	558436.000000		1
33591.226562	18663.076172	2.457740	3.469206	9180.379883	99998.000000	1175.915894	940.278198	658.893188	255.863968	250.874481	978.106445	1310.317627	677.272278	4.248565	99998.000000	4.526226	4.270983	0.390536	0.540230	3.962861	4.999991	3.070376	2.973256	2.818815	2.408009	2.399457	2.990386	3.117377	2.830763	0.628242	4.999991	558537.000000		1
26524.177734	13833.346680	2.541001	1.967425	6866.419434	99998.000000	833.448242	703.548828	386.318451	206.851028	200.853149	572.863037	802.524536	435.371490	4.076686	0.000000	4.423642	4.140927	0.405005	0.293898	3.836730	4.999991	2.920879	2.847294	2.586946	2.315658	2.302879	2.758051	2.904458	2.638860	0.610307	0.000000	558589.000000		1
15008.368164	4541.594727	2.355976	4.252476	1629.820679	32234.873047	209.188507	163.798950	98.423691	68.730370	28.506081	133.800339	170.018860	91.701141	0.833189	99998.000000	4.176333	3.657208	0.372171	0.628642	3.212140	4.508326	2.320538	2.214311	1.993100	1.837149	1.454937	2.126457	2.230497	1.962375	0.000000	4.999991	560715.000000		1
107.412788	20.981758	1.517200	1.911918	0.000000	1351.935791	0.752432	0.000000	6.124305	0.000000	15.418694	1.427771	4.048949	0.000000	2.415874	3620.154297	2.031056	1.321842	0.181043	0.281469	0.000000	3.130956	0.000000	0.000000	0.787057	0.000000	1.188048	0.154659	0.607342	0.000000	0.383074	3.558727	560729.000000		0
13213.956055	6259.977539	1.720726	2.812370	1666.248901	34721.871094	258.697937	168.507828	110.413269	39.428684	33.338299	153.416000	211.149765	188.074142	0.855236	0.000000	4.121033	3.796573	0.235712	0.449072	3.221740	4.540603	2.412793	2.226620	2.043021	1.595812	1.522943	2.185871	2.324591	2.274329	0.000000	0.000000	560857.000000		1
10978.473633	5932.860352	2.729109	3.611058	1624.084961	44904.105469	233.358841	164.363281	93.221420	83.362709	42.515507	199.783096	266.398010	257.439758	0.972160	99998.000000	4.040542	3.773264	0.436021	0.557634	3.210609	4.652286	2.368024	2.215805	1.969516	1.920972	1.628547	2.300559	2.425531	2.410676	0.000000	4.999991	561845.000000		1
101.686287	7.993051	2.275799	2.322055	170.996399	3709.975098	0.000000	10.965775	0.000000	0.000000	0.333044	0.000000	0.000000	0.863447	1.352005	20981.396484	2.007262	0.902713	0.357134	0.365873	2.232987	3.569371	0.000000	1.040039	0.000000	0.000000	0.000000	0.000000	0.000000	0.000000	0.130978	4.321835	561868.000000		0
14379.340820	2901.366455	2.861710	1.689889	1531.100952	35770.800781	199.462387	159.558807	83.640244	35.762119	33.507904	134.429428	207.948837	149.323883	0.789203	99998.000000	4.157739	3.462603	0.456626	0.227858	3.185004	4.553529	2.299861	2.202921	1.922415	1.553423	1.525147	2.128494	2.317956	2.174129	0.000000	4.999991	562611.000000		1
17265.658203	7769.735840	2.907966	5.038829	2516.552734	63299.375000	351.817596	257.621704	169.207825	127.990578	59.340385	306.215271	398.326538	212.256821	2.930603	99998.000000	4.237183	3.890406	0.463589	0.702330	3.400806	4.801399	2.546318	2.410982	2.228420	2.107178	1.773350	2.486027	2.600239	2.326862	0.466957	4.999991	562992.000000		1
33888.082031	14851.014648	3.074487	3.638812	6298.746094	99998.000000	731.031128	640.011475	456.726379	314.155884	201.691940	762.500671	1004.308960	597.166016	3.665623	0.000000	4.530047	4.171756	0.487773	0.560960	3.799254	4.999991	2.863936	2.806188	2.659656	2.497145	2.304688	2.882240	3.001867	2.776095	0.564148	0.000000	563226.000000		1
13678.873047	5160.713867	2.818537	3.404448	2309.760498	52210.421875	324.640594	239.113098	120.836304	71.576660	60.009556	269.484833	336.075104	172.818893	1.550362	0.000000	4.136050	3.712710	0.450024	0.532047	3.363567	4.717757	2.511403	2.378603	2.082197	1.854771	1.778220	2.430534	2.526436	2.237591	0.190433	0.000000	563461.000000		1
104.335220	13.457436	1.045387	0.000000	0.000000	4605.341797	0.311458	0.000000	2.914133	19.510815	0.000000	0.000000	0.000000	0.000000	1.450572	0.000000	2.018431	1.128962	0.019277	0.000000	0.000000	3.663262	0.000000	0.000000	0.464509	1.290275	0.000000	0.000000	0.000000	0.000000	0.161539	0.000000	563478.000000		0
32891.390625	4877.663574	2.164785	3.339689	3008.082275	75927.664062	462.989441	309.376099	174.542694	94.726288	62.273022	334.045990	417.134247	214.221161	0.971665	0.000000	4.517082	3.688212	0.335415	0.523706	3.478290	4.880400	2.665571	2.490487	2.241902	1.976470	1.794300	2.523806	2.620276	2.330862	0.000000	0.000000	564281.000000		1
32986.699219	27936.916016	3.657314	2.541001	11607.945312	99998.000000	1503.048218	1189.027954	774.511841	372.987457	341.653595	1188.121338	1550.106079	963.696106	5.141722	99998.000000	4.518339	4.446178	0.563162	0.405005	4.064755	4.999991	3.176973	3.075192	2.889028	2.571694	2.533586	3.074861	3.190361	2.983940	0.711109	4.999991	566346.000000		1
18918.634766	5823.541992	2.164785	2.852458	1499.005371	34031.683594	184.737534	156.246872	81.823921	44.054291	30.784964	158.427078	193.701965	102.781013	1.579233	99998.000000	4.276890	3.765187	0.335415	0.455219	3.175803	4.531883	2.266555	2.193811	1.912880	1.643988	1.488339	2.199829	2.287134	2.011913	0.198446	4.999991	567120.000000		1
18998.414062	5942.059082	2.673601	2.590341	2490.001953	57151.035156	342.082214	253.865707	174.474854	120.947319	43.681160	248.339645	320.977112	172.103455	1.996197	0.000000	4.278718	3.773937	0.427097	0.413357	3.396200	4.757024	2.534131	2.404604	2.241733	2.082596	1.640294	2.395046	2.506474	2.235790	0.300203	0.000000	567571.000000		1
29853.064453	8679.204102	3.034399	2.109277	3389.670410	83132.203125	506.522583	346.282288	213.604416	131.302505	92.937721	385.569122	558.727234	267.131958	1.159675	99998.000000	4.474989	3.938480	0.482073	0.324134	3.530158	4.919769	2.704599	2.539430	2.329610	2.118273	1.968192	2.586102	2.747200	2.426726	0.064336	4.999991	567759.000000		1
15680.209961	5360.944336	1.686805	2.608843	2008.389648	54992.289062	280.746674	206.456314	166.207352	99.453659	47.119530	264.294922	370.159668	191.725296	1.136586	0.000000	4.195352	3.729241	0.227065	0.416448	3.302848	4.740302	2.448315	2.314828	2.220650	1.997621	1.673201	2.422089	2.568389	2.282679	0.055602	0.000000	569246.000000		1
14460.375977	3693.276611	2.978892	2.578006	1078.753540	26920.523438	115.452095	111.477158	73.772285	38.309288	25.277407	97.554077	122.236320	125.983063	1.275252	99998.000000	4.160180	3.567412	0.474055	0.411284	3.032922	4.430083	2.062402	2.047186	1.867893	1.583304	1.402732	1.989245	2.087200	2.100312	0.105596	4.999991	569490.000000		1
27195.658203	4506.125488	3.540132	2.525582	2067.036133	49075.574219	283.969177	208.516251	137.679688	87.470253	58.618790	185.141510	266.197571	226.232330	0.950250	0.000000	4.434500	3.653803	0.549019	0.402361	3.315348	4.690866	2.453271	2.319140	2.138870	1.941860	1.768037	2.267504	2.425204	2.354555	0.000000	0.000000	569877.000000		1
21327.593750	6031.903809	3.065236	4.055117	3166.315186	69232.265625	479.000214	321.091217	210.224640	102.984543	76.920776	344.095917	438.843781	278.859406	0.014087	0.000000	4.328942	3.780454	0.486464	0.608003	3.500554	4.840309	2.680336	2.506629	2.322684	2.012772	1.886044	2.536680	2.642310	2.445385	0.000000	0.000000	571063.000000		1
26293.619141	7831.484375	2.152450	3.863925	3557.114258	89618.195312	462.613251	362.188202	284.003082	131.210007	95.346115	438.461395	653.583008	385.368652	3.014703	0.000000	4.419850	3.893844	0.332933	0.587029	3.551098	4.952396	2.665218	2.558934	2.453323	2.117967	1.979303	2.641931	2.815301	2.585876	0.479245	0.000000	571638.000000		1
12100.446289	5996.015625	2.667434	2.127780	1905.645752	46009.203125	274.915314	194.812119	150.141068	116.269287	45.432724	178.696487	246.144028	195.203751	1.548596	0.000000	4.082801	3.777863	0.426094	0.327927	3.280042	4.662845	2.439199	2.289616	2.176500	2.065465	1.657369	2.252116	2.391189	2.290488	0.189938	0.000000	571841.000000		1
13607.111328	3827.391602	2.053770	3.281098	1588.122314	36522.332031	211.599991	163.906876	119.183418	71.311462	36.554638	139.995575	179.131302	131.626312	0.323435	0.000000	4.133766	3.582903	0.312552	0.516019	3.200884	4.562559	2.325516	2.214597	2.076216	1.853159	1.562943	2.146114	2.253171	2.119343	0.000000	0.000000	571933.000000		1
7874.499512	3343.944580	2.035268	2.109277	1932.511230	47851.898438	280.139160	195.169830	146.502258	93.794998	34.312759	200.196320	286.972717	119.501045	0.589806	99998.000000	3.896223	3.524259	0.308622	0.324134	3.286122	4.679899	2.447374	2.290413	2.165844	1.972180	1.535456	2.301456	2.457841	2.077372	0.000000	4.999991	572742.000000		1
16313.588867	14117.874023	4.008861	6.876738	5252.094238	99998.000000	770.052734	536.218994	356.193420	158.824875	118.168869	534.371826	735.379150	341.009094	3.600957	99998.000000	4.212550	4.149769	0.603021	0.837382	3.720333	4.999991	2.886520	2.729342	2.551686	2.200918	2.072503	2.727844	2.866511	2.532766	0.556418	4.999991	572939.000000		1
23255.945312	8978.367188	3.194753	3.870092	4701.548340	99998.000000	656.953552	484.350525	320.200012	157.554382	123.207695	486.222351	676.806641	325.719910	1.872630	0.000000	4.366534	3.953197	0.504437	0.587721	3.672241	4.999991	2.817535	2.685160	2.505421	2.197430	2.090638	2.686835	2.830465	2.512844	0.272452	0.000000	573138.000000		1
35290.312500	16921.298828	4.320318	2.874044	3982.297119	87561.093750	579.755249	406.325745	245.767807	122.498436	76.165260	391.289429	510.099731	245.986755	2.461682	99998.000000	4.547656	4.228434	0.635516	0.458493	3.600134	4.942311	2.763245	2.608874	2.390525	2.088130	1.881757	2.592498	2.707655	2.390912	0.391232	4.999991	573497.000000		1
12542.126953	3202.619873	2.840123	3.148497	1090.151001	20113.470703	168.384476	110.003128	113.074532	25.212648	36.659485	105.069145	136.375259	60.977852	0.153209	0.000000	4.098371	3.505505	0.453337	0.498103	3.037487	4.303487	2.226302	2.041405	2.053365	1.401618	1.564186	2.021475	2.134736	1.785172	0.000000	0.000000	574315.000000		1
10027.106445	5822.277832	4.730455	4.628692	1696.790283	39584.410156	247.309677	174.860321	89.968079	61.927643	34.577961	170.916214	229.303726	99.148369	0.923554	99998.000000	4.001175	3.765093	0.674903	0.665458	3.229628	4.597524	2.393241	2.242691	1.954088	1.791885	1.538799	2.232783	2.360411	1.996286	0.000000	4.999991	574382.000000		1
20934.238281	4335.098145	4.292564	4.169215	2265.480957	46422.691406	288.656464	230.355286	110.496529	47.332306	44.982498	227.912964	316.101715	179.643204	0.940424	99998.000000	4.320857	3.636999	0.632717	0.620054	3.355160	4.666730	2.460381	2.362398	2.043349	1.675158	1.653044	2.357769	2.499827	2.254411	0.000000	4.999991	575603.000000		1
15567.243164	4699.531738	2.778449	2.639680	1398.543335	29226.529297	188.293091	143.726898	97.270370	38.592991	30.316236	157.609894	208.608765	168.199448	0.681452	99998.000000	4.192212	3.672055	0.443802	0.421551	3.145676	4.465777	2.274834	2.157538	1.987981	1.586508	1.481675	2.197583	2.319333	2.225825	0.000000	4.999991	576203.000000		1
15796.839844	8908.104492	3.879343	2.300469	4901.676758	99998.000000	594.859375	501.841492	357.522491	173.867355	147.168350	400.346375	570.158630	362.900543	0.991728	99998.000000	4.198570	3.949785	0.588758	0.361816	3.690345	4.999991	2.774414	2.700567	2.553303	2.240218	2.167814	2.602436	2.755996	2.559788	0.000000	4.999991	576376.000000		1
108.405754	4.551599	0.521152	0.080177	82.027451	6014.400879	0.000000	0.755516	0.000000	3.860841	0.000000	0.000000	0.000000	17.349113	10.069407	0.000000	2.035052	0.658164	0.000000	0.000000	1.913959	3.779192	0.000000	0.000000	0.000000	0.586682	0.000000	0.000000	0.000000	1.239277	1.003004	0.000000	576399.000000		0
15310.522461	3424.701660	3.675817	5.819015	1497.935303	30230.240234	211.451965	150.310684	94.442581	41.895676	39.419434	117.160484	157.773331	160.366745	0.491944	0.000000	4.184990	3.534623	0.565354	0.764849	3.175493	4.480442	2.325212	2.176990	1.975168	1.622169	1.595710	2.068781	2.198034	2.205114	0.000000	0.000000	577088.000000		1
23945.884766	8593.932617	2.300469	2.781532	2223.113525	57772.058594	318.799988	224.015121	206.055420	86.736320	60.166828	267.927551	373.166321	275.809601	0.494240	0.000000	4.379231	3.934192	0.361816	0.444284	3.346962	4.761718	2.503518	2.350277	2.313984	1.938201	1.779357	2.428017	2.571903	2.440609	0.000000	0.000000	577355.000000		1
26557.324219	4487.943848	2.571838	2.957305	2626.130371	81477.187500	378.124969	269.173401	262.185638	110.737061	77.546776	389.645813	559.914429	280.318024	1.756027	0.000000	4.424184	3.652047	0.410244	0.470896	3.419316	4.911036	2.577635	2.430032	2.418609	2.044293	1.889564	2.590670	2.748122	2.447651	0.244531	0.000000	577461.000000		1
21114.837891	2204.790039	3.003561	3.675817	1635.146362	42164.589844	250.689453	164.178253	122.970253	63.901234	28.293303	185.391296	236.707779	102.750175	2.450147	99998.000000	4.324588	3.343367	0.477637	0.565354	3.213557	4.624948	2.399136	2.215316	2.089800	1.805509	1.451684	2.268089	2.374213	2.011783	0.389192	4.999991	577736.000000		1
132.810455	10.944189	1.742312	1.689889	117.752563	2166.887695	0.000000	8.039307	39.465687	34.186329	0.888117	0.000000	0.000000	19.372047	1.359572	90426.382812	2.123232	1.039184	0.241126	0.227858	2.070970	3.335836	0.000000	0.905219	1.596220	1.533852	0.000000	0.000000	0.000000	1.287176	0.133402	4.956295	577753.000000		0
19469.740234	4007.081055	1.739229	1.628214	1334.549561	34514.257812	189.881210	133.343948	88.534142	52.805943	41.827831	136.140900	177.271805	141.870483	1.495125	99998.000000	4.289360	3.602828	0.240357	0.211711	3.125335	4.537999	2.278482	2.124973	1.947111	1.722683	1.621465	2.133989	2.248640	2.151892	0.174677	4.999991	579914.000000		1
17890.945312	8136.848633	1.985928	3.564802	4152.858398	97116.656250	444.776886	423.721130	340.783966	154.902359	144.232635	390.154633	536.114136	320.900024	2.724863	99998.000000	4.252633	3.910456	0.297963	0.552035	3.618347	4.987294	2.648142	2.627080	2.532479	2.190058	2.159064	2.591237	2.729257	2.506370	0.435345	4.999991	581235.000000		1
32705.220703	17419.929688	3.287266	2.818537	5143.374023	99998.000000	592.435547	525.651001	425.454193	257.387329	182.726944	568.789429	727.916504	336.059692	3.749581	0.000000	4.514617	4.241046	0.516835	0.450024	3.711248	4.999991	2.772641	2.720697	2.628853	2.410587	2.261803	2.754951	2.862082	2.526417	0.573983	0.000000	583180.000000		1
17921.646484	3466.153076	3.392113	2.972724	1304.594238	34066.125000	179.368744	131.663315	79.353851	47.782532	36.412788	165.060196	200.002045	99.654099	0.853659	0.000000	4.253378	3.539848	0.530470	0.473155	3.115475	4.532323	2.253747	2.119465	1.899568	1.679269	1.561254	2.217642	2.301034	1.998495	0.000000	0.000000	583749.000000		1
113.241051	11.234060	0.363881	0.000000	33.094685	2722.534180	2.938803	0.992964	0.000000	8.720813	5.837517	0.000000	0.000000	0.000000	3.213921	0.000000	2.054004	1.050537	0.000000	0.000000	1.519758	3.434973	0.468170	0.000000	0.000000	0.940557	0.766228	0.000000	0.000000	0.000000	0.507035	0.000000	583767.000000		0
31696.869141	7495.603516	2.189455	2.423819	2781.362793	73186.750000	377.067230	282.313202	184.543259	123.010338	72.998260	347.031616	407.861450	291.835785	0.895392	99998.000000	4.501016	3.874807	0.340336	0.384500	3.444258	4.864432	2.576419	2.450731	2.266098	2.089942	1.863312	2.540369	2.610513	2.465138	0.000000	4.999991	584340.000000		1
106.059029	11.634946	2.726025	1.646716	4.274062	8826.264648	0.000000	0.000000	0.000000	0.000000	2.812370	0.000000	4.354239	3.379778	1.647125	73065.132812	2.025548	1.065764	0.435530	0.216619	0.630841	3.945777	0.000000	0.000000	0.000000	0.000000	0.449072	0.000000	0.638912	0.528888	0.216727	4.863710	584356.000000		0
30038.507812	11343.973633	2.186371	3.537048	3807.331787	87465.601562	584.609009	384.893768	234.046524	126.550468	78.101852	363.190430	535.938354	338.946075	3.961702	99998.000000	4.477678	4.054765	0.339724	0.548641	3.580621	4.941837	2.766865	2.585341	2.369302	2.102264	1.892661	2.560134	2.729115	2.530131	0.597882	4.999991	585073.000000		1
21245.582031	18912.554688	2.664350	4.434416	5013.314453	85244.046875	621.465881	513.908142	221.434021	125.024017	82.773712	345.233795	443.386139	236.362411	3.306236	0.000000	4.327269	4.276750	0.425591	0.646836	3.700125	4.930664	2.793417	2.710886	2.345244	2.096993	1.917892	2.538113	2.646782	2.373578	0.519334	0.000000	585858.000000		1
16567.287109	3786.294678	2.553336	2.642764	1093.333374	32942.238281	145.897842	106.145370	89.268066	64.564240	30.954569	102.151932	119.282097	80.911140	0.110255	0.000000	4.219252	3.578214	0.407108	0.422058	3.038753	4.517753	2.164049	2.025901	1.950696	1.809992	1.490725	2.009247	2.076575	1.908008	0.000000	0.000000	585913.000000		1
14128.549805	11979.396484	1.686805	3.934851	4994.962891	99998.000000	551.835022	509.624847	362.339294	172.889816	153.890900	435.201874	652.697998	308.836426	1.137408	0.000000	4.150097	4.078435	0.227065	0.594928	3.698532	4.999991	2.741809	2.707251	2.559115	2.237769	2.187213	2.638691	2.814712	2.489728	0.055916	0.000000	586158.000000		1
33701.460938	5787.311035	3.681984	2.682853	3263.076660	77638.640625	441.181244	336.041168	243.677032	83.618660	78.034012	358.225586	444.335907	261.784760	2.352594	0.000000	4.527649	3.762477	0.566082	0.428597	3.513627	4.890078	2.644617	2.526392	2.386815	1.922303	1.892284	2.554157	2.647712	2.417944	0.371547	0.000000	587959.000000		1
27635.332031	6252.927734	3.774496	2.318972	4493.926270	99998.000000	605.205322	459.819366	303.791443	158.183456	109.873611	452.165527	641.106201	295.409851	1.913359	0.000000	4.441465	3.796083	0.576859	0.365295	3.652626	4.999991	2.781903	2.662587	2.482576	2.199161	2.040893	2.655298	2.806930	2.470425	0.281796	0.000000	588230.000000		1
48340.187500	9259.714844	2.978892	4.230890	5013.391113	99998.000000	767.274292	512.421814	322.744110	135.999054	121.709000	567.599121	671.823303	367.785187	1.733043	99998.000000	4.684309	3.966598	0.474055	0.626432	3.700132	4.999991	2.884951	2.709628	2.508858	2.133536	2.085323	2.754042	2.827255	2.565594	0.238809	4.999991	588329.000000		1
13597.989258	5214.753418	1.948923	3.836171	2745.760986	61645.195312	406.609467	281.286316	154.745087	91.537704	54.761032	274.949219	360.248535	179.911484	1.398204	0.000000	4.133475	3.717234	0.289795	0.583898	3.438663	4.789899	2.609178	2.449149	2.189617	1.961600	1.738472	2.439252	2.556602	2.255059	0.145571	0.000000	588668.000000		1
32426.857422	14014.084961	5.461301	5.103588	5393.545410	99998.000000	792.465332	549.343384	336.038086	103.003044	101.818886	574.260010	774.271301	478.340302	3.872583	0.000000	4.510905	4.146565	0.737296	0.707876	3.731874	4.999991	2.898980	2.739844	2.526388	2.012850	2.007828	2.759109	2.888893	2.679737	0.588001	0.000000	588939.000000		1
34565.542969	11479.667969	5.001824	3.731324	6864.818848	99998.000000	884.320679	697.603394	441.970703	263.749084	179.004868	627.815308	818.738831	469.548553	3.204175	99998.000000	4.538643	4.059929	0.699128	0.571863	3.836629	4.999991	2.946610	2.843609	2.645393	2.421191	2.252865	2.797832	2.913145	2.671680	0.505716	4.999991	589360.000000		1
12764.248047	6274.069824	3.441453	3.293433	2926.591309	64253.890625	427.939667	295.206299	183.732239	103.940498	69.171341	309.474762	427.871826	204.485794	0.607699	0.000000	4.105995	3.797549	0.536742	0.517649	3.466362	4.807899	2.631382	2.470126	2.264185	2.016785	1.839926	2.490625	2.631314	2.310663	0.000000	0.000000	589419.000000		1
15937.536133	2980.652344	2.479326	2.778449	1629.706543	45965.777344	205.941330	166.339951	149.123444	87.874222	39.851154	229.942062	312.015778	202.564636	0.975780	99998.000000	4.202421	3.474311	0.394334	0.443802	3.212109	4.662435	2.313744	2.220997	2.173546	1.943861	1.600441	2.361619	2.494177	2.306564	0.000000	4.999991	589658.000000		1
14227.692383	5245.960938	2.380646	2.793867	1517.122314	28403.820312	211.461212	155.685638	117.397934	82.829224	43.308025	127.188805	171.351028	93.461952	0.729885	99998.000000	4.153134	3.719825	0.376695	0.446206	3.181020	4.453377	2.325231	2.192249	2.069660	1.918184	1.636568	2.104449	2.233887	1.970635	0.000000	4.999991	589800.000000		1
35688.335938	10142.589844	2.633513	2.189455	6303.717285	99998.000000	893.537964	645.836670	394.388611	176.611893	166.743927	630.106506	835.656189	492.090698	3.914094	0.000000	4.552526	4.006149	0.420535	0.340336	3.799597	4.999991	2.951113	2.810123	2.595924	2.247020	2.222050	2.799414	2.922028	2.692045	0.592631	0.000000	592482.000000		1
18135.093750	7184.846191	3.256428	4.847637	3793.519775	81702.515625	498.507965	387.804810	231.958832	129.165482	104.982803	275.226776	434.356934	259.829651	0.308324	0.000000	4.258520	3.856417	0.512742	0.685530	3.579042	4.912235	2.697672	2.588613	2.365411	2.111146	2.021118	2.439691	2.637847	2.414689	0.000000	0.000000	593281.000000		1
18365.162109	3441.070068	3.922516	3.515462	1310.860352	31583.658203	172.501266	133.763336	61.505169	53.879082	29.616226	114.486885	140.356369	90.914787	1.283863	0.000000	4.263995	3.536694	0.593565	0.545982	3.117556	4.499463	2.236792	2.126337	1.788912	1.731420	1.471530	2.058756	2.147232	1.958634	0.108519	0.000000	593430.000000		1
113.407578	2.352893	1.483278	0.117182	38.266113	1717.263184	0.348462	0.000000	7.037092	6.543694	0.000000	0.046256	0.000000	2.368311	1.017884	0.000000	2.054642	0.371602	0.171223	0.000000	1.582814	3.234837	0.000000	0.000000	0.847393	0.815823	0.000000	0.000000	0.000000	0.374439	0.007698	0.000000	593452.000000		0
16713.408203	4705.008301	2.639680	1.890332	1613.785278	31204.398438	203.116623	164.693237	97.359802	59.337299	25.305161	130.701187	185.773666	144.041443	1.085173	0.000000	4.223065	3.672560	0.421551	0.276538	3.207846	4.494216	2.307745	2.216676	1.988380	1.773328	1.403209	2.116280	2.268984	2.158488	0.035499	0.000000	594010.000000		1
9289.543945	4355.201172	3.133079	3.715905	1657.743896	44139.093750	242.779663	168.939545	109.901367	65.683632	39.965256	179.652451	246.128601	156.629257	2.474629	99998.000000	3.967994	3.639008	0.495971	0.570065	3.219517	4.644824	2.385212	2.227731	2.041003	1.817457	1.601683	2.254433	2.391162	2.194873	0.393510	4.999991	595086.000000		1
16517.462891	2976.221191	2.972724	3.182418	855.052917	30457.000000	117.912918	84.108971	74.907097	39.157314	30.257645	141.935242	189.245956	115.223900	0.380099	0.000000	4.217943	3.473665	0.473155	0.502757	2.931993	4.483687	2.071561	1.924842	1.874523	1.592813	1.480835	2.152090	2.277027	2.061543	0.000000	0.000000	598289.000000		1
23506.203125	8239.965820	2.510163	3.675817	2817.889648	55860.078125	411.009949	289.294769	142.829529	63.864231	49.389160	259.003204	336.972473	176.312759	1.529295	0.000000	4.371182	3.915926	0.399702	0.565354	3.449924	4.747101	2.613852	2.461341	2.154818	1.805258	1.693632	2.413305	2.527594	2.246284	0.184491	0.000000	598884.000000		1
10974.042969	6107.298340	2.420735	2.016765	1665.965210	44287.968750	244.201279	169.969513	126.605980	69.162094	57.875610	222.519501	316.006134	164.616135	2.744245	99998.000000	4.040367	3.785849	0.383947	0.304655	3.221666	4.646286	2.387748	2.230371	2.102454	1.839868	1.762496	2.347368	2.499696	2.216472	0.438423	4.999991	599037.000000		1
22986.505859	5375.070801	2.059937	3.296517	2945.938721	71672.531250	433.209778	301.540314	193.541611	88.241188	59.950966	327.360443	474.735413	329.512909	1.302335	0.000000	4.361473	3.730384	0.313854	0.518055	3.469224	4.855353	2.636698	2.479345	2.286774	1.945671	1.777796	2.515026	2.676452	2.517872	0.114723	0.000000	599320.000000		1
18829.884766	5116.147461	3.450704	4.304899	1796.265503	44087.980469	241.675690	182.896545	137.349731	80.402321	44.942410	185.967957	279.411407	150.326096	1.437944	0.000000	4.274848	3.708943	0.537908	0.633963	3.254370	4.644320	2.383233	2.262206	2.137828	1.905269	1.652656	2.269438	2.446244	2.177034	0.157742	0.000000	600931.000000		1
55282.929688	32146.470703	4.431333	4.798297	10537.410156	99998.000000	1198.192871	1081.846436	836.550476	410.494965	407.090515	1228.925415	1670.233032	1074.053833	1.979216	0.000000	4.742591	4.507133	0.646534	0.681087	4.022734	4.999991	3.078527	3.034166	2.922492	2.613308	2.609691	3.089525	3.222777	3.031026	0.296493	0.000000	601053.000000		1
23939.748047	14193.166992	3.133079	1.831741	4664.500000	98265.984375	724.061829	476.163177	297.685638	157.042480	95.046997	477.307251	677.448059	380.302094	1.149418	0.000000	4.379119	4.152079	0.495971	0.262864	3.668805	4.992403	2.859776	2.677756	2.473758	2.196017	1.977938	2.678798	2.830876	2.580129	0.060478	0.000000	602097.000000		1
19866.080078	4104.992676	1.356845	0.814107	1442.807373	40370.238281	230.213440	147.852936	136.103897	90.541656	49.194885	228.480377	331.656097	153.212479	2.983080	99998.000000	4.298112	3.613312	0.132530	0.000000	3.159208	4.606061	2.362131	2.169830	2.133871	1.956848	1.691920	2.358849	2.520688	2.185294	0.474665	4.999991	602362.000000		1
35730.980469	13180.732422	2.923384	1.338343	7005.656250	99998.000000	1056.726318	716.808899	450.019257	207.930344	135.237366	703.518005	925.787720	493.052826	3.348778	99998.000000	4.553045	4.119939	0.465886	0.126567	3.845449	4.999991	3.023962	2.855403	2.653231	2.317918	2.131097	2.847275	2.966511	2.692894	0.524886	4.999991	602925.000000		1
16365.488281	3911.907715	3.546299	3.984190	841.139099	19134.388672	96.187981	83.920868	58.236404	29.955439	16.997568	86.085648	99.802124	103.989838	0.089884	0.000000	4.213929	3.592389	0.549775	0.600340	2.924868	4.281815	1.983121	1.923870	1.765195	1.476476	1.230387	1.934931	1.999140	2.016991	0.000000	0.000000	603118.000000		1
107.813675	10.256516	1.214993	0.709260	7.289958	2841.344482	0.000000	0.000000	3.062153	0.000000	0.000000	0.000000	13.614707	8.125651	1.313004	99998.000000	2.032674	1.011000	0.084574	0.000000	0.862725	3.453524	0.000000	0.000000	0.486027	0.000000	0.000000	0.000000	1.134008	0.909858	0.118266	4.999991	603141.000000		0
13086.576172	7023.800781	3.151581	4.829135	1582.377319	46465.308594	212.139633	161.217865	119.837173	75.181549	36.890766	190.815582	220.274536	137.115356	1.067880	0.000000	4.116826	3.846572	0.498528	0.683869	3.199310	4.667129	2.326622	2.207413	2.078592	1.876111	1.566918	2.280614	2.342964	2.137086	0.028522	0.000000	603725.000000		1
36393.132812	13516.499023	3.978023	4.946317	6350.654785	99998.000000	901.999756	650.761414	358.937927	218.270111	153.434509	647.461792	866.169800	509.988708	3.529083	0.000000	4.561019	4.130864	0.599667	0.694282	3.802819	4.999991	2.955206	2.813422	2.555019	2.338994	2.185923	2.811214	2.937603	2.707561	0.547662	0.000000	604467.000000		1
29238.648438	10014.164062	3.836171	4.258643	3931.066895	99412.703125	570.133972	401.934509	248.111450	117.354759	103.046211	461.678864	599.034729	425.108795	0.725695	0.000000	4.465957	4.000615	0.583898	0.629271	3.594510	4.997442	2.755977	2.604155	2.394647	2.069501	2.013032	2.664340	2.777452	2.628500	0.000000	0.000000	605395.000000		1
20847.763672	8178.216797	2.744528	2.130863	4222.486328	99998.000000	637.587646	431.661743	285.985931	147.852936	88.993614	428.621185	577.396179	246.356812	2.287905	99998.000000	4.319059	3.912659	0.438468	0.328556	3.625568	4.999991	2.804540	2.635144	2.456345	2.169830	1.949359	2.632074	2.761474	2.391565	0.359438	4.999991	605693.000000		1
105.306595	8.622133	0.555073	0.385467	0.000000	5140.540039	0.000000	0.000000	6.247655	2.738360	0.000000	1.433939	0.000000	8.323010	2.115127	55703.886719	2.022455	0.935615	0.000000	0.000000	0.000000	3.711009	0.000000	0.000000	0.795717	0.437491	0.000000	0.156531	0.000000	0.920280	0.325336	4.745885	605710.000000		0
16411.583984	3415.789551	3.126911	2.442321	1268.967773	33168.687500	174.727722	130.479156	86.381691	83.560066	39.037048	110.996094	138.126831	149.061768	0.580034	0.000000	4.215150	3.533491	0.495116	0.387803	3.103451	4.520728	2.242362	2.115541	1.936422	1.921999	1.591477	2.045308	2.140278	2.173366	0.000000	0.000000	606612.000000		1
28708.472656	4308.587402	2.500912	3.796082	2080.021973	50986.140625	280.077484	212.466522	154.153015	59.571667	48.997524	195.780411	233.599380	206.511810	2.061591	99998.000000	4.458010	3.634335	0.398098	0.579336	3.318068	4.707452	2.447278	2.327291	2.187952	1.775040	1.690174	2.291769	2.368472	2.314945	0.314203	4.999991	606669.000000		1
14709.125000	4083.221680	3.546299	3.487709	1448.095947	35559.984375	182.141022	148.389511	113.617271	71.918953	21.672516	116.997047	177.015854	102.626823	0.711817	99998.000000	4.167587	3.611003	0.549775	0.542540	3.160797	4.550961	2.260408	2.171403	2.055444	1.856843	1.335909	2.068175	2.248012	2.011261	0.000000	4.999991	607369.000000		1
20505.320312	9212.641602	2.904882	4.304899	2025.057373	57758.191406	294.882507	206.092422	165.353149	96.971252	61.098114	291.246796	386.238281	219.981583	0.424032	0.000000	4.311867	3.964384	0.463128	0.633963	3.306437	4.761613	2.469649	2.314062	2.218412	1.986643	1.786028	2.464261	2.586855	2.342386	0.000000	0.000000	608057.000000		1
17945.617188	2812.486816	3.071404	1.850243	1295.117798	37771.542969	207.911835	132.647018	58.550949	37.165218	35.444492	161.405975	198.987488	117.996178	1.131211	99998.000000	4.253958	3.449090	0.487337	0.267229	3.112309	4.577165	2.317879	2.122698	1.767534	1.570137	1.549549	2.207920	2.298826	2.071868	0.053543	4.999991	608263.000000		1
15752.077148	5184.507812	3.971855	5.606237	1757.490601	42674.042969	247.442276	180.315460	93.693237	54.338562	43.742836	149.323883	228.964523	155.975510	1.794018	0.000000	4.197338	3.714708	0.598993	0.748671	3.244893	4.630164	2.393474	2.256033	1.971708	1.735108	1.640907	2.174129	2.359768	2.193056	0.253827	0.000000	609378.000000		1
12880.215820	4495.671875	2.803118	3.373610	2655.484619	55615.667969	331.181213	271.415253	190.353027	95.117920	57.968121	246.951965	291.613770	169.124573	1.169376	99998.000000	4.109923	3.652795	0.447641	0.528095	3.424144	4.745197	2.520066	2.433634	2.279560	1.978262	1.763189	2.392612	2.464808	2.228207	0.067954	4.999991	610091.000000		1
21354.193359	8090.111328	2.682853	3.231758	4534.270996	96334.101562	696.635071	465.891235	273.885345	123.559242	111.822533	490.925049	623.254456	423.946228	3.692235	99998.000000	4.329483	3.907954	0.428597	0.509439	3.656507	4.983780	2.843005	2.668285	2.437569	2.091875	2.048529	2.691015	2.794665	2.627311	0.567289	4.999991	610422.000000		1
104.985886	13.691800	0.000000	1.029969	8.856498	4207.388184	0.000000	0.000000	0.000000	0.000000	0.000000	0.000000	2.103110	3.712821	8.198371	0.000000	2.021131	1.136461	0.000000	0.012824	0.947262	3.624012	0.000000	0.000000	0.000000	0.000000	0.000000	0.000000	0.322862	0.569704	0.913728	0.000000	610443.000000		0
12887.893555	5243.854492	3.077571	3.712821	766.161072	29506.365234	111.628258	75.964821	74.974937	49.669781	31.784096	154.421295	218.803604	102.043999	1.235090	0.000000	4.110182	3.719651	0.488208	0.569704	2.884320	4.469916	2.047774	1.880612	1.874916	1.696092	1.502210	2.188707	2.340055	2.008787	0.091699	0.000000	611806.000000		1
17633.355469	3424.775635	2.349809	1.662135	1279.878052	31816.412109	174.333008	130.935547	94.118790	72.803986	30.165133	148.771896	181.462601	142.789444	2.539235	99998.000000	4.246335	3.534632	0.371033	0.220666	3.107169	4.502651	2.241380	2.117058	1.973676	1.862155	1.479505	2.172521	2.258787	2.154696	0.404703	4.999991	613097.000000		1
29917.345703	4161.558105	1.770066	2.670518	1771.839233	42883.875000	248.253311	181.474945	114.289528	114.733582	42.601852	161.939453	237.435547	149.101852	1.372681	99998.000000	4.475923	3.619256	0.247989	0.426595	3.248424	4.632294	2.394895	2.258817	2.058007	2.059690	1.629429	2.209353	2.375546	2.173483	0.137570	4.999991	614269.000000		1
13454.919922	5067.060547	2.275799	3.718989	1307.455933	37480.425781	192.095337	131.148331	97.418388	26.541739	26.399887	128.931122	183.319016	91.226242	0.991507	0.000000	4.128881	3.704756	0.357134	0.570425	3.116427	4.573804	2.283517	2.117763	1.988641	1.423929	1.421602	2.110358	2.263207	1.960120	0.000000	0.000000	614578.000000		1
20243.572266	5432.896973	3.496960	2.528666	2577.542969	58824.488281	366.967987	264.692719	170.734283	87.208130	54.958393	264.439850	349.140900	193.094467	0.832990	99998.000000	4.306287	3.735031	0.543691	0.402891	3.411206	4.769558	2.564628	2.422742	2.232321	1.940557	1.740034	2.422327	2.543001	2.285770	0.000000	4.999991	614727.000000		1
14518.429688	4901.803223	3.678900	4.409747	2760.624512	59620.808594	400.503662	282.636993	146.394333	128.974289	54.150452	265.623993	329.812012	211.044907	2.815788	99998.000000	4.161920	3.690356	0.565718	0.644414	3.441007	4.775398	2.602607	2.451229	2.165524	2.110503	1.733602	2.424267	2.518266	2.324375	0.449600	4.999991	615761.000000		1
44195.871094	18100.355469	3.601807	2.621178	9102.598633	99998.000000	1287.942017	933.731445	591.609131	307.652283	239.063766	1082.725342	1361.908569	720.352112	6.202655	99998.000000	4.645382	4.257687	0.556520	0.418496	3.959165	4.999991	3.109896	2.970222	2.772035	2.488060	2.378514	3.034518	3.134148	2.857545	0.792578	4.999991	617031.000000		1
19186.167969	3203.443359	2.442321	2.756862	1444.944336	40890.230469	199.628906	146.736618	120.049950	66.155449	38.562153	201.759781	310.495483	143.985931	0.683382	0.000000	4.282988	3.505617	0.387803	0.440415	3.159851	4.611619	2.300223	2.166538	2.079362	1.820566	1.586161	2.304835	2.492055	2.158320	0.000000	0.000000	617131.000000		1
22549.537109	6235.988770	2.753779	1.655968	2900.139160	69729.226562	442.451752	294.669739	215.886383	112.997437	63.105629	324.995239	406.529266	298.669342	2.478213	99998.000000	4.353137	3.794905	0.439929	0.219052	3.462419	4.843415	2.645866	2.469336	2.334225	2.053069	1.800068	2.511877	2.609092	2.475191	0.394139	4.999991	618049.000000		1
26631.464844	6362.943359	3.737491	2.238794	3086.945801	69831.906250	427.979767	316.736969	218.760422	113.814629	58.486191	290.858246	388.677521	283.522034	1.447800	99998.000000	4.425395	3.803658	0.572580	0.350014	3.489529	4.844054	2.631423	2.500699	2.339969	2.056198	1.767053	2.463681	2.589589	2.452587	0.160708	4.999991	618457.000000		1
9849.603516	3600.107666	3.213256	2.713690	729.029785	20960.462891	87.488754	74.191673	77.198318	102.694672	20.176903	96.847900	123.216949	87.639854	3.456457	0.000000	3.993419	3.556315	0.506945	0.433560	2.862745	4.321401	1.941952	1.870355	1.887608	2.011548	1.304855	1.986090	2.090670	1.942702	0.538631	0.000000	618993.000000		1
13711.924805	3677.768555	2.214124	1.344510	793.430542	22979.001953	132.776535	80.695274	62.208263	43.573227	19.794519	102.629906	175.208786	93.045647	1.848793	0.000000	4.137098	3.565584	0.345202	0.128564	2.899509	4.361331	2.123121	1.906848	1.793848	1.639220	1.296545	2.011274	2.243556	1.968696	0.266888	0.000000	619214.000000		1
16862.958984	3013.824219	4.545431	0.807940	984.511353	25466.431641	134.333832	98.944839	64.197273	71.280624	17.040741	96.727631	104.510986	83.908531	2.933661	0.000000	4.226934	3.479118	0.657575	0.000000	2.993221	4.405968	2.128186	1.995393	1.807517	1.852972	1.231488	1.985551	2.019162	1.923806	0.467410	0.000000	619730.000000		1
16803.304688	1977.219238	3.059069	4.804465	1346.033447	28603.703125	180.796524	135.752350	88.922691	56.669868	25.197229	112.759995	165.001602	121.539398	0.406429	0.000000	4.225395	3.296055	0.485589	0.681645	3.129056	4.456422	2.257190	2.132747	1.949013	1.753352	1.401353	2.052155	2.217488	2.084717	0.000000	0.000000	620952.000000		1
26866.771484	12538.642578	3.577137	2.331306	5022.839844	99998.000000	747.448914	514.410767	344.148315	165.960648	123.349548	563.593323	773.346191	411.265900	3.302567	99998.000000	4.429215	4.098250	0.553536	0.367599	3.700949	4.999991	2.873581	2.711310	2.536746	2.220005	2.091138	2.750966	2.888374	2.614123	0.518852	4.999991	622710.000000		1
45434.664062	10029.268555	1.918085	4.983322	4754.070312	99998.000000	549.571594	485.254059	408.798920	198.056198	165.800293	475.580353	654.298462	385.997742	3.744369	99998.000000	4.657387	4.001269	0.282868	0.697519	3.677066	4.999991	2.740024	2.685969	2.611510	2.296788	2.219585	2.677224	2.815776	2.586585	0.573379	4.999991	623592.000000		1
22086.667969	16545.097656	4.076703	4.372742	6899.495605	99998.000000	909.705994	707.233887	516.285706	259.367096	173.084091	655.849548	876.491089	463.899170	3.475944	99998.000000	4.344130	4.218669	0.610309	0.640754	3.838817	4.999991	2.958901	2.849563	2.712890	2.413915	2.238257	2.816804	2.942748	2.666424	0.541073	4.999991	623682.000000		1
13366.012695	1111.903687	2.408400	1.415436	1053.873901	21482.058594	120.623528	107.274017	47.834957	52.620918	21.817451	86.394028	107.918518	100.452789	1.197514	0.000000	4.126002	3.046067	0.381729	0.150890	3.022789	4.332076	2.081432	2.030494	1.679745	1.721158	1.338804	1.936484	2.033096	2.001962	0.078281	0.000000	625676.000000		1
28037.812500	18558.988281	3.262596	6.577615	7553.886230	99998.000000	1106.257324	773.916687	466.199615	221.582047	143.304428	723.913818	957.886353	501.971008	2.704681	0.000000	4.447744	4.268554	0.513563	0.818068	3.878170	4.999991	3.043856	2.888694	2.668572	2.345535	2.156260	2.859687	2.981314	2.700679	0.432116	0.000000	627023.000000		1
16042.564453	5300.928223	3.250261	4.264811	2532.757812	66568.617188	289.035736	259.453430	213.265198	176.115402	85.037178	296.476807	433.564423	309.564209	1.825792	99998.000000	4.205274	3.724352	0.511918	0.629900	3.403594	4.823269	2.460952	2.414059	2.328920	2.245797	1.929609	2.471991	2.637054	2.490751	0.261451	4.999991	628354.000000		1
16595.050781	4695.963867	2.870961	2.985059	1302.919678	34631.722656	201.112183	129.470764	99.620178	50.604153	24.457132	109.454224	148.716385	102.124176	3.674540	0.000000	4.219979	3.671725	0.458027	0.474953	3.114918	4.539474	2.303438	2.112172	1.998347	1.704186	1.388406	2.039232	2.172359	2.009129	0.565203	0.000000	629370.000000		1
17997.574219	7065.125977	3.944102	4.872307	2488.876221	58142.917969	388.187195	253.310638	177.299561	62.050991	67.999527	262.481689	385.960754	197.932861	0.913524	0.000000	4.255214	3.849120	0.595948	0.687735	3.396003	4.764497	2.589041	2.403653	2.248708	1.792749	1.832506	2.419099	2.586543	2.296518	0.000000	0.000000	630076.000000		1
13388.409180	6140.223633	2.423819	2.793867	1816.735352	41106.121094	242.212265	182.844116	116.164436	72.523369	27.565540	178.813675	238.533356	95.515724	1.533274	99998.000000	4.126729	3.788184	0.384500	0.446206	3.259292	4.613906	2.384196	2.262081	2.065073	1.860478	1.440367	2.252401	2.377549	1.980075	0.185620	4.999991	630130.000000		1
118.384727	9.550339	1.387682	1.214993	106.074448	6424.618164	0.000000	7.061762	0.000000	2.966557	0.000000	0.000000	0.000000	3.185502	5.250854	0.000000	2.073296	0.980019	0.142290	0.084574	2.025611	3.807847	0.000000	0.848913	0.000000	0.472253	0.000000	0.000000	0.000000	0.503178	0.720230	0.000000	630148.000000		0
15818.272461	5499.851074	1.794736	3.256428	1872.600342	44308.703125	232.850037	189.249054	138.176163	115.455177	34.793823	178.295609	233.306427	181.881989	0.175637	0.000000	4.199159	3.740351	0.254001	0.512742	3.272445	4.646489	2.367076	2.277034	2.140433	2.062413	1.541502	2.251141	2.367927	2.259790	0.000000	0.000000	630893.000000		1
106.166954	10.136250	0.000000	0.641418	65.110062	892.794800	0.000000	2.978892	0.000000	0.000000	0.000000	0.000000	0.000000	12.316453	7.020218	0.000000	2.025989	1.005877	0.000000	0.000000	1.813648	2.950752	0.000000	0.474055	0.000000	0.000000	0.000000	0.000000	0.000000	1.090486	0.846351	0.000000	630910.000000		0
11827.368164	3930.897217	2.466991	2.578006	986.343079	26229.480469	156.280792	98.957176	50.024410	21.188370	30.763378	105.232582	151.010681	91.192322	0.153006	99998.000000	4.072888	3.594492	0.392168	0.411284	2.994028	4.418790	2.193906	1.995447	1.699182	1.326097	1.488034	2.022150	2.179008	1.959958	0.000000	4.999991	631520.000000		1
14580.037109	3220.394531	2.473158	3.092990	1000.858276	32821.714844	140.748001	102.432549	75.702705	52.842949	27.269503	128.064590	179.905319	119.692238	2.695117	0.000000	4.163759	3.507909	0.393252	0.490378	3.000373	4.516161	2.148442	2.010438	1.879111	1.722987	1.435677	2.107429	2.255044	2.078066	0.430578	0.000000	632388.000000		1
28530.904297	20947.763672	3.003561	2.568754	4997.032227	99998.000000	752.120789	511.530579	287.635742	114.520805	102.663834	509.970215	700.819702	424.340942	0.127337	0.000000	4.455316	4.321137	0.477637	0.409723	3.698712	4.999991	2.876288	2.708872	2.458843	2.058884	2.011417	2.707545	2.845606	2.627715	0.000000	0.000000	633058.000000		1
31833.218750	5258.625488	3.065236	2.318972	3129.180664	71412.132812	372.972046	322.713257	224.564026	139.579269	95.080917	322.639252	410.877350	234.065018	2.055202	0.000000	4.502881	3.720872	0.486464	0.365295	3.495431	4.853772	2.571676	2.508817	2.351340	2.144821	1.978093	2.508717	2.613712	2.369337	0.312854	0.000000	633362.000000		1
22860.130859	15766.780273	4.693450	3.552467	4212.402344	99998.000000	601.375305	431.825195	313.613159	125.576012	109.978462	523.800781	709.744080	398.039734	4.009283	99998.000000	4.359079	4.197743	0.671492	0.550530	3.624530	4.999991	2.779145	2.635308	2.496394	2.098907	2.041308	2.719166	2.851102	2.599926	0.603067	4.999991	635086.000000		1
36227.992188	5766.018066	1.952007	3.287266	2212.391357	51100.957031	323.055542	227.434982	122.735886	71.678421	58.002041	233.698059	333.457001	251.716339	2.088310	0.000000	4.559044	3.760876	0.290481	0.516835	3.344862	4.708429	2.509277	2.356857	2.088972	1.855388	1.763443	2.368655	2.523040	2.400911	0.319795	0.000000	636094.000000		1
25398.347656	8064.679688	4.434416	2.645848	1826.677368	47192.738281	272.164612	188.178986	139.264725	70.540527	47.187370	195.999344	270.983551	143.828659	0.905662	0.000000	4.404806	3.906587	0.646836	0.422565	3.261662	4.673875	2.434832	2.274571	2.143841	1.848439	1.673826	2.292255	2.432943	2.157845	0.000000	0.000000	636145.000000		1
35946.566406	8101.151367	2.568754	3.873176	3497.582764	95340.453125	529.681458	356.091644	259.792664	124.330177	100.070404	467.405365	587.544739	289.359528	2.793532	0.000000	4.555657	3.908547	0.409723	0.588067	3.543768	4.979277	2.724015	2.551562	2.414627	2.094577	2.000306	2.669694	2.769041	2.461438	0.446154	0.000000	637003.000000		1
19985.125000	14469.164062	2.331306	2.584173	4508.885742	99998.000000	643.166138	462.499146	304.870758	134.864227	98.889336	474.149506	662.319214	288.748962	2.409257	0.000000	4.300707	4.160443	0.367599	0.412322	3.654069	4.999991	2.808323	2.665111	2.484116	2.129897	1.995149	2.675915	2.821067	2.460521	0.381883	0.000000	637460.000000		1
20075.376953	6355.493164	4.206220	4.511510	2077.804688	56193.714844	311.155396	209.506134	145.947189	83.350372	41.759991	236.442581	320.394287	166.811768	0.020758	0.000000	4.302664	3.803149	0.623892	0.654322	3.317605	4.749688	2.492977	2.321197	2.164196	1.920907	1.620760	2.373726	2.505685	2.222227	0.000000	0.000000	638435.000000		1
13115.763672	4339.323242	2.701355	5.103588	1594.058594	36333.351562	230.043823	162.836823	107.283272	50.872437	37.365662	145.555557	211.908356	113.049866	0.685426	0.000000	4.117794	3.637422	0.431582	0.707876	3.202504	4.560306	2.361811	2.211753	2.030532	1.706483	1.572473	2.163029	2.326148	2.053270	0.000000	0.000000	639009.000000		1
26778.500000	7300.020508	3.836171	2.315888	2740.601807	68087.632812	418.256744	282.495148	204.248352	115.535355	59.602501	288.345001	379.555817	233.115234	2.439167	0.000000	4.427786	3.863324	0.583898	0.364717	3.437846	4.833068	2.621443	2.451011	2.310158	2.062715	1.775265	2.459913	2.579276	2.367571	0.387242	0.000000	640187.000000		1
12983.360352	4065.517822	1.652884	3.293433	1831.037720	45004.125000	252.246750	187.861359	121.977287	74.694321	44.368832	183.701401	251.858200	160.212570	0.519260	0.000000	4.113387	3.609116	0.218242	0.517649	3.262697	4.653252	2.401826	2.273838	2.086279	1.873288	1.647078	2.264112	2.401156	2.204697	0.000000	0.000000	640471.000000		1
11382.413086	3576.254883	2.599592	2.503996	844.660706	22447.349609	128.351379	86.754822	38.725590	45.053425	16.618269	109.216774	126.797173	51.920910	0.755970	0.000000	4.056234	3.553428	0.414905	0.398634	2.926682	4.351165	2.108401	1.938294	1.587998	1.653728	1.220586	2.038289	2.103110	1.715342	0.000000	0.000000	641066.000000		1
14210.368164	5413.401855	2.260381	3.922516	2688.825928	58785.269531	360.649414	274.465088	181.330002	70.956825	81.950356	227.129700	321.834381	177.342728	1.456581	99998.000000	4.152606	3.733470	0.354182	0.593565	3.429563	4.769269	2.557085	2.438487	2.258470	1.850994	1.913551	2.356274	2.507632	2.248813	0.163335	4.999991	641317.000000		1
23778.175781	5897.958496	1.683721	2.537917	2101.503174	65925.398438	331.856537	212.762558	202.157578	87.639854	59.778275	287.182434	381.332062	237.333786	1.352339	0.000000	4.376179	3.770702	0.226270	0.404477	3.322530	4.819053	2.520950	2.327895	2.305690	1.942702	1.776543	2.458158	2.581303	2.375360	0.131085	0.000000	642429.000000		1
28953.167969	9690.550781	2.519415	3.237926	4817.342773	99998.000000	731.250061	490.931213	287.638824	131.937759	102.235191	502.634003	635.083679	344.993286	2.914300	0.000000	4.461696	3.986348	0.401300	0.510267	3.682807	4.999991	2.864066	2.691021	2.458848	2.120369	2.009600	2.701252	2.802831	2.537811	0.464534	0.000000	642502.000000		1
19061.740234	8290.458984	4.798297	2.929552	4299.983887	99998.000000	547.160095	442.562775	391.175354	180.861282	123.257034	513.609009	678.493469	450.839508	3.497699	0.000000	4.280162	3.918579	0.681087	0.466801	3.633467	4.999991	2.738114	2.645975	2.592371	2.257346	2.090812	2.710633	2.831546	2.654022	0.543782	0.000000	642623.000000		1
28155.408203	7653.583496	2.201789	2.867877	2501.063232	62629.507812	387.265167	252.866577	180.466553	88.006821	61.764202	282.852844	331.560516	256.351196	1.323534	0.000000	4.449562	3.883865	0.342776	0.457561	3.398125	4.796779	2.588008	2.402891	2.256397	1.944516	1.790737	2.451560	2.520563	2.408835	0.121735	0.000000	642671.000000		1
36178.097656	17478.933594	2.692104	4.230890	5097.620605	99998.000000	716.938416	522.126282	301.845612	161.356628	130.065933	558.317078	775.023743	330.681641	3.521982	0.000000	4.558446	4.242515	0.430092	0.626432	3.707367	4.999991	2.855482	2.717776	2.479785	2.207787	2.114164	2.746881	2.889315	2.519410	0.546787	0.000000	642886.000000		1
29239.437500	9382.555664	4.656446	3.910181	3724.946777	99998.000000	487.526764	379.620575	353.828186	144.692108	113.521675	563.833862	749.641479	368.475952	4.290907	99998.000000	4.465969	3.972321	0.668055	0.592197	3.571120	4.999991	2.687999	2.579350	2.548792	2.160445	2.055079	2.751151	2.874854	2.566409	0.632549	4.999991	643352.000000		1
19530.146484	10514.069336	2.812370	3.626477	4196.512207	93895.414062	587.587891	429.826935	242.961609	134.864227	84.645546	421.306549	554.838623	327.964874	2.768873	99998.000000	4.290706	4.021771	0.449072	0.559485	3.622889	4.972644	2.769073	2.633294	2.385538	2.129897	1.927604	2.624598	2.744167	2.515827	0.442303	4.999991	643416.000000		1
17710.078125	3471.888916	3.509295	2.763030	1699.701294	43217.242188	237.250519	173.648407	121.018242	85.132774	44.600113	211.939194	249.144501	189.505005	1.834031	0.000000	4.248220	3.540566	0.545220	0.441386	3.230373	4.635657	2.375207	2.239671	2.082851	1.930097	1.649336	2.326211	2.396451	2.277621	0.263407	0.000000	644369.000000		1
28135.117188	5629.833984	1.831741	2.559503	2052.749268	57608.941406	274.973907	211.285446	141.990753	52.694927	54.286137	263.283447	385.359406	219.466599	1.045398	0.000000	4.449249	3.750496	0.262864	0.408156	3.312336	4.760490	2.439291	2.324870	2.152260	1.721769	1.734689	2.420424	2.585866	2.341368	0.019282	0.000000	644545.000000		1
11248.369141	6360.624512	2.503996	3.796082	2890.141602	70744.937500	395.794800	293.861786	161.254868	105.880173	57.369877	247.735229	347.235138	191.305908	2.450229	99998.000000	4.051090	3.803500	0.398634	0.579336	3.460919	4.849695	2.597470	2.468143	2.207513	2.024815	1.758684	2.393988	2.540624	2.281728	0.389207	4.999991	644590.000000		1
17629.302734	4478.883789	3.052901	3.231758	1566.613281	43144.039062	193.624878	159.309021	96.669044	32.863403	33.535660	175.902618	209.644897	154.011169	1.319243	99998.000000	4.246235	3.651170	0.484713	0.509439	3.194962	4.634921	2.286961	2.202240	1.985287	1.516713	1.525507	2.245272	2.321484	2.187552	0.120325	4.999991	646232.000000		1
103.379257	12.479891	1.733061	0.857279	0.000000	3940.481445	0.000000	0.000000	4.943233	8.171907	5.603153	4.064368	0.000000	0.000000	2.926562	90426.382812	2.014433	1.096211	0.238814	0.000000	0.000000	3.595549	0.000000	0.000000	0.694011	0.912323	0.748433	0.608993	0.000000	0.000000	0.466358	4.956295	646696.000000		0
14591.847656	5289.993652	2.534833	2.855542	2168.386475	47804.660156	292.134918	221.936676	129.911743	66.223289	47.335388	204.192841	284.804871	135.807861	0.808422	99998.000000	4.164110	3.723455	0.403949	0.455689	3.336137	4.679470	2.465584	2.346229	2.113648	1.821011	1.675186	2.310040	2.454547	2.132925	0.000000	4.999991	646711.000000		1
15820.008789	3598.988281	2.565671	1.921169	1129.391602	29157.033203	156.694016	114.471466	79.085564	37.282402	28.506081	135.999054	162.802902	83.791351	0.966017	0.000000	4.199207	3.556180	0.409201	0.283566	3.052845	4.464743	2.195052	2.058697	1.898097	1.571504	1.454937	2.133536	2.211662	1.923199	0.000000	0.000000	646747.000000		1
12067.520508	4291.707031	2.195622	4.896977	1262.334595	26685.835938	184.339737	128.363708	87.935898	22.409529	29.680986	124.604630	162.966339	97.196365	0.602701	0.000000	4.081618	3.632630	0.341558	0.689928	3.101175	4.426281	2.265619	2.108442	1.944166	1.350433	1.472478	2.095534	2.212098	1.987650	0.000000	0.000000	647526.000000		1
20597.394531	5170.649902	4.255559	3.848506	2567.844727	64775.574219	353.442719	263.187866	161.427551	81.052986	60.009556	275.513550	375.377350	252.888168	2.632893	0.000000	4.313812	3.713545	0.628957	0.585292	3.409569	4.811411	2.548319	2.420266	2.207978	1.908769	1.778220	2.440143	2.574468	2.402929	0.420433	0.000000	648236.000000		1
8483.546875	3242.582031	1.985928	1.680638	2753.192871	56724.171875	428.137024	283.096466	142.407059	26.587996	41.405361	237.444794	324.680695	156.623093	1.480403	0.000000	3.928577	3.510891	0.297963	0.225474	3.439837	4.753768	2.631583	2.451934	2.153532	1.424686	1.617057	2.375563	2.511456	2.194856	0.170380	0.000000	648470.000000		1
11302.802734	4698.834473	2.972724	1.554204	1076.190918	28937.113281	196.323151	110.262161	75.449837	59.682678	42.811546	130.580917	161.951797	103.157227	1.292994	0.000000	4.053186	3.671990	0.473155	0.191508	3.031889	4.461455	2.292972	2.042427	1.877658	1.775848	1.631561	2.115880	2.209386	2.013500	0.111597	0.000000	649372.000000		1
21552.740234	9660.206055	2.867877	3.435285	3823.194580	99247.343750	604.761230	391.462128	252.323837	86.366272	100.150581	457.722412	580.760498	365.120850	0.903530	0.000000	4.333502	3.984986	0.457561	0.535963	3.582426	4.996719	2.781584	2.592690	2.401958	1.936344	2.000654	2.660602	2.763997	2.562437	0.000000	0.000000	649496.000000		1
119.242012	16.390072	0.015419	2.454656	0.000000	2432.375977	0.000000	0.000000	6.953831	33.930378	0.666088	0.000000	0.000000	0.000000	2.911816	0.000000	2.076429	1.214581	0.000000	0.389991	0.000000	3.386031	0.000000	0.000000	0.842224	1.530589	0.000000	0.000000	0.000000	0.000000	0.464164	0.000000	649512.000000		0
13574.223633	3477.399658	2.574922	3.210172	1598.073608	31022.503906	239.387558	161.689667	78.465729	39.792564	27.648802	109.207527	163.015686	91.778236	0.307922	0.000000	4.132715	3.541255	0.410764	0.506528	3.203597	4.491677	2.379102	2.208682	1.894680	1.599802	1.441676	2.038253	2.212229	1.962740	0.000000	0.000000	650026.000000		1
20294.050781	3181.594971	1.982844	4.493007	1345.916260	31195.117188	173.747086	136.754562	78.885124	55.220509	43.613316	143.335266	232.834610	120.931900	0.847286	99998.000000	4.307369	3.502645	0.297289	0.652537	3.129018	4.494087	2.239918	2.135942	1.896995	1.742100	1.639619	2.156353	2.367048	2.082541	0.000000	4.999991	650415.000000		1
27742.470703	9611.643555	2.608843	2.664350	3233.034912	82998.343750	499.707520	329.596161	249.172256	81.854759	73.827789	387.533447	480.366333	306.745667	2.142007	0.000000	4.443145	3.982798	0.416448	0.425591	3.509610	4.919069	2.698716	2.517982	2.396500	1.913044	1.868220	2.588309	2.681573	2.486778	0.330821	0.000000	650504.000000		1
20366.671875	9998.279297	2.300469	3.681984	5477.796387	99998.000000	695.500244	561.033813	363.757812	211.862106	170.049683	545.066223	752.481567	401.268433	2.974251	99998.000000	4.308920	3.999925	0.361816	0.566082	3.738606	4.999991	2.842297	2.748989	2.560812	2.326053	2.230576	2.736449	2.876496	2.603435	0.473378	4.999991	651683.000000		1
14277.133789	7187.202148	1.998263	2.436154	3301.099121	83653.367188	412.009094	335.634125	287.160828	127.907318	108.667870	359.045868	459.557251	288.335754	2.464613	99998.000000	4.154641	3.856560	0.300653	0.386705	3.518659	4.922483	2.614907	2.525866	2.458125	2.106895	2.036101	2.555150	2.662340	2.459898	0.391749	4.999991	652453.000000		1
12080.635742	5199.581543	2.726025	1.945839	1345.296509	27734.699219	185.585571	137.084518	67.829918	59.143024	23.794128	129.988846	174.077057	121.977287	1.431834	0.000000	4.082090	3.715968	0.435530	0.289107	3.128818	4.443024	2.268544	2.136988	1.831421	1.771904	1.376470	2.113906	2.240741	2.086279	0.155893	0.000000	653823.000000		1
21971.968750	11670.473633	4.989489	3.059069	5205.825684	99998.000000	755.990906	530.449341	340.669861	138.860764	107.819839	587.954895	792.406738	438.174622	2.224792	0.000000	4.341869	4.067089	0.698056	0.485589	3.716490	4.999991	2.878517	2.724644	2.532334	2.142580	2.032699	2.769344	2.898948	2.641647	0.347289	0.000000	654681.000000		1
29520.664062	5670.036621	3.188586	3.154665	2137.104980	59152.054688	282.106598	213.817200	185.511551	107.045822	74.981110	275.069489	357.630432	270.351379	2.432236	0.000000	4.470126	3.753586	0.503598	0.498953	3.329826	4.771970	2.450413	2.330043	2.268371	2.029570	1.874952	2.439442	2.553434	2.431929	0.386006	0.000000	654717.000000		1
40037.949219	24382.929688	2.911049	3.648063	8381.212891	99998.000000	1080.474243	854.547180	693.884399	271.409088	247.161667	855.466125	1118.305542	640.144104	4.507575	11873.457031	4.602472	4.387086	0.464050	0.562062	3.923307	4.999991	3.033614	2.931736	2.841287	2.433624	2.392981	2.932203	3.048560	2.806278	0.653943	4.074577	655164.000000		1
34986.578125	24934.339844	3.728240	5.106671	6528.293457	99998.000000	925.756897	667.771301	399.257812	166.747009	161.578659	730.852234	901.919556	483.598083	4.302361	0.000000	4.543901	4.396798	0.571504	0.708138	3.814800	4.999991	2.966497	2.824628	2.601254	2.222058	2.208384	2.863830	2.955168	2.684484	0.633707	0.000000	655533.000000		1
19663.179688	8037.870117	2.355976	2.747611	3271.547607	83634.789062	506.553436	331.545074	226.654800	84.941582	79.668388	407.445160	535.938354	236.387085	2.355947	0.000000	4.293654	3.905141	0.372171	0.438955	3.514753	4.922387	2.704625	2.520543	2.355365	1.929120	1.901286	2.610069	2.729115	2.373624	0.372165	0.000000	656177.000000		1
105.235672	7.471899	0.000000	0.000000	90.304207	3284.409912	0.000000	3.422950	4.027363	1.745396	0.000000	0.000000	7.351633	0.000000	5.447213	0.000000	2.022163	0.873431	0.000000	0.000000	1.955708	3.516457	0.000000	0.534401	0.605021	0.241894	0.000000	0.000000	0.866384	0.000000	0.736174	0.000000	656194.000000		0
32966.542969	9530.294922	2.109277	2.164785	3108.251465	68467.953125	430.332672	316.977509	181.530457	92.589256	57.212605	304.309509	414.383575	235.989273	1.228422	0.000000	4.518074	3.979106	0.324134	0.335415	3.492516	4.835487	2.633804	2.501029	2.258950	1.966561	1.757492	2.483315	2.617403	2.372892	0.089348	0.000000	656919.000000		1
22605.646484	5151.601562	2.627345	3.900929	1949.783203	46597.863281	299.279938	195.681732	112.130905	71.484146	37.936153	211.168259	265.654846	198.549606	1.491404	0.000000	4.354217	3.711942	0.419517	0.591168	3.289986	4.668366	2.476078	2.291550	2.049725	1.854210	1.579053	2.324629	2.424318	2.297869	0.173595	0.000000	658614.000000		1
28937.162109	10279.612305	1.930420	2.658183	2451.664795	59774.734375	329.081177	252.416351	153.326569	96.539528	58.526279	275.393280	375.886169	253.005341	1.959824	99998.000000	4.461456	4.011977	0.285652	0.424585	3.389461	4.776518	2.517303	2.402117	2.185617	1.984705	1.767351	2.439953	2.575056	2.403130	0.292217	4.999991	658958.000000		1
25501.341797	7432.445801	2.537917	3.231758	3404.980957	86210.515625	417.029419	347.784058	245.101730	129.480026	135.144852	395.779358	547.671997	329.867523	1.910549	99998.000000	4.406563	3.871132	0.404477	0.509439	3.532115	4.935560	2.620167	2.541310	2.389346	2.112203	2.130800	2.597453	2.738521	2.518340	0.281158	4.999991	659245.000000		1
15331.599609	6629.026855	3.108409	3.937934	1688.541260	40184.046875	233.497620	170.783615	130.013504	64.147934	45.642418	206.986710	249.875351	139.076614	1.131875	0.000000	4.185587	3.821450	0.492538	0.595268	3.227512	4.604053	2.368283	2.232446	2.113988	1.807183	1.659369	2.315943	2.397723	2.143254	0.053798	0.000000	660766.000000		1
16197.979492	3037.297607	3.981107	3.774496	1031.226929	32862.769531	151.121704	103.052383	129.591034	54.662354	39.400928	132.640854	155.469772	108.640114	1.366919	0.000000	4.209461	3.482487	0.600004	0.576859	3.013354	4.516704	2.179327	2.013058	2.112575	1.737688	1.595506	2.122677	2.191646	2.035990	0.135743	0.000000	661491.000000		1
13628.758789	3509.535156	2.565671	2.985059	921.384155	23839.406250	130.799866	92.462822	56.389248	34.864750	21.182201	108.618530	115.535355	85.953049	1.032380	0.000000	4.134456	3.545250	0.409201	0.474953	2.964441	4.377295	2.116607	1.965967	1.751196	1.542387	1.325971	2.035904	2.062715	1.934261	0.013840	0.000000	661906.000000		1
12614.197266	2078.279541	3.114576	3.459955	962.555115	26304.283203	138.521545	98.787567	76.970116	50.712082	31.077919	125.773369	164.313934	75.156883	1.409150	99998.000000	4.100860	3.317704	0.493399	0.539070	2.983426	4.420026	2.141517	1.994702	1.886322	1.705111	1.492452	2.099589	2.215674	1.875969	0.148957	4.999991	662953.000000		1
21391.662109	2624.388184	3.700486	2.861710	1592.818848	43917.093750	219.034882	163.160614	117.521286	63.993748	37.920734	210.693359	307.066376	137.920212	0.020020	7332.009766	4.330245	3.419028	0.568259	0.456626	3.202166	4.642633	2.340513	2.212615	2.070117	1.806138	1.578877	2.323651	2.487232	2.139628	0.000000	3.865223	663074.000000		1
132.165955	3.370527	2.833956	1.640549	43.496136	3888.224609	0.000000	1.153318	6.805811	0.000000	2.870961	0.000000	8.455611	11.397498	3.874983	0.000000	2.121119	0.527698	0.452393	0.214989	1.638451	3.589751	0.000000	0.061949	0.832880	0.000000	0.458027	0.000000	0.927145	1.056810	0.588270	0.000000	663092.000000		0
22227.900391	3622.430908	2.170952	5.245440	1890.621704	45093.933594	268.905090	193.051300	112.667480	69.778839	43.126087	189.563583	250.800476	138.533875	0.958167	0.000000	4.346899	3.559000	0.336650	0.719782	3.276605	4.654118	2.429599	2.285673	2.051799	1.843724	1.634740	2.277755	2.399328	2.141556	0.000000	0.000000	664155.000000		1
11232.487305	5032.205078	1.942755	2.898715	1642.602783	39289.062500	261.084747	165.738617	92.068108	51.671127	41.633556	128.739929	212.145813	159.592728	2.027837	0.000000	4.050476	3.701758	0.288418	0.462205	3.215533	4.594272	2.416781	2.219424	1.964109	1.713248	1.619444	2.109713	2.326634	2.203013	0.307033	0.000000	664972.000000		1
10599.432617	5317.722656	3.438369	3.170084	1622.305664	37919.699219	209.974854	163.505997	99.034271	51.581699	57.015247	183.793915	217.690369	154.698837	1.031307	0.000000	4.025282	3.725726	0.536352	0.501071	3.210133	4.578865	2.322167	2.213534	1.995785	1.712496	1.755991	2.264331	2.337839	2.189487	0.013388	0.000000	665341.000000		1
31072.875000	13397.836914	3.163916	2.399149	4673.915039	99998.000000	580.205444	479.080414	359.172302	219.898331	188.823486	572.536194	740.162048	599.330811	5.347136	99998.000000	4.492382	4.127035	0.500225	0.380057	3.669681	4.999991	2.763582	2.680408	2.555303	2.342222	2.276056	2.757803	2.869327	2.777667	0.728121	4.999991	666164.000000		1
12790.034180	5967.867188	2.880212	2.969640	1897.634155	42743.000000	245.129471	191.870224	115.883820	81.601898	31.814932	174.416260	240.809158	132.184464	0.218736	0.000000	4.106872	3.775819	0.459424	0.472704	3.278213	4.630865	2.389395	2.283008	2.064023	1.911700	1.502631	2.241587	2.381673	2.121180	0.000000	0.000000	666952.000000		1
13144.525391	6527.954102	2.448488	2.380646	1814.727783	45858.027344	265.429718	184.364410	159.632828	66.146194	41.729153	243.411835	333.173309	171.634735	1.361694	0.000000	4.118745	3.814777	0.388898	0.376695	3.258811	4.661416	2.423949	2.265677	2.203122	1.820505	1.620440	2.386342	2.522670	2.234605	0.134080	0.000000	667167.000000		1
16148.632812	4758.181152	2.368311	2.997394	1495.656494	38225.000000	203.369492	151.411575	139.989410	121.795349	27.627216	135.265121	171.835175	109.491226	1.637206	99998.000000	4.208136	3.677441	0.374439	0.476744	3.174832	4.582347	2.308286	2.180159	2.146095	2.085631	1.441337	2.131186	2.235112	2.039379	0.214103	4.999991	667609.000000		1
28115.679688	5550.572266	2.988143	3.863925	3801.670166	82073.281250	505.326111	381.125427	197.618317	88.839432	89.693626	437.628784	585.497131	371.707703	1.999146	99998.000000	4.448948	3.744338	0.475401	0.587029	3.579974	4.914202	2.703572	2.581068	2.295827	1.948606	1.952762	2.641106	2.767525	2.570202	0.300844	4.999991	668419.000000		1
14142.852539	3687.661133	3.117660	2.417651	1173.276245	24481.882812	150.822586	118.113365	84.321754	43.422127	23.957567	105.793823	138.570877	90.433723	0.261493	0.000000	4.150537	3.566751	0.493829	0.383394	3.069400	4.388845	2.178466	2.072299	1.925940	1.637711	1.379443	2.024460	2.141672	1.956330	0.000000	0.000000	668618.000000		1
13479.083984	6133.562500	2.756862	2.769197	1970.336426	46836.167969	283.253754	201.725861	160.585693	79.054726	43.317280	194.778198	240.679642	167.551865	1.894419	99998.000000	4.129661	3.787713	0.440415	0.442354	3.294540	4.670581	2.452176	2.304762	2.205707	1.897928	1.636661	2.289540	2.381439	2.224149	0.277476	4.999991	668789.000000		1
13729.751953	4095.279053	3.786831	2.562587	1784.436279	43837.234375	255.765289	183.192581	111.100937	69.855934	37.476677	183.257339	247.133911	146.526932	0.057480	0.000000	4.137663	3.612283	0.578276	0.408679	3.251501	4.641843	2.407842	2.262908	2.045718	1.844203	1.573761	2.263061	2.392932	2.165917	0.000000	0.000000	669194.000000		1
17901.503906	4977.595215	2.244962	2.738360	3201.108887	65973.429688	383.592438	326.237976	221.535797	138.811417	81.139336	282.091156	376.913055	279.818451	1.814561	0.000000	4.252890	3.697020	0.351209	0.437491	3.505301	4.819369	2.583870	2.513535	2.345444	2.142425	1.909231	2.450389	2.576241	2.446876	0.258772	0.000000	669596.000000		1
111.400063	5.849853	0.437891	0.462561	16.226633	3934.369629	0.000000	0.000000	0.533487	0.000000	0.712344	0.000000	0.000000	20.093641	6.261559	0.000000	2.046885	0.767145	0.000000	0.000000	1.210228	3.594875	0.000000	0.000000	0.000000	0.000000	0.000000	0.000000	0.000000	1.303059	0.796682	0.000000	669611.000000		0
31036.492188	12565.316406	3.530881	3.598723	3467.824463	91514.742188	447.052704	353.063416	279.608765	125.785706	84.771980	455.523712	585.225769	368.290924	2.635373	0.000000	4.491873	4.099174	0.547883	0.556148	3.540057	4.961491	2.650359	2.547853	2.446551	2.099631	1.928252	2.658511	2.767323	2.566191	0.420842	0.000000	669846.000000		1
23226.714844	3111.110107	3.570970	4.964819	1707.688232	48072.050781	206.690674	172.698624	97.840866	80.618179	53.583046	201.229370	278.282745	180.176682	0.202130	0.000000	4.365988	3.492915	0.552786	0.695903	3.232409	4.681893	2.315321	2.237289	1.990520	1.906433	1.729027	2.303691	2.444486	2.255699	0.000000	0.000000	670901.000000		1
27822.650391	7999.767090	3.345856	3.712821	2894.853516	73839.257812	384.326355	296.927032	229.630600	97.961128	79.403191	333.432343	423.024200	251.756424	2.717725	0.000000	4.444398	3.903077	0.524507	0.569704	3.461627	4.868287	2.584700	2.472650	2.361030	1.991054	1.899838	2.523008	2.626365	2.400980	0.434205	0.000000	670963.000000		1
35237.777344	10840.196289	4.890810	3.367443	3082.637939	74557.453125	443.145599	314.862061	193.831482	78.721680	88.820930	361.241486	437.826141	290.623871	0.311330	0.000000	4.547009	4.035037	0.689381	0.527300	3.488923	4.872491	2.646546	2.498120	2.287424	1.896094	1.948515	2.557798	2.641302	2.463331	0.000000	0.000000	671779.000000		1
13816.259766	3122.902344	2.652015	3.006645	899.060974	23795.210938	150.495697	90.708176	67.851501	70.602196	27.432940	123.281708	145.737488	97.168610	0.670330	0.000000	4.140390	3.494558	0.423576	0.478082	2.953789	4.376490	2.177524	1.957646	1.831559	1.848818	1.438272	2.090899	2.163571	1.987526	0.000000	0.000000	672308.000000		1
103.851067	8.834911	0.573575	0.000000	0.000000	3944.311523	0.000000	0.000000	21.006428	8.279839	0.000000	0.000000	0.000000	19.590992	1.072601	0.000000	2.016411	0.946202	0.000000	0.000000	0.000000	3.595971	0.000000	0.000000	1.322352	0.918022	0.000000	0.000000	0.000000	1.292056	0.030438	0.000000	672333.000000		0
12986.844727	2642.881348	2.497828	2.445405	573.587769	28318.087891	104.507904	59.451401	88.842514	82.354324	24.364620	127.740791	187.105850	82.197060	0.206351	0.000000	4.113503	3.422078	0.397563	0.388351	2.758600	4.452064	2.019149	1.774162	1.948621	1.915686	1.386760	2.106330	2.272087	1.914856	0.000000	0.000000	672447.000000		1
29825.279297	5894.683594	3.009729	5.778926	2459.062744	64222.105469	335.106812	250.229980	193.550858	90.572495	85.323967	297.414276	403.627472	253.760864	0.376384	99998.000000	4.474585	3.770461	0.478527	0.761847	3.390770	4.807684	2.525183	2.398339	2.286795	1.956996	1.931071	2.473362	2.605981	2.404425	0.000000	4.999991	672763.000000		1
43222.199219	26949.304688	2.541001	3.768329	7099.133789	99998.000000	1006.853027	727.682190	503.244568	169.667313	140.785004	748.161255	964.066162	588.876892	2.413752	0.000000	4.635707	4.430548	0.405005	0.576149	3.851205	4.999991	3.002966	2.861942	2.701779	2.229598	2.148556	2.873995	2.984107	2.770025	0.382693	0.000000	675419.000000		1
28624.195312	16947.396484	3.339689	2.593424	5499.002930	99998.000000	807.384460	561.666016	438.245544	203.169037	150.828751	697.489258	932.152527	539.284241	3.207944	0.000000	4.456733	4.229103	0.523706	0.413874	3.740284	4.999991	2.907080	2.749478	2.641717	2.307858	2.178484	2.843538	2.969487	2.731818	0.506227	0.000000	675557.000000		1
20334.238281	5083.173340	3.663482	4.600938	1351.614990	35634.480469	232.896286	134.697708	85.653931	94.670776	37.115879	189.511169	281.326416	188.425690	0.351202	99998.000000	4.308228	3.706135	0.563894	0.662846	3.130853	4.551870	2.367162	2.129360	1.932747	1.976216	1.569560	2.277635	2.449210	2.275140	0.000000	4.999991	676319.000000		1
38778.949219	11591.298828	5.421213	3.318103	4520.276855	99998.000000	479.472046	457.250610	385.997742	191.506348	170.691101	563.621094	776.158569	391.724243	2.984032	0.000000	4.588596	4.064132	0.734096	0.520890	3.655165	4.999991	2.680763	2.660154	2.586585	2.282183	2.232211	2.750987	2.889951	2.592980	0.474803	0.000000	676755.000000		1
30475.908203	5953.324219	2.904882	3.876260	2412.381104	59635.203125	369.376404	244.947540	207.103897	81.660484	66.127693	285.301331	410.858856	231.483932	0.814652	0.000000	4.483957	3.774760	0.463128	0.588413	3.382446	4.775503	2.567469	2.389073	2.316188	1.912012	1.820383	2.455304	2.613693	2.364521	0.000000	0.000000	677174.000000		1
15039.773438	4044.030518	4.286397	3.777580	1638.933105	32562.921875	204.569061	163.536835	76.600067	52.244701	28.222378	123.352631	159.598892	100.298599	0.376524	0.000000	4.177241	3.606814	0.632092	0.577214	3.214561	4.512723	2.310840	2.213616	1.884229	1.718042	1.450594	2.091148	2.203030	2.001295	0.000000	0.000000	677920.000000		1
15466.023438	3235.723877	2.340558	2.759946	1060.559448	27327.894531	138.644897	106.438324	75.607109	75.338821	33.406143	126.192757	174.172653	106.632599	1.953584	0.000000	4.189379	3.509971	0.369319	0.440901	3.025535	4.436606	2.141904	2.027098	1.878563	1.877019	1.523826	2.101034	2.240980	2.027890	0.290832	0.000000	678403.000000		1
22837.830078	3456.568848	3.752910	3.120744	2005.216553	47071.785156	260.591339	202.370361	130.448318	65.970421	61.847466	170.873047	249.304855	181.638382	1.966752	0.000000	4.358655	3.538645	0.574368	0.494258	3.302161	4.672760	2.415960	2.306147	2.115438	1.819349	1.791322	2.232674	2.396731	2.259208	0.293750	0.000000	678528.000000		1
29509.048828	2596.921143	4.326486	2.855542	1884.232178	47160.160156	300.004608	191.256561	103.875740	53.191410	55.636814	203.125870	293.097046	176.075317	2.171500	0.000000	4.469955	3.414459	0.636135	0.455689	3.275134	4.673575	2.477128	2.281616	2.016514	1.725842	1.745362	2.307765	2.467011	2.245698	0.336760	0.000000	679063.000000		1
17458.078125	9899.899414	3.762161	3.392113	2724.072998	63318.125000	387.971344	277.857208	176.618057	93.412613	54.098030	275.288452	359.064362	191.228806	3.324162	99998.000000	4.241996	3.995631	0.575437	0.530470	3.435219	4.801528	2.588800	2.443822	2.247035	1.970406	1.733181	2.439788	2.555172	2.281553	0.521682	4.999991	679725.000000		1
32317.388672	6937.252930	2.362144	2.911049	1277.509644	37341.386719	164.964600	128.187943	85.061852	37.029533	27.028971	135.178772	194.272461	139.998657	1.340917	0.000000	4.509436	3.841187	0.373306	0.464050	3.106364	4.572190	2.217391	2.107847	1.929735	1.568548	1.431829	2.130908	2.288411	2.146124	0.127402	0.000000	679769.000000		1
13396.735352	4287.365234	4.502259	5.994788	1815.585083	47722.511719	246.813202	183.241928	156.863617	115.085129	50.940281	203.480499	243.963821	173.293777	0.849791	99998.000000	4.126999	3.632190	0.653430	0.777774	3.259017	4.678723	2.392368	2.263025	2.195522	2.061019	1.707061	2.308523	2.387326	2.238783	0.000000	4.999991	680571.000000		1
21137.634766	7905.488281	3.219423	3.080655	3338.819336	82663.640625	472.348602	340.635956	192.783005	101.627693	89.980415	425.799561	561.089355	305.743439	2.019723	0.000000	4.325057	3.897929	0.507778	0.488643	3.523593	4.917315	2.674263	2.532290	2.285069	2.007012	1.954148	2.629205	2.749032	2.485357	0.305292	0.000000	681438.000000		1
17882.031250	3432.164307	3.712821	2.485493	1872.424561	43886.988281	240.904755	191.170212	127.987495	57.400715	54.304638	186.877655	265.768951	137.109192	1.135632	0.000000	4.252417	3.535568	0.569704	0.395413	3.272404	4.642336	2.381845	2.281420	2.107167	1.758917	1.734837	2.271557	2.424504	2.137067	0.055237	0.000000	681851.000000		1
14917.524414	2510.570312	1.498697	3.244093	723.895325	22937.746094	95.426292	72.276672	93.310852	39.311501	18.450008	104.757690	128.055328	62.704742	1.016561	0.000000	4.173697	3.399772	0.175714	0.511093	2.859676	4.360551	1.979668	1.858998	1.969932	1.594520	1.265997	2.020186	2.107398	1.797300	0.007133	0.000000	682602.000000		1
16780.755859	5721.134277	3.034399	4.338820	1754.123169	39602.476562	231.413010	180.741013	116.873695	55.121830	43.940193	178.693405	229.467163	130.294128	0.522658	0.000000	4.224812	3.757482	0.482073	0.637372	3.244060	4.597723	2.364388	2.257057	2.067717	1.741324	1.642862	2.252109	2.360721	2.114925	0.000000	0.000000	683146.000000		1
31500.521484	18851.304688	3.330438	3.453787	7946.514160	99998.000000	1150.687866	814.594238	497.268280	217.104462	199.591904	864.415161	1098.150146	584.464111	1.618088	0.000000	4.498318	4.275342	0.522501	0.538296	3.900177	4.999991	3.060957	2.910941	2.696591	2.336669	2.300143	2.936722	3.040662	2.766758	0.209002	0.000000	683212.000000		1
15675.713867	3750.208740	4.785963	5.341035	1032.895264	33578.042969	150.091736	103.342255	127.642113	81.256516	37.152885	140.063416	170.857635	132.764206	0.984532	99998.000000	4.195227	3.574055	0.679969	0.727625	3.014056	4.526055	2.176357	2.014278	2.105994	1.909858	1.569993	2.146325	2.232634	2.123081	0.000000	4.999991	684122.000000		1
19960.283203	13496.756836	3.268763	3.978023	4648.282715	99998.000000	658.908630	476.508575	368.907654	159.867188	119.019981	646.845032	856.878479	413.023621	2.418511	0.000000	4.300167	4.130229	0.514383	0.599667	3.667293	4.999991	2.818825	2.678071	2.566918	2.203759	2.075620	2.810800	2.932919	2.615975	0.383548	0.000000	684455.000000		1
16255.268555	4460.184082	3.003561	2.818537	2046.695923	48732.128906	257.112885	211.128174	148.537521	44.233150	58.048298	182.449402	236.279144	152.170166	1.465909	0.000000	4.210994	3.649353	0.477637	0.450024	3.311053	4.687815	2.410124	2.324546	2.171836	1.645748	1.763790	2.261142	2.373425	2.182329	0.166107	0.000000	686034.000000		1
18146.082031	18288.806641	2.719858	5.498306	5578.273926	99998.000000	731.567688	568.666077	352.841400	196.625351	150.875000	507.836273	686.440247	357.463898	0.745430	0.000000	4.258783	4.262186	0.434546	0.740229	3.746500	4.999991	2.864254	2.754857	2.547580	2.293639	2.178617	2.705724	2.836603	2.553232	0.000000	0.000000	686109.000000		1
21564.351562	2840.484131	3.250261	2.306637	1351.430054	42274.394531	178.548477	136.239578	91.987930	62.741749	36.110580	174.444016	213.573578	144.059937	0.056997	99998.000000	4.333736	3.453392	0.511918	0.362979	3.130794	4.626077	2.251756	2.134303	1.963731	1.797557	1.557634	2.241656	2.329547	2.158543	0.000000	4.999991	686262.000000		1
12288.865234	4474.665039	3.074487	3.907097	1496.757324	41659.539062	189.002350	153.378998	105.621140	44.445927	46.801903	147.408875	208.103027	132.973892	0.441479	0.000000	4.089512	3.650760	0.487773	0.591854	3.175151	4.619714	2.276467	2.185766	2.023751	1.647832	1.670264	2.168524	2.318278	2.123766	0.000000	0.000000	686436.000000		1
13591.377930	6397.555176	3.145414	3.860841	1662.190674	39762.523438	216.805344	169.405182	141.352417	68.471336	52.398888	168.958054	223.830093	156.746445	1.420582	99998.000000	4.133264	3.806014	0.497678	0.586682	3.220681	4.599474	2.336070	2.228927	2.150303	1.835509	1.719322	2.227779	2.349918	2.195198	0.152466	4.999991	687157.000000		1
13747.097656	3812.025391	3.225591	4.440584	3427.982666	82068.695312	421.873962	347.256744	241.925476	129.776062	112.830917	287.022064	394.777161	219.364838	0.575910	99998.000000	4.138211	3.581156	0.508609	0.647440	3.535039	4.914177	2.625183	2.540651	2.383682	2.113195	2.052428	2.457915	2.596352	2.341167	0.000000	4.999991	687563.000000		1
10620.667969	4075.678711	2.029100	2.917217	1371.609985	32784.515625	205.845734	138.795990	90.091431	53.394936	30.667782	165.581345	192.835434	117.999260	1.569575	99998.000000	4.026152	3.610200	0.307303	0.464969	3.137231	4.515669	2.313542	2.142377	1.954684	1.727500	1.486682	2.219011	2.285187	2.071879	0.195782	4.999991	688394.000000		1
32091.322266	5869.847168	2.972724	3.688152	2937.424561	74762.804688	414.861542	299.474213	224.823059	102.444885	69.627739	331.881226	431.856018	272.466827	2.837730	0.000000	4.506388	3.768627	0.473155	0.566809	3.467967	4.873685	2.617903	2.476359	2.351841	2.010490	1.842782	2.520983	2.635339	2.435314	0.452971	0.000000	689118.000000		1
32797.375000	12977.229492	3.395196	4.372742	6174.360352	99998.000000	902.345154	631.327637	385.078796	205.821060	156.351715	708.106567	878.162476	542.176758	3.053354	0.000000	4.515839	4.113182	0.530865	0.640754	3.790592	4.999991	2.955373	2.800255	2.585550	2.313490	2.194103	2.850099	2.943575	2.734141	0.484777	0.000000	690589.000000		1
17087.656250	6432.697754	2.075356	3.046734	1791.985229	46160.160156	235.970779	182.221207	117.339340	69.535225	56.120960	206.339127	302.181732	177.968735	1.459182	0.000000	4.232683	3.808393	0.317093	0.483835	3.253335	4.664268	2.372858	2.260599	2.069444	1.842205	1.749125	2.314582	2.480268	2.250344	0.164109	0.000000	690763.000000		1
109.824272	0.289871	0.000000	0.120266	122.476852	3625.662598	0.000000	9.278970	21.364141	42.197880	0.000000	0.000000	0.000000	0.000000	5.606512	0.000000	2.040698	0.000000	0.000000	0.000000	2.088054	3.559387	0.000000	0.967500	1.329685	1.625291	0.000000	0.000000	0.000000	0.000000	0.748693	0.000000	690785.000000		0
11758.431641	5398.294434	1.936588	3.842339	1753.114746	24736.373047	257.578522	181.576706	36.866096	58.048298	19.390549	50.536312	80.994400	74.086823	1.747070	0.000000	4.070349	3.732257	0.287037	0.584596	3.243810	4.393336	2.410910	2.259060	1.566627	1.763790	1.287590	1.703604	1.908455	1.869741	0.242310	0.000000	690848.000000		1
30363.349609	11552.873047	2.985059	3.324270	3807.593994	93136.679688	548.017395	388.603516	308.552734	140.633911	112.334435	487.554504	624.916565	334.647339	3.464156	0.000000	4.482350	4.062690	0.474953	0.521696	3.580651	4.969121	2.738794	2.589507	2.489329	2.148090	2.050513	2.688023	2.795822	2.524587	0.539597	0.000000	691240.000000		1
27135.791016	4257.218750	2.281967	2.254213	2463.312012	55083.214844	314.991577	250.954666	167.706055	89.826225	43.002735	220.259125	286.781525	166.133347	1.581533	0.000000	4.433542	3.629126	0.358309	0.352995	3.391519	4.741019	2.498299	2.399595	2.224549	1.953403	1.633496	2.342934	2.457551	2.220457	0.199078	0.000000	692363.000000		1
25974.072266	26888.744141	2.207957	2.735276	6910.893066	99998.000000	909.758423	710.465637	553.074707	286.133942	202.253174	757.912048	1043.820923	536.447205	4.102859	0.000000	4.414540	4.429571	0.343991	0.437001	3.839534	4.999991	2.958926	2.851543	2.742784	2.456569	2.305895	2.879619	3.018626	2.729527	0.613087	0.000000	692589.000000		1
18632.087891	5720.418457	1.517200	2.041435	1516.539551	41607.664062	224.610275	154.393555	113.796127	72.899582	35.638767	168.557159	251.679337	87.559677	0.245936	0.000000	4.270261	3.757428	0.181043	0.309936	3.180854	4.619174	2.351430	2.188629	2.056128	1.862725	1.551923	2.226747	2.400848	1.942304	0.000000	0.000000	695353.000000		1
15005.426758	1448.071289	3.108409	3.330438	1739.074463	41721.589844	285.498688	177.068283	124.647804	88.127083	33.347549	182.566589	209.891602	136.600372	2.225843	0.000000	4.176249	3.160790	0.492538	0.522501	3.240318	4.620361	2.455604	2.248141	2.095685	1.945109	1.523064	2.261421	2.321995	2.135452	0.347495	0.000000	696226.000000		1
19737.521484	3870.554688	1.569623	2.756862	1950.088501	48896.492188	293.035370	197.371613	132.283142	126.084824	41.978935	217.252472	301.793182	139.113617	1.274500	0.000000	4.295292	3.587773	0.195795	0.440415	3.290054	4.689278	2.466920	2.295285	2.121505	2.100663	1.623031	2.336965	2.479709	2.143370	0.105340	0.000000	696865.000000		1
24088.603516	11516.185547	3.768329	4.779795	5553.335449	99998.000000	845.983643	566.837463	398.477631	175.979721	164.135086	704.797729	912.823669	640.683716	2.745218	99998.000000	4.381812	4.061309	0.576149	0.679409	3.744554	4.999991	2.927362	2.753458	2.600404	2.245463	2.215201	2.848064	2.960387	2.806644	0.438577	4.999991	697120.000000		1
38899.078125	27266.949219	3.934851	4.280230	8918.511719	99998.000000	1238.503540	912.561584	634.719788	261.316010	244.373962	1148.174561	1480.641724	887.034363	4.294936	99998.000000	4.589939	4.435637	0.594928	0.631467	3.950292	4.999991	3.092897	2.960262	2.802582	2.417166	2.388055	3.060008	3.170450	2.947940	0.632957	4.999991	697526.000000		1
25927.490234	5669.694336	2.584173	3.450704	2273.936523	50008.718750	359.428253	230.787003	155.065796	88.420044	52.506821	201.435989	310.584930	116.691757	1.990091	99998.000000	4.413761	3.753560	0.412322	0.537908	3.356778	4.699046	2.555612	2.363211	2.190516	1.946551	1.720216	2.304137	2.492180	2.067040	0.298873	4.999991	698029.000000		1
30765.246094	20376.466797	1.692973	3.931767	11842.870117	99998.000000	1185.870239	1214.857422	927.943237	478.682587	429.601807	1009.653076	1346.002686	753.052063	3.708438	0.000000	4.488060	4.309129	0.228650	0.594588	4.073457	4.999991	3.074037	3.084525	2.967521	2.680048	2.633066	3.004172	3.129046	2.876825	0.569191	0.000000	698110.000000		1
7319.959961	2218.709961	3.398280	3.589472	493.355042	10235.770508	43.721249	48.864925	52.849113	23.451834	19.005081	15.076399	43.150757	42.284225	0.140646	0.000000	3.864509	3.346101	0.531259	0.555031	2.693160	4.010120	1.640693	1.688997	1.723038	1.370177	1.278870	1.178298	1.634988	1.626178	0.000000	0.000000	698880.000000		1
10967.912109	3845.668945	5.621656	4.267894	1996.665283	46198.843750	306.739502	200.520111	131.561539	115.970161	51.846901	234.660187	301.857941	176.294266	0.115935	0.000000	4.040124	3.584972	0.749864	0.630214	3.300305	4.664631	2.486770	2.302158	2.119129	2.064346	1.714723	2.370440	2.479803	2.246238	0.000000	0.000000	700088.000000		1
117.212914	6.747221	0.000000	0.471812	146.055115	4398.990234	1.353761	10.444623	11.924818	49.361404	0.000000	0.000000	0.000000	2.766114	6.011065	0.000000	2.068975	0.829125	0.000000	0.000000	2.164517	3.643353	0.131542	1.018893	1.076452	1.693388	0.000000	0.000000	0.000000	0.441870	0.778951	0.000000	700106.000000		0
41631.792969	32100.458984	2.362144	2.528666	13447.422852	99998.000000	1773.809692	1382.933472	1033.894287	555.150085	388.418488	1701.773560	2319.440186	1334.571167	3.539716	0.000000	4.619425	4.506511	0.373306	0.402891	4.128639	4.999991	3.248907	3.140801	3.014476	2.744411	2.589300	3.230902	3.365383	3.125342	0.548968	0.000000	700401.000000		1
17709.240234	5621.100586	1.699140	2.380646	1585.846558	39107.714844	221.501877	162.155319	97.816193	64.866447	41.679813	156.965393	220.863541	115.711128	1.141442	99998.000000	4.248200	3.749821	0.230229	0.376695	3.200261	4.592262	2.345377	2.209931	1.990411	1.812020	1.619926	2.195804	2.344124	2.063375	0.057454	4.999991	700750.000000		1
104.042259	19.609495	3.648063	2.457740	72.251999	3060.647705	0.000000	5.149844	19.698923	0.000000	1.147151	0.000000	12.038916	11.884729	1.162243	3620.154297	2.017210	1.292466	0.562062	0.390536	1.858850	3.485813	0.000000	0.711794	1.294443	0.000000	0.059621	0.000000	1.080587	1.074989	0.065297	3.558727	700764.000000		0
24048.169922	4186.770508	3.281098	1.122481	1641.369263	43401.500000	246.082352	167.718384	140.840515	50.656578	43.400539	184.635773	215.377563	126.976028	0.752320	0.000000	4.381082	3.621879	0.516019	0.050179	3.215206	4.637505	2.391080	2.224581	2.148728	1.704636	1.637495	2.266316	2.333200	2.103722	0.000000	0.000000	700908.000000		1
14619.894531	3931.560303	2.053770	3.984190	1398.771606	35311.500000	215.491669	143.918091	89.005951	65.557205	30.538265	147.402710	228.427948	139.184555	1.236626	0.000000	4.164944	3.594565	0.312552	0.600340	3.145747	4.547916	2.333431	2.158115	1.949419	1.816620	1.484844	2.168505	2.358749	2.143591	0.092238	0.000000	701068.000000		1
18317.232422	4390.627441	2.559503	2.787700	1469.567993	36303.449219	249.357285	150.471039	96.533356	47.113361	43.539307	154.809860	227.333221	126.510384	0.890011	0.000000	4.262860	3.642527	0.408156	0.445246	3.167190	4.559948	2.396822	2.177453	1.984677	1.673144	1.638882	2.189799	2.356663	2.102126	0.000000	0.000000	701453.000000		1
30874.626953	25425.937500	3.274930	4.489923	11451.796875	99998.000000	1707.348999	1175.971436	692.459717	325.982025	268.556641	1355.599243	1849.755981	1144.905884	3.443320	99998.000000	4.489602	4.405277	0.515202	0.652239	4.058874	4.999991	3.232322	3.070397	2.840394	2.513194	2.429036	3.132131	3.267114	3.058770	0.536977	4.999991	701753.000000		1
23185.324219	11328.324219	3.558635	5.304030	4432.137207	99998.000000	630.985352	453.889343	298.037170	130.047424	120.860970	448.939941	583.036316	364.211121	0.245653	0.000000	4.365213	4.054166	0.551283	0.724606	3.646613	4.999991	2.800019	2.656950	2.474270	2.114102	2.082286	2.652188	2.765696	2.561353	0.000000	0.000000	702828.000000		1
114.178513	37.106628	2.562587	0.567408	67.530792	4555.749023	0.000000	2.824705	0.000000	26.221031	0.000000	0.000000	4.520761	0.000000	0.074896	55703.886719	2.057584	1.569451	0.408679	0.000000	1.829502	3.658560	0.000000	0.450973	0.000000	1.418650	0.000000	0.000000	0.655212	0.000000	0.000000	4.745885	702845.000000		0
13177.318359	3887.428955	1.514116	1.810155	678.465698	23791.560547	136.655884	66.762947	75.779793	46.863579	23.547430	97.942627	118.347725	86.723984	2.467507	99998.000000	4.119827	3.589663	0.180159	0.257716	2.831528	4.376423	2.135628	1.824535	1.879553	1.670835	1.371943	1.990972	2.073160	1.938139	0.392258	4.999991	705701.000000		1
14303.971680	4588.970215	2.929552	3.564802	946.578308	23670.507812	107.779755	95.528061	76.020325	44.075878	32.746223	97.390640	137.195541	107.665657	1.045795	99998.000000	4.155457	3.661715	0.466801	0.552035	2.976156	4.374207	2.032537	1.980131	1.880930	1.644201	1.515161	1.988517	2.137340	2.032077	0.019446	4.999991	706254.000000		1
15835.226562	6552.186035	2.041435	3.836171	3984.310791	92725.703125	461.802216	406.205475	246.464737	92.234627	121.730591	307.072540	421.007446	301.830170	1.460455	0.000000	4.199624	3.816386	0.309936	0.583898	3.600353	4.967200	2.664456	2.608746	2.391755	1.964894	2.085400	2.487241	2.624290	2.479763	0.164488	0.000000	707908.000000		1
21501.800781	4548.212402	3.521630	2.331306	1894.834106	46212.222656	260.110291	192.977280	122.304161	50.123089	52.395805	179.362579	189.674606	91.910835	2.173951	99998.000000	4.332475	3.657841	0.546744	0.367599	3.277571	4.664757	2.415158	2.285506	2.087441	1.700038	1.719297	2.253732	2.278009	1.963367	0.337250	4.999991	709216.000000		1
32452.970703	13290.922852	1.868746	1.924253	5942.166992	99998.000000	786.310181	605.933105	373.545624	171.665573	176.651978	577.738464	804.356262	491.498627	3.227509	0.000000	4.511254	4.123555	0.271550	0.284262	3.773945	4.999991	2.895594	2.782425	2.572344	2.234683	2.247118	2.761731	2.905448	2.691522	0.508867	0.000000	709429.000000		1
10325.680664	4465.574219	1.887248	3.126911	924.353760	27859.482422	133.334702	93.011726	45.269283	55.405533	29.795084	109.219856	154.865356	64.733841	1.178578	0.000000	4.013919	3.649877	0.275829	0.495116	2.965838	4.444973	2.124943	1.968538	1.655804	1.743553	1.474145	2.038302	2.189954	1.811131	0.071358	0.000000	709692.000000		1
9422.671875	5799.251465	4.209303	3.934851	1464.220825	29622.761719	216.037491	149.900543	67.499954	71.752434	36.073574	130.821442	160.881729	80.676773	1.668383	0.000000	3.974174	3.763372	0.624210	0.594928	3.165606	4.471625	2.334529	2.175803	1.829304	1.855837	1.557189	2.116679	2.206507	1.906749	0.222296	0.000000	709844.000000		1
15106.551758	5601.907715	3.145414	3.126911	1082.614380	25541.031250	148.056458	107.468292	71.595161	48.174168	33.930378	125.094948	141.182816	142.539658	0.382819	0.000000	4.179165	3.748336	0.497678	0.495116	3.034474	4.407238	2.170427	2.031280	1.854884	1.682814	1.530589	2.097240	2.149782	2.153936	0.000000	0.000000	710084.000000		1
122.381256	16.951311	3.262596	1.942755	30.566019	4266.143066	0.000000	0.000000	1.409269	14.246873	14.629256	0.000000	2.343642	28.925470	3.087414	38342.640625	2.087715	1.229203	0.513563	0.288418	1.485239	3.630035	0.000000	0.000000	0.148994	1.153720	1.165222	0.000000	0.369891	1.461280	0.489595	4.583682	710103.000000		0
22977.390625	4536.327637	3.299600	4.163047	1573.391357	38342.898438	224.169312	160.335907	105.870918	82.428337	42.941063	175.859451	214.295166	125.711693	0.995854	0.000000	4.361301	3.656704	0.518461	0.619411	3.196837	4.583685	2.350576	2.205031	2.024777	1.916077	1.632873	2.245166	2.331012	2.099376	0.000000	0.000000	710159.000000		1
18349.382812	3420.035889	3.422950	3.348940	1277.411011	30598.693359	190.608978	131.040390	44.267071	48.069321	25.388422	115.695709	154.279449	156.320892	1.872118	99998.000000	4.263621	3.534031	0.534401	0.524907	3.106331	4.485703	2.280143	2.117405	1.646081	1.681868	1.404636	2.063317	2.188308	2.194017	0.272333	4.999991	710306.000000		1
22652.015625	1647.882202	0.613664	1.230412	1629.293335	38132.597656	219.522110	166.432465	107.418953	114.548561	33.116272	132.622345	207.492447	92.968559	3.074709	99998.000000	4.355107	3.216926	0.000000	0.090050	3.211999	4.581296	2.341478	2.221238	2.031081	2.058990	1.520041	2.122617	2.317002	1.968336	0.487804	4.999991	710697.000000		1
16371.026367	8209.652344	3.897846	4.280230	1722.561035	37754.503906	213.342300	177.561676	128.591904	64.114014	55.171169	162.371185	214.066971	140.229935	0.028891	0.000000	4.214076	3.914325	0.590825	0.631467	3.236175	4.576969	2.329077	2.249349	2.109214	1.806953	1.741712	2.210509	2.330550	2.146841	0.000000	0.000000	710781.000000		1
32054.667969	11962.300781	3.253344	3.111492	3497.961914	82976.320312	507.910278	355.869629	221.955185	97.785355	80.531837	397.657349	502.421234	433.311554	2.023532	0.000000	4.505891	4.077815	0.512330	0.492969	3.543815	4.918954	2.705787	2.551291	2.346265	1.990274	1.905968	2.599509	2.701068	2.636800	0.306110	0.000000	711362.000000		1
30045.927734	8465.116211	3.860841	3.860841	3078.638184	69307.460938	453.244843	314.664703	209.922424	74.765244	67.145325	316.138733	412.832428	192.601074	1.891578	0.000000	4.477786	3.927633	0.586682	0.586682	3.488359	4.840780	2.656333	2.497848	2.322059	1.873700	1.827016	2.499878	2.615774	2.284659	0.276824	0.000000	711644.000000		1
14238.719727	8151.623047	3.780664	4.422081	3759.456787	78908.039062	572.005798	383.925476	189.350815	99.558502	65.190239	347.407837	460.038300	261.636719	1.923851	0.000000	4.153471	3.911244	0.577568	0.645627	3.575125	4.897121	2.757401	2.584247	2.277267	1.998078	1.814183	2.540840	2.662794	2.417699	0.284171	0.000000	711896.000000		1
15261.965820	4696.164062	2.775365	3.916348	1314.628662	27356.511719	181.666138	133.451874	100.702576	17.022238	19.766766	119.985191	146.844559	94.828049	2.264823	99998.000000	4.183610	3.671743	0.443320	0.592881	3.118803	4.437061	2.259274	2.125325	2.003041	1.231017	1.295936	2.079128	2.166858	1.976937	0.355034	4.999991	713544.000000		1
12838.619141	3340.688232	2.763030	2.306637	1696.845703	42224.929688	242.135162	171.671738	122.507690	73.701355	28.293303	157.881256	222.692200	163.419647	1.213118	99998.000000	4.108518	3.523836	0.441386	0.362979	3.229642	4.625569	2.384058	2.234699	2.088163	1.867476	1.451684	2.198331	2.347705	2.213304	0.083903	4.999991	713710.000000		1
16560.484375	7790.843750	2.201789	2.328223	3282.929688	69794.187500	490.160278	335.405914	190.445541	90.288788	82.650368	301.151764	397.074524	206.110931	1.264794	0.000000	4.219073	3.891584	0.342776	0.367025	3.516262	4.843819	2.690338	2.525571	2.279771	1.955634	1.917245	2.478786	2.598872	2.314101	0.102020	0.000000	715156.000000		1
18922.837891	3316.110840	4.002693	3.971855	1751.255249	38390.019531	258.404968	179.134384	95.262856	64.715340	46.959175	167.595032	190.636734	104.692932	1.966575	99998.000000	4.276986	3.520629	0.602352	0.598993	3.243350	4.584219	2.412301	2.253179	1.978924	1.811007	1.671721	2.224261	2.280207	2.019917	0.293711	4.999991	715929.000000		1
125.039436	6.898324	2.978892	1.187239	0.000000	3855.339600	0.000000	0.000000	23.442581	5.658660	12.304117	0.000000	9.596595	3.478457	0.663778	0.000000	2.097047	0.838744	0.474055	0.074538	0.000000	3.586063	0.000000	0.000000	1.370005	0.752714	1.090050	0.000000	0.982117	0.541387	0.000000	0.000000	715945.000000		0
28378.740234	21066.298828	4.107540	3.361275	4841.263184	99998.000000	700.212219	497.588989	306.816589	150.159576	92.583092	507.589569	653.296204	368.451263	2.139895	0.000000	4.452993	4.323588	0.613582	0.526504	3.684959	4.999991	2.845230	2.696871	2.486879	2.176553	1.966532	2.705513	2.815110	2.566380	0.330393	0.000000	716104.000000		1
14257.620117	6877.850586	4.708869	3.126911	1472.935425	37655.296875	204.834259	150.159576	146.027359	73.059937	57.844772	215.932632	288.542358	207.523285	1.211051	0.000000	4.154047	3.837453	0.672917	0.495116	3.168184	4.575826	2.311403	2.176553	2.164434	1.863679	1.762264	2.334318	2.460210	2.317067	0.083162	0.000000	718376.000000		1
40531.605469	11374.709961	2.349809	4.002693	4139.777344	98857.523438	611.153870	423.116699	249.301773	127.025368	113.833130	462.576233	558.557617	375.377350	1.600067	0.000000	4.607794	4.055940	0.371033	0.602352	3.616977	4.995010	2.786150	2.626460	2.396725	2.103890	2.056269	2.665183	2.747068	2.574468	0.204138	0.000000	719192.000000		1
17129.046875	5307.829590	2.661267	2.775365	1938.968628	62212.898438	236.865051	196.261475	184.450745	77.247658	62.106499	272.053589	347.870392	220.191284	0.959179	0.000000	4.233733	3.724917	0.425088	0.443320	3.287571	4.793880	2.374501	2.292835	2.265880	1.887885	1.793137	2.434654	2.541417	2.342800	0.000000	0.000000	720633.000000		1
16268.291992	5350.351562	2.800035	2.682853	3665.998047	86527.820312	447.382660	372.127075	250.088135	145.136169	97.375221	379.663757	522.311340	345.742615	2.244240	0.000000	4.211342	3.728382	0.447163	0.428597	3.564192	4.937156	2.650679	2.570691	2.398093	2.161776	1.988449	2.579399	2.717929	2.538753	0.351069	0.000000	721206.000000		1
15691.262695	5835.855469	2.019849	2.146282	790.596619	24147.599609	113.719032	82.918648	62.430290	46.539783	37.914566	109.518982	121.542480	77.682465	0.905928	0.000000	4.195658	3.766104	0.305319	0.331687	2.897955	4.382874	2.055833	1.918652	1.795395	1.667824	1.578806	2.039490	2.084728	1.890323	0.000000	0.000000	721657.000000		1
27174.593750	15505.593750	5.048080	2.827788	6467.790527	99998.000000	825.794373	658.914795	530.214966	277.468658	204.143509	736.205627	944.592346	610.006714	1.951105	0.000000	4.434163	4.190488	0.703126	0.451447	3.810756	4.999991	2.916872	2.818829	2.724452	2.443214	2.309936	2.866999	2.975245	2.785335	0.290281	0.000000	722025.000000		1
19698.216797	2743.750488	2.837040	3.311935	1446.563354	39352.957031	204.763336	146.983322	116.552986	54.933723	27.238665	155.331009	210.862976	166.774765	0.747929	16312.002930	4.294427	3.438345	0.452865	0.520082	3.160337	4.594977	2.311252	2.167268	2.066523	1.739839	1.435186	2.191258	2.324000	2.222130	0.000000	4.212507	722883.000000		1
124.857498	8.091730	3.453787	5.859104	7.956046	3906.961426	0.000000	0.000000	17.355282	58.671215	6.241487	0.576659	3.564802	7.576746	0.929600	0.000000	2.096415	0.908041	0.538296	0.767831	0.900697	3.591839	0.000000	0.000000	1.239432	1.768425	0.795288	0.000000	0.552035	0.879483	0.000000	0.000000	722899.000000		0
29702.990234	7591.551270	2.565671	3.151581	3509.242188	99998.000000	460.679718	357.460815	314.183624	181.579788	131.829834	605.874512	800.276489	534.674072	2.492102	0.000000	4.472800	3.880331	0.409201	0.498528	3.545213	4.999991	2.663399	2.553228	2.497184	2.259068	2.120014	2.782383	2.903240	2.728089	0.396566	0.000000	723234.000000		1
24285.611328	4714.728027	2.861710	3.685068	2245.338135	50893.800781	274.761108	225.960953	133.291519	106.937889	65.794647	199.770767	293.501007	185.804504	2.013906	0.000000	4.385349	3.673457	0.456626	0.566445	3.351282	4.706665	2.438955	2.354033	2.124803	2.029132	1.818191	2.300532	2.467610	2.269056	0.304039	0.000000	724429.000000		1
45575.363281	20603.787109	1.979760	2.547168	10100.730469	99998.000000	1324.145142	1036.493896	700.190613	352.344910	306.671661	1124.762817	1471.159302	824.193970	4.194331	99998.000000	4.658730	4.313947	0.296613	0.406058	4.004353	4.999991	3.121936	3.015567	2.845216	2.546968	2.486674	3.051061	3.167660	2.916029	0.622663	4.999991	724647.000000		1
17537.527344	4359.333496	2.824705	2.238794	1718.900635	36332.347656	255.660446	172.495102	115.899239	65.125481	31.947533	158.929733	256.921692	157.110321	3.236901	99998.000000	4.243968	3.639420	0.450973	0.350014	3.235251	4.560294	2.407664	2.236777	2.064080	1.813751	1.504437	2.201205	2.409801	2.196205	0.510129	4.999991	724805.000000		1
9966.739258	4444.305664	2.624262	2.858626	2867.056885	59915.964844	395.804047	291.690857	184.034439	69.532143	65.982758	272.667267	342.017456	201.423645	0.485790	0.000000	3.998553	3.647804	0.419007	0.456157	3.457436	4.777543	2.597480	2.464923	2.264899	1.842186	1.819430	2.435633	2.534048	2.304111	0.000000	0.000000	726189.000000		1
59663.488281	19790.806641	1.967425	3.749826	7508.842285	99998.000000	1088.269897	765.636841	550.003296	216.092987	192.382126	952.585388	1207.693848	577.115540	2.955199	0.000000	4.775709	4.296463	0.293898	0.574011	3.875573	4.999991	3.036737	2.884023	2.740365	2.334641	2.284165	2.978904	3.081957	2.761263	0.470587	0.000000	728037.000000		1
15705.034180	6890.820801	2.698272	4.274062	2889.373779	79028.109375	407.886139	289.726501	209.672653	121.610321	66.399063	360.522980	440.518250	231.030624	0.738023	0.000000	4.196039	3.838271	0.431086	0.630841	3.460804	4.897781	2.610539	2.461988	2.321542	2.084970	1.822162	2.556933	2.643964	2.363670	0.000000	0.000000	728092.000000		1
21721.115234	2131.776367	3.012813	3.589472	513.340759	12039.307617	35.937893	53.558376	39.718555	27.294172	12.782097	13.580786	36.237015	33.242702	0.035492	99998.000000	4.336882	3.328742	0.478972	0.555031	2.710406	4.080602	1.555553	1.728827	1.598993	1.436070	1.106602	1.132925	1.559152	1.521696	0.000000	4.999991	729241.000000		1
19014.970703	6776.278320	5.347203	3.728240	1990.349854	45496.144531	293.035370	201.537750	133.427216	73.655098	47.079441	216.219421	302.070709	227.172867	1.493742	0.000000	4.279096	3.830991	0.728127	0.571504	3.298929	4.657975	2.466920	2.304356	2.125244	1.867203	1.672831	2.334895	2.480108	2.356356	0.174276	0.000000	731053.000000		1
24892.015625	20852.990234	4.132210	3.077571	6864.458008	99998.000000	983.651001	700.835144	475.080780	206.468643	145.651154	792.187805	1011.669861	549.176880	2.899288	0.000000	4.396060	4.319169	0.616182	0.488208	3.836606	4.999991	2.992841	2.845616	2.676767	2.314854	2.163314	2.898828	3.005039	2.739712	0.462291	0.000000	731183.000000		1
12502.466797	6681.770996	2.750695	4.798297	2298.433838	58658.933594	317.461639	233.371185	189.517334	82.776802	54.338562	269.833313	362.058685	192.144684	2.411038	99998.000000	4.096996	3.824892	0.439442	0.681087	3.361432	4.768334	2.501691	2.368047	2.277649	1.917909	1.735108	2.431096	2.558779	2.283628	0.382204	4.999991	731710.000000		1
[truncated: 3,813 more rows]
