# Supplementary material for: Distinct elongation stalls during translation are linked with distinct pathways for mRNA degradation
Source: eLife. 2022 Jul 27;11:e76038. doi: 10.7554/eLife.76038 (PMC9352352; doi:10.7554/eLife.76038)
Supplement: Figure 2—source data 1. [file elife-76038-fig2-data1.zip › S2F_flow_cytometry_data/list_mode_data.HEL2_CGA.CSV]

FSC-HLin	SSC-HLin	BLU-V-HLin	GRN-V-HLin	YEL-V-HLin	ORG-V-HLin	GRN-B-HLin	YEL-B-HLin	RED-B-HLin	NIR-B-HLin	YEL-G-HLin	ORG-G-HLin	RED-G-HLin	NIR-G-HLin	BLU-V-ALin	BLU-V-W	FSC-HLog	SSC-HLog	BLU-V-HLog	GRN-V-HLog	YEL-V-HLog	ORG-V-HLog	GRN-B-HLog	YEL-B-HLog	RED-B-HLog	NIR-B-HLog	YEL-G-HLog	ORG-G-HLog	RED-G-HLog	NIR-G-HLog	BLU-V-ALog	BLU-V-WLog	TIME		P01.R1
14960.382812	7348.281250	3.062153	4.835302	1409.765137	40672.187500	173.290695	142.107925	90.180855	49.931896	38.312370	193.951752	234.302475	128.311279	0.124163	0.000000	4.174942	3.866186	0.486027	0.684424	3.149147	4.609298	2.238775	2.152618	1.955114	1.698378	1.583339	2.287694	2.369777	2.108265	0.000000	0.000000	233.000000		1
12746.680664	3990.752686	4.650278	2.035268	831.237183	20946.810547	85.471985	84.454353	50.157009	29.714907	19.180855	100.486710	152.756088	52.454395	0.900056	0.000000	4.105397	3.601055	0.667479	0.308622	2.919725	4.321118	1.931824	1.926622	1.700332	1.472974	1.282868	2.002109	2.183999	1.719782	0.000000	0.000000	517.000000		1
5485.749023	2084.925049	2.880212	1.856411	348.659851	9843.565430	30.328571	39.064804	33.477066	56.185719	28.194624	46.354759	83.532318	32.215820	0.821583	0.000000	3.739236	3.319090	0.459424	0.268674	2.542402	3.993152	1.481852	1.591786	1.524747	1.749626	1.450166	1.666094	1.921854	1.508069	0.000000	0.000000	732.000000		1
19980.054688	7955.706543	3.083739	3.139246	2353.444580	66662.976562	273.953186	240.793747	218.082001	90.964127	83.874611	312.697266	412.909546	198.605118	1.614110	0.000000	4.300597	3.900679	0.489078	0.496825	3.371704	4.823884	2.437676	2.381645	2.338620	1.958870	1.923630	2.495124	2.615855	2.297990	0.207933	0.000000	1066.000000		1
13801.908203	8174.152832	2.929552	2.359060	2107.186523	48376.125000	228.699310	215.183289	146.203140	63.278320	65.662048	202.555374	258.657837	123.377304	0.200235	0.000000	4.139939	3.912443	0.466801	0.372739	3.323703	4.684631	2.359265	2.332808	2.164957	1.801255	1.817314	2.306544	2.412726	2.091235	0.000000	0.000000	1740.000000		1
6741.330566	2726.145264	3.700486	4.156880	686.363159	18572.322266	80.612015	67.888512	55.340775	35.882385	17.031488	91.941673	126.559723	122.452179	0.410242	99998.000000	3.828746	3.435549	0.568259	0.618767	2.836554	4.268866	1.906400	1.831796	1.743045	1.554881	1.231253	1.963512	2.102295	2.087966	0.000000	4.999991	1848.000000		1
8748.767578	1061.108276	2.935719	2.281967	325.877167	9634.099609	31.583652	36.184589	69.266937	39.644547	11.530099	32.959000	57.005993	55.408619	0.822758	0.000000	3.941947	3.025760	0.467715	0.358309	2.513054	3.983811	1.499462	1.558524	1.840526	1.598184	1.061833	1.517974	1.755921	1.743577	0.000000	0.000000	2179.000000		1
20761.617188	5780.970703	2.812370	5.001824	1938.040405	53373.597656	249.400452	196.048691	175.677505	101.544434	61.847466	234.024933	320.190765	183.504044	1.060258	0.000000	4.317261	3.762001	0.449072	0.699128	3.287363	4.727326	2.396897	2.292364	2.244716	2.006656	1.791322	2.369262	2.505409	2.263646	0.025411	0.000000	2645.000000		1
16760.816406	5806.010742	5.014159	5.041913	1956.240601	50974.093750	231.086136	198.931992	163.641678	82.391335	49.386078	222.257385	277.564240	178.311020	2.069147	99998.000000	4.224295	3.763878	0.700198	0.702595	3.291422	4.707349	2.363774	2.298705	2.213894	1.915882	1.693605	2.346856	2.443363	2.251178	0.315791	4.999991	3020.000000		1
7923.805664	2052.989746	3.231758	3.737491	648.408508	19899.501953	67.950180	64.854111	60.256256	74.179337	15.646891	60.157574	84.562286	65.717560	0.918533	99998.000000	3.898934	3.312387	0.509439	0.572580	2.811849	4.298842	1.832191	1.811937	1.780002	1.870283	1.194428	1.779290	1.927177	1.817681	0.000000	4.999991	3842.000000		1
7056.180176	1173.874512	2.337474	2.365228	436.182526	8179.194336	39.807983	43.141506	24.734669	33.396893	15.902841	28.416653	47.125694	86.853500	0.935820	99998.000000	3.848570	3.069622	0.368747	0.373873	2.639668	3.912710	1.599970	1.634895	1.393306	1.523706	1.201475	1.453573	1.673258	1.938787	0.000000	4.999991	4397.000000		1
8235.333984	2672.179932	1.837908	3.530881	518.681763	14520.660156	64.243530	51.902409	34.954178	55.726242	22.101156	53.142071	101.057205	75.428253	0.627705	0.000000	3.915681	3.426866	0.264324	0.547883	2.714901	4.161986	1.807829	1.715188	1.543499	1.746060	1.344415	1.725438	2.004567	1.877534	0.000000	0.000000	4642.000000		1
5371.780273	2683.617432	3.577137	2.596508	372.268951	11482.963867	26.652754	35.715862	42.049862	36.653320	17.161007	36.045822	66.334305	57.049168	0.411002	0.000000	3.730118	3.428721	0.553536	0.414390	2.570857	4.060054	1.425742	1.552861	1.623765	1.564113	1.234543	1.556855	1.821738	1.756249	0.000000	0.000000	4722.000000		1
2805.277100	673.340515	1.455525	2.781532	182.884216	8793.864258	8.619050	19.674253	54.477329	61.742619	3.361275	7.437978	7.623002	25.098549	2.204582	0.000000	3.447976	2.828235	0.163020	0.444284	2.262176	3.944180	0.935459	1.293898	1.736216	1.790585	0.526504	0.871455	0.882126	1.399649	0.343326	0.000000	5069.000000		1
11290.211914	4618.386230	4.563933	6.383339	768.020569	22692.212891	101.942238	79.150322	101.424164	61.918392	33.887207	110.333092	166.491058	62.421040	0.367216	0.000000	4.052702	3.664490	0.659339	0.805048	2.885373	4.355877	2.008354	1.898453	2.006141	1.791820	1.530036	2.042706	2.221391	1.795331	0.000000	0.000000	5196.000000		1
6248.089355	3417.007568	2.047602	2.096942	481.673828	17453.726562	45.660919	50.092251	35.660355	32.999088	16.772455	74.623398	78.949883	38.848942	0.871847	0.000000	3.795747	3.533646	0.311246	0.321587	2.682753	4.241888	1.659545	1.699771	1.552186	1.518502	1.224597	1.872875	1.897352	1.589379	0.000000	0.000000	5306.000000		1
14598.218750	2626.290771	1.837908	1.110146	556.069031	12455.772461	55.732410	57.743008	59.090603	58.183983	16.442495	54.727112	81.015984	53.052643	0.195689	0.000000	4.164300	3.419343	0.264324	0.045380	2.745129	4.095371	1.746108	1.761499	1.771518	1.764803	1.215968	1.738203	1.908571	1.724707	0.000000	0.000000	6007.000000		1
13638.701172	9645.629883	4.135293	2.608843	1714.737549	45257.382812	228.853500	174.653717	128.382217	36.770500	27.806072	164.218338	206.110931	130.343475	0.467118	0.000000	4.134773	3.984331	0.616506	0.416448	3.234198	4.655689	2.359558	2.242178	2.108505	1.565500	1.444140	2.215422	2.314101	2.115089	0.000000	0.000000	6535.000000		1
7048.514160	2560.635010	2.676685	2.833956	653.983887	17071.515625	69.313194	66.910965	65.236496	32.567364	12.763595	73.300468	96.298996	78.906708	0.020049	0.000000	3.848098	3.408348	0.427597	0.452393	2.815567	4.232272	1.840816	1.825497	1.814491	1.512783	1.105973	1.865107	1.983622	1.897114	0.000000	0.000000	7004.000000		1
17469.259766	5587.873535	3.441453	3.274930	2012.987549	40868.136719	237.962875	203.631607	91.432854	84.482109	53.635468	137.565582	236.658447	101.612274	0.995608	0.000000	4.242274	3.747247	0.536742	0.515202	3.303841	4.611385	2.376509	2.308845	1.961102	1.926765	1.729452	2.138510	2.374122	2.006946	0.000000	0.000000	7431.000000		1
6591.195312	2660.443115	2.704439	3.792999	383.795959	16304.658203	50.181683	38.361710	64.480980	101.627693	22.727154	49.938065	76.819016	48.442451	0.195383	99998.000000	3.818964	3.424954	0.432077	0.578983	2.584100	4.212312	1.700545	1.583898	1.809432	2.007012	1.356545	1.698432	1.885469	1.685226	0.000000	4.999991	8543.000000		1
5444.205078	2925.974609	3.496960	2.497828	764.027100	19911.605469	82.434502	75.073624	65.967339	24.355370	13.889159	76.473640	90.304207	106.672691	0.829431	0.000000	3.735934	3.466270	0.543691	0.397563	2.883109	4.299106	1.916109	1.875487	1.819329	1.386595	1.142676	1.883512	1.955708	2.028053	0.000000	0.000000	8756.000000		1
10110.740234	1928.690430	1.992095	1.859494	716.938416	20006.562500	78.317711	71.274452	77.321663	34.025974	17.638987	81.308937	121.789177	67.586304	2.483060	0.000000	4.004783	3.285263	0.299310	0.269395	2.855482	4.301172	1.893860	1.852934	1.888301	1.531811	1.246474	1.910138	2.085609	1.829859	0.394987	0.000000	8950.000000		1
13397.198242	5700.960449	1.918085	3.268763	1638.587769	41519.367188	179.439667	167.829391	112.100075	76.498306	39.292999	139.116699	196.742538	156.854370	2.446360	99998.000000	4.127014	3.755948	0.282868	0.514383	3.214470	4.618251	2.253918	2.224868	2.049606	1.883652	1.594315	2.143379	2.293898	2.195497	0.388520	4.999991	9720.000000		1
6882.303711	3016.488525	1.221161	1.884164	389.525543	13607.971680	57.551815	39.601372	50.120007	64.900368	14.564498	40.190369	74.765244	84.115143	1.102734	0.000000	3.837734	3.479502	0.086773	0.275119	2.590536	4.133793	1.760059	1.597710	1.700011	1.812247	1.163296	1.604122	1.873700	1.924874	0.042471	0.000000	12100.000000		1
7672.563965	3464.213623	4.119875	3.003561	531.596497	11529.063477	67.247093	54.061024	27.944841	60.425861	23.519676	59.790611	75.819885	39.558201	1.377620	99998.000000	3.884941	3.539605	0.614884	0.477637	2.725582	4.061794	1.827674	1.732884	1.446302	1.781223	1.371431	1.776633	1.879783	1.597237	0.139129	4.999991	13492.000000		1
20144.027344	4928.388184	3.441453	3.968772	1483.710083	40964.730469	159.272018	150.609802	135.443970	68.983238	42.953396	159.694489	209.049728	124.413437	0.261819	0.000000	4.304146	3.692705	0.536742	0.598656	3.171349	4.612410	2.202139	2.177853	2.131760	1.838744	1.632998	2.203290	2.320250	2.094867	0.000000	0.000000	13722.000000		1
6586.341797	1790.110352	1.973593	3.222507	336.420471	13590.403320	22.859755	36.782837	45.491314	62.717079	11.215558	36.267853	56.583523	52.349548	0.755223	0.000000	3.818644	3.252880	0.295258	0.508194	2.526882	4.133232	1.359072	1.565645	1.657928	1.797386	1.049821	1.559522	1.752690	1.718913	0.000000	0.000000	14867.000000		1
13992.380859	3923.850830	1.433939	3.632644	795.869812	23154.375000	123.352631	82.150803	61.915306	38.333958	22.788830	82.437592	135.283615	84.244659	2.186527	99998.000000	4.145892	3.593713	0.156531	0.560223	2.900842	4.364633	2.091148	1.914612	1.791798	1.583584	1.357722	1.916125	2.131245	1.925542	0.339755	4.999991	15071.000000		1
11711.545898	2940.212402	2.263464	3.046734	916.829468	26480.240234	89.927986	92.512161	70.025543	46.909832	29.847507	95.093254	123.620918	123.099770	0.036818	0.000000	4.068614	3.468379	0.354774	0.483835	2.962289	4.422922	1.953895	1.966199	1.845256	1.671264	1.474908	1.978150	2.092092	2.090257	0.000000	0.000000	15427.000000		1
22255.425781	9767.464844	2.781532	3.638812	3039.610352	67680.265625	337.018738	309.320587	212.555939	90.834610	82.326576	293.800140	389.732147	272.133789	2.239519	99998.000000	4.347436	3.989782	0.444284	0.560960	3.482818	4.830462	2.527654	2.490409	2.327473	1.958251	1.915540	2.468052	2.590766	2.434783	0.350155	4.999991	15555.000000		1
8465.759766	1975.239502	3.305768	3.586388	643.249390	18925.841797	69.199097	65.239578	39.706219	61.813541	14.709434	54.616096	68.779709	118.548172	0.676183	99998.000000	3.927666	3.295620	0.519272	0.554657	2.808379	4.277055	1.840100	1.814511	1.598858	1.791084	1.167596	1.737321	1.837460	2.073895	0.000000	4.999991	16502.000000		1
8618.455078	3472.746338	3.028231	4.292564	629.773438	19978.402344	61.437328	65.840904	78.869705	37.896065	35.071362	91.617882	140.741837	68.529922	0.622698	0.000000	3.935429	3.540673	0.481189	0.632717	2.799184	4.300561	1.788432	1.818496	1.896910	1.578594	1.544953	1.961980	2.148423	1.835880	0.000000	0.000000	16655.000000		1
9397.274414	4534.030273	2.948054	3.157748	1110.633179	28432.308594	158.646027	114.095253	101.655449	48.716904	32.024628	103.736969	114.147675	133.217514	0.672789	99998.000000	3.973002	3.656484	0.469535	0.499378	3.045571	4.453812	2.200429	2.057268	2.007131	1.687680	1.505484	2.015934	2.057467	2.124561	0.000000	4.999991	16731.000000		1
16409.294922	7133.976562	1.338343	2.510163	1632.734863	49620.214844	243.643112	168.285797	140.643158	60.687977	54.520500	244.225937	335.853058	156.857452	1.698960	0.000000	4.215090	3.853332	0.126567	0.399702	3.212916	4.695659	2.386754	2.226048	2.148118	1.783103	1.736560	2.387792	2.526149	2.195505	0.230183	0.000000	16997.000000		1
9522.409180	2494.608887	1.939672	1.517200	417.812683	12933.268555	47.215122	41.340603	47.279884	50.425297	15.088734	40.844120	65.788483	76.865273	0.076514	0.000000	3.978747	3.397002	0.287728	0.181043	2.620982	4.111708	1.674081	1.616377	1.674676	1.702649	1.178653	1.611130	1.818150	1.885730	0.000000	0.000000	17080.000000		1
22190.109375	9486.160156	2.568754	3.083739	2390.233643	61149.027344	311.679657	242.714905	182.797867	100.825920	63.438675	264.828400	358.978027	221.270584	1.210232	99998.000000	4.346159	3.977090	0.409723	0.489078	3.378440	4.786389	2.493708	2.385097	2.261971	2.003572	1.802354	2.422965	2.555068	2.344924	0.082869	4.999991	17840.000000		1
13652.852539	7201.609375	2.035268	1.819406	1222.048706	35983.839844	158.979065	125.896721	100.955437	72.862579	34.103065	146.005783	173.373962	130.901627	2.223937	0.000000	4.135223	3.857430	0.308622	0.259930	3.087089	4.556108	2.201340	2.100014	2.004130	1.862504	1.532793	2.164370	2.238984	2.116945	0.347123	0.000000	20344.000000		1
10055.094727	1906.145264	3.194753	2.084607	530.884155	18094.578125	66.618011	54.017853	48.908096	21.913048	21.592339	58.032879	92.792786	33.162525	3.795634	0.000000	4.002386	3.280156	0.504437	0.319024	2.725000	4.257548	1.823592	1.732537	1.689381	1.340703	1.334300	1.763674	1.967514	1.520648	0.579284	0.000000	20866.000000		1
14811.841797	7530.465332	4.619441	3.845422	1154.431519	48707.929688	146.875397	117.138901	157.782578	81.312027	49.349072	277.928131	322.518982	249.329529	1.834534	99998.000000	4.170609	3.876822	0.664589	0.584944	3.062368	4.687600	2.166949	2.068701	2.198059	1.910155	1.693279	2.443933	2.508555	2.396774	0.263526	4.999991	21081.000000		1
23456.914062	10296.166016	2.528666	4.141461	2994.760498	78892.390625	417.356293	305.684845	198.734634	135.382294	90.985710	397.722107	450.793274	281.736542	1.332140	0.000000	4.370271	4.012676	0.402891	0.617154	3.476362	4.897035	2.620507	2.485274	2.298274	2.131562	1.958973	2.599580	2.653977	2.449843	0.124550	0.000000	21222.000000		1
11240.619141	3011.005615	1.443190	3.472290	459.378387	14837.785156	64.104759	45.910702	44.812893	35.379734	21.234625	59.442146	72.418518	70.130386	1.137522	0.000000	4.050790	3.478712	0.159323	0.540616	2.662171	4.171369	1.806890	1.661914	1.651403	1.548755	1.327045	1.774094	1.859850	1.845906	0.055960	0.000000	21620.000000		1
15947.397461	3446.571533	1.066974	2.232627	577.408508	17173.224609	52.553074	59.670345	35.749783	52.790524	11.012031	65.791565	89.952660	100.079659	1.965005	0.000000	4.202690	3.537387	0.028154	0.348816	2.761483	4.234852	1.720598	1.775759	1.553273	1.722556	1.041867	1.818170	1.954014	2.000346	0.293364	0.000000	22369.000000		1
20962.074219	7225.434082	2.559503	2.214124	1383.624268	39631.621094	199.669006	138.570877	125.415657	95.962868	52.531490	190.235840	251.346298	176.136993	1.375321	0.000000	4.321434	3.858864	0.408156	0.345202	3.141018	4.598042	2.300311	2.141672	2.098352	1.982103	1.720420	2.279292	2.400273	2.245851	0.138404	0.000000	22537.000000		1
17728.636719	8381.176758	3.126911	2.636597	1395.515137	35846.136719	132.724121	139.736542	152.453873	100.647064	43.690411	126.723160	148.182892	110.209740	2.736359	0.000000	4.248675	3.923305	0.495116	0.421044	3.144735	4.554442	2.122950	2.145310	2.183138	2.002801	1.640386	2.102856	2.170798	2.042220	0.437173	0.000000	22698.000000		1
8879.138672	3756.743164	1.945839	2.960389	564.336548	18161.173828	63.299904	55.279102	53.163654	62.738667	18.752214	57.514812	78.949883	95.450966	1.775904	0.000000	3.948371	3.574811	0.289107	0.471349	2.751538	4.259144	1.801403	1.742561	1.725615	1.797535	1.273053	1.759780	1.897352	1.979780	0.249419	0.000000	23395.000000		1
32943.687500	15269.524414	1.831741	3.096074	3533.283203	89223.570312	412.030670	359.378906	226.500610	149.613754	109.737930	414.337311	558.397217	357.741455	3.433645	99998.000000	4.517772	4.183825	0.262864	0.490811	3.548178	4.950480	2.614929	2.555552	2.355069	2.174972	2.040357	2.617354	2.746943	2.553569	0.535755	4.999991	23685.000000		1
7839.418945	3412.964844	2.238794	3.873176	529.629028	15135.384766	62.300774	56.130211	44.134468	66.386726	25.502520	54.764118	123.599335	71.894287	0.939196	0.000000	3.894284	3.533132	0.350014	0.588067	2.723972	4.179994	1.794493	1.749197	1.644778	1.822081	1.406583	1.738496	2.092016	1.856694	0.000000	0.000000	24171.000000		1
7743.761230	3883.861084	1.939672	4.514594	875.831116	24361.769531	118.773285	87.750870	61.933807	35.799122	26.819277	95.321449	138.099075	81.919518	0.052724	0.000000	3.888952	3.589264	0.287728	0.654619	2.942420	4.386709	2.074719	1.943251	1.791928	1.553872	1.428447	1.979191	2.140191	1.913387	0.000000	0.000000	24341.000000		1
10441.357422	4745.183105	2.658183	3.632644	1085.503784	30128.806641	133.905182	110.823402	58.661961	33.794693	29.477459	126.642982	192.903275	63.210476	1.004897	0.000000	4.018757	3.676253	0.424585	0.560223	3.035631	4.478982	2.126797	2.044631	1.768357	1.528849	1.469490	2.102581	2.285340	1.800789	0.002122	0.000000	24466.000000		1
8902.000977	1974.215698	2.772281	2.312804	512.646912	16752.218750	55.047821	50.110756	61.428078	24.127172	16.020023	45.882950	77.158226	45.102764	1.407023	99998.000000	3.949488	3.295395	0.442837	0.364139	2.709818	4.224072	1.740740	1.699931	1.788367	1.382506	1.204663	1.661651	1.887382	1.654203	0.148301	4.999991	25600.000000		1
7792.537109	1994.784302	1.467860	3.361275	281.782806	12377.319336	46.135815	27.685806	36.341862	31.031664	16.858799	53.296257	78.413307	82.971077	0.555966	0.000000	3.891679	3.299896	0.166685	0.526504	2.449914	4.092627	1.664038	1.442257	1.560407	1.491805	1.226827	1.726697	1.894390	1.918927	0.000000	0.000000	25917.000000		1
6634.830566	2791.406494	1.437022	2.544085	576.720825	16948.091797	68.073532	59.796780	48.898846	41.248089	14.808113	53.351765	65.054550	61.918392	0.573865	0.000000	3.821830	3.445823	0.157463	0.405532	2.760966	4.229121	1.832978	1.776678	1.689299	1.615404	1.170500	1.727149	1.813278	1.791820	0.000000	0.000000	26932.000000		1
9188.794922	3457.796143	2.935719	2.972724	812.814941	25241.587891	115.849899	83.782097	88.130173	59.096771	22.212170	90.125351	98.500786	62.026321	1.319816	0.000000	3.963259	3.538799	0.467715	0.473155	2.909992	4.402117	2.063896	1.923151	1.945125	1.771564	1.346591	1.954847	1.993440	1.792576	0.120513	0.000000	27216.000000		1
9358.400391	3302.665771	2.448488	2.932636	794.408081	22300.865234	108.115883	79.992180	59.756691	69.840515	23.146544	98.772156	139.132126	91.038132	0.428219	0.000000	3.971202	3.518865	0.388898	0.467258	2.900044	4.348322	2.033890	1.903048	1.776386	1.844107	1.364486	1.994635	2.143427	1.959223	0.000000	0.000000	27423.000000		1
8623.897461	3367.048096	3.105325	2.429986	656.913452	18897.699219	85.129692	68.625519	52.263203	58.865490	22.585302	72.649803	106.324226	79.437111	0.901522	0.000000	3.935704	3.527249	0.492107	0.385604	2.817508	4.276409	1.930081	1.836486	1.718196	1.769861	1.353826	1.861234	2.026632	1.900023	0.000000	0.000000	28208.000000		1
9713.591797	1081.818726	2.343642	2.448488	426.900452	15741.810547	43.169258	43.890854	43.863098	13.882992	18.890984	72.107063	91.395851	59.978718	0.612317	99998.000000	3.987380	3.034154	0.369891	0.388898	2.630327	4.197055	1.635175	1.642374	1.642099	1.142483	1.276255	1.857978	1.960927	1.777997	0.000000	4.999991	28530.000000		1
6583.991699	3631.114746	2.022933	2.075356	406.930176	11933.063477	37.118965	40.748524	30.862057	88.885689	22.535963	57.912613	65.985840	86.918259	0.074934	99998.000000	3.818489	3.560040	0.305981	0.317093	2.609520	4.076752	1.569596	1.610112	1.489425	1.948832	1.352876	1.762773	1.819451	1.939111	0.000000	4.999991	28813.000000		1
10333.432617	4397.559570	3.817669	6.315497	703.770874	22937.121094	89.773804	68.955482	69.525970	43.604065	24.114838	103.391594	157.881256	115.115967	0.711227	99998.000000	4.014245	3.643212	0.581798	0.800408	2.847431	4.360539	1.953150	1.838569	1.842147	1.639527	1.382284	2.014485	2.198331	2.061136	0.000000	4.999991	28913.000000		1
8470.758789	3318.516113	2.923384	3.398280	693.187439	22016.744141	83.205437	70.031708	64.591995	45.620831	33.859451	73.355980	106.712776	65.831657	0.780533	99998.000000	3.927922	3.520944	0.465886	0.531259	2.840851	4.342753	1.920152	1.845295	1.810179	1.659163	1.529680	1.865435	2.028216	1.818435	0.000000	4.999991	29015.000000		1
7720.528320	3201.666992	2.941887	2.263464	703.965149	22065.230469	97.063759	72.322922	54.693192	49.783878	27.654968	77.916824	125.949142	93.400276	1.479485	0.000000	3.887647	3.505376	0.468626	0.354774	2.847551	4.343709	1.987057	1.859276	1.737933	1.697089	1.441773	1.891631	2.100195	1.970348	0.170110	0.000000	29058.000000		1
10008.218750	3503.336914	2.318972	2.503996	489.025452	17159.347656	45.707176	49.827049	48.827919	60.613968	15.890506	63.139549	87.824883	66.883209	0.348152	0.000000	4.000357	3.544482	0.365295	0.398634	2.689332	4.234501	1.659984	1.697465	1.688668	1.782573	1.201138	1.800301	1.943618	1.825317	0.000000	0.000000	29172.000000		1
13142.422852	8569.561523	2.911049	3.836171	1376.864624	40245.453125	124.052643	140.476639	118.070190	96.212646	42.971901	173.216690	222.553421	131.783569	1.277547	0.000000	4.118675	3.932959	0.464050	0.583898	3.138891	4.604717	2.093606	2.147604	2.072140	1.983232	1.633185	2.238590	2.347434	2.119861	0.106377	0.000000	30670.000000		1
22927.794922	9020.188477	2.966557	3.570970	2338.698242	69076.984375	286.877136	238.699875	216.882431	133.303864	66.978806	276.074799	369.993134	190.510300	0.525319	0.000000	4.360362	3.955216	0.472253	0.552786	3.368974	4.839334	2.457696	2.377852	2.336224	2.124843	1.825937	2.441027	2.568194	2.279918	0.000000	0.000000	31371.000000		1
14005.391602	6186.417969	2.019849	4.335737	1212.708008	34102.285156	164.949188	122.082130	80.164871	76.230019	42.916393	132.976990	180.818100	142.391632	0.622356	99998.000000	4.146295	3.791439	0.305319	0.637063	3.083756	4.532784	2.217350	2.086652	1.903984	1.882126	1.632623	2.123776	2.257242	2.153485	0.000000	4.999991	32503.000000		1
19545.919922	2953.635742	3.515462	3.422950	853.797852	32060.826172	93.906013	88.953529	120.133209	23.908226	38.207523	160.397583	239.581833	113.296562	1.089805	5483.922852	4.291056	3.470357	0.545982	0.534401	2.931355	4.505975	1.972693	1.949163	2.079663	1.378547	1.582149	2.205198	2.379454	2.054217	0.037349	3.739091	33262.000000		1
118.976807	9.238881	1.193407	1.103979	47.375477	4848.919922	0.000000	4.264811	0.000000	21.006428	2.870961	2.229543	0.000000	3.062153	0.921451	99998.000000	2.075462	0.965619	0.076789	0.042961	1.675554	3.685645	0.000000	0.629900	0.000000	1.322352	0.458027	0.348216	0.000000	0.486027	0.000000	4.999991	33277.000000		0
9898.659180	3977.964355	4.033530	2.880212	822.735352	26064.253906	103.295998	81.472382	68.856804	48.840256	46.209824	107.394287	136.847076	97.270370	0.287838	0.000000	3.995576	3.599661	0.605685	0.459424	2.915260	4.416045	2.014083	1.911010	1.837947	1.688778	1.664734	2.030981	2.136235	1.987981	0.000000	0.000000	33339.000000		1
7683.014648	2681.619141	1.788568	2.343642	626.257996	18368.414062	75.705788	62.581394	67.379692	43.841515	16.454830	73.618095	88.191841	53.913006	0.199129	0.000000	3.885532	3.428397	0.252506	0.369891	2.796753	4.264071	1.879129	1.796445	1.828529	1.641886	1.216293	1.866985	1.945428	1.731694	0.000000	0.000000	33687.000000		1
11476.469727	3950.645508	2.217208	1.760815	1059.029907	41045.718750	119.309853	108.470512	113.950317	82.052124	53.524452	158.541183	223.759171	163.527588	0.878383	0.000000	4.059808	3.596668	0.345806	0.245714	3.024908	4.613268	2.076676	2.035312	2.056715	1.914090	1.728552	2.200142	2.349781	2.213591	0.000000	0.000000	35934.000000		1
8127.449219	2549.120117	3.527797	3.527797	415.182251	14614.133789	46.909832	43.980282	32.792477	44.655621	16.658358	42.040611	55.621395	81.379868	0.746920	99998.000000	3.909954	3.406390	0.547504	0.547504	2.618239	4.164773	1.671264	1.643258	1.515774	1.649876	1.221632	1.623669	1.745242	1.910517	0.000000	4.999991	36509.000000		1
12322.422852	3928.547363	2.732193	3.860841	1126.079590	28262.193359	143.831741	117.946838	85.206787	46.928337	25.218815	116.053421	182.551163	94.828049	0.683935	99998.000000	4.090696	3.594232	0.436511	0.586682	3.051569	4.451206	2.157855	2.071686	1.930474	1.671435	1.401725	2.064658	2.261384	1.976937	0.000000	4.999991	36893.000000		1
107.739662	10.290436	0.000000	0.000000	121.030579	3011.825928	0.061675	12.988708	0.000000	0.000000	0.000000	0.000000	2.664350	0.000000	2.057499	0.000000	2.032376	1.012434	0.000000	0.000000	2.082895	3.478830	0.000000	1.113566	0.000000	0.000000	0.000000	0.000000	0.425591	0.000000	0.313340	0.000000	36909.000000		0
21305.322266	8378.690430	4.064368	3.302684	1747.499268	48264.640625	211.069580	179.316330	152.463135	41.846336	44.131386	195.428864	287.555542	113.500092	1.183973	0.000000	4.328488	3.923176	0.608993	0.518867	3.242417	4.683629	2.324426	2.253620	2.183165	1.621657	1.644748	2.290989	2.458722	2.054996	0.073342	0.000000	37382.000000		1
17237.246094	3928.106445	2.874044	3.854673	1061.755981	25243.818359	147.957779	106.012772	84.559196	61.724113	37.199139	94.754044	121.218689	108.603111	0.100470	0.000000	4.236468	3.594183	0.458493	0.585988	3.026025	4.402155	2.170138	2.025358	1.927161	1.790455	1.570533	1.976598	2.083570	2.035842	0.000000	0.000000	37464.000000		1
19875.242188	1975.766846	2.466991	3.805334	789.995300	24896.291016	63.114880	83.862274	88.225769	94.467255	35.318058	80.494835	101.195969	27.608713	1.171181	0.000000	4.298313	3.295736	0.392168	0.580393	2.897624	4.396135	1.800132	1.923567	1.945596	1.975281	1.547997	1.905768	2.005163	1.441046	0.068624	0.000000	37520.000000		1
6135.795410	3060.000244	1.791652	3.077571	215.907974	10603.808594	32.339169	20.654882	58.526279	86.252174	18.702875	44.412006	58.809982	54.187458	0.462864	0.000000	3.787871	3.485721	0.253254	0.488208	2.334269	4.025462	1.509729	1.315023	1.767351	1.935770	1.271908	1.647500	1.769451	1.733899	0.000000	0.000000	37890.000000		1
8310.401367	3544.498779	1.282835	1.899583	978.322266	23343.539062	90.384384	103.157227	63.077877	32.188065	22.486624	85.216034	114.123001	69.266937	0.392433	0.000000	3.919622	3.549555	0.108171	0.278658	2.990482	4.368167	1.956093	2.013500	1.799877	1.507695	1.351924	1.930521	2.057373	1.840526	0.000000	0.000000	38498.000000		1
8733.258789	1516.693726	1.433939	2.528666	663.046997	16512.791016	63.774799	67.367355	66.500824	59.374306	23.692366	82.906319	135.616669	42.321232	1.406176	0.000000	3.941176	3.180898	0.156531	0.402891	2.821544	4.217821	1.804649	1.828449	1.822827	1.773599	1.374608	1.918588	2.132313	1.626558	0.148040	0.000000	38563.000000		1
8333.541992	3002.895508	2.349809	3.348940	647.150330	16020.824219	56.589691	66.358971	39.453354	53.357933	13.707219	65.501694	94.177383	53.660137	0.611589	99998.000000	3.920830	3.477540	0.371033	0.524907	2.811005	4.204685	1.752737	1.821900	1.596084	1.727199	1.136949	1.816253	1.973947	1.729652	0.000000	4.999991	39608.000000		1
18516.953125	2015.488525	1.939672	1.726894	784.839294	35795.242188	100.730324	79.529625	115.819061	75.977158	32.804813	183.494797	237.546570	199.169434	0.632301	0.000000	4.267570	3.304380	0.287728	0.237266	2.894781	4.553825	2.003160	1.900529	2.063780	1.880683	1.515938	2.263624	2.375749	2.299223	0.000000	0.000000	39689.000000		1
15231.340820	5821.469727	1.995179	3.737491	1914.588501	45204.660156	176.537872	197.128006	121.597984	85.801949	58.930248	171.030319	232.652664	150.508041	1.146356	0.000000	4.182738	3.765033	0.299982	0.572580	3.282075	4.655183	2.246838	2.294748	2.084926	1.933497	1.770338	2.233073	2.366708	2.177560	0.059320	0.000000	39774.000000		1
11566.958984	4956.030762	3.074487	2.571838	1071.355591	27050.923828	151.935806	108.307076	81.916435	78.456482	34.254169	124.027969	161.822281	67.345772	0.910796	99998.000000	4.063219	3.695134	0.487773	0.410244	3.029934	4.432182	2.181660	2.034657	1.913371	1.894629	1.534713	2.093520	2.209038	1.828310	0.000000	4.999991	39825.000000		1
18082.578125	6095.237793	1.489446	3.685068	1575.790527	44195.679688	213.996048	161.029755	100.273933	48.346855	43.505386	175.766937	229.994492	145.096069	0.295458	0.000000	4.257260	3.784991	0.173025	0.566445	3.197499	4.645380	2.330406	2.206906	2.001188	1.684368	1.638543	2.244937	2.361717	2.161656	0.000000	0.000000	40540.000000		1
6653.471680	3052.260010	2.001346	3.978023	558.711792	17472.302734	85.854370	59.127605	52.957047	66.402145	32.425514	70.944496	133.387115	109.164352	0.732586	99998.000000	3.823048	3.484622	0.301322	0.599667	2.747188	4.242350	1.933762	1.771790	1.723924	1.822182	1.510887	1.850919	2.125114	2.038081	0.000000	4.999991	40941.000000		1
8985.178711	1275.018066	3.059069	0.783270	432.108887	13866.194336	34.762985	47.110275	33.850201	42.660442	14.589168	44.834476	66.164696	34.593380	0.980862	99998.000000	3.953527	3.105516	0.485589	0.000000	2.635593	4.141957	1.541117	1.673116	1.529561	1.630025	1.164031	1.651612	1.820626	1.538993	0.000000	4.999991	41584.000000		1
6700.249023	3072.347412	1.363013	3.074487	716.623901	17384.937500	90.128433	71.678421	56.898064	29.104326	6.892156	68.816711	69.100418	33.970467	1.853108	0.000000	3.826091	3.487470	0.134500	0.487773	2.855291	4.240173	1.954862	1.855388	1.755098	1.463958	0.838355	1.837694	1.839481	1.531101	0.267901	0.000000	41665.000000		1
5000.310059	2415.631348	3.762161	4.187717	531.029053	17608.123047	69.794258	51.606369	80.504082	46.481194	13.392677	82.786049	98.217079	38.115009	1.590700	99998.000000	3.698997	3.383031	0.575437	0.621977	2.725118	4.245713	1.843820	1.712703	1.905818	1.667277	1.126867	1.917957	1.992187	1.581096	0.201588	4.999991	41709.000000		1
22153.117188	12800.158203	3.151581	3.049818	3984.637695	99998.000000	491.288910	404.617371	342.924072	197.572052	120.635857	484.813080	680.423889	315.330780	2.089156	99998.000000	4.345435	4.107215	0.498528	0.484274	3.600389	4.999991	2.691337	2.607044	2.535198	2.295726	2.081476	2.685574	2.832780	2.498766	0.319971	4.999991	41742.000000		1
18144.527344	9601.633789	2.991227	2.861710	1653.004272	50063.730469	213.925125	169.599457	158.078613	122.701965	68.129044	201.220123	246.224197	133.032486	0.203683	0.000000	4.258746	3.982345	0.475849	0.456626	3.218274	4.699523	2.330262	2.229424	2.198873	2.088851	1.833332	2.303671	2.391331	2.123958	0.000000	0.000000	41918.000000		1
13271.927734	3519.514160	3.173167	3.336605	1212.630981	30604.552734	130.556244	123.667175	93.640808	59.898540	29.551468	138.287186	164.418777	133.911362	0.560722	99998.000000	4.122934	3.546483	0.501493	0.523305	3.083729	4.485786	2.115798	2.092254	1.971465	1.777416	1.470579	2.140782	2.215951	2.126817	0.000000	4.999991	43524.000000		1
8973.784180	2961.126221	3.324270	4.116791	509.399719	16245.378906	52.149105	50.678162	43.338863	72.082390	23.168129	49.009861	53.444275	65.578789	0.012659	0.000000	3.952976	3.471457	0.521696	0.614559	2.707059	4.210730	1.717247	1.704821	1.636878	1.857829	1.364891	1.690283	1.727901	1.816763	0.000000	0.000000	44956.000000		1
6236.963379	1538.865845	2.442321	4.625608	400.812042	11476.858398	54.283054	40.989056	67.475288	32.477936	20.442104	56.016113	89.416092	98.081398	0.960258	0.000000	3.794973	3.187201	0.387803	0.665169	2.602941	4.059823	1.734664	1.612668	1.829145	1.511588	1.310526	1.748313	1.951416	1.991587	0.000000	0.000000	45117.000000		1
8956.454102	3997.456787	2.081524	2.972724	636.668701	25848.236328	97.998131	62.976112	52.738102	67.681900	22.912178	99.132950	160.884811	92.654015	1.859116	0.000000	3.952136	3.601784	0.318381	0.473155	2.803914	4.412431	1.991218	1.799176	1.722124	1.830473	1.360066	1.996218	2.206515	1.966864	0.269306	0.000000	46044.000000		1
25179.119141	7159.374512	2.059937	2.429986	1927.164062	54076.996094	218.640167	195.740311	148.124313	85.246872	68.730370	215.349808	258.478973	142.317627	1.917393	99998.000000	4.401041	3.854875	0.313854	0.385604	3.284919	4.733013	2.339730	2.291680	2.170626	1.930678	1.837149	2.333144	2.412425	2.153259	0.282711	4.999991	46635.000000		1
6163.505859	2690.728516	2.257297	4.178466	507.312042	11026.058594	50.915611	53.509033	58.239491	57.918781	17.000652	45.864445	67.367355	51.393589	0.863814	0.000000	3.789828	3.429870	0.353589	0.621017	2.705275	4.042420	1.706851	1.728427	1.765218	1.762819	1.230466	1.661476	1.828449	1.710909	0.000000	0.000000	47504.000000		1
9117.711914	1897.677368	6.876738	5.310198	830.907227	20908.779297	115.985580	86.267593	54.631516	51.991837	17.157923	77.195229	115.667953	81.703659	0.903234	0.000000	3.959886	3.278222	0.837382	0.725111	2.919553	4.320329	2.064404	1.935848	1.737443	1.715935	1.234465	1.887590	2.063213	1.912241	0.000000	0.000000	48673.000000		1
14840.233398	3235.865723	3.126911	1.976677	645.568359	23871.419922	70.358582	65.110062	70.722466	63.759384	24.284443	77.059547	125.412575	38.750259	1.494288	0.000000	4.171441	3.509990	0.495116	0.295936	2.809942	4.377878	1.847317	1.813648	1.849557	1.804544	1.385328	1.886826	2.098341	1.588275	0.174434	0.000000	49236.000000		1
8674.470703	3344.015625	2.534833	2.972724	705.695129	21139.343750	92.527580	71.080177	72.622047	56.617443	13.738056	96.746140	112.192581	103.077049	0.418697	99998.000000	3.938243	3.524268	0.403949	0.473155	2.848617	4.325091	1.966271	1.851748	1.861068	1.752950	1.137925	1.985634	2.049964	2.013162	0.000000	4.999991	49324.000000		1
17929.130859	6187.780762	2.170952	2.044519	1100.783691	39338.882812	118.104111	110.394760	113.416824	93.366356	42.188629	159.679077	222.032272	116.710258	0.108015	0.000000	4.253559	3.791535	0.336650	0.310591	3.041702	4.594822	2.072265	2.042948	2.054677	1.970190	1.625195	2.203248	2.346416	2.067109	0.000000	0.000000	49401.000000		1
8146.864746	3329.648438	1.992095	5.094337	797.800232	24865.998047	119.639809	81.632729	100.949272	44.997917	32.656792	124.743401	169.328094	92.641678	0.497403	99998.000000	3.910990	3.522398	0.299310	0.707088	2.901894	4.395606	2.077876	1.911864	2.004103	1.653192	1.513973	2.096018	2.228729	1.966806	0.000000	4.999991	49829.000000		1
10796.576172	3784.761963	3.126911	5.711084	755.182922	20493.630859	70.355499	79.615967	92.848289	20.842991	34.161659	69.004822	91.540787	93.440369	1.346399	99998.000000	4.033286	3.578038	0.495116	0.756719	2.878052	4.311619	1.847298	1.901000	1.967774	1.318960	1.533539	1.838879	1.961615	1.970535	0.129174	4.999991	50654.000000		1
17795.179688	3487.588379	2.800035	2.106194	853.400024	24055.021484	106.897804	85.471985	52.161442	49.080788	27.365097	88.404625	121.292694	77.210648	0.041120	0.000000	4.250302	3.542525	0.447163	0.323498	2.931153	4.381206	2.028969	1.931824	1.717350	1.690912	1.437197	1.946475	2.083835	1.887677	0.000000	0.000000	52980.000000		1
108.245399	12.664915	0.135685	1.396934	0.000000	4400.458008	2.578006	0.000000	0.000000	11.187804	0.000000	0.000000	2.991227	9.294389	5.284227	73065.132812	2.034410	1.102602	0.000000	0.145176	0.000000	3.643498	0.411284	0.000000	0.000000	1.048745	0.000000	0.000000	0.475849	0.968221	0.722981	4.863710	52997.000000		0
12010.730469	1543.889282	2.621178	3.897846	380.163300	16012.748047	41.399193	39.724724	49.312065	63.734711	25.388422	72.412354	91.189240	53.906837	1.622192	0.000000	4.079569	3.188616	0.418496	0.590825	2.579970	4.204466	1.616992	1.599061	1.692953	1.804376	1.404636	1.859813	1.959944	1.731644	0.210102	0.000000	53224.000000		1
12216.863281	3340.571045	4.119875	3.478457	573.313293	18470.402344	77.226067	58.396759	47.002346	43.385120	31.488056	100.326355	105.574883	106.913223	0.420258	99998.000000	4.086960	3.523821	0.614884	0.541387	2.758392	4.266476	1.887764	1.766389	1.672119	1.637341	1.498146	2.001415	2.023561	2.029032	0.000000	4.999991	53315.000000		1
16781.361328	3755.824219	4.206220	3.811501	701.649231	22705.970703	57.496307	74.595642	53.040306	44.063541	28.333391	79.110237	110.595207	77.549866	2.011361	0.000000	4.224827	3.574705	0.623892	0.581096	2.846120	4.356140	1.759640	1.872713	1.724606	1.644079	1.452299	1.898233	2.043736	1.889581	0.303490	0.000000	53500.000000		1
8446.533203	3914.590576	1.893416	4.554682	900.504150	28710.847656	112.547211	93.298515	57.055336	86.168915	30.121960	91.941673	137.522415	82.604111	2.683320	0.000000	3.926678	3.592686	0.277246	0.658458	2.954486	4.458046	2.051335	1.969875	1.756296	1.935351	1.478883	1.963512	2.138373	1.917002	0.428672	0.000000	54805.000000		1
7253.187988	2559.580322	1.733061	1.474027	765.211243	21501.091797	63.521935	79.042389	58.954918	13.509859	26.242617	69.189850	119.624397	95.019241	0.352557	99998.000000	3.860529	3.408169	0.238814	0.168505	2.883781	4.332460	1.802924	1.897860	1.770520	1.130651	1.419007	1.840042	2.077820	1.977812	0.000000	4.999991	55904.000000		1
20919.478516	8097.269043	2.923384	3.398280	1917.185059	55884.730469	246.224197	192.474640	174.952835	65.048386	65.196404	271.153137	358.672729	305.441254	2.474427	0.000000	4.320551	3.908339	0.465886	0.531259	3.282664	4.747293	2.391331	2.284374	2.242921	1.813236	1.814224	2.433215	2.554698	2.484928	0.393475	0.000000	55993.000000		1
5895.032227	824.822998	2.331306	3.947186	276.071716	11870.291016	35.006603	31.626825	51.433678	78.909790	18.598028	28.712692	39.971420	74.916351	1.022551	99998.000000	3.770486	2.916361	0.367599	0.596288	2.441022	4.074461	1.544150	1.500056	1.711248	1.897131	1.269467	1.458074	1.601750	1.874577	0.009685	4.999991	57544.000000		1
6937.360840	2064.889893	3.250261	2.904882	431.202271	17816.546875	45.919952	43.921692	100.582306	61.807377	25.332914	72.874916	85.370224	57.450054	0.140107	0.000000	3.841194	3.314897	0.511918	0.463128	2.634681	4.250823	1.662001	1.642679	2.002522	1.791040	1.403685	1.862578	1.931306	1.759290	0.000000	0.000000	57575.000000		1
8204.638672	7467.915039	2.479326	1.908834	1935.274292	48956.718750	236.214386	197.276016	158.238968	62.525887	61.486668	245.647552	339.146515	146.113708	0.734314	99998.000000	3.914059	3.873199	0.394334	0.280768	3.286742	4.689812	2.373306	2.295074	2.199313	1.796060	1.788781	2.390312	2.530387	2.164691	0.000000	4.999991	57941.000000		1
17032.222656	6667.912598	4.292564	4.187717	1787.159180	52675.523438	224.008957	181.058640	156.487411	97.313545	67.099068	247.679733	361.645447	241.154541	0.596995	99998.000000	4.231271	3.823990	0.632717	0.621977	3.252163	4.721609	2.350266	2.257819	2.194479	1.988173	1.826717	2.393890	2.558283	2.382295	0.000000	4.999991	58219.000000		1
6602.950684	4779.486816	2.275799	3.268763	697.048279	22251.087891	101.932983	68.206131	57.320538	34.349766	30.621527	101.026367	139.804382	69.599983	0.455109	0.000000	3.819738	3.679381	0.357134	0.514383	2.843263	4.347351	2.008315	1.833823	1.758310	1.535924	1.486027	2.004435	2.145521	1.842609	0.000000	0.000000	58553.000000		1
9668.976562	1686.906860	1.304422	1.233495	229.658356	9472.647461	37.362579	26.486233	20.324923	38.731758	12.257861	44.686459	62.519718	61.754951	0.919860	99998.000000	3.985380	3.227091	0.115418	0.091138	2.361082	3.976471	1.572437	1.423020	1.308029	1.588067	1.088415	1.650176	1.796017	1.790672	0.000000	4.999991	58700.000000		1
9275.374023	1040.037109	2.565671	2.103110	564.792908	18782.169922	65.005211	56.777798	59.287960	47.865791	25.539524	76.633995	82.770630	98.217079	1.980704	0.000000	3.967331	3.017049	0.409201	0.322862	2.751889	4.273746	1.812948	1.754179	1.772967	1.680025	1.407213	1.884421	1.917876	1.992187	0.296820	0.000000	58777.000000		1
7434.431641	3677.645264	2.988143	2.103110	615.967590	19567.892578	71.064758	62.969944	35.777538	58.143894	18.277319	78.061760	123.383469	83.951706	0.093248	0.000000	3.871248	3.565570	0.475401	0.322862	2.789558	4.291544	1.851654	1.799133	1.553610	1.764504	1.261912	1.892438	2.091257	1.924029	0.000000	0.000000	58855.000000		1
6573.701660	3134.996582	2.174036	2.442321	314.458099	8856.688477	45.478977	33.560329	31.105673	26.927206	9.023020	42.093033	63.219727	27.207827	3.361186	99998.000000	3.817810	3.496237	0.337267	0.387803	2.497563	3.947271	1.657811	1.525826	1.492840	1.430191	0.955352	1.624210	1.800853	1.434694	0.526493	4.999991	59471.000000		1
8700.552734	1858.535400	2.220292	4.452919	310.603424	13726.032227	50.943363	30.387161	45.704090	44.680290	13.679465	42.022106	65.063805	48.300598	1.143350	99998.000000	3.939547	3.269171	0.346410	0.648645	2.492206	4.137545	1.707088	1.482690	1.659955	1.650116	1.136069	1.623478	1.813339	1.683952	0.058179	4.999991	59983.000000		1
6537.883789	2771.439209	2.670518	3.459955	702.814880	20095.576172	78.956047	72.159485	54.144283	28.136032	25.804726	68.431244	101.772629	62.988449	1.410579	0.000000	3.815437	3.442705	0.426595	0.539070	2.846841	4.303101	1.897385	1.858293	1.733553	1.449263	1.411699	1.835254	2.007631	1.799261	0.149397	0.000000	60283.000000		1
9485.839844	3779.643066	2.676685	0.983713	699.792847	17822.263672	87.164963	70.586777	38.941452	88.898018	13.586953	61.671692	63.759384	65.924164	1.466293	0.000000	3.977076	3.577451	0.427597	0.000000	2.844970	4.250963	1.940342	1.848723	1.590412	1.948892	1.133122	1.790086	1.804544	1.819045	0.166221	0.000000	60613.000000		1
17069.015625	1950.045410	2.571838	4.261727	844.990662	17287.818359	98.639549	85.268463	57.166348	52.858364	16.377737	65.538696	80.858711	121.921776	0.252440	99998.000000	4.232208	3.290045	0.410244	0.629586	2.926852	4.237740	1.994051	1.930788	1.757140	1.723114	1.214254	1.816498	1.907727	2.086081	0.000000	4.999991	60924.000000		1
9246.023438	2014.399902	3.879343	3.481541	407.186127	13469.733398	43.298775	43.126087	34.192493	43.514637	20.722725	48.152580	72.384598	21.080439	0.043087	0.000000	3.965955	3.304146	0.588758	0.541772	2.609793	4.129359	1.636476	1.634740	1.533931	1.638635	1.316447	1.682620	1.859646	1.323880	0.000000	0.000000	61017.000000		1
8888.716797	1664.312256	4.835302	3.318103	349.217987	16115.171875	36.227764	36.274017	33.563412	31.299948	14.508991	39.114143	65.023712	22.264593	1.011075	0.000000	3.948839	3.221235	0.684424	0.520890	2.543097	4.207235	1.559042	1.559596	1.525866	1.495544	1.161637	1.592334	1.813072	1.347615	0.004783	0.000000	62847.000000		1
9795.051758	1925.156494	3.302684	2.796951	468.244141	10733.803711	52.688759	47.745525	33.097767	71.616745	15.181246	42.709782	77.050293	48.618225	0.750630	0.000000	3.991007	3.284466	0.518867	0.446685	2.670472	4.030754	1.721718	1.678933	1.519799	1.855015	1.181307	1.630527	1.886774	1.686799	0.000000	0.000000	62883.000000		1
10185.595703	1543.201538	3.009729	3.046734	332.019989	15295.001953	53.040306	36.314106	69.223770	63.050121	15.899757	43.323444	72.548035	25.317495	1.183115	99998.000000	4.007987	3.188423	0.478527	0.483835	2.521164	4.184549	1.724606	1.560075	1.840255	1.799686	1.201391	1.636723	1.860626	1.403421	0.073027	4.999991	63067.000000		1
10003.537109	2436.483643	1.847160	2.750695	288.711945	16094.766602	44.171474	29.637814	62.467297	43.465298	12.273280	45.568409	71.733932	64.271286	0.881855	0.000000	4.000154	3.386764	0.266504	0.439442	2.460465	4.206685	1.645142	1.471846	1.795653	1.638143	1.088961	1.658664	1.855725	1.808017	0.000000	0.000000	63413.000000		1
7042.932617	3572.600830	1.887248	3.046734	747.963928	20453.289062	124.771156	75.261726	55.346943	25.847898	34.466949	105.707481	108.220726	72.504868	0.687775	0.000000	3.847754	3.552984	0.275829	0.483835	2.873881	4.310763	2.096114	1.876574	1.743094	1.412425	1.537403	2.024106	2.034310	1.860367	0.000000	0.000000	63852.000000		1
29940.750000	21349.937500	2.457740	4.206220	4623.125488	99998.000000	401.743317	473.082520	514.518738	284.666077	213.206619	607.548950	786.328735	455.795105	2.347075	99998.000000	4.476263	4.329397	0.390536	0.623892	3.664936	4.999991	2.603949	2.674937	2.711401	2.454336	2.328801	2.783581	2.895604	2.658770	0.370527	4.999991	63933.000000		1
15069.895508	2689.091064	1.523367	2.639680	451.311340	20766.017578	46.727894	46.364014	68.829048	73.630432	21.428900	71.320709	97.544823	71.752434	1.864530	99998.000000	4.178110	3.429605	0.182805	0.421551	2.654476	4.317353	1.669576	1.666181	1.837772	1.867057	1.331000	1.853216	1.989204	1.855837	0.270569	4.999991	64332.000000		1
6700.615723	2634.956055	2.454656	2.732193	592.768616	23758.333984	72.680641	62.664654	65.899498	77.882904	27.574791	98.062889	130.109100	158.470245	1.970029	0.000000	3.826115	3.420773	0.389991	0.436511	2.772885	4.375816	1.861419	1.797023	1.818882	1.891442	1.440512	1.991505	2.114308	2.199948	0.294473	0.000000	64711.000000		1
7711.326660	2985.805420	1.745396	1.341426	811.892883	21200.572266	85.595337	83.279449	65.976593	53.922256	13.494441	59.809113	79.486450	96.067711	2.035070	99998.000000	3.887129	3.475061	0.241894	0.127567	2.909499	4.326347	1.932450	1.920538	1.819390	1.731768	1.130155	1.776767	1.900293	1.982577	0.308579	4.999991	65896.000000		1
17040.287109	5331.814941	3.194753	4.138377	1898.435913	52137.898438	204.171265	195.052643	160.126221	63.488014	58.159313	210.162964	299.107239	246.295135	1.280337	0.000000	4.231477	3.726875	0.504437	0.616830	3.278396	4.717154	2.309995	2.290152	2.204463	1.802692	1.764619	2.322556	2.475827	2.391456	0.107324	0.000000	66263.000000		1
17105.486328	4629.243652	3.133079	4.829135	852.524231	25034.429688	100.011818	87.454834	97.443062	61.610016	28.728109	102.962952	155.432770	91.796738	0.397808	800.587891	4.233135	3.665510	0.495971	0.683869	2.930707	4.398538	2.000051	1.941784	1.988751	1.789651	1.458307	2.012681	2.191543	1.962827	0.000000	2.903409	67098.000000		1
107.736580	13.281663	1.301338	4.039698	149.126526	3771.643799	0.000000	14.037179	3.096074	0.000000	5.988621	0.000000	0.789437	28.034269	4.929151	29662.015625	2.032363	1.123253	0.114390	0.606349	2.173555	3.576531	0.000000	1.147280	0.490811	0.000000	0.777327	0.000000	0.000000	1.447689	0.692772	4.472201	67115.000000		0
13962.678711	2961.832275	1.813238	2.904882	571.700500	19201.642578	82.850807	56.743877	47.033184	44.686459	25.443928	82.301903	100.977028	60.795910	1.428077	99998.000000	4.144969	3.471560	0.258455	0.463128	2.757169	4.283339	1.918297	1.753919	1.672404	1.650176	1.405584	1.915410	2.004223	1.783874	0.154752	4.999991	68106.000000		1
16166.672852	7706.879883	3.305768	3.518546	2304.524170	63099.636719	254.297440	235.890594	221.267502	131.977844	71.320709	241.737366	351.077484	241.820633	3.052591	0.000000	4.208621	3.886878	0.519272	0.546363	3.362581	4.800027	2.405342	2.372711	2.344918	2.120501	1.853216	2.383344	2.545403	2.383493	0.484669	0.000000	69900.000000		1
12357.524414	2197.321045	3.755994	3.570970	596.604797	20167.972656	77.774979	59.365055	59.343468	80.223465	11.752129	61.477417	80.106285	51.791393	2.036682	0.000000	4.091931	3.341893	0.574725	0.552786	2.775687	4.304662	1.890840	1.773531	1.773373	1.904301	1.070117	1.788716	1.903667	1.714258	0.308923	0.000000	72147.000000		1
5899.395996	2406.503418	1.714559	4.144545	382.932526	15730.302734	28.373480	39.243660	42.777622	65.742226	18.289654	52.460564	41.719902	66.189369	1.120409	0.000000	3.770808	3.381387	0.234152	0.617477	2.583122	4.196737	1.452913	1.593770	1.631217	1.817844	1.262205	1.719833	1.620343	1.820788	0.049377	0.000000	72543.000000		1
9119.244141	3006.990723	2.948054	2.701355	427.427765	13966.228516	54.150452	43.406708	36.233929	24.031576	20.238577	51.001957	80.223465	136.211823	1.268617	99998.000000	3.959959	3.478132	0.469535	0.431582	2.630863	4.145079	1.733602	1.637557	1.559115	1.380782	1.306180	1.707587	1.904301	2.134215	0.103331	4.999991	72748.000000		1
9484.705078	4548.366699	1.554204	2.238794	686.403259	17452.582031	75.906227	68.249306	85.376389	41.368355	8.816409	78.579834	113.191711	98.722809	0.999525	0.000000	3.977024	3.657856	0.191508	0.350014	2.836579	4.241860	1.880277	1.834098	1.931338	1.616668	0.945292	1.895311	2.053815	1.994418	0.000000	0.000000	73182.000000		1
18495.343750	4549.498535	1.840992	3.102241	1544.472046	42858.132812	161.498489	157.480377	131.959351	143.008377	53.117401	196.085693	241.037354	103.181900	2.405735	0.000000	4.267062	3.657964	0.265052	0.491676	3.188780	4.632033	2.208169	2.197227	2.120440	2.155361	1.725237	2.292446	2.382084	2.013603	0.381248	0.000000	73376.000000		1
23116.408203	9619.581055	4.961736	3.700486	2723.989746	68250.039062	336.556152	279.343567	213.811020	77.352501	64.810936	296.600159	392.939240	161.486145	2.434161	0.000000	4.363920	3.983156	0.695634	0.568259	3.435205	4.834103	2.527058	2.446139	2.330030	1.888474	1.811648	2.472171	2.594325	2.208135	0.386349	0.000000	74041.000000		1
6941.541992	2215.327148	2.858626	4.187717	521.663757	13813.358398	48.340687	51.331917	41.525627	28.956306	21.601589	43.156925	53.142071	79.588211	0.551287	0.000000	3.841456	3.345438	0.456157	0.621977	2.717391	4.140299	1.684313	1.710387	1.618316	1.461743	1.334486	1.635051	1.725438	1.900849	0.000000	0.000000	74854.000000		1
14181.670898	2890.588867	3.157748	2.753779	1287.149414	36994.257812	142.835693	129.779144	111.449402	69.717163	39.505775	147.384216	223.059158	97.615753	0.742735	0.000000	4.151727	3.460986	0.499378	0.439929	3.109629	4.568134	2.154837	2.113205	2.047078	1.843340	1.596661	2.168451	2.348420	1.989520	0.000000	0.000000	75367.000000		1
15412.439453	6646.588867	2.991227	2.738360	1967.610352	49044.156250	197.935944	199.628906	155.645538	105.201744	68.980148	192.585648	284.200439	117.141983	1.841038	0.000000	4.187871	3.822599	0.475849	0.437491	3.293939	4.690587	2.296525	2.300223	2.192137	2.022023	1.838724	2.284624	2.453625	2.068712	0.265063	0.000000	76144.000000		1
6024.182129	1924.758667	3.052901	4.067451	574.164429	19053.724609	63.019283	55.168087	68.502174	32.780144	15.757905	63.555855	99.358063	96.373001	0.135840	0.000000	3.779898	3.284376	0.484713	0.609322	2.759036	4.279980	1.799473	1.741688	1.835704	1.515611	1.197498	1.803156	1.997203	1.983955	0.000000	0.000000	76195.000000		1
32144.398438	13924.943359	3.712821	5.667912	3551.652832	99358.101562	480.085693	361.827393	322.457306	143.754654	94.532013	496.670044	673.482361	306.033325	2.568118	0.000000	4.507105	4.143794	0.569704	0.753423	3.550431	4.997203	2.681319	2.558501	2.508472	2.157622	1.975579	2.696068	2.828326	2.485769	0.409615	0.000000	76449.000000		1
8662.897461	4438.906250	4.021195	3.879343	667.228577	28491.609375	64.218857	70.222900	81.086914	101.948402	31.466471	93.665482	96.391502	140.966949	1.128068	0.000000	3.937663	3.647276	0.604355	0.588758	2.824275	4.454717	1.807663	1.846479	1.908951	2.008380	1.497848	1.971580	1.984039	2.149117	0.052335	0.000000	76902.000000		1
11445.798828	2272.558105	2.880212	2.698272	642.638794	16369.339844	59.750523	67.694237	95.111755	51.967167	17.000652	60.999435	81.194839	93.329353	2.539002	99998.000000	4.058646	3.356515	0.459424	0.431086	2.807967	4.214031	1.776342	1.830552	1.978234	1.715729	1.230466	1.785326	1.909528	1.970018	0.404663	4.999991	77336.000000		1
17316.888672	7984.733887	3.126911	1.902667	1587.619751	45573.781250	188.259171	159.321365	148.136642	58.489273	50.712082	192.554810	298.971558	133.192841	1.457717	99998.000000	4.238470	3.902261	0.495116	0.279363	3.200747	4.658715	2.274756	2.202274	2.170662	1.767076	1.705111	2.284554	2.475630	2.124481	0.163673	4.999991	77679.000000		1
11671.059570	2755.443848	1.467860	2.985059	817.967896	21175.367188	113.250305	82.298820	78.157356	42.077614	22.798080	101.192886	134.339996	73.994308	1.452504	0.000000	4.067110	3.440192	0.166685	0.474953	2.912736	4.325831	2.054039	1.915394	1.892970	1.624051	1.357898	2.005150	2.128205	1.869198	0.162117	0.000000	78795.000000		1
20726.746094	4377.620117	1.427771	2.593424	1458.176758	38633.480469	177.022018	148.913742	116.226112	55.041653	30.069536	151.596603	193.652634	159.546478	2.576930	99998.000000	4.316531	3.641238	0.154659	0.413874	3.163810	4.586964	2.248027	2.172935	2.065304	1.740691	1.478127	2.180690	2.287023	2.202887	0.411103	4.999991	78875.000000		1
4829.976562	2658.559082	2.500912	3.068320	383.777466	14143.215820	59.534660	41.784660	16.880386	51.646458	11.638030	45.805855	84.056549	89.052208	1.504972	99998.000000	3.683945	3.424646	0.398098	0.486901	2.584080	4.150548	1.774770	1.621017	1.227382	1.713041	1.065879	1.660921	1.924572	1.949645	0.177528	4.999991	79836.000000		1
17145.509766	3478.318604	2.935719	3.213256	1170.266479	28313.464844	131.496780	119.411613	85.875954	80.590431	24.685329	115.686462	166.121002	77.922997	2.014957	0.000000	4.234150	3.541369	0.467715	0.506945	3.068285	4.451993	2.118915	2.077047	1.933872	1.906283	1.392439	2.063282	2.220425	1.891666	0.304266	0.000000	80452.000000		1
9192.998047	2754.864258	2.192538	2.269632	637.414978	16924.736328	74.003563	64.351463	59.059765	60.404274	21.780447	80.713776	97.316628	40.165699	1.146001	99998.000000	3.963457	3.440100	0.340947	0.355955	2.804422	4.228522	1.869253	1.808558	1.771292	1.781068	1.338067	1.906948	1.988187	1.603855	0.059185	4.999991	80674.000000		1
19820.478516	5489.101074	2.719858	2.904882	1280.001343	45049.582031	153.493103	129.658875	116.716431	88.891853	58.634209	204.636902	279.244873	191.478592	0.371013	0.000000	4.297114	3.739501	0.434546	0.463128	3.107210	4.653691	2.186089	2.112802	2.067132	1.948862	1.768151	2.310984	2.445985	2.282120	0.000000	0.000000	83216.000000		1
6306.908691	2203.889404	3.515462	4.184633	589.940796	24860.431641	79.045479	62.547474	78.425644	60.092815	26.732931	111.600502	129.649628	136.153229	0.989736	0.000000	3.799817	3.343190	0.545982	0.621657	2.770808	4.395509	1.897877	1.796210	1.894458	1.778823	1.427047	2.047666	2.112771	2.134028	0.000000	0.000000	83556.000000		1
11492.783203	3711.886963	2.870961	2.941887	756.746399	26489.925781	104.979721	75.156883	72.208824	72.110146	32.530361	110.185066	126.646065	74.888596	0.253291	0.000000	4.060425	3.569595	0.458027	0.468626	2.878950	4.423081	2.021106	1.875969	1.858590	1.857996	1.512289	2.042123	2.102592	1.874416	0.000000	0.000000	83679.000000		1
10080.483398	2814.670166	0.925122	2.041435	343.676514	13029.125977	35.965645	34.815411	37.939240	20.078222	7.490401	43.829178	67.410530	48.716904	1.926150	0.000000	4.003481	3.449428	0.000000	0.309936	2.536150	4.114915	1.555888	1.541772	1.579089	1.302725	0.874505	1.641763	1.828728	1.687680	0.284690	0.000000	83908.000000		1
6393.780762	3072.600342	2.109277	2.615010	329.923035	15355.930664	40.264378	35.049774	41.328266	48.624393	17.086996	47.751694	76.131340	74.364357	0.274541	0.000000	3.805758	3.487506	0.324134	0.417473	2.518413	4.186276	1.604921	1.544685	1.616247	1.686854	1.232666	1.678989	1.881563	1.871365	0.000000	0.000000	84129.000000		1
12258.095703	3580.812744	1.905751	2.790784	815.346680	22667.552734	98.821495	83.347290	65.048386	76.504478	29.680986	105.821579	175.208786	157.156570	0.220473	0.000000	4.088423	3.553982	0.280066	0.445726	2.911342	4.355405	1.994851	1.920892	1.813236	1.883687	1.472478	2.024574	2.243556	2.196332	0.000000	0.000000	84675.000000		1
101.313156	7.965297	0.000000	1.930420	0.000000	2882.626465	0.000000	0.000000	0.000000	0.000000	0.000000	0.000000	0.000000	15.005473	1.787797	0.000000	2.005666	0.901202	0.000000	0.285652	0.000000	3.459788	0.000000	0.000000	0.000000	0.000000	0.000000	0.000000	0.000000	1.176250	0.252318	0.000000	84696.000000		0
15758.990234	7279.998047	3.762161	2.793867	1181.330933	33922.824219	140.815842	117.734062	100.440453	111.939720	35.043606	159.404617	225.560074	126.100243	0.621009	0.000000	4.197528	3.862131	0.575437	0.446206	3.072371	4.530492	2.148652	2.070902	2.001909	2.048984	1.544609	2.202501	2.353262	2.100716	0.000000	0.000000	85171.000000		1
19115.232422	7765.674316	2.103110	2.130863	1962.710327	53865.562500	223.694412	199.271194	169.087570	97.103851	70.503517	225.683426	351.132996	146.653366	2.058511	0.000000	4.281380	3.890179	0.322862	0.328556	3.292856	4.731311	2.349655	2.299444	2.228112	1.987236	1.848211	2.353500	2.545472	2.166292	0.313553	0.000000	85322.000000		1
6612.732422	2658.928955	3.614142	4.644111	494.721130	15165.099609	58.202484	51.103718	32.521111	88.346031	20.306419	63.167305	108.171387	45.386467	0.706811	0.000000	3.820381	3.424707	0.558005	0.666903	2.694360	4.180845	1.764942	1.708452	1.512165	1.946187	1.307633	1.800492	2.034112	1.656926	0.000000	0.000000	86299.000000		1
7464.125000	2624.280273	3.521630	1.840992	381.979645	14794.699219	48.633644	38.771847	38.266113	32.157227	21.965471	48.272846	78.968384	46.841991	1.796948	99998.000000	3.872979	3.419010	0.546744	0.265052	2.582040	4.170106	1.686937	1.588516	1.582814	1.507279	1.341740	1.683703	1.897453	1.670635	0.254535	4.999991	86454.000000		1
13093.863281	1294.334595	2.985059	2.874044	695.802490	26137.371094	91.395851	71.098679	68.027275	67.937851	21.728024	108.541435	148.904495	83.902367	1.127347	99998.000000	4.117068	3.112046	0.474953	0.458493	2.842486	4.417262	1.960927	1.851861	1.832683	1.832112	1.337020	2.035596	2.172908	1.923774	0.052057	4.999991	87288.000000		1
8628.220703	4342.832520	2.423819	5.026494	770.977844	25111.396484	68.967819	75.502258	61.656273	68.125954	22.372524	76.726501	118.492661	102.583656	1.368780	99998.000000	3.935921	3.637773	0.384500	0.701265	2.887042	4.399871	1.838647	1.877960	1.789977	1.833313	1.349715	1.884945	2.073691	2.011078	0.136334	4.999991	87631.000000		1
9742.826172	2228.352783	0.872698	2.072273	625.684448	20030.607422	61.946144	61.557594	64.582741	56.984409	20.750479	67.786743	96.644371	55.346943	1.777481	0.000000	3.988685	3.347984	0.000000	0.316447	2.796355	4.301694	1.792014	1.789282	1.810117	1.755756	1.317028	1.831145	1.985177	1.743094	0.249805	0.000000	87771.000000		1
11141.939453	3416.918213	2.066105	4.804465	876.121033	23008.896484	111.295212	86.668480	75.822968	37.569191	24.352285	89.471596	112.254257	92.333305	0.658979	0.000000	4.046961	3.533635	0.315152	0.681645	2.942564	4.361896	2.046476	1.937861	1.879801	1.574832	1.386540	1.951685	2.050203	1.965358	0.000000	0.000000	87842.000000		1
13168.924805	3372.358154	1.270500	2.858626	734.170349	24750.457031	80.729195	75.280228	68.628609	45.334042	28.805204	84.238495	146.946320	76.347206	1.394116	0.000000	4.119550	3.527934	0.103975	0.456157	2.865797	4.393583	1.907031	1.876681	1.836505	1.656424	1.459471	1.925511	2.167159	1.882793	0.144299	0.000000	88234.000000		1
10472.875977	3228.211914	4.107540	3.700486	702.315308	21313.923828	98.050560	71.376221	69.365616	37.664783	16.316061	93.387947	146.267899	86.184334	1.178682	0.000000	4.020066	3.508962	0.613582	0.568259	2.846532	4.328663	1.991450	1.853554	1.841144	1.575935	1.212615	1.970291	2.165149	1.935428	0.071397	0.000000	89091.000000		1
22288.257812	5237.107422	2.960389	2.991227	1234.568604	44149.949219	163.157532	122.677292	139.866058	76.726501	54.548256	247.821579	298.959229	210.847549	0.525524	0.000000	4.348076	3.719091	0.471349	0.475849	3.091515	4.644930	2.212607	2.088764	2.145712	1.884945	1.736781	2.394139	2.475612	2.323969	0.000000	0.000000	89129.000000		1
7140.569824	4580.135254	2.590341	2.880212	781.866516	21884.861328	113.358238	79.030060	54.816540	55.920517	17.531055	84.389595	101.686287	88.975113	2.259619	0.000000	3.853733	3.660878	0.413357	0.459424	2.893133	4.340144	2.054453	1.897792	1.738912	1.747571	1.243808	1.926289	2.007262	1.949269	0.354035	0.000000	89349.000000		1
22246.802734	6274.622070	2.821621	3.256428	1436.300659	40702.105469	171.394196	148.472763	127.608192	98.405190	52.590080	169.423691	272.028931	108.621613	2.246536	0.000000	4.347268	3.797588	0.450499	0.512742	3.157245	4.609617	2.233996	2.171647	2.105879	1.993018	1.720904	2.228974	2.434615	2.035916	0.351513	0.000000	89559.000000		1
15287.588867	5328.324219	3.718989	3.974939	1065.761719	29100.181641	141.247574	104.982803	106.438324	94.103371	26.884035	125.301559	165.115707	125.110367	1.652310	99998.000000	4.184339	3.726591	0.570425	0.599330	3.027660	4.463896	2.149981	2.021118	2.027098	1.973605	1.429495	2.097956	2.217788	2.097293	0.218092	4.999991	90546.000000		1
16113.781250	7024.658203	2.180203	2.648932	1272.480103	32008.939453	124.555290	126.750916	90.745178	61.930725	46.450356	143.646713	189.057861	82.841560	1.997086	0.000000	4.207198	3.846625	0.338497	0.423071	3.104651	4.505271	2.095362	2.102951	1.957824	1.791906	1.666989	2.157296	2.276595	1.918248	0.300397	0.000000	90987.000000		1
9708.278320	2169.024658	3.120744	4.354239	407.738098	12488.997070	54.073360	35.919388	17.083912	32.558113	13.670214	31.343121	43.267937	48.797081	1.236195	99998.000000	3.987142	3.336264	0.494258	0.638912	2.610381	4.096528	1.732983	1.555329	1.232587	1.512659	1.135775	1.496142	1.636166	1.688394	0.092087	4.999991	91026.000000		1
5492.258789	4426.315430	5.427380	4.394328	441.147339	15536.190430	46.450356	46.182072	40.964386	31.491140	18.261900	60.046562	78.021675	68.298645	0.881613	0.000000	3.739751	3.646042	0.734590	0.642892	2.644584	4.191345	1.666989	1.664473	1.612406	1.498188	1.261546	1.778488	1.892215	1.834412	0.000000	0.000000	91296.000000		1
16244.500000	3686.187256	1.551121	4.107540	663.262878	21908.335938	58.982670	66.704353	69.408791	82.126129	29.403448	84.145981	115.714211	98.078308	2.730635	0.000000	4.210706	3.566577	0.190646	0.613582	2.821686	4.340610	1.770724	1.824154	1.841414	1.914481	1.468398	1.925033	2.063387	1.991573	0.436264	0.000000	92196.000000		1
101.174385	9.396152	1.319840	0.000000	122.297997	4106.047363	0.000000	9.932722	11.175469	0.000000	0.000000	0.000000	0.000000	0.000000	0.847525	99998.000000	2.005071	0.972950	0.120521	0.000000	2.087419	3.613424	0.000000	0.997068	1.048266	0.000000	0.000000	0.000000	0.000000	0.000000	0.000000	4.999991	92209.000000		0
8501.922852	3668.767090	3.644979	4.650278	770.182251	18902.923828	94.935982	77.734886	52.238533	53.077312	18.360580	75.175385	128.511734	26.134686	0.428005	99998.000000	3.929517	3.564520	0.561695	0.667479	2.886594	4.276529	1.977431	1.890616	1.717991	1.724909	1.263886	1.876076	2.108943	1.417217	0.000000	4.999991	92455.000000		1
8718.019531	2009.453613	2.106194	3.583304	503.170563	18962.513672	50.983452	50.604153	64.906532	89.459259	27.553205	50.545563	67.043564	53.175991	1.675927	0.000000	3.940418	3.303078	0.323498	0.554284	2.701715	4.277896	1.707429	1.704186	1.812288	1.951625	1.440172	1.703683	1.826357	1.725716	0.224255	0.000000	92798.000000		1
19109.769531	5923.106445	1.498697	2.787700	955.761658	33519.464844	109.102676	94.356239	69.791176	77.691711	37.945404	117.848160	148.417267	137.207870	1.706529	99998.000000	4.281255	3.772550	0.175714	0.445246	2.980350	4.525297	2.037835	1.974771	1.843801	1.890375	1.579159	2.071323	2.171484	2.137379	0.232114	4.999991	92837.000000		1
23259.716797	4338.678711	3.046734	4.018112	1186.607300	25995.091797	125.804207	118.332306	105.574883	52.223114	32.354588	94.985321	131.342606	92.993225	0.209196	0.000000	4.366604	3.637357	0.483835	0.604022	3.074307	4.414891	2.099695	2.073103	2.023561	1.717863	1.509936	1.977656	2.118406	1.968451	0.000000	0.000000	93044.000000		1
12701.494141	3947.003662	2.621178	2.855542	990.740479	26490.994141	128.095428	98.019722	108.035706	39.727806	45.565323	134.148804	176.309677	179.667877	0.126850	99998.000000	4.103855	3.596267	0.418496	0.455689	2.995960	4.423098	2.107534	1.991313	2.033567	1.599095	1.658634	2.127587	2.246276	2.254470	0.000000	4.999991	94056.000000		1
10265.661133	3206.638184	2.923384	3.663482	474.479462	17568.087891	36.304855	49.262726	43.665741	52.201530	17.944275	40.597420	58.137726	69.035660	0.696255	0.000000	4.011387	3.506050	0.465886	0.563894	2.676217	4.244724	1.559965	1.692518	1.640141	1.717683	1.253926	1.608498	1.764458	1.839074	0.000000	0.000000	94246.000000		1
13076.868164	5014.584961	3.052901	3.185502	1094.838257	28128.271484	142.305298	110.172737	105.069145	73.901802	31.851938	151.121704	180.947617	103.379257	0.446855	99998.000000	4.116504	3.700235	0.484713	0.503178	3.039350	4.449143	2.153221	2.042074	2.021475	1.868655	1.503136	2.179327	2.257553	2.014433	0.000000	4.999991	95483.000000		1
21051.351562	4611.820801	2.112361	2.272716	1081.223511	34604.914062	113.879387	108.615448	97.430725	42.962646	32.459435	93.273849	139.036530	141.950668	0.898705	0.000000	4.323280	3.663872	0.324768	0.356545	3.033916	4.539138	2.056445	2.035892	1.988696	1.633091	1.511341	1.969760	2.143129	2.152138	0.000000	0.000000	95544.000000		1
16901.611328	4303.301758	4.496091	3.638812	1302.188843	36397.722656	163.422729	132.384903	120.620438	120.031448	48.593555	156.690933	208.898636	136.948837	1.031783	99998.000000	4.227928	3.633802	0.652835	0.560960	3.114674	4.561074	2.213312	2.121839	2.081421	2.079295	1.686579	2.195044	2.319936	2.136558	0.013588	4.999991	96073.000000		1
7530.884766	1966.068481	2.911049	3.500043	526.548401	17066.673828	52.065845	52.136772	60.089733	50.671993	23.023193	58.735973	83.766678	50.129257	0.468888	0.000000	3.876846	3.293599	0.464050	0.544073	2.721438	4.232149	1.716553	1.717144	1.778800	1.704768	1.362166	1.768904	1.923071	1.700091	0.000000	0.000000	96315.000000		1
9761.852539	2866.156250	2.331306	2.217208	945.471191	24181.169922	116.978546	95.046997	73.975807	48.140247	21.092773	119.198837	150.563538	110.481110	2.399311	0.000000	3.989532	3.457300	0.367599	0.345806	2.975648	4.383477	2.068106	1.977938	1.869090	1.682508	1.324134	2.076272	2.177720	2.043288	0.380087	0.000000	96622.000000		1
4394.056152	1365.312988	3.981107	2.963473	224.483841	11287.174805	22.369440	22.098072	35.799122	24.691496	11.721291	25.656706	46.182072	27.741314	0.485834	99998.000000	3.642866	3.135232	0.600004	0.471801	2.351185	4.052585	1.349655	1.344354	1.553872	1.392547	1.068975	1.409201	1.664473	1.443127	0.000000	4.999991	96804.000000		1
7532.044434	3295.572998	2.513247	3.086823	598.442688	16963.226562	91.540787	62.291523	59.528492	62.966862	19.418303	87.504173	123.870705	78.986885	0.761042	0.000000	3.876913	3.517931	0.400235	0.489512	2.777023	4.229508	1.961615	1.794429	1.774725	1.799112	1.288211	1.942029	2.092969	1.897555	0.000000	0.000000	97186.000000		1
16350.666992	2192.353271	2.411484	2.312804	385.195984	20648.656250	55.488796	38.309288	62.883602	48.538048	32.499523	83.960953	94.436417	86.804161	0.125906	0.000000	4.213535	3.340910	0.382284	0.364139	2.585682	4.314892	1.744205	1.583304	1.798537	1.686082	1.511877	1.924077	1.975139	1.938541	0.000000	0.000000	97282.000000		1
100.566887	7.697012	3.398280	5.279361	0.000000	0.000000	0.000000	0.000000	0.000000	0.000000	2.648932	1.702224	19.461475	0.000000	2.801219	20981.396484	2.002455	0.886322	0.531259	0.722581	0.000000	0.000000	0.000000	0.000000	0.000000	0.000000	0.423071	0.231017	1.289176	0.000000	0.447347	4.321835	97297.000000		0
6706.012207	1843.230835	2.676685	3.950269	548.257935	13224.666016	47.264465	56.161049	60.475201	38.858192	26.739100	44.649452	63.577442	54.964558	0.706099	99998.000000	3.826464	3.265580	0.427597	0.596627	2.738985	4.121385	1.674535	1.749435	1.781577	1.589483	1.427147	1.649816	1.803303	1.740083	0.000000	4.999991	97337.000000		1
16763.515625	4561.374023	3.749826	2.380646	1081.750854	30034.097656	155.978592	112.022980	52.423557	56.006863	35.718945	109.929115	158.667603	78.727852	0.466999	99998.000000	4.224365	3.659096	0.574011	0.376695	3.034127	4.477614	2.193065	2.049307	1.719527	1.748241	1.552899	2.041113	2.200488	1.896128	0.000000	4.999991	97529.000000		1
20491.201172	6532.949707	1.424687	4.240141	1211.459106	33145.089844	116.142853	122.621788	89.243401	44.723465	33.702179	139.344910	173.056335	134.444839	2.086016	99998.000000	4.311567	3.815109	0.153720	0.627380	3.083309	4.520419	2.064992	2.088568	1.950576	1.650535	1.527658	2.144091	2.238188	2.128544	0.319318	4.999991	98903.000000		1
9471.444336	3115.837402	2.503996	3.265679	815.201782	22458.021484	89.443840	82.841560	57.490143	74.731323	23.340818	109.241447	153.150803	126.112579	0.028210	0.000000	3.976416	3.493575	0.398634	0.513974	2.911265	4.351371	1.951550	1.918248	1.759593	1.873503	1.368116	2.038388	2.185119	2.100758	0.000000	0.000000	98983.000000		1
23320.867188	11025.013672	2.355976	3.826920	2622.565674	68518.179688	324.779358	266.052643	199.949615	151.161789	74.003563	302.397583	372.833252	181.453354	1.635034	99998.000000	4.367745	4.042379	0.372171	0.582849	3.418726	4.835806	2.511588	2.424968	2.300920	2.179442	1.869253	2.480578	2.571515	2.258765	0.213527	4.999991	100633.000000		1
7974.656250	2179.722168	2.670518	2.004430	332.214264	12113.564453	52.719597	31.885859	28.388899	21.086605	10.888681	48.454788	54.002434	79.619049	0.088094	0.000000	3.901712	3.338401	0.426595	0.301991	2.521418	4.083272	1.721972	1.503598	1.453149	1.324007	1.036975	1.685337	1.732413	1.901017	0.000000	0.000000	101779.000000		1
5969.288574	2684.585693	2.941887	1.881081	336.830627	13944.238281	40.258209	35.623348	52.790524	65.609627	26.587996	55.575138	88.512550	118.168869	0.919246	0.000000	3.775923	3.428877	0.468626	0.274407	2.527411	4.144395	1.604854	1.551735	1.722556	1.816968	1.424686	1.744881	1.947005	2.072503	0.000000	0.000000	102425.000000		1
11141.171875	4102.938965	4.486840	3.459955	852.203552	27018.705078	92.089691	89.227982	75.607109	61.215298	34.041393	111.603592	183.670563	90.291870	0.020538	0.000000	4.046931	3.613095	0.651941	0.539070	2.930543	4.431664	1.964211	1.950501	1.878563	1.786860	1.532007	2.047678	2.264040	1.955649	0.000000	0.000000	102720.000000		1
108.134384	11.601026	1.295170	0.024670	8.881167	2902.775635	0.000000	0.000000	13.512943	12.445970	0.000000	0.000000	6.975417	0.000000	1.049123	81745.757812	2.033964	1.064496	0.112327	0.000000	0.948470	3.462813	0.000000	0.000000	1.130750	1.095029	0.000000	0.000000	0.843570	0.000000	0.020826	4.912465	102737.000000		0
11680.360352	4052.227051	4.249392	4.952485	940.161011	25480.115234	128.181763	95.222771	121.305031	49.984322	29.209173	115.442841	173.571320	83.572403	1.630117	99998.000000	4.067456	3.607694	0.628327	0.694823	2.973202	4.406201	2.107826	1.978741	2.083879	1.698834	1.465519	2.062367	2.239478	1.922063	0.212219	4.999991	104223.000000		1
15008.349609	5351.236328	3.287266	5.134425	517.809082	21912.650391	46.561371	52.047344	59.343468	69.313194	30.985407	95.676079	118.369308	68.585434	1.833232	0.000000	4.176333	3.728454	0.516835	0.710492	2.714170	4.340695	1.668026	1.716399	1.773373	1.840816	1.491157	1.980803	2.073239	1.836232	0.263218	0.000000	104261.000000		1
5420.546875	1643.842407	2.164785	1.770066	284.003082	11365.513672	40.541912	29.264681	29.727242	49.617355	15.896673	47.218208	70.793388	46.953007	0.482059	0.000000	3.734043	3.215860	0.335415	0.247989	2.453323	4.055589	1.607904	1.466344	1.473155	1.695634	1.201306	1.674109	1.849993	1.671663	0.000000	0.000000	104553.000000		1
10298.638672	3269.601807	3.237926	4.699618	687.161865	19248.160156	78.845032	65.575706	42.894806	34.605717	19.501564	69.939194	96.089302	60.243919	0.062617	0.000000	4.012780	3.514495	0.510267	0.672063	2.837059	4.284389	1.896774	1.816743	1.632405	1.539148	1.290069	1.844721	1.982675	1.779913	0.000000	0.000000	105308.000000		1
8242.355469	4176.298340	2.263464	3.487709	1549.008179	43778.191406	201.472992	158.279053	142.345383	79.190414	48.923515	198.083954	238.872574	185.061325	0.011296	99998.000000	3.916051	3.620791	0.354774	0.542540	3.190054	4.641258	2.304217	2.199424	2.153343	1.898673	1.689518	2.296849	2.378166	2.267316	0.000000	4.999991	105636.000000		1
17618.841797	5953.897949	2.948054	2.491661	1254.841187	35432.214844	125.964561	129.332001	121.098419	90.822273	40.800949	159.694489	224.388245	119.852592	0.461520	99998.000000	4.245977	3.774801	0.469535	0.396489	3.098589	4.549398	2.100248	2.111706	2.083138	1.958192	1.610670	2.203290	2.351000	2.078647	0.000000	4.999991	105933.000000		1
15451.156250	3847.648682	4.826051	2.537917	480.437256	25137.791016	70.392502	49.885643	87.908142	75.129128	29.973940	130.084442	166.515732	134.990662	0.868893	0.000000	4.188961	3.585195	0.683592	0.404477	2.681637	4.400327	1.847526	1.697976	1.944029	1.875808	1.476744	2.114225	2.221455	2.130304	0.000000	0.000000	106422.000000		1
110.922081	12.393546	0.000000	0.518068	123.358803	5284.072754	0.000000	13.602371	4.859972	0.000000	0.000000	0.000000	0.000000	0.000000	3.947745	0.000000	2.045018	1.093196	0.000000	0.000000	2.091170	3.722969	0.000000	1.133615	0.686634	0.000000	0.000000	0.000000	0.000000	0.000000	0.596349	0.000000	106437.000000		0
7146.993164	2912.165771	2.257297	2.837040	502.708008	20232.910156	64.687592	50.601070	39.780231	24.324532	25.178726	67.499954	79.017723	94.131126	0.308660	0.000000	3.854123	3.464216	0.353589	0.452865	2.701316	4.306058	1.810821	1.704160	1.599667	1.386045	1.401034	1.829304	1.897725	1.973733	0.000000	0.000000	107540.000000		1
7268.421387	1299.765015	4.446751	4.434416	195.120483	9878.529297	36.051991	19.788351	38.207523	27.701225	18.721378	33.427727	68.036530	66.590256	1.583285	0.000000	3.861440	3.113865	0.648043	0.646836	2.290303	3.994692	1.556929	1.296410	1.582149	1.442499	1.272338	1.524107	1.832742	1.823411	0.199559	0.000000	107669.000000		1
10871.782227	3857.572266	3.200921	2.630429	819.158203	30049.076172	107.002647	81.373695	90.254868	56.194973	38.633080	170.055862	214.301346	137.759857	0.124552	0.000000	4.036301	3.586314	0.505275	0.420027	2.913368	4.477831	2.029395	1.910484	1.955471	1.749697	1.586959	2.230592	2.331025	2.139123	0.000000	0.000000	108273.000000		1
26673.205078	8006.773438	2.627345	2.837040	1835.614014	55864.511719	180.929123	187.559158	125.341644	129.153152	58.236404	191.623520	278.122406	150.625214	3.124571	99998.000000	4.426075	3.903458	0.419517	0.452865	3.263781	4.747136	2.257509	2.273138	2.098095	2.111105	1.765195	2.282449	2.444236	2.177898	0.494790	4.999991	108373.000000		1
6411.077637	2052.172607	2.047602	3.632644	331.767120	12235.732422	19.171604	34.488533	30.584520	33.905708	18.089212	38.555984	56.571186	26.359798	0.696665	0.000000	3.806931	3.312214	0.311246	0.560223	2.520833	4.087630	1.282658	1.537675	1.485502	1.530273	1.257420	1.586092	1.752595	1.420942	0.000000	0.000000	108554.000000		1
14458.722656	4016.458740	3.200921	2.562587	725.794922	24723.369141	94.652275	72.844078	69.926857	21.502911	26.100765	93.202919	136.239578	72.504868	2.343673	26385.169922	4.160130	3.603843	0.505275	0.408679	2.860814	4.393108	1.976131	1.862394	1.844644	1.332497	1.416653	1.969429	2.134303	1.860367	0.369897	4.421360	108605.000000		1
16954.410156	2353.897949	2.050686	2.704439	548.769836	17232.724609	57.101589	56.090122	52.704178	64.237358	21.012596	80.331398	137.516251	59.084435	0.436671	0.000000	4.229283	3.371788	0.311899	0.432077	2.739390	4.236354	1.756648	1.748886	1.721845	1.807788	1.322480	1.904885	2.138354	1.771473	0.000000	0.000000	108651.000000		1
19658.076172	6144.321777	4.147629	3.398280	1520.986328	38139.972656	168.853195	154.470642	147.741928	57.129345	51.381256	173.580566	285.190338	162.210831	1.007741	99998.000000	4.293541	3.788474	0.617800	0.531259	3.182125	4.581380	2.227509	2.188846	2.169504	1.756859	1.710805	2.239501	2.455135	2.210080	0.003349	4.999991	109001.000000		1
12189.273438	4671.987793	3.108409	3.102241	768.504700	26056.039062	90.998047	76.541481	72.430855	54.520500	29.890680	85.216034	114.079834	67.422867	1.619100	0.000000	4.085978	3.669502	0.492538	0.491676	2.885647	4.415908	1.959032	1.883897	1.859924	1.736560	1.475536	1.930521	2.057209	1.828807	0.209274	0.000000	109127.000000		1
108.849808	19.883947	0.000000	0.000000	177.962570	3285.347412	4.052033	14.598419	0.231280	25.394588	0.000000	0.000000	5.149844	0.000000	5.803841	0.000000	2.036828	1.298503	0.000000	0.000000	2.250329	3.516581	0.607673	1.164306	0.000000	1.404741	0.000000	0.000000	0.711794	0.000000	0.763716	0.000000	109145.000000		0
7327.740234	4080.051514	2.285050	3.009729	427.856415	19128.068359	64.474808	41.994354	60.435112	45.441975	23.556681	84.577705	90.739014	47.360058	1.117331	0.000000	3.864970	3.610666	0.358896	0.478527	2.631298	4.281671	1.809390	1.623191	1.781289	1.657457	1.372114	1.927256	1.957794	1.675412	0.048182	0.000000	109744.000000		1
15633.959961	6409.705078	4.422081	3.231758	1163.716675	36807.769531	129.708221	117.906754	81.389114	40.578918	55.846508	173.373962	211.714081	112.544128	2.356966	0.000000	4.194069	3.806838	0.645627	0.509439	3.065847	4.565939	2.112967	2.071539	1.910566	1.608300	1.746996	2.238984	2.325750	2.051323	0.372353	0.000000	109911.000000		1
13413.214844	3187.481934	1.989012	1.578874	659.031982	21768.509766	52.152191	67.160744	73.090775	35.866966	22.930681	67.888512	81.028320	68.878387	0.394430	0.000000	4.127533	3.503448	0.298637	0.198348	2.818907	4.337829	1.717273	1.827116	1.863863	1.554695	1.360417	1.831796	1.908637	1.838083	0.000000	0.000000	110773.000000		1
10862.818359	2130.986816	3.213256	3.543216	620.519165	16941.755859	100.671738	61.921474	34.180161	45.645500	10.407619	70.343163	99.746613	115.856064	0.553510	99998.000000	4.035943	3.328581	0.506945	0.549398	2.792755	4.228959	2.002908	1.791841	1.533774	1.659398	1.017351	1.847222	1.998898	2.063919	0.000000	4.999991	110818.000000		1
8151.813965	2448.007568	5.310198	4.422081	509.908539	19106.025391	48.679901	51.603283	49.623524	42.401409	27.010468	82.286484	108.519852	132.810455	2.018424	99998.000000	3.911254	3.388813	0.725111	0.645627	2.707492	4.281170	1.687350	1.712677	1.695688	1.627380	1.431532	1.915329	2.035509	2.123232	0.305012	4.999991	111108.000000		1
15612.482422	6489.965820	3.601807	2.929552	1248.050781	36422.347656	140.655487	125.822708	111.363060	68.650192	37.498264	153.742874	201.784439	174.749313	0.788366	0.000000	4.193472	3.812243	0.556520	0.466801	3.096232	4.561368	2.148157	2.099759	2.046741	1.836642	1.574011	2.186795	2.304888	2.242415	0.000000	0.000000	112151.000000		1
20616.468750	6523.735840	3.669649	4.452919	1960.190918	50966.222656	228.992279	198.524933	129.930252	78.382469	51.871571	242.597733	312.317963	181.373184	1.397388	0.000000	4.314214	3.814496	0.564625	0.648645	3.292298	4.707283	2.359821	2.297815	2.113710	1.894219	1.714929	2.384887	2.494597	2.258573	0.145317	0.000000	112579.000000		1
12734.120117	3317.014404	3.922516	3.527797	878.359802	24584.560547	78.690842	87.004608	96.261986	86.862755	29.073488	96.289742	130.605591	140.911438	0.554333	99998.000000	4.104969	3.520747	0.593565	0.547504	2.943672	4.390663	1.895924	1.939542	1.983455	1.938834	1.463497	1.983580	2.115962	2.148946	0.000000	4.999991	112866.000000		1
7666.205566	3745.102051	1.887248	4.711953	868.325317	28544.466797	103.277496	88.034576	66.238708	64.323708	22.637726	102.728592	143.760818	97.532486	0.018811	99998.000000	3.884580	3.573464	0.275829	0.673201	2.938683	4.455522	2.014006	1.944653	1.821112	1.808371	1.354833	2.011691	2.157640	1.989149	0.000000	4.999991	115464.000000		1
11765.986328	4197.211914	3.046734	4.172298	1303.823242	33514.066406	126.883514	130.361969	98.830742	87.211212	29.304770	104.551079	175.242706	89.561028	1.319541	0.000000	4.070628	3.622961	0.483835	0.620375	3.115219	4.525227	2.103405	2.115151	1.994892	1.940572	1.466938	2.019329	2.243640	1.952119	0.120423	0.000000	115882.000000		1
7256.000488	2953.265869	3.142330	3.438369	381.193268	12975.052734	39.539700	39.484192	42.151627	45.182941	14.175947	37.316322	67.700401	46.200573	0.008757	0.000000	3.860697	3.470303	0.497252	0.536352	2.581145	4.113109	1.597033	1.596423	1.624814	1.654974	1.151552	1.571899	1.830591	1.664647	0.000000	0.000000	116875.000000		1
9059.835938	3011.141357	3.503127	1.356845	628.428955	18058.945312	61.236885	65.017548	45.164436	48.312935	20.075140	74.167000	88.558807	75.076706	1.001881	0.000000	3.957120	3.478731	0.544456	0.132530	2.798256	4.256692	1.787013	1.813031	1.654797	1.684063	1.302659	1.870211	1.947232	1.875505	0.000816	0.000000	117281.000000		1
6996.321777	2797.595459	2.756862	5.396543	580.828369	14249.981445	57.511726	60.314846	79.659142	29.212257	20.624044	48.658314	97.732933	79.708481	0.025085	99998.000000	3.844870	3.446785	0.440415	0.732116	2.764048	4.153814	1.759756	1.780424	1.901236	1.465565	1.314374	1.687157	1.990041	1.901505	0.000000	4.999991	118809.000000		1
10377.631836	4976.691895	2.470075	2.658183	1424.341919	36094.421875	166.046997	145.657318	96.157143	75.144547	63.373917	157.872009	209.503036	146.625610	0.817999	99998.000000	4.016098	3.696941	0.392710	0.424585	3.153614	4.557440	2.220231	2.163332	1.982982	1.875898	1.801911	2.198305	2.321190	2.166210	0.000000	4.999991	119271.000000		1
7959.354980	3123.691650	3.916348	3.293433	772.211365	23414.085938	85.058769	79.575882	79.137985	51.529274	26.603415	69.254608	100.585388	71.607498	0.107407	0.000000	3.900878	3.494668	0.592881	0.517649	2.887736	4.369477	1.929719	1.900782	1.898385	1.712054	1.424937	1.840449	2.002535	1.854959	0.000000	0.000000	119562.000000		1
13003.022461	2944.723877	1.430855	2.349809	334.927948	17091.152344	46.268417	36.779751	63.932072	19.276451	19.196274	73.932640	119.007645	64.931206	0.500684	0.000000	4.114044	3.469045	0.155596	0.371033	2.524951	4.232771	1.665285	1.565609	1.805719	1.285027	1.283217	1.868836	2.075575	1.812454	0.000000	0.000000	119619.000000		1
10742.567383	3057.934082	1.736145	2.075356	932.282043	23480.355469	114.052078	93.733322	61.878304	30.815802	20.013464	91.472946	152.176346	59.713516	0.818407	0.000000	4.031108	3.485428	0.239586	0.317093	2.969547	4.370705	2.057103	1.971894	1.791538	1.488773	1.301322	1.961293	2.182347	1.776073	0.000000	0.000000	119877.000000		1
10692.336914	3020.941406	3.574053	3.959521	578.080750	21982.728516	77.432678	60.478283	64.598160	13.744224	17.709911	80.069275	149.086441	46.040218	1.285648	0.000000	4.029073	3.480142	0.553161	0.597643	2.761988	4.342082	1.888924	1.781599	1.810220	1.138120	1.248216	1.903466	2.173438	1.663137	0.109122	0.000000	121016.000000		1
9781.625000	2749.862305	4.678032	4.641027	307.325409	10947.661133	31.996874	28.179205	43.224766	32.632122	12.960954	31.244440	40.433983	36.819839	0.893005	99998.000000	3.990411	3.439311	0.670063	0.666614	2.487598	4.039321	1.505108	1.449929	1.635733	1.513645	1.112637	1.494773	1.606747	1.566082	0.000000	4.999991	121948.000000		1
10624.676758	3132.307617	2.732193	1.948923	397.506256	16661.119141	59.130692	42.413742	47.458740	50.061417	14.521326	66.164696	86.341599	87.020027	0.794284	0.000000	4.026316	3.495864	0.436511	0.289795	2.599344	4.221704	1.771813	1.627507	1.676316	1.699503	1.162006	1.820626	1.936220	1.939619	0.000000	0.000000	122075.000000		1
28830.910156	14990.905273	2.479326	2.701355	3062.239014	87704.289062	355.265198	311.645721	259.561371	103.348419	107.341866	337.681732	443.783936	246.982803	0.559184	99998.000000	4.459858	4.175828	0.394334	0.431582	3.486039	4.943021	2.550553	2.493661	2.414240	2.014304	2.030769	2.528507	2.647171	2.392667	0.000000	4.999991	122287.000000		1
7597.360840	4874.875977	2.642764	2.377563	553.315247	16176.954102	65.998177	53.663223	69.760338	64.434723	22.360189	85.912964	124.317841	77.256905	0.290856	99998.000000	3.880663	3.687963	0.422058	0.376132	2.742973	4.208897	1.819532	1.729677	1.843609	1.809120	1.349476	1.934059	2.094533	1.887937	0.000000	4.999991	123137.000000		1
6560.604980	2786.916504	2.380646	1.720726	531.004395	15520.451172	47.215122	55.630646	40.714603	45.673256	19.026669	55.353111	92.613922	106.120705	0.792086	0.000000	3.816944	3.445124	0.376695	0.235712	2.725098	4.190904	1.674081	1.745314	1.609750	1.659662	1.279363	1.743142	1.966676	2.025800	0.000000	0.000000	123372.000000		1
7152.000977	1566.397461	1.538786	1.705307	421.294220	10383.707031	39.323837	40.563499	53.441193	54.384815	18.921822	52.916958	74.311935	63.623699	0.330700	0.000000	3.854428	3.194902	0.187178	0.231803	2.624585	4.016353	1.594656	1.608135	1.727876	1.735478	1.276963	1.723595	1.871059	1.803619	0.000000	0.000000	124333.000000		1
6160.150391	1315.643188	2.735276	2.870961	314.538269	9812.086914	21.592339	34.648888	49.857887	53.416523	12.871526	18.283487	22.403362	38.401798	0.467893	0.000000	3.789591	3.119138	0.437001	0.458027	2.497674	3.991761	1.334300	1.539689	1.697734	1.727676	1.109630	1.262059	1.350313	1.584352	0.000000	0.000000	124545.000000		1
16257.710938	4222.797852	3.580221	1.757731	618.227966	20816.673828	63.306072	63.278320	58.079136	26.779188	31.605238	97.834694	151.667526	87.380821	0.517133	0.000000	4.211060	3.625600	0.553910	0.244952	2.791149	4.318411	1.801445	1.801255	1.764020	1.427797	1.499759	1.990493	2.180893	1.941416	0.000000	0.000000	124621.000000		1
10668.002930	1491.135742	2.960389	2.929552	557.348755	15146.862305	78.900543	56.635944	31.324617	31.904362	20.229326	58.689716	80.605850	77.022545	1.201696	0.000000	4.028083	3.173517	0.471349	0.466801	2.746127	4.180323	1.897080	1.753092	1.495886	1.503850	1.305981	1.768562	1.906367	1.886618	0.079795	0.000000	124940.000000		1
24368.250000	8230.677734	4.573184	1.961258	1915.581543	45779.500000	248.570923	192.342041	126.023155	53.256168	38.944538	235.113495	297.300171	128.271194	0.026087	0.000000	4.386824	3.915436	0.660219	0.292535	3.282301	4.660671	2.395450	2.284074	2.100450	1.726370	1.590447	2.371278	2.473195	2.108129	0.000000	0.000000	125569.000000		1
12496.687500	2918.401123	4.520761	4.018112	551.674683	26711.585938	80.263550	55.979111	72.242744	54.424904	38.494312	99.148369	133.448792	65.843987	0.162626	0.000000	4.096795	3.465145	0.655212	0.604022	2.741683	4.426700	1.904518	1.748026	1.858794	1.735798	1.585397	1.996286	2.125315	1.818516	0.000000	0.000000	125901.000000		1
10337.179688	2552.848389	2.775365	3.052901	487.659363	10788.938477	43.656490	48.827919	45.392635	33.862534	11.138464	62.926773	83.439804	85.620003	1.682675	99998.000000	4.014402	3.407025	0.443320	0.484713	2.688117	4.032979	1.640049	1.688668	1.656985	1.529719	1.046825	1.798836	1.921373	1.932575	0.226000	4.999991	126027.000000		1
20171.751953	5725.886230	4.113708	4.098289	1108.832275	30111.037109	131.210007	108.504433	73.824707	53.391853	36.912354	118.933640	142.450226	134.213562	1.639711	0.000000	4.304744	3.757843	0.614233	0.612603	3.044866	4.478726	2.117967	2.035448	1.868202	1.727475	1.567172	2.075305	2.153663	2.127796	0.214767	0.000000	126893.000000		1
11320.038086	2601.266357	3.515462	3.114576	205.324570	5328.937988	23.192799	20.485277	39.715473	36.677990	6.959998	10.601893	33.338299	48.729240	0.224309	99998.000000	4.053848	3.415185	0.545982	0.493399	2.312441	3.726641	1.365353	1.311442	1.598960	1.564406	0.842609	1.025383	1.522943	1.687790	0.000000	4.999991	127192.000000		1
7411.226562	2262.301758	3.287266	2.682853	713.873169	24787.294922	92.098938	74.299599	69.371788	28.311806	25.302076	91.223160	121.499306	142.240540	0.976356	99998.000000	3.869890	3.354551	0.516835	0.428597	2.853621	4.394229	1.964255	1.870986	1.841183	1.451968	1.403156	1.960105	2.084574	2.153023	0.000000	4.999991	127291.000000		1
7344.318359	3322.025391	2.386814	3.419866	940.509460	23754.718750	115.109802	95.087082	90.341209	63.491096	41.676731	105.383690	152.188675	119.994446	0.528649	0.000000	3.865952	3.521403	0.377819	0.534009	2.973363	4.375750	2.061112	1.978122	1.955886	1.802713	1.619894	2.022774	2.182382	2.079161	0.000000	0.000000	127391.000000		1
13212.139648	8717.186523	2.349809	2.874044	2139.368408	58352.332031	257.957825	220.690842	165.010864	103.530357	51.806812	238.015289	379.447876	247.081482	1.867647	0.000000	4.120973	3.940376	0.371033	0.458493	3.330286	4.766058	2.411549	2.343784	2.217513	2.015068	1.714387	2.376605	2.579152	2.392840	0.271295	0.000000	127821.000000		1
9557.993164	1921.884644	3.663482	2.997394	443.793182	13935.421875	54.671604	45.895283	45.127434	42.715950	11.505429	55.871178	91.306419	47.594425	0.851031	99998.000000	3.980367	3.283727	0.563894	0.476744	2.647181	4.144120	1.737762	1.661768	1.654441	1.630590	1.060903	1.747188	1.960501	1.677556	0.000000	4.999991	128531.000000		1
9818.778320	3840.124268	3.484625	3.342773	899.415588	24358.253906	83.439804	89.724464	79.754738	90.029755	33.850201	110.209740	140.566071	117.003212	0.076979	99998.000000	3.992058	3.584345	0.542156	0.524107	2.953960	4.386646	1.921373	1.952911	1.901757	1.954386	1.529561	2.042220	2.147881	2.068198	0.000000	4.999991	129104.000000		1
7322.140137	1128.805664	1.643633	2.596508	342.831573	14482.896484	38.833523	36.338776	55.297604	16.087866	19.479979	46.330090	84.142899	56.087040	1.605005	0.000000	3.864638	3.052619	0.215805	0.414390	2.535081	4.160855	1.589207	1.560370	1.742706	1.206498	1.289588	1.665863	1.925017	1.748863	0.205476	0.000000	129494.000000		1
10732.980469	1836.668579	2.608843	1.214993	375.476044	16500.320312	47.477242	37.652451	53.620049	47.878128	20.910833	42.281143	77.426514	77.420341	0.979954	0.000000	4.030720	3.264031	0.416448	0.084574	2.574582	4.217493	1.676485	1.575793	1.729327	1.680137	1.320371	1.626147	1.888890	1.888855	0.000000	0.000000	129518.000000		1
5560.323242	1202.954102	1.301338	1.763899	498.948944	8961.794922	28.490662	52.435894	18.440758	13.383426	22.495874	38.469643	45.565323	59.627174	1.094773	0.000000	3.745100	3.080249	0.114390	0.246474	2.698056	3.952395	1.454702	1.719629	1.265779	1.126567	1.352103	1.585118	1.658634	1.775444	0.039324	0.000000	129599.000000		1
6628.493164	2277.840576	4.792130	3.854673	459.865631	18148.150391	48.460953	45.133602	42.068363	64.231194	25.166391	86.147324	101.880562	84.972420	0.033628	0.000000	3.821415	3.357523	0.680529	0.585988	2.662631	4.258832	1.685392	1.654500	1.623956	1.807746	1.400821	1.935242	2.008091	1.929278	0.000000	0.000000	132332.000000		1
5503.070801	2467.071289	2.664350	2.232627	540.801453	16208.685547	52.503735	56.756210	42.099201	66.124611	10.981194	52.543823	65.470856	28.438238	0.750758	0.000000	3.740605	3.392182	0.425591	0.348816	2.733038	4.209748	1.720190	1.754013	1.624274	1.820363	1.040650	1.720522	1.816048	1.453903	0.000000	0.000000	132459.000000		1
10666.702148	2801.811035	4.785963	3.691235	707.008789	23972.705078	75.844551	70.278404	73.775368	47.995312	27.102980	61.909138	101.356323	70.247566	0.098561	0.000000	4.028030	3.447439	0.679969	0.567172	2.849425	4.379717	1.879924	1.846822	1.867911	1.681199	1.433017	1.791755	2.005851	1.846631	0.000000	0.000000	132979.000000		1
8924.182617	3101.994385	3.700486	3.570970	550.616943	17815.529297	57.320538	55.313023	47.147282	20.531532	23.331568	72.369179	93.782661	93.872093	0.793240	0.000000	3.950568	3.491641	0.568259	0.552786	2.740849	4.250799	1.758310	1.742827	1.673457	1.312421	1.367944	1.859554	1.972123	1.972536	0.000000	0.000000	134215.000000		1
42500.511719	24357.697266	3.299600	3.059069	4793.841309	99998.000000	524.448364	491.184082	410.087921	177.962570	161.760605	605.778870	830.672852	415.194580	2.398657	0.000000	4.628394	4.386636	0.518461	0.485589	3.680684	4.999991	2.719703	2.691244	2.612877	2.250329	2.208873	2.782314	2.919430	2.618252	0.379968	0.000000	134411.000000		1
12241.591797	2887.736328	2.399149	2.673601	523.933411	15654.778320	53.805073	52.543823	57.838604	61.002522	33.964298	54.761032	65.692886	50.733669	1.769711	99998.000000	4.087838	3.460557	0.380057	0.427097	2.719276	4.194647	1.730823	1.720522	1.762218	1.785348	1.531023	1.738472	1.817518	1.705296	0.247902	4.999991	134903.000000		1
8869.680664	2369.079102	1.338343	2.917217	649.176331	13882.905273	63.722378	64.027664	42.678944	67.934761	28.691105	60.524540	64.943535	66.926384	0.440447	0.000000	3.947908	3.374580	0.126567	0.464969	2.812363	4.142480	1.804292	1.806368	1.630214	1.832092	1.457747	1.781932	1.812536	1.825597	0.000000	0.000000	134964.000000		1
13804.819336	3962.431641	3.789915	3.145414	834.650879	25039.402344	115.714211	86.782578	85.283882	34.988098	24.380039	110.043221	141.457260	109.115013	0.921022	0.000000	4.140031	3.597962	0.578629	0.497678	2.921505	4.398624	2.063387	1.938433	1.930867	1.543920	1.387034	2.041563	2.150625	2.037884	0.000000	0.000000	135395.000000		1
7238.466309	1112.594482	2.050686	1.258165	403.174164	11680.338867	45.223030	42.315063	37.374912	67.484535	19.967209	50.832348	70.145805	43.178509	0.507867	99998.000000	3.859647	3.046337	0.311899	0.099738	2.605493	4.067455	1.655360	1.626495	1.572580	1.829204	1.300317	1.706140	1.846002	1.635268	0.000000	4.999991	135460.000000		1
8921.947266	2481.157715	1.902667	1.911918	438.063599	11740.188477	41.226501	43.258686	48.075485	40.458652	21.845205	50.107670	66.784531	80.824791	0.611919	0.000000	3.950460	3.394654	0.279363	0.281469	2.641537	4.069675	1.615176	1.636073	1.681924	1.607011	1.339356	1.699904	1.824676	1.907545	0.000000	0.000000	136137.000000		1
6964.599121	1872.692871	1.381515	2.189455	282.414948	9462.347656	42.000523	26.649670	36.227764	13.411180	17.154839	48.189587	64.678337	50.761425	0.867964	0.000000	3.842896	3.272467	0.140356	0.340336	2.450888	3.975999	1.623255	1.425692	1.559042	1.127467	1.234387	1.682953	1.810759	1.705534	0.000000	0.000000	136171.000000		1
14986.399414	6775.026367	2.269632	4.462170	1641.091797	43116.589844	219.642380	163.092773	113.888641	71.814110	52.170692	236.713959	302.416077	202.731155	0.785574	0.000000	4.175697	3.830911	0.355955	0.649546	3.215133	4.634645	2.341716	2.212435	2.056480	1.856210	1.717427	2.374224	2.480605	2.306921	0.000000	0.000000	136922.000000		1
6225.134277	2629.534912	4.163047	3.126911	453.661133	15789.908203	53.857498	44.923904	58.356670	85.576836	18.372915	78.774109	116.886032	90.720512	0.909309	0.000000	3.794149	3.419879	0.619411	0.495116	2.656732	4.198380	1.731246	1.652478	1.766091	1.932356	1.264178	1.896384	2.067763	1.957705	0.000000	0.000000	138854.000000		1
10286.430664	3110.141602	0.851112	2.306637	449.408661	17542.816406	69.522888	43.915524	45.941540	28.203875	17.139420	60.197662	63.947491	43.961781	0.586273	0.000000	4.012265	3.492780	0.000000	0.362979	2.652642	4.244099	1.842128	1.642618	1.662206	1.450309	1.233996	1.779580	1.805824	1.643075	0.000000	0.000000	139087.000000		1
12137.293945	2228.439209	2.830872	2.695188	668.471313	22497.054688	88.608147	65.224159	56.352242	34.405273	28.894632	87.411659	146.545425	119.359192	0.108286	0.000000	4.084122	3.348001	0.451920	0.430589	2.825083	4.352126	1.947474	1.814409	1.750911	1.536625	1.460817	1.941569	2.165972	2.076856	0.000000	0.000000	139647.000000		1
16497.990234	3422.626221	3.694319	4.298732	1405.154907	42474.472656	174.107895	141.848892	99.771286	75.255562	50.015160	179.973160	250.282410	189.908966	0.474097	0.000000	4.217431	3.534359	0.567534	0.633340	3.147724	4.628128	2.240819	2.151826	1.999006	1.876539	1.699102	2.255208	2.398430	2.278545	0.000000	0.000000	140015.000000		1
13957.753906	2187.061523	2.954222	2.584173	385.140472	16385.193359	43.736668	40.042347	45.778103	50.909443	16.676859	65.581871	75.890808	69.014076	1.608227	0.000000	4.144815	3.339861	0.470443	0.412322	2.585619	4.214452	1.640846	1.602520	1.660658	1.706798	1.222114	1.816784	1.880189	1.838938	0.206347	0.000000	140396.000000		1
5339.139160	3130.167480	4.085954	3.620309	468.191711	11376.334961	31.457218	47.310719	40.285961	72.486366	21.583088	47.751694	64.240448	70.262985	0.838757	0.000000	3.727471	3.495568	0.611293	0.558746	2.670424	4.056002	1.497720	1.674960	1.605154	1.860256	1.334114	1.678989	1.807809	1.846727	0.000000	0.000000	141156.000000		1
7117.984375	2234.236572	3.065236	3.052901	294.086914	8917.052734	37.464340	27.528536	48.661396	39.866573	14.549080	39.561283	56.762379	54.949142	0.147024	0.000000	3.852357	3.349129	0.486464	0.484713	2.468476	3.950221	1.573618	1.439783	1.687185	1.600609	1.162835	1.597270	1.754061	1.739961	0.000000	0.000000	141783.000000		1
8167.936035	2640.497559	1.452441	2.534833	682.940186	20525.476562	82.897064	70.102631	57.992790	36.980194	22.535963	58.899410	95.164177	102.420212	0.492255	0.000000	3.912112	3.421686	0.162098	0.403949	2.834383	4.312293	1.918539	1.845734	1.763374	1.567969	1.352876	1.770111	1.978474	2.010386	0.000000	0.000000	141902.000000		1
15149.751953	3045.364746	1.979760	3.416783	615.804138	17493.433594	43.394371	65.535614	56.204224	47.458740	15.619137	68.662529	69.519806	69.387207	1.138532	35071.812500	4.180406	3.483639	0.296613	0.533617	2.789443	4.242875	1.637433	1.816477	1.749769	1.676316	1.193657	1.836720	1.842109	1.841279	0.056345	4.544958	142449.000000		1
14515.821289	5212.295410	2.639680	3.743659	773.395508	27938.414062	89.971161	75.286400	86.313850	51.233234	29.603891	109.491226	125.501999	127.931984	0.485133	99998.000000	4.161841	3.717029	0.421551	0.573296	2.888402	4.446202	1.954103	1.876716	1.936080	1.709552	1.471349	2.039379	2.098651	2.106979	0.000000	4.999991	143652.000000		1
17500.380859	6869.718750	3.219423	3.774496	1669.924683	46304.722656	202.539963	168.902542	128.203354	39.829571	72.699142	241.703445	331.603668	225.742004	0.852260	0.000000	4.243048	3.836939	0.507778	0.576859	3.222697	4.665625	2.306511	2.227636	2.107899	1.600206	1.861529	2.383283	2.520619	2.353612	0.000000	0.000000	143741.000000		1
11962.322266	4134.735352	1.381515	2.322055	517.476013	15645.835938	46.345509	53.731064	84.013382	44.689541	21.829786	55.701572	103.878822	81.493965	1.673466	0.000000	4.077816	3.616448	0.140356	0.365873	2.713890	4.194399	1.666008	1.730225	1.924348	1.650206	1.339049	1.745867	2.016527	1.911125	0.223617	0.000000	144986.000000		1
14099.016602	6970.014160	3.583304	3.506211	638.105713	21926.390625	84.186066	65.190239	73.241882	83.396629	22.862839	79.517288	123.263206	79.326096	2.479002	99998.000000	4.149189	3.843234	0.554284	0.544838	2.804893	4.340967	1.925240	1.814183	1.864759	1.921149	1.359130	1.900462	2.090833	1.899416	0.394277	4.999991	145219.000000		1
20037.873047	4830.803223	3.620309	2.676685	1360.625732	34827.414062	148.546783	137.559418	104.551079	84.676384	47.409401	158.701538	218.593903	135.095505	1.831214	0.000000	4.301852	3.684019	0.558746	0.427597	3.133739	4.541921	2.171863	2.138490	2.019329	1.927762	1.675864	2.200581	2.339638	2.130641	0.262739	0.000000	145844.000000		1
5982.397461	2750.864502	3.533965	3.971855	430.983337	12784.468750	32.955917	43.678074	49.518677	39.595207	34.288090	47.816452	63.851894	66.355888	0.274913	99998.000000	3.776875	3.439469	0.548262	0.598993	2.634460	4.106683	1.517933	1.640263	1.694769	1.597643	1.535143	1.679577	1.805174	1.821880	0.000000	4.999991	145929.000000		1
14851.667969	3002.210938	2.648932	4.258643	617.549500	20107.634766	51.492271	62.932941	46.953007	34.889420	29.495960	77.796562	113.022110	105.682808	0.629806	0.000000	4.171775	3.477441	0.423071	0.629271	2.790672	4.303361	1.711742	1.798878	1.671663	1.542694	1.469763	1.890960	2.053164	2.024004	0.000000	0.000000	146002.000000		1
124.509033	9.090862	1.412352	3.410615	111.443237	2465.381348	0.000000	10.571056	0.000000	18.317408	4.548515	1.119397	9.315975	46.542870	5.551019	0.000000	2.095201	0.958605	0.149943	0.532833	2.047054	3.391884	0.000000	1.024118	0.000000	1.262864	0.657870	0.048984	0.969228	1.667853	0.744373	0.000000	146018.000000		0
9163.916016	2110.079102	2.457740	2.081524	315.898193	11922.637695	37.131298	31.432549	35.364315	31.756342	17.438543	47.008514	54.082611	52.559242	1.325212	99998.000000	3.962081	3.324299	0.390536	0.318381	2.499547	4.076372	1.569740	1.497380	1.548565	1.501830	1.241510	1.672176	1.733058	1.720649	0.122286	4.999991	146396.000000		1
11022.287109	4647.700195	1.961258	2.837040	1060.923340	31771.757812	117.974594	105.642723	90.356628	80.109367	30.587605	132.502090	198.031540	102.509644	2.080639	0.000000	4.042272	3.667238	0.292535	0.452865	3.025684	4.502041	2.071789	2.023839	1.955960	1.903683	1.485546	2.122223	2.296734	2.010765	0.318197	0.000000	146709.000000		1
11156.818359	3050.983398	1.733061	4.172298	645.716370	22164.960938	61.116619	63.426338	57.638161	29.258512	28.293303	78.508904	79.776321	62.488880	0.668369	0.000000	4.047540	3.484440	0.238814	0.620375	2.810042	4.345667	1.786159	1.802270	1.760710	1.466252	1.451684	1.894919	1.901874	1.795803	0.000000	0.000000	146890.000000		1
7868.837891	2961.181641	4.477589	3.925599	805.398560	24213.199219	117.465775	83.473724	51.655708	50.570232	24.404709	110.348511	141.438766	103.977501	1.114017	0.000000	3.895911	3.471465	0.651044	0.593906	2.906011	4.384052	2.069911	1.921550	1.713118	1.703895	1.387474	2.042767	2.150568	2.016939	0.046892	0.000000	147145.000000		1
12482.320312	2844.576416	4.107540	3.666565	264.233246	11313.975586	28.237795	27.198576	44.843727	33.538742	14.589168	49.293564	73.346725	80.494835	0.342690	0.000000	4.096295	3.454018	0.613582	0.564259	2.421988	4.053615	1.450831	1.434546	1.651702	1.525547	1.164031	1.692790	1.865381	1.905768	0.000000	0.000000	147492.000000		1
6860.174805	3967.461182	1.850243	2.963473	791.416870	18526.994141	72.948921	84.071968	56.167217	64.055420	23.328484	67.496872	101.368660	52.263203	0.574935	0.000000	3.836335	3.598513	0.267229	0.471801	2.898405	4.267805	1.863019	1.924651	1.749483	1.806556	1.367887	1.829284	2.005904	1.718196	0.000000	0.000000	148082.000000		1
12420.072266	6075.008301	3.904013	3.589472	953.091125	25930.794922	89.816978	97.233368	75.227806	47.190453	28.416653	105.343597	159.931946	130.824539	0.264335	0.000000	4.094124	3.783547	0.591511	0.555031	2.979134	4.413816	1.953358	1.987815	1.876378	1.673854	1.453573	2.022608	2.203935	2.116689	0.000000	0.000000	148720.000000		1
9212.379883	2696.852783	2.365228	2.050686	646.240601	19663.169922	78.342384	64.413132	54.650017	40.557331	18.971161	78.351631	106.009689	107.351112	1.279972	0.000000	3.964372	3.430857	0.373873	0.311899	2.810394	4.293653	1.893997	1.808974	1.737590	1.608069	1.278094	1.894048	2.025346	2.030807	0.107200	0.000000	149345.000000		1
10923.540039	1977.052734	1.208826	3.234842	518.993225	17451.748047	61.264637	52.676426	39.894329	56.355324	23.165045	59.648758	71.610580	70.213646	0.826154	0.000000	4.038363	3.296018	0.082364	0.509853	2.715162	4.241839	1.787210	1.721616	1.600911	1.750935	1.364833	1.775601	1.854977	1.846421	0.000000	0.000000	149498.000000		1
7925.834473	2425.576416	3.367443	3.774496	439.941589	14840.973633	55.300686	44.322578	49.345989	45.287788	24.697664	56.780880	70.984581	47.366226	1.797297	99998.000000	3.899045	3.384815	0.527300	0.576859	2.643395	4.171463	1.742730	1.646625	1.693252	1.655981	1.392656	1.754202	1.851164	1.675469	0.254620	4.999991	150407.000000		1
8608.241211	2906.288086	3.012813	4.193885	666.075256	20976.498047	103.585869	66.547081	64.604324	35.623348	18.249565	72.807076	107.203094	88.706825	0.159028	99998.000000	3.934914	3.463339	0.478972	0.622617	2.823523	4.321733	2.015301	1.823129	1.810262	1.551735	1.261253	1.862174	2.030207	1.947957	0.000000	4.999991	151038.000000		1
6123.201172	2035.221313	3.490792	2.954222	478.553070	15625.816406	77.460434	48.112492	39.077137	58.643459	29.366444	74.722076	92.583092	67.213173	0.873485	99998.000000	3.786978	3.308612	0.542924	0.470443	2.679930	4.193843	1.889080	1.682258	1.591923	1.768220	1.467851	1.873449	1.966532	1.827454	0.000000	4.999991	151176.000000		1
16764.757812	3143.378174	4.095205	3.873176	728.742981	21762.419922	95.318367	75.332657	64.699921	92.484406	32.215820	84.701050	119.763161	69.149757	0.366333	0.000000	4.224397	3.497397	0.612276	0.588067	2.862574	4.337707	1.979177	1.876983	1.810904	1.966069	1.508069	1.927889	2.078323	1.839791	0.000000	0.000000	151632.000000		1
9048.642578	2601.306396	1.489446	2.932636	486.558472	11821.737305	31.719337	48.242008	25.092382	43.955612	25.043043	50.860104	51.325748	49.870224	0.162969	99998.000000	3.956583	3.415191	0.173025	0.467258	2.687135	4.072681	1.501324	1.683425	1.399542	1.643014	1.398687	1.706377	1.710335	1.697841	0.000000	4.999991	151722.000000		1
17964.412109	6307.759766	2.109277	4.267894	1567.603149	39667.722656	202.848328	160.005951	133.784927	76.945450	43.779839	169.932510	243.661621	152.685150	1.846823	99998.000000	4.254413	3.799875	0.324134	0.630214	3.195236	4.598437	2.307171	2.204136	2.126407	1.886183	1.641274	2.230277	2.386787	2.183797	0.266425	4.999991	151960.000000		1
6649.385742	2408.439941	1.532618	2.103110	325.075409	12007.310547	45.232281	32.693798	60.829830	5.723419	17.136335	39.277580	68.872223	37.072708	0.616299	0.000000	3.822782	3.381736	0.185434	0.322862	2.511984	4.079446	1.655448	1.514465	1.784117	0.757656	1.233918	1.594145	1.838044	1.569054	0.000000	0.000000	152198.000000		1
14479.639648	2793.469482	2.911049	3.493876	321.967010	16119.538086	56.179554	33.150192	70.565193	24.975201	18.446926	77.784225	102.343124	104.708351	1.347665	34941.542969	4.160758	3.446144	0.464050	0.543307	2.507811	4.207353	1.749578	1.520486	1.848590	1.397509	1.265924	1.890892	2.010059	2.019981	0.129582	4.543342	152871.000000		1
24017.460938	6006.404785	2.479326	4.816800	1885.410156	47740.964844	227.419571	190.627472	114.767502	50.912525	50.989620	177.743622	246.415390	150.708481	1.122177	99998.000000	4.380527	3.778615	0.394334	0.682759	3.275406	4.678891	2.356828	2.280185	2.059819	1.706825	1.707482	2.249794	2.391668	2.178138	0.050061	4.999991	153279.000000		1
11503.141602	2410.293457	3.931767	4.323402	761.803711	22043.976562	77.189064	80.436241	78.129608	28.876129	29.764246	92.006432	115.788223	79.535789	0.864100	0.000000	4.060816	3.382070	0.594588	0.635826	2.881843	4.343290	1.887556	1.905452	1.892816	1.460539	1.473695	1.963818	2.063664	1.900563	0.000000	0.000000	153594.000000		1
13163.250000	4467.332031	3.681984	2.726025	1114.762329	34794.679688	147.137512	111.113274	89.200226	88.975113	31.577484	124.311676	163.663269	155.818237	0.383861	0.000000	4.119363	3.650048	0.566082	0.435530	3.047182	4.541513	2.167723	2.045766	1.950366	1.949269	1.499377	2.094512	2.213951	2.192618	0.000000	0.000000	154529.000000		1
6552.729004	1680.588257	1.273584	4.243225	226.519119	12256.439453	42.549427	22.363274	21.925383	34.417606	18.986580	38.636162	47.273716	48.775497	1.708335	0.000000	3.816422	3.225461	0.105028	0.627696	2.355105	4.088364	1.628894	1.349535	1.340947	1.536781	1.278447	1.586994	1.674620	1.688202	0.232573	0.000000	155755.000000		1
18952.498047	6494.005371	1.831741	3.256428	1489.242310	48047.511719	193.816071	152.638901	113.395241	80.374565	46.533619	192.348206	297.186066	96.462433	1.469658	0.000000	4.277667	3.812513	0.262864	0.512742	3.172965	4.681671	2.287390	2.183665	2.054595	1.905119	1.667767	2.284088	2.473028	1.984358	0.167216	0.000000	156685.000000		1
10428.507812	2361.841797	1.541869	3.176251	640.301331	22639.708984	82.770630	63.654533	68.899979	39.515030	26.489315	83.791351	99.447495	47.233627	0.659710	748.004944	4.018222	3.373251	0.188048	0.501915	2.806384	4.354871	1.917876	1.803829	1.838219	1.596762	1.423071	1.923199	1.997594	1.674251	0.000000	2.873904	156808.000000		1
8678.753906	3628.897461	3.213256	4.218554	603.897827	20642.683594	56.305984	63.811806	59.241707	52.176861	15.683895	77.327835	90.908615	81.546387	0.667391	9791.685547	3.938457	3.559775	0.506945	0.625164	2.780963	4.314766	1.750555	1.804901	1.772628	1.717478	1.195454	1.888336	1.958605	1.911405	0.000000	3.990857	157058.000000		1
9643.832031	3199.286377	3.129995	3.321187	992.911438	23458.218750	144.365234	103.903496	59.115273	41.735321	22.517460	119.282097	172.661621	98.716644	0.902464	99998.000000	3.984250	3.505053	0.495544	0.521293	2.996911	4.370295	2.159463	2.016630	1.771700	1.620504	1.352519	2.076575	2.237196	1.994390	0.000000	4.999991	157538.000000		1
10871.464844	3748.867188	1.474027	2.275799	958.552429	28514.851562	106.006607	96.937325	94.874306	54.520500	31.879692	146.434418	204.106506	109.229111	0.591996	0.000000	4.036288	3.573900	0.168505	0.357134	2.981616	4.455071	2.025333	1.986491	1.977149	1.736560	1.503514	2.165643	2.309857	2.038338	0.000000	0.000000	159255.000000		1
15368.888672	5029.691895	4.724288	1.005299	1249.179443	34135.761719	176.331268	125.415657	121.039833	92.743446	40.060848	162.093643	172.464264	182.276718	0.274678	99998.000000	4.186643	3.701541	0.674336	0.002295	3.096625	4.533210	2.246329	2.098352	2.082928	1.967283	1.602720	2.209766	2.236699	2.260731	0.000000	4.999991	159606.000000		1
7446.908203	1047.293213	2.140115	1.865662	334.095337	7431.141113	41.645893	33.844032	38.287701	42.953396	9.605846	34.146240	49.450836	60.262424	2.264301	99998.000000	3.871976	3.020068	0.330437	0.270833	2.523870	3.871056	1.619572	1.529482	1.583059	1.632998	0.982536	1.533343	1.694174	1.780047	0.354934	4.999991	160253.000000		1
17878.974609	8533.809570	5.217686	3.327354	1777.658203	46566.648438	259.536713	183.815506	165.880478	58.970337	43.995701	187.367966	201.658005	131.247009	1.202321	99998.000000	4.252343	3.931143	0.717478	0.522099	3.249848	4.668075	2.414199	2.264382	2.219795	1.770634	1.643410	2.272695	2.304615	2.118089	0.080020	4.999991	160359.000000		1
23991.908203	7002.184082	2.750695	3.219423	1389.686890	37484.921875	198.145630	141.518936	121.974205	93.227592	40.153362	181.518112	250.026459	143.159485	3.065321	13370.187500	4.380065	3.845233	0.439442	0.507778	3.142917	4.573857	2.296984	2.150815	2.086268	1.969544	1.603722	2.258920	2.397986	2.155820	0.486476	4.126138	160433.000000		1
14410.823242	3512.696045	4.002693	3.382861	926.160828	24591.814453	131.142151	94.390160	94.584435	74.814583	28.536919	143.029968	192.459213	214.529541	1.272933	99998.000000	4.158689	3.545640	0.602352	0.529284	2.966686	4.390790	2.117742	1.974927	1.975820	1.873986	1.455407	2.155427	2.284339	2.331487	0.104805	4.999991	161071.000000		1
6901.219238	2586.125000	4.391244	2.396065	625.955811	19964.800781	74.620308	64.955872	56.358410	37.217644	26.520153	64.456306	91.577789	82.230980	1.164800	0.000000	3.838926	3.412650	0.642588	0.379499	2.796544	4.300265	1.872857	1.812618	1.750959	1.570749	1.423576	1.809265	1.961790	1.915035	0.066251	0.000000	161877.000000		1
12292.969727	4952.512207	2.263464	2.812370	1127.704712	29445.005859	147.248520	114.456047	82.055206	51.939411	25.385338	127.059288	170.573929	151.263550	0.142856	0.000000	4.089657	3.694826	0.354774	0.449072	3.052195	4.469012	2.168051	2.058639	1.914106	1.715497	1.404583	2.104007	2.231913	2.179734	0.000000	0.000000	161921.000000		1
6486.844727	3350.975586	4.274062	3.796082	566.766541	21016.357422	72.976677	54.372482	44.862232	54.082611	24.124088	82.160049	110.746307	62.010902	0.389378	0.000000	3.812033	3.525171	0.630841	0.579336	2.753404	4.322557	1.863184	1.735379	1.651881	1.733058	1.382451	1.914661	2.044329	1.792468	0.000000	0.000000	162326.000000		1
14982.042969	4359.487793	4.576268	3.352024	674.123779	24519.689453	101.100372	69.748001	110.070969	81.315109	38.167435	113.974983	166.941284	140.760345	0.331265	0.000000	4.175571	3.639436	0.660511	0.525307	2.828740	4.389515	2.004753	1.843532	2.041673	1.910171	1.581693	2.056809	2.222564	2.148480	0.000000	0.000000	163775.000000		1
30633.773438	5942.259766	2.318972	1.807071	2371.031250	72080.359375	258.056519	243.744873	232.458389	74.873177	84.241577	293.692200	409.440338	203.224548	2.630903	0.000000	4.486200	3.773952	0.365295	0.256975	3.374937	4.857817	2.411715	2.386935	2.366345	1.874326	1.925526	2.467892	2.612191	2.307976	0.420105	0.000000	164074.000000		1
12406.371094	8395.521484	2.997394	2.960389	1196.247070	28287.228516	151.081619	120.950401	95.404709	40.810200	38.346291	151.349899	202.610886	181.354675	0.326486	0.000000	4.093645	3.924048	0.476744	0.471349	3.077821	4.451591	2.179212	2.082607	1.979570	1.610769	1.583723	2.179982	2.306663	2.258529	0.000000	0.000000	164451.000000		1
7187.612305	1882.351196	4.126042	3.009729	256.863098	8767.263672	24.043911	28.274801	41.972767	15.992270	25.669041	31.340036	49.571102	43.890854	1.305395	0.000000	3.856585	3.274701	0.615534	0.478527	2.409702	3.942864	1.381005	1.451400	1.622968	1.203910	1.409410	1.496099	1.695229	1.642374	0.115742	0.000000	164637.000000		1
10854.710938	1660.081421	2.525582	3.700486	575.678528	17384.968750	64.249695	59.688847	53.885250	78.043259	14.006341	63.071709	80.004517	57.718338	2.293758	99998.000000	4.035618	3.220129	0.402361	0.568259	2.760180	4.240174	1.807871	1.775893	1.731470	1.892335	1.146325	1.799835	1.903115	1.761314	0.360548	4.999991	164808.000000		1
15888.599609	4724.423340	6.222985	7.505820	977.705566	25248.720703	117.533615	101.146629	79.912003	62.781837	20.935503	114.508469	145.355103	96.018372	3.120082	0.000000	4.201086	3.674349	0.793999	0.875398	2.990208	4.402239	2.070162	2.004951	1.902612	1.797834	1.320883	2.058838	2.162430	1.982354	0.494166	0.000000	164877.000000		1
12602.697266	3494.434082	1.498697	3.688152	580.378113	16094.917969	67.444450	55.716991	44.193062	30.343988	15.171994	55.078659	75.443672	96.829399	0.835457	99998.000000	4.100463	3.543377	0.175714	0.566809	2.763711	4.206689	1.828946	1.745988	1.645354	1.482073	1.181043	1.740983	1.877623	1.986007	0.000000	4.999991	165560.000000		1
8758.225586	2799.862061	2.479326	3.065236	647.739319	21759.539062	74.651146	62.084911	65.029884	38.441887	20.423601	90.461479	129.350510	72.011467	0.940329	99998.000000	3.942416	3.447137	0.394334	0.486464	2.811400	4.337650	1.873037	1.792986	1.813113	1.584805	1.310132	1.956464	2.111768	1.857402	0.000000	4.999991	165591.000000		1
19364.158203	5906.947754	0.885033	4.600938	1476.352295	51616.511719	200.779144	148.861328	163.179123	101.424164	47.168869	276.697723	346.713989	247.204834	1.164589	99998.000000	4.286999	3.771363	0.000000	0.662846	3.169190	4.712789	2.302719	2.172782	2.212665	2.006141	1.673656	2.442006	2.539971	2.393057	0.066173	4.999991	165633.000000		1
109.876694	19.772932	1.060806	0.000000	58.171646	2877.301025	0.000000	3.833087	33.785442	17.709911	3.385945	0.000000	10.194840	0.000000	6.243126	0.000000	2.040905	1.296071	0.025636	0.000000	1.764711	3.458985	0.000000	0.583549	1.528730	1.248216	0.529680	0.000000	1.008380	0.000000	0.795402	0.000000	165647.000000		0
6904.651367	2798.597656	1.856411	2.738360	518.018799	18507.699219	57.089256	51.587864	72.578873	44.609364	22.156662	64.521065	92.583092	76.708000	1.015573	99998.000000	3.839142	3.446940	0.268674	0.437491	2.714345	4.267353	1.756554	1.712548	1.860810	1.649426	1.345504	1.809702	1.966532	1.884841	0.006711	4.999991	165776.000000		1
16668.742188	4008.043213	4.681116	4.514594	833.294067	26473.367188	70.062546	84.818237	65.825485	37.285484	29.230759	96.718384	126.744743	91.028885	0.041954	99998.000000	4.221903	3.602932	0.670349	0.654619	2.920798	4.422809	1.845486	1.928489	1.818394	1.571540	1.465840	1.985509	2.102930	1.959179	0.000000	4.999991	166299.000000		1
5933.699219	2662.305664	3.478457	3.592556	330.817322	7238.867188	25.551859	33.131691	51.257904	35.157707	19.813021	24.281359	40.440151	33.393806	0.734569	0.000000	3.773325	3.425258	0.541387	0.555404	2.519588	3.859671	1.407423	1.520244	1.709761	1.546021	1.296951	1.385273	1.606813	1.523666	0.000000	0.000000	166478.000000		1
7944.253906	3916.897217	4.267894	4.829135	655.750854	17589.738281	65.430771	66.525497	53.768070	16.041609	16.673775	69.849770	116.830528	73.140114	1.593113	99998.000000	3.900053	3.592942	0.630214	0.683869	2.816739	4.245259	1.815782	1.822988	1.730524	1.205248	1.222034	1.844165	2.067556	1.864156	0.202247	4.999991	167327.000000		1
14574.616211	9512.495117	2.297385	1.967425	1342.030762	38398.769531	153.977249	134.882736	148.256912	76.877609	54.659271	209.657227	260.853455	208.217117	2.382533	99998.000000	4.163597	3.978294	0.361234	0.293898	3.127763	4.584317	2.187457	2.129956	2.171015	1.885800	1.737664	2.321510	2.416397	2.318516	0.377039	4.999991	167857.000000		1
10396.985352	3082.030273	3.540132	3.009729	776.670471	18168.013672	91.509949	76.926949	60.626305	67.330353	20.935503	114.391289	144.692108	90.631081	1.084414	0.000000	4.016907	3.488837	0.549019	0.478527	2.890237	4.259307	1.961468	1.886078	1.782661	1.828211	1.320883	2.058393	2.160445	1.957277	0.035195	0.000000	167966.000000		1
20699.121094	5800.740723	2.522498	4.255559	1428.779419	44131.085938	157.128830	144.621185	162.799820	91.309502	55.556637	185.693497	257.751221	219.253830	1.927870	0.000000	4.315952	3.763484	0.401831	0.628957	3.154965	4.644744	2.196256	2.160232	2.211654	1.960516	1.744736	2.268797	2.411201	2.340947	0.285078	0.000000	168166.000000		1
20508.164062	4754.708984	3.108409	2.689020	1451.922852	54662.347656	175.187195	146.853806	197.433289	93.853592	55.485710	298.801941	367.439819	248.925552	1.933157	0.000000	4.311927	3.677124	0.492538	0.429594	3.161943	4.737688	2.243502	2.166885	2.295420	1.972451	1.744181	2.475384	2.565186	2.396070	0.286267	0.000000	168600.000000		1
23474.767578	7291.444824	3.318103	3.447620	1306.956299	40578.746094	201.392807	132.711777	85.641594	62.689323	39.700054	181.428680	235.973862	155.963165	1.789766	0.000000	4.370601	3.862814	0.520890	0.537519	3.116261	4.608299	2.304044	2.122910	1.932685	1.797194	1.598791	2.258706	2.372864	2.193022	0.252796	0.000000	170283.000000		1
7820.752930	2467.058838	2.220292	0.456393	284.641418	10151.729492	46.666218	26.174774	49.056114	20.451355	17.025322	48.019981	39.801815	96.443932	1.212052	0.000000	3.893249	3.392179	0.346410	0.000000	2.454298	4.006540	1.669003	1.417883	1.690693	1.310722	1.231095	1.681422	1.599903	1.984275	0.083521	0.000000	171566.000000		1
6989.694824	2475.995605	3.074487	2.090775	813.585876	23319.585938	109.386383	83.319534	75.385078	58.350506	30.128128	112.149414	140.815842	75.582436	1.292494	99998.000000	3.844458	3.393750	0.487773	0.320307	2.910403	4.367721	2.038963	1.920747	1.877285	1.766045	1.478972	2.049797	2.148652	1.878421	0.111429	4.999991	171808.000000		1
21144.707031	3458.650391	3.059069	2.473158	1320.111572	34413.085938	146.058197	133.914444	140.939194	82.730545	29.088907	136.843994	189.717773	80.460915	1.314186	99998.000000	4.325202	3.538907	0.485589	0.393252	3.120611	4.536724	2.164526	2.126827	2.149032	1.917666	1.463727	2.136226	2.278108	1.905585	0.118657	4.999991	172227.000000		1
17783.724609	2629.855469	0.863447	3.262596	796.708557	26875.783203	82.749046	80.556511	73.127777	43.089081	22.952267	105.420692	111.699188	83.359627	0.945183	0.000000	4.250023	3.419932	0.000000	0.513563	2.901299	4.429361	1.917763	1.906101	1.864082	1.634367	1.360826	2.022926	2.048050	1.920956	0.000000	0.000000	172736.000000		1
108.134384	9.760034	1.961258	3.068320	28.906967	4865.220703	0.000000	1.514116	0.000000	0.000000	0.000000	1.856411	1.911918	0.000000	1.775961	99998.000000	2.033964	0.989451	0.292535	0.486901	1.461003	3.687103	0.000000	0.180159	0.000000	0.000000	0.000000	0.268674	0.281469	0.000000	0.249433	4.999991	172749.000000		0
7607.648438	2177.628418	4.058200	2.084607	296.828369	12738.533203	40.560417	30.377911	59.503822	43.036659	22.708652	53.330177	87.316063	88.151756	1.604394	0.000000	3.881250	3.337984	0.608333	0.319024	2.472505	4.105119	1.608102	1.482558	1.774545	1.633839	1.356191	1.726973	1.941094	1.945231	0.205311	0.000000	172996.000000		1
12428.542969	5030.873047	1.819406	4.360406	679.011536	21958.242188	87.590515	68.400406	72.415436	53.539871	36.496048	85.530579	131.373444	103.777061	1.708634	0.000000	4.094420	3.701643	0.259930	0.639527	2.831877	4.341598	1.942457	1.835059	1.859831	1.728677	1.562246	1.932121	2.118508	2.016101	0.232649	0.000000	173485.000000		1
13147.705078	3807.297852	1.868746	3.077571	1332.372559	43153.746094	163.253128	135.262039	103.706131	62.825008	42.577183	175.341385	235.696320	169.016632	1.809288	0.000000	4.118850	3.580617	0.271550	0.488208	3.124626	4.635018	2.212862	2.131176	2.015805	1.798133	1.629177	2.243884	2.372353	2.227929	0.257508	0.000000	173869.000000		1
8092.945312	3125.841064	3.792999	3.867008	471.047272	19845.763672	70.050209	46.126564	60.931595	33.742268	23.128040	81.009819	127.854889	90.433723	1.511236	0.000000	3.908107	3.494967	0.578983	0.587375	2.673064	4.297668	1.845409	1.663951	1.784842	1.528174	1.364139	1.908538	2.106717	1.956330	0.179332	0.000000	173920.000000		1
11339.255859	2436.671631	2.180203	3.256428	657.354431	20897.957031	81.796173	64.835609	43.665741	77.352501	30.806551	66.688934	90.828438	64.894196	1.700465	99998.000000	4.054585	3.386797	0.338497	0.512742	2.817800	4.320104	1.912733	1.811814	1.640141	1.888474	1.488643	1.824054	1.958222	1.812206	0.230568	4.999991	174442.000000		1
6155.259766	2843.950195	2.220292	2.803118	403.131012	14313.981445	32.592033	41.513290	35.139202	45.065758	19.705091	37.072708	64.872612	72.020721	0.396798	0.000000	3.789246	3.453922	0.346410	0.447641	2.605446	4.155760	1.513111	1.618187	1.545792	1.653847	1.294578	1.569054	1.812061	1.857458	0.000000	0.000000	175456.000000		1
8635.853516	2515.618408	2.627345	5.143676	321.489014	13453.645508	31.595987	32.909660	40.131775	34.093815	15.529708	40.566582	52.158356	46.798820	1.608226	99998.000000	3.936305	3.400645	0.419517	0.711274	2.507166	4.128840	1.499632	1.517323	1.603488	1.532676	1.191163	1.608168	1.717324	1.670235	0.206347	4.999991	177132.000000		1
9626.075195	1305.469971	3.891678	3.355108	362.289978	13477.880859	33.051514	38.895195	53.786572	46.450356	11.431419	33.221119	47.501911	7.974548	1.313846	0.000000	3.983449	3.115767	0.590137	0.525706	2.559056	4.129622	1.519191	1.589896	1.730674	1.666989	1.058100	1.521414	1.676711	0.901706	0.118544	0.000000	177310.000000		1
13588.263672	1578.316040	2.584173	5.082002	640.899597	21562.898438	54.835041	65.415352	44.899235	52.170692	12.899280	65.680550	83.304115	85.570663	1.307123	0.000000	4.133164	3.198194	0.412322	0.706035	2.806790	4.333707	1.739058	1.815680	1.652239	1.717427	1.110565	1.817437	1.920666	1.932325	0.116317	0.000000	177344.000000		1
7257.665527	1758.144287	5.072750	4.354239	348.733856	9598.941406	31.969120	33.847118	31.229023	51.387421	20.183069	31.947533	56.056202	65.492447	0.469819	99998.000000	3.860797	3.245054	0.705243	0.638912	2.542494	3.982223	1.504731	1.529522	1.494558	1.710857	1.304987	1.504437	1.748624	1.816191	0.000000	4.999991	178616.000000		1
7184.010254	1639.013306	2.639680	3.003561	465.909760	14413.635742	55.932854	47.138031	54.135033	16.121786	20.568537	43.912441	62.035572	62.365532	0.552091	0.000000	3.856367	3.214582	0.421551	0.477637	2.668302	4.158773	1.747667	1.673371	1.733478	1.207413	1.313203	1.642588	1.792641	1.794945	0.000000	0.000000	178680.000000		1
6080.614746	3117.533447	3.783747	3.231758	596.876160	17775.875000	86.773323	60.441280	71.456398	72.211914	19.859278	77.676292	122.532356	88.105499	1.075064	0.000000	3.783947	3.493811	0.577922	0.509439	2.775884	4.249831	1.938386	1.781334	1.854041	1.858609	1.297964	1.890288	2.088251	1.945003	0.031434	0.000000	178874.000000		1
11714.685547	2145.893555	1.800903	5.048080	892.754700	23528.414062	85.142029	92.080437	76.852936	48.248177	23.242140	75.810631	123.102852	62.723248	1.160700	99998.000000	4.068731	3.331608	0.255490	0.703126	2.950732	4.371593	1.930144	1.964167	1.885660	1.683481	1.366276	1.879730	2.090268	1.797428	0.064720	4.999991	179082.000000		1
8897.794922	5175.497559	2.676685	2.109277	839.063721	22971.638672	94.396324	84.987839	91.793648	39.107975	33.948879	99.922386	167.866409	160.129303	0.904829	0.000000	3.949282	3.713952	0.427597	0.324134	2.923795	4.361192	1.974955	1.929357	1.962813	1.592265	1.530825	1.999663	2.224964	2.204471	0.000000	0.000000	179316.000000		1
8640.096680	2616.207031	2.103110	2.636597	916.536499	24889.845703	116.771935	92.530663	64.410049	43.634903	26.797689	89.298904	139.520676	82.175468	0.452109	0.000000	3.936519	3.417672	0.322862	0.421044	2.962150	4.396022	2.067338	1.966286	1.808954	1.639834	1.428097	1.950846	2.144639	1.914742	0.000000	0.000000	179520.000000		1
17814.681641	8073.644531	2.223376	2.473158	2267.614990	67493.828125	281.533020	229.729279	206.110931	136.202576	77.392593	293.346802	388.150208	293.516418	2.042003	0.000000	4.250778	3.907070	0.347013	0.393252	3.355569	4.829264	2.449529	2.361216	2.314101	2.134185	1.888699	2.467381	2.589000	2.467632	0.310056	0.000000	180536.000000		1
18236.669922	3503.374023	4.252476	3.142330	1196.866821	31772.238281	170.043518	121.585655	116.034920	65.449272	29.773499	159.777756	195.795822	129.196320	0.171660	0.000000	4.260945	3.544487	0.628642	0.497252	3.078046	4.502048	2.230560	2.084882	2.064589	1.815905	1.473830	2.203516	2.291803	2.111250	0.000000	0.000000	181212.000000		1
6767.163086	2853.969482	1.782401	3.928683	399.239319	19592.015625	57.283531	41.389942	44.109798	50.912525	13.216905	58.298080	101.948402	49.904144	0.677070	99998.000000	3.830407	3.455449	0.251005	0.594247	2.601233	4.292079	1.758030	1.616895	1.644535	1.706825	1.121130	1.765654	2.008380	1.698137	0.000000	4.999991	181723.000000		1
22249.066406	6643.884277	1.837908	2.473158	1556.677490	48990.843750	155.451263	156.049515	131.071228	89.601112	51.301079	209.996445	285.350677	188.330093	2.031070	0.000000	4.347312	3.822422	0.264324	0.393252	3.192199	4.690115	2.191594	2.193262	2.117507	1.952313	1.710127	2.322212	2.455379	2.274920	0.307725	0.000000	181785.000000		1
17054.919922	8326.190430	3.503127	3.015897	1061.894653	33035.949219	124.542953	106.524673	101.865143	54.838127	34.852417	139.767380	197.923599	106.706612	0.821644	99998.000000	4.231850	3.920446	0.544456	0.479416	3.026081	4.518987	2.095319	2.027450	2.008026	1.739083	1.542233	2.145406	2.296498	2.028191	0.000000	4.999991	182592.000000		1
9133.133789	2793.528076	2.608843	1.726894	698.704285	17677.921875	59.704266	70.808807	44.655621	40.134861	19.865444	56.743877	67.700401	77.500519	0.560649	99998.000000	3.960620	3.446153	0.416448	0.237266	2.844293	4.247431	1.776005	1.850087	1.649876	1.603522	1.298098	1.753919	1.830591	1.889305	0.000000	4.999991	183244.000000		1
8296.974609	3491.994873	1.474027	2.997394	558.156738	19344.357422	85.219124	54.942974	104.760773	33.347549	25.937326	89.995834	95.885773	122.156143	1.193761	0.000000	3.918920	3.543074	0.168505	0.476744	2.746756	4.286554	1.930537	1.739912	2.020199	1.523064	1.413925	1.954222	1.981754	2.086915	0.076917	0.000000	183494.000000		1
16535.982422	5263.571777	3.083739	2.951138	1291.728882	33930.351562	167.524109	132.902969	102.047081	78.983803	25.684460	127.151802	180.771851	115.066628	1.092026	99998.000000	4.218430	3.721281	0.489078	0.469990	3.111171	4.530588	2.224077	2.123535	2.008801	1.897538	1.409670	2.104322	2.257131	2.060949	0.038233	4.999991	183798.000000		1
7840.905273	2715.935059	2.300469	4.138377	444.190979	14847.372070	32.425514	43.008904	78.058678	45.398804	20.830656	54.390984	92.206871	76.498306	1.447445	99998.000000	3.894366	3.433919	0.361816	0.616830	2.647570	4.171649	1.510887	1.633558	1.892421	1.657044	1.318703	1.735527	1.964763	1.883652	0.160602	4.999991	184386.000000		1
20125.265625	3987.841553	2.565671	4.089037	812.472656	24563.037109	96.604286	80.171043	102.811852	50.560982	23.865055	124.922256	149.086441	92.872963	1.384555	99998.000000	4.303741	3.600738	0.409201	0.611621	2.909809	4.390282	1.984996	1.904018	2.012043	1.703815	1.377762	2.096640	2.173438	1.967889	0.141310	4.999991	186212.000000		1
8962.409180	3492.099854	1.310589	1.902667	488.013977	16726.673828	61.082699	51.726635	26.853197	56.407749	18.107714	51.199314	91.842995	104.834785	0.552527	0.000000	3.952425	3.543087	0.117467	0.279363	2.688432	4.223410	1.785918	1.713714	1.428996	1.751339	1.257864	1.709264	1.963046	2.020505	0.000000	0.000000	186261.000000		1
8784.436523	4363.894531	3.496960	4.082870	762.722717	24972.326172	99.626350	80.093948	60.839081	74.139244	26.523237	90.856194	141.830399	73.642769	1.106203	0.000000	3.943714	3.639874	0.543691	0.610966	2.882367	4.397459	1.998374	1.903600	1.784183	1.870048	1.423627	1.958355	2.151769	1.867130	0.043835	0.000000	187048.000000		1
14894.871094	5867.935547	4.181550	1.289003	1568.380249	49829.226562	193.711212	160.107712	139.853714	55.192757	60.410442	228.591385	298.959229	193.186981	1.945468	0.000000	4.173037	3.768485	0.621337	0.110254	3.195451	4.697484	2.287155	2.204412	2.145674	1.741882	1.781112	2.359060	2.475612	2.285978	0.289024	0.000000	187477.000000		1
36326.332031	12432.721680	3.244093	2.682853	2212.594971	56991.914062	284.653748	224.671951	168.917953	92.977806	45.056507	255.740616	313.610077	238.869492	1.786201	0.000000	4.560222	4.094566	0.511093	0.428597	3.344902	4.755813	2.454317	2.351549	2.227676	1.968379	1.653758	2.407800	2.496390	2.378161	0.251930	0.000000	188320.000000		1
8593.103516	1815.446289	2.035268	2.380646	244.855026	11416.457031	26.042173	28.210043	32.539612	22.656229	13.457436	37.717209	85.724854	78.012421	0.676849	99998.000000	3.934150	3.258983	0.308622	0.376695	2.388909	4.057531	1.415677	1.450404	1.512412	1.355188	1.128962	1.576540	1.933107	1.892164	0.000000	4.999991	188527.000000		1
7036.690918	2855.372559	3.817669	2.078440	593.854065	20861.181641	75.314148	59.318798	87.596680	35.638767	20.707306	75.585518	114.082916	140.405716	1.692703	0.000000	3.847368	3.455663	0.581798	0.317737	2.773680	4.319339	1.876877	1.773192	1.942488	1.551923	1.316124	1.878439	2.057221	2.147385	0.228581	0.000000	188747.000000		1
5306.762695	1689.025391	2.972724	2.386814	636.674866	16069.090820	65.261162	63.901234	64.999046	95.312195	15.717816	60.046562	74.811501	65.258080	0.662421	99998.000000	3.724830	3.227636	0.473155	0.377819	2.803918	4.205991	1.814655	1.805509	1.812907	1.979149	1.196392	1.778488	1.873968	1.814634	0.000000	4.999991	188868.000000		1
13450.232422	1192.709961	3.290349	3.598723	643.163086	23756.425781	85.990051	67.524628	40.952049	78.801857	18.382166	90.523148	131.586212	79.017723	0.341903	0.000000	4.128730	3.076535	0.517242	0.556148	2.808321	4.375781	1.934448	1.829462	1.612276	1.896536	1.264397	1.956760	2.119210	1.897725	0.000000	0.000000	189088.000000		1
8117.562988	3469.230713	3.015897	2.161701	464.620758	18591.765625	46.718643	48.982105	40.970554	41.263508	17.827093	60.546127	74.768333	83.701920	0.207429	99998.000000	3.909426	3.540233	0.479416	0.334796	2.667099	4.269320	1.669490	1.690037	1.612472	1.615566	1.251081	1.782086	1.873718	1.922735	0.000000	4.999991	189512.000000		1
10331.573242	4675.965820	2.140115	2.830872	1464.701904	42876.515625	168.896378	145.543213	117.379433	93.061066	48.837170	172.430328	226.260086	123.059677	0.665524	0.000000	4.014166	3.669871	0.330437	0.451920	3.165749	4.632219	2.227620	2.162992	2.069592	1.968768	1.688751	2.236614	2.354608	2.090116	0.000000	0.000000	189882.000000		1
14728.562500	4503.134277	2.109277	3.330438	555.301147	25210.734375	77.713303	53.996265	49.025280	49.965820	14.783443	103.647545	143.763901	83.112930	0.776495	99998.000000	4.168160	3.653515	0.324134	0.522501	2.744529	4.401586	1.890495	1.732364	1.690420	1.698673	1.169776	2.015559	2.157650	1.919669	0.000000	4.999991	190582.000000		1
20165.798828	8084.939941	3.453787	3.681984	2461.107178	61539.816406	339.815674	251.645416	149.370132	88.700661	59.642590	307.180481	370.027069	213.129517	2.066423	0.000000	4.304615	3.907677	0.538296	0.566082	3.391130	4.789156	2.531243	2.400789	2.174264	1.947927	1.775556	2.487394	2.568233	2.328644	0.315219	0.000000	192604.000000		1
17469.974609	6752.758789	3.589472	2.978892	1357.326172	41641.617188	169.707397	133.942200	121.067581	45.515984	37.926903	179.911484	224.045959	190.923523	0.476372	0.000000	4.242292	3.829481	0.555031	0.474055	3.132684	4.619528	2.229701	2.126917	2.083028	1.658164	1.578947	2.255059	2.350337	2.280859	0.000000	0.000000	192645.000000		1
7486.404785	4006.714111	1.844076	3.379778	723.549988	21111.302734	93.286179	74.293434	62.627651	39.265247	28.200790	83.103676	115.035789	65.930336	1.943977	99998.000000	3.874273	3.602788	0.265779	0.528888	2.859468	4.324515	1.969817	1.870950	1.796766	1.594008	1.450261	1.919620	2.060833	1.819085	0.288691	4.999991	193087.000000		1
8093.833496	3643.887451	2.405316	2.806202	654.242920	20118.376953	91.617882	62.242184	46.348595	60.863750	35.481499	77.737968	126.149582	69.220680	1.267395	0.000000	3.908154	3.561565	0.381172	0.448119	2.815739	4.303593	1.961980	1.794085	1.666037	1.784359	1.550002	1.890633	2.100886	1.840236	0.102912	0.000000	193827.000000		1
18462.189453	7796.271484	2.756862	4.064368	1484.585815	49180.632812	148.259995	151.069275	131.456696	66.402145	40.159531	188.644638	246.122437	135.505646	2.323169	99998.000000	4.266283	3.891887	0.440415	0.608993	3.171605	4.691794	2.171024	2.179176	2.118783	1.822182	1.603789	2.275645	2.391151	2.131957	0.366081	4.999991	193909.000000		1
10111.967773	2050.152832	2.121612	2.507080	350.972656	14921.795898	35.885468	35.173122	60.077400	40.156445	26.245701	51.051296	111.350723	51.405926	0.929946	0.000000	4.004836	3.311786	0.326666	0.399168	2.545273	4.173821	1.554919	1.546211	1.778711	1.603755	1.419058	1.708007	2.046693	1.711013	0.000000	0.000000	194734.000000		1
17759.556641	7258.460938	3.718989	2.331306	2105.940674	66914.812500	268.800262	213.468735	187.121262	88.808594	75.995659	342.017456	467.793915	290.605377	0.083395	0.000000	4.249432	3.860845	0.570425	0.367599	3.323446	4.825522	2.429430	2.329334	2.272123	1.948455	1.880789	2.534048	2.670055	2.463304	0.000000	0.000000	194993.000000		1
17067.753906	7451.706543	5.100504	3.293433	1560.908325	48512.089844	194.448227	158.177292	145.219421	101.812721	44.849895	223.210266	276.710052	152.046829	2.853723	0.000000	4.232176	3.872256	0.707613	0.517649	3.193377	4.685850	2.288804	2.199144	2.162025	2.007802	1.651761	2.348714	2.442025	2.181977	0.455412	0.000000	195511.000000		1
17002.076172	4956.326660	2.531749	3.759078	1517.810059	37575.410156	166.518814	155.827484	119.263596	64.875694	41.408443	183.158661	201.611755	95.182678	0.563048	99998.000000	4.230502	3.695160	0.403421	0.575081	3.181217	4.574904	2.221463	2.192644	2.076508	1.812082	1.617089	2.262827	2.304516	1.978558	0.000000	4.999991	195558.000000		1
7004.015625	3321.895996	1.998263	2.818537	729.224060	22010.878906	77.630043	75.970985	75.829132	42.216385	15.862752	60.388855	96.554947	112.488625	0.059578	0.000000	3.845347	3.521386	0.300653	0.450024	2.862861	4.342638	1.890030	1.880648	1.879836	1.625481	1.200379	1.780957	1.984774	2.051109	0.000000	0.000000	195616.000000		1
8795.510742	3406.902344	3.200921	5.223854	769.704285	18579.251953	86.002388	78.437981	39.286831	23.035528	21.731108	79.156487	103.829483	91.500694	0.280357	0.000000	3.944261	3.532360	0.505275	0.717991	2.886324	4.269028	1.934510	1.894526	1.594247	1.362398	1.337082	1.898486	2.016321	1.961424	0.000000	0.000000	196626.000000		1
16244.259766	3986.071533	3.191670	3.052901	698.284912	22102.744141	86.686981	68.218468	65.665131	56.898064	21.990141	105.969597	131.132904	100.946190	1.202136	0.000000	4.210700	3.600545	0.504018	0.484713	2.844033	4.344446	1.937954	1.833902	1.817335	1.755098	1.342228	2.025181	2.117712	2.004090	0.079954	0.000000	197071.000000		1
9189.153320	4352.203613	1.177988	2.516331	932.917297	26530.986328	121.477722	94.017029	93.498962	81.543304	27.846161	97.458481	138.922424	135.601242	1.315737	0.000000	3.963275	3.638709	0.071141	0.400768	2.969843	4.423753	2.084497	1.973207	1.970807	1.911388	1.444765	1.988820	2.142772	2.132264	0.119169	0.000000	197154.000000		1
16461.695312	3727.376709	3.447620	2.497828	752.654297	23683.267578	98.762901	76.362625	81.534050	78.320793	20.950922	102.155014	143.618958	137.892456	2.538296	99998.000000	4.216475	3.571403	0.537519	0.397563	2.876595	4.374442	1.994594	1.882881	1.911339	1.893877	1.321203	2.009260	2.157212	2.139540	0.404542	4.999991	197338.000000		1
3719.673584	696.450073	2.621178	4.591687	270.971222	11520.308594	34.503952	27.321926	51.976418	57.036831	24.592817	61.159790	90.816109	118.455658	0.853032	0.000000	3.570505	2.842890	0.418496	0.661972	2.432923	4.061464	1.537869	1.436511	1.715806	1.756155	1.390808	1.786466	1.958163	2.073556	0.000000	0.000000	198038.000000		1
7435.908691	2275.265625	3.089906	2.689020	138.577057	10300.920898	13.670214	14.638508	49.253475	39.484192	13.642460	28.709608	54.489662	41.938847	0.190960	0.000000	3.871334	3.357032	0.489945	0.429594	2.141691	4.012876	1.135775	1.165497	1.692437	1.596423	1.134893	1.458027	1.736314	1.622617	0.000000	0.000000	198092.000000		1
7129.468262	2553.153809	3.826920	3.749826	673.547119	15631.906250	48.454788	70.568275	50.924862	52.281708	16.414742	63.833393	110.218994	51.550861	0.262461	99998.000000	3.853057	3.407077	0.582849	0.574011	2.828368	4.194012	1.685337	1.848609	1.706930	1.718350	1.215234	1.805048	2.042256	1.712236	0.000000	4.999991	198160.000000		1
6886.666992	2767.809814	2.621178	1.511032	489.148804	16509.189453	34.624218	50.086086	38.127346	51.375088	21.145197	56.904232	55.393200	93.039482	2.459973	0.000000	3.838009	3.442136	0.418496	0.179274	2.689441	4.217726	1.539380	1.699717	1.581237	1.710753	1.325212	1.755145	1.743456	1.968667	0.390930	0.000000	198692.000000		1
9815.602539	2849.516357	3.398280	1.877997	493.626404	18431.966797	52.916958	48.929684	62.578312	30.044867	28.055855	54.881298	96.644371	71.422470	1.622827	76.597565	3.991917	3.454771	0.531259	0.273695	2.693398	4.265572	1.723595	1.689572	1.796424	1.477770	1.448024	1.739424	1.985177	1.853835	0.210272	1.884215	199618.000000		1
21742.871094	8229.437500	2.035268	3.737491	1704.407104	44876.722656	198.435501	171.314026	156.956131	71.851112	52.247787	205.506516	291.462646	147.001831	1.570885	0.000000	4.337317	3.915370	0.308622	0.572580	3.231573	4.652021	2.297619	2.233793	2.195778	1.856434	1.718068	2.312826	2.464583	2.167323	0.196144	0.000000	200003.000000		1
9650.806641	3096.104492	2.466991	2.396065	883.784119	27441.988281	96.579613	90.113014	72.896500	52.179943	31.278362	99.493744	152.228760	100.468208	1.160669	0.000000	3.984564	3.490816	0.392168	0.379499	2.946346	4.438416	1.984885	1.954787	1.862707	1.717504	1.495244	1.997796	2.182497	2.002029	0.064708	0.000000	201888.000000		1
8953.697266	2894.791992	1.739229	3.327354	464.361725	22236.025391	65.344421	46.561371	30.387161	45.050339	30.035616	74.941017	113.204048	57.191017	1.446483	0.000000	3.952003	3.461617	0.240357	0.522099	2.666857	4.347057	1.815209	1.668026	1.482690	1.653698	1.477637	1.874720	2.053862	1.757328	0.160313	0.000000	203102.000000		1
7126.335449	4941.284180	5.643242	1.831741	853.911926	21698.787109	108.220726	86.246002	49.611191	52.701096	25.098549	95.984451	140.001740	138.102158	0.083092	0.000000	3.852866	3.693840	0.751529	0.262864	2.931413	4.336435	2.034310	1.935739	1.695580	1.721820	1.399649	1.982201	2.146133	2.140200	0.000000	0.000000	203232.000000		1
7167.783691	2842.436279	2.534833	3.959521	348.554993	21073.410156	49.315151	35.703526	31.093338	51.991837	24.006907	79.520370	150.403183	84.139809	1.374557	99998.000000	3.855385	3.453691	0.403949	0.597643	2.542271	4.323735	1.692980	1.552711	1.492667	1.715935	1.380336	1.900478	2.177257	1.925002	0.138163	4.999991	203431.000000		1
6482.725098	755.084290	5.322533	4.832219	256.838440	11962.652344	42.604935	25.431593	33.594250	13.778145	17.272020	27.383600	44.199226	46.385597	1.673813	99998.000000	3.811758	2.877995	0.726118	0.684147	2.409660	4.077827	1.629460	1.405374	1.526265	1.139191	1.237343	1.437491	1.645415	1.666383	0.223707	4.999991	204968.000000		1
6585.228516	990.025085	0.931289	3.817669	368.845978	10779.949219	52.164524	36.650234	35.231716	46.280750	20.941669	37.532185	63.256733	47.313805	0.940310	99998.000000	3.818571	2.995646	0.000000	0.581798	2.566845	4.032617	1.717375	1.564077	1.546934	1.665400	1.321011	1.574404	1.801107	1.674988	0.000000	4.999991	205171.000000		1
7785.502930	1740.178467	2.183287	2.485493	264.415192	13065.017578	26.184025	29.206089	25.410007	77.540611	15.332349	19.193190	34.479282	35.268719	0.184307	0.000000	3.891287	3.240594	0.339111	0.395413	2.422287	4.116110	1.418036	1.465473	1.405005	1.889529	1.185609	1.283147	1.537558	1.547390	0.000000	0.000000	206051.000000		1
10197.153320	6211.414551	3.521630	2.960389	1693.068115	60871.906250	209.321106	171.708740	218.630905	82.579437	85.246872	376.860626	531.510132	299.246002	1.525663	0.000000	4.008479	3.793190	0.546744	0.471349	3.228674	4.784417	2.320813	2.234792	2.339712	1.916872	1.930678	2.576181	2.725512	2.476028	0.183459	0.000000	206926.000000		1
10328.477539	2185.569092	2.769197	3.052901	752.981140	22897.527344	106.512337	70.540527	70.962997	27.858496	35.305725	108.415001	144.824707	80.183372	2.685133	99998.000000	4.014036	3.339565	0.442354	0.484713	2.876784	4.359788	2.027400	1.848439	1.851032	1.444958	1.547845	2.035089	2.160843	1.904084	0.428966	4.999991	206953.000000		1
12208.934570	6916.622559	2.917217	2.911049	1016.622314	26617.476562	116.352547	103.561195	78.394806	88.253517	29.893763	102.916695	147.513733	82.755211	0.902404	99998.000000	4.086678	3.839894	0.464969	0.464050	3.007160	4.425167	2.065776	2.015197	1.894287	1.945732	1.475581	2.012486	2.168833	1.917795	0.000000	4.999991	207320.000000		1
8779.607422	2677.123047	1.939672	4.696534	552.442566	21802.513672	64.382301	56.376911	46.453442	26.208696	26.649670	83.917786	108.433502	113.333565	0.762721	0.000000	3.943475	3.427668	0.287728	0.671777	2.742287	4.338507	1.808766	1.751101	1.667018	1.418445	1.425692	1.923854	2.035163	2.054358	0.000000	0.000000	207690.000000		1
24479.933594	9620.244141	3.971855	3.253344	2368.132568	69751.718750	249.175339	242.008728	201.075180	96.477852	95.355370	301.731506	420.655884	299.313843	1.972903	99998.000000	4.388810	3.983186	0.598993	0.512330	3.374406	4.843555	2.396505	2.383831	2.303359	1.984428	1.979345	2.479621	2.623927	2.476127	0.295106	4.999991	207853.000000		1
8447.772461	2805.718018	2.941887	3.669649	658.544739	23801.296875	97.387550	68.335648	80.356064	37.892982	27.611797	92.740356	136.930328	79.141068	0.502686	99998.000000	3.926742	3.448044	0.468626	0.564625	2.818585	4.376601	1.988503	1.834647	1.905019	1.578559	1.441095	1.967269	2.136500	1.898402	0.000000	4.999991	208010.000000		1
8087.425781	2212.175537	2.951138	2.121612	506.627441	18065.857422	63.543522	49.638943	30.812717	72.440109	14.829700	58.150063	94.778709	72.492531	0.836351	99998.000000	3.907810	3.344820	0.469990	0.326666	2.704689	4.256858	1.803071	1.695822	1.488730	1.859979	1.171132	1.764550	1.976711	1.860293	0.000000	4.999991	208973.000000		1
14640.700195	3415.641602	4.428249	3.092990	1035.093872	28223.511719	136.674393	105.608803	91.173820	104.023758	25.820145	121.573318	175.748444	145.734406	0.749829	99998.000000	4.165562	3.533472	0.646232	0.490378	3.014980	4.450611	2.135687	2.023700	1.959870	2.017133	1.411959	2.084838	2.244891	2.163562	0.000000	4.999991	209616.000000		1
101.430336	6.549861	0.000000	0.296039	92.681770	4157.237793	0.000000	6.617703	0.000000	4.341904	0.000000	0.000000	10.160919	0.000000	0.568703	0.000000	2.006168	0.816232	0.000000	0.000000	1.966994	3.618805	0.000000	0.820707	0.000000	0.637680	0.000000	0.000000	1.006933	0.000000	0.000000	0.000000	209632.000000		0
9432.015625	3089.998779	1.387682	3.287266	598.979248	22972.042969	73.183289	60.971684	62.865097	60.071232	32.635208	71.163437	96.758469	45.719509	0.825460	0.000000	3.974605	3.489958	0.142290	0.516835	2.777412	4.361200	1.864412	1.785128	1.798410	1.778666	1.513686	1.852257	1.985689	1.660102	0.000000	0.000000	210422.000000		1
16425.978516	7830.164551	1.683721	2.485493	826.463562	30826.927734	113.194801	83.535400	85.185196	71.299126	45.913788	120.870224	162.272507	91.075142	0.799548	99998.000000	4.215531	3.893771	0.226270	0.395413	2.917224	4.488930	2.053827	1.921871	1.930364	1.853084	1.661943	2.082319	2.210245	1.959400	0.000000	4.999991	210937.000000		1
8929.211914	1087.795044	1.418520	2.830872	574.041077	10831.132812	46.801903	60.478283	32.718468	53.990097	16.226633	45.124348	64.391548	71.823357	0.436994	99998.000000	3.950813	3.036547	0.151835	0.451920	2.758943	4.034674	1.670264	1.781599	1.514793	1.732314	1.210228	1.654411	1.808829	1.856266	0.000000	4.999991	211382.000000		1
10636.231445	3295.591553	3.142330	3.281098	668.298584	23525.386719	99.817543	67.132996	79.825661	66.855453	33.683678	79.575882	100.980110	71.718513	0.257020	99998.000000	4.026788	3.517933	0.497252	0.516019	2.824970	4.371537	1.999207	1.826936	1.902143	1.825137	1.527419	1.900782	2.004236	1.855631	0.000000	4.999991	211549.000000		1
7944.170410	2768.013184	3.108409	2.741444	938.622253	23094.160156	82.585609	97.995049	76.976288	72.785484	32.083218	82.045952	130.728943	98.349678	1.256667	1225.626587	3.900048	3.442168	0.492538	0.437979	2.972491	4.363502	1.916904	1.991204	1.886357	1.862045	1.506278	1.914057	2.116372	1.992773	0.099220	3.088358	212160.000000		1
4630.203125	1347.970093	3.330438	3.515462	778.862976	22731.572266	82.499260	80.664436	108.683289	68.252388	22.656229	85.814285	96.428513	60.910007	1.393847	0.000000	3.665600	3.129680	0.522501	0.545982	2.891461	4.356629	1.916450	1.906682	2.036163	1.834118	1.355188	1.933560	1.984205	1.784689	0.144215	0.000000	213827.000000		1
9732.736328	1819.819092	2.787700	2.547168	298.320892	11968.896484	34.756821	34.315845	55.313023	39.447186	14.959217	48.849506	85.919128	73.621178	0.606767	99998.000000	3.988235	3.260028	0.445246	0.406058	2.474684	4.078054	1.541040	1.535495	1.742827	1.596016	1.174909	1.688860	1.934090	1.867003	0.000000	4.999991	213951.000000		1
9413.862305	3323.807861	4.045865	3.512378	759.762329	25013.658203	78.478065	77.278496	77.593033	36.647152	33.782356	87.090950	124.512123	126.374695	0.624075	99998.000000	3.973768	3.521636	0.607011	0.545601	2.880678	4.398177	1.894748	1.888059	1.889823	1.564040	1.528690	1.939973	2.095212	2.101660	0.000000	4.999991	215674.000000		1
18653.591797	10290.753906	3.564802	4.459086	1817.201050	56464.386719	259.219086	181.737061	166.364624	121.505478	56.247395	266.324005	369.438080	195.792740	0.937298	0.000000	4.270762	4.012447	0.552035	0.649246	3.259403	4.751775	2.413667	2.259444	2.221061	2.084596	1.750102	2.425410	2.567542	2.291797	0.000000	0.000000	215837.000000		1
17587.339844	7363.773926	2.874044	2.072273	1877.386353	48597.214844	238.662872	190.155670	121.998871	77.133560	44.732716	216.774506	328.689545	191.857895	1.092055	0.000000	4.245200	3.867100	0.458493	0.316447	3.273554	4.686611	2.377785	2.279109	2.086356	1.887243	1.650625	2.336008	2.516786	2.282980	0.038244	0.000000	216816.000000		1
6574.626465	2529.501465	2.140115	3.530881	547.675110	17644.212891	72.366096	56.654449	41.670563	33.335217	21.478241	57.450054	100.767334	27.007383	0.168478	0.000000	3.817871	3.403035	0.330437	0.547883	2.738523	4.246602	1.859535	1.753234	1.619829	1.522903	1.331999	1.759290	2.003320	1.431483	0.000000	0.000000	216895.000000		1
26894.222656	10597.897461	3.771412	4.452919	2699.918213	67482.601562	278.551025	275.809601	193.979507	90.433723	93.218338	285.227325	397.210236	225.492233	1.803189	99998.000000	4.429659	4.025220	0.576504	0.648645	3.431351	4.829192	2.444905	2.440609	2.287756	1.956330	1.969501	2.455191	2.599020	2.353132	0.256041	4.999991	217828.000000		1
13328.283203	7090.119629	3.120744	3.771412	1339.631592	36280.667969	161.615662	138.836090	90.924034	57.539482	31.500391	135.576569	192.243362	112.198753	1.552073	99998.000000	4.124774	3.850654	0.494258	0.576504	3.126985	4.559675	2.208483	2.142502	1.958679	1.759966	1.498316	2.132185	2.283851	2.049988	0.190912	4.999991	219186.000000		1
7575.429199	2898.319824	1.227328	2.997394	702.099487	23717.351562	119.948189	71.030838	78.601418	58.051380	20.824488	103.268242	126.920517	84.599289	1.792719	0.000000	3.879407	3.462146	0.088961	0.476744	2.846399	4.375066	2.078994	1.851447	1.895430	1.763813	1.318574	2.013967	2.103532	1.927367	0.253512	0.000000	219549.000000		1
5450.591309	2751.675537	2.063021	2.201789	556.799866	17845.791016	58.322750	58.877823	35.490749	40.514160	16.109451	56.623611	66.167786	75.354240	1.557045	0.000000	3.736444	3.439597	0.314504	0.342776	2.745699	4.251536	1.765838	1.769952	1.550115	1.607607	1.207081	1.752998	1.820647	1.877108	0.192301	0.000000	220416.000000		1
6478.336914	2128.088135	3.241009	3.324270	544.955200	19268.476562	73.420738	55.624481	49.857887	58.042130	24.358452	72.122482	122.883904	53.854412	0.013590	0.000000	3.811464	3.327990	0.510680	0.521696	2.736361	4.284847	1.865819	1.745266	1.697734	1.763743	1.386650	1.858071	2.089495	1.731221	0.000000	0.000000	221638.000000		1
9208.158203	2174.424316	1.566539	2.695188	494.739624	12797.361328	46.182072	52.105934	43.076748	55.063240	16.066278	42.712864	73.957306	47.770199	0.577443	0.000000	3.964173	3.337344	0.194941	0.430589	2.694377	4.107121	1.664473	1.716887	1.634243	1.740862	1.205915	1.630559	1.868981	1.679157	0.000000	0.000000	221849.000000		1
8182.639160	2890.156982	2.158617	2.127780	443.716095	18853.226562	79.504951	44.202312	39.382427	53.505951	12.464472	56.460175	77.195229	37.880646	1.437405	0.000000	3.912893	3.460922	0.334176	0.327927	2.647105	4.275386	1.900394	1.645445	1.595302	1.728402	1.095674	1.751742	1.887590	1.578417	0.157579	0.000000	222869.000000		1
7436.288086	1666.242676	1.356845	1.751564	329.522156	9274.652344	33.856369	33.637421	28.826790	39.727806	18.570274	19.578657	39.496525	66.621094	0.584526	0.000000	3.871356	3.221738	0.132530	0.243426	2.517885	3.967298	1.529640	1.526823	1.459796	1.599095	1.268818	1.291783	1.596559	1.823612	0.000000	0.000000	223117.000000		1
8747.663086	852.277527	2.775365	6.019458	514.373779	14532.969727	63.056290	51.455265	42.364403	26.828527	30.421083	47.418652	63.784054	56.040783	0.770530	0.000000	3.941892	2.930581	0.443320	0.779557	2.711279	4.162354	1.799728	1.711430	1.627001	1.428597	1.483175	1.675949	1.804712	1.748504	0.000000	0.000000	223300.000000		1
11876.976562	3386.521729	2.485493	3.755994	723.186096	19835.533203	69.886772	72.603546	53.913006	39.718555	23.976068	75.940147	109.241447	74.546303	2.509064	99998.000000	4.074706	3.529754	0.395413	0.574725	2.859250	4.297444	1.844395	1.860958	1.731694	1.598993	1.379778	1.880471	2.038388	1.872426	0.399512	4.999991	223672.000000		1
10712.076172	4711.052246	3.731324	4.776711	933.339783	26673.859375	125.708611	95.580482	57.542564	53.015636	42.006691	127.935066	174.656799	149.623001	0.173720	99998.000000	4.029874	3.673118	0.571863	0.679129	2.970040	4.426086	2.099365	1.980369	1.759989	1.724404	1.623318	2.106990	2.242186	2.174998	0.000000	4.999991	224014.000000		1
7670.257324	1419.802612	1.705307	3.564802	223.567978	14118.179688	40.495659	22.572968	44.766636	39.564369	10.993528	41.938847	50.369789	33.699097	1.954790	99998.000000	3.884810	3.152228	0.231803	0.552035	2.349410	4.149779	1.607409	1.353589	1.650954	1.597304	1.041137	1.622617	1.702170	1.527618	0.291100	4.999991	224144.000000		1
7490.604980	1668.712769	3.725156	2.544085	397.364410	9958.857422	46.912918	38.318539	41.473202	37.704872	13.781228	43.604065	53.697144	36.286354	1.637560	0.000000	3.874517	3.222382	0.571145	0.405532	2.599189	3.998209	1.671292	1.583409	1.617768	1.576397	1.139288	1.639527	1.729951	1.559743	0.214197	0.000000	224428.000000		1
8698.091797	3908.672852	1.992095	3.003561	793.202393	21861.218750	84.028801	79.461777	75.144547	66.090691	30.760294	87.547340	135.135605	68.298645	0.274414	0.000000	3.939424	3.592029	0.299310	0.477637	2.899384	4.339674	1.924428	1.900158	1.875898	1.820140	1.487990	1.942243	2.130770	1.834412	0.000000	0.000000	226739.000000		1
125.569839	8.381602	0.555073	1.295170	0.000000	4385.532715	2.470075	0.000000	20.294085	2.035268	11.329657	0.000000	0.000000	4.881558	4.640821	38342.640625	2.098885	0.923327	0.000000	0.112327	0.000000	3.642022	0.392710	0.000000	1.307369	0.308622	1.054217	0.000000	0.000000	0.688559	0.666595	4.583682	226759.000000		0
19906.412109	3701.612061	1.572707	2.855542	838.823181	27535.800781	94.701614	84.892242	58.597202	58.011292	22.727154	104.967384	164.184418	150.110229	1.168951	0.000000	4.298993	3.568391	0.196648	0.455689	2.923671	4.439898	1.976357	1.928868	1.767877	1.763512	1.356545	2.021054	2.215332	2.176410	0.067796	0.000000	226770.000000		1
20000.703125	8968.570312	3.096074	4.187717	1825.156982	56876.082031	198.071625	186.544601	205.851898	91.161484	65.921082	266.098907	357.130859	224.841553	1.074975	0.000000	4.301045	3.952723	0.490811	0.621977	3.261300	4.754930	2.296822	2.270783	2.313555	1.959811	1.819024	2.425043	2.552827	2.351876	0.031398	0.000000	227276.000000		1
10545.464844	2880.686768	1.739229	3.145414	928.168335	22850.888672	98.938675	96.305161	63.290653	49.463169	34.624218	88.879517	119.343773	80.994400	0.534046	0.000000	4.023066	3.459496	0.240357	0.497678	2.967627	4.358903	1.995366	1.983650	1.801340	1.694282	1.539380	1.948802	2.076800	1.908455	0.000000	0.000000	227501.000000		1
8092.489258	2856.220459	2.161701	4.089037	221.184250	12342.586914	31.136511	20.719641	39.993008	54.788788	17.558809	35.435242	73.112366	53.669388	0.036159	0.000000	3.908082	3.455792	0.334796	0.611621	2.344754	4.091406	1.493270	1.316382	1.601984	1.738692	1.244495	1.549435	1.863991	1.729727	0.000000	0.000000	227618.000000		1
7901.741211	2988.750244	3.028231	2.534833	1123.683594	35379.378906	128.995880	116.990883	125.279968	55.831089	37.692539	177.808380	248.200882	143.807068	1.321015	0.000000	3.897723	3.475490	0.481189	0.403949	3.050644	4.548750	2.110576	2.068152	2.097882	1.746876	1.576255	2.249952	2.394803	2.157780	0.120908	0.000000	227685.000000		1
9574.121094	1440.728882	1.810155	3.151581	351.043579	12218.029297	22.178249	35.558590	44.612450	42.820797	14.768024	20.244745	50.964951	72.853325	0.654957	99998.000000	3.981099	3.158582	0.257716	0.498528	2.545361	4.087001	1.345927	1.550945	1.649456	1.631655	1.169322	1.306312	1.707272	1.862449	0.000000	4.999991	228350.000000		1
7670.667480	2971.018799	3.867008	3.632644	594.332031	13015.915039	50.486969	60.502953	41.072315	43.696579	21.379560	58.165482	94.535095	58.473854	1.590511	0.000000	3.884833	3.472905	0.587375	0.560223	2.774029	4.114475	1.703179	1.781777	1.613549	1.640447	1.329999	1.764665	1.975593	1.766962	0.201537	0.000000	228779.000000		1
20632.929688	4112.498535	2.624262	2.707523	1018.762451	25134.919922	140.146667	105.762985	89.471596	33.933460	24.321447	112.750740	146.270981	59.710434	1.542521	99998.000000	4.314561	3.614106	0.419007	0.432572	3.008073	4.400278	2.146583	2.024334	1.951685	1.530628	1.385989	2.052119	2.165158	1.776050	0.188231	4.999991	229252.000000		1
14309.318359	2145.505127	2.063021	2.547168	444.934174	18808.527344	83.072838	45.691757	91.241661	39.922081	19.430637	58.270329	93.215256	59.540829	0.554824	8389.820312	4.155619	3.331530	0.314504	0.406058	2.648296	4.274355	1.919459	1.659838	1.960193	1.601213	1.288487	1.765447	1.969487	1.774815	0.000000	3.923753	230009.000000		1
6784.175781	2727.764404	3.910181	3.148497	871.032837	19687.236328	89.927986	88.157921	59.469902	38.993877	16.695362	63.114880	88.296692	85.148193	0.416801	0.000000	3.831497	3.435807	0.592197	0.498103	2.940035	4.294185	1.953895	1.945261	1.774297	1.590996	1.222596	1.800132	1.945944	1.930175	0.000000	0.000000	230186.000000		1
9413.939453	2647.796875	2.513247	2.423819	501.366577	14793.172852	40.208870	52.719597	82.175468	38.000912	20.556202	67.944016	55.757080	45.207611	0.449629	0.000000	3.973771	3.422885	0.400235	0.384500	2.700155	4.170061	1.604322	1.721972	1.914742	1.579794	1.312943	1.832151	1.746300	1.655212	0.000000	0.000000	230381.000000		1
16417.822266	4826.125000	3.336605	3.956437	1026.841797	32433.701172	133.183594	103.169563	67.003479	72.400017	30.865141	115.134468	164.532883	110.120308	0.923839	0.000000	4.215315	3.683599	0.523305	0.597304	3.011503	4.510996	2.124451	2.013551	1.826097	1.859739	1.489468	2.061205	2.216253	2.041867	0.000000	0.000000	230881.000000		1
19052.660156	7334.814453	3.595639	3.052901	1604.447632	45324.285156	205.851898	158.584351	135.147934	59.849201	60.832912	200.242569	255.333572	128.298950	0.378467	0.000000	4.279955	3.865389	0.555776	0.484713	3.205326	4.656331	2.313555	2.200260	2.130809	1.777058	1.784139	2.301556	2.407108	2.108223	0.000000	0.000000	232083.000000		1
14401.633789	3202.521240	3.191670	3.833087	351.114502	12359.384766	51.994919	38.047169	49.160965	48.639812	17.941193	55.646065	74.971855	48.852589	2.514445	0.000000	4.158412	3.505492	0.504018	0.583549	2.545449	4.091997	1.715961	1.580322	1.691620	1.686992	1.253851	1.745434	1.874898	1.688888	0.400442	0.000000	233652.000000		1
5895.655273	2768.275391	2.630429	2.744528	479.629303	21522.908203	66.503906	49.416912	52.750435	39.832653	21.065020	97.051430	165.747879	82.829224	0.392999	0.000000	3.770532	3.442209	0.420027	0.438468	2.680906	4.332901	1.822847	1.693876	1.722226	1.600239	1.323562	1.987002	2.219448	1.918184	0.000000	0.000000	234363.000000		1
11845.004883	1681.834106	1.557288	2.035268	462.529968	17604.941406	54.628433	47.828789	59.750523	35.240967	17.259686	62.713993	95.836433	42.746788	1.430302	0.000000	4.073535	3.225783	0.192369	0.308622	2.665140	4.245635	1.737419	1.679689	1.776342	1.547048	1.237033	1.797364	1.981531	1.630903	0.155428	0.000000	234847.000000		1
7493.460449	1352.722046	3.281098	3.102241	245.184982	11489.806641	17.000652	25.231150	56.713039	54.788788	20.790567	29.576138	32.428596	57.363708	0.099686	0.000000	3.874682	3.131209	0.516019	0.491676	2.389494	4.060313	1.230466	1.401937	1.753683	1.738692	1.317866	1.470941	1.510928	1.758637	0.000000	0.000000	235295.000000		1
8952.658203	3691.423340	3.126911	2.476242	682.752075	19395.607422	62.063328	69.149757	55.242096	54.279968	25.672125	58.541695	88.700661	74.694321	2.552177	0.000000	3.951952	3.567194	0.495116	0.393793	2.834263	4.287704	1.792835	1.839791	1.742270	1.734640	1.409462	1.767465	1.947927	1.873288	0.406911	0.000000	235723.000000		1
5904.912598	1865.137695	1.973593	3.558635	587.282654	26575.142578	77.182899	59.852287	72.403099	68.243141	30.538265	120.256561	155.284744	116.004082	0.398296	0.000000	3.771214	3.270711	0.295258	0.551283	2.768847	4.424476	1.887521	1.777081	1.859757	1.834059	1.484844	2.080109	2.191129	2.064473	0.000000	0.000000	236676.000000		1
14062.650391	3948.906250	2.652015	4.690367	828.458740	28176.083984	113.857803	81.009819	93.869011	61.684025	38.830437	103.274414	164.221420	109.790352	1.033580	0.000000	4.148067	3.596477	0.423576	0.671207	2.918271	4.449881	2.056363	1.908538	1.972522	1.790173	1.589172	2.013993	2.215430	2.040564	0.014344	0.000000	236997.000000		1
11853.071289	4142.188965	2.417651	2.676685	1022.148376	29713.703125	113.342819	104.100853	98.682724	25.934242	34.590298	126.103333	179.809723	75.098289	0.420004	0.000000	4.073831	3.617230	0.383394	0.427597	3.009514	4.472957	2.054394	2.017454	1.994241	1.413874	1.538954	2.100727	2.254813	1.875630	0.000000	0.000000	237094.000000		1
23021.951172	7136.854004	2.901798	3.102241	1509.557983	49254.527344	146.967911	153.468430	160.292740	93.980019	68.822884	236.547440	308.768585	195.694061	2.459188	0.000000	4.362142	3.853507	0.462667	0.491676	3.178850	4.692446	2.167222	2.186019	2.204914	1.973036	1.837733	2.373918	2.489633	2.291578	0.390792	0.000000	237410.000000		1
11232.823242	2888.340820	2.818537	3.293433	836.029358	24163.298828	95.500305	84.648628	55.279102	63.728546	34.198662	84.966255	122.402840	137.843124	0.009203	99998.000000	4.050489	3.460649	0.450024	0.517649	2.922221	4.383156	1.980005	1.927620	1.742561	1.804334	1.534009	1.929246	2.087791	2.139385	0.000000	4.999991	237645.000000		1
8887.406250	4424.437500	2.343642	3.842339	608.535767	18736.447266	84.216904	59.997223	72.085480	74.934853	13.599288	61.825878	97.359802	82.329659	0.621855	0.000000	3.948775	3.645858	0.369891	0.584596	2.784286	4.272687	1.925399	1.778131	1.857848	1.874684	1.133516	1.791170	1.988380	1.915556	0.000000	0.000000	238913.000000		1
9484.756836	3292.732910	2.022933	4.196969	873.287048	30283.048828	115.624786	90.476898	86.036308	39.333088	29.866011	114.554726	134.407837	108.442757	1.281793	0.000000	3.977026	3.517556	0.305981	0.622936	2.941157	4.481200	2.063051	1.956538	1.934682	1.594758	1.475177	2.059013	2.128425	2.035201	0.107818	0.000000	239048.000000		1
8418.452148	1695.538208	2.997394	2.978892	432.833557	13647.477539	42.000523	42.506256	69.140503	25.110884	18.443842	49.228806	100.918434	89.767632	1.786154	0.000000	3.925232	3.229308	0.476744	0.474055	2.636321	4.135052	1.623255	1.628453	1.839733	1.399862	1.265851	1.692219	2.003970	1.953120	0.251919	0.000000	239436.000000		1
14733.758789	4177.053711	5.988621	4.206220	1219.717407	23721.876953	128.872528	121.773758	88.389206	51.455265	31.734755	129.449188	144.855545	103.829483	0.807134	0.000000	4.168314	3.620870	0.777327	0.623892	3.086259	4.375149	2.110160	2.085554	1.946399	1.711430	1.501535	2.112099	2.160935	2.016321	0.000000	0.000000	239890.000000		1
14351.060547	4544.333008	2.510163	2.380646	1044.708984	29061.048828	125.045609	105.494705	92.135948	79.566628	34.288090	145.663483	213.838776	171.792007	1.401365	0.000000	4.156884	3.657470	0.399702	0.376695	3.018995	4.463311	2.097069	2.023231	1.964429	1.900731	1.535143	2.163351	2.330086	2.235003	0.146551	0.000000	240546.000000		1
13797.800781	2242.377686	3.281098	3.188586	496.984589	14462.731445	53.706394	48.997524	53.620049	55.738579	15.671560	54.973812	73.729111	47.844208	0.629922	0.000000	4.139810	3.350709	0.516019	0.503598	2.696343	4.160250	1.730026	1.690174	1.729327	1.746156	1.195112	1.740156	1.867639	1.679829	0.000000	0.000000	241130.000000		1
20387.595703	6000.786133	2.615010	3.524713	1647.092651	42784.210938	204.902100	167.002960	161.766769	66.729019	45.300121	207.578796	274.918396	173.861191	1.312227	99998.000000	4.309366	3.778208	0.417473	0.547124	3.216718	4.631284	2.311546	2.222724	2.208889	1.824315	1.656099	2.317183	2.439204	2.240203	0.118009	4.999991	241383.000000		1
8501.509766	3545.192383	3.015897	2.177119	613.380310	21029.994141	99.025017	62.399452	70.546692	72.134819	23.331568	77.398758	127.216560	47.067104	1.439759	0.000000	3.929496	3.549640	0.479416	0.337882	2.787730	4.322839	1.995745	1.795181	1.848477	1.858145	1.367944	1.888734	2.104544	1.672717	0.158290	0.000000	241753.000000		1
30390.332031	15770.881836	2.611927	3.453787	3475.296387	99794.828125	516.782166	355.049347	294.324371	163.953140	110.030884	493.188507	657.798462	344.589294	3.298730	0.000000	4.482736	4.197856	0.416961	0.538296	3.540992	4.999108	2.713308	2.550289	2.468826	2.214720	2.041515	2.693013	2.818093	2.537302	0.518347	0.000000	242519.000000		1
8522.368164	2776.585938	2.602675	4.082870	670.383240	17866.626953	61.116619	69.988533	65.097725	61.502087	19.933287	57.428467	66.991142	50.560982	1.461346	99998.000000	3.930560	3.443511	0.415420	0.610966	2.826323	4.252043	1.786159	1.845027	1.813566	1.788890	1.299579	1.759127	1.826017	1.703815	0.164753	4.999991	242572.000000		1
21480.265625	10794.991211	2.562587	3.126911	1478.939575	46514.347656	194.346466	149.465729	155.062714	97.760689	54.764118	243.165131	346.599915	200.254913	2.536373	99998.000000	4.332040	4.033222	0.408679	0.495116	3.169950	4.667587	2.288577	2.174542	2.190507	1.990164	1.738496	2.385901	2.539829	2.301583	0.404213	4.999991	243941.000000		1
13797.819336	2594.195312	2.288134	2.457740	813.120239	23607.408203	87.917389	80.519501	61.283142	52.809025	29.884512	136.316666	167.918823	104.995140	1.073658	0.000000	4.139811	3.414003	0.359481	0.390536	2.910155	4.373048	1.944075	1.905901	1.787341	1.722708	1.475446	2.134549	2.225099	2.021169	0.030866	0.000000	244588.000000		1
7011.746582	3506.408203	1.825573	4.002693	442.041626	17042.707031	60.943928	42.342815	43.502304	77.987755	18.659702	65.470856	110.218994	64.884949	1.493723	0.000000	3.845826	3.544863	0.261399	0.602352	2.645463	4.231539	1.784930	1.626780	1.638512	1.892026	1.270905	1.816048	2.042256	1.812144	0.174270	0.000000	245680.000000		1
6678.369629	2624.681152	1.810155	2.883296	658.224060	19513.669922	80.038437	64.092422	57.702919	50.536312	10.339776	73.877129	105.651970	116.648582	0.757211	99998.000000	3.824671	3.419076	0.257716	0.459889	2.818374	4.290339	1.903299	1.806807	1.761198	1.703604	1.014511	1.868510	2.023878	2.066880	0.000000	4.999991	246425.000000		1
5996.077148	1783.615967	1.418520	0.444058	132.847458	8515.868164	22.495874	10.999696	29.008730	43.076748	5.011075	34.781490	35.173122	54.193626	0.884102	0.000000	3.777867	3.251301	0.151835	0.000000	2.123353	3.930229	1.352103	1.041381	1.462529	1.634243	0.699931	1.541348	1.546211	1.733948	0.000000	0.000000	247157.000000		1
6546.160645	1680.316895	1.905751	3.207088	225.353455	11575.362305	27.676556	21.361059	35.648022	19.794519	27.963343	61.795040	99.691109	67.503044	0.267381	99998.000000	3.815987	3.225391	0.280066	0.506111	2.352864	4.063535	1.442112	1.329623	1.552035	1.296545	1.446589	1.790954	1.998656	1.829323	0.000000	4.999991	247792.000000		1
21502.509766	10279.723633	3.096074	2.633513	1319.093872	43501.085938	161.279541	135.770844	122.492271	38.136597	47.338474	207.100815	276.213562	122.942497	0.341667	99998.000000	4.332489	4.011981	0.490811	0.420535	3.120276	4.638500	2.207579	2.132807	2.088109	1.581342	1.675214	2.316182	2.441245	2.089702	0.000000	4.999991	248054.000000		1
8919.516602	4123.211426	3.595639	3.040566	599.919800	19262.308594	70.959915	61.162876	99.416656	55.960606	30.220640	94.232887	121.385208	109.932205	0.110308	0.000000	3.950341	3.615236	0.555776	0.482955	2.778093	4.284708	1.851013	1.786488	1.997459	1.747882	1.480304	1.974203	2.084166	2.041125	0.000000	0.000000	248230.000000		1
15084.200195	6867.815918	4.742790	2.682853	1682.842529	51225.546875	210.511429	172.393326	153.252563	88.824013	39.949837	222.226547	334.499298	145.370529	0.507197	0.000000	4.178522	3.836819	0.676034	0.428597	3.226043	4.709486	2.323276	2.236521	2.185408	1.948530	1.601515	2.346796	2.524395	2.162476	0.000000	0.000000	249254.000000		1
17802.125000	2240.129639	2.590341	3.632644	858.648560	23469.333984	83.883858	87.078613	48.306767	27.938673	33.449314	98.957176	122.051292	96.804726	0.088702	0.000000	4.250472	3.350273	0.413357	0.560223	2.933815	4.370501	1.923678	1.939911	1.684008	1.446206	1.524387	1.995447	2.086542	1.985897	0.000000	0.000000	249322.000000		1
16597.927734	3284.064697	3.537048	3.931767	779.266968	24096.876953	80.775452	79.033142	69.433464	57.144764	22.431116	99.910049	138.910095	93.813499	1.342392	0.000000	4.220054	3.516412	0.548641	0.594588	2.891686	4.381961	1.907279	1.897809	1.841569	1.756976	1.350851	1.999609	2.142734	1.972265	0.127879	0.000000	249421.000000		1
8335.388672	3169.238525	3.718989	4.465254	393.306213	10029.900391	36.018070	41.414612	31.133427	38.182854	17.481714	33.665176	46.021717	64.480980	0.056784	99998.000000	3.920926	3.500955	0.570425	0.649846	2.594731	4.001297	1.556520	1.617154	1.493227	1.581868	1.242584	1.527181	1.662963	1.809432	0.000000	4.999991	250853.000000		1
6152.271484	5220.794434	2.402232	3.743659	1862.750854	45607.710938	233.639465	189.785614	126.353111	59.226288	41.679813	148.013290	198.250473	207.042221	0.932899	0.000000	3.789036	3.717736	0.380615	0.573296	3.270155	4.659038	2.368546	2.278263	2.101586	1.772514	1.619926	2.170301	2.297214	2.316059	0.000000	0.000000	251525.000000		1
18835.201172	5936.579590	2.932636	3.928683	700.002502	29738.511719	96.564194	70.389420	76.815933	58.316582	23.282228	118.520416	154.387375	77.898323	0.382473	0.000000	4.274970	3.773536	0.467258	0.594247	2.845100	4.473319	1.984816	1.847507	1.885451	1.765792	1.367025	2.073793	2.188612	1.891528	0.000000	0.000000	251729.000000		1
12663.826172	8707.266602	4.267894	4.187717	3187.275391	99998.000000	262.025269	323.863495	446.084412	233.883087	176.799988	676.757324	857.967041	540.079834	2.256797	0.000000	4.102565	3.939882	0.630214	0.621977	3.503420	4.999991	2.418343	2.510362	2.649417	2.368999	2.247482	2.830433	2.933470	2.732458	0.353492	0.000000	252797.000000		1
10923.262695	5239.879395	2.726025	5.985537	1363.934570	35926.343750	215.985062	138.922424	99.694191	78.959129	37.966991	165.658447	243.929901	144.090775	0.806118	0.000000	4.038352	3.719321	0.435530	0.777103	3.134794	4.555413	2.334424	2.142772	1.998670	1.897402	1.579406	2.219213	2.387265	2.158636	0.000000	0.000000	252964.000000		1
6330.832520	842.569946	1.847160	2.997394	447.024933	14385.252930	48.482540	45.460476	20.571621	39.330006	20.963257	43.961781	70.577530	47.107193	0.182410	0.000000	3.801461	2.925606	0.266504	0.476744	2.650332	4.157917	1.685585	1.657634	1.313269	1.594724	1.321459	1.643075	1.848666	1.673087	0.000000	0.000000	253888.000000		1
10366.271484	1716.933228	2.503996	3.672733	305.154449	18063.585938	45.139767	30.923733	38.608410	36.930855	20.713472	59.349636	78.188194	80.300560	2.029262	99998.000000	4.015623	3.234753	0.398634	0.564989	2.484520	4.256804	1.654559	1.490292	1.586682	1.567389	1.316253	1.773418	1.893141	1.904719	0.307338	4.999991	254832.000000		1
9216.144531	2288.417969	2.368311	2.442321	530.785461	14016.274414	58.298080	52.244701	55.081741	48.081654	17.608149	53.394936	71.986801	91.679550	0.501512	99998.000000	3.964549	3.359535	0.374439	0.387803	2.724919	4.146633	1.765654	1.718042	1.741008	1.681979	1.245714	1.727500	1.857253	1.962273	0.000000	4.999991	254856.000000		1
8911.881836	4866.898438	4.002693	4.607106	739.027222	21459.263672	78.293045	72.600464	55.063240	35.903969	28.509165	73.399147	105.920258	75.021194	1.715637	99998.000000	3.949970	3.687252	0.602352	0.663428	2.868660	4.331615	1.893723	1.860939	1.740862	1.555142	1.454985	1.865691	2.024979	1.875184	0.234425	4.999991	255042.000000		1
7238.540039	1924.040161	1.992095	3.163916	473.945984	12342.429688	53.231499	47.375477	52.189194	56.272064	18.203310	43.881603	65.877914	47.896629	1.770091	0.000000	3.859651	3.284214	0.299310	0.500225	2.675729	4.091401	1.726169	1.675554	1.717581	1.750293	1.260150	1.642282	1.818740	1.680305	0.247996	0.000000	255190.000000		1
16305.552734	5354.668945	3.904013	2.442321	1258.372070	34415.054688	180.321625	128.909531	96.385338	73.685936	37.769630	161.023590	243.451920	101.007866	1.619851	99998.000000	4.212336	3.728733	0.591511	0.387803	3.099809	4.536748	2.256048	2.110285	1.984011	1.867385	1.577143	2.206889	2.386413	2.004355	0.209475	4.999991	257526.000000		1
4794.566406	2963.392822	2.183287	2.639680	418.580536	16069.260742	43.135338	43.400539	46.653885	55.538136	18.073793	52.324879	84.374176	93.498962	1.095988	0.000000	3.680749	3.471789	0.339111	0.421551	2.621779	4.205996	1.634833	1.637495	1.668888	1.744591	1.257049	1.718708	1.926210	1.970807	0.039806	0.000000	257587.000000		1
8246.901367	1605.224731	2.732193	4.431333	464.155090	13184.845703	52.260120	45.380299	48.938934	51.260990	23.849636	40.939716	65.076141	63.093296	0.513403	99998.000000	3.916291	3.205536	0.436511	0.646534	2.666663	4.120075	1.718170	1.656867	1.689654	1.709787	1.377482	1.612145	1.813422	1.799983	0.000000	4.999991	258199.000000		1
18568.263672	7767.392090	4.570101	4.431333	1355.475830	45553.437500	166.867264	137.682770	134.435593	88.213432	44.606281	182.196533	252.743225	146.758209	1.800875	0.000000	4.268771	3.890275	0.659926	0.646534	3.132092	4.658521	2.222371	2.138880	2.128514	1.945535	1.649396	2.260540	2.402679	2.166602	0.255484	0.000000	258676.000000		1
5645.092285	2379.863037	1.955090	2.473158	427.887268	15061.846680	57.869442	41.673645	48.371525	74.068321	17.888769	52.691845	84.793564	58.985756	0.790878	0.000000	3.751671	3.376552	0.291167	0.393252	2.631329	4.177878	1.762449	1.619861	1.684590	1.869632	1.252580	1.721743	1.928363	1.770747	0.000000	0.000000	259293.000000		1
18870.664062	5132.309570	4.113708	4.215471	956.865662	31298.564453	99.900803	98.873917	90.840775	41.365273	28.324141	96.564194	115.035789	67.968689	1.766382	0.000000	4.275787	3.710313	0.614233	0.624846	2.980851	4.495524	1.999569	1.995082	1.958281	1.616636	1.452157	1.984816	2.060833	1.832309	0.247085	0.000000	260279.000000		1
9989.102539	1517.557129	2.719858	3.432201	371.365417	12752.166016	61.199879	41.932678	74.685066	40.255127	13.904578	48.510296	88.731499	69.908356	2.218766	99998.000000	3.999527	3.181145	0.434546	0.535573	2.569802	4.105584	1.786751	1.622553	1.873234	1.604821	1.143158	1.685834	1.948078	1.844529	0.346112	4.999991	260383.000000		1
15459.374023	3449.124756	2.463907	1.788568	1040.037109	24228.076172	118.930550	103.996002	70.395592	45.719509	23.060198	98.232498	134.207397	87.325317	1.626279	0.000000	4.189192	3.537709	0.391624	0.252506	3.017049	4.384319	2.075294	2.017017	1.847546	1.660102	1.362863	1.992255	2.127776	1.941140	0.211195	0.000000	261215.000000		1
3161.362549	2297.813965	1.477111	1.813238	168.640427	8295.333984	24.272108	16.004604	1.295170	27.062891	2.044519	10.173254	24.944363	26.967295	1.977853	99998.000000	3.499874	3.361315	0.169413	0.258455	2.226962	3.918834	1.385108	1.204245	0.112327	1.432374	0.310591	1.007460	1.396972	1.430837	0.296194	4.999991	262229.000000		1
21958.314453	8513.826172	3.225591	2.732193	1257.983521	43018.339844	180.226028	128.005997	125.878212	52.682594	30.865141	220.999222	282.155914	128.872528	2.808019	0.000000	4.341599	3.930125	0.508609	0.436511	3.099675	4.633654	2.255817	2.107230	2.099951	1.721667	1.489468	2.344391	2.450489	2.110160	0.448400	0.000000	262297.000000		1
11813.044922	3243.118652	1.739229	2.759946	628.342590	25522.404297	91.633293	66.969551	69.939194	68.921562	36.095161	127.876480	166.278275	70.148888	0.416084	99998.000000	4.072362	3.510963	0.240357	0.440901	2.798197	4.406921	1.962053	1.825877	1.844721	1.838355	1.557449	2.106791	2.220835	1.846021	0.000000	4.999991	262515.000000		1
9910.196289	2006.323608	2.436154	1.899583	539.839294	15861.025391	69.411873	56.845638	64.554985	25.860233	21.089689	61.246136	60.515289	42.102283	0.653714	99998.000000	3.996082	3.302401	0.386705	0.278658	2.732265	4.200331	1.841434	1.754697	1.809930	1.412632	1.324070	1.787079	1.781865	1.624306	0.000000	4.999991	262581.000000		1
20153.636719	7998.811035	3.490792	2.837040	1905.960205	52395.792969	232.711258	192.789185	173.389374	76.057335	67.102158	255.228714	333.617371	186.874573	1.171552	99998.000000	4.304353	3.903025	0.542924	0.452865	3.280114	4.719296	2.366817	2.285083	2.239022	1.881141	1.826736	2.406929	2.523249	2.271550	0.068761	4.999991	262617.000000		1
8225.108398	2598.901123	3.324270	1.985928	742.132568	21023.697266	66.266464	75.196968	45.842861	50.900192	22.949184	54.054855	76.131340	31.787180	0.429821	0.000000	3.915142	3.414790	0.521696	0.297963	2.870481	4.322709	1.821294	1.876200	1.661272	1.706719	1.360767	1.732835	1.881563	1.502252	0.000000	0.000000	262885.000000		1
7878.002930	3196.628174	2.581089	1.844076	363.455627	14049.729492	45.796604	36.391201	28.055855	31.478806	14.657010	46.875912	65.301254	54.637684	0.931865	0.000000	3.896416	3.504692	0.411803	0.265779	2.560452	4.147668	1.660833	1.560996	1.448024	1.498018	1.166045	1.670950	1.814921	1.737492	0.000000	0.000000	263294.000000		1
105.630386	12.849939	0.000000	0.000000	0.000000	856.126038	0.999131	0.000000	13.577702	1.202658	0.000000	2.226459	5.655577	0.000000	4.975913	0.000000	2.023789	1.108901	0.000000	0.000000	0.000000	2.932538	0.000000	0.000000	1.132826	0.080142	0.000000	0.347615	0.752477	0.000000	0.696873	0.000000	264253.000000		0
21105.660156	6238.545410	2.103110	4.859972	1692.534668	43783.417969	180.648499	179.254654	138.638733	101.615356	45.617748	181.659973	251.358627	191.691376	1.547620	0.000000	4.324399	3.795083	0.322862	0.686634	3.228538	4.641310	2.256834	2.253470	2.141885	2.006959	1.659134	2.259259	2.400294	2.282603	0.189664	0.000000	264268.000000		1
14389.881836	3740.239014	0.154187	2.325139	543.157410	20315.267578	59.765942	56.444756	53.533703	35.043606	11.523932	61.119701	93.693237	76.556900	2.292550	0.000000	4.158057	3.572899	0.000000	0.366449	2.734926	4.307823	1.776454	1.751624	1.728627	1.544609	1.061601	1.786181	1.971708	1.883984	0.360319	0.000000	264669.000000		1
9465.964844	3177.357910	1.717642	2.898715	752.111572	23795.654297	104.810112	74.327354	59.491489	50.249523	22.378693	116.392639	159.870270	159.228851	0.259048	0.000000	3.976165	3.502066	0.234933	0.462205	2.876282	4.376498	2.020403	1.871149	1.774455	1.701132	1.349835	2.065926	2.203768	2.202022	0.000000	0.000000	265018.000000		1
18631.085938	3187.537354	2.109277	3.059069	981.523193	32104.853516	112.152496	103.992920	75.739708	59.445232	31.549730	137.981888	159.413879	139.508347	1.126781	0.000000	4.270238	3.503455	0.324134	0.485589	2.991901	4.506571	2.049809	2.017004	1.879324	1.774117	1.498996	2.139822	2.202526	2.144600	0.051840	0.000000	265519.000000		1
7523.662598	911.605591	4.070535	3.015897	563.744446	20021.162109	42.484669	56.750046	47.181202	63.343079	16.639854	73.503998	90.427559	63.145718	0.492637	0.000000	3.876429	2.959807	0.609652	0.479416	2.751082	4.301489	1.628232	1.753966	1.673769	1.801699	1.221150	1.866311	1.956301	1.800344	0.000000	0.000000	265939.000000		1
12744.475586	3382.531494	2.991227	4.002693	725.116516	22510.427734	77.034874	76.538399	87.559677	53.734146	36.730412	93.178253	100.024147	70.938324	1.024392	99998.000000	4.105322	3.529242	0.475849	0.602352	2.860408	4.352384	1.886687	1.883879	1.942304	1.730250	1.565026	1.969315	2.000105	1.850881	0.010466	4.999991	266011.000000		1
13811.705078	8685.334961	3.290349	3.755994	1638.131348	47086.046875	233.423599	165.627609	142.943619	73.019852	51.775974	216.537048	257.399689	189.110275	0.014875	99998.000000	4.140247	3.938787	0.517242	0.574725	3.214349	4.672892	2.368145	2.219133	2.155165	1.863441	1.714128	2.335532	2.410608	2.276715	0.000000	4.999991	266916.000000		1
21382.410156	9182.412109	3.589472	5.868355	2067.912109	60872.886719	244.814941	210.699539	242.116669	115.362663	74.006645	282.217590	348.847931	216.552475	1.439799	0.000000	4.330057	3.962957	0.555031	0.768516	3.315532	4.784424	2.388838	2.323663	2.384025	2.062065	1.869271	2.450584	2.542636	2.335563	0.158302	0.000000	267860.000000		1
8471.727539	2467.509033	3.392113	4.471421	505.307587	15116.308594	58.646545	52.886120	54.353981	63.062458	17.709911	45.910702	84.750389	75.789047	0.324828	0.000000	3.927972	3.392259	0.530470	0.650446	2.703556	4.179446	1.768242	1.723342	1.735231	1.799771	1.248216	1.661914	1.928142	1.879606	0.000000	0.000000	268041.000000		1
10704.570312	5374.253418	4.107540	2.988143	1200.317505	32749.250000	129.372086	118.252129	104.384560	31.531229	44.775887	132.101196	174.333008	99.256302	1.106022	99998.000000	4.029569	3.730318	0.613582	0.475401	3.079296	4.515202	2.111840	2.072809	2.018636	1.498741	1.651044	2.120907	2.241380	1.996758	0.043764	4.999991	269655.000000		1
12705.172852	2450.761230	5.513725	3.771412	953.165161	21235.060547	89.135468	98.476112	60.802078	61.653191	28.502996	84.031883	139.116699	56.071621	1.446297	0.000000	4.103981	3.389301	0.741445	0.576504	2.979168	4.327054	1.950051	1.993331	1.783918	1.789956	1.454890	1.924444	2.143379	1.748743	0.160257	0.000000	269959.000000		1
9765.035156	4308.322266	3.786831	5.007992	1772.119873	43770.691406	212.898239	181.323837	104.847115	45.404968	48.356106	172.726379	246.190277	144.337479	0.623734	0.000000	3.989674	3.634308	0.578276	0.699664	3.248493	4.641183	2.328172	2.258455	2.020556	1.657103	1.684451	2.237359	2.391271	2.159379	0.000000	0.000000	270643.000000		1
13062.806641	4242.857422	2.954222	3.318103	1203.527710	29488.023438	139.970901	121.730591	55.609062	37.516766	32.894241	121.274193	168.248779	121.024414	0.974741	99998.000000	4.116036	3.627658	0.470443	0.520890	3.080456	4.469646	2.146038	2.085400	1.745146	1.574225	1.517120	2.083768	2.225952	2.082873	0.000000	4.999991	270778.000000		1
16029.101562	4212.547363	3.574053	3.863925	1333.396240	33245.105469	133.195923	135.851028	131.361099	72.551125	38.805767	135.437805	161.402893	99.842209	0.021813	0.000000	4.204909	3.624545	0.553161	0.587029	3.124959	4.521728	2.124491	2.133063	2.118467	1.860644	1.588896	2.131740	2.207911	1.999314	0.000000	0.000000	270952.000000		1
22923.308594	6696.819824	1.677554	3.626477	1885.934448	50771.191406	187.364883	190.112488	167.163315	75.277145	57.656662	244.518890	318.272675	173.367798	1.162453	0.000000	4.360277	3.825869	0.224676	0.559485	3.275527	4.705617	2.272688	2.279011	2.223141	1.876663	1.760849	2.388312	2.502799	2.238968	0.065375	0.000000	271133.000000		1
22336.244141	8641.002930	2.923384	2.075356	1765.520630	49298.738281	209.089828	179.791214	131.317932	75.727371	48.877258	199.977371	280.401276	120.006775	2.926736	99998.000000	4.349010	3.936564	0.465886	0.317093	3.246873	4.692836	2.320333	2.254768	2.118324	1.879253	1.689107	2.300981	2.447780	2.079206	0.466384	4.999991	271343.000000		1
9028.421875	2356.105957	2.516331	2.744528	451.601196	11581.240234	43.958694	44.778969	61.424992	40.671429	21.626261	59.294128	55.272934	56.842556	1.298077	99998.000000	3.955612	3.372195	0.400768	0.438468	2.654755	4.063755	1.643045	1.651074	1.788345	1.609289	1.334981	1.773012	1.742512	1.754674	0.113301	4.999991	271577.000000		1
7169.828125	1457.609253	1.924253	2.436154	213.820282	11529.559570	28.361145	22.696318	31.114923	42.025192	30.800383	35.561676	64.385384	26.563326	0.044790	0.000000	3.855509	3.163641	0.284262	0.386705	2.330049	4.061813	1.452724	1.355955	1.492969	1.623510	1.488556	1.550982	1.808787	1.424282	0.000000	0.000000	271659.000000		1
7949.116699	2906.059814	3.614142	3.410615	508.604126	17925.384766	48.784748	52.559242	31.053249	88.814758	21.601589	59.738186	66.988060	42.358234	0.119369	0.000000	3.900319	3.463305	0.558005	0.532833	2.706380	4.253469	1.688284	1.720649	1.492107	1.948485	1.334486	1.776252	1.825997	1.626938	0.000000	0.000000	272375.000000		1
24175.072266	12746.291992	3.352024	3.040566	2976.930420	75816.007812	358.123840	301.731506	196.341644	85.108109	83.834518	377.307770	481.991455	356.890350	0.618459	0.000000	4.383368	4.105384	0.525307	0.482955	3.473769	4.879761	2.554033	2.479621	2.293012	1.929971	1.923423	2.576696	2.683039	2.552535	0.000000	0.000000	272622.000000		1
19035.826172	5574.264648	2.574922	2.793867	1163.580933	37865.929688	120.401497	120.074623	107.085915	100.153664	38.688587	158.464081	276.969086	167.209564	0.043748	0.000000	4.279572	3.746188	0.410764	0.446206	3.065797	4.578249	2.080632	2.079451	2.029732	2.000667	1.587583	2.199931	2.442431	2.223261	0.000000	0.000000	273550.000000		1
14750.491211	2700.315918	4.684199	4.061284	420.051483	9824.199219	27.306507	39.533531	40.008427	98.115318	16.556593	10.302772	16.195795	54.372482	1.606344	0.000000	4.168807	3.431415	0.670635	0.608663	2.623302	3.992297	1.436266	1.596966	1.602152	1.991737	1.218971	1.012954	1.209402	1.735379	0.205838	0.000000	274165.000000		1
11548.410156	4319.583984	2.559503	3.219423	799.237244	22485.179688	112.041481	79.563545	52.858364	35.734364	22.175165	85.749527	98.297256	90.668083	2.328659	99998.000000	4.062522	3.635442	0.408156	0.507778	2.902676	4.351896	2.049379	1.900714	1.723114	1.553086	1.345867	1.933232	1.992541	1.957454	0.367106	4.999991	274681.000000		1
4803.354980	1301.189697	4.391244	6.056463	277.616669	9446.830078	27.084478	30.624609	54.067192	35.691193	19.492313	31.703918	27.032053	41.556465	1.854906	0.000000	3.681545	3.114341	0.642588	0.782219	2.443445	3.975286	1.432720	1.486071	1.732934	1.552561	1.289863	1.501113	1.431879	1.618639	0.268322	0.000000	275076.000000		1
13191.957031	4424.295410	2.312804	2.451572	732.532898	26051.263672	98.762901	73.997398	50.406796	63.747047	28.065105	100.893761	156.598419	82.634949	0.111293	0.000000	4.120309	3.645844	0.364139	0.389445	2.864827	4.415829	1.994594	1.869216	1.702489	1.804460	1.448167	2.003864	2.194787	1.917164	0.000000	0.000000	275743.000000		1
7705.134277	2525.915039	1.874913	2.260381	806.228088	22782.562500	104.279709	82.853889	52.263203	62.448795	8.939758	86.949097	115.815979	76.498306	0.365658	0.000000	3.886780	3.402419	0.272981	0.354182	2.906458	4.357603	2.018200	1.918313	1.718196	1.795524	0.951326	1.939265	2.063768	1.883652	0.000000	0.000000	277446.000000		1
7807.058105	4105.871582	3.102241	3.441453	970.714722	24740.755859	92.274712	98.864662	80.621269	67.392029	32.925079	98.087563	136.473938	84.852158	0.174818	99998.000000	3.892488	3.613405	0.491676	0.536742	2.987092	4.393413	1.965083	1.995041	1.906450	1.828609	1.517527	1.991614	2.135050	1.928663	0.000000	4.999991	278141.000000		1
7572.971680	3366.736572	2.029100	4.129126	523.026733	15340.194336	76.772758	55.753998	53.364098	43.644154	24.796343	69.905273	113.678947	65.726807	1.843109	0.000000	3.879266	3.527209	0.307303	0.615858	2.718524	4.185831	1.885207	1.746276	1.727249	1.639926	1.394388	1.844510	2.055680	1.817743	0.265551	0.000000	278210.000000		1
25995.978516	10822.739258	4.126042	2.948054	2215.376465	55170.539062	280.419769	225.316452	194.072021	96.989754	74.629562	263.453064	387.894257	207.029892	2.366877	99998.000000	4.414906	4.034337	0.615534	0.469535	3.345448	4.741707	2.447809	2.352793	2.287963	1.986726	1.872911	2.420703	2.588713	2.316033	0.374176	4.999991	278498.000000		1
14914.110352	4420.659668	2.473158	1.134816	1075.891724	34655.156250	137.180115	108.103546	84.987839	66.343559	30.969988	156.875961	184.234894	176.735229	2.143289	0.000000	4.173597	3.645487	0.393252	0.054925	3.031769	4.539768	2.137291	2.033840	1.929357	1.821799	1.490941	2.195556	2.265372	2.247323	0.331081	0.000000	279129.000000		1
12922.712891	3003.749756	0.912787	2.291218	684.494385	13311.199219	57.354458	69.982368	46.721725	26.563326	22.230673	75.557770	109.802689	74.814583	1.735346	0.000000	4.111354	3.477664	0.000000	0.360066	2.835370	4.124217	1.758567	1.844989	1.669519	1.424282	1.346953	1.878279	2.040613	1.873986	0.239386	0.000000	280536.000000		1
9923.699219	1953.150757	3.108409	4.471421	645.802734	16903.732422	56.953571	64.690674	43.184677	50.178596	26.088430	79.782486	89.342079	79.603630	1.438070	0.000000	3.996674	3.290736	0.492538	0.650446	2.810100	4.227983	1.755521	1.810842	1.635330	1.700518	1.416448	1.901908	1.951056	1.900933	0.157780	0.000000	280696.000000		1
8245.778320	3157.042236	2.121612	1.393850	590.804260	21257.669922	60.268589	60.145241	63.935154	65.699051	30.831221	69.131256	95.306030	56.694538	0.692811	0.000000	3.916232	3.499280	0.326666	0.144216	2.771444	4.327516	1.780091	1.779201	1.805740	1.817559	1.488991	1.839674	1.979120	1.753541	0.000000	0.000000	280910.000000		1
12295.137695	7229.356934	2.972724	3.546299	1235.028076	39267.378906	162.781311	121.758339	109.642334	66.284966	33.270458	160.631958	204.087997	105.093819	0.749247	0.000000	4.089734	3.859100	0.473155	0.549775	3.091677	4.594032	2.211605	2.085499	2.039978	1.821415	1.522059	2.205832	2.309818	2.021577	0.000000	0.000000	281296.000000		1
12659.336914	5062.922363	2.830872	2.346725	991.119812	24688.476562	128.474716	100.465126	75.184631	39.397846	35.142288	104.125526	132.634689	82.045952	0.402147	0.000000	4.102411	3.704401	0.451920	0.370462	2.996126	4.392494	2.108818	2.002015	1.876129	1.595472	1.545830	2.017557	2.122657	1.914057	0.000000	0.000000	281404.000000		1
8399.765625	1953.455933	3.305768	3.361275	616.670654	13616.087891	66.374390	64.820190	45.753433	29.967773	21.490576	62.226765	85.231453	78.515076	0.132621	0.000000	3.924267	3.290804	0.519272	0.526504	2.790053	4.134052	1.822001	1.811710	1.660424	1.476655	1.332248	1.793977	1.930600	1.894953	0.000000	0.000000	281634.000000		1
10525.009766	2141.746094	3.200921	4.064368	501.335754	11179.961914	46.354759	53.299339	30.066452	34.029057	21.678684	39.595207	51.146893	65.794647	0.999502	99998.000000	4.022223	3.330768	0.505275	0.608993	2.700129	4.048440	1.666094	1.726722	1.478082	1.531850	1.336033	1.597643	1.708819	1.818191	0.000000	4.999991	282293.000000		1
9995.995117	1855.877197	1.942755	2.127780	476.425293	17071.808594	70.047127	48.615143	68.570015	41.846336	13.297082	74.302689	99.324142	42.968815	2.419937	0.000000	3.999826	3.268549	0.288418	0.327927	2.677995	4.232279	1.845390	1.686772	1.836134	1.621657	1.123756	1.871005	1.997055	1.633153	0.383804	0.000000	282373.000000		1
16255.071289	4332.717773	2.750695	2.544085	897.630066	35948.789062	128.940369	90.887032	92.629341	58.288830	39.613708	181.983765	257.415100	123.719597	1.162065	0.000000	4.210989	3.636760	0.439442	0.405532	2.953097	4.555684	2.110389	1.958502	1.966749	1.765585	1.597846	2.260033	2.410634	2.092438	0.065231	0.000000	283359.000000		1
12655.438477	10185.841797	2.553336	2.315888	1994.768799	50764.351562	250.883728	200.517029	140.908356	70.608368	44.501434	215.997391	248.086777	142.968292	0.968080	0.000000	4.102277	4.007997	0.407108	0.364717	3.299893	4.705559	2.399472	2.302151	2.148937	1.848856	1.648374	2.334449	2.394604	2.155240	0.000000	0.000000	283788.000000		1
7370.209473	2962.609375	3.644979	2.954222	925.756897	23786.765625	110.160400	95.632904	88.497131	63.648369	35.305725	127.410835	137.793777	89.974243	0.623040	99998.000000	3.867480	3.471674	0.561695	0.470443	2.966497	4.376336	2.042026	1.980607	1.946929	1.803787	1.547845	2.105206	2.139230	1.954118	0.000000	4.999991	283923.000000		1
9049.771484	1849.040649	1.967425	2.429986	497.755524	13603.414062	48.152580	48.855675	51.979500	62.436459	14.983887	56.568104	80.411575	86.005470	0.287516	99998.000000	3.956638	3.266947	0.293898	0.385604	2.697016	4.133648	1.682620	1.688915	1.715832	1.795438	1.175624	1.752572	1.905319	1.934526	0.000000	4.999991	284928.000000		1
15737.172852	3799.178467	4.770544	3.515462	1183.723999	30168.388672	171.400360	119.442451	101.578354	61.511337	36.406620	133.131165	217.440582	177.259476	0.366427	99998.000000	4.196927	3.579690	0.678568	0.545982	3.073251	4.479552	2.234012	2.077159	2.006801	1.788955	1.561180	2.124280	2.337341	2.248610	0.000000	4.999991	285057.000000		1
7008.462402	2823.832031	2.559503	3.971855	440.160522	14465.386719	54.221378	43.425209	39.046299	43.563976	14.391809	49.722202	78.252953	67.799080	0.127358	0.000000	3.845623	3.450839	0.408156	0.598993	2.643611	4.160330	1.734171	1.637742	1.591580	1.639127	1.158115	1.696550	1.893501	1.831224	0.000000	0.000000	285472.000000		1
23643.816406	9428.864258	3.145414	3.003561	1918.400024	50984.363281	190.682983	195.274673	149.943710	78.283791	67.043564	171.267761	269.719208	172.439590	1.505052	0.000000	4.373718	3.974459	0.497678	0.477637	3.282939	4.707437	2.280312	2.290646	2.175928	1.893672	1.826357	2.233676	2.430912	2.236637	0.177552	0.000000	285534.000000		1
13261.939453	5866.553711	2.451572	4.089037	1560.593872	41492.636719	184.142380	159.987457	118.282967	99.043518	40.091686	181.851151	270.807770	159.006821	1.194505	99998.000000	4.122607	3.768383	0.389445	0.611621	3.193290	4.617971	2.265154	2.204086	2.072922	1.995826	1.603054	2.259716	2.432661	2.201416	0.077188	4.999991	285833.000000		1
13313.480469	6022.667969	3.484625	2.800035	1128.959839	36913.542969	129.353592	113.765289	115.859146	56.472507	50.983452	158.901978	229.109451	121.820015	1.462360	99998.000000	4.124291	3.779789	0.542156	0.447163	3.052679	4.567186	2.111778	2.056010	2.063930	1.751837	1.707429	2.201129	2.360043	2.085719	0.165054	4.999991	286082.000000		1
8504.625000	3072.680420	2.880212	3.669649	687.550415	24609.939453	79.023888	70.697792	44.590862	86.079483	24.417044	68.492920	114.483803	106.077530	1.659612	0.000000	3.929655	3.487517	0.459424	0.564625	2.837305	4.391110	1.897758	1.849406	1.649246	1.934900	1.387693	1.835646	2.058744	2.025623	0.220006	0.000000	286551.000000		1
15601.266602	4971.939941	3.139246	3.663482	1632.993896	43474.144531	193.131470	167.212646	118.631432	73.405319	56.003780	159.626648	218.578491	123.306381	0.679568	0.000000	4.193160	3.696526	0.496825	0.563894	3.212985	4.638231	2.285853	2.223269	2.074200	1.865728	1.748217	2.203105	2.339607	2.090986	0.000000	0.000000	286710.000000		1
11679.327148	4656.738281	4.946317	3.413699	789.233582	24363.355469	95.312195	78.700096	57.018330	42.241055	30.254560	89.576447	106.444496	143.387680	1.557171	0.000000	4.067418	3.668082	0.694282	0.533225	2.897206	4.386737	1.979149	1.895975	1.756014	1.625735	1.480791	1.952194	2.027123	2.156512	0.192336	0.000000	286847.000000		1
8876.113281	2752.943115	1.156402	1.628214	833.522278	16828.476562	97.951881	85.323967	63.355412	43.456047	18.622698	53.937675	86.101067	103.268242	1.224501	0.000000	3.948223	3.439797	0.063109	0.211711	2.920917	4.226045	1.991013	1.931071	1.801784	1.638050	1.270043	1.731892	1.935009	2.013967	0.087959	0.000000	286882.000000		1
8334.183594	1701.113647	1.276668	2.170952	523.748352	16159.136719	56.312153	53.962345	52.220032	36.850677	19.658834	56.592773	75.391243	46.283836	0.318360	0.000000	3.920863	3.230733	0.106078	0.336650	2.719123	4.208418	1.750602	1.732091	1.717837	1.566445	1.293558	1.752761	1.877321	1.665429	0.000000	0.000000	287177.000000		1
15035.027344	3417.343750	3.108409	2.880212	1165.406494	29778.462891	120.253479	116.102760	78.943710	60.268589	34.420692	109.155098	158.698441	140.945358	0.398053	0.000000	4.177104	3.533689	0.492538	0.459424	3.066478	4.473902	2.080098	2.064842	1.897318	1.780091	1.536820	2.038044	2.200573	2.149051	0.000000	0.000000	287464.000000		1
18771.380859	12867.248047	3.484625	3.546299	2251.428467	70039.242188	277.678345	230.083908	199.554901	127.315239	91.392769	349.344421	466.141022	256.274109	0.949556	0.000000	4.273496	4.109486	0.542156	0.549775	3.352458	4.845341	2.443542	2.361886	2.300062	2.104880	1.960912	2.543254	2.668517	2.408705	0.000000	0.000000	288071.000000		1
6842.362793	1756.084351	2.587257	3.435285	374.051331	11948.056641	45.491314	39.582870	32.206566	24.491053	15.039393	50.653492	86.653061	46.835823	0.592862	99998.000000	3.835206	3.244545	0.412840	0.535963	2.572931	4.077297	1.657928	1.597507	1.507944	1.389007	1.177230	1.704609	1.937784	1.670578	0.000000	4.999991	288383.000000		1
11266.876953	5452.540527	3.114576	3.928683	1165.748901	28767.705078	129.982666	117.629211	96.780060	84.876823	30.809633	106.096031	145.700485	100.798172	2.543636	99998.000000	4.051804	3.736599	0.493399	0.594247	3.066605	4.458905	2.113885	2.070515	1.985786	1.928789	1.488687	2.025699	2.163461	2.003453	0.405455	4.999991	289159.000000		1
10505.943359	4083.240234	3.096074	2.337474	1243.122925	31165.673828	161.449142	126.340775	64.903450	54.841209	40.671429	128.320541	198.278229	115.085129	1.559198	0.000000	4.021435	3.611005	0.490811	0.368747	3.094514	4.493677	2.208036	2.101543	1.812268	1.739107	1.609289	2.108296	2.297275	2.061019	0.192901	0.000000	290013.000000		1
102.071754	12.205438	0.925122	0.169606	93.529793	7070.578125	0.000000	7.690845	3.802250	17.688326	1.103979	0.000000	0.000000	5.186849	0.263299	3620.154297	2.008906	1.086553	0.000000	0.000000	1.970950	3.849455	0.000000	0.885974	0.580041	1.247687	0.042961	0.000000	0.000000	0.714904	0.000000	3.558727	290028.000000		0
5315.360352	3166.401367	3.620309	2.254213	605.125122	18074.523438	64.925034	61.147457	26.063761	61.357151	25.810894	58.072968	73.124695	76.510643	1.292235	0.000000	3.725533	3.500566	0.558746	0.352995	2.781845	4.257067	1.812412	1.786378	1.416037	1.787865	1.411803	1.763974	1.864064	1.883722	0.111342	0.000000	290870.000000		1
27403.144531	9172.618164	3.638812	1.754647	1748.560059	49762.898438	246.477066	178.169174	153.591782	62.680073	45.870613	245.107895	345.283142	176.352844	0.856056	0.000000	4.437800	3.962493	0.560960	0.244190	3.242681	4.696906	2.391777	2.250833	2.186368	1.797130	1.661535	2.389357	2.538175	2.246382	0.000000	0.000000	291079.000000		1
104.276627	19.458391	2.100026	0.465645	69.550644	5195.973145	0.000000	2.861710	0.000000	0.000000	1.443190	0.000000	10.321274	8.378518	6.101871	20981.396484	2.018187	1.289107	0.322225	0.000000	1.842301	3.715667	0.000000	0.456626	0.000000	0.000000	0.159323	0.000000	1.013733	0.923167	0.785463	4.321835	291095.000000		0
14312.689453	4749.235352	2.204873	2.016765	1211.514648	38739.617188	166.540390	123.244705	99.925468	69.766502	36.018070	168.094604	209.040482	138.971771	2.096447	0.000000	4.155721	3.676624	0.343384	0.304655	3.083329	4.588155	2.221519	2.090768	1.999676	1.843647	1.556520	2.225554	2.320230	2.142927	0.321484	0.000000	291724.000000		1
12524.071289	5233.708984	3.157748	3.623393	1191.741699	46704.687500	159.370697	120.207222	163.145203	53.009468	58.402927	270.770752	399.843719	262.352173	1.555678	99998.000000	4.097745	3.718810	0.499378	0.559115	3.076182	4.669361	2.202409	2.079931	2.212574	1.724353	1.766435	2.432602	2.601890	2.418885	0.191920	4.999991	291801.000000		1
12745.258789	2558.633545	3.638812	3.490792	842.773438	22062.136719	98.368179	82.113792	65.020630	51.442928	24.370787	77.802727	100.977028	78.141937	0.980443	0.000000	4.105349	3.408008	0.560960	0.542924	2.925711	4.343647	1.992855	1.914416	1.813051	1.711326	1.386870	1.890995	2.004223	1.892884	0.000000	0.000000	292046.000000		1
9434.460938	2582.002197	3.080655	4.119875	512.730164	12349.825195	42.731369	53.589211	54.539005	33.572662	20.469858	51.162308	78.095680	95.265938	1.218202	99998.000000	3.974717	3.411957	0.488643	0.614884	2.709889	4.091661	1.630747	1.729077	1.736707	1.525986	1.311115	1.708950	1.892627	1.978938	0.085719	4.999991	292182.000000		1
5052.884766	2527.296631	3.089906	3.256428	500.194763	15108.118164	54.899799	47.804119	49.305901	45.152103	16.593597	49.228806	53.814323	61.252304	0.027170	0.000000	3.703539	3.402656	0.489945	0.512742	2.699139	4.179210	1.739571	1.679465	1.692899	1.654678	1.219941	1.692219	1.730898	1.787122	0.000000	0.000000	292436.000000		1
33680.144531	37065.148438	3.712821	5.485971	5962.535156	99998.000000	755.775024	607.169678	495.362549	283.740967	183.294342	786.741943	1066.023804	690.301086	1.157926	0.000000	4.527374	4.568966	0.569704	0.739254	3.775431	4.999991	2.878392	2.783310	2.694923	2.452922	2.263149	2.895832	3.027767	2.839039	0.063681	0.000000	292533.000000		1
8523.065430	2246.013428	2.507080	2.473158	450.173431	16545.919922	37.205307	46.703224	48.109409	43.135338	19.760597	50.687412	59.173862	65.668213	0.232911	0.000000	3.930596	3.351412	0.399168	0.393252	2.653380	4.218691	1.570605	1.669347	1.682230	1.634833	1.295800	1.704900	1.772130	1.817355	0.000000	0.000000	293226.000000		1
15531.512695	5249.275879	4.070535	2.337474	900.642883	26234.814453	101.932983	91.929337	59.328049	50.940281	25.598116	83.893112	133.319275	124.549126	0.377262	0.000000	4.191214	3.720099	0.609652	0.368747	2.954553	4.418878	2.008315	1.963454	1.773260	1.707061	1.408208	1.923726	2.124893	2.095341	0.000000	0.000000	293981.000000		1
16783.501953	4368.264160	2.269632	2.682853	1165.067383	33452.390625	138.136078	117.459610	96.206482	41.803162	37.572273	160.989670	198.959747	135.487152	0.649312	99998.000000	4.224883	3.640309	0.355955	0.428597	3.066351	4.524427	2.140307	2.069889	1.983204	1.621209	1.574867	2.206798	2.298765	2.131898	0.000000	4.999991	294274.000000		1
8406.201172	2328.574219	1.230412	2.133947	263.884766	16476.763672	36.181507	26.217947	41.223419	47.483410	20.568537	49.632774	60.509121	78.817276	0.003909	0.000000	3.924600	3.367090	0.090050	0.329184	2.421414	4.216872	1.558487	1.418599	1.615144	1.676542	1.313203	1.695769	1.781821	1.896621	0.000000	0.000000	294898.000000		1
10008.780273	4154.440430	2.892547	2.158617	1360.311157	37799.035156	150.147247	138.799088	99.777451	47.128780	40.844120	155.448181	215.753784	122.199318	2.335148	99998.000000	4.000381	3.618513	0.461280	0.334176	3.133638	4.577481	2.176517	2.142387	1.999032	1.673286	1.611130	2.191586	2.333958	2.087069	0.368314	4.999991	295114.000000		1
8231.099609	1344.377441	2.429986	2.130863	307.001617	13709.451172	47.073273	27.963343	43.385120	25.493269	19.103762	53.123566	74.867012	57.912613	0.238279	99998.000000	3.915458	3.128521	0.385604	0.328556	2.487141	4.137020	1.672774	1.446589	1.637341	1.406425	1.281119	1.725287	1.874290	1.762773	0.000000	4.999991	295966.000000		1
6696.850586	3550.573730	3.922516	2.581089	452.686676	16865.183594	39.314587	47.236710	35.157707	42.111538	21.728024	55.050903	86.070229	68.958565	0.927824	0.000000	3.825871	3.550298	0.593565	0.411803	2.655798	4.226991	1.594554	1.674280	1.546021	1.624401	1.337020	1.740764	1.934853	1.838588	0.000000	0.000000	296888.000000		1
15827.946289	7478.516602	2.824705	2.417651	1157.706421	39076.898438	121.644241	117.558289	127.154884	92.839035	48.559635	140.291611	212.636124	122.054382	0.617143	0.000000	4.199425	3.873816	0.450973	0.383394	3.063598	4.591920	2.085092	2.070253	2.104333	1.967731	1.686275	2.147032	2.327637	2.086553	0.000000	0.000000	297647.000000		1
12513.552734	2024.465210	3.040566	3.204005	602.766052	17937.109375	70.710129	61.267723	74.854675	69.041824	23.861971	78.114189	131.897675	86.532791	1.072604	0.000000	4.097381	3.306310	0.482955	0.505693	2.780149	4.253752	1.849482	1.787232	1.874219	1.839112	1.377706	1.892730	2.120237	1.937181	0.030440	0.000000	298347.000000		1
6684.256836	1543.562378	5.048080	3.410615	444.345154	11727.877930	47.853458	41.747654	29.067322	42.623436	19.032835	34.907921	52.553074	78.385559	0.060383	0.000000	3.825053	3.188524	0.703126	0.532833	2.647720	4.069220	1.679913	1.620632	1.463405	1.629648	1.279503	1.542924	1.720598	1.894236	0.000000	0.000000	298797.000000		1
15701.086914	7193.332520	3.410615	4.446751	1105.677612	36928.085938	156.200623	112.004478	124.472031	45.741096	38.512814	150.575882	218.627823	146.261734	0.863338	0.000000	4.195930	3.856930	0.532833	0.648043	3.043628	4.567357	2.193683	2.049235	2.095072	1.660307	1.585605	2.177755	2.339705	2.165131	0.000000	0.000000	299339.000000		1
6420.047852	3019.424316	1.544953	2.325139	626.029785	19053.099609	73.636597	68.360321	46.009380	52.519154	30.149714	92.546082	133.380951	79.110237	0.344584	0.000000	3.807538	3.479924	0.188915	0.366449	2.796595	4.279965	1.867094	1.834804	1.662846	1.720318	1.479283	1.966358	2.125094	1.898233	0.000000	0.000000	299614.000000		1
8215.391602	2542.178711	2.297385	1.760815	652.839844	15209.671875	85.323967	66.426819	39.191235	47.153450	23.387075	78.095680	119.164917	81.879433	1.057005	0.000000	3.914628	3.405206	0.361234	0.245714	2.814807	4.182120	1.931071	1.822343	1.593189	1.673514	1.368976	1.892627	2.076149	1.913175	0.024077	0.000000	300008.000000		1
17579.599609	7391.894531	1.985928	1.474027	1643.574219	40356.351562	195.968521	167.095474	134.784058	98.291092	40.116356	154.338043	228.113403	67.083656	2.678875	0.000000	4.245009	3.868756	0.297963	0.168505	3.215789	4.605912	2.292186	2.222965	2.129638	1.992514	1.603321	2.188473	2.358151	1.826617	0.427952	0.000000	300047.000000		1
11829.924805	3366.677979	3.962604	1.856411	854.470093	23086.353516	94.482674	84.195320	58.868572	61.791958	34.352848	87.898888	125.505081	78.345467	0.700916	0.000000	4.072982	3.527202	0.597981	0.268674	2.931697	4.363355	1.975352	1.925288	1.769884	1.790932	1.535963	1.943983	2.098661	1.894014	0.000000	0.000000	301031.000000		1
11733.234375	4061.064941	2.380646	3.971855	1163.519287	30957.755859	156.222198	120.207222	121.912529	25.835564	37.303989	153.101456	185.067505	100.946190	1.442672	99998.000000	4.069418	3.608640	0.376695	0.598993	3.065773	4.490769	2.193743	2.079931	2.086048	1.412218	1.571755	2.184979	2.267330	2.004090	0.159167	4.999991	301503.000000		1
16341.404297	5769.946777	2.053770	0.851112	1062.998657	32013.968750	101.541351	109.133514	93.017899	61.890636	57.921864	148.710220	228.381699	135.487152	1.439392	0.000000	4.213289	3.761172	0.312552	0.000000	3.026533	4.505340	2.006643	2.037958	1.968567	1.791625	1.762843	2.172341	2.358661	2.131898	0.158179	0.000000	302346.000000		1
9010.474609	2409.852295	3.299600	1.819406	460.087646	17702.667969	60.302513	45.435806	35.574009	49.367573	14.243790	76.057335	77.189064	74.867012	0.235061	0.000000	3.954748	3.381990	0.518461	0.259930	2.662841	4.248039	1.780335	1.657398	1.551133	1.693442	1.153626	1.881141	1.887556	1.874290	0.000000	0.000000	302760.000000		1
9502.130859	2335.827148	2.837040	2.207957	392.683289	18608.976562	44.612450	39.511944	27.278753	35.163872	19.008165	60.715733	58.526279	42.971901	2.407550	0.000000	3.977821	3.368441	0.452865	0.343991	2.594042	4.269722	1.649456	1.596728	1.435825	1.546097	1.278940	1.783301	1.767351	1.633185	0.381575	0.000000	303358.000000		1
8675.575195	1744.070068	3.250261	4.422081	526.292419	16796.630859	45.947708	53.311676	75.708870	64.718422	16.414742	43.613316	76.797432	41.272758	0.302579	0.000000	3.938298	3.241564	0.511918	0.645627	2.721227	4.225222	1.662264	1.726822	1.879147	1.811028	1.215234	1.639619	1.885347	1.615664	0.000000	0.000000	304631.000000		1
5399.367676	1620.393677	2.029100	1.998263	256.795258	8682.994141	22.246092	27.658052	22.480455	14.006341	11.687370	21.311718	52.602417	38.963039	1.195770	99998.000000	3.732343	3.209620	0.307303	0.300653	2.409587	3.938669	1.347254	1.441822	1.351805	1.146325	1.067717	1.328618	1.721006	1.590653	0.077648	4.999991	304751.000000		1
17230.189453	8454.590820	3.737491	2.368311	1782.894409	45606.253906	202.444366	177.885468	153.434509	96.311325	52.309460	217.169220	338.653107	200.116150	2.041974	0.000000	4.236290	3.927093	0.572580	0.374439	3.251126	4.659024	2.306306	2.250140	2.185923	1.983677	1.718580	2.336798	2.529755	2.301282	0.310050	0.000000	305485.000000		1
10641.985352	1670.698730	1.649800	2.852458	546.857910	15527.463867	67.139160	54.514332	63.025452	38.158184	16.790958	57.502476	104.433899	44.523022	0.123131	0.000000	4.027023	3.222898	0.217431	0.455219	2.737875	4.191101	1.826976	1.736511	1.799516	1.581588	1.225075	1.759687	2.018842	1.648585	0.000000	0.000000	306037.000000		1
106.025108	18.172472	0.000000	0.000000	0.000000	3677.114746	4.258643	0.000000	0.000000	0.000000	1.165653	0.000000	2.241878	27.802988	0.518838	0.000000	2.025409	1.259414	0.000000	0.000000	0.000000	3.565507	0.629271	0.000000	0.000000	0.000000	0.066569	0.000000	0.350612	1.444091	0.000000	0.000000	306572.000000		0
17908.353516	9472.943359	4.397411	6.734885	3084.666992	92187.015625	427.319855	313.776581	261.454803	90.378212	101.825050	460.019806	544.335388	302.138550	0.997096	99998.000000	4.253056	3.976485	0.643197	0.828330	3.489208	4.964670	2.630753	2.496620	2.417397	1.956064	2.007855	2.662776	2.735867	2.480206	0.000000	4.999991	306588.000000		1
6988.307129	1899.071167	3.426034	2.380646	357.602692	11477.274414	34.864750	33.911877	31.848854	31.734755	9.559590	35.336563	41.824749	80.346809	1.097942	0.000000	3.844372	3.278541	0.534792	0.376695	2.553401	4.059839	1.542387	1.530352	1.503094	1.501535	0.980439	1.548224	1.621433	1.904969	0.040579	0.000000	307360.000000		1
10892.980469	3379.389160	0.823358	2.747611	665.806946	21844.162109	86.785660	66.960304	33.486320	33.298210	22.437283	95.361534	113.857803	138.071320	1.584508	0.000000	4.037147	3.528838	0.000000	0.438955	2.823348	4.339335	1.938448	1.825817	1.524867	1.522421	1.350970	1.979373	2.056363	2.140104	0.199894	0.000000	307475.000000		1
11604.712891	2209.582031	1.548037	1.819406	525.540039	20502.902344	89.588776	52.608582	57.221855	59.380474	32.749306	91.846077	125.421822	56.571186	1.920502	99998.000000	4.064634	3.344310	0.189781	0.259930	2.720606	4.311815	1.952254	1.721057	1.757562	1.773644	1.515202	1.963061	2.098373	1.752595	0.283415	4.999991	307641.000000		1
23954.687500	9188.597656	4.724288	4.163047	1942.181885	66322.484375	250.692535	199.721420	206.641327	98.531624	68.653275	301.145599	418.435608	303.131531	2.477479	99998.000000	4.379391	3.963249	0.674336	0.619411	3.288290	4.821661	2.399141	2.300425	2.315217	1.993576	1.836661	2.478776	2.621629	2.481631	0.394010	4.999991	307834.000000		1
6021.434570	3035.342529	4.045865	3.731324	666.075256	15783.407227	67.207001	66.701271	35.524670	56.876476	22.421864	72.363014	84.775063	86.236755	0.252367	0.000000	3.779700	3.482208	0.607011	0.571863	2.823523	4.198201	1.827415	1.824134	1.550530	1.754933	1.350672	1.859517	1.928268	1.935692	0.000000	0.000000	308477.000000		1
18980.347656	14346.894531	2.451572	2.892547	1987.685547	54672.003906	275.285370	201.312637	170.715775	115.149887	51.100636	261.652161	365.305847	207.011383	2.592577	0.000000	4.278304	4.156758	0.389445	0.461280	3.298348	4.737765	2.439783	2.303871	2.232274	2.061264	1.708426	2.417724	2.562657	2.315994	0.413732	0.000000	308952.000000		1
11048.250000	5716.856934	3.003561	3.225591	952.434326	33771.066406	116.445061	96.166389	96.786224	69.899109	41.707565	205.111801	241.910049	174.693802	0.224534	99998.000000	4.043293	3.757157	0.477637	0.508609	2.978835	4.528545	2.066121	1.983023	1.985813	1.844472	1.620215	2.311991	2.383654	2.242277	0.000000	4.999991	310130.000000		1
24876.220703	10124.919922	2.152450	2.448488	2113.239990	69296.382812	239.032928	215.800034	175.304382	107.156837	79.406273	282.674011	339.547394	243.797302	1.521848	0.000000	4.395784	4.005392	0.332933	0.388898	3.324949	4.840711	2.378458	2.334052	2.243793	2.030020	1.899855	2.451286	2.530900	2.387029	0.182371	0.000000	310307.000000		1
14916.673828	3127.842285	2.479326	2.235711	1313.012817	32302.523438	140.673996	132.850555	108.769630	53.882168	34.340515	149.240616	190.464035	147.840607	0.408791	0.000000	4.173672	3.495245	0.394334	0.349416	3.118269	4.509236	2.148214	2.123363	2.036508	1.731445	1.535807	2.173887	2.279813	2.169794	0.000000	0.000000	310360.000000		1
9304.422852	4320.182129	2.960389	4.437500	1005.934082	22953.449219	128.829361	102.321533	64.379211	55.624481	30.285398	88.463211	133.451874	81.361366	2.387900	0.000000	3.968689	3.635502	0.471349	0.647138	3.002569	4.360848	2.110015	2.009967	1.808746	1.745266	1.481233	1.946763	2.125325	1.910418	0.378016	0.000000	310733.000000		1
7227.645508	1790.853516	3.182418	3.678900	597.699524	15658.065430	61.856716	58.742138	54.625347	57.431549	15.989185	57.286613	91.081306	81.228760	0.037711	0.000000	3.858997	3.253060	0.502757	0.565718	2.776483	4.194738	1.791387	1.768950	1.737394	1.759151	1.203826	1.758053	1.959429	1.909710	0.000000	0.000000	311546.000000		1
7831.715820	3296.948486	2.494745	2.550252	704.227234	17681.742188	76.609322	70.851982	44.319492	53.422691	26.908705	76.476723	105.466949	65.964256	0.179835	0.000000	3.893857	3.518112	0.397026	0.406583	2.847713	4.247525	1.884282	1.850352	1.646595	1.727726	1.429893	1.883529	2.023116	1.819309	0.000000	0.000000	312014.000000		1
8399.811523	3293.507080	3.879343	4.514594	602.821594	15565.889648	68.215385	58.316582	42.900974	83.094421	23.174297	78.786438	114.264854	66.830788	0.546375	0.000000	3.924269	3.517659	0.588758	0.654619	2.780189	4.192174	1.833882	1.765792	1.632467	1.919572	1.365007	1.896451	2.057913	1.824977	0.000000	0.000000	312056.000000		1
6121.631348	2910.787354	2.664350	0.336128	641.904907	12766.943359	67.438286	67.281013	18.083044	77.876740	21.755777	34.013638	56.642113	65.541786	0.263103	99998.000000	3.786867	3.464010	0.425591	0.000000	2.807471	4.106087	1.828907	1.827893	1.257272	1.891408	1.337575	1.531653	1.753139	1.816518	0.000000	4.999991	312117.000000		1
8084.206055	3598.399414	2.726025	2.201789	471.297058	11051.999023	42.324314	44.831394	34.272671	28.456741	17.555725	43.215515	54.172039	74.077576	1.716655	0.000000	3.907637	3.556109	0.435530	0.342776	2.673295	4.043441	1.626590	1.651582	1.534948	1.454185	1.244419	1.635640	1.733775	1.869687	0.234683	0.000000	312843.000000		1
13672.702148	2917.297119	1.908834	2.556419	595.217102	16763.759766	47.884296	59.910877	69.677078	41.682896	25.428511	53.379517	75.018112	57.357540	1.313249	99998.000000	4.135854	3.464981	0.280768	0.407632	2.774675	4.224371	1.680193	1.777506	1.843090	1.619958	1.405321	1.727375	1.875166	1.758590	0.118347	4.999991	312898.000000		1
9203.332031	2810.442383	1.794736	3.515462	380.484009	16002.479492	45.454308	40.452484	43.033573	52.852200	18.474678	58.887074	82.366661	56.642113	0.728836	0.000000	3.963945	3.448775	0.254001	0.545982	2.580336	4.204187	1.657575	1.606945	1.633807	1.723063	1.266577	1.770020	1.915751	1.753139	0.000000	0.000000	313422.000000		1
6125.319824	2354.588623	3.049818	4.770544	651.593994	18793.207031	74.241013	64.462479	59.306465	56.478676	32.302162	92.555336	114.622566	102.528145	0.112886	99998.000000	3.787129	3.371915	0.484274	0.678568	2.813977	4.274001	1.870644	1.809307	1.773102	1.751884	1.509232	1.966401	2.059270	2.010843	0.000000	4.999991	313512.000000		1
15596.779297	2178.408447	3.657314	4.255559	923.894287	21562.769531	89.095383	92.142113	62.775669	48.889595	27.938673	80.097031	118.480324	67.484535	1.761122	0.000000	4.193035	3.338139	0.563162	0.628957	2.965622	4.333704	1.949855	1.964458	1.797791	1.689216	1.446206	1.903616	2.073646	1.829204	0.245789	0.000000	314261.000000		1
7679.335938	3840.784180	3.040566	3.200921	808.284912	24558.779297	102.059418	81.623482	63.531185	22.125826	24.302944	95.907356	120.598854	79.381599	0.418808	0.000000	3.885324	3.584420	0.482955	0.505275	2.907564	4.390207	2.008853	1.911815	1.802987	1.344900	1.385659	1.981852	2.081343	1.899720	0.000000	0.000000	314407.000000		1
7805.831055	1688.655396	3.614142	2.485493	211.988541	8831.543945	40.418564	18.764551	47.008514	64.542648	16.454830	33.199532	37.411919	52.423557	1.275215	99998.000000	3.892419	3.227541	0.558005	0.395413	2.326312	3.946037	1.606581	1.273338	1.672176	1.809847	1.216293	1.521132	1.573010	1.719527	0.105583	4.999991	314460.000000		1
6789.381348	2785.245117	2.466991	3.481541	298.922211	14137.048828	39.326920	29.927685	69.035660	45.284702	13.793564	40.575836	53.157490	57.018330	0.106244	0.000000	3.831830	3.444863	0.392168	0.541772	2.475558	4.150359	1.594690	1.476073	1.839074	1.655951	1.139676	1.608267	1.725564	1.756014	0.000000	0.000000	315547.000000		1
22168.421875	9737.404297	3.274930	2.812370	2076.454102	51209.414062	244.133423	212.367844	164.572968	57.758427	54.659271	250.125137	323.394775	146.459091	2.243495	99998.000000	4.345735	3.988443	0.515202	0.449072	3.317322	4.709350	2.387627	2.327089	2.216358	1.761615	1.737664	2.398157	2.509733	2.165716	0.350925	4.999991	315717.000000		1
103.484108	18.397585	0.400886	2.451572	0.000000	3547.344971	0.000000	0.000000	0.000000	4.391244	0.000000	0.000000	0.000000	8.165740	0.208583	73065.132812	2.014874	1.264761	0.000000	0.389445	0.000000	3.549903	0.000000	0.000000	0.000000	0.642588	0.000000	0.000000	0.000000	0.911996	0.000000	4.863710	315734.000000		0
10202.500000	2859.208740	1.230412	3.567886	594.273438	18987.646484	71.502647	59.306465	50.305031	73.389900	23.106455	76.495224	85.752609	62.103416	0.475051	0.000000	4.008707	3.456246	0.090050	0.552411	2.773986	4.278471	1.854322	1.773102	1.701611	1.865636	1.363733	1.883634	1.933247	1.793115	0.000000	0.000000	315777.000000		1
6773.802246	1889.314209	3.219423	3.373610	578.330505	18292.103516	63.225895	58.714386	73.837044	57.400715	23.325399	52.549992	80.285141	83.119095	0.529600	99998.000000	3.830832	3.276304	0.507778	0.528095	2.762176	4.262264	1.800895	1.768744	1.868274	1.758917	1.367829	1.720573	1.904635	1.919701	0.000000	4.999991	316639.000000		1
8368.514648	2842.346680	3.953353	1.301338	385.171295	10296.243164	46.006298	39.709305	52.223114	32.869572	21.731108	38.216774	58.227154	86.023979	1.802511	99998.000000	3.922648	3.453677	0.596966	0.114390	2.585654	4.012679	1.662817	1.598892	1.717863	1.516794	1.337082	1.582254	1.765126	1.934620	0.255878	4.999991	318644.000000		1
8668.925781	2802.168701	4.773628	2.917217	367.094421	16104.027344	70.959915	39.582870	22.637726	16.368484	19.726677	67.515373	65.187157	91.454437	1.603114	99998.000000	3.937965	3.447494	0.678849	0.464969	2.564778	4.206934	1.851013	1.597507	1.354833	1.214008	1.295054	1.829403	1.814162	1.961205	0.204964	4.999991	318936.000000		1
6243.608887	2398.667725	3.086823	3.216340	404.034546	11859.337891	43.483799	38.762596	63.531185	57.314369	22.101156	46.703224	66.525497	64.200356	2.842184	99998.000000	3.795436	3.379970	0.489512	0.507362	2.606419	4.074060	1.638327	1.588413	1.802987	1.758263	1.344415	1.669347	1.822988	1.807537	0.453652	4.999991	319325.000000		1
8553.045898	1496.732666	4.748958	3.012813	448.020996	14196.494141	46.579872	46.401016	47.871960	32.271324	29.492878	66.167786	107.949356	112.463951	0.736731	99998.000000	3.932121	3.175144	0.676598	0.478972	2.651298	4.152181	1.668198	1.666528	1.680081	1.508817	1.469717	1.820647	2.033220	2.051013	0.000000	4.999991	320448.000000		1
8591.623047	3781.499512	3.660398	4.159964	862.173279	22823.767578	79.079399	91.112144	63.839561	24.151842	23.538177	96.619705	106.774452	124.083481	0.874965	0.000000	3.934075	3.577664	0.563528	0.619090	2.935595	4.358387	1.898063	1.959576	1.805090	1.382950	1.371773	1.985066	2.028467	2.093714	0.000000	0.000000	322708.000000		1
12785.923828	5191.671387	2.300469	2.914133	729.150024	21589.386719	91.886162	73.103111	72.640549	39.848072	25.252737	92.129776	104.406143	99.635597	1.289029	99998.000000	4.106732	3.715307	0.361816	0.464509	2.862817	4.334240	1.963250	1.863936	1.861179	1.600407	1.402308	1.964400	2.018726	1.998415	0.110263	4.999991	323114.000000		1
7817.833008	1883.026489	2.645848	3.330438	514.867188	21184.718750	60.083565	48.951267	53.034138	80.642853	20.472942	79.137985	125.369400	120.919563	0.777534	0.000000	3.893086	3.274856	0.422565	0.522501	2.711695	4.326023	1.778756	1.689764	1.724555	1.906566	1.311180	1.898385	2.098191	2.082497	0.000000	0.000000	323210.000000		1
13046.721680	2445.423340	4.058200	2.756862	690.578613	18595.771484	70.068710	70.953743	83.859192	37.270065	21.024931	75.881561	111.396980	69.738754	1.027653	0.000000	4.115501	3.388354	0.608333	0.440415	2.839213	4.269414	1.845524	1.850975	1.923551	1.571360	1.322735	1.880136	2.046873	1.843474	0.011846	0.000000	323334.000000		1
20547.642578	9637.176758	1.600460	2.377563	2049.782715	52188.097656	303.045166	209.367355	160.042953	68.989403	46.764896	244.081009	311.426788	229.846466	0.330021	0.000000	4.312762	3.983950	0.204245	0.376132	3.311708	4.717571	2.481507	2.320909	2.204237	1.838782	1.669920	2.387534	2.493356	2.361438	0.000000	0.000000	323438.000000		1
13016.578125	4186.123047	4.221638	2.775365	936.500610	29158.136719	115.464432	95.275192	68.742706	49.848637	27.503866	113.500092	151.118622	108.538353	1.791332	99998.000000	4.114497	3.621812	0.625481	0.443320	2.971508	4.464760	2.062448	1.978980	1.837227	1.697653	1.439394	2.054996	2.179318	2.035583	0.253176	4.999991	323646.000000		1
101.121964	8.893502	0.000000	0.000000	0.000000	4224.444336	0.000000	0.000000	0.000000	0.000000	0.000000	0.000000	0.000000	0.000000	0.476345	0.000000	2.004845	0.949073	0.000000	0.000000	0.000000	3.625770	0.000000	0.000000	0.000000	0.000000	0.000000	0.000000	0.000000	0.000000	0.000000	0.000000	323661.000000		0
20089.568359	4781.978516	1.369180	2.710606	1545.286133	39156.847656	217.508423	155.577698	107.175339	54.064106	36.644066	176.932602	229.090958	130.947876	2.014674	0.000000	4.302970	3.679608	0.136461	0.433066	3.189009	4.592808	2.337476	2.191947	2.030095	1.732909	1.564004	2.247808	2.360008	2.117099	0.304205	0.000000	324515.000000		1
14464.936523	3984.045410	2.997394	3.429117	812.947571	25708.046875	84.633209	82.203224	63.034702	47.865791	33.060764	116.827446	137.596420	47.449490	0.273787	0.000000	4.160316	3.600324	0.476744	0.535182	2.910063	4.410069	1.927541	1.914889	1.799580	1.680025	1.519313	2.067545	2.138607	1.676232	0.000000	0.000000	325814.000000		1
20133.218750	4766.562500	3.330438	3.018980	893.892578	24432.126953	105.334351	90.298035	80.171043	66.072189	42.703613	114.456047	138.879257	117.626129	0.137886	99998.000000	4.303913	3.678205	0.522501	0.479860	2.951285	4.387961	2.022570	1.955678	1.904018	1.820019	1.630465	2.058639	2.142637	2.070504	0.000000	4.999991	326547.000000		1
134.928986	14.336302	2.898715	2.192538	37.646282	4816.398926	0.000000	2.195622	21.219206	20.198488	7.441061	3.981107	3.527797	13.923080	1.087347	20981.396484	2.130105	1.156437	0.462205	0.340947	1.575722	3.682723	0.000000	0.341558	1.326729	1.305319	0.871635	0.600004	0.547504	1.143735	0.036368	4.321835	326565.000000		0
24734.630859	11388.398438	2.864793	4.625608	4039.457275	99998.000000	536.786377	416.372559	343.275635	125.736366	117.586044	529.422424	705.540894	325.069244	3.015450	0.000000	4.393305	4.056463	0.457093	0.665169	3.606323	4.999991	2.729801	2.619482	2.535643	2.099461	2.070356	2.723802	2.848522	2.511976	0.479352	0.000000	326646.000000		1
6794.457031	1793.107788	4.311067	2.451572	379.343048	19711.294922	45.886032	35.314976	15.335433	41.562630	32.826401	62.914436	84.984756	39.249828	2.797950	7238.985352	3.832155	3.253606	0.634585	0.389445	2.579032	4.294715	1.661680	1.547959	1.185696	1.618703	1.516223	1.798750	1.929341	1.593838	0.446840	3.859678	327113.000000		1
9184.666016	973.779968	3.601807	2.837040	707.375732	19891.027344	62.985363	73.605759	60.046562	47.088692	22.576052	52.984798	70.929077	85.579918	1.799160	99998.000000	3.963063	2.988461	0.556520	0.452865	2.849650	4.298657	1.799240	1.866912	1.778488	1.672917	1.353648	1.724151	1.850824	1.932372	0.255070	4.999991	327306.000000		1
7766.105957	1431.052124	2.858626	2.741444	263.135437	14129.628906	35.848461	27.297255	62.525887	34.180161	29.539133	61.295475	86.511208	69.624657	1.770066	0.000000	3.890203	3.155655	0.456157	0.437979	2.420179	4.150131	1.554471	1.436119	1.796060	1.533774	1.470398	1.787428	1.937072	1.842763	0.247989	0.000000	327428.000000		1
7210.962402	1761.141724	3.731324	2.806202	288.995667	12597.103516	54.267635	28.540003	38.494312	44.038872	14.903709	36.829090	51.856152	82.341995	0.370015	99998.000000	3.857993	3.245794	0.571863	0.448119	2.460891	4.100271	1.734541	1.455454	1.585397	1.643836	1.173294	1.566191	1.714800	1.915621	0.000000	4.999991	327856.000000		1
11222.794922	2395.719727	2.633513	3.737491	956.529480	27652.027344	134.370834	98.756737	70.962997	55.223595	23.057116	109.343208	158.501083	67.620224	0.912983	99998.000000	4.050101	3.379436	0.420535	0.572580	2.980698	4.441727	2.128305	1.994567	1.851032	1.742125	1.362805	2.038792	2.200032	1.830077	0.000000	4.999991	328520.000000		1
7886.637207	3188.737061	3.447620	3.102241	824.924805	24288.771484	106.928642	83.982544	55.063240	63.302990	27.997265	98.275673	145.244095	83.020416	1.225820	99998.000000	3.896892	3.503619	0.537519	0.491676	2.916414	4.385406	2.029094	1.924189	1.740862	1.801424	1.447116	1.992446	2.162098	1.919185	0.088427	4.999991	328850.000000		1
8980.750977	4542.211426	2.318972	3.123827	803.181335	29876.306641	120.882561	82.792221	76.112839	70.673126	37.288570	170.549255	269.352234	130.426727	2.044281	0.000000	3.953313	3.657267	0.365295	0.494687	2.904814	4.475327	2.082364	1.917989	1.881458	1.849254	1.571576	2.231850	2.430321	2.115367	0.310541	0.000000	328892.000000		1
6471.210449	2928.685303	2.411484	3.120744	677.534424	23548.519531	62.670822	69.223770	56.842556	75.955566	21.206871	70.472679	86.242920	91.596291	0.038002	99998.000000	3.810986	3.466673	0.382284	0.494258	2.830931	4.371964	1.797065	1.840255	1.754674	1.880560	1.326477	1.848021	1.935723	1.961878	0.000000	4.999991	329565.000000		1
12158.238281	5791.671387	2.861710	3.715905	745.438354	28621.064453	92.126694	73.053772	75.193886	50.832348	33.788525	126.272934	160.502441	89.314323	1.144886	0.000000	4.084871	3.762804	0.456626	0.570065	2.872412	4.456686	1.964386	1.863643	1.876183	1.706140	1.528769	2.101310	2.205482	1.950921	0.058762	0.000000	330037.000000		1
7661.900391	3205.333740	2.525582	4.301816	600.249756	16784.414062	75.724289	61.310894	34.315845	48.729240	26.110016	68.499092	88.583481	93.369438	1.854642	99998.000000	3.884336	3.505873	0.402361	0.633652	2.778332	4.224906	1.879235	1.787538	1.535495	1.687790	1.416807	1.835685	1.947353	1.970205	0.268260	4.999991	330224.000000		1
10482.655273	5028.819336	2.824705	2.485493	642.355103	24542.363281	87.235886	67.197754	67.771324	57.758427	26.233366	112.920349	153.150803	66.963387	0.934124	0.000000	4.020471	3.701466	0.450973	0.395413	2.807775	4.389916	1.940695	1.827355	1.831046	1.761615	1.418854	2.052772	2.185119	1.825837	0.000000	0.000000	330383.000000		1
16406.050781	6729.676758	1.474027	3.897846	1329.128418	36512.304688	168.140854	137.294220	88.854851	46.897499	39.289917	153.755219	209.959442	128.743011	0.596248	0.000000	4.215004	3.827994	0.168505	0.590825	3.123567	4.562439	2.225673	2.137652	1.948681	1.671150	1.594281	2.186830	2.322135	2.109724	0.000000	0.000000	330846.000000		1
8752.403320	4766.395996	2.676685	3.490792	956.856384	31145.603516	118.551254	98.550125	101.741791	58.122307	32.992920	122.967163	156.737183	113.666611	1.240394	99998.000000	3.942127	3.678190	0.427597	0.542924	2.980847	4.493397	2.073906	1.993657	2.007499	1.764343	1.518421	2.089789	2.195172	2.055633	0.093560	4.999991	330910.000000		1
18975.728516	4517.082031	3.509295	4.156880	1061.802124	29520.896484	126.621399	109.990791	96.443932	85.706352	30.439585	122.489189	143.193405	117.243744	0.928185	8318.974609	4.278198	3.654858	0.545220	0.618767	3.026044	4.470129	2.102507	2.041356	1.984275	1.933013	1.483439	2.088098	2.155923	2.069090	0.000000	3.920070	330944.000000		1
5971.154297	1492.110107	1.936588	4.721204	337.866760	9163.789062	20.146065	32.857235	34.636555	56.025364	6.842816	30.923733	40.850288	55.528885	1.161721	0.000000	3.776058	3.173801	0.287037	0.674053	2.528745	3.962075	1.304190	1.516631	1.539535	1.748385	0.835235	1.490292	1.611195	1.744519	0.065102	0.000000	332044.000000		1
5592.428223	2713.458740	5.883773	4.496091	643.884644	13083.797852	32.894241	68.409660	56.833305	51.168476	19.739012	50.628822	76.982452	91.028885	2.440275	0.000000	3.747600	3.433523	0.769656	0.652835	2.808808	4.116734	1.517120	1.835117	1.754603	1.709002	1.295325	1.704398	1.886392	1.959179	0.387439	0.000000	332143.000000		1
14683.657227	5817.935547	3.089906	3.419866	1363.462769	38864.781250	188.820404	141.062546	82.502350	71.462563	35.731281	174.067795	218.004913	134.401672	0.342394	0.000000	4.166834	3.764769	0.489945	0.534009	3.134643	4.589556	2.276049	2.149412	1.916466	1.854079	1.553049	2.240718	2.338466	2.128405	0.000000	0.000000	332677.000000		1
23816.542969	5594.531250	4.533096	3.882427	1050.389282	35593.953125	147.726501	104.982803	57.743008	46.157402	32.329918	120.947319	174.561203	60.934677	1.850379	0.000000	4.376879	3.747764	0.656395	0.589103	3.021350	4.551376	2.169458	2.021118	1.761499	1.664241	1.509605	2.082596	2.241948	1.784865	0.267261	0.000000	334082.000000		1
12436.687500	4063.137207	3.148497	2.892547	1153.148682	39110.550781	122.396675	115.708046	125.193626	63.469509	43.098331	164.354019	212.629959	132.508255	0.563121	0.000000	4.094705	3.608861	0.498103	0.461280	3.061885	4.592294	2.087770	2.063364	2.097582	1.802565	1.634460	2.215780	2.327625	2.122243	0.000000	0.000000	334137.000000		1
12046.181641	4181.892090	1.711475	1.911918	1087.850464	32850.628906	151.766205	110.181984	86.492706	120.790047	29.073488	159.025330	193.353500	124.527534	0.316534	0.000000	4.080849	3.621373	0.233371	0.281469	3.036569	4.516544	2.181175	2.042111	1.936980	2.082031	1.463497	2.201466	2.286352	2.095265	0.000000	0.000000	334776.000000		1
11452.478516	4454.405273	2.618094	4.748958	1525.485474	51705.804688	191.361404	155.713394	158.288315	105.537872	54.736362	248.913223	320.789001	210.304810	1.905538	99998.000000	4.058899	3.648790	0.417985	0.676598	3.183408	4.713539	2.281854	2.192326	2.199449	2.023408	1.738276	2.396048	2.506219	2.322849	0.280018	4.999991	334904.000000		1
8147.028320	2209.955322	2.164785	4.141461	594.384460	18038.585938	65.409180	61.144371	86.838081	47.212040	19.541653	42.376740	74.185501	27.725895	1.189368	99998.000000	3.910999	3.344383	0.335415	0.617154	2.774067	4.256203	1.815639	1.786356	1.938710	1.674053	1.290961	1.627128	1.870319	1.442886	0.075316	4.999991	335789.000000		1
10525.401367	1384.580200	2.059937	3.244093	438.183868	14932.523438	53.882168	47.162701	62.013985	45.186024	14.222203	56.682201	80.368401	60.274757	0.205922	16765.156250	4.022239	3.141318	0.313854	0.511093	2.641656	4.174133	1.731445	1.673599	1.792490	1.655004	1.152967	1.753447	1.905085	1.780136	0.000000	4.224408	336190.000000		1
8103.889648	3126.208008	2.417651	3.108409	846.279663	14540.414062	82.493095	88.028404	41.019894	59.639507	24.672995	50.733669	62.673908	76.310196	0.909101	0.000000	3.908694	3.495018	0.383394	0.492538	2.927514	4.162577	1.916418	1.944623	1.612995	1.775534	1.392222	1.705296	1.797087	1.882583	0.000000	0.000000	336303.000000		1
6059.145996	3366.341797	4.261727	3.484625	390.284149	15256.833984	39.863491	37.581524	50.286530	41.396111	17.743834	50.123089	79.353851	81.567970	0.183231	99998.000000	3.782411	3.527158	0.629586	0.542156	2.591381	4.183465	1.600575	1.574974	1.701452	1.616960	1.249047	1.700038	1.899568	1.911520	0.000000	4.999991	336341.000000		1
20822.761719	7259.293945	3.040566	3.102241	2465.708252	66686.468750	268.248260	249.141418	194.636337	114.002739	68.927727	295.039795	372.102417	245.971344	1.017903	0.000000	4.318538	3.860894	0.482955	0.491676	3.391942	4.824038	2.428537	2.396446	2.289224	2.056915	1.838394	2.469881	2.570662	2.390884	0.007706	0.000000	336438.000000		1
6172.232422	2734.696533	3.512378	3.296517	394.925171	14880.127930	24.383121	39.641460	44.029621	39.450272	16.208132	31.333870	36.906185	69.418045	1.283210	99998.000000	3.790442	3.436909	0.545601	0.518055	2.596515	4.172606	1.387089	1.598150	1.643745	1.596050	1.209733	1.496014	1.567099	1.841472	0.108298	4.999991	337322.000000		1
10290.285156	5516.901367	5.217686	4.687283	1152.232788	30935.298828	120.959656	117.382515	107.085915	60.021893	34.645805	136.190231	177.395157	145.894760	1.636102	0.000000	4.012427	3.741695	0.717478	0.670921	3.061540	4.490454	2.082641	2.069603	2.029732	1.778310	1.539651	2.134146	2.248942	2.164040	0.213810	0.000000	337464.000000		1
15929.561523	11332.884766	3.034399	2.645848	1813.127319	60980.335938	211.862106	182.970551	168.908707	160.237228	66.291130	290.327850	371.075531	205.478760	0.966261	0.000000	4.202204	4.054340	0.482073	0.422565	3.258428	4.785190	2.326053	2.262381	2.227652	2.204763	1.821455	2.462889	2.569462	2.312767	0.000000	0.000000	337678.000000		1
13184.124023	2095.520752	1.763899	2.935719	563.251038	15938.226562	44.220814	58.532444	79.615967	58.856239	29.995527	59.639507	75.970985	74.170082	1.425125	99998.000000	4.120051	3.321292	0.246474	0.467715	2.750702	4.202440	1.645627	1.767397	1.901000	1.769793	1.477057	1.775534	1.880648	1.870229	0.153853	4.999991	337954.000000		1
8689.242188	3137.022705	1.945839	3.062153	1087.628540	19591.017578	112.130905	111.076271	45.380299	77.765724	31.484972	102.182770	136.143982	114.388206	0.018256	0.000000	3.938982	3.496518	0.289107	0.486027	3.036481	4.292057	2.049725	2.045621	1.656867	1.890788	1.498103	2.009378	2.133998	2.058381	0.000000	0.000000	339366.000000		1
8314.241211	3468.987061	2.941887	1.458608	935.550842	21130.789062	99.265549	96.995918	62.957611	65.557205	22.480455	101.371742	120.176384	92.654015	0.389397	0.000000	3.919823	3.540203	0.468626	0.163939	2.971067	4.324916	1.996799	1.986753	1.799048	1.816620	1.351805	2.005917	2.079819	1.966864	0.000000	0.000000	339967.000000		1
9762.531250	4533.006348	3.879343	3.389029	1194.776123	28909.576172	124.653969	121.742920	128.348297	58.301167	41.908009	128.194107	156.037186	115.538437	0.294675	0.000000	3.989563	3.656386	0.588758	0.530075	3.077286	4.461042	2.095706	2.085444	2.108390	1.765677	1.622297	2.107868	2.193228	2.062726	0.000000	0.000000	340744.000000		1
8669.548828	3166.114746	0.937457	2.559503	791.191772	23996.511719	96.237320	76.646324	56.463257	63.969078	21.373394	91.272499	125.434158	100.930771	1.964558	99998.000000	3.937996	3.500527	0.000000	0.408156	2.898282	4.380148	1.983343	1.884491	1.751766	1.805970	1.329873	1.960340	2.098416	2.004024	0.293265	4.999991	340797.000000		1
17872.035156	3566.146484	1.992095	2.985059	704.699036	26508.792969	107.372696	70.198227	101.828140	73.238792	32.810982	115.828308	144.248047	95.423210	1.718657	99998.000000	4.252174	3.552199	0.299310	0.474953	2.848004	4.423390	2.030894	1.846326	2.007868	1.864741	1.516019	2.063815	2.159110	1.979654	0.235189	4.999991	341581.000000		1
126.291435	16.263638	1.572707	0.471812	76.300949	4032.108643	1.856411	5.035745	13.932332	0.000000	0.000000	2.911049	0.000000	13.010294	3.923685	20981.396484	2.101374	1.211218	0.196648	0.000000	1.882530	3.605532	0.268674	0.702064	1.144024	0.000000	0.000000	0.464050	0.000000	1.114287	0.593694	4.321835	341596.000000		0
9836.479492	2909.233154	4.745874	1.692973	910.032898	23337.898438	100.486710	92.191452	61.406490	68.119789	35.188541	102.093338	153.403671	75.545433	0.386009	0.000000	3.992840	3.463778	0.676316	0.228650	2.959057	4.368062	2.002109	1.964691	1.788214	1.833273	1.546401	2.008997	2.185836	1.878208	0.000000	0.000000	341784.000000		1
11230.106445	3839.285645	3.342773	6.173645	857.288635	28673.275391	72.039223	86.631470	64.061592	50.517807	29.156750	103.687630	146.042786	116.429642	2.029815	99998.000000	4.050384	3.584250	0.524107	0.790542	2.933127	4.457477	1.857569	1.937676	1.806598	1.703444	1.464739	2.015727	2.164480	2.066064	0.307456	4.999991	342002.000000		1
7466.539551	3686.976562	3.049818	2.454656	972.083862	25330.917969	123.146027	99.573921	58.640377	36.385033	48.704571	89.342079	137.969559	110.804901	0.932647	0.000000	3.873119	3.566670	0.484274	0.389991	2.987704	4.403651	2.090420	1.998146	1.768197	1.560923	1.687570	1.951056	2.139783	2.044559	0.000000	0.000000	342314.000000		1
6819.244141	2134.736572	3.330438	3.148497	495.618500	15116.255859	46.104977	49.746872	34.272671	53.761902	22.354023	50.089169	77.041046	43.338863	1.139337	0.000000	3.833736	3.329344	0.522501	0.498103	2.695148	4.179444	1.663748	1.696766	1.534948	1.730475	1.349356	1.699744	1.886722	1.636878	0.056652	0.000000	343226.000000		1
9340.555664	3432.867432	1.415436	1.862578	746.810608	25233.146484	99.000351	78.897453	103.511856	42.163960	32.579700	111.779366	153.335831	117.761818	1.578573	0.000000	3.970373	3.535657	0.150890	0.270115	2.873210	4.401971	1.995637	1.897063	2.014990	1.624941	1.512947	2.048362	2.185644	2.071004	0.198265	0.000000	343323.000000		1
11315.073242	5284.239258	5.698749	2.861710	869.756165	25661.175781	77.623871	89.440758	66.880127	48.621307	44.248566	104.150192	140.402618	135.971298	0.069248	0.000000	4.053658	3.722982	0.755780	0.456626	2.939398	4.409276	1.889995	1.951535	1.825297	1.686827	1.645899	2.017660	2.147375	2.133447	0.000000	0.000000	343489.000000		1
8316.902344	2575.464600	1.393850	2.429986	462.061249	13207.723633	50.924862	46.428772	37.051121	47.979893	15.128822	36.758167	56.460175	27.602545	1.055615	0.000000	3.919962	3.410856	0.144216	0.385604	2.664700	4.120828	1.706930	1.666787	1.568801	1.681059	1.179805	1.565354	1.751742	1.440949	0.023505	0.000000	343753.000000		1
16613.466797	9889.957031	3.759078	3.503127	2122.447998	50966.070312	272.139954	216.472290	144.423828	74.595642	66.630341	237.293701	310.921051	240.661133	2.132997	99998.000000	4.220460	3.995194	0.575081	0.544456	3.326837	4.707281	2.434792	2.335402	2.159639	1.872713	1.823672	2.375286	2.492650	2.381406	0.328990	4.999991	344151.000000		1
22328.753906	8169.125977	1.711475	2.371395	2369.908691	69054.640625	325.556458	240.781403	180.438812	145.623398	93.730240	283.136566	397.845459	253.656021	2.398976	0.000000	4.348865	3.912176	0.233371	0.375004	3.374732	4.839193	2.512626	2.381623	2.256330	2.163231	1.971880	2.451996	2.599715	2.404245	0.380026	0.000000	344469.000000		1
8652.230469	3919.746582	3.706654	3.592556	1112.452637	30285.005859	135.625916	111.711517	88.820930	56.398499	37.448925	120.022194	160.604202	98.028969	0.756577	99998.000000	3.937128	3.593258	0.568982	0.555404	3.046282	4.481228	2.132343	2.048098	1.948515	1.751268	1.573439	2.079262	2.205757	1.991354	0.000000	4.999991	344903.000000		1
16147.849609	5555.009766	1.393850	1.400017	888.955566	31990.060547	120.907227	89.906403	79.430946	73.044518	36.064323	135.175690	171.643982	123.833694	0.035725	99998.000000	4.208115	3.744685	0.144216	0.146133	2.948880	4.505015	2.082452	1.953791	1.899990	1.863588	1.557078	2.130898	2.234629	2.092839	0.000000	4.999991	345605.000000		1
10174.274414	2566.056152	3.176251	1.831741	531.778442	16567.562500	48.889595	54.902885	46.798820	40.878040	15.187413	51.834564	68.480583	68.940063	0.680568	0.000000	4.007504	3.409266	0.501915	0.262864	2.725731	4.219259	1.689216	1.739595	1.670235	1.611490	1.181484	1.714619	1.835567	1.838472	0.000000	0.000000	345874.000000		1
6078.924805	2836.253418	3.040566	3.453787	579.807617	14021.627930	59.833782	59.707348	33.665176	60.996353	18.931072	69.063416	76.498306	98.078308	0.424795	0.000000	3.783827	3.452745	0.482955	0.538296	2.763284	4.146799	1.776946	1.776028	1.527181	1.785304	1.277175	1.839248	1.883652	1.991573	0.000000	0.000000	346187.000000		1
17324.542969	4227.398926	3.768329	4.181550	1093.040405	29641.882812	143.807068	110.780228	84.472855	79.211998	37.014114	140.014069	201.892380	118.218208	2.151015	99998.000000	4.238662	3.626073	0.576149	0.621337	3.038636	4.471906	2.157780	2.044462	1.926717	1.898791	1.568367	2.146172	2.305120	2.072684	0.332643	4.999991	346881.000000		1
21371.445312	5232.534180	2.932636	2.722941	1426.765747	31217.347656	154.344208	147.260864	71.262115	53.277756	45.873699	108.621613	155.145981	104.625092	1.136818	99998.000000	4.329834	3.718712	0.467258	0.435038	3.154353	4.494396	2.188490	2.168087	1.852859	1.726546	1.661564	2.035916	2.190741	2.019636	0.055691	4.999991	347380.000000		1
5151.515137	3079.905762	2.047602	2.485493	467.306702	20608.453125	68.243141	47.323055	73.220291	36.690323	28.354979	112.513290	162.223160	89.098465	0.276571	0.000000	3.711935	3.488537	0.311246	0.395413	2.669602	4.314045	1.834059	1.675073	1.864631	1.564552	1.452629	2.051204	2.210113	1.949870	0.000000	0.000000	347413.000000		1
22363.476562	8999.625977	1.958174	1.591209	2269.557617	60811.476562	266.166748	231.083054	203.807373	68.446663	61.347900	262.170227	358.416779	236.495010	0.548195	99998.000000	4.349539	3.954224	0.291851	0.201727	3.355941	4.783986	2.425154	2.363768	2.309220	1.835352	1.787800	2.418583	2.554388	2.373822	0.000000	4.999991	348156.000000		1
14383.393555	4106.855469	2.174036	1.233495	527.670898	21644.414062	55.211258	51.618702	61.036442	33.699097	18.178640	87.750870	127.817886	108.171387	1.766824	99998.000000	4.157861	3.613509	0.337267	0.091138	2.722363	4.335346	1.742028	1.712807	1.785589	1.527618	1.259561	1.943251	2.106592	2.034112	0.247193	4.999991	348246.000000		1
6431.599609	2974.407959	3.749826	3.552467	553.605103	19120.617188	96.228065	59.503822	42.885555	50.946449	17.284355	59.707348	76.649414	61.027191	0.671052	0.000000	3.808319	3.473401	0.574011	0.550530	2.743200	4.281502	1.983302	1.774545	1.632311	1.707114	1.237653	1.776028	1.884509	1.785523	0.000000	0.000000	348439.000000		1
9908.925781	2347.249512	3.759078	2.787700	631.275269	21062.703125	87.929726	65.116226	55.165001	70.673126	23.513508	74.746742	88.472466	69.060326	0.828468	0.000000	3.996027	3.370559	0.575081	0.445246	2.800219	4.323514	1.944136	1.813689	1.741664	1.849254	1.371317	1.873592	1.946808	1.839229	0.000000	0.000000	348486.000000		1
17553.306641	15376.591797	2.133947	2.800035	1860.154419	60895.218750	225.103683	191.537186	178.289444	75.073624	81.512466	313.455872	358.213257	249.153763	2.261488	0.000000	4.244359	4.186860	0.329184	0.447163	3.269549	4.784583	2.352383	2.282253	2.251126	1.875487	1.911224	2.496176	2.554142	2.396467	0.354394	0.000000	349077.000000		1
6994.113770	2262.092041	3.188586	2.066105	340.025360	11901.387695	40.390812	35.123783	44.553856	3.666565	10.268850	38.081089	40.224289	76.569237	1.713795	0.000000	3.844733	3.354510	0.503598	0.315152	2.531511	4.075598	1.606283	1.545601	1.648885	0.564259	1.011522	1.580709	1.604488	1.884054	0.233959	0.000000	350566.000000		1
17360.154297	2552.660400	3.188586	3.167000	1041.591309	29865.994141	104.862534	105.858582	82.465340	78.663094	34.559460	111.998306	147.482895	171.172165	0.824682	99998.000000	4.239553	3.406993	0.503598	0.500648	3.017697	4.475177	2.020620	2.024726	1.916271	1.895771	1.538567	2.049212	2.168742	2.233433	0.000000	4.999991	350800.000000		1
18843.050781	4933.895508	3.176251	3.281098	1190.770264	29461.835938	127.642113	120.654366	83.412048	66.679680	37.088127	136.788483	186.819061	115.760468	1.129061	99998.000000	4.275151	3.693190	0.501915	0.516019	3.075828	4.469260	2.105994	2.081543	1.921229	1.823994	1.569235	2.136050	2.271421	2.063560	0.052717	4.999991	351013.000000		1
9714.930664	4609.859375	2.766114	3.552467	929.485107	26049.910156	100.650146	95.515724	85.305466	55.852676	36.727329	98.155403	167.659790	65.782318	0.666644	99998.000000	3.987440	3.663688	0.441870	0.550530	2.968242	4.415806	2.002814	1.980075	1.930977	1.747044	1.564989	1.991914	2.224429	1.818109	0.000000	4.999991	351288.000000		1
10402.958984	4895.654297	3.052901	3.413699	893.140198	27780.695312	130.457565	91.994095	79.239754	55.041653	23.581350	116.660919	203.933807	111.470985	0.069645	0.000000	4.017157	3.689811	0.484713	0.533225	2.950920	4.443743	2.115469	1.963760	1.898943	1.740691	1.372569	2.066925	2.309489	2.047162	0.000000	0.000000	351709.000000		1
13707.607422	3044.229980	2.534833	2.753779	567.774902	17515.753906	67.808334	56.333740	43.042824	46.866661	30.821968	76.319450	122.085220	65.964256	0.471947	0.000000	4.136961	3.483477	0.403949	0.439929	2.754176	4.243429	1.831283	1.750769	1.633901	1.670864	1.488860	1.882635	2.086663	1.819309	0.000000	0.000000	352014.000000		1
108.220726	5.970118	0.832609	1.773150	0.000000	3964.510010	0.342295	0.000000	0.000000	19.819189	2.442321	0.000000	0.000000	7.666174	0.501181	90426.382812	2.034310	0.775983	0.000000	0.248745	0.000000	3.598190	0.000000	0.000000	0.000000	1.297086	0.387803	0.000000	0.000000	0.884579	0.000000	4.956295	352030.000000		0
24074.359375	4739.974609	2.818537	3.540132	1533.099243	48176.894531	174.804810	153.924820	160.576447	67.151497	74.863922	211.430374	249.566971	146.101379	0.794271	0.000000	4.381555	3.675776	0.450024	0.549019	3.185570	4.682839	2.242553	2.187309	2.205682	1.827056	1.874273	2.325167	2.397187	2.164654	0.000000	0.000000	352043.000000		1
8841.017578	2273.162598	3.052901	3.015897	589.311707	21444.449219	75.277145	63.882732	42.648106	45.503651	24.096334	76.368790	93.125824	87.951309	0.367444	0.000000	3.946502	3.356631	0.484713	0.479416	2.770345	4.331315	1.876663	1.805383	1.629900	1.658046	1.381951	1.882916	1.969070	1.944242	0.000000	0.000000	352206.000000		1
8030.496582	3926.909912	2.090775	3.629560	688.287415	25913.609375	91.901581	70.158142	110.986839	72.125565	29.338690	112.164833	169.405182	79.751648	0.451880	99998.000000	3.904742	3.594051	0.320307	0.559854	2.837770	4.413528	1.963323	1.846078	2.045271	1.858089	1.467441	2.049857	2.228927	1.901740	0.000000	4.999991	352902.000000		1
6368.234863	1350.751587	4.169215	2.420735	440.040283	9635.647461	30.094206	46.256081	40.711517	52.004169	19.661919	42.093033	42.848549	60.743484	0.575005	0.000000	3.804019	3.130575	0.620054	0.383947	2.643492	3.983881	1.478483	1.665169	1.609717	1.716038	1.293626	1.624210	1.631936	1.783500	0.000000	0.000000	353147.000000		1
22425.941406	2564.807129	1.967425	3.678900	1648.727051	39257.652344	192.866272	170.974808	114.138420	88.759254	42.848549	179.720291	234.308640	196.249130	0.173405	0.000000	4.350750	3.409055	0.293898	0.565718	3.217149	4.593925	2.285256	2.232932	2.057432	1.948214	1.631936	2.254597	2.369788	2.292808	0.000000	0.000000	355384.000000		1
6973.591309	3755.574463	3.577137	2.917217	363.924347	18856.029297	34.352848	38.090340	56.703789	35.392071	16.248219	70.207481	79.366180	42.913307	0.467426	99998.000000	3.843457	3.574676	0.553536	0.464969	2.561011	4.275450	1.535963	1.580815	1.753612	1.548906	1.210806	1.846383	1.899635	1.632592	0.000000	4.999991	357967.000000		1
19873.355469	8773.083008	3.971855	3.311935	1529.062622	43086.964844	161.230194	153.967987	124.243835	80.787788	46.151234	166.441711	232.834610	176.914093	2.688787	99998.000000	4.298271	3.943152	0.598993	0.520082	3.184425	4.634346	2.207446	2.187430	2.094275	1.907346	1.664183	2.221262	2.367048	2.247762	0.429556	4.999991	359093.000000		1
12631.077148	3745.308594	2.581089	3.250261	621.956177	23797.402344	83.048172	64.080093	99.219292	45.330959	20.898497	116.719513	148.944580	113.404495	1.521461	99998.000000	4.101440	3.573488	0.411803	0.511918	2.793760	4.376530	1.919330	1.806723	1.996596	1.656395	1.320115	2.067143	2.173025	2.054630	0.182261	4.999991	359548.000000		1
6823.913086	2517.999023	1.942755	2.664350	641.571838	14068.916992	48.476372	68.906143	37.122047	100.536049	20.645632	54.705524	74.416786	59.093685	0.863979	0.000000	3.834033	3.401056	0.288418	0.425591	2.807245	4.148261	1.685530	1.838258	1.569632	2.002322	1.314828	1.738031	1.871671	1.771541	0.000000	0.000000	360106.000000		1
13173.158203	5058.105469	3.570970	2.118529	1681.130981	42333.402344	210.092041	170.552338	107.622482	94.877388	55.223595	164.566803	261.223511	168.754517	0.229121	0.000000	4.119690	3.703988	0.552786	0.326034	3.225601	4.626683	2.322410	2.231858	2.031903	1.977163	1.742125	2.216342	2.417012	2.227255	0.000000	0.000000	360462.000000		1
14921.052734	3801.981689	1.979760	2.457740	662.023193	21531.111328	79.323013	67.888512	79.912003	60.231586	27.994181	104.446228	136.267334	112.146324	0.071885	99998.000000	4.173800	3.580010	0.296613	0.390536	2.820873	4.333066	1.899399	1.831796	1.902612	1.779824	1.447068	2.018893	2.134392	2.049785	0.000000	4.999991	361067.000000		1
8164.469727	1768.339111	4.286397	5.023410	487.304718	11566.916016	55.282185	50.375957	49.657444	85.311630	14.188282	43.431377	61.202965	61.329395	1.784235	0.000000	3.911928	3.247566	0.632092	0.700999	2.687801	4.063218	1.742585	1.702223	1.695984	1.931008	1.151930	1.637804	1.786772	1.787669	0.251452	0.000000	361853.000000		1
8602.740234	2219.881836	1.319840	3.774496	529.773987	16323.357422	69.118919	54.693192	61.505169	51.843815	17.404621	50.634991	93.933769	31.253693	1.237455	0.000000	3.934637	3.346330	0.120521	0.576859	2.724091	4.212810	1.839597	1.737933	1.788912	1.714697	1.240665	1.704451	1.972822	1.494901	0.092529	0.000000	362047.000000		1
8166.184082	1934.268921	2.704439	1.406185	250.627777	13657.237305	31.238274	26.563326	35.228630	60.330265	19.304205	35.170040	74.648064	62.192844	0.013186	99998.000000	3.912019	3.286517	0.432077	0.148042	2.399029	4.135363	1.494687	1.424282	1.546896	1.780535	1.285652	1.546173	1.873019	1.793740	0.000000	4.999991	362868.000000		1
8089.189453	2420.762695	2.627345	2.331306	391.523804	15523.824219	36.443626	41.584217	45.330959	48.812500	12.427467	43.015072	65.859406	32.696880	0.378983	0.000000	3.907905	3.383952	0.419517	0.367599	2.592758	4.190999	1.561622	1.618929	1.656395	1.688531	1.094383	1.633621	1.818618	1.514506	0.000000	0.000000	363809.000000		1
12358.132812	1530.774048	1.964342	2.547168	893.266602	23043.111328	95.534225	90.279533	66.833870	41.467033	26.702093	74.015900	94.140373	88.099335	0.376050	99998.000000	4.091953	3.184911	0.293217	0.406058	2.950981	4.362541	1.980159	1.955589	1.824997	1.617703	1.426545	1.869325	1.973776	1.944973	0.000000	4.999991	364015.000000		1
12447.456055	7829.674316	1.948923	2.738360	1920.376709	48910.691406	242.196838	195.404190	138.355026	65.449272	49.571102	218.063507	289.923859	254.174088	0.508802	0.000000	4.095080	3.893744	0.289795	0.437491	3.283386	4.689404	2.384168	2.290934	2.140995	1.815905	1.695229	2.338583	2.462284	2.405131	0.000000	0.000000	365250.000000		1
5939.570801	2592.116699	1.079309	3.385945	182.733109	11808.307617	33.760773	21.188370	56.713039	49.811630	29.958523	55.565887	89.218727	70.139641	3.311781	0.000000	3.773755	3.413655	0.033146	0.529680	2.261817	4.072187	1.528412	1.326097	1.753683	1.697331	1.476520	1.744808	1.950456	1.845963	0.520062	0.000000	365357.000000		1
7722.662598	2899.001221	3.463039	4.724288	713.715942	20408.257812	85.842033	73.442322	53.678642	72.850243	26.995049	83.769760	113.447662	95.321449	0.450012	99998.000000	3.887767	3.462248	0.539457	0.674336	2.853525	4.309806	1.933700	1.865946	1.729802	1.862431	1.431284	1.923087	2.054796	1.979191	0.000000	4.999991	365913.000000		1
12368.462891	3388.399902	2.109277	2.047602	929.367920	21099.189453	92.324051	92.811287	64.110931	73.744530	18.314325	73.562592	109.543655	73.806206	0.602477	0.000000	4.092316	3.529995	0.324134	0.311246	2.968188	4.324266	1.965315	1.967601	1.806932	1.867730	1.262791	1.866657	2.039587	1.868093	0.000000	0.000000	366447.000000		1
14263.269531	6952.474121	2.929552	4.042781	1937.414429	57819.070312	205.932068	199.021408	170.234711	92.166786	76.652496	269.423157	374.011261	213.280624	1.373252	0.000000	4.154219	3.842139	0.466801	0.606680	3.287223	4.762071	2.313724	2.298900	2.231048	1.964574	1.884526	2.430435	2.572885	2.328951	0.137750	0.000000	366999.000000		1
5425.461914	1377.475220	3.182418	3.244093	337.607727	11389.897461	33.381474	35.247135	47.526581	66.497742	11.289568	33.384556	49.429249	40.467903	0.645726	0.000000	3.734437	3.139084	0.502757	0.511093	2.528412	4.056520	1.523505	1.547124	1.676937	1.822807	1.052677	1.523546	1.693984	1.607111	0.000000	0.000000	367804.000000		1
8444.945312	2968.280518	0.894284	0.524236	516.988831	19999.707031	67.422867	55.488796	34.374435	48.698402	11.610276	66.001259	77.839737	59.337299	1.937622	0.000000	3.926597	3.472505	0.000000	0.000000	2.713481	4.301023	1.828807	1.744205	1.536236	1.687515	1.064843	1.819552	1.891201	1.773328	0.287269	0.000000	368228.000000		1
7763.287598	3494.027100	4.733539	5.556897	660.259277	16641.654297	69.954613	69.029495	59.658009	37.587692	17.185677	69.307030	107.369614	65.955002	0.058567	0.000000	3.890046	3.543326	0.675186	0.744832	2.819715	4.221197	1.844816	1.839035	1.775669	1.575046	1.235167	1.840777	2.030881	1.819248	0.000000	0.000000	368358.000000		1
12690.198242	4157.567383	2.396065	2.016765	493.231689	20682.437500	53.320927	49.725288	59.500740	46.151234	22.878258	74.160835	92.154449	94.507339	0.218502	0.000000	4.103468	3.618839	0.379499	0.304655	2.693051	4.315602	1.726898	1.696577	1.774522	1.664183	1.359423	1.870175	1.964516	1.975466	0.000000	0.000000	368494.000000		1
11832.511719	2657.168213	1.634382	2.954222	612.066650	24489.261719	79.828743	55.488796	56.062370	68.465164	27.294172	121.927948	187.084259	125.535919	0.506973	0.000000	4.073077	3.424419	0.213353	0.470443	2.786799	4.388976	1.902159	1.744205	1.748671	1.835470	1.436070	2.086103	2.272037	2.098768	0.000000	0.000000	368695.000000		1
26207.447266	14182.339844	2.923384	4.298732	2938.044434	71858.679688	334.468475	300.208130	207.680557	117.481194	72.248917	306.572968	368.047302	217.986404	3.279443	0.000000	4.418425	4.151748	0.465886	0.633340	3.468058	4.856479	2.524355	2.477422	2.317396	2.069968	1.858831	2.486534	2.565904	2.338429	0.515800	0.000000	368842.000000		1
13906.428711	4762.264160	4.212387	3.089906	929.737976	34836.632812	123.969383	93.434204	115.985580	62.525887	36.921604	165.630692	235.856674	153.983414	0.527542	0.000000	4.143216	3.677814	0.624528	0.489945	2.968361	4.542036	2.093314	1.970506	2.064404	1.796060	1.567281	2.219141	2.372648	2.187474	0.000000	0.000000	369115.000000		1
15605.845703	2446.570557	2.491661	1.927337	829.790955	25551.644531	114.789093	78.579834	71.767853	15.209000	28.132948	100.150581	106.358147	122.023544	1.323292	99998.000000	4.193287	3.388558	0.396489	0.284958	2.918969	4.407419	2.059901	1.895311	1.855930	1.182101	1.449215	2.000654	2.026771	2.086444	0.121656	4.999991	369148.000000		1
7660.734863	1437.210327	2.056854	3.644979	515.311218	10612.733398	47.548168	53.583046	35.308807	70.309242	12.553901	6.398758	13.882992	46.345509	0.075814	0.000000	3.884270	3.157520	0.313203	0.561695	2.712070	4.025827	1.677134	1.729027	1.547883	1.847012	1.098779	0.806096	1.142483	1.666008	0.000000	0.000000	369608.000000		1
9267.689453	2330.594238	2.627345	2.759946	461.611023	13081.802734	67.089821	47.298386	26.267286	58.782227	13.864490	56.953571	97.304291	30.263813	0.309370	0.000000	3.966971	3.367467	0.419517	0.440901	2.664276	4.116668	1.826657	1.674846	1.419415	1.769246	1.141904	1.755521	1.988132	1.480924	0.000000	0.000000	370155.000000		1
12455.889648	4431.819824	3.580221	3.287266	1179.345093	39589.632812	160.582611	119.926598	112.911095	95.358452	37.149799	171.989365	200.612625	173.293777	1.969807	0.000000	4.095375	3.646582	0.553910	0.516835	3.071641	4.597581	2.205698	2.078916	2.052737	1.979359	1.569956	2.235502	2.302358	2.238783	0.294424	0.000000	370899.000000		1
10386.451172	4673.141113	2.396065	3.015897	766.472534	29378.054688	115.902321	78.108017	68.644028	69.325531	35.071362	106.799126	156.431900	101.858978	0.578854	99998.000000	4.016467	3.669609	0.379499	0.479416	2.884497	4.468023	2.064092	1.892696	1.836603	1.840893	1.544953	2.028568	2.194325	2.007999	0.000000	4.999991	371133.000000		1
18925.873047	10972.494141	4.283313	3.385945	3669.892822	97801.554688	512.008545	375.506866	243.982330	104.868706	93.859756	423.261658	551.754883	291.101868	2.854295	0.000000	4.277056	4.040305	0.631780	0.529680	3.564653	4.990346	2.709277	2.574618	2.387358	2.020646	1.972479	2.626609	2.741746	2.464045	0.455499	0.000000	371361.000000		1
17323.287109	5542.653320	4.193885	3.453787	1534.209351	37312.167969	156.703262	157.727066	92.946968	88.111664	50.218685	153.622620	211.781921	134.944412	1.113742	99998.000000	4.238630	3.743718	0.622617	0.538296	3.185885	4.571850	2.195078	2.197906	1.968235	1.945033	1.700865	2.186455	2.325889	2.130155	0.046785	4.999991	371901.000000		1
8722.965820	2221.519287	1.868746	1.905751	528.000854	15601.359375	61.276974	56.157967	32.672211	73.445404	16.951311	59.087517	86.276840	82.767548	0.729508	0.000000	3.940664	3.346650	0.271550	0.280066	2.722635	4.193162	1.787297	1.749411	1.514179	1.865965	1.229203	1.771496	1.935894	1.917860	0.000000	0.000000	372335.000000		1
15046.627930	5821.691895	2.726025	4.138377	1136.795654	31217.253906	132.936890	114.425209	83.791351	72.924255	24.228935	121.391373	175.637421	114.702744	1.188481	0.000000	4.177439	3.765049	0.435530	0.616830	3.055682	4.494395	2.123646	2.058522	1.923199	1.862872	1.384334	2.084188	2.244617	2.059574	0.074992	0.000000	372363.000000		1
6056.971680	3585.151611	4.604022	3.537048	444.295837	18185.386719	58.190151	49.561848	42.518589	82.662704	20.096725	63.882732	96.043045	91.210823	0.303291	99998.000000	3.782256	3.554507	0.663137	0.548641	2.647672	4.259723	1.764850	1.695148	1.628579	1.917310	1.303125	1.805383	1.982466	1.960046	0.000000	4.999991	372586.000000		1
8012.357910	2393.009033	2.818537	3.324270	363.409363	16380.000000	71.650673	38.010162	51.057461	19.535484	23.535093	56.990578	83.911613	37.711040	0.634610	99998.000000	3.903760	3.378944	0.450024	0.521696	2.560396	4.214314	1.855220	1.579900	1.708059	1.290824	1.371716	1.755803	1.923822	1.576468	0.000000	4.999991	374317.000000		1
16111.187500	7239.030273	2.682853	3.648063	1156.068970	37863.625000	143.612793	118.033188	97.668175	71.542740	30.550600	129.813065	178.381958	145.712830	1.914143	99998.000000	4.207128	3.859680	0.428597	0.562062	3.062984	4.578222	2.157193	2.072004	1.989753	1.854566	1.485020	2.113318	2.251351	2.163498	0.281974	4.999991	374804.000000		1
15324.392578	8550.233398	3.675817	2.985059	2800.756348	78753.117188	338.162781	285.221161	219.343246	131.947006	84.001045	407.232361	547.601074	333.466248	1.581156	0.000000	4.185383	3.931978	0.565354	0.474953	3.447275	4.896268	2.529126	2.455182	2.341124	2.120399	1.924285	2.609842	2.738464	2.523052	0.198975	0.000000	375011.000000		1
8846.784180	1079.219116	1.794736	1.455525	409.847382	15753.174805	43.739750	43.425209	8.030056	36.292522	15.323098	48.047733	75.628693	45.321709	0.071495	99998.000000	3.946785	3.033110	0.254001	0.163020	2.612622	4.197368	1.640876	1.637742	0.904719	1.559817	1.185347	1.681673	1.878687	1.656306	0.000000	4.999991	375439.000000		1
4999.246094	1644.869385	2.315888	2.858626	463.377991	20477.492188	54.671604	48.775497	85.789612	61.443493	21.256210	108.279320	137.537827	105.688980	0.763063	99998.000000	3.698905	3.216131	0.364717	0.456157	2.665936	4.311277	1.737762	1.688202	1.933435	1.788476	1.327486	2.034545	2.138422	2.024030	0.000000	4.999991	376108.000000		1
21028.236328	8183.203613	3.080655	3.167000	1622.873047	46866.253906	187.068848	165.972992	161.862366	74.055984	46.305420	216.540131	293.830963	158.562759	1.078897	99998.000000	4.322803	3.912923	0.488643	0.500648	3.210284	4.670860	2.272002	2.220037	2.209146	1.869560	1.665632	2.335538	2.468097	2.200201	0.032980	4.999991	376496.000000		1
8084.098145	2813.313477	1.918085	3.570970	158.997574	8871.062500	20.121395	17.194927	43.277191	37.510597	23.158878	40.893459	69.785011	37.738796	0.133739	0.000000	3.907632	3.449218	0.282868	0.552786	2.201391	3.947976	1.303658	1.235400	1.636259	1.574154	1.364717	1.611654	1.843762	1.576788	0.000000	0.000000	376873.000000		1
15921.876953	3555.035889	2.991227	1.702224	926.126953	27262.273438	96.474770	95.660660	82.727463	85.299301	31.987621	94.997658	111.372307	113.691277	0.384618	0.000000	4.201994	3.550844	0.475849	0.231017	2.966671	4.435562	1.984414	1.980733	1.917650	1.930946	1.504982	1.977713	2.046777	2.055727	0.000000	0.000000	377065.000000		1
10108.834961	3595.426514	2.550252	1.455525	365.786926	16892.732422	39.006210	38.475807	44.535355	40.366138	14.074183	62.985363	83.671082	59.028927	0.505617	0.000000	4.004701	3.555750	0.406583	0.163020	2.563228	4.227700	1.591134	1.585188	1.648705	1.606017	1.148423	1.799240	1.922575	1.771065	0.000000	0.000000	377198.000000		1
8549.996094	1634.748535	2.929552	0.848028	722.288696	19350.250000	95.469467	73.652016	66.701271	60.925426	16.938976	83.806770	122.011208	60.391941	2.270804	99998.000000	3.931966	3.213451	0.466801	0.000000	2.858711	4.286686	1.979864	1.867185	1.824134	1.784799	1.228887	1.923279	2.086400	1.780979	0.356180	4.999991	377439.000000		1
7336.692383	2654.830811	2.719858	1.877997	627.183105	14687.844727	77.848984	59.910877	69.692497	57.505562	7.237535	60.906925	77.290825	98.093727	1.320217	99998.000000	3.865500	3.424037	0.434546	0.273695	2.797394	4.166958	1.891253	1.777506	1.843186	1.759710	0.859591	1.784667	1.888128	1.991641	0.120645	4.999991	377909.000000		1
8081.366211	2874.402344	3.774496	2.753779	240.451447	11229.764648	32.181896	21.305552	28.317972	45.731846	16.408573	26.282705	60.240837	41.337517	0.211277	0.000000	3.907485	3.458548	0.576859	0.439929	2.381027	4.050371	1.507612	1.328493	1.452062	1.660219	1.215071	1.419670	1.779891	1.616344	0.000000	0.000000	378179.000000		1
15486.011719	5088.782715	2.130863	3.096074	909.968140	27098.974609	137.247955	92.142113	65.729889	72.156403	27.500782	118.736275	171.933853	117.589127	0.013525	0.000000	4.189939	3.706614	0.328556	0.490811	2.959026	4.432953	2.137506	1.964458	1.817763	1.858275	1.439345	2.074584	2.235361	2.070367	0.000000	0.000000	379131.000000		1
6584.445312	2058.293945	1.958174	2.041435	493.123749	19744.785156	54.381733	48.186501	62.680073	70.685463	14.669345	44.606281	67.641808	36.967861	1.846126	0.000000	3.818519	3.313507	0.291851	0.309936	2.692956	4.295453	1.735453	1.682925	1.797130	1.849330	1.166411	1.649396	1.830215	1.567824	0.266261	0.000000	379292.000000		1
7148.239258	2836.731201	2.519415	4.304899	689.425293	20308.806641	78.413307	69.316277	58.029797	58.254910	26.510902	89.860146	110.379341	177.462997	1.895617	0.000000	3.854199	3.452818	0.401300	0.633963	2.838487	4.307684	1.894390	1.840835	1.763651	1.765333	1.423424	1.953567	2.042888	2.249108	0.277750	0.000000	379979.000000		1
11302.818359	4177.682617	1.517200	2.121612	608.582031	18455.128906	59.664177	63.133385	58.291912	26.310459	23.038612	65.060722	88.907272	86.989189	0.921000	0.000000	4.053187	3.620935	0.181043	0.326666	2.784319	4.266117	1.775714	1.800259	1.765608	1.420128	1.362456	1.813319	1.948937	1.939465	0.000000	0.000000	380641.000000		1
14247.893555	4484.101562	4.619441	3.237926	1290.054321	33821.277344	175.751526	131.805161	130.713516	81.509384	35.203960	155.364929	211.562988	135.801682	0.665500	99998.000000	4.153751	3.651675	0.664589	0.510267	3.110608	4.529190	2.244899	2.119932	2.116321	1.911208	1.546592	2.191353	2.325440	2.132905	0.000000	4.999991	382510.000000		1
9063.379883	3432.703857	4.637943	3.611058	998.508423	34098.855469	107.366531	101.199051	138.194672	54.548256	42.247219	138.780579	214.711472	96.027626	0.147426	0.000000	3.957290	3.535636	0.666325	0.557634	2.999352	4.532740	2.030869	2.005177	2.140491	1.736781	1.625798	2.142329	2.331855	1.982396	0.000000	0.000000	382707.000000		1
6569.001953	3416.135010	4.153796	3.015897	568.666077	14409.934570	66.426819	56.611275	41.815498	49.305901	13.701052	57.838604	74.419868	68.573097	0.542001	0.000000	3.817499	3.533535	0.618445	0.479416	2.754857	4.158662	1.822343	1.752903	1.621337	1.692899	1.136754	1.762218	1.871689	1.836154	0.000000	0.000000	383421.000000		1
8655.215820	1823.590454	4.422081	2.639680	511.974640	10804.033203	32.570450	54.449574	42.731369	75.159966	9.834043	40.893459	60.321014	61.724113	0.796764	0.000000	3.937278	3.260927	0.645627	0.421551	2.709249	4.033586	1.512824	1.735994	1.630747	1.875987	0.992732	1.611654	1.780469	1.790455	0.000000	0.000000	383539.000000		1
10225.264648	1319.661377	2.010598	2.374479	403.667572	13614.487305	38.657749	38.676250	33.495571	29.338690	23.491922	42.867054	71.157272	25.699879	0.485636	99998.000000	4.009675	3.120462	0.303325	0.375568	2.606024	4.134001	1.587237	1.587444	1.524987	1.467441	1.370919	1.632124	1.852219	1.409931	0.000000	4.999991	383930.000000		1
8435.247070	3027.682617	2.309720	2.429986	477.957916	20360.640625	37.408836	49.938065	60.561546	60.469032	19.887032	71.456398	90.837692	37.263901	0.210892	99998.000000	3.926098	3.481110	0.363559	0.385604	2.679390	4.308792	1.572974	1.698432	1.782197	1.781533	1.298570	1.854041	1.958266	1.571288	0.000000	4.999991	384129.000000		1
12517.049805	2492.863525	1.884164	2.596508	1005.588684	27622.607422	109.670082	98.994179	52.932377	51.575531	26.473898	96.906487	106.034355	70.210564	2.822965	0.000000	4.097502	3.396698	0.275119	0.414390	3.002420	4.441265	2.040088	1.995610	1.723721	1.712444	1.422818	1.986353	2.025447	1.846402	0.450706	0.000000	384508.000000		1
11512.931641	1115.209473	2.155533	3.345856	540.588684	21977.583984	83.350372	56.931984	42.308895	55.519634	24.947447	80.448578	116.916870	103.971336	1.051271	99998.000000	4.061186	3.047356	0.333555	0.524507	2.732867	4.341980	1.920907	1.755356	1.626432	1.744447	1.397026	1.905518	2.067877	2.016914	0.021715	4.999991	385226.000000		1
7106.035156	1541.860107	4.502259	3.003561	477.075958	18465.214844	47.579006	46.117313	54.051773	74.422951	11.949488	45.392635	52.516071	73.402237	0.540713	99998.000000	3.851627	3.188045	0.653430	0.477637	2.678587	4.266355	1.677415	1.663864	1.732810	1.871707	1.077349	1.656985	1.720292	1.865709	0.000000	4.999991	385583.000000		1
16638.146484	2889.339844	2.991227	2.917217	778.767395	22455.267578	96.018372	78.937546	65.856323	33.270458	31.657661	87.084785	114.600983	135.820190	2.277827	99998.000000	4.221105	3.460799	0.475849	0.464969	2.891408	4.351318	1.982354	1.897284	1.818597	1.522059	1.500479	1.939942	2.059188	2.132964	0.357521	4.999991	385670.000000		1
7877.182617	2211.278076	2.386814	2.732193	493.321106	21355.326172	68.005692	50.665829	62.390202	56.102459	29.813587	80.140205	94.535095	85.228371	1.015866	99998.000000	3.896371	3.344643	0.377819	0.436511	2.693130	4.329506	1.832545	1.704715	1.795116	1.748982	1.474414	1.903850	1.975593	1.930584	0.006836	4.999991	386206.000000		1
6494.868652	3311.673340	1.757731	1.326008	542.223022	17844.226562	70.509689	54.101112	60.444363	52.309460	23.516592	78.644592	96.499435	63.845726	0.942589	0.000000	3.812570	3.520047	0.244952	0.122546	2.734178	4.251498	1.848249	1.733206	1.781356	1.718580	1.371374	1.895669	1.984525	1.805132	0.000000	0.000000	386877.000000		1
13642.975586	4195.679199	1.911918	5.044997	776.161621	38044.101562	125.850464	76.920776	138.811417	56.836388	57.940369	216.321182	261.642883	203.668610	1.101651	22212.101562	4.134909	3.622802	0.281469	0.702861	2.889952	4.580287	2.099855	1.886044	2.142425	1.754627	1.762981	2.335099	2.417709	2.308924	0.042044	4.346590	387186.000000		1
14376.019531	3613.410889	1.467860	1.905751	732.779602	20511.886719	80.815544	74.666565	56.253563	64.545738	27.090645	74.660400	97.680511	90.199356	3.216925	0.000000	4.157639	3.557917	0.166685	0.280066	2.864973	4.312006	1.907495	1.873126	1.750150	1.809868	1.432819	1.873090	1.989808	1.955203	0.507441	0.000000	387567.000000		1
18202.933594	5583.738281	4.286397	3.213256	1621.614868	48915.035156	193.183899	165.245224	128.012161	78.425644	54.579094	241.777451	335.908569	149.841949	1.601507	99998.000000	4.260141	3.746925	0.632092	0.506945	3.209948	4.689442	2.285971	2.218129	2.107251	1.894458	1.737026	2.383416	2.526221	2.175633	0.204529	4.999991	387849.000000		1
7762.017090	2226.329834	3.157748	2.719858	484.202484	16368.303711	60.620136	50.144676	62.353199	45.630081	27.833826	54.236797	93.020981	54.267635	1.001655	0.000000	3.889975	3.347589	0.499378	0.434546	2.685027	4.214004	1.782617	1.700225	1.794859	1.659251	1.444573	1.734294	1.968581	1.734541	0.000718	0.000000	389127.000000		1
10199.585938	3662.167969	3.009729	3.052901	761.646484	22731.435547	83.911613	77.642372	64.308289	52.315628	26.717512	100.391113	145.481537	91.654884	0.582904	0.000000	4.008583	3.563738	0.478527	0.484713	2.881753	4.356627	1.923822	1.890099	1.808267	1.718631	1.426796	2.001695	2.162808	1.962156	0.000000	0.000000	389386.000000		1
10759.025391	6010.786621	1.985928	3.015897	1205.951538	36157.867188	144.177124	121.776840	110.413269	70.259903	44.359581	146.221634	203.671692	173.108765	0.727661	99998.000000	4.031773	3.778931	0.297963	0.479416	3.081330	4.558203	2.158896	2.085565	2.043021	1.846708	1.646987	2.165012	2.308931	2.238319	0.000000	4.999991	389862.000000		1
7406.782715	4704.453125	2.957305	3.018980	567.892090	18660.380859	58.470772	57.668999	32.952831	44.504517	23.655359	77.852066	129.899414	120.031448	0.673587	99998.000000	3.869630	3.672509	0.470896	0.479860	2.754266	4.270920	1.766939	1.760942	1.517893	1.648404	1.373930	1.891270	2.113607	2.079295	0.000000	4.999991	390230.000000		1
8723.530273	2114.760254	4.008861	4.058200	371.368500	15718.312500	50.613403	40.322968	56.941235	44.695709	34.639637	54.323143	70.093384	108.424255	0.461711	99998.000000	3.940692	3.325261	0.603021	0.608333	2.569805	4.196406	1.704266	1.605552	1.755427	1.650266	1.539573	1.734985	1.845677	2.035126	0.000000	4.999991	390797.000000		1
22254.322266	9913.708008	1.893416	1.585042	1292.678589	38577.144531	159.928864	131.539963	133.026321	94.985321	34.436111	145.071411	226.750397	164.387939	1.261819	99998.000000	4.347414	3.996236	0.277246	0.200041	3.111490	4.586330	2.203927	2.119058	2.123938	1.977656	1.537014	2.161582	2.355548	2.215870	0.100997	4.999991	391413.000000		1
8261.527344	2110.550781	2.383730	2.257297	430.150726	11064.938477	48.189587	44.011120	45.182941	44.149887	27.127649	53.903755	72.517197	37.806637	0.644810	0.000000	3.917060	3.324396	0.377257	0.353589	2.633621	4.043949	1.682953	1.643562	1.654974	1.644930	1.433412	1.731619	1.860441	1.577568	0.000000	0.000000	391779.000000		1
6336.947266	4320.798828	2.935719	3.552467	733.189697	20004.109375	65.008293	72.683723	35.592514	35.025105	21.610842	78.573662	108.778885	95.571228	0.800923	0.000000	3.801880	3.635564	0.467715	0.550530	2.865216	4.301119	1.812969	1.861437	1.551359	1.544379	1.334672	1.895277	2.036545	1.980327	0.000000	0.000000	393140.000000		1
11281.552734	2814.781250	3.416783	2.331306	1103.537476	26459.939453	133.886688	114.036659	72.911919	57.897194	35.469162	86.853500	104.211868	121.875526	0.322244	0.000000	4.052369	3.449445	0.533617	0.367599	3.042787	4.422589	2.126737	2.057045	1.862799	1.762658	1.549851	1.938787	2.017917	2.085917	0.000000	0.000000	393249.000000		1
8180.224609	1241.725952	3.145414	3.715905	543.024780	14942.089844	66.803032	54.501999	43.138420	45.577660	19.791435	72.153320	103.329918	120.786964	0.588310	0.000000	3.912765	3.094026	0.497678	0.570065	2.734820	4.174411	1.824796	1.736412	1.634864	1.658752	1.296477	1.858256	2.014226	2.082020	0.000000	0.000000	394979.000000		1
7602.895996	2083.349121	2.621178	5.075834	842.483582	15909.387695	59.920128	84.161400	47.181202	47.736275	19.862362	55.288353	76.859108	76.985535	0.712759	99998.000000	3.880979	3.318762	0.418496	0.705507	2.925561	4.201653	1.777573	1.925113	1.673769	1.678849	1.298031	1.742634	1.885695	1.886409	0.000000	4.999991	395090.000000		1
16058.412109	8746.895508	3.521630	3.185502	2116.320557	75044.757812	291.163544	209.885422	231.471603	85.678596	77.155144	388.097778	552.686157	315.299957	2.954377	99998.000000	4.205703	3.941854	0.546744	0.503178	3.325582	4.875320	2.464137	2.321982	2.364498	1.932872	1.887365	2.588941	2.742479	2.498724	0.470466	4.999991	395347.000000		1
9134.428711	2482.156738	2.130863	1.563456	859.996155	27702.857422	81.700577	87.713867	58.026711	42.743702	32.551945	84.182983	103.693802	59.328049	0.608518	99998.000000	3.960681	3.394829	0.328556	0.194086	2.934496	4.442524	1.912225	1.943068	1.763628	1.630872	1.512577	1.925224	2.015753	1.773260	0.000000	4.999991	395575.000000		1
7510.100586	1493.689087	1.893416	2.022933	355.166534	9261.145508	27.065975	34.920258	39.952919	67.385857	12.149931	37.044952	50.153927	42.759121	0.755421	0.000000	3.875646	3.174260	0.277246	0.305981	2.550432	3.966665	1.432424	1.543077	1.601549	1.828569	1.084574	1.568729	1.700305	1.631029	0.000000	0.000000	396350.000000		1
14548.311523	8007.513672	2.645848	4.539263	1211.983398	41699.871094	152.987366	121.900192	134.719299	57.965038	47.526581	177.216293	239.322800	188.916000	1.544124	0.000000	4.162813	3.903498	0.422565	0.656985	3.083497	4.620135	2.184656	2.086004	2.129430	1.763166	1.676937	2.248504	2.378984	2.276269	0.188682	0.000000	396425.000000		1
9156.255859	2424.050049	2.016765	2.534833	689.150879	18629.369141	58.850071	67.879257	62.917522	21.197620	28.410484	71.292953	75.412834	30.479673	0.548586	99998.000000	3.961718	3.384542	0.304655	0.403949	2.838314	4.270198	1.769747	1.831737	1.798772	1.326287	1.453479	1.853047	1.877445	1.484010	0.000000	4.999991	397040.000000		1
30797.410156	12088.301758	1.665219	2.325139	1979.066406	56178.074219	266.774231	199.826263	192.052170	76.652496	49.762291	264.023560	359.505341	190.790924	0.382413	0.000000	4.488514	4.082366	0.221471	0.366449	3.296460	4.749567	2.426144	2.300653	2.283419	1.884526	1.696900	2.421643	2.555705	2.280558	0.000000	0.000000	397336.000000		1
8432.557617	1560.538330	3.598723	2.732193	524.840027	13618.715820	66.312721	53.749565	29.591557	55.359280	20.738144	67.244011	101.131210	84.395760	0.352902	0.000000	3.925959	3.193274	0.556148	0.436511	2.720027	4.134136	1.821597	1.730375	1.471168	1.743190	1.316770	1.827654	2.004885	1.926321	0.000000	0.000000	397673.000000		1
12279.407227	4380.441406	4.551599	4.548515	935.535400	31562.183594	127.824059	96.656708	71.912788	76.152931	52.744267	154.729675	205.586700	99.018852	1.857196	0.000000	4.089178	3.641518	0.658164	0.657870	2.971060	4.499167	2.106613	1.985232	1.856806	1.881687	1.722175	2.189574	2.312995	1.995718	0.268858	0.000000	398112.000000		1
17488.587891	5154.839355	4.002693	2.571838	1147.702759	27913.710938	109.827354	118.181206	87.639854	57.684418	42.102283	119.778580	168.002090	92.678688	3.139024	99998.000000	4.242755	3.712215	0.602352	0.410244	3.059829	4.445817	2.040710	2.072548	1.942702	1.761059	1.624306	2.078379	2.225315	1.966980	0.496795	4.999991	398259.000000		1
7419.253418	1810.389038	2.309720	1.884164	264.880829	14536.648438	41.929596	28.802120	67.740486	50.147758	15.403275	42.771458	72.548035	76.902275	0.636748	99998.000000	3.870360	3.257772	0.363559	0.275119	2.423051	4.162464	1.622521	1.459424	1.830848	1.700252	1.187613	1.631154	1.860626	1.885939	0.000000	4.999991	399088.000000		1
18108.183594	3971.454590	1.952007	4.024279	562.791565	24928.802734	61.714863	57.036831	60.052727	41.140160	21.734190	85.777275	112.053818	83.156097	0.945300	99998.000000	4.257875	3.598950	0.290481	0.604688	2.750348	4.396701	1.790390	1.756155	1.778533	1.614266	1.337143	1.933372	2.049427	1.919894	0.000000	4.999991	399179.000000		1
17286.960938	4521.180176	1.440106	2.707523	935.285645	29209.839844	124.709480	95.913528	75.644112	87.353065	34.130821	131.308685	133.066406	88.416954	1.411088	0.000000	4.237719	3.655252	0.158394	0.432572	2.970944	4.465529	2.095900	1.981880	1.878775	1.941278	1.533147	2.118294	2.124068	1.946536	0.149554	0.000000	399963.000000		1
17749.935547	5247.104980	2.941887	3.025148	1638.572388	38970.046875	170.102112	167.854065	126.729324	69.877518	45.404968	153.560944	183.445450	148.990845	2.008439	99998.000000	4.249197	3.719920	0.468626	0.480747	3.214466	4.590731	2.230710	2.224932	2.102877	1.844337	1.657103	2.186281	2.263507	2.173160	0.302859	4.999991	400768.000000		1
9644.722656	2434.994141	5.624740	3.429117	642.148499	17626.171875	73.244965	66.201706	55.464127	59.337299	27.516201	73.645851	110.872742	61.523670	0.004067	0.000000	3.984290	3.386498	0.750102	0.535182	2.807636	4.246158	1.864778	1.820869	1.744012	1.773328	1.439588	1.867148	2.044825	1.789042	0.000000	0.000000	401181.000000		1
6370.883789	3252.968262	3.321187	3.012813	625.764587	16559.880859	52.577747	62.125000	63.648369	83.069756	17.722246	61.782707	81.561806	73.340561	0.467985	0.000000	3.804200	3.512280	0.521293	0.478972	2.796411	4.219057	1.720802	1.793266	1.803787	1.919443	1.248519	1.790867	1.911487	1.865344	0.000000	0.000000	401267.000000		1
8395.068359	1657.787109	4.659529	5.501390	439.192230	14190.397461	44.957829	44.291740	29.684069	32.126389	19.214777	66.284966	104.507904	83.112930	2.748903	12047.990234	3.924024	3.219529	0.668342	0.740472	2.642655	4.151995	1.652805	1.646323	1.472523	1.506862	1.283635	1.821415	2.019149	1.919669	0.439159	4.080914	402319.000000		1
9664.289062	2870.991699	3.200921	4.255559	526.304749	19419.244141	87.889641	53.546040	65.569534	40.224289	16.824879	77.392593	84.787399	127.543434	2.072268	99998.000000	3.985170	3.458032	0.505275	0.628957	2.721237	4.288232	1.943938	1.728727	1.816702	1.604488	1.225952	1.888699	1.928331	2.105658	0.316446	4.999991	402574.000000		1
19884.851562	4776.853027	2.463907	3.096074	1322.886963	39456.511719	150.615967	132.850555	102.497307	75.085953	36.372700	170.688019	258.827454	138.774414	0.374086	99998.000000	4.298522	3.679142	0.391624	0.490811	3.121523	4.596118	2.177871	2.123363	2.010712	1.875559	1.560776	2.232203	2.413010	2.142309	0.000000	4.999991	403251.000000		1
11826.206055	2997.782715	3.207088	2.507080	741.410950	21722.099609	82.045952	77.654709	80.935806	35.398235	22.853588	94.516594	139.471329	86.603722	0.728993	0.000000	4.072845	3.476800	0.506111	0.399168	2.870059	4.336902	1.914057	1.890168	1.908141	1.548982	1.358954	1.975508	2.144485	1.937537	0.000000	0.000000	403379.000000		1
21571.082031	5660.979492	5.248523	4.456003	2600.177734	65778.593750	320.927765	264.298004	190.605896	125.791870	76.069664	309.400757	456.356323	184.274979	2.429762	99998.000000	4.333872	3.752892	0.720037	0.648945	3.415003	4.818085	2.506407	2.422094	2.280136	2.099653	1.881212	2.490521	2.659304	2.265466	0.385564	4.999991	404229.000000		1
16685.121094	11405.509766	3.108409	2.436154	2325.071289	67715.812500	294.191772	236.905151	217.878479	100.125916	89.995834	303.951782	439.768890	270.570312	2.081841	0.000000	4.222329	4.057115	0.492538	0.386705	3.366436	4.830690	2.468631	2.374574	2.338214	2.000546	1.954222	2.482805	2.643224	2.432280	0.318448	0.000000	405020.000000		1
14147.690430	6353.519531	1.890332	3.086823	1887.402344	55574.171875	241.145279	190.951263	141.636124	90.520065	57.274281	255.796127	363.924347	230.056168	0.915980	0.000000	4.150685	3.803014	0.276538	0.489512	3.275865	4.744873	2.382279	2.280923	2.151174	1.956745	1.757960	2.407894	2.561011	2.361834	0.000000	0.000000	405080.000000		1
6416.671387	3801.460449	4.563933	2.750695	845.400818	20492.769531	111.224289	88.173340	57.647411	61.600765	22.446535	88.105499	117.465775	66.917130	0.648716	99998.000000	3.807310	3.579951	0.659339	0.439442	2.927063	4.311601	2.046200	1.945337	1.760780	1.789586	1.351149	1.945003	2.069911	1.825537	0.000000	4.999991	405177.000000		1
11782.139648	6366.384766	2.985059	2.578006	905.194519	28300.433594	82.770630	93.048737	87.874222	80.124786	22.791914	118.418655	141.589859	69.911438	1.320970	99998.000000	4.071224	3.803893	0.474953	0.411284	2.956742	4.451793	1.917876	1.968710	1.943861	1.903767	1.357781	2.073420	2.151032	1.844548	0.120893	4.999991	405787.000000		1
17060.515625	5531.860352	3.496960	3.022064	1011.768494	36835.734375	93.875175	105.025978	102.546646	89.187889	35.802208	103.996002	171.058075	131.385773	1.825763	99998.000000	4.231992	3.742871	0.543691	0.480304	3.005081	4.566269	1.972551	2.021297	2.010921	1.950306	1.553910	2.017017	2.233144	2.118548	0.261444	4.999991	405839.000000		1
18071.945312	5401.359375	3.028231	3.157748	1281.700562	35437.425781	144.408401	127.228897	118.403236	53.472031	31.222855	145.259506	166.996796	107.147583	2.233961	99998.000000	4.257005	3.732503	0.481189	0.499378	3.107787	4.549462	2.159592	2.104586	2.073364	1.728127	1.494473	2.162145	2.222708	2.029982	0.349076	4.999991	405879.000000		1
12804.459961	5624.782715	2.593424	3.429117	557.891541	25582.193359	87.423996	56.487926	89.875565	91.170738	31.259859	87.016937	111.480240	123.235451	1.100047	10176.639648	4.107361	3.750106	0.413874	0.535182	2.746550	4.407938	1.941631	1.751956	1.953642	1.959855	1.494987	1.939604	2.047198	2.090736	0.041411	4.007605	406066.000000		1
10275.091797	4225.813965	3.015897	3.521630	771.264648	25221.806641	102.068672	79.545044	65.282753	38.275364	18.083044	76.825180	115.979416	83.896194	1.440852	0.000000	4.011786	3.625910	0.479416	0.546744	2.887203	4.401776	2.008893	1.900613	1.814798	1.582919	1.257272	1.885504	2.064381	1.923742	0.158619	0.000000	406126.000000		1
14213.732422	3225.214600	3.142330	2.528666	703.317566	18441.648438	98.004303	73.479324	63.031620	65.566452	29.702572	71.222031	116.916870	78.502739	0.459707	0.000000	4.152708	3.508559	0.497252	0.402891	2.847152	4.265800	1.991245	1.866165	1.799559	1.816682	1.472794	1.852614	2.067877	1.894885	0.000000	0.000000	406586.000000		1
106.999565	11.943320	0.629083	2.318972	70.494270	4453.054199	2.738360	6.833565	7.734017	0.740097	4.357323	0.000000	0.000000	0.000000	0.599360	3620.154297	2.029382	1.077125	0.000000	0.365295	1.848154	3.648658	0.437491	0.834647	0.888405	0.000000	0.639220	0.000000	0.000000	0.000000	0.000000	3.558727	406604.000000		0
22478.664062	6441.406250	3.182418	3.947186	1723.415283	44441.152344	212.818069	174.638290	138.194672	107.974030	51.572449	212.901321	269.981323	133.211349	3.039764	0.000000	4.351770	3.808981	0.502757	0.596288	3.236390	4.647785	2.328008	2.242140	2.140491	2.033319	1.712418	2.328178	2.431334	2.124541	0.482840	0.000000	406640.000000		1
8663.773438	1501.922607	4.138377	2.072273	534.640137	11365.390625	33.683678	55.313023	50.610321	79.572792	24.972116	43.156925	51.822231	36.348030	0.483270	99998.000000	3.937707	3.176648	0.616830	0.316447	2.728062	4.055584	1.527419	1.742827	1.704239	1.900765	1.397455	1.635051	1.714516	1.560481	0.000000	4.999991	408516.000000		1
12327.476562	4466.968262	3.065236	2.476242	1046.648682	38368.191406	150.683807	106.638771	121.813850	98.642632	50.974201	219.833572	281.027283	131.709564	1.048328	0.000000	4.090874	3.650013	0.486464	0.393793	3.019801	4.583972	2.178066	2.027915	2.085697	1.994065	1.707350	2.342094	2.448749	2.119617	0.020497	0.000000	409247.000000		1
102.361626	16.821795	1.652884	0.339211	62.143505	3509.387207	0.299123	4.434416	18.835476	12.273280	0.000000	0.000000	0.000000	12.652580	4.168551	0.000000	2.010137	1.225872	0.218242	0.000000	1.793396	3.545231	0.000000	0.646836	1.274977	1.088961	0.000000	0.000000	0.000000	1.102179	0.619985	0.000000	409266.000000		0
9459.633789	1617.920532	4.625608	1.378431	351.866913	13542.929688	55.982193	36.184589	57.416130	33.893372	19.008165	44.988667	69.655495	94.932899	2.732838	0.000000	3.975874	3.208957	0.665169	0.139385	2.546378	4.131712	1.748050	1.558524	1.759034	1.530115	1.278940	1.653103	1.842955	1.977417	0.436614	0.000000	411939.000000		1
15376.489258	3150.513916	2.343642	2.895631	1097.107910	31690.429688	143.634384	111.890373	85.906792	59.244789	29.091991	135.517990	196.366318	121.832352	0.027056	99998.000000	4.186857	3.498381	0.369891	0.461743	3.040249	4.500928	2.157259	2.048793	1.934028	1.772650	1.463773	2.131997	2.293067	2.085763	0.000000	4.999991	412159.000000		1
15304.364258	4333.053711	3.453787	3.083739	1535.045044	40576.894531	209.644897	156.949966	137.251038	61.039524	45.019501	186.985580	233.272507	100.240013	1.252669	99998.000000	4.184815	3.636794	0.538296	0.489078	3.186121	4.608279	2.321484	2.195761	2.137516	1.785611	1.653401	2.271808	2.367864	2.001041	0.097836	4.999991	414232.000000		1
13024.112305	2898.359863	3.204005	4.338820	589.626282	20033.054688	61.335564	58.933331	64.582741	63.287571	26.708261	84.102806	103.428596	98.506950	1.205217	0.000000	4.114748	3.462152	0.505693	0.637372	2.770577	4.301747	1.787712	1.770361	1.810117	1.801318	1.426646	1.924811	2.014641	1.993467	0.081065	0.000000	414410.000000		1
7485.208496	1429.405396	2.075356	3.737491	311.004303	8792.436523	21.505995	33.705265	16.824879	20.250912	9.886466	29.070406	36.502216	60.419693	0.002179	0.000000	3.874204	3.155155	0.317093	0.572580	2.492766	3.944109	1.332560	1.527698	1.225952	1.306445	0.995041	1.463451	1.562319	1.781178	0.000000	0.000000	414744.000000		1
21495.533203	6899.578613	2.263464	2.559503	1493.769165	43259.382812	185.045914	153.141556	134.219727	102.919785	47.986057	191.318237	283.448029	251.056427	1.710855	0.000000	4.332348	3.838823	0.354774	0.408156	3.174284	4.636080	2.267279	2.185093	2.127816	2.012499	1.681115	2.281756	2.452473	2.399771	0.233213	0.000000	414918.000000		1
7948.564941	2519.673584	3.441453	4.764376	654.357056	21103.896484	84.380341	65.406097	34.161659	49.623524	27.297255	71.234367	128.635071	94.507339	0.043720	0.000000	3.900289	3.401344	0.536742	0.678006	2.815815	4.324363	1.926241	1.815618	1.533539	1.695688	1.436119	1.852690	2.109360	1.975466	0.000000	0.000000	415138.000000		1
5691.613281	1317.185059	2.084607	3.540132	240.186249	12066.919922	43.465298	24.225851	23.467253	47.646847	9.393068	40.023846	52.889202	65.393761	0.831534	0.000000	3.755235	3.119647	0.319024	0.549019	2.380548	4.081596	1.638143	1.384279	1.370462	1.678034	0.972807	1.602319	1.723367	1.815536	0.000000	0.000000	416149.000000		1
6218.581055	2697.710205	2.004430	1.659051	333.031464	12348.510742	33.510990	33.097767	25.958912	22.822750	26.739100	60.703396	81.870178	39.669216	0.766908	0.000000	3.793691	3.430995	0.301991	0.219860	2.522485	4.091615	1.525187	1.519799	1.414286	1.358368	1.427147	1.783213	1.913126	1.598454	0.000000	0.000000	416541.000000		1
13756.098633	2445.793457	2.793867	4.144545	772.470398	18593.902344	108.183723	77.941498	58.381344	100.742661	18.264984	71.613663	83.159180	35.364315	0.201928	0.000000	4.138495	3.388420	0.446206	0.617477	2.887882	4.269371	2.034162	1.891769	1.766274	2.003213	1.261619	1.854996	1.919910	1.548565	0.000000	0.000000	416875.000000		1
24053.839844	8930.489258	5.128258	1.686805	1456.699585	47947.601562	191.253479	149.003174	126.550468	75.440582	56.472507	216.117661	284.191193	220.952972	3.259999	0.000000	4.381185	3.950875	0.709970	0.227065	3.163370	4.680767	2.281609	2.173196	2.102264	1.877605	1.751837	2.334690	2.453611	2.344300	0.513217	0.000000	417021.000000		1
5960.922363	1554.935181	1.998263	2.571838	307.596771	11008.601562	30.353241	29.258512	55.131081	38.815022	11.357409	9.790871	21.333305	53.105064	0.049530	0.000000	3.775313	3.191712	0.300653	0.410244	2.487982	4.041732	1.482205	1.466252	1.741397	1.589000	1.055279	0.990821	1.329058	1.725136	0.000000	0.000000	417430.000000		1
6651.581543	1732.555420	3.355108	2.349809	180.469650	10082.111328	27.960258	18.163221	43.847683	25.243484	7.268372	17.352198	37.322491	51.097549	0.590495	0.000000	3.822925	3.238687	0.525706	0.371033	2.256404	4.003551	1.446541	1.259193	1.641947	1.402149	0.861437	1.239354	1.571971	1.708400	0.000000	0.000000	419535.000000		1
6530.778809	2533.439453	2.948054	3.059069	456.402588	12718.479492	41.371441	47.131863	72.289001	42.654274	20.913916	43.952530	75.489922	48.087822	0.800560	99998.000000	3.814965	3.403711	0.469535	0.485589	2.659348	4.104435	1.616701	1.673315	1.859072	1.629963	1.320435	1.642984	1.877889	1.682035	0.000000	4.999991	419597.000000		1
22802.261719	5812.533203	2.470075	5.001824	986.099487	30888.498047	109.115013	100.181419	87.849548	61.264637	27.402103	113.888641	151.658264	112.960434	0.205497	0.000000	4.357978	3.764365	0.392710	0.699128	2.993921	4.489797	2.037884	2.000787	1.943740	1.787210	1.437784	2.056480	2.180866	2.052926	0.000000	0.000000	419800.000000		1
13977.906250	2781.066650	3.965688	1.850243	673.429932	16011.295898	70.293823	67.922432	63.673038	55.121830	21.114359	61.825878	98.799904	71.030838	0.185465	0.000000	4.145442	3.444211	0.598319	0.267229	2.828292	4.204426	1.846917	1.832013	1.803956	1.741324	1.324578	1.791170	1.994757	1.851447	0.000000	0.000000	419948.000000		1
11601.620117	2286.752686	0.968294	2.689020	496.003967	18234.378906	57.869442	49.635860	54.131950	46.552120	24.370787	70.164307	111.338387	81.355194	1.610348	0.000000	4.064518	3.359219	0.000000	0.429594	2.695485	4.260891	1.762449	1.695796	1.733454	1.667939	1.386870	1.846116	2.046645	1.910385	0.206920	0.000000	420168.000000		1
7715.745605	2134.570068	1.958174	1.628214	310.689758	10103.747070	33.979717	31.984539	50.172428	16.380819	15.366270	40.837952	29.967773	31.484972	1.041161	99998.000000	3.887378	3.329310	0.291851	0.211711	2.492327	4.004482	1.531220	1.504940	1.700465	1.214336	1.186568	1.611064	1.476655	1.498103	0.017518	4.999991	420215.000000		1
7082.385742	2915.881592	2.627345	1.125565	457.213623	10711.511719	40.902710	47.304554	52.466732	55.642982	16.877302	54.523586	78.912872	47.665348	1.311852	0.000000	3.850180	3.464770	0.419517	0.051370	2.660119	4.029851	1.611752	1.674903	1.719884	1.745410	1.227303	1.736584	1.897148	1.678203	0.117885	0.000000	420779.000000		1
13786.073242	4845.904297	1.967425	3.728240	901.598877	28496.853516	111.640594	93.452705	77.725632	102.935196	26.443060	113.882469	169.334259	95.262856	1.631106	99998.000000	4.139441	3.685375	0.293898	0.571504	2.955013	4.454797	2.047822	1.970592	1.890564	2.012564	1.422312	2.056457	2.228745	1.978924	0.212482	4.999991	421667.000000		1
13740.140625	5100.183105	3.034399	1.603544	1525.167847	38654.128906	193.470688	154.045090	106.062111	45.460476	42.546345	187.256958	275.041748	143.181076	0.130978	99998.000000	4.137991	3.707586	0.482073	0.205081	3.183318	4.587196	2.286615	2.187648	2.025560	1.657634	1.628862	2.272438	2.439399	2.155886	0.000000	4.999991	421963.000000		1
9628.221680	4021.923096	2.127780	4.859972	835.116516	23490.128906	86.461868	86.427948	68.480583	48.541130	23.220552	85.256126	109.176689	57.409966	2.279395	0.000000	3.983546	3.604434	0.327927	0.686634	2.921747	4.370885	1.936825	1.936654	1.835567	1.686110	1.365873	1.930726	2.038130	1.758987	0.357820	0.000000	423751.000000		1
10444.287109	3567.793213	3.416783	2.830872	404.913391	16106.037109	53.789654	41.627388	44.997917	47.588257	23.911310	79.094818	98.599464	76.526062	1.166417	0.000000	4.018879	3.552400	0.533617	0.451920	2.607362	4.206989	1.730699	1.619379	1.653192	1.677500	1.378603	1.898148	1.993875	1.883809	0.066854	0.000000	423812.000000		1
8132.870605	1895.682129	1.483278	2.275799	504.931396	14185.349609	55.291435	53.046474	50.795345	44.131386	14.555247	55.346943	72.066971	69.785011	1.517967	0.000000	3.910244	3.277766	0.171223	0.357134	2.703232	4.151840	1.742658	1.724657	1.705824	1.644748	1.163020	1.743094	1.857736	1.843762	0.181262	0.000000	423957.000000		1
9275.621094	1293.196655	2.466991	3.984190	607.293030	20161.820312	54.634598	61.169041	62.306942	85.237625	23.069450	72.631302	87.482582	60.305595	0.892975	0.000000	3.967343	3.111665	0.392168	0.600340	2.783398	4.304530	1.737468	1.786532	1.794536	1.930631	1.363037	1.861124	1.941922	1.780358	0.000000	0.000000	424299.000000		1
7664.046875	2864.133301	2.719858	4.366574	683.578552	18962.507812	82.258728	70.136551	50.030579	62.976112	29.095076	69.939194	92.413483	103.157227	1.798875	0.000000	3.884458	3.456993	0.434546	0.640141	2.834788	4.277896	1.915182	1.845944	1.699236	1.799176	1.463820	1.844721	1.965735	2.013500	0.255001	0.000000	425205.000000		1
10134.035156	2394.344238	3.040566	3.543216	366.514679	14620.733398	20.250912	38.543652	37.590775	52.229282	24.793259	43.064411	93.745659	50.385208	0.689347	99998.000000	4.005783	3.379187	0.482955	0.549398	2.564091	4.164969	1.306445	1.585953	1.575081	1.717914	1.394334	1.634119	1.971951	1.702303	0.000000	4.999991	425754.000000		1
7482.963379	2234.760742	2.886379	2.368311	431.279358	10967.523438	56.891895	46.777233	31.805681	70.703964	24.265940	37.100460	47.310719	56.050037	0.054962	0.000000	3.874074	3.349231	0.460353	0.374439	2.634759	4.040109	1.755050	1.670035	1.502505	1.849444	1.384997	1.569379	1.674960	1.748576	0.000000	0.000000	427167.000000		1
6034.602051	1711.956055	3.170084	2.491661	199.823181	7750.403809	9.541088	21.351807	28.173037	45.907619	18.653536	18.591862	37.633949	60.943928	0.789358	0.000000	3.780649	3.233493	0.501071	0.396489	2.300646	3.889324	0.979598	1.329435	1.449834	1.661885	1.270761	1.269323	1.575580	1.784930	0.000000	0.000000	427247.000000		1
10784.947266	4150.761719	3.706654	2.423819	1191.602905	40186.539062	145.925598	120.971985	118.699272	58.020546	46.946838	234.657104	307.806458	171.829010	0.761369	0.000000	4.032818	3.618128	0.568982	0.384500	3.076132	4.604081	2.164131	2.082685	2.074448	1.763582	1.671606	2.370434	2.488278	2.235096	0.000000	0.000000	428215.000000		1
8496.273438	2051.090332	4.434416	3.681984	357.460815	14278.878906	37.254646	34.099983	19.424471	24.978283	16.491835	52.512989	74.900932	53.589211	1.180634	99998.000000	3.929229	3.311985	0.646836	0.566082	2.553228	4.154694	1.571180	1.532754	1.288349	1.397563	1.217269	1.720267	1.874487	1.729077	0.072115	4.999991	428522.000000		1
15297.151367	5672.620605	2.858626	2.880212	1056.325439	27751.027344	109.537483	109.324707	73.466995	73.877129	45.701008	140.538315	174.333008	172.566025	1.587666	99998.000000	4.184610	3.753784	0.456157	0.459424	3.023798	4.443279	2.039563	2.038718	1.866092	1.868510	1.659926	2.147795	2.241380	2.236955	0.200759	4.999991	429843.000000		1
18012.386719	4048.751709	2.917217	4.613273	1015.015686	24905.919922	107.348030	104.674431	99.139114	74.601807	52.747353	132.847458	175.859451	108.985497	1.285041	99998.000000	4.255571	3.607321	0.464969	0.664009	3.006473	4.396303	2.030794	2.019841	1.996245	1.872749	1.722201	2.123353	2.245166	2.037369	0.108917	4.999991	430771.000000		1
21373.742188	8170.267090	3.601807	2.917217	2170.187256	60930.316406	299.535889	218.587738	178.317200	105.759903	72.699142	339.636810	431.464386	284.296051	0.977022	0.000000	4.329881	3.912236	0.556520	0.464969	3.336497	4.784833	2.476449	2.339626	2.251193	2.024321	1.861529	2.531015	2.634945	2.453771	0.000000	0.000000	430835.000000		1
7160.506348	2556.931396	3.336605	5.168346	630.288452	13842.493164	40.322968	62.865097	57.746090	49.086952	20.614794	62.960693	89.813889	54.020935	0.761574	0.000000	3.854944	3.407719	0.523305	0.713352	2.799539	4.141214	1.605552	1.798410	1.761523	1.690966	1.314179	1.799070	1.953344	1.732562	0.000000	0.000000	431466.000000		1
6176.198242	1913.718872	2.618094	3.163916	365.435364	22028.949219	67.083656	36.036572	64.061592	12.131429	15.853501	78.123436	110.243660	41.389942	0.878473	99998.000000	3.790721	3.281878	0.417985	0.500225	2.562811	4.342994	1.826617	1.556744	1.806598	1.083912	1.200125	1.892781	2.042354	1.616895	0.000000	4.999991	431747.000000		1
20371.646484	5900.860352	3.318103	4.378909	1385.588623	44822.683594	165.060196	140.439636	116.059593	70.509689	47.421734	191.836304	270.274292	177.444489	2.355432	0.000000	4.309026	3.770915	0.520890	0.641366	3.141634	4.651498	2.217642	2.147490	2.064681	1.848249	1.675977	2.282931	2.431805	2.249063	0.372070	0.000000	432379.000000		1
17609.826172	6055.932617	2.658183	3.231758	1699.288086	49923.617188	152.537140	173.497314	154.720428	122.412094	83.624825	225.211609	305.256226	150.810242	0.193716	0.000000	4.245755	3.782181	0.424585	0.509439	3.230267	4.698306	2.183376	2.239293	2.189548	2.087824	1.922335	2.352591	2.484664	2.178431	0.000000	0.000000	433089.000000		1
27159.091797	7119.146973	3.059069	2.399149	2834.301270	71786.015625	413.187073	291.909790	230.318283	124.108147	87.840302	354.839661	462.526886	275.630737	1.678802	0.000000	4.433915	3.852428	0.485589	0.380057	3.452446	4.856040	2.616147	2.465249	2.362329	2.093800	1.943694	2.550032	2.665137	2.440328	0.224999	0.000000	433156.000000		1
10730.559570	3622.005371	2.405316	4.798297	852.518066	25164.933594	93.757996	88.244270	94.109543	59.602501	35.105282	114.048996	141.262985	80.066193	1.085416	0.000000	4.030622	3.558949	0.381172	0.681087	2.930704	4.400796	1.972008	1.945686	1.973634	1.775265	1.545372	2.057091	2.150028	1.903449	0.035596	0.000000	433206.000000		1
18064.886719	4118.453125	3.244093	3.096074	624.117859	20135.404297	65.076141	62.374783	62.075661	97.575661	21.959303	77.198318	97.847031	66.525497	0.836217	99998.000000	4.256835	3.614734	0.511093	0.490811	2.795267	4.303960	1.813422	1.795009	1.792921	1.989341	1.341619	1.887608	1.990548	1.822988	0.000000	4.999991	434312.000000		1
7250.881348	2867.935547	1.714559	1.338343	524.972595	21478.361328	69.899109	56.043869	54.791870	53.317844	37.072708	111.760857	161.560150	86.236755	0.713057	0.000000	3.860391	3.457569	0.234152	0.126567	2.720137	4.332001	1.844472	1.748528	1.738716	1.726873	1.569054	2.048290	2.208334	1.935692	0.000000	0.000000	434423.000000		1
20990.851562	8044.512207	3.031315	3.392113	2191.761230	65191.378906	281.822876	221.412445	204.439545	79.295258	69.933029	287.648071	378.963745	185.085999	1.509105	0.000000	4.322030	3.905500	0.481631	0.530470	3.340793	4.814190	2.449976	2.345202	2.310565	1.899247	1.844682	2.458861	2.578598	2.267374	0.178719	0.000000	434624.000000		1
7735.577148	3798.179443	2.121612	2.133947	469.101410	17745.955078	81.484711	48.895763	74.509293	56.546516	22.748741	97.686676	117.767982	107.092079	1.483402	0.000000	3.888493	3.579576	0.326666	0.329184	2.671267	4.249099	1.911076	1.689271	1.872210	1.752406	1.356957	1.989835	2.071027	2.029757	0.171259	0.000000	434887.000000		1
17022.318359	4544.024902	4.061284	6.148975	948.095459	29416.625000	121.684334	98.343513	56.975159	37.553772	24.506472	104.652840	146.357330	109.805771	0.008894	0.000000	4.231019	3.657441	0.608663	0.788803	2.976852	4.468593	2.085235	1.992746	1.755686	1.574654	1.389281	2.019751	2.165415	2.040625	0.000000	0.000000	435302.000000		1
8225.268555	1357.905884	2.519415	1.504864	611.283386	16859.376953	78.024757	62.482716	66.935631	19.880863	29.021065	78.404060	116.707176	121.591820	0.081716	0.000000	3.915150	3.132870	0.401300	0.177497	2.786242	4.226841	1.892232	1.795760	1.825657	1.298435	1.462713	1.894339	2.067098	2.084904	0.000000	0.000000	435408.000000		1
12695.548828	7489.775391	3.015897	2.019849	1488.150635	36556.839844	158.769379	150.313766	109.636162	80.929642	36.119831	138.265594	193.146896	93.529793	1.593466	0.000000	4.103652	3.874469	0.479416	0.305319	3.172647	4.562969	2.200767	2.176999	2.039954	1.908108	1.557746	2.140714	2.285888	1.970950	0.202343	0.000000	435629.000000		1
10131.574219	7160.700195	3.163916	5.482887	1223.553467	39229.441406	176.300430	124.527534	140.926865	68.681030	50.755257	189.212036	260.585175	212.586777	2.286304	34174.984375	4.005677	3.854955	0.500225	0.739009	3.087623	4.593612	2.246253	2.095265	2.148994	1.836837	1.705481	2.276949	2.415950	2.327536	0.359134	4.533708	436027.000000		1
6433.718262	3260.523438	1.745396	2.753779	647.131836	19372.804688	85.542915	67.250175	59.204700	68.193802	31.352371	74.308853	145.207092	76.461304	0.147338	0.000000	3.808462	3.513287	0.241894	0.439929	2.810993	4.287192	1.932184	1.827693	1.772356	1.833745	1.496270	1.871041	2.161988	1.883442	0.000000	0.000000	437203.000000		1
15224.652344	6396.121094	2.781532	2.985059	912.916199	25837.125000	108.149803	91.028885	92.539917	76.994789	38.241444	125.946060	186.547699	106.191628	1.021487	99998.000000	4.182548	3.805917	0.444284	0.474953	2.960431	4.412244	2.034026	1.959179	1.966329	1.886461	1.582534	2.100185	2.270790	2.026090	0.009233	4.999991	438608.000000		1
19584.390625	5697.009766	3.077571	1.785485	1141.911499	33095.664062	133.908264	115.097466	103.437851	77.263077	40.911961	129.048294	167.422348	147.177597	2.029017	0.000000	4.291910	3.755647	0.488208	0.251756	3.057632	4.519771	2.126807	2.061066	2.014679	1.887972	1.611850	2.110752	2.223814	2.167842	0.307286	0.000000	439060.000000		1
10253.980469	1288.910278	2.843207	1.560372	277.703003	12110.208984	34.248001	29.406532	47.569756	21.663265	9.775452	47.844208	58.868572	60.277840	0.979849	0.000000	4.010892	3.110223	0.453808	0.193228	2.443581	4.083152	1.534635	1.468444	1.677331	1.335724	0.990137	1.679829	1.769884	1.780158	0.000000	0.000000	439200.000000		1
9311.725586	3110.752197	3.604891	3.015897	690.282593	22061.234375	78.061760	70.383255	35.506168	51.908573	12.547733	83.643333	112.735321	66.303467	0.545055	0.000000	3.969030	3.492865	0.556892	0.479416	2.839027	4.343630	1.892438	1.847469	1.550304	1.715239	1.098565	1.922431	2.052060	1.821536	0.000000	0.000000	440118.000000		1
7626.230957	4322.347168	1.958174	2.941887	401.249908	14508.959961	41.608887	38.947620	47.190453	83.667999	17.373785	68.502174	122.304161	59.448315	1.905246	99998.000000	3.882310	3.635720	0.291851	0.468626	2.603415	4.161636	1.619186	1.590481	1.673854	1.922559	1.239894	1.835704	2.087441	1.774140	0.279951	4.999991	442156.000000		1
18201.255859	4141.303711	4.637943	2.997394	1512.219238	34295.355469	197.541214	153.915573	80.349899	93.344772	46.949921	158.349991	193.532364	95.836433	2.076897	0.000000	4.260101	3.617137	0.666325	0.476744	3.179615	4.535235	2.295658	2.187283	1.904985	1.970090	1.671635	2.199618	2.286754	1.981531	0.317415	0.000000	442772.000000		1
12277.819336	2926.202881	4.230890	3.435285	673.929504	21057.402344	73.026016	68.199966	66.103027	41.846336	23.072533	97.541740	149.234451	74.241013	1.634663	99998.000000	4.089121	3.466305	0.626432	0.535963	2.828614	4.323405	1.863478	1.833784	1.820221	1.621657	1.363095	1.989190	2.173869	1.870644	0.213428	4.999991	443440.000000		1
8819.335938	1259.614746	3.928683	3.299600	196.535919	10647.927734	29.468208	23.306898	40.168781	24.851851	9.652102	32.709217	50.277275	74.749825	0.069970	0.000000	3.945436	3.100238	0.594247	0.518461	2.293442	4.027265	1.469354	1.367484	1.603889	1.395359	0.984622	1.514670	1.701372	1.873610	0.000000	0.000000	443761.000000		1
6488.957031	3182.621826	2.948054	3.034399	541.365784	18930.951172	47.313805	54.794952	77.972336	30.889811	16.713863	65.782318	69.673996	48.297516	1.152147	0.000000	3.812175	3.502785	0.469535	0.482073	2.733491	4.277173	1.674988	1.738741	1.891941	1.489815	1.223077	1.818109	1.843071	1.683925	0.061508	0.000000	443853.000000		1
6273.903320	1057.635986	1.677554	2.562587	326.691284	11413.037109	18.733713	33.014507	56.139465	43.835346	11.298819	24.796343	50.779926	41.667477	0.718369	99998.000000	3.797538	3.024336	0.224676	0.408679	2.514138	4.057401	1.272624	1.518705	1.749268	1.641824	1.053033	1.394388	1.705692	1.619797	0.000000	4.999991	444546.000000		1
7668.419434	1253.965332	3.170084	3.096074	374.806854	11311.801758	35.734364	39.336170	35.370483	58.261078	24.611319	52.907707	79.088646	55.791000	0.708414	99998.000000	3.884706	3.098285	0.501071	0.490811	2.573807	4.053532	1.553086	1.594792	1.548641	1.765378	1.391135	1.723519	1.898114	1.746564	0.000000	4.999991	445364.000000		1
6884.751953	2783.539795	4.015028	3.487709	378.618347	15190.158203	44.526104	39.696968	51.307247	71.687675	16.932810	52.118267	63.444839	44.812893	2.022349	99998.000000	3.837888	3.444597	0.603689	0.542540	2.578202	4.181562	1.648615	1.598757	1.710179	1.855445	1.228729	1.716990	1.802396	1.651403	0.305856	4.999991	445433.000000		1
6977.828613	1674.766235	2.479326	3.774496	546.123962	16379.919922	54.020935	58.427597	55.007732	28.120613	30.044867	58.615707	89.172470	95.737755	1.409943	99998.000000	3.843720	3.223954	0.394334	0.576859	2.737291	4.214312	1.732562	1.766618	1.740424	1.449025	1.477770	1.768014	1.950231	1.981083	0.149202	4.999991	446681.000000		1
12899.926758	6952.671387	3.509295	3.718989	1288.123901	32196.794922	117.660049	130.904709	101.023285	56.854893	33.322880	120.879478	181.857330	88.694496	0.012603	0.000000	4.110587	3.842152	0.545220	0.570425	3.109958	4.507812	2.070629	2.116955	2.004421	1.754768	1.522743	2.082353	2.259731	1.947897	0.000000	0.000000	447022.000000		1
17417.187500	5279.897461	2.411484	3.003561	1334.318359	30730.521484	139.150635	135.234283	80.411575	65.535614	52.297127	120.922646	146.348068	153.008957	1.325192	0.000000	4.240978	3.722625	0.382284	0.477637	3.125259	4.487570	2.143485	2.131087	1.905319	1.816477	1.718478	2.082508	2.165387	2.184717	0.122279	0.000000	448899.000000		1
6316.366699	2951.175049	2.140115	2.334390	650.742859	14474.517578	84.084305	67.916260	42.700531	45.608498	14.644675	66.929466	106.919388	101.803467	1.606728	99998.000000	3.800467	3.469995	0.330437	0.368173	2.813409	4.160604	1.924715	1.831974	1.630433	1.659046	1.165680	1.825617	2.029057	2.007763	0.205942	4.999991	449001.000000		1
21328.466797	8166.794922	2.704439	4.320318	2151.758789	57006.574219	236.442581	218.640167	167.376083	75.496094	63.167305	238.465515	299.748657	225.834518	3.149970	99998.000000	4.328959	3.912052	0.432077	0.635516	3.332793	4.755925	2.373726	2.339730	2.223693	1.877924	1.800492	2.377426	2.476757	2.353790	0.498306	4.999991	449588.000000		1
10174.644531	3222.096924	2.701355	2.269632	1143.067993	41873.542969	142.832611	114.782921	120.913399	88.173340	46.129646	197.134171	279.004333	156.225296	1.050601	0.000000	4.007519	3.508139	0.431582	0.355955	3.058072	4.621940	2.154827	2.059877	2.082474	1.945337	1.663980	2.294762	2.445611	2.193751	0.021438	0.000000	450100.000000		1
9764.066406	1813.830444	3.768329	6.494354	449.081787	15719.787109	46.382515	46.018635	42.870136	33.498653	30.667782	48.306767	86.125740	59.984886	0.419601	99998.000000	3.989631	3.258597	0.576149	0.812536	2.652325	4.196447	1.666354	1.662934	1.632155	1.525027	1.486682	1.684008	1.935133	1.778042	0.000000	4.999991	450523.000000		1
8318.520508	4481.714844	2.016765	3.040566	694.445618	29360.152344	97.924126	72.387680	88.703743	43.431377	28.216209	127.814804	166.891937	120.164047	0.958993	99998.000000	3.920046	3.651444	0.304655	0.482955	2.841638	4.467758	1.990890	1.859665	1.947942	1.637804	1.450499	2.106581	2.222435	2.079775	0.000000	4.999991	450605.000000		1
7181.478516	1974.724487	1.800903	2.124696	377.964600	12132.788086	39.922081	37.017200	59.337299	18.166306	18.450008	42.059113	61.067280	81.583389	1.475303	0.000000	3.856214	3.295506	0.255490	0.327297	2.577451	4.083961	1.601213	1.568404	1.773328	1.259267	1.265997	1.623860	1.785809	1.911602	0.168881	0.000000	450696.000000		1
15687.558594	4135.003906	3.071404	2.692104	1084.933350	30438.947266	111.141029	109.771851	106.549339	35.657272	29.246178	113.882469	174.878830	104.813194	0.292389	0.000000	4.195555	3.616476	0.487337	0.430092	3.035403	4.483429	2.045874	2.040491	2.027551	1.552148	1.466069	2.056457	2.242737	2.020416	0.000000	0.000000	451731.000000		1
8991.386719	2276.647217	3.577137	3.817669	350.090698	13552.806641	47.122612	35.336563	37.350243	63.256733	22.347855	46.040218	54.653103	88.595818	1.143638	0.000000	3.953827	3.357296	0.553536	0.581798	2.544181	4.132029	1.673229	1.548224	1.572293	1.801107	1.349236	1.663137	1.737615	1.947413	0.058289	0.000000	451813.000000		1
6716.484863	1175.962158	2.528666	3.392113	492.408325	20310.996094	48.763161	51.612534	69.248436	71.363884	16.679943	85.706352	131.348770	58.671215	0.600830	0.000000	3.827142	3.070393	0.402891	0.530470	2.692325	4.307731	1.688092	1.712755	1.840410	1.853478	1.222195	1.933013	2.118426	1.768425	0.000000	0.000000	452446.000000		1
13272.202148	3805.031494	3.077571	3.845422	728.249573	16694.566406	85.875954	73.078438	76.464386	38.824272	24.238186	68.526840	85.407227	78.585999	1.610342	0.000000	4.122943	3.580358	0.488208	0.584944	2.862280	4.222575	1.933872	1.863789	1.883459	1.589103	1.384500	1.835861	1.931495	1.895345	0.206918	0.000000	452597.000000		1
107.375786	11.560937	0.000000	1.042304	0.000000	4561.907227	0.000000	0.000000	28.647932	26.643503	5.211518	0.000000	0.000000	0.000000	2.955085	0.000000	2.030906	1.062993	0.000000	0.017994	0.000000	3.659147	0.000000	0.000000	1.457093	1.425591	0.716964	0.000000	0.000000	0.000000	0.470570	0.000000	452616.000000		0
17745.806641	9316.520508	2.423819	3.139246	2114.698486	60564.820312	252.792572	215.473160	184.561768	95.037743	80.232712	274.921478	345.551422	221.273682	1.296869	99998.000000	4.249096	3.969254	0.384500	0.496825	3.325248	4.782220	2.402764	2.333393	2.266142	1.977896	1.904351	2.439209	2.538513	2.344930	0.112896	4.999991	452771.000000		1
7990.901367	2382.974609	2.981975	3.040566	787.346375	17392.773438	76.677162	79.091728	70.716293	76.048080	28.555420	83.072838	117.706306	69.408791	0.127863	99998.000000	3.902596	3.377119	0.474504	0.482955	2.896166	4.240369	1.884666	1.898131	1.849519	1.881088	1.455689	1.919459	2.070800	1.841414	0.000000	4.999991	452990.000000		1
13558.243164	3980.249512	2.917217	3.836171	724.434998	21476.259766	101.325485	72.470947	72.578873	43.382038	18.132383	89.841644	137.941803	92.287048	1.007743	0.000000	4.132204	3.599910	0.464969	0.583898	2.859999	4.331959	2.005719	1.860164	1.860810	1.637310	1.258455	1.953478	2.139696	1.965141	0.003350	0.000000	453659.000000		1
114.579399	10.925687	2.516331	2.448488	80.078529	2381.522217	0.823358	6.204483	4.662613	5.082002	0.320709	0.000000	10.740662	18.450008	3.478967	0.000000	2.059107	1.038449	0.400768	0.388898	1.903516	3.376855	0.000000	0.792706	0.668629	0.706035	0.000000	0.000000	1.031031	1.265997	0.541450	0.000000	453678.000000		0
13469.884766	2796.759766	1.995179	3.225591	829.084778	30930.492188	118.212044	85.694016	79.739319	46.888248	50.120007	136.551041	162.093643	129.369003	2.474605	99998.000000	4.129364	3.446655	0.299982	0.508609	2.918599	4.490387	2.072662	1.932950	1.901672	1.671064	1.700011	2.135295	2.209766	2.111830	0.393506	4.999991	454015.000000		1
19412.792969	6398.628418	3.552467	3.018980	1474.258423	54095.039062	214.535706	149.552078	134.882736	89.120049	57.641243	310.476990	427.976685	232.248703	0.060798	0.000000	4.288088	3.806087	0.550530	0.479860	3.168574	4.733158	2.331500	2.174793	2.129956	1.949975	1.760733	2.492029	2.631420	2.365953	0.000000	0.000000	456242.000000		1
8254.169922	2923.930176	3.472290	4.526928	840.664185	27560.628906	118.415565	81.922607	83.143761	37.196056	35.271805	95.787094	131.407364	86.508125	1.311426	0.000000	3.916673	3.465967	0.540616	0.655804	2.924623	4.440289	2.073409	1.913404	1.919830	1.570497	1.547428	1.981307	2.118620	1.937057	0.117744	0.000000	457709.000000		1
16179.334961	5076.092773	4.505342	4.533096	1183.998413	36585.644531	141.824234	121.480804	114.863098	103.021545	39.940586	187.250778	248.003525	146.366577	1.460558	0.000000	4.208961	3.705529	0.653728	0.656395	3.073351	4.563311	2.151751	2.084508	2.060180	2.012928	1.601414	2.272424	2.394458	2.165442	0.164519	0.000000	458132.000000		1
13774.465820	7992.819336	2.978892	2.448488	1744.446289	49818.089844	213.823364	176.735229	143.042313	56.537266	50.943363	210.890732	326.006683	250.670959	0.117949	0.000000	4.139075	3.902700	0.474055	0.388898	3.241657	4.697387	2.330055	2.247323	2.155464	1.752335	1.707088	2.324058	2.513227	2.399104	0.000000	0.000000	458534.000000		1
7080.005371	1829.810425	2.682853	2.241878	349.510956	10902.814453	37.094292	36.952442	55.328442	58.760643	13.889159	39.530449	78.573662	73.741447	1.102391	99998.000000	3.850034	3.262406	0.428597	0.350612	2.543461	4.037539	1.569307	1.567643	1.742948	1.769086	1.142676	1.596932	1.895277	1.867712	0.042336	4.999991	461723.000000		1
9751.192383	2338.732178	2.306637	1.338343	303.316528	14598.953125	49.114708	29.973940	48.630562	37.973160	17.777754	58.390594	100.332527	115.017288	0.063353	99998.000000	3.989058	3.368980	0.362979	0.126567	2.481896	4.164322	1.691212	1.476744	1.686909	1.579477	1.249877	1.766343	2.001442	2.060763	0.000000	4.999991	462728.000000		1
23548.638672	5312.517090	2.556419	2.312804	1101.653320	28847.365234	121.998871	112.975853	121.557899	66.050598	39.437935	121.937195	169.553207	98.531624	2.828307	99998.000000	4.371966	3.725300	0.407632	0.364139	3.042045	4.460106	2.086356	2.052986	2.084783	1.819877	1.595914	2.086136	2.229306	1.993576	0.451527	4.999991	464541.000000		1
125.748695	12.779014	0.000000	0.000000	93.850502	6898.860352	0.000000	6.808895	0.000000	62.766418	0.000000	0.000000	7.894371	21.203787	6.488769	0.000000	2.099504	1.106497	0.000000	0.000000	1.972437	3.838777	0.000000	0.833077	0.000000	1.797727	0.000000	0.000000	0.897318	1.326413	0.812162	0.000000	464560.000000		0
8300.711914	3174.844727	3.126911	4.147629	566.852844	17727.433594	69.923775	56.571186	68.270889	33.014507	17.090080	58.763725	84.864487	77.158226	1.179547	0.000000	3.919115	3.501723	0.495116	0.617800	2.753470	4.248646	1.844625	1.752595	1.834236	1.518705	1.232744	1.769109	1.928726	1.887382	0.071715	0.000000	464653.000000		1
6581.842773	1345.228638	1.430855	2.713690	391.166107	8115.253418	35.231716	39.404015	28.533834	33.236538	22.354023	36.785919	59.451401	53.419605	1.640373	0.000000	3.818347	3.128796	0.155596	0.433560	2.592361	3.909302	1.546934	1.595541	1.455360	1.521616	1.349356	1.565682	1.774162	1.727701	0.214942	0.000000	464816.000000		1
9941.714844	2814.876709	1.961258	2.100026	681.845459	18504.566406	84.852158	68.354156	30.646196	8.822577	18.323576	73.207954	95.972115	45.522152	1.599654	0.000000	3.997461	3.449459	0.292535	0.322225	2.833686	4.267279	1.928663	1.834765	1.486377	0.945595	1.263010	1.864558	1.982145	1.658223	0.204026	0.000000	465003.000000		1
10470.967773	2735.800537	2.516331	3.990358	684.241516	17090.708984	61.776539	69.180595	44.806725	42.706699	21.049601	55.855759	68.264725	61.779621	1.953130	0.000000	4.019987	3.437084	0.400768	0.601012	2.835209	4.232760	1.790824	1.839984	1.651343	1.630496	1.323244	1.747068	1.834196	1.790845	0.290731	0.000000	465270.000000		1
16040.097656	4514.248047	3.003561	3.114576	1144.261353	36045.062500	141.882812	116.879868	116.608498	44.004951	39.573620	140.939194	197.988358	61.816628	1.534410	0.000000	4.205207	3.654585	0.477637	0.493399	3.058525	4.556846	2.151930	2.067740	2.066730	1.643502	1.597406	2.149032	2.296640	1.791105	0.185942	0.000000	465956.000000		1
13602.415039	1737.708374	2.867877	2.581089	607.774048	20949.287109	94.294563	65.184067	79.807159	56.700703	18.517851	84.340256	101.695534	72.640549	0.928276	0.000000	4.133616	3.239977	0.457561	0.411803	2.783742	4.321169	1.974487	1.814141	1.902042	1.753588	1.267591	1.926035	2.007302	1.861179	0.000000	0.000000	466026.000000		1
7015.197266	2583.019775	2.466991	2.007514	434.005402	14537.367188	64.638245	44.991749	61.033356	34.013638	15.834998	59.346554	68.523758	100.495964	0.360465	0.000000	3.846040	3.412128	0.392168	0.302659	2.637495	4.162486	1.810490	1.653133	1.785567	1.531653	1.199618	1.773396	1.835841	2.002149	0.000000	0.000000	466715.000000		1
16764.175781	3772.220459	3.120744	3.842339	888.813660	28863.160156	138.062073	90.569405	60.447449	83.587822	34.044476	130.022766	169.682724	155.642456	0.578481	0.000000	4.224382	3.576597	0.494258	0.584596	2.948811	4.460344	2.140074	1.956982	1.781378	1.922143	1.532047	2.114019	2.229638	2.192128	0.000000	0.000000	467547.000000		1
18023.824219	5037.601562	3.620309	4.437500	707.647095	30950.150391	77.583786	69.667824	106.644936	61.526756	33.033009	141.019379	225.523071	107.061241	1.226240	0.000000	4.255847	3.702224	0.558746	0.647138	2.849817	4.490663	1.889771	1.843032	2.027940	1.789064	1.518948	2.149279	2.353191	2.029632	0.088575	0.000000	467883.000000		1
18756.146484	6526.036133	3.311935	3.167000	1499.110229	36549.167969	168.039093	153.520844	108.868317	26.560242	46.672386	140.408798	180.327789	115.612450	1.101795	99998.000000	4.273144	3.814650	0.520082	0.500648	3.175833	4.562878	2.225410	2.186167	2.036901	1.424232	1.669060	2.147394	2.256063	2.063004	0.042101	4.999991	469208.000000		1
6872.491211	1272.776123	1.856411	2.898715	165.115707	9143.359375	20.065887	19.035919	44.365749	75.681114	16.750870	34.809242	28.774366	45.673256	0.298406	0.000000	3.837114	3.104752	0.268674	0.462205	2.217788	3.961106	1.302458	1.279574	1.647048	1.878988	1.224037	1.541695	1.459006	1.659662	0.000000	0.000000	469341.000000		1
8543.276367	2152.835205	3.179335	2.985059	478.503754	16316.382812	32.129475	47.409401	72.319839	82.749046	14.345552	52.519154	75.656448	75.070534	1.325987	0.000000	3.931624	3.333011	0.502336	0.474953	2.679885	4.212624	1.506904	1.675864	1.859257	1.917763	1.156717	1.720318	1.878846	1.875469	0.122539	0.000000	469571.000000		1
7747.720703	2745.094971	2.655099	2.559503	432.047211	16932.246094	52.287876	43.382038	57.104675	37.587692	13.577702	52.627087	80.781624	99.641769	0.517583	0.000000	3.889174	3.438557	0.424081	0.408156	2.635531	4.228714	1.718401	1.637310	1.756672	1.575046	1.132826	1.721209	1.907313	1.998441	0.000000	0.000000	470607.000000		1
10984.823242	2951.218262	3.984190	5.239272	624.346069	17487.021484	62.649235	63.632950	51.362751	74.632645	21.117443	48.063152	77.025627	90.797607	0.361948	0.000000	4.040793	3.470001	0.600340	0.719271	2.795425	4.242716	1.796916	1.803682	1.710648	1.872929	1.324641	1.681812	1.886635	1.958074	0.000000	0.000000	471235.000000		1
9513.624023	3018.320312	1.788568	3.755994	483.733765	19957.082031	74.278015	48.217339	59.417477	58.014378	23.923645	52.340298	85.478157	85.114273	1.630116	0.000000	3.978346	3.479765	0.252506	0.574725	2.684606	4.300097	1.870860	1.683203	1.773914	1.763536	1.378827	1.718836	1.931855	1.930002	0.212219	0.000000	471579.000000		1
23188.167969	4685.263184	3.231758	2.695188	1354.205322	34360.101562	160.434586	135.767761	94.676949	89.770721	34.833912	158.892715	234.250046	124.712563	2.860401	0.000000	4.365266	3.670734	0.509439	0.430589	3.131685	4.536055	2.205298	2.132797	1.976244	1.953135	1.542002	2.201104	2.369680	2.095910	0.456427	0.000000	472487.000000		1
6537.705078	3141.053223	2.926468	1.763899	315.799530	8782.166992	21.336388	30.473507	14.783443	18.770718	15.378605	34.460781	42.327396	68.264725	1.245480	0.000000	3.815425	3.497075	0.466344	0.246474	2.499412	3.943602	1.329121	1.483922	1.169776	1.273481	1.186917	1.537325	1.626622	1.834196	0.095337	0.000000	475415.000000		1
9400.993164	2114.433350	2.855542	3.749826	460.824677	15407.530273	58.831570	47.727024	44.245483	20.624044	18.826225	56.935070	65.591125	79.745483	0.483212	0.000000	3.973174	3.325194	0.455689	0.574011	2.663536	4.187733	1.769610	1.678764	1.645869	1.314374	1.274763	1.755380	1.816845	1.901706	0.000000	0.000000	476146.000000		1
16229.583984	5045.292480	2.503996	0.980629	884.996033	21343.835938	81.497047	88.873352	83.260948	46.151234	18.601112	78.126518	98.260254	48.729240	0.411325	0.000000	4.210308	3.702886	0.398634	0.000000	2.946941	4.329272	1.911142	1.948772	1.920441	1.664183	1.269539	1.892798	1.992378	1.687790	0.000000	0.000000	477166.000000		1
9790.688477	1440.297241	2.537917	3.530881	350.078369	13424.353516	47.412483	36.233929	38.081089	35.870049	20.167652	45.907619	81.015984	59.152275	0.098627	0.000000	3.990813	3.158452	0.404477	0.547883	2.544165	4.127893	1.675893	1.559115	1.580709	1.554732	1.304655	1.661885	1.908571	1.771971	0.000000	0.000000	477862.000000		1
10097.014648	2257.182617	3.244093	2.362144	697.369019	18553.949219	87.627518	70.870483	80.078529	76.273193	16.818710	68.890724	91.642548	60.561546	0.321144	99998.000000	4.004193	3.353567	0.511093	0.373306	2.843463	4.268436	1.942641	1.850465	1.903516	1.882372	1.225793	1.838161	1.962097	1.782197	0.000000	4.999991	479797.000000		1
10340.022461	1945.839111	3.055985	3.472290	543.589111	17682.300781	58.809982	54.606846	43.382038	44.146805	15.637639	84.118225	111.396980	59.022758	0.417658	99998.000000	4.014522	3.289107	0.485151	0.540616	2.735271	4.247539	1.769451	1.737247	1.637310	1.644899	1.194171	1.924890	2.046873	1.771019	0.000000	4.999991	480238.000000		1
13029.754883	4123.057617	2.676685	3.607974	1364.653076	39610.031250	167.524109	141.386337	140.387207	53.391853	49.922646	150.424774	187.019501	97.264206	0.121520	99998.000000	4.114936	3.615219	0.427597	0.557263	3.135022	4.597805	2.224077	2.150408	2.147327	1.727475	1.698298	2.177319	2.271887	1.987953	0.000000	4.999991	480536.000000		1
7583.185059	2655.512207	4.045865	2.362144	542.380310	12135.470703	63.040871	56.750046	40.800949	47.545086	13.312500	37.658619	65.720642	86.609886	0.144191	0.000000	3.879852	3.424148	0.607011	0.373306	2.734304	4.084057	1.799622	1.753966	1.610670	1.677106	1.124260	1.575864	1.817702	1.937567	0.000000	0.000000	480979.000000		1
11138.735352	1463.915527	3.237926	3.043650	582.262329	17090.789062	57.776928	61.190628	61.650105	42.247219	18.308157	62.615314	99.376564	69.581482	0.365968	0.000000	4.046836	3.165516	0.510267	0.483395	2.765119	4.232762	1.761754	1.786685	1.789934	1.625798	1.262645	1.796681	1.997284	1.842494	0.000000	0.000000	481668.000000		1
13571.521484	4299.666016	4.983322	5.970118	1254.643799	29318.751953	133.245270	130.377396	65.973503	88.759254	33.745354	113.740623	141.071793	50.832348	1.466165	0.000000	4.132628	3.633435	0.697519	0.775983	3.098521	4.467145	2.124652	2.115202	1.819370	1.948214	1.528214	2.055916	2.149440	1.706140	0.166183	0.000000	481962.000000		1
13550.755859	4473.178711	2.618094	3.515462	817.764343	27310.244141	100.554550	81.996613	103.379257	54.720943	35.580177	104.597336	127.096291	82.150803	1.670578	99998.000000	4.131964	3.650616	0.417985	0.545982	2.912628	4.436326	2.002402	1.913796	2.014433	1.738154	1.551208	2.019521	2.104133	1.914612	0.222867	4.999991	482453.000000		1
5962.550781	2843.601807	1.646716	3.086823	574.364868	18820.152344	75.591690	59.139942	63.013119	37.970074	20.337257	48.420864	101.667786	86.517372	1.930586	0.000000	3.775432	3.453869	0.216619	0.489512	2.759188	4.274623	1.878474	1.771881	1.799431	1.579441	1.308292	1.685032	2.007183	1.937103	0.285689	0.000000	482766.000000		1
8817.165039	3909.382080	3.096074	4.110624	772.134277	23896.347656	69.541389	78.740189	101.473511	78.539742	33.486320	89.678207	100.884514	94.686195	1.221855	0.000000	3.945329	3.592108	0.490811	0.613908	2.887693	4.378332	1.842243	1.896196	2.006353	1.895090	1.524867	1.952687	2.003824	1.976287	0.087020	0.000000	483331.000000		1
6796.378418	3775.945557	3.163916	2.266548	385.911407	18814.529297	48.966686	37.313240	62.698578	77.765724	12.186935	63.043957	86.773323	75.878479	0.620985	0.000000	3.832278	3.577026	0.500225	0.355365	2.586488	4.274493	1.689901	1.571863	1.797258	1.890788	1.085894	1.799644	1.938386	1.880119	0.000000	0.000000	483713.000000		1
7686.314453	1756.596313	2.220292	2.756862	518.580017	14635.223633	53.209911	51.294910	56.867226	49.605022	11.693538	44.902321	86.023979	49.666695	1.095993	0.000000	3.885718	3.244672	0.346410	0.440415	2.714816	4.165400	1.725993	1.710074	1.754862	1.695526	1.067946	1.652269	1.934620	1.696065	0.039808	0.000000	483796.000000		1
12463.639648	4291.293945	2.948054	2.374479	604.079773	18297.212891	85.108109	58.914829	52.167610	29.412701	15.825747	50.977283	63.463345	92.965469	1.292308	99998.000000	4.095645	3.632588	0.469535	0.375568	2.781094	4.262385	1.929971	1.770225	1.717401	1.468535	1.199364	1.707377	1.802523	1.968322	0.111366	4.999991	484400.000000		1
102.787178	16.716948	0.598245	1.443190	63.423256	1973.241211	0.925122	1.847160	5.115922	12.785181	0.669171	0.000000	4.369658	29.070406	0.841704	0.000000	2.011939	1.223157	0.000000	0.159323	1.802248	3.295180	0.000000	0.266504	0.708924	1.106707	0.000000	0.000000	0.640447	1.463451	0.000000	0.000000	484416.000000		0
9069.343750	4573.696289	2.164785	1.967425	747.226929	17273.822266	75.678032	78.718597	73.510162	100.847511	38.901363	92.428902	120.876389	66.519325	0.143588	0.000000	3.957576	3.660267	0.335415	0.293898	2.873452	4.237389	1.878970	1.896077	1.866347	2.003665	1.589965	1.965808	2.082341	1.822948	0.000000	0.000000	486590.000000		1
30499.878906	10822.837891	2.692104	3.836171	2999.521729	84049.914062	397.022125	305.092773	214.202667	156.367142	75.209305	370.628387	476.696686	306.264587	3.032801	0.000000	4.484298	4.034341	0.430092	0.583898	3.477052	4.924537	2.598815	2.484432	2.330825	2.194145	1.876272	2.568939	2.678242	2.486097	0.481844	0.000000	487069.000000		1
107.634819	24.552729	1.418520	1.029969	0.000000	2587.084229	0.576659	0.000000	4.052033	0.000000	2.510163	0.000000	4.311067	0.000000	5.508720	99107.007812	2.031953	1.390100	0.151835	0.012824	0.000000	3.412811	0.000000	0.000000	0.607673	0.000000	0.399702	0.000000	0.634585	0.000000	0.741051	4.996104	487084.000000		0
7404.019531	2571.804199	4.946317	2.793867	643.243225	15340.641602	55.985275	67.086739	43.927860	79.733147	20.047386	44.976330	71.900452	59.479153	0.880401	99998.000000	3.869467	3.410238	0.694282	0.446206	2.808375	4.185843	1.748074	1.826637	1.642740	1.901639	1.302058	1.652984	1.856732	1.774365	0.000000	4.999991	487919.000000		1
7586.339844	2951.014648	2.944971	3.953353	529.286743	16964.076172	50.446880	52.719597	82.736710	57.311283	17.222681	53.172909	84.192238	69.128174	0.216210	0.000000	3.880032	3.469971	0.469081	0.596966	2.723691	4.229530	1.702834	1.721972	1.917698	1.758240	1.236101	1.725690	1.925272	1.839655	0.000000	0.000000	488116.000000		1
16920.250000	5097.161133	3.426034	3.792999	846.739136	31219.869141	96.561111	84.398849	68.804382	73.306641	39.814152	131.068146	160.123138	114.446793	0.021532	99998.000000	4.228407	3.707328	0.534792	0.578983	2.927750	4.494431	1.984802	1.926337	1.837616	1.865143	1.600037	2.117497	2.204454	2.058604	0.000000	4.999991	488248.000000		1
8410.250000	3139.597656	4.073619	3.182418	404.028381	21167.880859	52.343380	40.816364	64.906532	33.714516	27.664221	78.712433	106.478416	100.739578	0.153189	0.000000	3.924809	3.496874	0.609980	0.502757	2.606412	4.325677	1.718862	1.610834	1.812288	1.527817	1.441918	1.896043	2.027261	2.003200	0.000000	0.000000	489852.000000		1
22213.363281	6112.451172	3.472290	3.990358	2051.697754	50870.625000	235.320099	211.504395	159.065414	99.826790	69.328613	187.145935	247.562546	163.413483	0.663026	0.000000	4.346614	3.786215	0.540616	0.601012	3.312113	4.706467	2.371659	2.325319	2.201576	1.999247	1.840912	2.272180	2.393685	2.213288	0.000000	0.000000	490003.000000		1
13669.122070	5281.100098	3.219423	3.262596	1917.499634	46040.230469	209.996445	195.764984	135.141769	63.725460	51.757473	179.066544	211.316284	136.073059	2.096295	99998.000000	4.135741	3.722724	0.507778	0.513563	3.282735	4.663137	2.322212	2.291735	2.130790	1.804313	1.713973	2.253015	2.324933	2.133772	0.321452	4.999991	490287.000000		1
9117.721680	2928.466309	4.600938	6.926077	771.680969	21107.486328	74.768333	79.514206	52.910789	30.115793	26.396803	79.097900	100.899933	82.792221	0.750977	0.000000	3.959886	3.466640	0.662846	0.840487	2.887438	4.324437	1.873718	1.900445	1.723544	1.478794	1.421551	1.898165	2.003891	1.917989	0.000000	0.000000	491013.000000		1
7168.400391	1070.976318	1.646716	2.713690	385.726379	13005.375000	47.631428	39.123394	35.355064	17.546473	13.075052	59.710434	85.829704	80.226547	1.309164	99998.000000	3.855422	3.029780	0.216619	0.433560	2.586279	4.114123	1.677894	1.592437	1.548452	1.244190	1.116443	1.776050	1.933638	1.904318	0.116994	4.999991	492375.000000		1
8855.291992	5050.969727	3.595639	4.970987	625.443909	21353.740234	57.505562	62.686241	72.251999	57.709087	26.615749	80.575012	124.179077	115.652534	0.240555	0.000000	3.947203	3.703375	0.555776	0.696443	2.796188	4.329474	1.759710	1.797172	1.858850	1.761244	1.425139	1.906200	2.094049	2.063155	0.000000	0.000000	492487.000000		1
17423.138672	6689.939941	2.621178	3.009729	2529.590820	62760.847656	302.360596	260.057861	152.891769	62.815758	53.379517	273.524536	374.951782	229.405487	2.301210	0.000000	4.241127	3.825422	0.418496	0.478527	3.403050	4.797689	2.480525	2.415070	2.184384	1.798069	1.727375	2.436996	2.573975	2.360604	0.361956	0.000000	492628.000000		1
7950.840820	2380.954590	3.805334	4.135293	403.087830	10424.387695	39.542782	39.354675	17.907270	37.473595	15.387856	30.473507	33.745354	29.462040	0.989773	0.000000	3.900413	3.376751	0.580393	0.616506	2.605400	4.018051	1.597067	1.594996	1.253029	1.573725	1.187178	1.483922	1.528214	1.469263	0.000000	0.000000	492934.000000		1
7921.748535	2617.452881	2.010598	1.329091	414.269470	16236.652344	53.169823	39.783314	52.109016	38.404881	23.143459	39.323837	67.910095	48.050816	1.437730	0.000000	3.898821	3.417879	0.303325	0.123555	2.617283	4.210496	1.725665	1.599701	1.716913	1.584386	1.364428	1.594656	1.831934	1.681701	0.157677	0.000000	492994.000000		1
9646.147461	3602.787598	3.922516	4.607106	924.757751	25822.734375	97.116188	92.706436	85.888290	34.241837	23.781794	97.557159	125.480415	85.370224	0.357215	0.000000	3.984354	3.556639	0.593565	0.663428	2.966028	4.412002	1.987292	1.967110	1.933934	1.534557	1.376245	1.989259	2.098576	1.931306	0.000000	0.000000	493037.000000		1
7351.315430	3941.733643	3.947186	3.333522	474.858765	23512.089844	68.610100	47.027016	73.559502	63.941322	25.582697	88.265854	119.664482	73.442322	0.069464	0.000000	3.866365	3.595687	0.596288	0.522903	2.676564	4.371291	1.836388	1.672347	1.866639	1.805782	1.407946	1.945793	2.077965	1.865946	0.000000	0.000000	493382.000000		1
22162.164062	5039.785156	1.766982	2.861710	1352.102295	43750.707031	150.899673	137.146194	133.747910	84.623962	45.065758	146.200058	191.259644	159.506393	1.477014	99998.000000	4.345612	3.702412	0.247232	0.456626	3.131010	4.640985	2.178688	2.137184	2.126287	1.927493	1.653847	2.164948	2.281623	2.202778	0.169385	4.999991	493521.000000		1
11595.820312	6298.437500	3.537048	2.985059	1051.295898	31938.800781	113.352066	104.304382	99.641769	77.204483	41.541046	123.879951	148.121216	94.815712	0.980100	0.000000	4.064301	3.799233	0.548641	0.474953	3.021725	4.504319	2.054430	2.018302	1.998441	1.887643	1.618477	2.093001	2.170617	1.976880	0.000000	0.000000	494408.000000		1
18339.222656	5588.884766	2.818537	4.089037	1423.089966	40281.683594	147.085083	143.214996	91.735062	46.845074	31.691584	164.153580	188.141983	168.612671	0.276829	0.000000	4.263381	3.747325	0.450024	0.611621	3.153232	4.605108	2.167569	2.155988	1.962535	1.670664	1.500944	2.215250	2.274486	2.226890	0.000000	0.000000	494539.000000		1
8197.730469	1782.851196	2.066105	3.364359	376.783539	14168.132812	49.916481	35.219379	59.793694	29.261597	11.345075	49.136292	83.267113	64.434723	1.654024	0.000000	3.913694	3.251115	0.315152	0.526902	2.576092	4.151313	1.698244	1.546782	1.776655	1.466298	1.054807	1.691402	1.920473	1.809120	0.218542	0.000000	495676.000000		1
13160.397461	3965.225586	3.361275	1.615879	449.578278	12276.595703	52.445145	45.167522	62.664654	14.817365	15.313847	61.828960	82.252563	77.623871	2.463449	99998.000000	4.119269	3.598268	0.526504	0.208409	2.652805	4.089078	1.719705	1.654826	1.797023	1.170771	1.185084	1.791192	1.915149	1.889995	0.391544	4.999991	495805.000000		1
9343.833008	1035.180298	4.348072	4.036614	494.801300	15030.398438	55.023151	53.539871	51.338081	23.427164	20.321838	50.005909	78.885124	65.082306	0.116209	0.000000	3.970525	3.015016	0.638297	0.606017	2.694431	4.176970	1.740546	1.728677	1.710440	1.369720	1.307963	1.699021	1.896995	1.813463	0.000000	0.000000	497228.000000		1
18507.261719	3377.659180	3.126911	3.163916	642.099182	19136.103516	63.124134	65.609627	60.145241	33.307461	31.885859	78.542824	92.946968	116.762688	3.174832	0.000000	4.267342	3.528616	0.495116	0.500225	2.807602	4.281854	1.800195	1.816968	1.779201	1.522542	1.503598	1.895107	1.968235	2.067304	0.501721	0.000000	497895.000000		1
123.614754	11.126129	1.440106	0.465645	0.000000	5795.634277	1.541869	0.000000	0.000000	0.000000	0.000000	0.000000	0.000000	6.343251	6.728784	0.000000	2.092070	1.046344	0.158394	0.000000	0.000000	3.763101	0.188048	0.000000	0.000000	0.000000	0.000000	0.000000	0.000000	0.802312	0.827937	0.000000	497910.000000		0
7820.472656	1611.901123	3.743659	4.378909	381.350555	15378.182617	63.725460	38.315453	29.455873	55.350025	21.731108	74.978027	83.957870	51.230152	0.116928	0.000000	3.893233	3.207338	0.573296	0.641366	2.581324	4.186905	1.804313	1.583374	1.469172	1.743118	1.337082	1.874934	1.924061	1.709526	0.000000	0.000000	498002.000000		1
12845.590820	3864.143555	4.033530	3.059069	816.225586	19590.730469	96.968163	84.244659	62.069492	102.151932	23.013943	53.496700	87.430161	47.261379	0.016992	0.000000	4.108754	3.587053	0.605685	0.485589	2.911810	4.292051	1.986629	1.925542	1.792878	2.009247	1.361991	1.728327	1.941661	1.674506	0.000000	0.000000	498590.000000		1
9201.451172	2260.183105	1.834825	0.780186	642.682007	16358.201172	81.432289	63.944408	41.106239	39.080223	16.155706	67.333435	99.635597	64.474808	1.014876	99998.000000	3.963856	3.354144	0.263595	0.000000	2.807996	4.213736	1.910797	1.805803	1.613908	1.591957	1.208326	1.828231	1.998415	1.809390	0.006413	4.999991	499018.000000		1
17296.175781	5416.100098	2.926468	1.918085	1194.187134	37214.718750	185.943283	120.651276	76.812851	49.151711	24.790176	153.218643	184.003601	114.937111	1.544891	0.000000	4.237950	3.733687	0.466344	0.282868	3.077072	4.570715	2.269381	2.081532	1.885434	1.691539	1.394280	2.185312	2.264826	2.060460	0.188898	0.000000	499241.000000		1
22479.771484	5938.278809	0.968294	1.356845	2529.501465	63169.375000	338.665436	255.339737	140.510559	81.894852	65.538696	262.931915	347.928986	229.094040	1.813771	99998.000000	4.351792	3.773661	0.000000	0.132530	3.403035	4.800507	2.529771	2.407118	2.147709	1.913257	1.816498	2.419843	2.541491	2.360014	0.258582	4.999991	499950.000000		1
12844.397461	3606.598877	1.831741	2.778449	715.183777	35808.687500	119.559631	70.583694	86.511208	45.941540	45.821274	181.928253	236.834213	140.066498	2.146744	99998.000000	4.108714	3.557098	0.262864	0.443802	2.854418	4.553988	2.077585	1.848704	1.937072	1.662206	1.661067	2.259900	2.374444	2.146334	0.331780	4.999991	501120.000000		1
6210.551270	1120.963745	2.429986	3.176251	380.662872	14356.219727	38.216774	38.170517	50.323532	51.587864	12.066669	60.971684	78.394806	74.376694	1.293294	99998.000000	3.793130	3.049592	0.385604	0.501915	2.580540	4.157040	1.582254	1.581728	1.701771	1.712548	1.081587	1.785128	1.894287	1.871437	0.111697	4.999991	501303.000000		1
10123.587891	3006.626709	1.538786	2.633513	548.328857	20444.179688	51.513855	57.098507	57.773846	75.835304	9.084694	71.743179	84.889160	72.110146	0.393672	0.000000	4.005334	3.478080	0.187178	0.420535	2.739041	4.310570	1.711924	1.756625	1.761731	1.879871	0.958310	1.855781	1.928852	1.857996	0.000000	0.000000	502805.000000		1
9969.471680	2603.113281	2.516331	2.972724	415.700317	15466.035156	54.162788	41.349854	30.979240	52.290958	22.224504	57.178684	85.274628	72.551125	0.070823	0.000000	3.998672	3.415493	0.400768	0.473155	2.618780	4.189379	1.733701	1.616474	1.491071	1.718427	1.346832	1.757234	1.930820	1.860644	0.000000	0.000000	503530.000000		1
8010.597168	4296.252441	3.139246	2.220292	689.499329	17629.552734	71.092514	70.432594	54.551338	50.961868	18.422255	68.597771	75.792130	74.204002	0.736317	99998.000000	3.903665	3.633090	0.496825	0.346410	2.838534	4.246241	1.851824	1.847774	1.736805	1.707245	1.265343	1.836310	1.879624	1.870427	0.000000	4.999991	505440.000000		1
7651.739746	3380.998779	2.639680	4.129126	876.447876	22643.810547	109.263031	87.066277	118.566673	27.821491	24.013073	118.165787	200.631134	81.651237	0.347478	0.000000	3.883760	3.529045	0.421551	0.615858	2.942726	4.354949	2.038473	1.939850	2.073963	1.444380	1.380448	2.072492	2.302398	1.911963	0.000000	0.000000	505839.000000		1
21766.417969	6006.093262	4.493007	2.867877	1453.464722	43149.941406	170.481415	149.444153	114.856934	81.182503	39.709305	163.055771	208.803040	93.196754	0.955888	0.000000	4.337787	3.778592	0.652537	0.457561	3.162405	4.634980	2.231677	2.174479	2.060157	1.909462	1.598892	2.212336	2.319737	1.969401	0.000000	0.000000	506073.000000		1
14759.510742	2786.759277	4.434416	2.787700	579.237122	20208.218750	65.486275	56.228893	47.677685	78.841949	17.490967	58.717468	82.847725	68.428162	1.542928	0.000000	4.169072	3.445099	0.646836	0.445246	2.762856	4.305528	1.816150	1.749960	1.678315	1.896757	1.242814	1.768767	1.918281	1.835235	0.188346	0.000000	507310.000000		1
11759.079102	3722.615479	3.123827	4.610189	1120.803345	25345.578125	94.593689	112.383774	90.908615	37.566105	47.671516	100.116661	141.608368	123.923126	0.699983	0.000000	4.070374	3.570848	0.494687	0.663719	3.049529	4.403902	1.975862	2.050704	1.958605	1.574796	1.678259	2.000506	2.151089	2.093152	0.000000	0.000000	508039.000000		1
7453.452148	2304.650635	3.250261	2.978892	396.100067	11535.273438	44.741966	40.514160	37.929985	51.057461	14.108105	51.032791	91.204659	81.663567	1.433172	0.000000	3.872357	3.362605	0.511918	0.474055	2.597805	4.062028	1.650715	1.607607	1.578983	1.708059	1.149469	1.707849	1.960017	1.912028	0.156298	0.000000	508137.000000		1
7339.683594	2728.347168	2.621178	2.143198	541.976318	19547.496094	47.998394	52.220032	36.159920	132.428070	23.942148	62.615314	86.292259	47.033184	2.027263	0.000000	3.865677	3.435900	0.418496	0.331062	2.733980	4.291091	1.681227	1.717837	1.558227	2.121980	1.379163	1.796681	1.935972	1.672404	0.306910	0.000000	508384.000000		1
9781.666016	2667.668457	3.506211	3.262596	556.368164	14167.201172	54.199791	59.479153	41.716816	45.864445	16.982149	53.906837	86.264511	54.412571	1.647234	99998.000000	3.990413	3.426132	0.544838	0.513563	2.745362	4.151284	1.733998	1.774365	1.620311	1.661476	1.229993	1.731644	1.935832	1.735699	0.216755	4.999991	509535.000000		1
8608.737305	2198.776611	2.874044	4.335737	550.431946	13844.901367	53.774235	57.234192	53.724895	41.056896	20.207741	57.567234	92.425819	69.532143	0.658770	99998.000000	3.934939	3.342181	0.458493	0.637063	2.740704	4.141290	1.730574	1.757656	1.730176	1.613386	1.305518	1.760175	1.965793	1.842186	0.000000	4.999991	510257.000000		1
5335.506348	2969.498535	4.311067	4.526928	608.822571	17115.410156	69.066498	64.447060	56.882645	58.480022	15.979934	69.667824	95.056244	81.805420	0.057756	99998.000000	3.727176	3.472683	0.634585	0.655804	2.784491	4.233387	1.839267	1.809203	1.754980	1.767008	1.203575	1.843032	1.977981	1.912782	0.000000	4.999991	510344.000000		1
11094.964844	3316.443848	3.644979	5.020327	616.525696	17615.914062	55.676903	62.541306	46.841991	63.185806	22.822750	63.679207	94.917480	87.738533	0.230685	99998.000000	4.045126	3.520673	0.561695	0.700732	2.789951	4.245905	1.745675	1.796167	1.670635	1.800619	1.358368	1.803998	1.977346	1.943190	0.000000	4.999991	511016.000000		1
6727.244141	2439.104736	2.460824	4.545431	526.986267	14722.518555	65.045303	54.051773	46.567539	77.386421	21.237709	56.225807	75.052032	65.282753	0.897750	0.000000	3.827837	3.387230	0.391080	0.657575	2.721799	4.167982	1.813216	1.732810	1.668083	1.888665	1.327108	1.749936	1.875363	1.814798	0.000000	0.000000	511313.000000		1
13061.964844	6804.491699	3.031315	2.837040	1335.129395	40705.167969	175.344467	135.758514	130.787521	49.802380	40.255127	187.929214	274.684021	168.288879	0.341967	99998.000000	4.116008	3.832796	0.481631	0.452865	3.125523	4.609650	2.243892	2.132767	2.116566	1.697250	1.604821	2.273994	2.438833	2.226055	0.000000	4.999991	511404.000000		1
6090.470215	2392.271973	3.065236	3.728240	555.991943	16180.395508	58.597202	59.870789	54.125782	49.136292	18.761467	59.614838	76.788177	76.214600	1.536687	0.000000	3.784651	3.378811	0.486464	0.571504	2.745069	4.208989	1.767877	1.777215	1.733404	1.691402	1.273267	1.775354	1.885294	1.882038	0.186585	0.000000	511979.000000		1
8348.001953	4001.588867	3.780664	3.009729	590.209106	21696.541016	61.761120	56.913483	57.622742	25.521023	26.942625	72.298256	116.771935	59.784443	0.187982	0.000000	3.921582	3.602232	0.577568	0.478527	2.771006	4.336390	1.790715	1.755215	1.760594	1.406898	1.430440	1.859128	2.067338	1.776588	0.000000	0.000000	512337.000000		1
6973.545410	3073.186279	4.742790	3.811501	735.129395	17045.357422	72.409271	74.311935	64.690674	40.156445	19.168520	53.539871	80.103195	84.722641	0.861502	0.000000	3.843454	3.487589	0.676034	0.581096	2.866364	4.231606	1.859794	1.871059	1.810842	1.603755	1.282589	1.728677	1.903650	1.927999	0.000000	0.000000	513410.000000		1
21384.732422	9154.485352	5.205351	2.861710	1765.841309	53642.589844	206.499481	178.795166	144.510162	90.868530	58.254910	202.071228	282.208344	127.259727	1.444875	0.000000	4.330104	3.961634	0.716450	0.456626	3.246952	4.729510	2.314919	2.252356	2.159898	1.958413	1.765333	2.305505	2.450570	2.104691	0.159830	0.000000	513769.000000		1
13939.995117	5493.711426	3.163916	3.367443	790.399231	28367.830078	70.225983	78.339302	65.288918	116.997047	33.026840	93.344772	136.736053	53.135902	1.841676	0.000000	4.144263	3.739866	0.500225	0.527300	2.897846	4.452826	1.846498	1.893980	1.814839	2.068175	1.518867	1.970090	2.135883	1.725388	0.265213	0.000000	514998.000000		1
14259.374023	3481.528809	4.132210	3.268763	857.199219	26451.968750	121.153931	86.757904	84.876823	54.446491	16.430161	128.477814	162.645630	68.912308	2.342859	0.000000	4.154100	3.541770	0.616182	0.514383	2.933082	4.422458	2.083338	1.938309	1.928789	1.735970	1.215642	2.108828	2.211242	1.838297	0.369746	0.000000	515771.000000		1
7424.677734	2023.185547	2.590341	3.092990	213.203537	8307.623047	7.934460	19.686588	51.671127	33.800861	16.112535	21.922298	54.705524	39.302250	2.207175	99998.000000	3.870678	3.306036	0.413357	0.490378	2.328794	3.919477	0.899517	1.294170	1.713248	1.528928	1.207164	1.340886	1.738031	1.594417	0.343837	4.999991	516195.000000		1
13355.984375	1559.394287	3.059069	2.911049	588.876892	15416.196289	42.259556	59.133774	37.214558	42.015942	24.694580	60.925426	77.694801	46.549038	0.472565	0.000000	4.125676	3.192956	0.485589	0.464050	2.770025	4.187977	1.625925	1.771836	1.570713	1.623414	1.392602	1.784799	1.890392	1.667911	0.000000	0.000000	516832.000000		1
15662.158203	4454.473145	2.667434	3.003561	1076.153931	31601.494141	130.309555	108.828224	77.485100	75.693451	37.205307	108.208389	159.623566	99.256302	1.847868	0.000000	4.194851	3.648796	0.426094	0.477637	3.031874	4.499708	2.114976	2.036741	1.889218	1.879058	1.570605	2.034261	2.203097	1.996758	0.266671	0.000000	517054.000000		1
6593.215332	3742.712158	3.225591	2.541001	778.335632	20068.972656	66.118446	80.072357	41.698315	46.570621	26.708261	71.348465	114.998787	59.815281	0.872394	99998.000000	3.819097	3.573186	0.508609	0.405005	2.891167	4.302525	1.820323	1.903483	1.620118	1.668112	1.426646	1.853385	2.060693	1.776812	0.000000	4.999991	517487.000000		1
5515.833984	2819.909424	3.503127	4.360406	535.509766	18524.404297	64.524147	53.009468	77.198318	58.705135	17.962778	78.829613	89.058372	77.367920	0.560420	99998.000000	3.741611	3.450235	0.544456	0.639527	2.728767	4.267744	1.809722	1.724353	1.887608	1.768676	1.254374	1.896689	1.949675	1.888561	0.000000	4.999991	519170.000000		1
17684.533203	4722.428223	2.719858	2.392981	805.602051	26676.505859	92.490578	81.512466	74.996529	39.055550	27.321926	95.965950	143.498703	86.881256	0.177501	99998.000000	4.247593	3.674165	0.434546	0.378939	2.906121	4.426129	1.966097	1.911224	1.875041	1.591683	1.436511	1.982117	2.156848	1.938926	0.000000	4.999991	519481.000000		1
10093.450195	2962.375244	1.933504	3.910181	261.414703	12509.208008	29.690237	25.610451	45.509815	41.195667	17.691410	60.296345	101.374825	91.383514	0.824407	0.000000	4.004040	3.471640	0.286345	0.592197	2.417330	4.097230	1.472614	1.408417	1.658105	1.614852	1.247762	1.780291	2.005930	1.960868	0.000000	0.000000	519860.000000		1
11777.603516	3729.375000	2.670518	2.793867	584.276001	16075.940430	41.396111	58.372089	64.456306	65.763809	24.244354	59.864620	80.510254	82.607193	2.351837	0.000000	4.071057	3.571636	0.426595	0.446206	2.766618	4.206176	1.616960	1.766205	1.809265	1.817987	1.384611	1.777170	1.905851	1.917018	0.371407	0.000000	520386.000000		1
20353.939453	9690.316406	3.059069	5.054248	2046.547852	58178.402344	247.855499	207.874832	156.909882	75.240143	65.843987	264.467590	365.213348	203.335571	0.538839	0.000000	4.308649	3.986338	0.485589	0.703657	3.311022	4.764762	2.394199	2.317802	2.195650	1.876450	1.818516	2.422372	2.562547	2.308213	0.000000	0.000000	520469.000000		1
17850.289062	3310.631104	2.769197	1.532618	759.580383	26612.410156	114.674995	77.876740	78.925209	71.835693	26.427641	115.874565	161.131516	58.035965	2.701487	99998.000000	4.251645	3.519911	0.442354	0.185434	2.880574	4.425084	2.059469	1.891408	1.897216	1.856340	1.422058	2.063988	2.207181	1.763697	0.431603	4.999991	521015.000000		1
102.719337	12.060502	0.647585	2.066105	0.000000	6374.926758	0.000000	0.000000	7.542825	27.371265	2.701355	2.676685	0.000000	0.000000	4.210850	12300.778320	2.011652	1.081365	0.000000	0.315152	0.000000	3.804475	0.000000	0.000000	0.877534	1.437295	0.431582	0.427597	0.000000	0.000000	0.624370	4.089932	521029.000000		0
16061.366211	8876.800781	5.174514	3.740575	1691.865479	49870.605469	198.117874	174.539612	149.135773	53.897587	68.610100	244.034744	305.749603	216.860840	0.886969	0.000000	4.205782	3.948256	0.713870	0.572938	3.228366	4.697845	2.296924	2.241894	2.173582	1.731569	1.836388	2.387452	2.485366	2.336181	0.000000	0.000000	521060.000000		1
6325.300293	3434.859375	3.207088	2.772281	500.389038	21303.376953	74.466125	49.672863	40.933548	63.928989	31.213604	64.687592	106.203964	63.925903	0.476470	99998.000000	3.801081	3.535909	0.506111	0.442837	2.699308	4.328448	1.871959	1.696119	1.612079	1.805698	1.494344	1.810821	2.026141	1.805677	0.000000	4.999991	521837.000000		1
21840.810547	6415.453125	2.127780	2.238794	1167.574463	29143.847656	135.336044	117.376350	86.930595	54.662354	36.844509	131.432022	156.320892	115.140640	2.021908	0.000000	4.339269	3.807227	0.327927	0.350014	3.067285	4.464547	2.131413	2.069581	1.939173	1.737688	1.566373	2.118701	2.194017	2.061229	0.305761	0.000000	522098.000000		1
8607.010742	2134.083008	3.287266	3.469206	557.376526	13940.624023	43.110668	57.487057	33.736103	18.542521	19.051338	54.690105	101.815804	87.380821	0.243997	0.000000	3.934852	3.329211	0.516835	0.540230	2.746149	4.144282	1.634585	1.759570	1.528095	1.268169	1.279925	1.737909	2.007815	1.941416	0.000000	0.000000	522585.000000		1
13136.742188	4878.397461	1.578874	1.655968	1469.154785	38227.914062	190.365356	149.999222	98.895500	42.833130	48.778580	172.751038	253.819458	180.657745	0.424031	0.000000	4.118488	3.688277	0.198348	0.219052	3.167068	4.582381	2.279588	2.176089	1.995177	1.631780	1.688229	2.237421	2.404525	2.256857	0.000000	0.000000	522687.000000		1
10142.364258	1837.710938	1.989012	1.766982	462.237030	16680.171875	71.514984	47.424820	35.595596	42.241055	20.997177	58.646545	89.311241	69.451965	0.574480	0.000000	4.006139	3.264277	0.298637	0.247232	2.664865	4.222200	1.854397	1.676006	1.551396	1.625735	1.322161	1.768242	1.950906	1.841685	0.000000	0.000000	523120.000000		1
8047.250488	2907.484619	2.281967	1.492530	238.178726	13848.700195	35.718945	23.590601	41.272758	46.286919	11.326572	39.098724	77.290825	48.821751	1.736621	99998.000000	3.905648	3.463517	0.358309	0.173923	2.376903	4.141409	1.552899	1.372739	1.615664	1.665458	1.054098	1.592163	1.888128	1.688613	0.239705	4.999991	523783.000000		1
8394.417969	3625.351318	3.749826	2.288134	834.435059	29350.626953	88.605064	82.175468	83.091339	48.652145	25.030708	98.278755	140.587646	91.059723	0.123631	0.000000	3.923990	3.559350	0.574011	0.359481	2.921392	4.467618	1.947459	1.914742	1.919556	1.687102	1.398473	1.992460	2.147947	1.959326	0.000000	0.000000	523846.000000		1
38590.171875	12979.002930	2.494745	1.967425	3218.760254	92486.656250	393.922943	325.488617	266.928436	145.904022	106.364319	409.335480	611.089111	325.322113	3.318461	99998.000000	4.586477	4.113241	0.397026	0.293898	3.507689	4.966079	2.595411	2.512536	2.426395	2.164067	2.026796	2.612079	2.786104	2.512314	0.520937	4.999991	525094.000000		1
12070.345703	3252.240479	2.201789	3.419866	919.348877	21196.908203	89.345161	96.693710	66.658096	69.726418	25.061544	73.497826	110.733978	82.841560	1.159410	0.000000	4.081720	3.512183	0.342776	0.534009	2.963480	4.326272	1.951071	1.985398	1.823853	1.843397	1.399008	1.866274	2.044281	1.918248	0.064237	0.000000	525907.000000		1
10143.770508	2838.115967	3.089906	1.874913	670.025513	21013.310547	82.153885	65.483192	90.557076	45.519066	27.466862	76.069664	90.211693	88.043823	0.070940	0.000000	4.006199	3.453030	0.489945	0.272981	2.826091	4.322495	1.914628	1.816130	1.956922	1.658193	1.438809	1.881212	1.955263	1.944699	0.000000	0.000000	526374.000000		1
21262.449219	10023.063477	1.504864	3.561718	1781.775024	44919.046875	231.437683	180.241440	138.749741	87.100204	49.457001	178.344940	243.994659	162.059723	2.362826	0.000000	4.327613	4.001000	0.177497	0.551660	3.250853	4.652431	2.364434	2.255855	2.142232	1.940019	1.694228	2.251261	2.387380	2.209675	0.373432	0.000000	528098.000000		1
6846.726562	1880.858643	2.516331	2.664350	179.855972	9930.410156	25.524105	20.516113	39.175816	40.437065	19.590992	36.859928	59.176945	55.979111	0.095819	99998.000000	3.835483	3.274356	0.400768	0.425591	2.254925	3.996967	1.406950	1.312095	1.593018	1.606780	1.292056	1.566554	1.772153	1.748026	0.000000	4.999991	528257.000000		1
13757.048828	4177.987793	3.814585	5.085085	847.473083	22188.900391	84.753479	88.157921	81.601898	24.407793	40.794781	84.525276	121.187851	67.663399	0.496199	0.000000	4.138525	3.620967	0.581447	0.706298	2.928126	4.346136	1.928158	1.945261	1.911700	1.387529	1.610605	1.926987	2.083459	1.830354	0.000000	0.000000	528596.000000		1
17397.513672	3300.488525	2.750695	3.052901	1680.187378	39825.382812	217.696533	174.440933	92.031097	53.718731	42.074532	149.265289	179.865234	124.626221	2.799201	99998.000000	4.240487	3.518578	0.439442	0.484713	3.225358	4.600160	2.337852	2.241648	1.963935	1.730126	1.624019	2.173959	2.254947	2.095609	0.447034	4.999991	529107.000000		1
7471.430176	2689.165039	2.944971	3.867008	615.717773	22740.574219	72.190323	61.906055	86.514290	41.362186	24.247438	88.321365	119.547302	70.796471	0.113076	0.000000	3.873404	3.429617	0.469081	0.587375	2.789382	4.356802	1.858479	1.791733	1.937088	1.616603	1.384666	1.946066	2.077540	1.850012	0.000000	0.000000	529745.000000		1
10785.123047	2373.908447	3.657314	2.966557	614.450378	23493.589844	73.026016	63.333828	58.159313	46.527451	18.675121	88.857933	133.032486	102.552818	1.153340	0.000000	4.032825	3.375464	0.563162	0.472253	2.788487	4.370949	1.863478	1.801636	1.764619	1.667709	1.271263	1.948696	2.123958	2.010948	0.061957	0.000000	529808.000000		1
16483.857422	5968.403809	2.010598	2.476242	1459.986816	44208.792969	170.894638	147.643250	143.813248	128.702927	50.178596	208.636505	256.440643	149.808029	2.223356	99998.000000	4.217059	3.775858	0.303325	0.393793	3.164349	4.645509	2.232728	2.169214	2.157799	2.109588	1.700518	2.319390	2.408987	2.175535	0.347009	4.999991	530979.000000		1
14540.365234	4191.106445	3.287266	4.113708	1690.434692	39374.527344	216.009735	173.454132	82.135384	85.052597	36.597813	155.516022	235.036407	128.669006	0.286946	0.000000	4.162575	3.622329	0.516835	0.614233	3.227998	4.595215	2.334473	2.239185	1.914530	1.929688	1.563455	2.191775	2.371135	2.109474	0.000000	0.000000	531531.000000		1
9005.796875	1047.305542	2.537917	3.392113	567.007019	15537.041016	90.165436	54.125782	68.455917	35.305725	6.697881	55.288353	69.381035	34.500870	2.041787	99998.000000	3.954522	3.020073	0.404477	0.530470	2.753588	4.191368	1.955040	1.733404	1.835411	1.547845	0.825937	1.742634	1.841241	1.537830	0.310011	4.999991	531570.000000		1
6686.319824	1762.862427	3.586388	2.821621	133.911362	9349.396484	22.973854	15.668477	35.903969	48.072403	12.408965	28.037354	47.717773	57.160183	0.550547	0.000000	3.825187	3.246218	0.554657	0.450499	2.126817	3.970783	1.361234	1.195027	1.555142	1.681896	1.093736	1.447737	1.678680	1.757094	0.000000	0.000000	531942.000000		1
10256.878906	2682.198975	2.275799	1.532618	565.175293	17984.900391	96.450096	56.595856	64.937370	49.167130	31.389378	93.051819	132.625443	96.089302	2.446281	0.000000	4.011015	3.428491	0.357134	0.185434	2.752183	4.254908	1.984303	1.752785	1.812495	1.691675	1.496783	1.968725	2.122627	1.982675	0.388506	0.000000	532239.000000		1
14358.732422	3920.511230	3.435285	2.880212	560.296814	18697.876953	69.868271	56.867226	48.827919	70.281487	19.146935	87.667610	110.632210	103.169563	0.180847	0.000000	4.157116	3.593343	0.535963	0.459424	2.748418	4.271792	1.844280	1.754862	1.688668	1.846841	1.282099	1.942839	2.043882	2.013551	0.000000	0.000000	532423.000000		1
15606.870117	3267.622070	2.300469	1.640549	1098.014526	29093.031250	141.842728	109.250694	85.394890	69.735664	37.279316	127.753128	178.067413	135.542648	0.445761	0.000000	4.193316	3.514232	0.361816	0.214989	3.040608	4.463789	2.151807	2.038424	1.931432	1.843455	1.571468	2.106372	2.250584	2.132076	0.000000	0.000000	532641.000000		1
28547.582031	9349.383789	3.805334	5.075834	2276.230957	54711.187500	249.841431	233.935501	150.412445	104.742271	63.195057	190.951263	234.250046	160.132385	2.202012	0.000000	4.455569	3.970783	0.580393	0.705507	3.357216	4.738076	2.397665	2.369096	2.177284	2.020122	1.800683	2.280923	2.369680	2.204479	0.342820	0.000000	532727.000000		1
10070.725586	2513.635742	1.110146	3.342773	498.782410	15337.730469	71.191193	51.677296	55.445621	54.751781	17.432375	66.346642	70.148888	37.146717	2.134983	99998.000000	4.003061	3.400302	0.045380	0.524107	2.697911	4.185761	1.852426	1.713300	1.743867	1.738398	1.241357	1.821819	1.846021	1.569920	0.329394	4.999991	535365.000000		1
12612.941406	2600.553955	4.175382	5.214602	595.050537	13104.856445	70.882820	59.722767	44.883816	25.653624	27.281837	60.068146	89.829308	54.107281	0.154745	0.000000	4.100816	3.415066	0.620696	0.717221	2.774554	4.117432	1.850541	1.776140	1.652090	1.409149	1.435874	1.778644	1.953418	1.733256	0.000000	0.000000	535736.000000		1
15931.448242	4496.942383	2.448488	3.108409	973.998901	26215.972656	109.818108	99.327225	74.907097	58.128475	24.102503	98.553207	157.079483	93.335518	2.523638	0.000000	4.202255	3.652917	0.388898	0.492538	2.988559	4.418566	2.040674	1.997068	1.874523	1.764389	1.382062	1.993671	2.196120	1.970047	0.402027	0.000000	535848.000000		1
10833.929688	3522.523926	2.423819	2.195622	1191.334595	33366.781250	135.641327	119.414696	103.884995	81.265770	35.903969	161.846939	249.240097	149.573669	0.575270	0.000000	4.034786	3.546854	0.384500	0.341558	3.076034	4.523314	2.132392	2.077058	2.016553	1.909908	1.555142	2.209105	2.396618	2.174855	0.000000	0.000000	536194.000000		1
17479.976562	4822.026855	2.689020	3.601807	1313.601807	36927.097656	163.259293	133.276108	112.322098	82.015114	37.439671	160.730637	227.869797	127.031532	2.993685	99998.000000	4.242541	3.683230	0.429594	0.556520	3.118464	4.567345	2.212878	2.124752	2.050465	1.913894	1.573332	2.206099	2.357687	2.103912	0.476206	4.999991	536429.000000		1
130.824539	17.666739	3.028231	0.681506	13.346421	4402.684570	0.000000	1.588125	3.299600	0.000000	3.305768	4.246308	5.627823	40.363056	4.672449	3620.154297	2.116689	1.247156	0.481189	0.000000	1.125365	3.643718	0.000000	0.200885	0.518461	0.000000	0.519272	0.628012	0.750340	1.605984	0.669545	3.558727	536446.000000		0
7378.794922	2793.238281	3.129995	3.432201	817.178406	19256.960938	78.345467	81.028320	55.803337	49.589603	22.369440	73.346725	108.791222	102.737839	1.114969	0.000000	3.867985	3.446108	0.495544	0.535573	2.912317	4.284588	1.894014	1.908637	1.746660	1.695391	1.349655	1.865381	2.036594	2.011730	0.047263	0.000000	536617.000000		1
6324.778809	2635.961426	2.880212	2.645848	595.741333	16021.614258	57.061501	60.345684	39.234409	33.807030	16.809460	64.024582	78.548996	86.736320	1.099091	99998.000000	3.801045	3.420939	0.459424	0.422565	2.775058	4.204706	1.756343	1.780646	1.593667	1.529007	1.225554	1.806347	1.895141	1.938201	0.041034	4.999991	537849.000000		1
19070.595703	5996.706055	3.607974	1.840992	1846.499634	48619.707031	260.921295	188.943756	141.488098	73.244965	55.766331	216.059067	299.057892	183.692154	2.086864	99998.000000	4.280364	3.777913	0.557263	0.265052	3.266349	4.686812	2.416510	2.276333	2.150720	1.864778	1.746372	2.334573	2.475755	2.264091	0.319494	4.999991	537958.000000		1
7539.617676	4923.821289	2.491661	4.045865	640.970520	21088.798828	102.213608	67.567802	65.171738	80.744614	34.226418	109.377129	149.293045	104.202614	0.547558	99998.000000	3.877349	3.692302	0.396489	0.607011	2.806838	4.324052	2.009509	1.829740	1.814059	1.907114	1.534361	2.038927	2.174040	2.017879	0.000000	4.999991	538393.000000		1
13456.955078	2222.783447	3.213256	2.584173	426.962128	18830.257812	69.748001	42.870136	61.539089	63.454094	32.866489	65.967339	103.854156	65.418434	0.039426	0.000000	4.128947	3.346897	0.506945	0.412322	2.630389	4.274856	1.843532	1.632155	1.789151	1.802460	1.516753	1.819329	2.016424	1.815700	0.000000	0.000000	539382.000000		1
22623.275391	10350.210938	1.733061	2.177119	2180.974121	60654.121094	273.222351	222.898804	150.640640	93.739494	67.620224	312.265564	434.529633	257.936249	0.870286	0.000000	4.354556	4.014949	0.238814	0.337882	3.338650	4.782860	2.436516	2.348108	2.177942	1.971923	1.830077	2.494524	2.638019	2.411512	0.000000	0.000000	541855.000000		1
9044.167969	2646.917969	4.742790	1.989012	479.345612	13260.807617	58.828484	49.117790	46.225243	24.065496	19.156185	38.025581	76.041916	87.368484	0.298489	99998.000000	3.956369	3.422740	0.676034	0.298637	2.680649	4.122570	1.769588	1.691239	1.664879	1.381395	1.282309	1.580076	1.881053	1.941355	0.000000	4.999991	542065.000000		1
25313.511719	7390.293945	2.001346	2.263464	2215.197510	67308.023438	285.338348	222.763123	198.919647	98.673470	63.429420	329.556091	423.236969	281.224640	1.970179	99998.000000	4.403352	3.868662	0.301322	0.354774	3.345412	4.828067	2.455360	2.347843	2.298678	1.994200	1.802291	2.517929	2.626584	2.449053	0.294506	4.999991	542595.000000		1
10256.968750	2480.547119	2.840123	2.096942	396.377625	15429.810547	68.764290	37.001781	44.109798	59.713516	19.504648	50.579483	82.619530	40.304466	1.898750	0.000000	4.011019	3.394547	0.453337	0.321587	2.598109	4.188361	1.837363	1.568223	1.644535	1.776073	1.290138	1.703974	1.917083	1.605353	0.278468	0.000000	542660.000000		1
16667.541016	7529.108398	2.904882	4.832219	1367.175537	57595.980469	195.003311	140.159012	181.891251	106.990318	60.410442	306.733337	458.400848	261.636719	1.587670	0.000000	4.221871	3.876744	0.463128	0.684147	3.135824	4.760392	2.290042	2.146621	2.259812	2.029345	1.781112	2.486761	2.661245	2.417699	0.200760	0.000000	542729.000000		1
11444.772461	3363.532471	2.547168	2.318972	868.695374	25368.208984	112.319016	90.180855	80.377647	53.990097	39.783314	133.769501	153.638031	158.652191	1.558200	0.000000	4.058607	3.526796	0.406058	0.365295	2.938868	4.404290	2.050453	1.955114	1.905135	1.732314	1.599701	2.126357	2.186499	2.200446	0.192623	0.000000	543515.000000		1
24895.929688	10997.339844	3.768329	5.196100	3846.865479	91500.468750	467.710663	391.412781	237.839523	128.591904	100.258514	371.547333	507.460052	321.809723	1.943816	0.000000	4.396128	4.041287	0.576149	0.715677	3.585107	4.961423	2.669977	2.592635	2.376284	2.109214	2.001121	2.570014	2.705402	2.507599	0.288655	0.000000	543826.000000		1
17853.292969	7280.682617	3.219423	5.205351	1539.667603	47553.339844	197.618317	155.121307	147.162186	106.216301	50.317364	246.227295	332.988281	200.174728	1.699049	0.000000	4.251719	3.862172	0.507778	0.716450	3.187427	4.677181	2.295827	2.190671	2.167796	2.026191	1.701718	2.391336	2.522429	2.301409	0.230206	0.000000	544514.000000		1
11446.823242	2619.895020	3.540132	2.642764	471.821289	14815.101562	44.094379	47.178120	38.361710	55.448708	17.904186	58.868572	84.734970	63.629864	0.393989	0.000000	4.058685	3.418284	0.549019	0.422058	2.673778	4.170705	1.644383	1.673741	1.583898	1.743891	1.252955	1.769884	1.928063	1.803661	0.000000	0.000000	546524.000000		1
14870.719727	3424.744629	4.835302	4.230890	677.404907	18838.847656	64.829437	64.477890	79.683807	39.200485	16.309895	60.046562	100.647064	80.257385	2.695385	99998.000000	4.172332	3.534628	0.684424	0.626432	2.830848	4.275054	1.811772	1.809411	1.901370	1.593291	1.212451	1.778488	2.002801	1.904485	0.430621	4.999991	548575.000000		1
17524.667969	3902.113770	5.575400	4.702702	1282.644165	36535.460938	160.289658	130.315720	85.228371	86.625305	37.513683	146.530014	209.157669	101.609192	2.043155	99998.000000	4.243650	3.591300	0.746276	0.672347	3.108106	4.562715	2.204906	2.114997	1.930584	1.937645	1.574190	2.165927	2.320474	2.006933	0.310301	4.999991	548876.000000		1
8038.915527	3072.948730	2.658183	3.546299	704.776184	19635.814453	91.963257	72.844078	70.392502	20.670301	16.476416	69.155922	80.488663	113.527840	2.117864	0.000000	3.905197	3.487555	0.424585	0.549775	2.848051	4.293049	1.963614	1.862394	1.847526	1.315347	1.216863	1.839829	1.905735	2.055102	0.325898	0.000000	549231.000000		1
15548.291016	4166.932617	1.597377	2.547168	1448.151489	41093.859375	189.363144	149.986893	98.334259	146.829132	57.089256	178.252441	221.998352	113.703613	2.617124	99998.000000	4.191683	3.619817	0.203407	0.406058	3.160814	4.613777	2.277295	2.176053	1.992705	2.166812	1.756554	2.251035	2.346350	2.055774	0.417824	4.999991	549884.000000		1
8788.069336	3042.894531	1.699140	2.809286	586.786133	20581.722656	79.646805	58.544781	71.166519	23.707783	30.279230	94.470337	122.991837	69.411873	0.541993	0.000000	3.943893	3.483287	0.230229	0.448596	2.768480	4.313482	1.901168	1.767488	1.852276	1.374891	1.481145	1.975295	2.089876	1.841434	0.000000	0.000000	550351.000000		1
8142.599609	2210.763184	3.934851	3.904013	426.209686	17089.099609	44.930073	42.641941	52.368050	40.156445	15.801077	47.640678	77.744141	51.624870	1.200092	0.000000	3.910763	3.344542	0.594928	0.591511	2.629623	4.232719	1.652537	1.629837	1.719066	1.603755	1.198687	1.677978	1.890668	1.712859	0.079215	0.000000	552713.000000		1
9582.237305	6126.306641	2.673601	1.865662	1244.566162	36393.925781	174.897324	126.655319	107.967857	119.861839	36.119831	142.838776	193.569366	124.808159	1.369780	99998.000000	3.981467	3.787199	0.427097	0.270833	3.095018	4.561029	2.242783	2.102623	2.033294	2.078681	1.557746	2.154846	2.286837	2.096243	0.136651	4.999991	554305.000000		1
7610.895508	2686.402100	2.115445	2.541001	406.168488	17730.847656	39.049385	42.265724	38.148933	104.304382	22.421864	46.804985	68.332565	51.146893	0.311944	0.000000	3.881436	3.429171	0.325402	0.405005	2.608706	4.248730	1.591614	1.625988	1.581482	2.018302	1.350672	1.670292	1.834628	1.708819	0.000000	0.000000	554451.000000		1
11878.135742	5594.762695	3.151581	2.251129	1145.118652	29530.875000	172.575272	116.497482	77.574532	45.910702	24.734669	113.487755	161.014328	79.517288	0.307981	99998.000000	4.074749	3.747782	0.498528	0.352400	3.058851	4.470276	2.236979	2.066317	1.889719	1.661914	1.393306	2.054949	2.206865	1.900462	0.000000	4.999991	555807.000000		1
8923.920898	2323.667969	4.156880	2.476242	314.899078	13273.262695	36.909267	32.764725	31.944450	34.503952	20.509947	63.962910	101.359406	105.809242	0.194315	0.000000	3.950556	3.366174	0.618767	0.393793	2.498171	4.122978	1.567135	1.515406	1.504395	1.537869	1.311965	1.805928	2.005864	2.024523	0.000000	0.000000	556092.000000		1
15035.964844	4876.235840	3.348940	3.953353	1576.536743	40400.707031	160.138550	159.793167	142.215866	120.833221	48.112492	157.150406	237.040833	178.144501	0.484974	99998.000000	4.177131	3.688085	0.524907	0.596966	3.197704	4.606389	2.204496	2.203558	2.152948	2.082186	1.682258	2.196316	2.374823	2.250772	0.000000	4.999991	556723.000000		1
11760.855469	3882.831055	2.063021	3.873176	943.328003	26945.064453	117.071060	95.164177	94.985321	46.471943	29.761162	91.142982	123.590080	69.399544	0.821426	0.000000	4.070439	3.589149	0.314504	0.588067	2.974663	4.430479	2.068449	1.978474	1.977656	1.667191	1.473650	1.959723	2.091984	1.841357	0.000000	0.000000	558561.000000		1
19190.828125	5659.881836	2.929552	2.201789	1798.479614	48757.375000	203.785797	182.057770	133.698578	61.551426	52.007256	227.620010	295.052124	196.949142	1.695038	0.000000	4.283094	3.752807	0.466801	0.342776	3.254905	4.688040	2.309174	2.260209	2.126127	1.789238	1.716064	2.357210	2.469899	2.294354	0.229179	0.000000	558712.000000		1
10841.444336	3127.314941	2.056854	1.714559	968.448181	26424.304688	96.659790	98.263336	74.968773	75.924728	25.357584	101.892899	162.343430	139.230804	1.490930	99998.000000	4.035087	3.495172	0.313203	0.234152	2.986076	4.422004	1.985246	1.992391	1.874880	1.880383	1.404108	2.008144	2.210435	2.143735	0.173457	4.999991	559013.000000		1
15781.217773	6120.663086	2.066105	1.344510	1518.420654	36017.945312	160.684372	151.300552	111.970551	114.419044	46.006298	163.937714	237.605148	146.671860	2.176412	0.000000	4.198141	3.786798	0.315152	0.128564	3.181392	4.556519	2.205974	2.179841	2.049104	2.058498	1.662817	2.214679	2.375856	2.166347	0.337741	0.000000	559306.000000		1
10238.068359	5167.220703	3.521630	2.630429	1781.155151	45232.925781	214.973602	180.796524	123.793610	27.395935	42.876305	211.868271	329.361786	187.053421	1.238076	99998.000000	4.010218	3.713257	0.546744	0.420027	3.250702	4.655455	2.332385	2.257190	2.092698	1.437686	1.632217	2.326066	2.517673	2.271966	0.092747	4.999991	560007.000000		1
7315.676758	1106.504028	2.917217	2.096942	588.457520	12465.240234	68.539177	61.946144	35.111450	66.010513	10.697490	39.811066	57.678249	98.935593	0.061753	0.000000	3.864254	3.043953	0.464969	0.321587	2.769715	4.095701	1.835939	1.792014	1.545449	1.819613	1.029282	1.600004	1.761012	1.995353	0.000000	0.000000	560773.000000		1
9117.230469	1703.025513	2.269632	2.463907	545.130981	15889.972656	61.270805	55.562805	45.895283	45.438892	21.564585	49.934982	66.081436	100.088905	0.998013	0.000000	3.959863	3.231221	0.355955	0.391624	2.736501	4.201123	1.787254	1.744784	1.661768	1.657428	1.333741	1.698405	1.820079	2.000386	0.000000	0.000000	560913.000000		1
6929.302734	2805.486816	3.398280	4.773628	528.688477	16077.315430	70.639206	55.818756	56.734627	87.285225	20.821404	79.514206	137.531662	76.917694	0.190654	0.000000	3.840689	3.448008	0.531259	0.678849	2.723200	4.206213	1.849046	1.746780	1.753848	1.940941	1.318510	1.900445	2.138403	1.886026	0.000000	0.000000	562331.000000		1
17359.841797	3897.833496	3.552467	4.218554	1027.557251	35616.492188	142.690765	106.185463	104.862534	66.392899	43.166176	186.902328	258.084259	168.042175	1.485036	99998.000000	4.239546	3.590823	0.550530	0.625164	3.011806	4.551651	2.154396	2.026065	2.020620	1.822122	1.635144	2.271615	2.411762	2.225418	0.171737	4.999991	562457.000000		1
153.850815	8.261336	1.566539	1.911918	204.926773	3564.913086	1.927337	20.482193	0.104847	4.921647	9.285137	0.000000	14.330134	0.000000	0.551241	0.000000	2.187100	0.917050	0.194941	0.281469	2.311599	3.552049	0.284958	1.311376	0.000000	0.692110	0.967788	0.000000	1.156250	0.000000	0.000000	0.000000	562476.000000		0
16365.038086	4643.931641	3.173167	2.988143	968.062683	26637.667969	134.429428	97.476982	73.312805	60.231586	34.457695	122.862320	185.261780	92.308640	1.330157	99998.000000	4.213917	3.666886	0.501493	0.475401	2.985904	4.425496	2.128494	1.988902	1.865180	1.779824	1.537286	2.089419	2.267786	1.965242	0.123903	4.999991	563509.000000		1
6497.120117	3289.128174	2.587257	1.905751	485.149200	18376.492188	50.783009	51.587864	50.724419	45.071926	24.534225	67.111404	61.239967	52.004169	2.203628	0.000000	3.812721	3.517081	0.412840	0.280066	2.685875	4.264263	1.705718	1.712548	1.705217	1.653906	1.389772	1.826796	1.787035	1.716038	0.343138	0.000000	565093.000000		1
7897.735352	1622.031128	2.907966	2.732193	521.632935	12591.731445	33.615837	52.109016	40.156445	34.433025	19.128431	41.106239	61.606934	60.728065	0.194327	0.000000	3.897503	3.210059	0.463589	0.436511	2.717365	4.100085	1.526544	1.716913	1.603755	1.536975	1.281679	1.613908	1.789630	1.783389	0.000000	0.000000	567175.000000		1
9619.895508	3284.514893	3.570970	4.156880	944.521423	26715.416016	99.456741	97.353630	61.964645	31.386293	37.217644	82.477676	111.952049	57.308201	0.596707	0.000000	3.983170	3.516471	0.552786	0.618767	2.975212	4.426762	1.997634	1.988352	1.792144	1.496740	1.570749	1.916336	2.049032	1.758217	0.000000	0.000000	569476.000000		1
6565.582031	1823.232788	3.382861	3.219423	332.309845	12775.405273	27.725895	32.588951	30.091124	44.270153	10.296604	39.866573	68.591599	49.651279	1.057773	0.000000	3.817273	3.260842	0.529284	0.507778	2.521543	4.106375	1.442886	1.513070	1.478438	1.646111	1.012694	1.600609	1.836271	1.695930	0.024393	0.000000	569927.000000		1
20988.666016	7526.869629	3.789915	4.286397	1329.325806	41956.812500	160.530182	131.049652	108.418083	87.498001	44.664871	223.151672	295.523926	174.194229	2.960354	0.000000	4.321985	3.876614	0.578629	0.632092	3.123631	4.622802	2.205557	2.117436	2.035102	1.941998	1.649966	2.348600	2.470593	2.241034	0.471344	0.000000	570288.000000		1
8284.766602	3455.286133	2.485493	1.905751	833.065857	20142.205078	93.125824	85.064934	55.491879	73.473160	29.529882	75.351158	121.758339	64.675255	1.604640	0.000000	3.918280	3.538484	0.395413	0.280066	2.920679	4.304107	1.969070	1.929751	1.744229	1.866129	1.470262	1.877090	2.085499	1.810738	0.205378	0.000000	570483.000000		1
16227.201172	3499.741211	2.793867	0.101763	1424.718140	33114.941406	176.183243	143.036133	95.898109	47.144199	51.109886	164.828918	213.129517	111.600502	0.289229	0.000000	4.210244	3.544036	0.446206	0.000000	3.153729	4.520024	2.245965	2.155446	1.981810	1.673428	1.708505	2.217033	2.328644	2.047666	0.000000	0.000000	570512.000000		1
6074.342285	1796.388794	1.782401	1.637465	355.240540	12313.569336	41.941929	35.321144	53.860580	70.879738	11.434504	32.857235	57.255779	29.394197	2.228822	99998.000000	3.783499	3.254400	0.251005	0.214172	2.550523	4.090384	1.622648	1.548035	1.731271	1.850522	1.058217	1.516631	1.757819	1.468262	0.348075	4.999991	570675.000000		1
8486.017578	1954.831299	2.121612	2.374479	566.994690	12706.394531	62.134251	56.549603	38.577572	28.182289	16.747786	51.557030	81.867096	26.843946	0.746459	99998.000000	3.928704	3.291109	0.326666	0.375568	2.753579	4.104023	1.793331	1.752430	1.586335	1.449976	1.223957	1.712288	1.913109	1.428846	0.000000	4.999991	571714.000000		1
8047.398438	2853.034912	2.429986	2.534833	448.394104	9495.389648	52.494484	44.723465	56.703789	88.034576	19.267200	50.342033	58.683548	63.142635	0.061668	99998.000000	3.905656	3.455307	0.385604	0.403949	2.651660	3.977513	1.720114	1.650535	1.753612	1.944653	1.284819	1.701931	1.768516	1.800323	0.000000	4.999991	572958.000000		1
5450.939941	1205.159058	3.500043	3.083739	286.186371	11881.771484	34.966515	28.247047	26.982714	60.882256	13.812066	40.023846	47.369312	70.284576	1.605109	99998.000000	3.736471	3.081044	0.544073	0.489078	2.456649	4.074881	1.543652	1.450973	1.431086	1.784491	1.140259	1.602319	1.675497	1.846860	0.205504	4.999991	573025.000000		1
9951.018555	2180.422363	0.703092	0.875782	468.407593	13126.412109	62.775669	47.011597	42.006691	28.058939	9.463994	36.375782	59.648758	50.900192	2.273966	0.000000	3.997868	3.338541	0.000000	0.000000	2.670624	4.118146	1.797791	1.672205	1.623318	1.448071	0.976074	1.560812	1.775601	1.706719	0.356784	0.000000	574184.000000		1
8358.094727	1780.125244	2.263464	3.638812	362.786438	11703.122070	54.338562	38.448055	47.230541	62.208263	9.676772	40.054684	49.012943	64.958954	1.092605	99998.000000	3.922107	3.250451	0.354774	0.560960	2.559651	4.068302	1.735108	1.584874	1.674223	1.793848	0.985731	1.602653	1.690311	1.812639	0.038463	4.999991	575278.000000		1
16411.718750	5518.991699	2.753779	2.895631	1144.856567	32685.296875	145.228683	115.214645	133.257599	85.397980	32.425514	146.341904	216.463043	137.732101	0.275342	0.000000	4.215154	3.741860	0.439929	0.461743	3.058751	4.514352	2.162052	2.061508	2.124692	1.931448	1.510887	2.165369	2.335384	2.139035	0.000000	0.000000	575828.000000		1
7361.710938	1197.853638	1.535702	2.750695	515.792297	12527.124023	58.310417	54.634598	54.116531	42.521675	14.077268	48.605888	57.339039	77.047211	1.922313	0.000000	3.866979	3.078404	0.186307	0.439442	2.712475	4.097851	1.765746	1.737468	1.733330	1.628610	1.148518	1.686689	1.758450	1.886757	0.283824	0.000000	576926.000000		1
8350.508789	3074.216064	2.442321	2.874044	525.509155	11962.532227	33.736103	52.512989	32.403927	45.253864	15.884338	41.652058	54.168957	68.098206	1.556085	99998.000000	3.921713	3.487734	0.387803	0.458493	2.720580	4.077823	1.528095	1.720267	1.510598	1.655656	1.200969	1.619636	1.733750	1.833136	0.192033	4.999991	577049.000000		1
9014.370117	1401.127563	2.035268	3.256428	578.626587	12722.685547	49.617355	58.705135	37.405750	34.322014	22.631559	52.167610	66.288048	70.417175	0.476735	99998.000000	3.954935	3.146478	0.308622	0.512742	2.762398	4.104579	1.695634	1.768676	1.572938	1.535573	1.354715	1.717401	1.821435	1.847679	0.000000	4.999991	577217.000000		1
9262.746094	2078.615723	2.744528	2.608843	584.957458	13782.625000	54.104195	61.588428	32.141808	24.185762	19.076008	47.011597	64.413132	55.050903	0.339018	99998.000000	3.966740	3.317774	0.438468	0.416448	2.767124	4.139332	1.733231	1.789499	1.507070	1.383560	1.280488	1.672205	1.808974	1.740764	0.000000	4.999991	578111.000000		1
15620.178711	2907.145264	1.992095	3.148497	925.473145	33789.394531	127.811722	93.572968	81.025238	63.531185	40.865707	151.695282	233.966339	124.666306	1.407160	0.000000	4.193686	3.463467	0.299310	0.498103	2.966364	4.528780	2.106571	1.971150	1.908620	1.802987	1.611359	2.180972	2.369153	2.095749	0.148344	0.000000	578228.000000		1
22115.632812	5604.334473	2.022933	3.213256	2028.643677	49920.437500	223.361359	205.987579	137.454575	67.718903	51.257904	218.945450	273.034241	238.117050	2.926408	0.000000	4.344699	3.748524	0.305981	0.506945	3.307206	4.698278	2.349008	2.313841	2.138159	1.830710	1.709761	2.340336	2.436217	2.376791	0.466335	0.000000	578867.000000		1
103.989838	8.514203	0.851112	1.289003	0.000000	2377.022949	0.000000	0.000000	0.000000	13.901494	7.071013	0.000000	0.043172	1.156402	4.609389	99998.000000	2.016991	0.930144	0.000000	0.110254	0.000000	3.376033	0.000000	0.000000	0.000000	1.143062	0.849482	0.000000	0.000000	0.063109	0.663643	4.999991	578884.000000		0
23391.089844	4847.677246	3.743659	2.503996	1038.911621	32685.408203	141.919830	109.130432	83.402802	77.059547	31.734755	146.465256	196.976898	98.997269	1.299250	99998.000000	4.369051	3.685534	0.573296	0.398634	3.016579	4.514354	2.152043	2.037946	1.921181	1.886826	1.501535	2.165735	2.294415	1.995623	0.113693	4.999991	578941.000000		1
9866.757812	3208.223145	1.939672	3.718989	618.937195	22586.474609	83.720421	64.215775	62.347031	39.274498	27.485363	88.635902	127.124046	99.737366	0.724249	0.000000	3.994174	3.506265	0.287728	0.570425	2.791646	4.353848	1.922831	1.807642	1.794816	1.594111	1.439101	1.947610	2.104228	1.998858	0.000000	0.000000	580854.000000		1
7551.453125	1479.084473	1.788568	2.451572	256.412872	11701.891602	37.331741	25.379169	48.479458	71.989883	18.946491	35.626434	43.887772	57.545650	0.302114	0.000000	3.878031	3.169993	0.252506	0.389445	2.408940	4.068256	1.572078	1.404477	1.685558	1.857271	1.277529	1.551772	1.642344	1.760013	0.000000	0.000000	581111.000000		1
7885.391113	3286.090576	2.756862	4.070535	715.196106	21643.523438	72.063889	71.511902	43.927860	69.165176	20.654882	68.693367	101.273064	61.795040	0.513968	0.000000	3.896823	3.516680	0.440415	0.609652	2.854425	4.335328	1.857718	1.854378	1.642740	1.839887	1.315023	1.836915	2.005494	1.790954	0.000000	0.000000	581788.000000		1
9546.999023	1749.028809	4.736623	3.361275	338.671600	14042.417969	65.106979	35.537006	74.900932	62.951443	17.941193	63.395500	94.923645	51.436764	0.609465	99998.000000	3.979867	3.242797	0.675469	0.526504	2.529779	4.147442	1.813628	1.550681	1.874487	1.799006	1.253851	1.802058	1.977374	1.711274	0.000000	4.999991	581919.000000		1
25647.664062	7233.520020	3.558635	4.477589	1852.438843	54214.132812	242.502136	186.794388	147.344116	63.037788	52.482151	241.903885	332.756989	134.222809	3.363625	0.000000	4.409048	3.859350	0.551283	0.651044	3.267744	4.734113	2.384716	2.271364	2.168333	1.799601	1.720012	2.383643	2.522127	2.127826	0.526808	0.000000	581951.000000		1
18444.384766	11395.271484	3.071404	3.148497	2401.739014	70596.773438	303.146942	243.720215	213.363892	167.120132	76.313286	384.030334	511.376404	309.607361	2.095088	0.000000	4.265864	4.056725	0.487337	0.498103	3.380526	4.848785	2.481653	2.386892	2.329121	2.223029	1.882600	2.584366	2.708741	2.490811	0.321202	0.000000	582753.000000		1
6357.364746	2861.438232	2.769197	2.846291	539.429138	17994.632812	55.852676	53.502869	35.197796	65.051468	18.153971	41.661312	67.894676	74.311935	1.748251	99998.000000	3.803277	3.456584	0.442354	0.454279	2.731934	4.255143	1.747044	1.728377	1.546515	1.813257	1.258972	1.619733	1.831836	1.871059	0.242604	4.999991	583063.000000		1
27756.775391	13696.789062	2.948054	3.515462	3120.617188	81646.968750	381.541748	321.421173	284.425568	102.901276	84.324837	374.686584	510.334106	355.083252	2.011475	99998.000000	4.443369	4.136619	0.469535	0.545982	3.494241	4.911940	2.581542	2.507075	2.453969	2.012421	1.925956	2.573668	2.707855	2.550330	0.303515	4.999991	583319.000000		1
7904.683105	2607.063721	5.273193	2.140115	471.460480	13926.198242	44.140636	46.114231	51.495354	46.339344	16.491835	46.647717	86.394028	60.086651	0.299542	0.000000	3.897884	3.416152	0.722074	0.330437	2.673445	4.143833	1.644839	1.663835	1.711768	1.665950	1.217269	1.668830	1.936484	1.778778	0.000000	0.000000	583660.000000		1
9071.890625	3734.808594	3.601807	6.309330	946.966858	28764.091797	99.900803	95.574318	69.424210	47.273716	42.336651	109.509727	163.663269	110.077141	2.017255	0.000000	3.957698	3.572268	0.556520	0.799983	2.976335	4.458851	1.999569	1.980341	1.841511	1.674620	1.626716	2.039453	2.213951	2.041697	0.304761	0.000000	584332.000000		1
9674.101562	5095.834961	2.300469	3.114576	590.523621	18580.740234	52.661007	59.907791	74.441452	70.044044	21.891462	72.998260	99.651016	88.521805	1.298121	0.000000	3.985611	3.707215	0.361816	0.493399	2.771237	4.269063	1.721489	1.777483	1.871815	1.845371	1.340275	1.863312	1.998482	1.947050	0.113315	0.000000	584502.000000		1
8339.221680	2639.803711	1.440106	3.265679	568.027771	20301.380859	65.655884	55.834175	59.522324	82.610275	29.079657	80.494835	110.626045	78.450317	1.083006	0.000000	3.921125	3.421572	0.158394	0.513974	2.754369	4.307526	1.817274	1.746900	1.774680	1.917034	1.463589	1.905768	2.043857	1.894595	0.034631	0.000000	585604.000000		1
20741.070312	4613.729492	3.373610	4.252476	1363.706421	37305.441406	140.482803	135.203445	98.362015	55.732410	41.010643	140.229935	175.763855	115.479851	0.380893	0.000000	4.316831	3.664052	0.528095	0.628642	3.134721	4.571772	2.147623	2.130988	1.992827	1.746108	1.612897	2.146841	2.244930	2.062506	0.000000	0.000000	586768.000000		1
107.203094	16.177294	0.647585	0.000000	92.197624	4764.808105	0.342295	2.244962	1.523367	6.158226	0.000000	0.000000	4.375825	0.000000	1.727260	3620.154297	2.030207	1.208906	0.000000	0.000000	1.964720	3.678046	0.000000	0.351209	0.182805	0.789456	0.000000	0.000000	0.641060	0.000000	0.237358	3.558727	586787.000000		0
9746.440430	2304.194336	2.652015	2.867877	347.272156	12457.228516	39.416348	37.035702	33.316715	30.658531	17.241184	37.717209	74.129997	75.227806	0.491462	0.000000	3.988846	3.362519	0.423576	0.457561	2.540670	4.095421	1.595676	1.568621	1.522662	1.486551	1.236567	1.576540	1.869994	1.876378	0.000000	0.000000	587181.000000		1
25399.230469	3501.566895	4.545431	4.739707	1274.021973	42049.535156	196.856628	131.598557	110.348511	54.125782	29.301685	168.011337	238.132477	141.818054	0.500802	0.000000	4.404820	3.544262	0.657575	0.675751	3.105177	4.623761	2.294150	2.119251	2.042767	1.733404	1.466893	2.225339	2.376819	2.151731	0.000000	0.000000	588068.000000		1
11814.086914	4208.788574	2.257297	4.126042	508.594879	18700.384766	44.381168	50.705917	55.772499	28.345726	28.154535	72.665222	94.177383	71.669174	0.342242	99998.000000	4.072400	3.624157	0.353589	0.615534	2.706372	4.271851	1.647199	1.705059	1.746420	1.452488	1.449548	1.861327	1.973947	1.855332	0.000000	4.999991	588191.000000		1
7555.261719	3500.182129	5.069666	3.444536	544.588257	17463.687500	79.995270	54.804207	31.873524	30.427250	24.722334	69.633904	94.612190	56.466339	1.158382	0.000000	3.878249	3.544091	0.704979	0.537131	2.736068	4.242136	1.903064	1.738814	1.503430	1.483263	1.393089	1.842821	1.975947	1.751790	0.063852	0.000000	588244.000000		1
9950.155273	2639.060547	2.689020	3.028231	672.449341	15348.547852	57.055336	68.785873	54.101112	29.273932	23.180464	61.363316	88.016075	45.290871	1.332131	99998.000000	3.997830	3.421449	0.429594	0.481189	2.827660	4.186067	1.756296	1.837499	1.733206	1.466481	1.365122	1.787909	1.944562	1.656011	0.124547	4.999991	588761.000000		1
5883.076660	3127.799316	2.861710	3.367443	161.890121	5159.196777	4.961736	14.209868	22.973854	35.644936	9.673689	8.113317	31.420214	48.852589	0.094730	0.000000	3.769604	3.495239	0.456626	0.527300	2.209220	3.712582	0.695634	1.152590	1.361234	1.551998	0.985592	0.909198	1.497209	1.688888	0.000000	0.000000	589118.000000		1
409.027100	594.655823	3.718989	1.245830	0.000000	4618.083984	2.926468	0.024670	18.187891	46.875912	9.016852	5.914611	12.772846	26.816193	1.069285	0.000000	2.611752	2.774266	0.570425	0.095459	0.000000	3.664462	0.466344	0.000000	1.259782	1.670950	0.955055	0.771926	1.106288	1.428397	0.029093	0.000000	589308.000000		0
16194.611328	4220.836426	2.719858	2.676685	1222.505005	31345.976562	167.228073	122.344254	101.791130	55.929771	33.640507	157.064072	209.644897	160.070709	0.457957	0.000000	4.209371	3.625399	0.434546	0.427597	3.087251	4.496182	2.223309	2.087584	2.007710	1.747643	1.526863	2.196077	2.321484	2.204312	0.000000	0.000000	589371.000000		1
18822.906250	6664.995605	4.104456	4.403579	1616.067261	42903.500000	190.544220	164.930679	146.289490	81.669739	68.693367	194.898453	266.191406	166.367706	2.437990	99998.000000	4.274687	3.823800	0.613256	0.643806	3.208459	4.632493	2.279996	2.217301	2.165213	1.912061	1.836915	2.289808	2.425194	2.221069	0.387032	4.999991	589517.000000		1
14024.501953	4471.686523	2.806202	2.399149	494.832153	16849.751953	57.854023	51.341167	32.675297	47.218208	21.595423	59.787525	94.935982	47.486492	0.061824	0.000000	4.146887	3.650471	0.448119	0.380057	2.694458	4.226593	1.762334	1.710466	1.514220	1.674109	1.334362	1.776611	1.977431	1.676570	0.000000	0.000000	589733.000000		1
10313.798828	3431.603027	4.496091	4.388160	1121.299805	32191.373047	143.850250	115.424339	92.197624	41.183331	37.840557	157.030151	245.814072	130.695023	0.636427	99998.000000	4.013419	3.535497	0.652835	0.642282	3.049722	4.507740	2.157911	2.062297	1.964720	1.614721	1.577958	2.195983	2.390607	2.116259	0.000000	4.999991	589826.000000		1
7971.529297	1856.805420	4.147629	4.098289	306.468140	10147.097656	33.696014	32.814064	38.830437	39.928249	19.103762	32.931248	51.572449	56.441669	0.922009	0.000000	3.901542	3.268766	0.617800	0.612603	2.486385	4.006342	1.527579	1.516060	1.589172	1.601280	1.281119	1.517608	1.712418	1.751600	0.000000	0.000000	590530.000000		1
19259.171875	8675.914062	3.805334	3.268763	1594.348389	45901.839844	235.014816	160.875565	131.515289	75.964821	42.167042	187.395721	244.956787	134.367752	0.062623	0.000000	4.284637	3.938315	0.580393	0.514383	3.202583	4.661830	2.371095	2.206490	2.118976	1.880612	1.624973	2.272760	2.389090	2.128295	0.000000	0.000000	591882.000000		1
6513.263184	965.139282	2.417651	3.626477	418.179657	11978.678711	40.717686	41.229588	33.748436	49.062283	15.899757	49.253475	74.913269	96.699883	0.442641	0.000000	3.813799	2.984590	0.383394	0.559485	2.621363	4.078409	1.609783	1.615209	1.528254	1.690748	1.201391	1.692437	1.874559	1.985426	0.000000	0.000000	591965.000000		1
10943.572266	1181.022583	2.803118	3.176251	449.436432	18273.335938	68.486755	44.899235	48.167999	79.541954	20.454439	73.951141	109.081093	63.747047	1.108437	99998.000000	4.039159	3.072258	0.447641	0.501915	2.652668	4.261818	1.835607	1.652239	1.682759	1.900596	1.310788	1.868945	2.037750	1.804460	0.044711	4.999991	592189.000000		1
10074.164062	5969.544434	2.994310	1.908834	1022.345764	29256.681641	104.325966	104.902626	122.165398	35.891636	32.394676	115.843727	179.359497	111.403145	1.555005	99998.000000	4.003209	3.775941	0.476297	0.280768	3.009598	4.466225	2.018392	2.020786	2.086948	1.554993	1.510474	2.063873	2.253724	2.046897	0.191732	4.999991	592253.000000		1
7383.818359	1922.396606	2.365228	1.948923	474.383881	17006.562500	47.776363	49.099289	44.603199	51.005039	28.271717	55.871178	74.678902	81.965775	1.422622	0.000000	3.868281	3.283843	0.373873	0.289795	2.676130	4.230617	1.679213	1.691075	1.649366	1.707613	1.451352	1.747188	1.873198	1.913633	0.153089	0.000000	592332.000000		1
18820.945312	4318.998047	3.503127	3.305768	997.355103	29538.332031	115.621704	101.673950	86.791824	39.798733	28.845293	109.392548	128.326706	106.065193	1.587469	99998.000000	4.274642	3.635383	0.544456	0.519272	2.998850	4.470386	2.063039	2.007210	1.938479	1.599869	1.460075	2.038988	2.108317	2.025573	0.200705	4.999991	593178.000000		1
10407.738281	4433.441895	3.496960	4.298732	1028.032104	32410.710938	105.658142	106.074448	88.201096	60.675644	33.335217	103.490273	129.224075	153.354324	0.173495	0.000000	4.017356	3.646741	0.543691	0.633340	3.012007	4.510689	2.023903	2.025611	1.945474	1.783014	1.522903	2.014899	2.111343	2.185696	0.000000	0.000000	593308.000000		1
7555.918457	1081.202026	1.942755	3.009729	332.858765	10368.985352	33.831699	32.921993	39.878910	55.704659	13.744224	26.911789	51.202396	43.419041	0.562255	0.000000	3.878287	3.033907	0.288418	0.478527	2.522260	4.015736	1.529324	1.517486	1.600743	1.745892	1.138120	1.429943	1.709290	1.637680	0.000000	0.000000	593707.000000		1
14426.263672	5583.059570	5.186849	3.934851	1012.742981	30649.220703	118.813370	102.589821	101.319321	63.898151	35.981064	138.802170	191.799301	114.841515	0.300275	99998.000000	4.159154	3.746872	0.714904	0.594928	3.005499	4.486419	2.074865	2.011104	2.005692	1.805488	1.556074	2.142396	2.282847	2.060099	0.000000	4.999991	594802.000000		1
6528.968750	2323.251709	2.941887	2.380646	516.298035	16276.765625	58.772976	51.831482	50.382122	36.563889	15.252172	51.072880	61.853630	70.358582	0.144353	0.000000	3.814845	3.366096	0.468626	0.376695	2.712900	4.211568	1.769178	1.714594	1.702276	1.563052	1.183332	1.708190	1.791365	1.847317	0.000000	0.000000	595327.000000		1
17653.873047	6324.103516	2.806202	3.956437	1647.397949	45446.871094	184.922562	164.357101	139.240051	56.857975	71.277534	182.551163	255.006699	107.727333	1.088150	0.000000	4.246840	3.800999	0.448119	0.597304	3.216799	4.657504	2.266990	2.215788	2.143764	1.754791	1.852953	2.261384	2.406552	2.032326	0.036689	0.000000	595473.000000		1
9201.845703	2071.871582	1.776234	2.257297	513.877319	18489.421875	58.893242	53.435024	61.335564	39.595207	30.889811	71.900452	123.577744	120.302818	1.251126	0.000000	3.963875	3.316363	0.249500	0.353589	2.710860	4.266923	1.770065	1.727826	1.787712	1.597643	1.489815	1.856732	2.091940	2.080276	0.097301	0.000000	595621.000000		1
13438.100586	5348.072754	2.726025	4.449835	1104.249878	31189.039062	113.358238	111.992142	64.847939	73.581093	32.863403	100.357193	125.135033	142.527328	1.194797	99998.000000	4.128338	3.728197	0.435530	0.648344	3.043067	4.494002	2.054453	2.049188	1.811896	1.866766	1.516713	2.001549	2.097379	2.153898	0.077294	4.999991	595937.000000		1
11915.332031	3018.369629	2.121612	0.881949	636.489868	17395.048828	70.133469	65.017548	47.884296	31.025496	13.916913	73.901802	80.935806	28.943972	0.129535	0.000000	4.076106	3.479772	0.326666	0.000000	2.803792	4.240426	1.845925	1.813031	1.680193	1.491719	1.143543	1.868655	1.908141	1.461558	0.000000	0.000000	596364.000000		1
20806.503906	7131.889160	2.861710	2.837040	1635.426880	44693.921875	212.614532	164.150497	136.621964	72.492531	44.609364	209.953262	293.935822	124.496704	0.713171	0.000000	4.318199	3.853204	0.456626	0.452865	3.213631	4.650249	2.327593	2.215242	2.135520	1.860293	1.649426	2.322123	2.468252	2.095158	0.000000	0.000000	596665.000000		1
18766.718750	3861.815430	3.725156	1.791652	1117.997192	32537.375000	117.234497	113.401405	95.299866	54.212128	29.452789	126.396286	164.443451	101.285400	1.727709	99998.000000	4.273388	3.586792	0.571145	0.253254	3.048441	4.512383	2.069055	2.054618	1.979092	1.734096	1.469126	2.101734	2.216017	2.005547	0.237471	4.999991	597635.000000		1
15438.325195	4877.166992	2.796951	2.636597	966.230957	30609.140625	111.594337	98.951012	89.641205	74.703568	45.432724	115.060463	172.991577	100.212257	0.716874	99998.000000	4.188600	3.688168	0.446685	0.421044	2.985081	4.485851	2.047642	1.995420	1.952508	1.873341	1.657369	2.060926	2.238025	2.000921	0.000000	4.999991	599644.000000		1
9476.822266	2907.762207	1.776234	2.960389	614.240662	14855.362305	68.347984	63.117966	39.703136	28.737362	13.241574	55.337692	79.255173	58.319668	0.941936	0.000000	3.976663	3.463559	0.249500	0.471349	2.788339	4.171883	1.834726	1.800153	1.598825	1.458447	1.121940	1.743021	1.899028	1.765815	0.000000	0.000000	600662.000000		1
19064.339844	4343.433594	3.395196	1.785485	1041.791748	29512.816406	143.137909	106.290306	81.497047	69.060326	27.423689	112.319016	167.061554	93.357109	1.217117	99998.000000	4.280222	3.637833	0.530865	0.251756	3.017781	4.470011	2.155755	2.026494	1.911142	1.839229	1.438126	2.050453	2.222877	1.970147	0.085332	4.999991	601229.000000		1
6480.541504	3034.099854	3.361275	3.928683	594.982727	18833.355469	82.027451	59.830700	58.418346	46.619961	21.154448	76.902275	120.197968	61.221466	0.234951	0.000000	3.811611	3.482030	0.526504	0.594247	2.774504	4.274928	1.913959	1.776924	1.766549	1.668572	1.325402	1.885939	2.079897	1.786904	0.000000	0.000000	601574.000000		1
17800.585938	4009.168701	2.059937	2.917217	917.514038	26769.845703	120.207222	93.477371	68.573097	65.763809	32.693798	124.512123	152.419952	37.498264	0.706134	99998.000000	4.250434	3.603054	0.313854	0.464969	2.962613	4.427646	2.079931	1.970706	1.836154	1.817987	1.514465	2.095212	2.183042	1.574011	0.000000	4.999991	601617.000000		1
7231.845215	3292.174805	3.688152	1.763899	628.459778	18040.701172	72.952011	64.225029	56.879562	34.661224	18.733713	55.516548	80.695274	55.883514	0.467513	0.000000	3.859249	3.517483	0.566809	0.246474	2.798277	4.256253	1.863037	1.807704	1.754956	1.539844	1.272624	1.744422	1.906848	1.747284	0.000000	0.000000	602986.000000		1
16586.611328	2909.624756	2.278883	3.450704	1176.557373	26699.855469	143.119400	121.943367	104.945801	47.150364	43.662659	107.122917	144.399155	116.879868	1.497117	99998.000000	4.219758	3.463837	0.357722	0.537908	3.070613	4.426509	2.155699	2.086158	2.020965	1.673485	1.640110	2.029882	2.159565	2.067740	0.175256	4.999991	603385.000000		1
8406.715820	2193.370850	1.942755	2.923384	573.723450	11914.184570	48.183418	57.554901	66.195534	40.261292	12.757427	56.888813	71.761688	56.161049	0.980598	99998.000000	3.924626	3.341112	0.288418	0.465886	2.758703	4.076064	1.682898	1.760082	1.820829	1.604888	1.105763	1.755027	1.855893	1.749435	0.000000	4.999991	603783.000000		1
13694.069336	3210.455811	2.411484	3.361275	398.613312	15432.610352	35.336563	43.011990	61.613102	33.119354	14.953050	58.905579	79.215080	68.452835	0.493761	0.000000	4.136532	3.506567	0.382284	0.526504	2.600552	4.188439	1.548224	1.633590	1.789673	1.520082	1.174730	1.770156	1.898808	1.835391	0.000000	0.000000	604038.000000		1
22043.498047	6763.749023	1.535702	2.386814	1559.628662	45635.890625	175.427734	157.936768	111.070099	93.267677	44.405838	150.190414	176.636551	122.208565	1.683155	0.000000	4.343280	3.830188	0.186307	0.377819	3.193021	4.659307	2.244098	2.198483	2.045597	1.969731	1.647440	2.176642	2.247081	2.087102	0.226124	0.000000	605228.000000		1
6973.791992	2712.678711	3.407531	3.259512	556.719666	11870.879883	59.704266	59.035095	44.803638	47.008514	13.987839	49.506340	75.511513	51.285660	3.053122	0.000000	3.843469	3.433398	0.532440	0.513153	2.745636	4.074483	1.776005	1.771110	1.651313	1.672176	1.145751	1.694661	1.878013	1.709996	0.484744	0.000000	605507.000000		1
5943.752441	2331.849121	1.489446	1.631298	270.659760	15087.715820	42.589516	28.025019	35.913223	32.539612	20.722725	45.821274	45.522152	26.776104	2.361989	0.000000	3.774061	3.367700	0.173025	0.212533	2.432424	4.178624	1.629303	1.447546	1.555254	1.512412	1.316447	1.661067	1.658223	1.427747	0.373278	0.000000	605766.000000		1
8542.804688	2679.516113	2.399149	2.818537	391.909271	18462.875000	52.050426	40.517242	75.878479	63.438675	18.258818	84.469772	100.193756	74.885513	1.245221	0.000000	3.931601	3.428056	0.380057	0.450024	2.593185	4.266299	1.716424	1.607640	1.880119	1.802354	1.261473	1.926701	2.000841	1.874398	0.095246	0.000000	606424.000000		1
14829.717773	7188.827148	3.083739	4.215471	1418.785034	35895.058594	158.698441	146.440582	112.063065	60.361103	40.221203	143.251999	188.410263	121.160095	0.416969	0.000000	4.171133	3.856658	0.489078	0.624846	3.151917	4.555035	2.200573	2.165661	2.049463	1.780757	1.604455	2.156101	2.275105	2.083360	0.000000	0.000000	607137.000000		1
7850.810547	2733.968750	2.103110	2.596508	560.885803	12656.148438	50.274193	56.839474	73.093857	43.536224	18.964993	62.825008	108.643196	72.341431	0.125470	0.000000	3.894914	3.436794	0.322862	0.414390	2.748874	4.102302	1.701345	1.754650	1.863881	1.638851	1.277953	1.798133	2.036003	1.859387	0.000000	0.000000	607412.000000		1
11479.269531	2567.638184	2.701355	1.295170	517.624023	19871.802734	56.497177	52.001087	55.424038	29.369528	20.445189	75.126045	107.949356	85.641594	3.159030	0.000000	4.059914	3.409534	0.431582	0.112327	2.714015	4.298237	1.752027	1.716012	1.743698	1.467897	1.310591	1.875790	2.033220	1.932685	0.499554	0.000000	607541.000000		1
19119.796875	2876.835205	1.952007	2.941887	677.719421	22112.296875	70.121132	70.000870	81.453873	47.776363	29.881428	87.997566	143.813248	85.323967	0.372372	99998.000000	4.281483	3.458915	0.290481	0.468626	2.831050	4.344634	1.845849	1.845103	1.910912	1.679213	1.475401	1.944471	2.157799	1.931071	0.000000	4.999991	607748.000000		1
19841.714844	8432.310547	2.325139	4.092121	2088.878418	54505.824219	247.220245	215.318970	189.301468	98.617966	53.919170	234.549164	301.777771	215.618103	1.001533	0.000000	4.297579	3.925946	0.366449	0.611948	3.319913	4.736443	2.393084	2.333082	2.277154	1.993956	1.731743	2.370234	2.479687	2.333685	0.000665	0.000000	608005.000000		1
8016.623047	3581.435791	2.174036	3.071404	496.799561	20398.394531	77.787308	48.664482	71.524239	62.001652	16.704613	82.039787	148.216812	68.051949	0.999123	0.000000	3.903991	3.554057	0.337267	0.487337	2.696181	4.309596	1.890909	1.687212	1.854453	1.792403	1.222836	1.914024	2.170897	1.832841	0.000000	0.000000	608282.000000		1
14661.968750	4049.960449	2.793867	1.393850	764.973816	25991.384766	99.980980	78.314629	91.358841	66.368225	27.984930	124.237663	178.061249	106.142288	0.392237	0.000000	4.166192	3.607451	0.446206	0.144216	2.883646	4.414829	1.999917	1.893843	1.960751	1.821960	1.446924	2.094253	2.250569	2.025888	0.000000	0.000000	608664.000000		1
6312.712402	2411.594727	3.971855	2.528666	726.467163	16214.631836	113.654274	74.974937	41.291264	63.679207	18.884815	67.839172	102.824188	133.982285	1.478817	0.000000	3.800216	3.382304	0.598993	0.402891	2.861216	4.209907	2.055586	1.874916	1.615858	1.803998	1.276113	1.831481	2.012095	2.127047	0.169914	0.000000	608785.000000		1
23303.197266	5993.286133	2.670518	3.059069	1506.915161	43100.164062	168.304291	153.807632	145.404449	52.068928	59.864620	183.078491	239.689758	217.705795	1.469083	99998.000000	4.367415	3.777665	0.426595	0.485589	3.178089	4.634479	2.226095	2.186978	2.162578	1.716579	1.777170	2.262637	2.379649	2.337870	0.167046	4.999991	609106.000000		1
10371.473633	2652.918945	2.991227	4.335737	558.964661	13817.634766	74.213257	57.271194	22.125826	50.169346	23.479588	49.410748	56.426250	79.054726	0.185414	99998.000000	4.015841	3.423724	0.475849	0.637063	2.747384	4.140434	1.870481	1.757936	1.344900	1.700438	1.370690	1.693821	1.751481	1.897928	0.000000	4.999991	609211.000000		1
8431.944336	3124.968262	4.052033	3.663482	857.378052	23256.919922	112.396111	90.415222	67.234756	36.644066	16.504169	66.303467	91.127563	90.643417	1.235599	99998.000000	3.925928	3.494846	0.607673	0.563894	2.933172	4.366552	2.050751	1.956242	1.827594	1.564004	1.217594	1.821536	1.959650	1.957336	0.091878	4.999991	609505.000000		1
14331.219727	2708.901123	2.763030	1.948923	742.175720	20622.935547	94.828049	72.406189	47.964474	69.377953	16.938976	64.548820	116.065758	51.945580	1.581821	99998.000000	4.156283	3.432793	0.441386	0.289795	2.870507	4.314351	1.976937	1.859776	1.680920	1.841221	1.228887	1.809888	2.064704	1.715549	0.199157	4.999991	610993.000000		1
12175.957031	3614.104736	4.372742	2.217208	638.429504	24347.082031	92.166786	66.402145	42.965733	44.902321	23.112621	87.621353	104.070015	100.344856	0.082915	0.000000	4.085503	3.558001	0.640754	0.345806	2.805113	4.386447	1.964574	1.822182	1.633122	1.652269	1.363849	1.942610	2.017326	2.001495	0.000000	0.000000	611125.000000		1
7856.589355	4181.602051	4.008861	7.882036	818.196045	24703.250000	96.545692	80.867966	89.656624	57.009079	24.620569	93.227592	129.865494	120.426163	0.214491	99998.000000	3.895234	3.621343	0.603021	0.896638	2.912857	4.392754	1.984733	1.907776	1.952582	1.755944	1.391298	1.969544	2.113494	2.080721	0.000000	4.999991	611668.000000		1
7806.595703	1431.477661	4.329569	3.142330	479.003296	14210.774414	59.667259	50.271111	35.077530	51.862320	10.817756	40.905796	55.593643	63.565105	0.381054	99998.000000	3.892462	3.155785	0.636445	0.497252	2.680338	4.152618	1.775736	1.701319	1.545029	1.714852	1.034137	1.611785	1.745025	1.803219	0.000000	4.999991	611991.000000		1
17777.201172	5779.820801	4.181550	4.076703	1100.604858	28924.705078	92.996307	113.444580	88.546478	36.909267	47.393982	123.957047	158.609024	147.667908	0.808072	99998.000000	4.249864	3.761914	0.621337	0.610309	3.041631	4.461269	1.968466	2.054784	1.947171	1.567135	1.675723	2.093271	2.200328	2.169286	0.000000	4.999991	613088.000000		1
109.269196	13.926165	1.236579	1.588125	0.000000	4504.148926	0.000000	0.000000	13.734972	27.806072	0.000000	0.000000	15.005473	17.321360	1.649841	0.000000	2.038498	1.143831	0.092222	0.200885	0.000000	3.653613	0.000000	0.000000	1.137828	1.444140	0.000000	0.000000	1.176250	1.238582	0.217442	0.000000	613104.000000		0
8234.476562	996.340576	2.679769	3.086823	445.365875	19579.292969	48.772411	44.717297	40.501823	65.452354	15.671560	50.638073	71.410141	54.970726	0.900539	99998.000000	3.915636	2.998408	0.428097	0.489512	2.648717	4.291797	1.688174	1.650476	1.607475	1.815925	1.195112	1.704477	1.853760	1.740131	0.000000	4.999991	613469.000000		1
23386.599609	6203.353516	2.473158	3.712821	1449.209229	53350.593750	180.003998	146.819885	168.979630	86.637642	62.966862	294.503204	393.210602	269.457092	2.392277	0.000000	4.368967	3.792627	0.393252	0.569704	3.161131	4.727139	2.255282	2.166785	2.227834	1.937707	1.799112	2.469090	2.594625	2.430490	0.378811	0.000000	615465.000000		1
14541.252930	5524.462402	3.339689	4.311067	1738.010620	44620.156250	214.045395	177.265640	153.869308	125.196709	55.100243	200.205566	309.138641	173.950623	2.103827	99998.000000	4.162602	3.742290	0.523706	0.634585	3.240052	4.649531	2.330506	2.248625	2.187152	2.097593	1.741153	2.301476	2.490153	2.240426	0.323010	4.999991	615616.000000		1
100.807419	16.686110	2.707523	1.548037	54.088779	6639.150879	0.000000	3.049818	10.481628	0.000000	0.000000	0.829526	14.589168	28.333391	1.530707	20981.396484	2.003493	1.222355	0.432572	0.189781	1.733107	3.822113	0.000000	0.484274	1.020429	0.000000	0.000000	0.000000	1.164031	1.452299	0.184892	4.321835	615633.000000		0
9055.416992	4948.383301	1.258165	2.849375	1628.140015	50495.406250	199.363708	166.312195	156.314713	78.727852	60.413525	211.470474	307.121887	208.454575	2.144859	0.000000	3.956908	3.694463	0.099738	0.454750	3.211692	4.703252	2.299646	2.220924	2.194000	1.896128	1.781134	2.325250	2.487311	2.319011	0.331399	0.000000	615792.000000		1
10692.195312	2526.476318	3.052901	3.065236	791.487793	30427.292969	98.997269	80.100113	89.348244	72.356850	38.531315	155.284744	186.581619	131.771240	0.087097	0.000000	4.029067	3.402515	0.484713	0.486464	2.898444	4.483263	1.995623	1.903633	1.951086	1.859480	1.585814	2.191129	2.270869	2.119821	0.000000	0.000000	615974.000000		1
5005.099121	2817.334473	4.107540	2.599592	476.601074	16549.873047	39.783314	48.328354	53.237667	74.759079	21.647846	59.019676	73.898712	55.174255	1.139387	99998.000000	3.699413	3.449838	0.613582	0.414905	2.678155	4.218795	1.599701	1.684202	1.726219	1.873664	1.335415	1.770997	1.868637	1.741737	0.056671	4.999991	617488.000000		1
13764.018555	4216.923340	2.436154	3.595639	785.156860	29478.507812	126.371613	76.745003	64.715340	57.295864	28.129866	102.626823	163.549164	70.346245	1.188574	99998.000000	4.138745	3.624996	0.386705	0.555776	2.894956	4.469505	2.101650	1.885050	1.811007	1.758123	1.449168	2.011261	2.213648	1.847241	0.075026	4.999991	617516.000000		1
15050.625000	6550.650391	3.441453	3.937934	968.984741	30905.150391	90.085258	96.681374	60.857586	36.227764	37.211475	132.714859	183.229584	118.865791	1.205888	0.000000	4.177555	3.816284	0.536742	0.595268	2.986317	4.490031	1.954654	1.985343	1.784315	1.559042	1.570677	2.122920	2.262995	2.075057	0.081307	0.000000	617554.000000		1
7600.802246	9597.539062	2.059937	2.448488	1299.777344	44500.878906	171.341782	129.745224	125.202873	66.719772	45.488232	198.808640	248.105286	152.299683	0.829936	99998.000000	3.880859	3.982160	0.313854	0.388898	3.113869	4.648368	2.233863	2.113091	2.097614	1.824255	1.657899	2.298435	2.394636	2.182699	0.000000	4.999991	617615.000000		1
9054.680664	1765.921509	3.336605	3.570970	630.174377	11350.477539	65.621964	65.356758	50.166264	33.742268	17.429291	47.298386	58.150063	49.099289	0.977867	20299.695312	3.956873	3.246971	0.523305	0.552786	2.799461	4.055014	1.817049	1.815290	1.700412	1.528174	1.241280	1.674846	1.764550	1.691075	0.000000	4.307489	618944.000000		1
23155.085938	8646.698242	2.633513	4.045865	1876.387207	53958.238281	212.707047	193.146896	160.212570	78.693932	55.127998	214.622055	272.864624	148.000961	1.508909	99998.000000	4.364646	3.936850	0.420535	0.607011	3.273323	4.732058	2.327782	2.285888	2.204697	1.895941	1.741372	2.331674	2.435947	2.170264	0.178663	4.999991	620809.000000		1
21490.705078	8729.404297	5.359538	4.070535	1957.131836	53674.238281	231.598038	196.517426	169.028976	62.825008	39.425598	220.832703	308.201172	163.974731	1.791185	99998.000000	4.332251	3.940985	0.729127	0.609652	3.291620	4.729766	2.364735	2.293401	2.227961	1.798133	1.595778	2.344063	2.488834	2.214777	0.253140	4.999991	621701.000000		1
16207.473633	6308.348633	1.696056	3.515462	1224.324463	36095.382812	140.979279	126.951355	135.382294	42.321232	35.293388	150.178070	167.863312	130.608673	2.238934	0.000000	4.209715	3.799916	0.229440	0.545982	3.087897	4.557452	2.149155	2.103637	2.131562	1.626558	1.547693	2.176606	2.224956	2.115972	0.350041	0.000000	622437.000000		1
8773.174805	1921.126099	3.086823	3.250261	638.133484	15395.503906	68.273979	65.868660	45.552990	34.648888	21.943886	61.292393	94.260643	40.745441	0.564255	99998.000000	3.943157	3.283556	0.489512	0.511918	2.804912	4.187394	1.834255	1.818679	1.658517	1.539689	1.341313	1.787407	1.974330	1.610079	0.000000	4.999991	623432.000000		1
22301.042969	7529.836426	1.998263	2.645848	1923.580688	48891.351562	235.409531	194.139862	115.300995	75.243225	60.792828	209.842255	286.883301	201.849197	1.620012	99998.000000	4.348325	3.876786	0.300653	0.422565	3.284110	4.689232	2.371824	2.288115	2.061833	1.876467	1.783852	2.321893	2.457705	2.305027	0.209518	4.999991	623780.000000		1
109.182854	8.378518	1.076225	1.955090	0.000000	3926.432129	0.000000	0.000000	22.477371	0.000000	0.000000	0.000000	0.000000	3.299600	1.100929	3620.154297	2.038154	0.923167	0.031903	0.291167	0.000000	3.593998	0.000000	0.000000	1.351745	0.000000	0.000000	0.000000	0.000000	0.518461	0.041759	3.558727	623796.000000		0
32513.451172	11643.599609	3.937934	3.657314	1659.131592	46144.859375	209.543137	169.278748	126.057076	79.054726	37.192974	249.246262	305.962402	146.033539	1.475136	0.000000	4.512063	4.066087	0.595268	0.563162	3.219881	4.664124	2.321273	2.228602	2.100567	1.897928	1.570461	2.396629	2.485668	2.164453	0.168832	0.000000	624008.000000		1
10879.889648	2987.982422	2.056854	5.063499	769.614868	23177.613281	80.491753	81.089996	54.736362	54.461910	19.461475	61.295475	99.524582	44.769718	0.191529	0.000000	4.036624	3.475378	0.313203	0.704451	2.886273	4.365069	1.905751	1.908967	1.738276	1.736093	1.289176	1.787428	1.997930	1.650984	0.000000	0.000000	624985.000000		1
28279.474609	6133.220215	3.398280	2.750695	1032.007080	28381.960938	109.895195	103.721550	109.053337	43.156925	40.726936	119.402367	152.799255	119.747742	0.406826	99998.000000	4.451471	3.787688	0.531259	0.439442	3.013683	4.453043	2.040979	2.015869	2.037639	1.635051	1.609882	2.077013	2.184121	2.078267	0.000000	4.999991	625622.000000		1
102.318451	17.016071	2.429986	2.497828	37.880646	4070.334717	0.000000	0.000000	0.000000	21.287048	4.582436	0.000000	5.011075	19.341209	3.667953	0.000000	2.009954	1.230859	0.385604	0.397563	1.578417	3.609630	0.000000	0.000000	0.000000	1.328115	0.661096	0.000000	0.699931	1.286484	0.564424	0.000000	625633.000000		0
13876.466797	5788.159180	3.814585	2.997394	1429.719971	35371.996094	163.617004	146.446747	112.016808	45.833611	41.149410	181.416351	244.494232	129.757553	0.145355	0.000000	4.142279	3.762541	0.581447	0.476744	3.155251	4.548660	2.213828	2.165680	2.049283	1.661184	1.614364	2.258677	2.388269	2.113133	0.000000	0.000000	626053.000000		1
14455.309570	3142.440918	0.431723	3.077571	488.532074	12549.252930	65.967339	48.593555	37.544518	68.619354	14.360971	55.285267	77.870567	46.388683	2.360721	0.000000	4.160028	3.497267	0.000000	0.488208	2.688893	4.098618	1.819329	1.686579	1.574547	1.836447	1.157184	1.742609	1.891373	1.666412	0.373045	0.000000	626247.000000		1
8213.791016	1789.074219	2.935719	2.408400	482.555786	16967.328125	47.760944	49.601936	40.310635	43.998783	19.270283	46.185154	82.230980	26.618834	1.252476	99998.000000	3.914544	3.252628	0.467715	0.381729	2.683547	4.229613	1.679073	1.695499	1.605420	1.643441	1.284888	1.664502	1.915035	1.425189	0.097769	4.999991	626664.000000		1
[truncated: 3,798 more rows]
