# Supplementary material for: Distinct elongation stalls during translation are linked with distinct pathways for mRNA degradation
Source: eLife. 2022 Jul 27;11:e76038. doi: 10.7554/eLife.76038 (PMC9352352; doi:10.7554/eLife.76038)
Supplement: Figure 2—source data 1. [file elife-76038-fig2-data1.zip › S2F_flow_cytometry_data/list_mode_data.EAP1_HEL2_OPT.CSV]

FSC-HLin	SSC-HLin	BLU-V-HLin	GRN-V-HLin	YEL-V-HLin	ORG-V-HLin	GRN-B-HLin	YEL-B-HLin	RED-B-HLin	NIR-B-HLin	YEL-G-HLin	ORG-G-HLin	RED-G-HLin	NIR-G-HLin	BLU-V-ALin	BLU-V-W	FSC-HLog	SSC-HLog	BLU-V-HLog	GRN-V-HLog	YEL-V-HLog	ORG-V-HLog	GRN-B-HLog	YEL-B-HLog	RED-B-HLog	NIR-B-HLog	YEL-G-HLog	ORG-G-HLog	RED-G-HLog	NIR-G-HLog	BLU-V-ALog	BLU-V-WLog	TIME		P01.R1
13934.271484	5050.044434	3.059069	1.702224	4836.403320	64433.843750	794.161438	497.259033	129.378265	73.944969	26.668173	169.343506	237.629822	145.410614	0.646843	0.000000	4.144084	3.703295	0.485589	0.231017	3.684523	4.809114	2.899909	2.696583	2.111861	1.868909	1.425993	2.228769	2.375901	2.162596	0.000000	0.000000	1771.000000		1
12236.922852	9031.780273	2.645848	5.371873	15851.810547	99998.000000	2618.183594	1634.100952	336.109009	155.796646	85.253044	401.447266	520.165039	278.680542	2.865402	99998.000000	4.087672	3.955773	0.422565	0.730126	4.200079	4.999991	3.418000	3.213279	2.526480	2.192558	1.930710	2.603628	2.716141	2.445107	0.457185	4.999991	2220.000000		1
15738.080078	4111.480957	2.719858	3.404448	5786.935059	66388.296875	977.909058	592.410889	134.568192	88.324448	36.705742	120.648193	185.745926	112.180244	3.051455	0.000000	4.196952	3.613998	0.434546	0.532047	3.762449	4.822092	2.990299	2.772623	2.128942	1.946081	1.564734	2.081521	2.268919	2.049916	0.484507	0.000000	3022.000000		1
42506.601562	26312.216797	3.117660	11.634946	38582.476562	99998.000000	6205.330566	3970.739258	810.727234	332.356110	218.908447	989.593323	1330.697998	694.609070	5.342896	0.000000	4.628457	4.420157	0.493829	1.065764	4.586390	4.999991	3.792765	3.598871	2.908875	2.521604	2.340262	2.995457	3.124079	2.841740	0.727777	0.000000	3461.000000		1
34831.726562	16183.748047	2.059937	7.980716	23533.714844	99998.000000	3798.703613	2419.917725	501.249390	188.098816	127.309067	676.017212	869.022278	430.517670	4.148932	99998.000000	4.541975	4.209079	0.313854	0.902042	4.371690	4.999991	3.579635	3.383801	2.700054	2.274386	2.104859	2.829958	2.939031	2.633991	0.617936	4.999991	3966.000000		1
16685.148438	3563.463623	3.620309	3.385945	5783.848145	62244.921875	916.851013	595.855408	91.661049	64.101677	35.882385	113.897888	142.336136	121.588737	2.178491	99998.000000	4.222330	3.551872	0.558746	0.529680	3.762217	4.794104	2.962299	2.775141	1.962185	1.806869	1.554881	2.056516	2.153315	2.084893	0.338156	4.999991	4133.000000		1
19889.113281	4265.180664	2.325139	4.456003	5752.967285	68696.132812	947.639099	589.709534	141.414093	62.482716	37.553772	164.017899	217.258652	104.344467	0.956937	0.000000	4.298615	3.629937	0.366449	0.648945	3.759892	4.836932	2.976643	2.770638	2.150493	1.795760	1.574654	2.214891	2.336977	2.018469	0.000000	0.000000	4671.000000		1
14201.708984	5785.880371	1.948923	5.698749	10077.839844	99998.000000	1563.208862	1033.194336	220.980713	71.070930	70.512772	210.249313	311.485382	228.384781	2.399360	0.000000	4.152340	3.762369	0.289795	0.755780	4.003367	4.999991	3.194017	3.014182	2.344354	1.851692	1.848268	2.322735	2.493438	2.358667	0.380095	0.000000	5408.000000		1
25900.898438	9299.427734	4.104456	4.462170	10375.066406	99998.000000	1623.526733	1062.918457	295.823059	107.548470	95.364624	319.287231	409.992310	341.261963	2.032830	99998.000000	4.413315	3.968456	0.613256	0.649546	4.015991	4.999991	3.210459	3.026500	2.471032	2.031604	1.979387	2.504182	2.612776	2.533088	0.308101	4.999991	7080.000000		1
14134.958008	2854.209961	2.488577	4.409747	2955.430664	39016.910156	526.492859	303.122253	103.206566	31.158096	16.763205	79.918175	94.658447	84.426598	1.887070	99998.000000	4.150294	3.455486	0.395951	0.644414	3.470621	4.591253	2.721392	2.481618	2.013707	1.493571	1.224357	1.902646	1.976159	1.926479	0.275788	4.999991	8330.000000		1
16921.017578	3086.569580	3.771412	4.107540	3745.453613	68538.226562	599.213623	385.273071	145.046738	102.620659	39.468773	269.016113	311.161560	270.409973	0.937594	0.000000	4.228426	3.489476	0.576504	0.613582	3.573504	4.835933	2.777582	2.585769	2.161508	2.011235	1.596254	2.429778	2.492986	2.432023	0.000000	0.000000	8552.000000		1
11672.494141	4336.162109	2.707523	2.944971	6724.900391	69414.390625	1069.989502	691.170715	132.964645	68.693367	31.497307	139.502167	173.192017	107.073578	2.021125	0.000000	4.067163	3.637105	0.432572	0.469081	3.827686	4.841450	3.029380	2.839585	2.123736	1.836915	1.498273	2.144581	2.238528	2.029682	0.305593	0.000000	8736.000000		1
28296.343750	10870.515625	2.639680	4.434416	10804.294922	99998.000000	1762.976562	1108.832275	246.199539	125.347816	66.522415	275.217529	386.534332	271.927155	2.571847	0.000000	4.451730	4.036250	0.421551	0.646836	4.033597	4.999991	3.246247	3.044866	2.391287	2.098117	1.822968	2.439676	2.587188	2.434453	0.410245	0.000000	9749.000000		1
15442.315430	6321.355957	3.151581	3.533965	13219.386719	99998.000000	2161.139648	1357.606689	261.809418	162.414352	73.676689	312.240875	399.967072	217.656448	3.884481	0.000000	4.188713	3.800810	0.498528	0.548262	4.121212	4.999991	3.334683	3.132774	2.417985	2.210624	1.867330	2.494490	2.602024	2.337772	0.589333	0.000000	9866.000000		1
23996.863281	7905.343262	2.769197	4.329569	12373.594727	99998.000000	1978.992432	1273.701294	243.328568	144.926468	69.149757	265.028839	357.482422	235.437286	3.748631	0.000000	4.380155	3.897921	0.442354	0.636445	4.092496	4.999991	3.296444	3.105067	2.386193	2.161148	1.839791	2.423293	2.553255	2.371875	0.573873	0.000000	10035.000000		1
21048.382812	10599.454102	3.003561	6.719467	16225.267578	99998.000000	2623.278076	1668.543213	337.731079	147.353378	100.261597	400.873688	496.130402	367.874603	2.330622	0.000000	4.323219	4.025283	0.477637	0.827335	4.210192	4.999991	3.418844	3.222337	2.528571	2.168360	2.001135	2.603008	2.695596	2.565700	0.367472	0.000000	10605.000000		1
13882.640625	3063.432373	2.846291	3.472290	4575.599121	57580.308594	747.260803	466.915039	85.419563	70.182808	20.762814	98.414436	124.317841	112.044563	1.029970	0.000000	4.142472	3.486208	0.454279	0.540616	3.660448	4.760274	2.873472	2.669238	1.931557	1.846231	1.317286	1.993059	2.094533	2.049391	0.012825	0.000000	11648.000000		1
16598.060547	4065.823242	4.243225	4.193885	6237.336426	77797.671875	1025.987671	640.063904	169.325012	73.158615	39.215904	199.567230	259.549042	115.991753	1.579052	99998.000000	4.220057	3.609149	0.627696	0.622617	3.794999	4.890966	3.011142	2.806223	2.228721	1.864265	1.593462	2.300089	2.414219	2.064427	0.198396	4.999991	12361.000000		1
24244.859375	6664.850586	3.478457	4.887726	9672.266602	99998.000000	1564.608887	994.786377	190.723068	106.432159	63.571274	219.031799	267.850464	263.912537	2.289456	99998.000000	4.384620	3.823790	0.541387	0.689107	3.985528	4.999991	3.194406	2.997730	2.280403	2.027073	1.803261	2.340507	2.427892	2.421460	0.359732	4.999991	12663.000000		1
34608.472656	27621.050781	3.040566	13.179899	41928.480469	99998.000000	6739.061035	4316.750000	877.234253	331.141113	256.693512	1062.958618	1337.201660	723.198425	7.296852	99998.000000	4.539183	4.441240	0.482955	1.119912	4.622509	4.999991	3.828599	3.635157	2.943115	2.520013	2.409415	3.026516	3.126197	2.859257	0.863136	4.999991	13356.000000		1
49128.031250	25671.857422	2.204873	14.986970	44557.816406	99998.000000	7219.831055	4588.985840	904.697998	280.814514	248.407486	1126.662476	1431.015137	820.320740	4.516599	0.000000	4.691329	4.409457	0.343384	1.175714	4.648924	4.999991	3.858527	3.661717	2.956504	2.448420	2.395165	3.051794	3.155644	2.913984	0.654812	0.000000	13714.000000		1
32458.755859	6843.096680	2.479326	3.496960	10100.138672	99998.000000	1656.430298	1036.123901	237.139511	120.318237	52.738102	279.423737	339.757080	209.666489	2.898539	0.000000	4.511332	3.835253	0.394334	0.543691	4.004327	4.999991	3.219173	3.015412	2.375004	2.080332	1.722124	2.446263	2.531168	2.321529	0.462179	0.000000	15014.000000		1
27364.187500	2867.096924	1.677554	3.302684	9285.470703	99998.000000	1460.008423	952.616211	196.902893	162.574707	48.214256	248.866974	365.719086	163.314804	3.356580	99998.000000	4.437182	3.457442	0.224676	0.518867	3.967804	4.999991	3.164355	2.978918	2.294252	2.211053	1.683175	2.395967	2.563148	2.213026	0.525897	4.999991	15543.000000		1
15815.962891	5178.035156	3.706654	4.853805	14543.389648	99998.000000	2359.874268	1492.023804	273.829834	84.947754	48.784748	254.100067	365.928772	234.490585	4.549073	99998.000000	4.199096	3.714165	0.568982	0.686082	4.162666	4.999991	3.372889	3.173776	2.437481	1.929152	1.688284	2.405005	2.563396	2.370125	0.657923	4.999991	16271.000000		1
16854.988281	6757.261230	3.293433	6.115054	9544.816406	99998.000000	1533.290405	978.161926	193.874649	47.384731	56.796299	226.312500	296.057434	177.555511	1.466199	99998.000000	4.226728	3.829771	0.517649	0.786400	3.979768	4.999991	3.185624	2.990411	2.287521	1.675638	1.754320	2.354708	2.471376	2.249334	0.166193	4.999991	16510.000000		1
47384.292969	16195.817383	3.466122	9.871048	23317.083984	99998.000000	3733.056885	2397.890625	481.982208	198.275146	172.091125	678.259094	951.922424	539.746765	5.214662	0.000000	4.675634	4.209403	0.539844	0.994363	4.367674	4.999991	3.572065	3.379829	2.683031	2.297268	2.235759	2.831396	2.978601	2.732190	0.717226	0.000000	17253.000000		1
34149.976562	4879.399902	2.463907	4.872307	13355.607422	99998.000000	2133.512451	1373.706909	356.026886	153.662704	112.670563	507.108490	688.851746	413.094574	4.443366	0.000000	4.533391	3.688366	0.391624	0.687735	4.125664	4.999991	3.329095	3.137894	2.551483	2.186568	2.051811	2.705101	2.838126	2.616050	0.647712	0.000000	17373.000000		1
30263.648438	6946.843262	2.633513	2.898715	10481.544922	99998.000000	1689.087036	1073.640625	193.584778	94.584435	60.234669	278.214905	368.142914	225.060501	3.804779	99998.000000	4.480921	3.841788	0.420535	0.462205	4.020425	4.999991	3.227652	3.030859	2.286871	1.975820	1.779847	2.444380	2.566016	2.352299	0.580329	4.999991	18173.000000		1
25813.785156	44925.320312	1.529534	26.945709	60038.234375	99998.000000	9465.684570	6182.248535	1306.543091	586.231079	451.758484	1619.406860	2150.253906	1291.482178	9.412714	0.000000	4.411852	4.652491	0.184559	1.430490	4.778428	4.999991	3.976152	3.791147	3.116124	2.768069	2.654906	3.209356	3.332490	3.111089	0.973715	0.000000	18283.000000		0
16062.652344	3664.258789	3.028231	3.466122	5423.374512	62473.832031	883.858093	556.355835	93.141243	51.088299	24.364620	121.070663	151.827881	92.382645	1.838253	99998.000000	4.205817	3.563986	0.481189	0.539844	3.734270	4.795698	2.946383	2.745353	1.969142	1.708321	1.386760	2.083039	2.181351	1.965590	0.264405	4.999991	18922.000000		1
12184.258789	4618.096191	3.336605	4.637943	8797.129883	99998.000000	1412.056274	902.835449	199.881775	90.449142	48.362274	201.312637	294.333618	164.255341	4.168815	0.000000	4.085799	3.664463	0.523305	0.666325	3.944341	4.999991	3.149852	2.955609	2.300773	1.956404	1.684507	2.303871	2.468840	2.215519	0.620013	0.000000	19198.000000		1
26696.085938	11251.079102	5.504474	6.716383	19437.603516	99998.000000	3222.392822	1997.590454	427.233490	175.982803	112.192581	481.155762	692.502869	329.941559	3.864563	0.000000	4.426447	4.051194	0.740716	0.827135	4.288643	4.999991	3.508178	3.300506	2.630665	2.245470	2.049964	2.682286	2.840422	2.518437	0.587100	0.000000	19365.000000		1
15980.809570	3814.461426	2.744528	7.715514	5605.521484	65178.789062	947.244385	573.288635	134.142639	70.546692	32.391590	119.402367	167.653625	107.058159	1.066592	99998.000000	4.203599	3.581433	0.438468	0.887365	3.748616	4.814106	2.976462	2.758373	2.127567	1.848477	1.510432	2.077013	2.224413	2.029620	0.027998	4.999991	20418.000000		1
100.788918	16.050859	1.097811	1.140983	30.612274	3504.724609	2.701355	0.000000	0.000000	0.000000	0.000000	0.992964	0.000000	18.934156	0.503509	99998.000000	2.003413	1.205498	0.040528	0.057279	1.485896	3.544654	0.431582	0.000000	0.000000	0.000000	0.000000	0.000000	0.000000	1.277246	0.000000	4.999991	20435.000000		0
29454.845703	19465.703125	3.274930	7.086432	22937.193359	99998.000000	3601.023682	2358.696289	527.590698	157.952179	162.950928	589.407349	780.090332	462.517639	4.605052	0.000000	4.469157	4.289270	0.515202	0.850428	4.360540	4.999991	3.556426	3.372672	2.722297	2.198526	2.212057	2.770416	2.892145	2.665128	0.663235	0.000000	20475.000000		1
11888.947266	4911.402832	2.682853	2.503996	7106.386719	83467.320312	1135.136597	729.504639	133.704742	38.719425	51.020458	172.806549	214.511032	149.527405	1.840010	99998.000000	4.075143	3.691206	0.428597	0.398634	3.851649	4.921516	3.055048	2.863028	2.126147	1.587929	1.707744	2.237560	2.331450	2.174721	0.264820	4.999991	20711.000000		1
35784.285156	20036.101562	2.904882	9.568841	30585.173828	99998.000000	4974.329590	3140.898926	586.656616	229.189636	142.400894	670.747070	905.438110	501.082886	2.468697	0.000000	4.553692	4.301813	0.463128	0.980859	4.485511	4.999991	3.696735	3.497054	2.768384	2.360195	2.153513	2.826559	2.956859	2.699910	0.392468	0.000000	21818.000000		1
33745.582031	12514.671875	2.664350	8.196578	21190.000000	99998.000000	3465.006104	2178.001465	477.634125	195.882172	117.650803	543.909851	734.225891	366.696625	4.380137	99998.000000	4.528217	4.097419	0.425591	0.913633	4.326131	4.999991	3.539704	3.338058	2.679095	2.291995	2.070595	2.735527	2.865830	2.564307	0.641488	4.999991	22283.000000		1
18015.689453	3923.175537	3.759078	3.490792	5949.114746	76612.937500	971.837158	610.608032	152.321274	72.560371	37.155968	159.083908	206.332962	104.797775	2.550501	99998.000000	4.255651	3.593638	0.575081	0.542924	3.774452	4.884302	2.987593	2.785763	2.182760	1.860700	1.570029	2.201626	2.314569	2.020352	0.406626	4.999991	22728.000000		1
18579.062500	9150.439453	1.073141	4.301816	11946.391602	99998.000000	1940.852783	1224.648193	226.130569	161.572495	65.541786	287.749817	394.015472	270.749176	2.527786	99998.000000	4.269024	3.961442	0.030657	0.633652	4.077237	4.999991	3.287992	3.088011	2.354359	2.208367	1.816518	2.459015	2.595513	2.432567	0.402740	4.999991	23903.000000		1
15604.636719	4269.571777	2.121612	3.484625	6114.391113	75197.296875	968.377258	629.119690	119.346855	56.968990	54.178207	132.856720	209.752823	82.949486	1.196580	0.000000	4.193254	3.630384	0.326666	0.542156	3.786353	4.876202	2.986045	2.798733	2.076811	1.755638	1.733825	2.123384	2.321708	1.918814	0.077942	0.000000	24796.000000		1
38413.781250	17351.808594	3.293433	13.164481	34859.988281	99998.000000	5566.873047	3586.900146	739.008728	311.383606	199.517899	905.857483	1192.472534	646.330078	4.169942	99998.000000	4.584487	4.239345	0.517649	1.119404	4.542327	4.999991	3.745611	3.554719	2.868649	2.493296	2.299982	2.957060	3.076448	2.810454	0.620130	4.999991	25120.000000		1
31815.988281	14806.574219	4.375825	8.779405	27840.517578	99998.000000	4530.906738	2864.848877	631.198120	300.809479	172.960739	762.426636	934.304993	573.852966	5.667607	99998.000000	4.502645	4.170455	0.641060	0.943465	4.444677	4.999991	3.656185	3.457102	2.800166	2.478292	2.237947	2.882198	2.970489	2.758801	0.753400	4.999991	27981.000000		1
19726.947266	3682.039551	3.466122	4.674948	9608.479492	99998.000000	1548.366821	985.504333	213.234360	68.055031	51.825314	209.003479	301.077759	173.694672	0.511275	0.000000	4.295060	3.566088	0.539844	0.669777	3.982655	4.999991	3.189874	2.993659	2.328857	1.832860	1.714542	2.320153	2.478679	2.239786	0.000000	0.000000	28887.000000		1
11429.193359	3361.719238	3.102241	4.304899	3353.353027	45904.277344	548.893188	342.711304	94.683113	40.887291	26.375217	128.567230	201.207779	105.507034	0.804264	0.000000	4.058015	3.526561	0.491676	0.633963	3.525479	4.661853	2.739488	2.534928	1.976273	1.611588	1.421196	2.109130	2.303645	2.023281	0.000000	0.000000	29079.000000		1
16271.979492	2649.246094	2.778449	3.398280	5329.123047	67254.578125	865.864502	542.226135	97.251869	67.589386	30.266895	142.037003	167.391510	102.059418	1.536324	99998.000000	4.211441	3.423122	0.443802	0.531259	3.726656	4.827722	2.937450	2.734180	1.987898	1.829878	1.480968	2.152401	2.223733	2.008853	0.186483	4.999991	29837.000000		1
14186.881836	3457.904297	2.670518	2.547168	4163.771973	50119.550781	645.919922	426.018494	90.513901	71.265205	30.380995	118.264465	136.671295	77.142807	2.214642	0.000000	4.151887	3.538813	0.426595	0.406058	3.619487	4.700007	2.810179	2.629428	1.956715	1.852877	1.482602	2.072854	2.135677	1.887295	0.345304	0.000000	30866.000000		1
30282.171875	15515.797852	4.514594	7.703179	24292.707031	99998.000000	3863.526855	2498.506836	543.555237	258.701019	171.933853	650.647278	884.829468	525.993347	5.249833	0.000000	4.481187	4.190774	0.654619	0.886670	4.385476	4.999991	3.586984	3.397681	2.735244	2.412798	2.235361	2.813346	2.946860	2.720980	0.720145	0.000000	31174.000000		1
12809.311523	3218.547363	1.893416	4.163047	4403.727051	49433.847656	670.559021	448.955353	87.467163	64.154099	32.274410	111.110191	155.781235	87.790962	1.360134	99998.000000	4.107526	3.507660	0.277246	0.619411	3.643820	4.694025	2.826437	2.652203	1.941845	1.807224	1.508858	2.045754	2.192515	1.943450	0.133582	4.999991	31363.000000		1
12190.395508	3053.940674	3.145414	2.553336	3939.895752	44988.894531	635.546204	401.953003	105.442276	38.725590	28.799036	105.380608	156.826614	65.995094	0.606127	0.000000	4.086018	3.484861	0.497678	0.407108	3.595485	4.653105	2.803147	2.604175	2.023015	1.587998	1.459378	2.022761	2.195420	1.819512	0.000000	0.000000	32360.000000		1
32289.921875	4624.121582	3.176251	5.106671	11255.535156	99998.000000	1852.121216	1157.246948	190.723068	89.681290	40.662178	227.808121	284.764771	183.467041	1.185472	99998.000000	4.509067	3.665029	0.501915	0.708138	4.051366	4.999991	3.267669	3.063426	2.280403	1.952702	1.609191	2.357569	2.454486	2.263558	0.073891	4.999991	32669.000000		1
19622.966797	3803.452637	1.677554	2.682853	7077.420898	79491.359375	1175.046265	726.337646	154.606323	67.987190	32.986752	148.041046	189.921295	101.710953	2.432587	99998.000000	4.292765	3.580178	0.224676	0.428597	3.849875	4.900320	3.070055	2.861139	2.189227	1.832427	1.518340	2.170382	2.278574	2.007368	0.386068	4.999991	33436.000000		1
16899.880859	8647.475586	1.088560	4.668780	15740.065430	99998.000000	2557.702148	1618.198120	298.789612	132.536011	81.925690	345.736450	447.111267	278.060730	2.674920	0.000000	4.227884	3.936889	0.036852	0.669203	4.197007	4.999991	3.407850	3.209032	2.475365	2.122334	1.913420	2.538745	2.650416	2.444140	0.427311	0.000000	33734.000000		1
18168.822266	4585.846191	3.614142	4.070535	5275.099121	67208.195312	839.840820	542.179871	118.458740	68.878387	31.842686	118.804115	160.468506	114.378952	2.998830	0.000000	4.259327	3.661419	0.558005	0.609652	3.722231	4.827422	2.924197	2.734143	2.073567	1.838083	1.503010	2.074831	2.205390	2.058346	0.476952	0.000000	33879.000000		1
20757.664062	8057.679688	2.485493	5.088169	17127.503906	99998.000000	2830.844482	1759.988403	330.996185	168.902542	97.702095	404.330566	535.013245	320.958618	4.744620	99998.000000	4.317178	3.906210	0.395413	0.706562	4.233694	4.999991	3.451916	3.245510	2.519823	2.227636	1.989904	2.606737	2.728364	2.506449	0.676201	4.999991	34384.000000		1
32809.671875	9749.989258	2.562587	5.427380	21689.498047	99998.000000	3542.121094	2230.206055	436.222595	190.636734	120.524849	575.015503	785.619446	371.988312	6.396902	0.000000	4.516002	3.989004	0.408679	0.734590	4.336249	4.999991	3.549263	3.348345	2.639708	2.280207	2.081077	2.759680	2.895212	2.570529	0.805970	0.000000	35105.000000		1
13847.998047	4837.355957	3.429117	4.027363	7621.130371	76773.195312	1213.352539	782.874939	135.690674	53.808159	32.292912	155.790482	168.686676	174.166473	0.466897	99998.000000	4.141387	3.684608	0.535182	0.605021	3.882019	4.885210	3.083987	2.893692	2.132550	1.730848	1.509107	2.192541	2.227081	2.240965	0.000000	4.999991	35299.000000		1
27392.148438	29782.125000	2.177119	17.225765	46466.386719	99998.000000	7598.773438	4784.957031	893.978943	307.504272	270.891022	1120.871216	1452.406982	890.531311	4.363802	0.000000	4.437626	4.473956	0.337882	1.236179	4.667139	4.999991	3.880744	3.679878	2.951327	2.487851	2.432795	3.049556	3.162088	2.949649	0.639865	0.000000	35789.000000		1
19508.425781	3224.249268	2.355976	3.999609	8512.512695	94087.617188	1347.609253	873.302490	171.366440	63.028538	55.972942	194.250870	272.065948	165.812637	3.308353	99998.000000	4.290222	3.508429	0.372171	0.602018	3.930058	4.973533	3.129564	2.941165	2.233926	1.799537	1.747978	2.288363	2.434674	2.219618	0.519612	4.999991	36417.000000		1
110.172737	13.121308	2.050686	2.578006	52.559242	6216.663086	0.721595	0.582827	19.276451	49.410748	5.328701	0.000000	0.000000	29.082741	6.526411	55703.886719	2.042074	1.117977	0.311899	0.411284	1.720649	3.793557	0.000000	0.000000	1.285027	1.693821	0.726621	0.000000	0.000000	1.463635	0.814674	4.745885	36434.000000		0
11819.174805	3365.185303	4.015028	3.490792	3998.449707	46414.468750	649.897949	407.053528	90.128433	45.577660	31.713169	94.969902	136.779236	105.747566	0.913596	0.000000	4.072587	3.527009	0.603689	0.542924	3.601892	4.666653	2.812845	2.609652	1.954862	1.658752	1.501240	1.977586	2.136020	2.024270	0.000000	0.000000	36487.000000		1
18692.507812	4158.486328	3.725156	3.743659	6925.583984	82529.375000	1154.311279	709.666992	169.275665	90.353546	61.283142	189.486496	292.600555	148.741058	2.011614	99998.000000	4.271667	3.618935	0.571145	0.573296	3.840456	4.916608	3.062323	2.851055	2.228595	1.955945	1.787341	2.277578	2.466275	2.172431	0.303545	4.999991	36912.000000		1
113.561760	13.929248	2.460824	2.392981	0.000000	0.000000	0.000000	0.000000	0.000000	0.000000	0.000000	0.000000	16.861883	0.000000	4.332507	0.000000	2.055232	1.143928	0.391080	0.378939	0.000000	0.000000	0.000000	0.000000	0.000000	0.000000	0.000000	0.000000	1.226906	0.000000	0.636739	0.000000	36931.000000		0
12470.966797	5088.539062	2.056854	4.841470	6157.461426	75324.515625	989.978821	632.138672	174.928162	105.981934	42.429161	205.660706	286.599609	153.005859	0.803628	99998.000000	4.095900	3.706593	0.313203	0.684977	3.789402	4.876936	2.995626	2.800812	2.242860	2.025232	1.627664	2.313151	2.457276	2.184708	0.000000	4.999991	37407.000000		1
103.218903	17.028406	1.177988	0.222029	0.000000	1532.081543	1.082392	0.000000	0.000000	38.349377	1.258165	0.000000	0.000000	45.608498	2.001037	20981.396484	2.013759	1.231174	0.071141	0.000000	0.000000	3.185282	0.034385	0.000000	0.000000	1.583758	0.099738	0.000000	0.000000	1.659046	0.301255	4.321835	37424.000000		0
20571.910156	8490.926758	3.762161	6.611536	13877.625977	99998.000000	2267.836914	1427.734009	254.741486	97.245705	54.193626	306.088837	383.210052	209.570892	2.930340	0.000000	4.313274	3.928955	0.575437	0.820302	4.142315	4.999991	3.355612	3.154647	2.406100	1.987870	1.733948	2.485847	2.583437	2.321331	0.466918	0.000000	40547.000000		1
46302.445312	24609.625000	1.273584	14.681680	49623.835938	99998.000000	8009.373047	5106.875000	1047.157471	319.965637	289.270111	1325.952148	1727.553589	969.619995	5.946482	99998.000000	4.665604	4.391105	0.105028	1.166776	4.695690	4.999991	3.903599	3.708155	3.020012	2.505103	2.461303	3.122528	3.237432	2.986602	0.774260	4.999991	41168.000000		1
15587.081055	4790.572754	3.632644	3.644979	6075.890625	66568.742188	933.102356	622.344727	158.155716	84.216904	38.771847	148.256912	259.672394	121.227936	2.209028	99998.000000	4.192765	3.680387	0.560223	0.561695	3.783610	4.823270	2.969929	2.794031	2.199085	1.925399	1.588516	2.171015	2.414426	2.083603	0.344201	4.999991	41655.000000		1
115.109802	15.008556	2.565671	0.792521	37.994743	3917.230225	0.592078	0.000000	5.353371	23.165045	0.114098	4.326486	6.858235	1.489446	5.063226	0.000000	2.061112	1.176339	0.409201	0.000000	1.579723	3.592979	0.000000	0.000000	0.728627	1.364833	0.000000	0.636135	0.836212	0.173025	0.704427	0.000000	41672.000000		0
14571.852539	2352.380859	2.547168	4.397411	5288.969727	65010.777344	866.111206	538.760010	114.659576	107.048904	29.631645	122.273323	185.351196	82.363579	1.557613	0.000000	4.163515	3.371508	0.406058	0.643197	3.723371	4.812985	2.937574	2.731395	2.059410	2.029582	1.471756	2.087332	2.267995	1.915735	0.192460	0.000000	42133.000000		1
14876.633789	6444.684082	2.500912	3.299600	10049.911133	99998.000000	1622.012695	1030.320312	177.274887	140.032578	49.238056	234.148285	334.366699	176.140076	3.554019	0.000000	4.172505	3.809202	0.398098	0.518461	4.002162	4.999991	3.210054	3.012972	2.248647	2.146229	1.692301	2.369491	2.524223	2.245858	0.550720	0.000000	42674.000000		1
13810.135742	6778.255371	2.861710	5.007992	10840.143555	99998.000000	1720.562744	1114.342896	222.581177	59.938629	59.044346	280.271759	367.109833	197.377777	2.700407	99998.000000	4.140198	3.831118	0.456626	0.699664	4.035035	4.999991	3.235671	3.047019	2.347488	1.777707	1.771178	2.447579	2.564796	2.295298	0.431429	4.999991	43022.000000		1
30178.552734	8772.641602	2.806202	6.087300	20788.355469	99998.000000	3435.198730	2139.519531	411.124054	179.387253	112.494789	549.805969	743.908813	423.825958	4.099249	99998.000000	4.479698	3.943130	0.448119	0.784425	4.317820	4.999991	3.535952	3.330316	2.613973	2.253792	2.051132	2.740209	2.871520	2.627187	0.612704	4.999991	43190.000000		1
12066.626953	4413.338867	3.163916	3.941018	6551.106934	75989.992188	1060.719727	671.826416	98.605629	68.199966	38.179768	137.544006	183.078491	129.106888	0.522752	99998.000000	4.081586	3.644767	0.500225	0.595608	3.816315	4.880756	3.025601	2.827257	1.993902	1.833784	1.581833	2.138442	2.262637	2.110950	0.000000	4.999991	43354.000000		1
18035.564453	1908.871338	3.459955	3.339689	5659.869629	59420.042969	903.609436	578.281189	116.546822	52.044258	27.229414	124.169823	177.907059	66.047516	2.685150	99998.000000	4.256130	3.280777	0.539070	0.523706	3.752806	4.773933	2.955981	2.762139	2.066500	1.716373	1.435038	2.094016	2.250193	1.819857	0.428968	4.999991	43432.000000		1
108.307076	11.696621	0.172689	0.700009	0.000000	5420.195312	0.061675	0.000000	2.241878	0.000000	0.000000	0.000000	0.000000	3.342773	1.246840	0.000000	2.034657	1.068060	0.000000	0.000000	0.000000	3.734015	0.000000	0.000000	0.350612	0.000000	0.000000	0.000000	0.000000	0.524107	0.095811	0.000000	43451.000000		0
16089.875977	3287.432129	4.221638	4.668780	6128.344727	70602.375000	1036.358276	627.818359	142.724686	67.290260	34.050644	134.071716	168.338211	150.350769	1.853771	0.000000	4.206553	3.516857	0.625481	0.669203	3.787343	4.848819	3.015510	2.797834	2.154499	1.827952	1.532125	2.127337	2.226183	2.177106	0.268056	0.000000	44002.000000		1
13938.594727	3911.041016	1.887248	4.520761	4404.766113	50909.648438	716.944580	450.139526	80.198792	59.944798	30.461172	111.467903	136.464691	87.016937	1.569077	99998.000000	4.144219	3.592292	0.275829	0.655212	3.643923	4.706800	2.855486	2.653347	1.904168	1.777751	1.483747	2.047150	2.135020	1.939604	0.195644	4.999991	44147.000000		1
396.707581	1023.724182	2.766114	2.744528	160.348251	5597.969727	6.074965	17.318277	15.027059	33.622005	4.434416	8.884252	10.006732	26.964212	1.888660	99998.000000	2.598470	3.010183	0.441870	0.438468	2.205064	3.748031	0.783544	1.238505	1.176874	1.526624	0.646836	0.948621	1.000292	1.430788	0.276154	4.999991	46730.000000		0
20579.312500	2886.555176	3.207088	3.034399	6579.899902	78127.312500	1072.727905	675.246277	152.968857	59.713516	45.170605	171.338699	209.570892	170.851456	0.562628	0.000000	4.313431	3.460380	0.506111	0.482073	3.818219	4.892803	3.030490	2.829462	2.184603	1.776073	1.654856	2.233855	2.321331	2.232619	0.000000	0.000000	47819.000000		1
12890.475586	5864.626465	2.615010	3.194753	8208.601562	95812.906250	1250.915527	841.052734	213.471817	100.523712	53.712563	198.694534	252.141891	167.292831	1.460434	99998.000000	4.110269	3.768240	0.417473	0.504437	3.914269	4.981424	3.097228	2.924823	2.329340	2.002269	1.730076	2.298186	2.401645	2.223477	0.164482	4.999991	47961.000000		1
8394.633789	5618.479492	2.689020	4.471421	14149.099609	99998.000000	2317.331055	1454.858643	281.249298	124.108147	74.154663	313.357208	407.879944	191.469345	2.883117	99998.000000	3.924002	3.749619	0.429594	0.650446	4.150729	4.999991	3.364988	3.162821	2.449091	2.093800	1.870138	2.496040	2.610532	2.282099	0.459862	4.999991	48651.000000		1
32131.058594	9796.356445	1.714559	5.458218	16553.250000	99998.000000	2692.023682	1702.291626	379.059326	217.570099	96.499435	475.512512	637.775757	287.379791	3.331316	0.000000	4.506925	3.991065	0.234152	0.737051	4.218883	4.999991	3.430079	3.231034	2.578707	2.337599	1.984525	2.677162	2.804668	2.458456	0.522616	0.000000	49182.000000		1
28424.929688	17381.427734	3.654230	10.207175	29083.359375	99998.000000	4757.579590	2993.212402	665.097717	291.511993	171.434296	786.489075	939.633728	561.604309	3.725031	0.000000	4.453700	4.240086	0.562796	1.008906	4.463645	4.999991	3.677386	3.476138	2.822886	2.464656	2.234098	2.895693	2.972959	2.749430	0.571130	0.000000	49407.000000		1
33017.898438	14579.537109	3.546299	9.642851	31629.917969	99998.000000	5122.602051	3253.251953	607.619873	247.288101	170.243973	729.896301	1000.241516	500.311951	8.091877	0.000000	4.518749	4.163744	0.549775	0.984205	4.500098	4.999991	3.709491	3.512318	2.783632	2.393203	2.231072	2.863261	3.000105	2.699241	0.908049	0.000000	50441.000000		1
33429.058594	14746.244141	3.546299	9.423905	28138.708984	99998.000000	4471.895996	2898.325928	684.916870	336.698029	230.352203	870.564148	1183.776367	756.943787	3.985561	0.000000	4.524124	4.168682	0.549775	0.974231	4.449304	4.999991	3.650492	3.462147	2.835638	2.527241	2.362392	2.939801	3.073270	2.879064	0.600489	0.000000	50630.000000		1
18683.052734	4218.458984	3.533965	3.284182	7978.162598	98451.242188	1323.775024	816.006592	199.665924	100.388031	49.592686	218.541489	275.720154	197.100250	5.492733	0.000000	4.271448	3.625154	0.548262	0.516427	3.901903	4.993221	3.121814	2.911694	2.300304	2.001682	1.695418	2.339534	2.440469	2.294687	0.739788	0.000000	50879.000000		1
27180.007812	5218.623535	1.452441	5.131341	10863.321289	99998.000000	1742.855103	1115.354370	213.283707	103.147980	45.812023	244.984543	325.852509	160.816971	3.237439	99998.000000	4.434249	3.717556	0.162098	0.710231	4.035963	4.999991	3.241261	3.047413	2.328958	2.013461	1.660980	2.389139	2.513021	2.206332	0.510202	4.999991	52089.000000		1
40777.949219	10698.994141	1.548037	5.778926	21255.039062	99998.000000	3345.875000	2184.532959	455.606995	156.761856	115.248566	470.566193	620.679504	338.230621	4.217900	0.000000	4.610425	4.029343	0.189781	0.761847	4.327462	4.999991	3.524510	3.339359	2.658590	2.195240	2.061635	2.672621	2.792867	2.529213	0.625096	0.000000	52371.000000		1
11182.722656	8340.754883	2.904882	4.243225	10699.086914	99998.000000	1727.516602	1097.749268	258.059601	120.006775	70.537437	309.619720	390.117615	243.714035	4.825931	0.000000	4.048548	3.921205	0.463128	0.627696	4.029347	4.999991	3.237422	3.040503	2.411720	2.079206	1.848420	2.490829	2.591196	2.386881	0.683581	0.000000	52491.000000		1
125.705528	11.234060	0.986796	1.177988	142.780182	3700.495850	0.000000	8.526538	13.380342	0.000000	0.000000	5.667912	10.811588	10.774583	8.547432	0.000000	2.099354	1.050537	0.000000	0.071141	2.154668	3.568260	0.000000	0.930773	1.126467	0.000000	0.000000	0.753423	1.033890	1.032400	0.931836	0.000000	52512.000000		0
23195.052734	35168.308594	1.989012	20.176903	57886.179688	99998.000000	9138.708984	5960.564941	1239.764771	634.436096	433.505829	1411.269897	1840.097778	1137.177979	8.415748	99998.000000	4.365396	4.546152	0.298637	1.304855	4.762575	4.999991	3.960885	3.775287	3.093339	2.802388	2.636995	3.149610	3.264841	3.055828	0.925093	4.999991	53563.000000		1
18258.468750	3092.706299	3.459955	3.830003	6500.342285	80823.929688	1038.057373	665.714417	151.729202	58.353588	58.680466	169.849243	259.043304	174.866486	1.293671	99998.000000	4.261464	3.490339	0.539070	0.583199	3.812936	4.907540	3.016221	2.823288	2.181069	1.766068	1.768494	2.230064	2.413372	2.242707	0.111824	4.999991	54026.000000		1
12220.206055	5121.355957	3.376694	4.613273	6347.870117	69569.328125	981.834656	650.354309	125.443405	92.105110	46.607628	165.636856	219.509781	124.243835	0.977636	0.000000	4.087079	3.709385	0.528492	0.664009	3.802628	4.842418	2.992038	2.813150	2.098448	1.964284	1.668457	2.219157	2.341454	2.094275	0.000000	0.000000	54665.000000		1
21843.376953	6396.343262	5.563065	5.236188	14609.813477	99998.000000	2395.041260	1504.056519	307.732452	116.478981	64.246613	346.091095	483.033752	287.885529	4.992417	0.000000	4.339320	3.805932	0.745314	0.719015	4.164645	4.999991	3.379313	3.177264	2.488173	2.066247	1.807850	2.539191	2.683977	2.459220	0.698311	0.000000	55031.000000		1
14999.135742	4969.068848	3.219423	3.416783	6050.289062	72184.789062	933.493958	620.972473	168.258041	77.953835	37.331741	151.087784	204.982285	148.025635	3.850146	0.000000	4.176066	3.696275	0.507778	0.533617	3.781776	4.858446	2.970112	2.793072	2.225976	1.891837	1.572078	2.179229	2.311716	2.170337	0.585477	0.000000	55432.000000		1
14502.277344	5265.906250	2.479326	3.811501	13117.534180	99998.000000	2053.921143	1346.437378	273.774323	88.864098	66.975723	353.174438	426.123352	301.031494	2.317086	0.000000	4.161436	3.721473	0.394334	0.581096	4.117852	4.999991	3.312584	3.129186	2.437393	1.948726	1.825917	2.547989	2.629535	2.478612	0.364942	0.000000	55736.000000		1
17312.179688	4134.531738	3.318103	2.140115	7460.643555	86810.195312	1184.689209	765.510376	136.245743	109.148933	39.450272	181.465683	255.746796	153.156967	4.127964	0.000000	4.238352	3.616426	0.520890	0.330437	3.872776	4.938570	3.073604	2.883951	2.134323	2.038019	1.596050	2.258795	2.407810	2.185137	0.615736	0.000000	56937.000000		1
102.198189	21.946968	1.483278	0.215862	154.032745	6481.824707	1.100895	12.153014	0.000000	1.884164	0.000000	0.496482	2.007514	21.866791	1.630826	99998.000000	2.009443	1.341375	0.171223	0.000000	2.187613	3.811697	0.041746	1.084684	0.000000	0.275119	0.000000	0.000000	0.302659	1.339785	0.212408	4.999991	56952.000000		0
23674.214844	6592.521484	3.614142	3.978023	8936.076172	95492.179688	1398.814697	919.836121	138.795990	74.919434	49.620441	208.920212	279.565582	127.740791	0.976435	0.000000	4.374276	3.819052	0.558005	0.599667	3.951147	4.979968	3.145760	2.963711	2.142377	1.874594	1.695661	2.319980	2.446484	2.106330	0.000000	0.000000	57424.000000		1
20071.894531	5002.410156	1.575791	5.014159	18058.423828	99998.000000	2940.344971	1855.303711	331.794861	111.662178	79.159576	390.697357	563.362061	340.435516	1.921192	0.000000	4.302588	3.699179	0.197498	0.700198	4.256680	4.999991	3.468398	3.268415	2.520870	2.047906	1.898503	2.591841	2.750787	2.532035	0.283571	0.000000	58725.000000		1
19933.691406	15226.610352	3.176251	11.881645	32515.267578	99998.000000	5285.226074	3346.063232	630.411804	243.291565	191.975067	848.382812	1144.258301	598.239136	7.470219	0.000000	4.299588	4.182603	0.501915	1.074877	4.512087	4.999991	3.723063	3.524534	2.799624	2.386127	2.283245	2.928592	3.058524	2.776875	0.873333	0.000000	58904.000000		1
17041.998047	4976.253906	3.808417	3.472290	4851.464355	63222.406250	788.993042	495.936127	123.531494	52.731934	26.029839	159.031494	208.257217	126.720078	2.583208	0.000000	4.231521	3.696903	0.580745	0.540616	3.685873	4.800871	2.897073	2.695426	2.091778	1.722074	1.415471	2.201483	2.318600	2.102845	0.412159	0.000000	59368.000000		1
32595.300781	5054.741211	1.871829	4.459086	16360.739258	99998.000000	2570.490479	1678.793579	400.367981	180.691666	129.057556	385.461182	534.911499	350.306549	3.371274	0.000000	4.513155	3.703699	0.272266	0.649246	4.213803	4.999991	3.410016	3.224997	2.602459	2.256938	2.110783	2.585981	2.728282	2.544448	0.527794	0.000000	59642.000000		1
36730.832031	13451.274414	4.218554	4.206220	20766.007812	99998.000000	3351.425781	2134.816895	449.257568	146.295654	120.426163	563.769104	726.016968	363.458710	5.167289	99998.000000	4.565031	4.128763	0.625164	0.623892	4.317353	4.999991	3.525230	3.329361	2.652495	2.165231	2.080721	2.751101	2.860947	2.560455	0.713263	4.999991	59762.000000		1
24105.671875	27837.386719	1.585042	14.043346	52027.617188	99998.000000	8250.771484	5359.223633	990.256348	477.705048	218.828262	861.235840	1151.616089	662.732483	5.769955	0.000000	4.382119	4.444628	0.200041	1.147471	4.716234	4.999991	3.916495	3.729102	2.995748	2.679160	2.340103	2.935122	3.061308	2.821338	0.761172	0.000000	59854.000000		1
53069.484375	16779.513672	2.920300	11.964907	36713.324219	99998.000000	5993.083008	3777.595459	708.362549	234.731110	210.156799	862.006714	1150.789673	625.027588	6.023839	99998.000000	4.724845	4.224780	0.465428	1.077909	4.564824	4.999991	3.777650	3.577215	2.850255	2.370571	2.322543	2.935511	3.060996	2.795899	0.779873	4.999991	60794.000000		1
30422.732422	11484.947266	2.174036	4.181550	15964.571289	99998.000000	2658.096436	1640.678589	287.404449	142.844940	78.919044	380.727631	544.329224	358.287262	3.665696	0.000000	4.483198	4.060129	0.337267	0.621337	4.203157	4.999991	3.424571	3.215024	2.458493	2.154865	1.897182	2.580614	2.735862	2.554231	0.564156	0.000000	61017.000000		1
12534.541016	2936.154053	3.867008	5.452050	5031.015137	51214.917969	802.589294	515.280396	110.141899	79.097900	32.499523	108.825142	137.778366	90.742096	0.581857	99998.000000	4.098108	3.467779	0.587375	0.736560	3.701656	4.709396	2.904493	2.712044	2.041953	1.898165	1.511877	2.036729	2.139181	1.957809	0.000000	4.999991	61876.000000		1
34685.960938	14480.491211	2.941887	8.039307	19385.199219	99998.000000	3114.125977	1989.406250	414.439056	208.069107	105.651970	462.628662	546.876404	318.075317	4.286604	0.000000	4.540154	4.160783	0.468626	0.905219	4.287470	4.999991	3.493336	3.298723	2.617461	2.318208	2.023878	2.665232	2.737889	2.502530	0.632113	0.000000	63084.000000		1
15135.566406	9446.953125	3.296517	3.725156	12290.342773	99998.000000	2019.050171	1260.672485	260.088684	88.848679	66.263382	372.494049	504.086426	309.187988	3.190272	99998.000000	4.179999	3.975292	0.518055	0.571145	4.089564	4.999991	3.305147	3.100602	2.415122	1.948651	1.821274	2.571119	2.702505	2.490223	0.503828	4.999991	64392.000000		1
16731.546875	4887.895508	1.976677	3.944102	7327.786621	90602.437500	1188.846069	754.464417	187.577667	64.724594	46.552120	196.471161	258.448151	108.100464	2.975945	99998.000000	4.223536	3.689122	0.295936	0.595948	3.864973	4.957140	3.075126	2.877639	2.273181	1.811069	1.667939	2.293299	2.412374	2.033828	0.473625	4.999991	64723.000000		1
17438.144531	8443.606445	1.387682	4.785963	12317.945312	99998.000000	1943.840942	1263.068604	262.444672	90.942543	58.945667	298.962311	398.369720	250.270065	2.352448	0.000000	4.241500	3.926528	0.142290	0.679969	4.090539	4.999991	3.288661	3.101427	2.419038	1.958767	1.770452	2.475616	2.600286	2.398409	0.371520	0.000000	64795.000000		1
18537.365234	4382.168457	2.109277	4.434416	11902.775391	99998.000000	1939.881348	1221.743408	225.464478	138.601715	85.441147	340.170319	397.620361	317.443146	4.077631	99998.000000	4.268048	3.641689	0.324134	0.646836	4.075648	4.999991	3.287775	3.086980	2.353078	2.141769	1.931667	2.531696	2.599469	2.501666	0.610408	4.999991	65543.000000		1
17915.701172	4293.434082	2.553336	2.442321	6673.784180	77642.171875	1072.956055	678.641479	142.567413	81.170174	47.190453	148.574539	185.992615	159.472473	2.133904	0.000000	4.253234	3.632805	0.407108	0.387803	3.824372	4.890098	3.030582	2.831640	2.154020	1.909397	1.673854	2.171944	2.269496	2.202686	0.329175	0.000000	65598.000000		1
19045.878906	16223.185547	2.337474	9.090862	28251.494141	99998.000000	4579.617188	2907.706543	537.033081	202.533798	169.799911	659.701172	864.886963	472.108063	4.328760	0.000000	4.279801	4.210136	0.368747	0.958605	4.451041	4.999991	3.660829	3.463551	2.730001	2.306498	2.229938	2.819347	2.936959	2.674042	0.636363	0.000000	65733.000000		1
14249.738281	2568.581787	1.776234	2.516331	5156.369141	58666.015625	805.423218	524.599487	118.144196	97.258034	18.696709	98.315758	125.045609	68.064285	2.145741	99998.000000	4.153807	3.409693	0.249500	0.400768	3.712344	4.768386	2.906024	2.719828	2.072412	1.987926	1.271765	1.992623	2.097069	1.832919	0.331577	4.999991	65850.000000		1
17449.990234	2626.333984	4.311067	4.187717	6631.845215	76845.578125	1103.805786	677.170532	142.354630	99.092857	39.666130	156.613846	194.062759	117.382515	3.082041	0.000000	4.241795	3.419350	0.634585	0.621977	3.821634	4.885619	3.042893	2.830698	2.153372	1.996042	1.598420	2.194830	2.287942	2.069603	0.488838	0.000000	66620.000000		1
21314.591797	8726.261719	2.510163	3.210172	8994.916992	99998.000000	1395.129639	920.973999	205.808731	54.104195	56.009949	253.582001	340.040802	177.937897	3.004534	99998.000000	4.328677	3.940828	0.399702	0.506528	3.953997	4.999991	3.144614	2.964247	2.313464	1.733231	1.748265	2.404119	2.531531	2.250268	0.477777	4.999991	67878.000000		1
15882.845703	3181.234131	3.743659	4.428249	4805.205078	59335.980469	803.588379	491.985840	117.286919	56.506428	33.461651	118.551254	157.283005	130.078262	0.876462	99998.000000	4.200928	3.502596	0.573296	0.646232	3.681712	4.773318	2.905034	2.691953	2.069250	1.752098	1.524547	2.073906	2.196682	2.114205	0.000000	4.999991	69904.000000		1
27373.867188	13867.493164	2.781532	6.833565	25289.113281	99998.000000	4047.496582	2600.254883	517.241638	196.498917	138.558548	568.055542	754.868408	499.645844	4.397324	99998.000000	4.437336	4.141998	0.444284	0.834647	4.402934	4.999991	3.607187	3.415016	2.713693	2.293360	2.141633	2.754391	2.877871	2.698662	0.643188	4.999991	70103.000000		1
109.259949	17.827093	0.000000	0.000000	16.880386	2895.485840	2.266548	0.000000	7.080264	0.000000	3.904013	0.000000	0.000000	0.000000	10.544782	0.000000	2.038461	1.251081	0.000000	0.000000	1.227382	3.461721	0.355365	0.000000	0.850049	0.000000	0.591511	0.000000	0.000000	0.000000	1.023038	0.000000	70121.000000		0
16838.654297	11904.723633	3.842339	5.637074	12974.531250	99998.000000	2191.193848	1330.331055	347.774811	161.008163	93.804253	462.030396	605.183716	309.484009	1.819733	0.000000	4.226307	4.075719	0.584596	0.751054	4.113091	4.999991	3.340681	3.123960	2.541298	2.206848	1.972223	2.664670	2.781887	2.490638	0.260008	0.000000	70714.000000		1
101.942238	10.305855	0.918954	0.477980	32.761639	5075.386719	0.000000	0.000000	0.000000	0.000000	0.000000	0.000000	0.000000	3.743659	3.461116	0.000000	2.008354	1.013084	0.000000	0.000000	1.515366	3.705469	0.000000	0.000000	0.000000	0.000000	0.000000	0.000000	0.000000	0.573296	0.539216	0.000000	70735.000000		0
9644.578125	8925.283203	2.001346	3.663482	9178.680664	99998.000000	1490.062622	941.520935	187.213776	54.529751	66.161613	217.329575	339.109497	189.304550	3.155324	0.000000	3.984283	3.950622	0.301322	0.563894	3.962780	4.999991	3.173204	2.973830	2.272338	1.736634	1.820606	2.337119	2.530340	2.277161	0.499044	0.000000	71689.000000		1
19158.072266	7672.934082	4.967903	5.852936	11440.698242	99998.000000	1862.726196	1174.287720	266.909912	127.216560	59.210869	253.443237	327.468384	183.871002	0.517895	0.000000	4.282352	3.884961	0.696173	0.767374	4.058453	4.999991	3.270149	3.069775	2.426365	2.104544	1.772401	2.403881	2.515169	2.264513	0.000000	0.000000	72812.000000		1
25999.285156	15728.526367	2.537917	7.623002	22918.796875	99998.000000	3702.589600	2354.909424	518.083557	167.838654	135.024582	607.817261	809.228577	418.093292	3.404483	99998.000000	4.414961	4.196688	0.404477	0.882126	4.360192	4.999991	3.568506	3.371974	2.714400	2.224892	2.130413	2.783773	2.908071	2.621273	0.532051	4.999991	73973.000000		1
17312.199219	7410.427734	3.163916	5.547646	11617.412109	99998.000000	1790.024048	1188.929321	243.075714	111.033096	100.246178	279.673523	411.851807	256.989532	4.605684	0.000000	4.238352	3.869843	0.500225	0.744109	4.065109	4.999991	3.252859	3.075156	2.385741	2.045452	2.001068	2.446651	2.614741	2.409915	0.663294	0.000000	75103.000000		1
13547.049805	6249.896484	2.639680	2.124696	12163.551758	99998.000000	1884.725586	1247.807129	311.315765	153.887817	96.400757	304.167664	427.279755	243.760300	5.166346	0.000000	4.131845	3.795873	0.421551	0.327297	4.085061	4.999991	3.275248	3.096148	2.493201	2.187204	1.984080	2.483113	2.630712	2.386963	0.713183	0.000000	75252.000000		1
21435.882812	4833.051270	2.084607	2.652015	6929.229004	78857.968750	1133.526855	709.744080	156.071106	37.624695	32.474854	178.486801	251.574493	179.880646	4.107196	99998.000000	4.331141	3.684222	0.319024	0.423576	3.840685	4.896846	3.054432	2.851102	2.193322	1.575473	1.511547	2.251606	2.400667	2.254984	0.613545	4.999991	75310.000000		1
109.500481	13.694883	0.690757	0.000000	31.916697	4573.653320	0.000000	0.000000	11.113794	25.539524	0.000000	0.000000	0.000000	0.000000	7.891609	0.000000	2.039416	1.136558	0.000000	0.000000	1.504018	3.660263	0.000000	0.000000	1.045862	1.407213	0.000000	0.000000	0.000000	0.000000	0.897166	0.000000	75320.000000		0
21068.312500	7283.500977	1.751564	4.104456	5837.937012	70085.640625	973.869385	598.128113	152.182510	119.692238	44.550774	153.024368	227.354813	67.826836	1.127525	99998.000000	4.323630	3.862340	0.243426	0.613256	3.766259	4.845629	2.988501	2.776794	2.182365	2.078066	1.648855	2.184761	2.356704	1.831402	0.052126	4.999991	75750.000000		1
19994.017578	2601.176758	2.775365	3.614142	6745.250000	83755.195312	1102.655518	693.141235	159.916519	103.305244	32.410095	181.761734	231.036789	226.130569	0.977300	0.000000	4.300900	3.415170	0.443320	0.558005	3.828998	4.923012	3.042440	2.840822	2.203893	2.014122	1.510680	2.259502	2.363681	2.354359	0.000000	0.000000	76997.000000		1
17505.246094	5024.329590	4.317234	2.386814	6179.516602	78003.718750	1006.486084	627.411316	132.452744	89.816978	44.519936	173.830353	231.187897	213.009247	2.163594	99998.000000	4.243168	3.701078	0.635206	0.377819	3.790955	4.892115	3.002808	2.797552	2.122061	1.953358	1.648555	2.240126	2.363965	2.328398	0.335176	4.999991	77026.000000		1
36082.847656	16235.008789	3.897846	5.313282	19636.070312	99998.000000	3193.560059	2007.772949	423.156799	171.687149	143.446274	502.988617	677.084167	393.666992	1.898810	99998.000000	4.557301	4.210453	0.590825	0.725363	4.293055	4.999991	3.504275	3.302715	2.626501	2.234738	2.156689	2.701558	2.830643	2.595129	0.278482	4.999991	77073.000000		1
18443.771484	10458.198242	2.140115	7.413308	13532.894531	99998.000000	2190.626221	1390.115479	331.224365	90.520065	88.703743	355.536591	489.987579	189.326141	2.579880	0.000000	4.265850	4.019457	0.330437	0.870012	4.131391	4.999991	3.340568	3.143051	2.520122	1.956745	1.947942	2.550884	2.690185	2.277210	0.411600	0.000000	79349.000000		1
15737.987305	4734.920410	3.731324	4.098289	7156.907227	84246.398438	1170.732178	734.629822	151.716858	146.341904	46.120396	195.832825	264.125305	196.307724	1.619098	0.000000	4.196949	3.675313	0.571863	0.612603	3.854725	4.925551	3.068458	2.866069	2.181034	2.165369	1.663893	2.291885	2.421810	2.292937	0.209273	0.000000	79836.000000		1
17143.771484	8685.738281	2.926468	5.942365	10678.161133	99998.000000	1740.684204	1094.252319	176.312759	88.938110	54.301556	207.847076	315.861206	146.927811	3.162562	0.000000	4.234107	3.938807	0.466344	0.773959	4.028496	4.999991	3.240720	3.039118	2.246284	1.949088	1.734812	2.317744	2.499496	2.167104	0.500039	0.000000	80454.000000		1
15273.295898	9605.935547	2.288134	6.148975	10388.456055	99998.000000	1685.858398	1062.656372	254.504044	72.609711	58.072968	260.057861	366.292664	175.218033	1.999660	99998.000000	4.183933	3.982540	0.359481	0.788803	4.016551	4.999991	3.226821	3.026393	2.405695	1.860995	1.763974	2.415070	2.563828	2.243579	0.300956	4.999991	81781.000000		1
11189.875977	5607.766602	3.441453	5.803596	6276.339844	71475.929688	1041.033203	640.853333	146.579361	77.127388	26.387552	144.775360	170.388901	108.566109	1.795028	0.000000	4.048825	3.748790	0.536742	0.763697	3.797706	4.854160	3.017465	2.806759	2.166073	1.887209	1.421399	2.160695	2.231441	2.035694	0.254071	0.000000	82789.000000		1
36371.593750	9779.997070	3.614142	3.802250	13357.359375	99998.000000	2193.155029	1372.279175	270.601166	165.667694	75.727371	327.940186	406.045135	220.811111	4.185596	0.000000	4.560762	3.990339	0.558005	0.580041	4.125721	4.999991	3.341069	3.137443	2.432330	2.219238	1.879253	2.515795	2.608574	2.344021	0.621757	0.000000	83341.000000		1
13163.968750	3392.380859	2.624262	3.065236	4024.504150	48423.933594	631.771729	412.536407	92.752693	64.601242	39.502693	97.702095	108.294739	67.114487	0.410270	99998.000000	4.119387	3.530505	0.419007	0.486464	3.604712	4.685060	2.800560	2.615462	1.967327	1.810241	1.596627	1.989904	2.034607	1.826816	0.000000	4.999991	83981.000000		1
17946.585938	2397.742676	1.961258	2.658183	6926.678711	86395.039062	1104.367065	712.355957	153.530106	96.564194	40.211952	203.986237	286.056854	128.619659	2.442081	0.000000	4.253982	3.379802	0.292535	0.424585	3.840525	4.936489	3.043113	2.852697	2.186193	1.984816	1.604355	2.309601	2.456452	2.109307	0.387760	0.000000	85070.000000		1
18719.083984	2648.623291	2.411484	3.611058	5444.054199	66668.023438	884.866516	556.772095	162.167648	47.597507	38.725590	152.068405	194.960129	117.872833	1.473734	99998.000000	4.272285	3.423020	0.382284	0.557634	3.735922	4.823917	2.946878	2.745677	2.209964	1.677584	1.587998	2.182039	2.289946	2.071414	0.168419	4.999991	85753.000000		1
19486.259766	23778.712891	1.933504	11.375913	35731.417969	99998.000000	5801.085938	3678.116943	795.746460	302.832397	194.072021	926.900940	1292.111206	663.074768	4.611170	0.000000	4.289729	4.376188	0.286345	1.055986	4.553050	4.999991	3.763509	3.565625	2.900775	2.481202	2.287963	2.967033	3.111300	2.821563	0.663811	0.000000	86622.000000		1
18273.550781	5884.069336	2.608843	4.119875	8030.607910	84506.921875	1249.765259	821.668335	167.274323	83.609406	43.033573	200.017456	287.839264	139.421997	2.495332	99998.000000	4.261823	3.769678	0.416448	0.614884	3.904748	4.926892	3.096828	2.914696	2.223429	1.922255	1.633807	2.301068	2.459150	2.144331	0.397128	4.999991	87146.000000		1
33537.593750	12752.154297	3.170084	5.637074	19869.929688	99998.000000	3184.466064	2042.437256	348.144867	162.947845	116.664001	455.921509	540.431396	305.271637	3.561906	99998.000000	4.525532	4.105584	0.501071	0.751054	4.298196	4.999991	3.503037	3.310149	2.541760	2.212049	2.066937	2.658890	2.732741	2.484686	0.551682	4.999991	87615.000000		1
10816.041016	4407.402832	2.821621	4.011944	5595.493164	70110.023438	900.041565	573.217712	149.222122	75.462173	43.690411	161.544739	235.313934	134.312241	0.818577	99998.000000	4.034068	3.644183	0.450499	0.603355	3.747838	4.845780	2.954262	2.758320	2.173833	1.877729	1.640386	2.208293	2.371648	2.128116	0.000000	4.999991	87885.000000		1
13215.756836	2320.186523	2.087691	2.386814	3827.080078	42164.652344	645.364868	391.859924	82.727463	62.735580	37.011032	87.075531	129.698975	60.354935	1.907427	99998.000000	4.121092	3.365523	0.319666	0.377819	3.582868	4.624949	2.809805	2.593131	1.917650	1.797514	1.568331	1.939896	2.112936	1.780713	0.280448	4.999991	89537.000000		1
15429.091797	4645.276367	3.342773	3.904013	5485.514648	67207.726562	885.674438	565.292480	119.547302	58.224072	32.018459	134.074799	154.964035	97.529404	1.744250	99998.000000	4.188340	3.667011	0.524107	0.591511	3.739217	4.827419	2.947274	2.752273	2.077540	1.765103	1.505400	2.127347	2.190231	1.989136	0.241609	4.999991	89801.000000		1
16651.289062	4865.538574	2.016765	3.540132	8889.459961	98740.187500	1403.640747	911.423645	189.523499	73.796951	55.007732	202.620132	297.377258	123.775108	2.565010	99998.000000	4.221448	3.687131	0.304655	0.549019	3.948875	4.994494	3.147256	2.959720	2.277663	1.868038	1.740424	2.306683	2.473308	2.092633	0.409089	4.999991	90658.000000		1
15602.139648	4366.827148	4.206220	3.691235	5260.617676	63698.582031	828.477234	537.471008	131.873001	64.277451	29.980108	111.831787	180.611496	121.678162	0.907258	99998.000000	4.193184	3.640166	0.623892	0.567172	3.721037	4.804130	2.918281	2.730355	2.120156	1.808059	1.476833	2.048565	2.256745	2.085213	0.000000	4.999991	92131.000000		1
12116.635742	5269.471191	3.089906	3.447620	7803.728027	87540.953125	1270.707031	801.044312	156.212952	110.777145	50.872437	204.914444	298.589172	147.165268	2.450878	0.000000	4.083382	3.721767	0.489945	0.537519	3.892302	4.942211	3.104045	2.903656	2.193717	2.044450	1.706483	2.311573	2.475074	2.167805	0.389322	0.000000	92763.000000		1
14551.629883	5743.861328	3.133079	3.817669	5304.252441	62335.503906	862.867126	544.073303	136.017548	65.609627	32.786312	149.111099	191.749954	98.420609	2.658103	0.000000	4.162911	3.759204	0.495971	0.581798	3.724624	4.794735	2.935944	2.735657	2.133595	1.816968	1.515693	2.173510	2.282735	1.993086	0.424572	0.000000	92939.000000		1
13842.906250	5515.828125	3.148497	3.540132	8681.853516	99998.000000	1421.995239	888.705750	184.333572	117.129646	44.698792	219.488190	287.370544	146.397415	3.701763	99998.000000	4.141227	3.741611	0.498103	0.549019	3.938612	4.999991	3.152898	2.948758	2.265604	2.068667	1.650296	2.341411	2.458442	2.165533	0.568409	4.999991	94690.000000		1
24659.222656	13441.893555	2.436154	7.333131	18418.302734	99998.000000	2976.881104	1893.267578	429.089905	233.457520	137.343552	559.007812	788.616821	500.746735	4.327869	0.000000	4.391979	4.128460	0.386705	0.865289	4.265250	4.999991	3.473762	3.277212	2.632548	2.368208	2.137808	2.747418	2.896866	2.699618	0.636274	0.000000	95076.000000		1
12341.122070	7694.258301	2.275799	4.477589	10807.197266	99998.000000	1732.882324	1107.506226	223.753006	108.140549	69.837433	261.248169	325.439270	158.319153	2.691893	0.000000	4.091355	3.886167	0.357134	0.651044	4.033713	4.999991	3.238769	3.044346	2.349769	2.033988	1.844088	2.417053	2.512470	2.199533	0.430058	0.000000	95129.000000		1
14243.005859	4149.213867	2.911049	2.837040	5748.539062	78912.679688	904.112122	588.923157	161.982635	100.804337	45.540653	192.573318	265.679504	167.641296	2.379398	99998.000000	4.153602	3.617966	0.464050	0.452865	3.759557	4.897147	2.956222	2.770059	2.209468	2.003479	1.658399	2.284596	2.424358	2.224381	0.376467	4.999991	96092.000000		1
21263.107422	6711.507812	4.576268	4.551599	13412.268555	99998.000000	2123.909668	1378.696411	336.472900	144.235718	73.941887	344.462860	456.751038	291.989960	4.239095	99998.000000	4.327627	3.826820	0.660511	0.658164	4.127502	4.999991	3.327136	3.139469	2.526950	2.159073	1.868891	2.537143	2.659680	2.465368	0.627273	4.999991	96724.000000		1
42435.796875	26001.947266	1.961258	18.764551	45462.183594	99998.000000	7439.171387	4679.000000	961.269226	384.943115	253.603592	1147.804565	1384.086792	802.771179	4.444562	0.000000	4.627732	4.415006	0.292535	1.273338	4.657650	4.999991	3.871525	3.670153	2.982845	2.585397	2.404155	3.059868	3.141163	2.904592	0.647829	0.000000	96822.000000		1
21444.449219	2043.747803	1.214993	3.527797	7361.791016	87185.992188	1208.692993	756.897522	205.296829	76.239273	35.552425	187.990875	244.096420	168.816193	3.271556	99998.000000	4.331315	3.310427	0.084574	0.547504	3.866983	4.940447	3.082316	2.879037	2.312382	1.882179	1.550869	2.274137	2.387561	2.227414	0.514754	4.999991	97009.000000		1
131.422775	8.754734	0.857279	1.819406	128.820099	2974.956787	0.231280	10.672820	12.720423	9.612014	1.541869	0.000000	3.823836	7.462648	8.983613	99998.000000	2.118671	0.942243	0.000000	0.259930	2.109984	3.473481	0.000000	1.028279	1.104501	0.982814	0.188048	0.000000	0.582499	0.872893	0.953451	4.999991	97025.000000		0
17472.580078	8093.744141	5.094337	4.752041	13294.491211	99998.000000	2208.993164	1363.789673	254.941940	109.207527	83.051254	337.145172	423.018036	261.578125	3.188873	0.000000	4.242357	3.908149	0.707088	0.676880	4.123672	4.999991	3.344194	3.134748	2.406441	2.038253	1.919346	2.527817	2.626359	2.417601	0.503637	0.000000	97803.000000		1
15991.760742	5073.200684	5.156011	7.203614	6807.091309	84902.421875	1088.778687	697.316589	144.645844	90.261032	43.465298	185.545471	258.577667	124.024887	3.073067	99998.000000	4.203896	3.705282	0.712314	0.857550	3.832962	4.928920	3.036940	2.843430	2.160306	1.955500	1.638143	2.268450	2.412591	2.093509	0.487572	4.999991	98303.000000		1
12768.460938	5773.934082	2.346725	4.656446	8276.326172	94403.320312	1318.828735	849.536133	189.008514	75.702705	49.475506	230.349121	328.646362	148.232239	2.895593	99998.000000	4.106139	3.761472	0.370462	0.668055	3.917838	4.974988	3.120188	2.929182	2.276481	1.879111	1.694390	2.362386	2.516729	2.170943	0.461738	4.999991	99144.000000		1
34763.472656	13625.500000	4.076703	6.753388	21889.218750	99998.000000	3479.450195	2243.888672	392.846741	196.532837	114.391289	539.355164	745.142273	457.898193	5.067915	0.000000	4.541123	4.134353	0.610309	0.829522	4.340230	4.999991	3.541511	3.351001	2.594223	2.293435	2.058393	2.731875	2.872239	2.660769	0.704829	0.000000	99415.000000		1
19604.558594	6874.091797	2.584173	3.012813	7528.824707	94087.421875	1175.937500	770.361084	247.044479	89.820061	66.402145	283.969177	327.964874	229.806381	3.469350	0.000000	4.292357	3.837215	0.412322	0.478972	3.876727	4.973532	3.070384	2.886694	2.392775	1.953373	1.822182	2.453271	2.515827	2.361362	0.540248	0.000000	99679.000000		1
28304.238281	13124.321289	2.608843	5.840601	22547.427734	99998.000000	3709.614258	2318.086426	437.348175	217.816803	120.592690	531.815430	703.958984	353.322449	4.961071	0.000000	4.451851	4.118077	0.416448	0.766458	4.353097	4.999991	3.569329	3.365130	2.640827	2.338091	2.081321	2.725761	2.847547	2.548171	0.695575	0.000000	102264.000000		1
22255.515625	4903.033691	2.769197	5.482887	14526.478516	99998.000000	2385.592529	1492.276733	241.314896	94.787964	67.697319	268.738586	355.345398	204.649231	2.152279	99998.000000	4.347438	3.690465	0.442354	0.739009	4.162160	4.999991	3.377596	3.173849	2.382584	1.976753	1.830571	2.429330	2.550651	2.311010	0.332898	4.999991	102408.000000		1
26722.357422	13719.979492	2.719858	4.921647	13527.800781	99998.000000	2210.895752	1389.532715	297.216919	81.971947	83.427467	379.768585	492.417572	272.395905	2.020437	0.000000	4.426875	4.137353	0.434546	0.692110	4.131227	4.999991	3.344568	3.142869	2.473073	1.913665	1.921309	2.579519	2.692333	2.435201	0.305445	0.000000	102488.000000		1
22731.558594	5356.854980	2.115445	5.242356	8506.653320	99087.820312	1394.090454	875.442566	171.591553	96.850983	38.824272	209.447540	286.285065	154.153015	0.194365	0.000000	4.356629	3.728910	0.325402	0.719526	3.929759	4.996020	3.144291	2.942228	2.234496	1.986104	1.589103	2.321075	2.456799	2.187952	0.000000	0.000000	102680.000000		1
46402.406250	35062.855469	3.564802	19.424471	58864.238281	99998.000000	9436.456055	6063.835938	1376.963379	558.360229	422.382782	1827.056641	2380.963867	1251.325684	4.459754	99998.000000	4.666541	4.544847	0.552035	1.288349	4.769852	4.999991	3.974809	3.782748	3.138922	2.746914	2.625706	3.261752	3.376753	3.097370	0.649311	4.999991	103041.000000		1
20274.201172	5883.597656	3.706654	5.115922	9801.262695	99998.000000	1638.803589	1006.384338	209.626389	68.236969	55.892765	232.470734	332.032318	171.964691	2.807578	99998.000000	4.306944	3.769643	0.568982	0.708924	3.991282	4.999991	3.214527	3.002764	2.321446	1.834020	1.747356	2.366368	2.521180	2.235439	0.448332	4.999991	103159.000000		1
37638.175781	14077.027344	3.928683	8.504951	24921.101562	99998.000000	3962.743164	2565.500977	548.797546	253.085526	159.546478	694.020081	884.900391	475.839386	3.399996	0.000000	4.575629	4.148511	0.594247	0.929672	4.396567	4.999991	3.597996	3.409172	2.739412	2.403267	2.202887	2.841372	2.946894	2.677460	0.531478	0.000000	105385.000000		1
28690.691406	10286.529297	3.592556	5.868355	14993.736328	99998.000000	2460.968506	1542.936401	297.210754	147.356461	98.176994	385.621521	522.891052	244.472641	3.501448	99998.000000	4.457741	4.012269	0.555404	0.768516	4.175910	4.999991	3.391106	3.188348	2.473064	2.168369	1.992010	2.586161	2.718411	2.388230	0.544248	4.999991	105539.000000		1
17571.142578	5691.995605	1.689889	2.985059	8738.995117	97670.984375	1451.744019	896.609375	181.786392	85.003258	47.813370	246.696014	328.541534	186.017288	2.928354	99998.000000	4.244800	3.755265	0.227858	0.474953	3.941462	4.989766	3.161890	2.952603	2.259561	1.929436	1.679549	2.392162	2.516590	2.269553	0.466624	4.999991	106502.000000		1
27821.382812	13069.199219	3.860841	6.482019	24228.359375	99998.000000	3954.876465	2495.034424	551.989258	185.295700	112.266594	585.626648	721.533203	489.737793	4.099708	0.000000	4.444379	4.116249	0.586682	0.811710	4.384324	4.999991	3.597133	3.397077	2.741931	2.267865	2.050251	2.767621	2.858256	2.689964	0.612753	0.000000	106946.000000		1
27788.494141	16024.012695	2.608843	6.037961	22619.220703	99998.000000	3601.001953	2328.466309	482.611267	231.514771	134.509598	548.566284	722.520020	326.833130	3.187103	0.000000	4.443865	4.204772	0.416448	0.780890	4.354477	4.999991	3.556423	3.367070	2.683598	2.364579	2.128753	2.739229	2.858850	2.514326	0.503396	0.000000	107456.000000		1
14563.986328	1957.622070	1.517200	3.891678	5236.879395	59651.460938	830.864075	540.807617	99.247047	35.416740	31.050165	120.561852	151.778534	127.814804	1.250575	0.000000	4.163280	3.291729	0.181043	0.590137	3.719073	4.775621	2.919530	2.733043	1.996718	1.549209	1.492064	2.081210	2.181210	2.106581	0.097110	0.000000	108222.000000		1
14505.275391	8996.002930	4.502259	7.743268	16870.533203	99998.000000	2755.647461	1732.049683	325.519470	160.598038	92.484406	405.366699	533.363464	291.780273	4.574839	99998.000000	4.161526	3.954050	0.653430	0.888924	4.227129	4.999991	3.440224	3.238560	2.512577	2.205740	1.966069	2.607848	2.727023	2.465056	0.660376	4.999991	109549.000000		1
13732.631836	4071.188965	2.719858	6.478935	7638.368652	89727.757812	1223.778687	782.628235	170.758957	55.029320	54.708611	208.189377	300.914307	136.538696	0.909116	0.000000	4.137754	3.609721	0.434546	0.811504	3.883001	4.952927	3.087703	2.893555	2.232383	1.740594	1.738056	2.318459	2.478443	2.135256	0.000000	0.000000	110294.000000		1
38009.800781	13198.219727	1.998263	7.980716	25299.335938	99998.000000	4085.392578	2597.500977	611.089111	251.161270	203.551422	806.101624	1076.579468	634.873962	5.170133	0.000000	4.579895	4.120515	0.300653	0.902042	4.403109	4.999991	3.611234	3.414556	2.786104	2.399953	2.308674	2.906390	3.032046	2.802687	0.713502	0.000000	110343.000000		1
12098.333984	2835.534668	2.824705	3.447620	3252.678223	41111.792969	544.332336	335.886993	70.081047	46.771065	25.872568	95.158012	137.238708	59.947880	0.431300	0.000000	4.082726	3.452635	0.450973	0.537519	3.512241	4.613966	2.735864	2.526193	1.845601	1.669977	1.412840	1.978445	2.137477	1.777774	0.000000	0.000000	110580.000000		1
34877.734375	15248.351562	2.843207	8.887335	24862.775391	99998.000000	4003.229492	2556.616699	544.187378	339.433289	193.079056	792.064453	1132.287231	583.326172	4.869463	99998.000000	4.542548	4.183223	0.453808	0.948772	4.395550	4.999991	3.602411	3.407666	2.735749	2.530754	2.285735	2.898761	3.053957	2.765912	0.687481	4.999991	112547.000000		1
19850.386719	8267.325195	2.695188	3.416783	10463.547852	99998.000000	1762.449219	1074.923462	240.540878	112.380692	70.358582	295.471527	391.307953	225.026581	3.363446	0.000000	4.297769	3.917365	0.430589	0.533617	4.019679	4.999991	3.246117	3.031378	2.381189	2.050692	1.847317	2.470516	2.592519	2.352234	0.526784	0.000000	112983.000000		1
20962.675781	4386.608887	3.990358	5.223854	6266.221680	74758.304688	1002.819519	642.830017	130.812195	67.808334	35.743614	171.807419	239.779190	151.787796	0.644021	99998.000000	4.321447	3.642129	0.601012	0.717991	3.797006	4.873660	3.001223	2.808096	2.116648	1.831283	1.553198	2.235042	2.379812	2.181237	0.000000	4.999991	113053.000000		1
207.097733	627.981812	0.610580	2.343642	165.350067	6351.169434	7.841948	17.216513	9.908052	0.000000	6.549861	2.482410	17.080830	28.999479	1.173841	0.000000	2.316175	2.797947	0.000000	0.369891	2.218404	3.802854	0.894424	1.235945	0.995988	0.000000	0.816232	0.394873	1.232509	1.462390	0.069609	0.000000	113331.000000		0
20129.574219	6734.268555	4.829135	7.277624	19037.693359	99998.000000	3081.795898	1955.367920	362.274536	210.662521	98.550125	464.546753	641.664368	324.489502	3.933647	0.000000	4.303834	3.828290	0.683869	0.861990	4.279614	4.999991	3.488804	3.291229	2.559038	2.323587	1.993657	2.667029	2.807308	2.511201	0.594795	0.000000	113358.000000		1
33812.726562	11850.364258	4.687283	5.566148	18670.058594	99998.000000	3002.213867	1918.726929	364.309814	181.783310	108.350243	512.856567	652.784302	364.568848	7.074440	99998.000000	4.529080	4.073732	0.670921	0.745555	4.271146	4.999991	3.477442	3.283013	2.561471	2.259554	2.034830	2.709996	2.814770	2.561779	0.849692	4.999991	113422.000000		1
18689.279297	4243.131836	2.867877	3.361275	7080.927246	76197.070312	1152.146484	730.044312	170.475250	115.501434	25.730717	150.788651	197.525803	160.483932	1.903508	0.000000	4.271593	3.627687	0.457561	0.526504	3.850090	4.881938	3.061508	2.863349	2.231661	2.062587	1.410452	2.178369	2.295624	2.205431	0.279555	0.000000	114219.000000		1
15617.154297	2757.608643	0.866531	3.842339	8380.405273	93308.171875	1316.340088	858.913757	200.705139	54.104195	57.101589	185.252518	274.717957	159.386124	2.607799	0.000000	4.193602	3.440533	0.000000	0.584596	3.923265	4.969920	3.119368	2.933949	2.302558	1.733231	1.756648	2.267764	2.438887	2.202451	0.416274	0.000000	114402.000000		1
15365.391602	8304.317383	3.262596	3.737491	14958.112305	99998.000000	2434.392822	1538.310791	314.149719	109.975372	93.212173	333.019104	435.063110	246.819366	1.910792	0.000000	4.186543	3.919304	0.513563	0.572580	4.174877	4.999991	3.386391	3.187044	2.497137	2.041296	1.969473	2.522469	2.638552	2.392379	0.281213	0.000000	117532.000000		1
26810.335938	6706.030762	3.688152	3.114576	17547.658203	99998.000000	2761.463379	1800.280518	383.999481	180.145844	118.131866	436.398376	584.473328	400.941559	4.290118	0.000000	4.428302	3.826466	0.566809	0.493399	4.244219	4.999991	3.441139	3.255340	2.584331	2.255624	2.072367	2.639883	2.766765	2.603081	0.632469	0.000000	119876.000000		1
16276.891602	8077.862793	2.497828	4.332653	13691.666992	99998.000000	2238.165283	1401.824463	255.287308	142.154190	72.477112	333.682129	424.377960	213.259033	0.640937	0.000000	4.211572	3.907296	0.397563	0.636754	4.136456	4.999991	3.349892	3.146694	2.407029	2.152760	1.860201	2.523333	2.627753	2.328907	0.000000	0.000000	119922.000000		1
33757.601562	20862.785156	3.731324	8.831828	28638.693359	99998.000000	4599.162109	2949.034912	588.176941	183.584213	164.535965	758.482544	985.470398	632.036926	5.378098	99998.000000	4.528372	4.319372	0.571863	0.946051	4.456953	4.999991	3.662679	3.469680	2.769508	2.263835	2.216261	2.879946	2.993644	2.800742	0.730629	4.999991	120190.000000		1
13951.931641	7236.942871	3.644979	2.664350	7907.452637	90079.570312	1307.067383	812.444885	186.982498	69.723335	41.063065	177.062119	223.308945	135.690674	2.311149	0.000000	4.144634	3.859555	0.561695	0.425591	3.898037	4.954626	3.116298	2.909794	2.271801	1.843378	1.613451	2.248126	2.348906	2.132550	0.363828	0.000000	120272.000000		1
8612.660156	4436.460938	2.716774	3.015897	6625.437500	69192.156250	1060.004395	681.497009	132.952316	52.358799	32.258991	139.838303	192.826187	176.488541	2.360675	0.000000	3.935137	3.647037	0.434053	0.479416	3.821215	4.840057	3.025308	2.833464	2.123696	1.718990	1.508651	2.145626	2.285166	2.246716	0.373036	0.000000	120727.000000		1
28475.419922	8437.791016	4.224722	4.258643	14664.069336	99998.000000	2364.900635	1505.894531	298.422638	134.105637	77.885986	390.068268	552.152649	291.820374	3.497708	0.000000	4.454470	3.926229	0.625798	0.629271	4.166255	4.999991	3.373813	3.177794	2.474832	2.127447	1.891459	2.591141	2.742059	2.465116	0.543784	0.000000	121719.000000		1
15200.170898	5453.811035	1.893416	3.589472	10414.945312	99998.000000	1676.018188	1073.902710	214.128647	88.783920	61.135120	264.886993	341.117004	181.397842	2.636530	0.000000	4.181849	3.736700	0.277246	0.555031	4.017657	4.999991	3.224279	3.030965	2.330675	1.948334	1.786291	2.423061	2.532903	2.258632	0.421033	0.000000	121820.000000		1
19016.640625	3323.339111	2.608843	3.287266	4878.894043	60245.203125	803.165955	498.178009	120.796211	55.627563	31.595987	153.076797	175.002167	151.285141	1.338368	0.000000	4.279134	3.521575	0.416448	0.516835	3.688321	4.779922	2.904805	2.697385	2.082053	1.745290	1.499632	2.184909	2.243043	2.179796	0.126576	0.000000	122238.000000		1
33422.125000	7145.657715	2.362144	5.112839	14720.149414	99998.000000	2347.042725	1509.872559	313.116669	154.378128	78.354721	324.948975	442.004608	249.933945	4.248575	0.000000	4.524034	3.854042	0.373306	0.708662	4.167912	4.999991	3.370521	3.178940	2.495706	2.188586	1.894065	2.511815	2.645427	2.397825	0.628243	0.000000	123378.000000		1
14372.066406	5362.337891	1.677554	3.607974	4426.164062	53513.882812	736.689758	452.116180	104.594254	39.262161	37.159054	119.905014	189.557419	85.293129	0.915905	99998.000000	4.157519	3.729354	0.224676	0.557263	3.646028	4.728467	2.867285	2.655250	2.019508	1.593974	1.570065	2.078837	2.277741	1.930914	0.000000	4.999991	124133.000000		1
18590.572266	4452.160156	2.100026	1.726894	5204.974609	59784.109375	782.492554	531.383667	136.695969	46.700138	20.161484	127.605110	186.371918	130.497650	2.550973	99998.000000	4.269293	3.648571	0.322225	0.237266	3.716419	4.776586	2.893480	2.725408	2.135756	1.669318	1.304523	2.105868	2.270380	2.115603	0.406706	4.999991	124252.000000		1
33086.085938	13419.755859	2.756862	2.405316	12319.770508	99998.000000	2063.570068	1265.159302	268.646057	129.708221	59.408226	342.480011	408.820496	244.139603	3.444306	99998.000000	4.519645	4.127745	0.440415	0.381172	4.090602	4.999991	3.314619	3.102145	2.429180	2.112967	1.773847	2.534635	2.611533	2.387638	0.537102	4.999991	125422.000000		1
16066.223633	7040.012207	1.720726	5.106671	6698.207520	74589.242188	1085.068970	686.973755	131.916183	73.386818	60.040394	142.968292	205.318405	131.913086	1.696764	99998.000000	4.205914	3.847574	0.235712	0.708138	3.825958	4.872676	3.035457	2.836940	2.120298	1.865618	1.778444	2.155240	2.312428	2.120288	0.229622	4.999991	125632.000000		1
24221.242188	9274.412109	3.231758	5.698749	14366.787109	99998.000000	2349.697998	1474.643921	307.624512	162.253998	85.755692	359.163055	462.610138	265.318726	3.951529	0.000000	4.384196	3.967286	0.509439	0.755780	4.157360	4.999991	3.371012	3.168687	2.488021	2.210195	1.933263	2.555292	2.665215	2.423768	0.596765	0.000000	125963.000000		1
20495.021484	3049.623291	2.466991	3.496960	7232.912109	82894.015625	1201.452393	738.876160	145.718994	70.827309	41.787743	197.143417	260.912048	219.201401	0.468826	99998.000000	4.311648	3.484246	0.392168	0.543691	3.859313	4.918523	3.079707	2.868572	2.163516	1.850201	1.621049	2.294782	2.416494	2.340843	0.000000	4.999991	126019.000000		1
18303.167969	7460.594238	2.368311	1.779317	9897.697266	99998.000000	1454.164795	1014.987915	301.953522	131.752731	123.124435	379.716156	457.130341	317.995148	3.647821	0.000000	4.262526	3.872773	0.374439	0.250253	3.995534	4.999991	3.162614	3.006461	2.479940	2.119760	2.090344	2.579459	2.660040	2.502420	0.562034	0.000000	126294.000000		1
30853.841797	7021.000977	2.815454	4.690367	9358.703125	99998.000000	1510.850098	958.188538	244.935196	111.908882	74.475372	269.808624	332.346863	197.106415	2.249720	0.000000	4.489309	3.846399	0.449548	0.671207	3.971216	4.999991	3.179221	2.981451	2.389051	2.048865	1.872013	2.431056	2.521592	2.294701	0.352128	0.000000	127176.000000		1
13787.253906	7096.012695	1.076225	4.530012	10491.757812	99998.000000	1715.829224	1074.923462	210.946228	115.920822	50.194016	257.785126	332.747742	209.638733	2.507773	0.000000	4.139478	3.851014	0.031903	0.656099	4.020848	4.999991	3.234474	3.031378	2.324172	2.064162	1.700652	2.411258	2.522115	2.321471	0.399288	0.000000	127309.000000		1
11606.686523	5130.678223	3.990358	4.915480	7208.930176	80285.406250	1148.766724	736.843933	162.451355	75.212387	41.232670	172.476593	222.430069	119.541130	2.781889	0.000000	4.064708	3.710175	0.601012	0.691566	3.857871	4.904636	3.060232	2.867376	2.210723	1.876289	1.615241	2.236730	2.347193	2.077517	0.444340	0.000000	127698.000000		1
14018.288086	5132.318848	3.293433	4.927814	8133.323730	95140.460938	1403.390991	835.193665	187.337128	71.379303	60.937763	215.346725	226.627045	189.153458	2.678816	0.000000	4.146695	3.710314	0.517649	0.692654	3.910268	4.978365	3.147179	2.921787	2.272624	1.853572	1.784886	2.333138	2.355312	2.276814	0.427943	0.000000	129662.000000		1
20186.367188	3992.399414	2.818537	4.576268	7619.030273	98444.718750	1266.664185	780.503540	164.492798	62.698578	51.714298	226.331009	293.534912	197.396286	3.104642	99998.000000	4.305058	3.601234	0.450024	0.660511	3.881900	4.993192	3.102662	2.892375	2.216147	1.797258	1.713611	2.354744	2.467660	2.295339	0.492011	4.999991	130514.000000		1
17830.279297	4190.622070	1.548037	1.924253	6021.416016	69341.132812	962.878906	619.214722	123.688759	100.684067	43.974113	159.145584	231.681290	104.529495	3.548627	99998.000000	4.251158	3.622278	0.189781	0.284262	3.779699	4.840991	2.983572	2.791841	2.092330	2.002961	1.643197	2.201795	2.364891	2.019239	0.550060	4.999991	131388.000000		1
19951.181641	3463.297607	2.063021	3.558635	6338.014648	80443.460938	1023.227661	650.786072	140.143585	83.288696	42.182461	188.098816	233.198486	171.280106	2.326341	0.000000	4.299969	3.539490	0.314504	0.551283	3.801953	4.905491	3.009972	2.813438	2.146573	1.920586	1.625132	2.274386	2.367726	2.233707	0.366673	0.000000	131976.000000		1
38808.531250	5249.723145	4.301816	5.439715	12388.136719	99998.000000	2014.100830	1268.625488	247.035233	75.212387	64.946625	287.244110	412.403809	184.022110	2.587442	99998.000000	4.588927	3.720136	0.633652	0.735576	4.093006	4.999991	3.304081	3.103333	2.392759	1.876289	1.812557	2.458251	2.615323	2.264870	0.412871	4.999991	132176.000000		1
16609.925781	4407.686523	1.967425	2.164785	5120.375488	63605.570312	783.241882	523.584900	148.232239	71.437889	30.754128	162.741226	166.605148	91.022720	2.851241	99998.000000	4.220368	3.644211	0.293898	0.335415	3.709302	4.803495	2.893896	2.718987	2.170943	1.853929	1.487903	2.211498	2.221689	1.959150	0.455034	4.999991	134034.000000		1
15193.216797	6180.700684	2.763030	4.175382	12732.442383	99998.000000	1988.675415	1307.283203	268.679993	104.480156	76.760422	338.523590	448.212189	292.011566	2.995013	0.000000	4.181650	3.791038	0.441386	0.620696	4.104912	4.999991	3.298564	3.116370	2.429235	2.019034	1.885137	2.529589	2.651484	2.465400	0.476399	0.000000	134473.000000		1
51550.710938	15437.976562	4.033530	12.957870	35064.648438	99998.000000	5668.303223	3608.381348	705.849304	327.360443	227.690933	968.420410	1252.460449	661.662415	7.020713	99998.000000	4.712234	4.188591	0.605685	1.112534	4.544869	4.999991	3.753453	3.557312	2.848712	2.515026	2.357346	2.986064	3.097764	2.820637	0.846381	4.999991	135023.000000		1
12036.087891	2777.723877	2.152450	3.133079	3078.382324	36778.230469	474.932770	316.046204	87.991402	59.923210	26.942625	96.366837	160.419174	96.684464	0.185349	0.000000	4.080485	3.443689	0.332933	0.495971	3.488322	4.565591	2.676632	2.499751	1.944440	1.777595	1.430440	1.983928	2.205256	1.985357	0.000000	0.000000	135165.000000		1
14433.044922	8568.365234	2.615010	5.143676	11816.396484	99998.000000	1873.124634	1211.699585	274.859802	106.373566	85.737190	314.929901	428.081543	235.674728	0.085911	0.000000	4.159358	3.932898	0.417473	0.711274	4.072485	4.999991	3.272567	3.083395	2.439111	2.026834	1.933169	2.498214	2.631526	2.372313	0.000000	0.000000	137055.000000		1
29342.578125	8996.900391	3.592556	4.779795	14401.491211	99998.000000	2349.636230	1473.132812	283.682373	128.067673	89.110802	364.183380	512.986084	286.155548	4.082422	99998.000000	4.467498	3.954093	0.555404	0.679409	4.158408	4.999991	3.371001	3.168242	2.452832	2.107440	1.949930	2.561320	2.710106	2.456602	0.610918	4.999991	137124.000000		1
112.309769	0.336128	3.139246	0.000000	7.780273	6075.159668	0.000000	0.000000	0.000000	0.000000	0.000000	0.000000	16.016939	0.000000	16.406637	20981.396484	2.050417	0.000000	0.496825	0.000000	0.890995	3.783558	0.000000	0.000000	0.000000	0.000000	0.000000	0.000000	1.204579	0.000000	1.215020	4.321835	137140.000000		0
12540.915039	6384.776367	2.624262	4.900061	7605.671387	86831.523438	1217.765381	780.673157	155.642456	66.941803	46.345509	226.957001	296.103668	158.979065	3.028642	99998.000000	4.098329	3.805146	0.419007	0.690201	3.881138	4.938677	3.085564	2.892469	2.192128	1.825697	1.666008	2.355944	2.471444	2.201340	0.481248	4.999991	137307.000000		1
31172.623047	13248.096680	2.038351	5.489055	18803.673828	99998.000000	3041.318848	1932.492676	403.266693	186.529190	97.991966	486.799011	658.698914	315.090271	5.462289	0.000000	4.493773	4.122153	0.309279	0.739498	4.274243	4.999991	3.483062	3.286118	2.605592	2.270747	1.991190	2.687350	2.818687	2.498435	0.737375	0.000000	137604.000000		1
14121.371094	5966.498047	3.379778	3.268763	6297.244141	83803.156250	1029.833008	640.952026	184.466171	83.381210	53.974678	216.022064	263.440704	148.580704	1.852828	0.000000	4.149877	3.775719	0.528888	0.514383	3.799150	4.923260	3.012767	2.806826	2.265917	1.921068	1.732190	2.334498	2.420683	2.171962	0.267835	0.000000	137650.000000		1
29950.707031	10889.550781	2.007514	8.640636	23420.205078	99998.000000	3748.777832	2409.593262	515.650452	284.863464	134.780975	570.806213	780.222900	611.585571	3.366058	0.000000	4.476407	4.037010	0.302659	0.936546	4.369591	4.999991	3.573890	3.381944	2.712355	2.454637	2.129629	2.756489	2.892219	2.786457	0.527122	0.000000	138100.000000		1
23086.779297	5359.883301	3.015897	3.003561	9918.071289	99998.000000	1617.828003	1017.775635	195.148239	102.444885	56.561935	207.162491	270.983551	150.856506	1.373495	0.000000	4.363363	3.729155	0.479416	0.477637	3.996427	4.999991	3.208932	3.007652	2.290365	2.010490	1.752524	2.316311	2.432943	2.178564	0.137827	0.000000	138373.000000		1
29349.298828	16329.099609	2.692104	8.807158	26319.125000	99998.000000	4221.789551	2707.257324	535.044067	269.780884	172.368668	651.356567	805.972107	585.959717	5.122822	0.000000	4.467598	4.212962	0.430092	0.944836	4.420271	4.999991	3.625497	3.432529	2.728390	2.431011	2.236458	2.813819	2.906320	2.767868	0.709509	0.000000	140260.000000		1
20293.406250	8152.057617	3.472290	3.749826	13620.895508	99998.000000	2164.457764	1401.574707	224.789139	144.090775	68.890724	305.225372	394.126495	237.885773	3.001763	0.000000	4.307355	3.911267	0.540616	0.574011	4.134206	4.999991	3.335349	3.146616	2.351775	2.158636	1.838161	2.484621	2.595636	2.376369	0.477376	0.000000	140336.000000		1
18817.714844	5683.290527	2.602675	4.418998	8442.327148	99998.000000	1303.175659	859.222107	230.074661	107.455963	61.150539	233.805984	327.924774	250.020294	2.015928	0.000000	4.274567	3.754600	0.415420	0.645324	3.926462	4.999991	3.115003	2.934105	2.361869	2.031230	1.786400	2.368856	2.515774	2.397975	0.304475	0.000000	141801.000000		1
29457.050781	12437.782227	3.287266	6.269241	22071.441406	99998.000000	3571.885254	2266.372314	387.817139	153.570190	116.287788	436.913361	550.157471	301.669830	5.371091	99998.000000	4.469189	4.094743	0.516835	0.797215	4.343831	4.999991	3.552897	3.355331	2.588627	2.186307	2.065534	2.640395	2.740487	2.479532	0.730063	4.999991	143142.000000		1
25150.886719	14458.575195	4.847637	8.141070	28858.873047	99998.000000	4729.980469	2970.670410	555.298096	265.861450	146.264816	629.884460	838.986633	392.954651	4.270969	99998.000000	4.400553	4.160126	0.685530	0.910681	4.460279	4.999991	3.674859	3.472854	2.744526	2.424655	2.165140	2.799261	2.923755	2.594342	0.630526	4.999991	143632.000000		1
22263.607422	6909.178223	3.077571	4.588603	15535.715820	99998.000000	2578.088867	1596.090698	308.383118	115.547691	63.950573	323.820312	407.019592	216.555557	2.798403	0.000000	4.347596	3.839426	0.488208	0.661681	4.191331	4.999991	3.411298	3.203058	2.489091	2.062761	1.805844	2.510304	2.609615	2.335569	0.446910	0.000000	144288.000000		1
29981.832031	5317.842773	3.718989	5.075834	11654.089844	99998.000000	1867.321045	1195.460693	221.856506	72.548035	62.189758	217.369659	323.129578	152.617310	4.049778	0.000000	4.476858	3.725735	0.570425	0.705507	4.066478	4.999991	3.271219	3.077535	2.346072	1.860626	1.793719	2.337199	2.509377	2.183604	0.607431	0.000000	144643.000000		1
33803.921875	11823.670898	3.367443	4.730455	19325.023438	99998.000000	3163.416504	1985.338745	426.080170	183.941940	133.572144	545.319092	700.437317	331.526581	4.552183	0.000000	4.528967	4.072752	0.527300	0.674903	4.286120	4.999991	3.500156	3.297835	2.629491	2.264681	2.125716	2.736651	2.845369	2.520518	0.658220	0.000000	144889.000000		1
14805.849609	3172.353027	3.213256	3.049818	4303.422363	53406.582031	696.918762	435.701447	69.100418	51.772888	25.958912	77.334000	123.522240	64.369965	1.607683	0.000000	4.170434	3.501381	0.506945	0.484274	3.633814	4.727595	2.843182	2.639189	1.839481	1.714102	1.414286	1.888371	2.091745	1.808683	0.206200	0.000000	144942.000000		1
13837.374023	5026.981445	1.369180	3.136162	6964.476074	79375.242188	1134.094238	714.847656	149.123444	129.535522	52.910789	182.961304	245.986755	144.769196	1.655807	0.000000	4.141054	3.701307	0.136461	0.496399	3.842888	4.899685	3.054649	2.854213	2.173546	2.112389	1.723544	2.262359	2.390912	2.160676	0.219010	0.000000	145088.000000		1
101.821968	2.195622	1.995179	0.000000	2.837040	4556.853027	0.000000	0.000000	0.000000	27.414438	0.000000	0.000000	0.000000	21.055769	5.107853	0.000000	2.007842	0.341558	0.299982	0.000000	0.452865	3.658665	0.000000	0.000000	0.000000	1.437979	0.000000	0.000000	0.000000	1.323371	0.708238	0.000000	145104.000000		0
13237.256836	3397.774414	1.989012	2.352893	3677.321533	43907.144531	608.625183	374.236359	50.474636	77.432678	18.718294	79.526535	121.727501	55.285267	1.649050	0.000000	4.121798	3.531194	0.298637	0.371602	3.565531	4.642535	2.784350	2.573146	1.703073	1.888924	1.272266	1.900512	2.085389	1.742609	0.217234	0.000000	145922.000000		1
25816.994141	6386.891602	2.645848	5.501390	15815.003906	99998.000000	2456.296631	1624.852783	346.217529	199.332870	123.309464	394.829590	534.575378	249.122925	4.185182	99998.000000	4.411906	3.805290	0.422565	0.740472	4.199069	4.999991	3.390281	3.210814	2.539349	2.299579	2.090997	2.596410	2.728009	2.396414	0.621714	4.999991	146140.000000		1
21757.861328	7941.059082	3.851590	2.880212	11709.745117	99998.000000	1926.118652	1201.301270	207.285828	145.860840	76.825180	260.739349	355.521149	168.184021	1.873300	0.000000	4.337616	3.899879	0.585640	0.459424	4.068547	4.999991	3.284683	3.079652	2.316570	2.163939	1.885504	2.416207	2.550865	2.225785	0.272607	0.000000	146692.000000		1
16644.869141	4656.220215	4.452919	6.309330	7018.722168	82172.335938	1143.299194	720.200989	134.799469	83.757431	32.064716	154.621750	215.121613	94.087952	2.590847	0.000000	4.221281	3.668034	0.648645	0.799983	3.846258	4.914726	3.058160	2.857454	2.129688	1.923023	1.506027	2.189270	2.332684	1.973534	0.413442	0.000000	146871.000000		1
33189.359375	18506.085938	3.654230	13.608540	36878.847656	99998.000000	6048.895508	3792.887695	752.006714	311.710480	216.105331	859.450317	1138.220337	695.235046	4.437908	0.000000	4.520999	4.267314	0.562796	1.133811	4.566777	4.999991	3.781676	3.578970	2.876222	2.493751	2.334666	2.934221	3.056226	2.842132	0.647178	0.000000	147897.000000		1
27935.453125	7472.484863	4.169215	5.970118	21502.025391	99998.000000	3463.297607	2211.389160	478.056610	227.866714	140.979279	496.925995	663.207336	524.096802	3.697284	0.000000	4.446156	3.873465	0.620054	0.775983	4.332479	4.999991	3.539490	3.344665	2.679479	2.357681	2.149155	2.696292	2.821649	2.719412	0.567883	0.000000	149119.000000		1
22647.529297	6983.811035	2.072273	2.679769	8652.171875	99998.000000	1400.637207	887.185486	225.396637	100.776581	42.305813	256.779846	365.530975	213.200439	2.199709	0.000000	4.355021	3.844092	0.316447	0.428097	3.937125	4.999991	3.146326	2.948014	2.352947	2.003360	1.626400	2.409561	2.562924	2.328788	0.342365	0.000000	149324.000000		1
21462.556641	8693.589844	2.460824	6.654708	14937.778320	99998.000000	2442.426025	1534.536255	341.036835	163.283966	92.117447	405.625732	579.594849	298.012512	2.954496	0.000000	4.331681	3.939199	0.391080	0.823129	4.174286	4.999991	3.387821	3.185977	2.532801	2.212944	1.964342	2.608125	2.763124	2.474235	0.470483	0.000000	150239.000000		1
20996.603516	4475.482422	3.660398	3.361275	6313.162598	88928.882812	1044.776855	646.552063	158.713867	61.637772	53.533703	241.268631	331.671509	229.908142	2.636393	99998.000000	4.322149	3.650840	0.563528	0.526504	3.800247	4.949043	3.019024	2.810604	2.200615	1.789847	1.728627	2.382501	2.520708	2.361554	0.421010	4.999991	150330.000000		1
36449.242188	11905.186523	3.731324	5.109755	12681.468750	99998.000000	1970.320923	1299.262451	285.097809	132.480499	72.298256	335.066711	442.800201	293.004517	4.191342	99998.000000	4.561688	4.075736	0.571863	0.708400	4.103169	4.999991	3.294537	3.113697	2.454994	2.122152	1.859128	2.525131	2.646208	2.466874	0.622353	4.999991	151089.000000		1
11042.625000	5218.780762	4.113708	4.144545	7032.583496	82745.484375	1129.533447	720.802368	162.432861	62.128086	31.947533	159.281281	215.997391	112.911095	2.620984	0.000000	4.043072	3.717569	0.614233	0.617477	3.847115	4.917744	3.052899	2.857816	2.210674	1.793288	1.504437	2.202165	2.334449	2.052737	0.418464	0.000000	152260.000000		1
20531.591797	24133.601562	2.772281	11.123046	31609.777344	99998.000000	5053.301270	3253.591064	757.967590	315.636078	220.548996	944.570740	1196.496826	729.520081	6.198700	0.000000	4.312423	4.382622	0.442837	1.046224	4.499822	4.999991	3.703575	3.512363	2.879651	2.499187	2.343505	2.975235	3.077912	2.863037	0.792301	0.000000	152436.000000		1
30325.734375	14065.718750	2.066105	5.646326	15993.324219	99998.000000	2652.194092	1644.379028	308.398560	174.647537	90.526237	360.075836	462.946289	300.707703	4.698654	0.000000	4.481812	4.148162	0.315152	0.751766	4.203939	4.999991	3.423605	3.216002	2.489112	2.242162	1.956774	2.556394	2.665531	2.478145	0.671973	0.000000	152707.000000		1
53064.441406	53940.679688	3.170084	22.378693	62455.261719	99998.000000	10012.014648	6431.895996	1345.833008	557.845276	381.544830	1543.559204	2041.743408	1039.389526	7.848636	0.000000	4.724803	4.731916	0.501071	1.349835	4.795569	4.999991	4.000522	3.808339	3.128991	2.746514	2.581546	3.188523	3.310001	3.016778	0.894794	0.000000	152805.000000		0
31914.882812	5976.174805	2.556419	5.455134	8446.930664	99998.000000	1350.554199	867.039429	203.495926	77.386421	60.635555	247.069153	323.061737	195.287003	2.715832	99998.000000	4.503993	3.776423	0.407632	0.736805	3.926699	4.999991	3.130512	2.938039	2.308556	1.888665	1.782727	2.392818	2.509285	2.290673	0.433903	4.999991	154651.000000		1
24566.121094	8814.688477	2.133947	5.334868	8143.635742	98454.117188	1320.648071	833.223145	173.373962	57.471638	48.534966	234.570755	278.307434	175.992050	2.327098	0.000000	4.390337	3.945207	0.329184	0.727124	3.910818	4.993234	3.120787	2.920761	2.238984	1.759454	1.686055	2.370274	2.444525	2.245493	0.366815	0.000000	155167.000000		1
14212.455078	3508.853760	1.745396	3.811501	4364.865723	64332.433594	695.287476	445.751343	123.997131	38.876694	29.936935	171.955444	217.742798	166.747009	0.974123	99998.000000	4.152669	3.545165	0.241894	0.581096	3.639971	4.808430	2.842165	2.649093	2.093412	1.589689	1.476207	2.235416	2.337944	2.222058	0.000000	4.999991	155442.000000		1
16336.586914	8896.135742	3.555551	3.385945	12326.370117	99998.000000	2003.677734	1265.751465	289.569244	117.619965	68.733452	321.350250	437.705872	213.413223	3.436446	0.000000	4.213161	3.949201	0.550907	0.529680	4.090835	4.999991	3.301828	3.102348	2.461752	2.070481	1.837168	2.506979	2.641182	2.329221	0.536110	0.000000	156777.000000		1
13355.111328	5344.094727	2.670518	4.418998	7561.031250	81993.039062	1208.942749	777.157654	141.685455	61.406490	40.967468	169.269501	224.419083	92.613922	1.315466	99998.000000	4.125648	3.727874	0.426595	0.645324	3.878581	4.913777	3.082406	2.890509	2.151325	1.788214	1.612439	2.228579	2.351060	1.966676	0.119080	4.999991	157062.000000		1
31219.234375	7874.218750	2.726025	4.508426	17861.341797	99998.000000	2889.790039	1832.869507	403.562714	136.440018	102.851936	429.533966	572.298767	328.575439	3.709101	0.000000	4.494422	3.896208	0.435530	0.654025	4.251914	4.999991	3.460866	3.263132	2.605911	2.134942	2.012213	2.632998	2.757623	2.516635	0.569269	0.000000	158006.000000		1
32776.570312	6072.979492	2.466991	7.746352	13753.148438	99998.000000	2252.174561	1413.101685	276.278320	72.221161	61.058025	247.328186	331.258301	176.855499	3.854679	99998.000000	4.515563	3.783402	0.392168	0.889097	4.138402	4.999991	3.352602	3.150173	2.441347	1.858665	1.785743	2.393274	2.520167	2.247619	0.585988	4.999991	158679.000000		1
15588.401367	1615.342529	3.749826	4.804465	3962.912598	46581.722656	611.850769	405.314301	95.410873	62.248352	31.574402	107.884598	135.132523	133.914444	0.982213	99998.000000	4.192801	3.208265	0.574011	0.681645	3.598015	4.668216	2.786645	2.607792	1.979598	1.794128	1.499335	2.032959	2.130760	2.126827	0.000000	4.999991	159058.000000		1
31975.712891	26043.878906	2.840123	12.812935	32723.748047	99998.000000	5348.171387	3366.687256	717.067932	320.144501	242.881424	1011.447815	1224.244263	887.768311	5.314353	0.000000	4.504820	4.415706	0.453337	1.107649	4.514863	4.999991	3.728205	3.527203	2.855560	2.505346	2.385394	3.004943	3.087868	2.948300	0.725450	0.000000	159191.000000		1
15619.059570	4267.311523	1.933504	2.093859	5466.071777	64532.148438	892.970581	561.154114	122.279495	66.528580	30.075705	132.782700	183.445450	79.804077	0.439442	0.000000	4.193655	3.630154	0.286345	0.320947	3.737675	4.809776	2.950837	2.749082	2.087354	1.823008	1.478216	2.123142	2.263507	1.902025	0.000000	0.000000	159374.000000		1
14051.866211	4622.690918	3.527797	3.342773	6865.006836	76075.406250	1073.418579	704.621948	117.570625	66.399063	45.633167	145.500046	231.798477	149.388641	1.777795	0.000000	4.147734	3.664895	0.547504	0.524107	3.836641	4.881244	3.030769	2.847956	2.070299	1.822162	1.659281	2.162863	2.365111	2.174318	0.249882	0.000000	159449.000000		1
15127.175781	6109.475586	3.762161	4.631775	9767.770508	99998.000000	1547.185791	1002.449463	235.317017	72.659050	67.237839	221.326096	283.814972	157.048645	2.942100	99998.000000	4.179758	3.786004	0.575437	0.665747	3.989795	4.999991	3.189543	3.001062	2.371653	1.861290	1.827614	2.345033	2.453035	2.196034	0.468657	4.999991	159807.000000		1
24932.515625	12914.581055	1.961258	8.168824	17067.365234	99998.000000	2770.622070	1753.450806	352.400421	156.471985	117.666222	481.957520	643.298767	326.574097	3.348017	0.000000	4.396766	4.111080	0.292535	0.912160	4.232166	4.999991	3.442577	3.243894	2.547036	2.194437	2.070652	2.683009	2.808413	2.513982	0.524788	0.000000	160046.000000		1
18124.421875	1687.014771	3.139246	4.616357	5421.792480	62361.949219	852.700012	558.326294	148.096558	94.618355	38.466557	157.612976	204.581390	167.212646	1.737328	0.000000	4.258264	3.227119	0.496825	0.664299	3.734143	4.794919	2.930796	2.746888	2.170545	1.975975	1.585083	2.197592	2.310866	2.223269	0.239882	0.000000	160998.000000		1
18963.193359	4759.611816	3.604891	4.573184	13191.475586	99998.000000	2101.204102	1356.388672	251.293869	122.149979	65.310501	323.727814	444.144714	186.038879	1.953273	0.000000	4.277912	3.677572	0.556892	0.660219	4.120293	4.999991	3.322468	3.132384	2.400182	2.086893	1.814983	2.510180	2.647525	2.269604	0.290763	0.000000	162680.000000		1
16446.710938	5355.911621	6.074965	4.847637	8622.392578	96211.468750	1401.651733	883.818054	171.048828	54.989231	60.771240	233.593216	278.427673	168.313538	1.748818	99998.000000	4.216079	3.728833	0.783544	0.685530	3.935628	4.983227	3.146640	2.946363	2.233120	1.740278	1.783698	2.368460	2.444712	2.226119	0.242745	4.999991	163467.000000		1
12789.945312	6172.864746	2.627345	3.873176	8732.679688	99998.000000	1412.845703	895.998779	194.886124	57.955788	38.966122	189.989151	251.238358	174.804810	1.294041	0.000000	4.106869	3.790487	0.419517	0.588067	3.941148	4.999991	3.150095	2.952307	2.289781	1.763097	1.590687	2.278729	2.400086	2.242553	0.111948	0.000000	164997.000000		1
15014.347656	3616.189453	1.581958	3.089906	3933.444580	47018.750000	616.103271	405.110748	99.327225	53.814323	43.264854	106.731285	131.913086	159.216522	1.288158	0.000000	4.176507	3.558251	0.199195	0.489945	3.594773	4.672271	2.789654	2.607574	1.997068	1.730898	1.636135	2.028292	2.120288	2.201988	0.109969	0.000000	165288.000000		1
48041.730469	19926.425781	3.136162	13.941583	40706.851562	99998.000000	6616.321777	4191.651855	887.697388	290.725647	257.066620	1097.268311	1406.968140	832.072876	4.399061	0.000000	4.681619	4.299429	0.496399	1.144312	4.609667	4.999991	3.820617	3.622385	2.948265	2.463483	2.410046	3.040313	3.148284	2.920161	0.643360	0.000000	165439.000000		1
11264.126953	5436.119629	3.681984	4.684199	10820.712891	99998.000000	1796.703369	1112.606812	213.579742	96.258904	59.624088	225.803680	261.504120	209.129913	1.798485	0.000000	4.051698	3.735289	0.566082	0.670635	4.034256	4.999991	3.254476	3.046342	2.329560	1.983441	1.775422	2.353731	2.417479	2.320416	0.254907	0.000000	165898.000000		1
19102.570312	7952.283691	2.772281	4.588603	13214.856445	99998.000000	2162.107910	1361.174561	252.980682	107.912354	75.674950	315.574402	418.472595	278.859406	4.122443	99998.000000	4.281092	3.900492	0.442837	0.661681	4.121062	4.999991	3.334877	3.133914	2.403087	2.033071	1.878952	2.499102	2.621667	2.445385	0.615155	4.999991	166593.000000		1
16070.500977	3869.876221	3.694319	4.095205	7024.500977	83207.984375	1200.915771	724.296204	151.812454	64.632080	36.869179	168.208694	243.165131	160.409927	1.765257	0.000000	4.206029	3.587697	0.567534	0.612276	3.846616	4.920165	3.079513	2.859916	2.181307	1.810448	1.566664	2.225848	2.385901	2.205231	0.246808	0.000000	166964.000000		1
13645.938477	5377.161621	4.082870	4.144545	5992.574219	76550.882812	979.657532	611.483826	155.414261	133.775665	35.811459	162.790573	227.308548	249.477554	0.214039	0.000000	4.135004	3.730553	0.610966	0.617477	3.777613	4.883950	2.991074	2.786385	2.191491	2.126377	1.554022	2.211629	2.356616	2.397032	0.000000	0.000000	167191.000000		1
20980.324219	10090.341797	3.759078	8.538873	16604.964844	99998.000000	2653.698975	1698.341309	356.989014	176.136993	113.361320	479.999359	644.680237	420.492462	9.731667	0.000000	4.321812	4.003906	0.575081	0.931401	4.220238	4.999991	3.423852	3.230025	2.552655	2.245851	2.054465	2.681241	2.809344	2.623758	0.988187	0.000000	167381.000000		1
23573.388672	9031.947266	2.676685	4.471421	20290.898438	99998.000000	3345.964355	2084.915771	408.956177	120.561852	115.819061	537.026917	707.983215	451.952759	4.208794	99998.000000	4.372422	3.955781	0.427597	0.650446	4.307301	4.999991	3.524521	3.319088	2.611677	2.081210	2.063780	2.729996	2.850023	2.655093	0.624158	4.999991	168018.000000		1
22090.328125	4230.482422	3.271847	2.571838	6307.337402	79656.187500	1041.446411	646.154297	117.764900	66.405228	30.421083	182.310638	258.229187	110.687721	3.146106	0.000000	4.344202	3.626390	0.514793	0.410244	3.799846	4.901219	3.017637	2.810336	2.071016	1.822202	1.483175	2.260812	2.412005	2.044099	0.497773	0.000000	168098.000000		1
15607.794922	3601.162354	1.174904	5.794345	6197.451660	73806.289062	1010.769409	637.704834	131.654053	63.130299	46.894417	153.178558	192.912521	144.238800	2.792367	0.000000	4.193342	3.556443	0.070003	0.763004	3.792213	4.868093	3.004652	2.804620	2.119434	1.800238	1.671121	2.185198	2.285360	2.159082	0.445972	0.000000	169196.000000		1
38628.027344	12571.234375	2.226459	10.043737	25884.912109	99998.000000	4191.118652	2660.970459	498.421600	217.699615	171.122833	676.242310	894.876343	519.961548	6.209249	0.000000	4.586903	4.099378	0.347615	1.001895	4.413047	4.999991	3.622330	3.425040	2.697597	2.337858	2.233308	2.830102	2.951763	2.715971	0.793039	0.000000	170550.000000		1
14774.472656	4394.136719	3.278014	2.257297	5554.171387	62705.707031	931.791748	571.213257	123.987885	49.543346	35.638767	141.688538	192.018250	143.094727	2.824354	99998.000000	4.169512	3.642874	0.515611	0.353589	3.744619	4.797307	2.969319	2.756798	2.093379	1.694985	1.551923	2.151335	2.283343	2.155624	0.450919	4.999991	171070.000000		1
21202.677734	5234.862305	3.089906	4.730455	10415.978516	99998.000000	1697.703003	1066.770142	192.573318	113.857803	58.446102	248.706619	307.618347	230.225769	2.518662	99998.000000	4.326391	3.718905	0.489945	0.674903	4.017700	4.999991	3.229862	3.028071	2.284596	2.056363	1.766756	2.395687	2.488012	2.362154	0.401170	4.999991	171876.000000		1
25470.666016	8114.596191	3.040566	3.617226	7441.366699	84042.500000	1217.734497	765.149597	122.362755	43.798340	38.861275	156.142029	219.811981	213.339218	0.593035	99998.000000	4.406040	3.909267	0.482955	0.558376	3.871653	4.924499	3.085553	2.883746	2.087649	1.641458	1.589517	2.193520	2.342051	2.329071	0.000000	4.999991	172274.000000		1
35085.750000	6424.479492	4.249392	5.026494	16434.533203	99998.000000	2681.335449	1685.966309	360.257782	206.696838	92.916130	384.085815	517.346497	302.567200	5.557746	28007.398438	4.545131	3.807838	0.628327	0.701265	4.215757	4.999991	3.428351	3.226849	2.556613	2.315334	1.968091	2.584428	2.713782	2.480822	0.744899	4.447273	172324.000000		1
20797.220703	4175.672363	2.602675	2.867877	6024.774414	72860.343750	989.938721	617.068481	90.813019	38.411049	38.522064	141.956833	170.509171	118.677689	2.696843	0.000000	4.318005	3.620726	0.415420	0.457561	3.779941	4.862491	2.995608	2.790333	1.958148	1.584456	1.585710	2.152156	2.231748	2.074369	0.430856	0.000000	172778.000000		1
101.726372	9.467078	0.000000	0.000000	166.148758	6137.768555	0.000000	11.341991	0.000000	0.000000	0.752432	0.000000	0.000000	12.153014	8.980702	0.000000	2.007434	0.976216	0.000000	0.000000	2.220497	3.788011	0.000000	1.054689	0.000000	0.000000	0.000000	0.000000	0.000000	1.084684	0.953310	0.000000	172796.000000		0
17678.173828	6047.017578	2.621178	4.798297	10589.589844	99998.000000	1701.921631	1081.476440	209.102158	113.506256	67.971771	248.173126	348.197266	245.255905	5.061971	0.000000	4.247437	3.781541	0.418496	0.681087	4.024879	4.999991	3.230940	3.034017	2.320359	2.055020	1.832329	2.394755	2.541825	2.389620	0.704320	0.000000	173783.000000		1
6477.134277	11276.499023	3.241009	4.705785	15375.379883	99998.000000	2498.068848	1580.175537	308.139496	96.172562	67.432114	324.702271	435.723022	269.148712	2.444031	0.000000	3.811383	4.052174	0.510680	0.672632	4.186826	4.999991	3.397604	3.198705	2.488747	1.983051	1.828867	2.511485	2.639210	2.429992	0.388107	0.000000	175999.000000		1
25219.666016	6998.289062	2.596508	3.546299	13075.583008	99998.000000	2090.660889	1341.864258	281.409668	111.267464	105.306595	334.514740	457.250610	281.909241	2.935672	0.000000	4.401739	3.844992	0.414390	0.549775	4.116461	4.999991	3.320284	3.127709	2.449339	2.046368	2.022455	2.524415	2.660154	2.450109	0.467708	0.000000	176245.000000		1
20568.380859	5744.413086	5.285528	4.530012	6416.498535	76251.640625	1041.295288	650.829224	105.581047	74.435287	47.708523	148.867493	173.824188	122.640289	2.043435	0.000000	4.313200	3.759246	0.723088	0.656099	3.807298	4.882249	3.017574	2.813467	2.023586	1.871779	1.678596	2.172800	2.240110	2.088633	0.310361	0.000000	176298.000000		1
18398.986328	13609.972656	2.559503	7.240619	15550.856445	99998.000000	2485.132568	1597.170044	328.338013	133.914444	126.883514	530.486328	683.899231	434.844177	3.728869	0.000000	4.264794	4.133857	0.408156	0.859776	4.191754	4.999991	3.395350	3.203351	2.516321	2.126827	2.103405	2.724674	2.834992	2.638334	0.571577	0.000000	176857.000000		1
18638.533203	10076.461914	3.342773	5.640158	19396.552734	99998.000000	3122.772705	1993.890015	371.291382	131.876083	84.805901	421.072205	589.364136	304.722717	3.162230	99998.000000	4.270412	4.003308	0.524107	0.751291	4.287724	4.999991	3.494540	3.299701	2.569715	2.120166	1.928426	2.624357	2.770384	2.483905	0.499993	4.999991	177924.000000		1
27800.136719	14090.888672	2.155533	7.441061	22710.123047	99998.000000	3726.827881	2333.428223	415.564636	163.583084	122.424431	532.129944	645.290833	358.179352	3.160058	0.000000	4.444047	4.148938	0.333555	0.871635	4.356219	4.999991	3.571339	3.367995	2.618639	2.213738	2.087868	2.726018	2.809756	2.554101	0.499695	0.000000	178369.000000		1
14072.222656	3411.866943	2.103110	2.522498	4442.773438	53001.902344	730.750488	456.214478	64.934288	55.883514	26.806940	101.236061	149.672348	62.630733	0.942846	99998.000000	4.148363	3.532992	0.322862	0.401831	3.647654	4.724291	2.863769	2.659169	1.812474	1.747284	1.428247	2.005335	2.175142	1.796788	0.000000	4.999991	178700.000000		1
18329.277344	8984.549805	4.156880	4.184633	11938.472656	99998.000000	2012.111816	1225.434570	207.532532	91.898499	63.478764	282.424225	362.888214	222.436249	3.747112	0.000000	4.263145	3.953496	0.618767	0.621657	4.076949	4.999991	3.303652	3.088290	2.317086	1.963308	1.802629	2.450902	2.559773	2.347206	0.573697	0.000000	179102.000000		1
225.529236	1605.786011	2.368311	3.154665	161.766769	4310.418945	5.485971	20.537701	22.480455	20.201572	8.828744	6.142807	19.433722	24.139507	0.749486	0.000000	2.353203	3.205688	0.374439	0.498953	2.208889	3.634520	0.739254	1.312552	1.351805	1.305385	0.945899	0.788367	1.288556	1.382728	0.000000	0.000000	179401.000000		0
18666.271484	4538.566406	3.244093	6.401842	6834.811035	74406.140625	1158.390991	701.282288	130.738190	55.473377	52.278622	167.588867	258.574585	125.486580	1.627426	0.000000	4.271058	3.656919	0.511093	0.806305	3.834727	4.871609	3.063855	2.845893	2.116402	1.744085	1.718324	2.224245	2.412586	2.098597	0.211501	0.000000	179739.000000		1
470.285583	604.594727	3.361275	2.692104	138.268677	5460.074219	4.181550	17.669823	29.310936	51.930161	3.176251	3.352024	24.053162	50.052162	0.567810	0.000000	2.672362	2.781464	0.526504	0.430092	2.140724	3.737199	0.621337	1.247232	1.467030	1.715420	0.501915	0.525307	1.381172	1.699423	0.000000	0.000000	181010.000000		0
14909.130859	1786.243286	2.824705	6.549861	4860.536621	55866.085938	776.778381	497.860382	125.033272	65.628128	48.368443	143.048477	220.086441	144.328232	1.666620	99998.000000	4.173452	3.251941	0.450973	0.816232	3.686684	4.747148	2.890297	2.697108	2.097026	1.817090	1.684562	2.155483	2.342593	2.159351	0.221837	4.999991	181915.000000		1
5303.784180	1388.912842	1.483278	0.413221	90.168518	5566.916504	8.002302	8.156489	48.180336	35.614098	9.692191	2.599592	13.112057	48.023064	0.910745	0.000000	3.724586	3.142675	0.171223	0.000000	1.955055	3.745615	0.903215	0.911503	1.682870	1.551622	0.986422	0.414905	1.117671	1.681450	0.000000	0.000000	182511.000000		1
18257.275391	22027.867188	2.972724	6.614620	21387.892578	99998.000000	3378.596680	2201.228271	495.371796	237.531143	138.429031	401.586060	559.075684	257.809814	2.612671	0.000000	4.261436	4.342972	0.473155	0.820505	4.330168	4.999991	3.528736	3.342665	2.694931	2.375721	2.141227	2.603779	2.747471	2.411299	0.417085	0.000000	182683.000000		1
18071.650391	4680.227539	3.151581	2.445405	4925.254883	58926.570312	828.970642	505.017731	123.990967	76.757339	25.635120	147.205353	182.433990	135.354538	1.371495	0.000000	4.256998	3.670267	0.498528	0.388351	3.692429	4.770311	2.918539	2.703307	2.093390	1.885120	1.408835	2.167924	2.261106	2.131473	0.137194	0.000000	183239.000000		1
28005.349609	9016.346680	2.047602	5.193016	16324.829102	99998.000000	2672.093506	1677.603271	366.693542	178.027328	100.110497	431.899200	591.192810	298.808105	3.473901	0.000000	4.447241	3.955031	0.311246	0.715420	4.212849	4.999991	3.426852	3.224689	2.564303	2.250487	2.000480	2.635382	2.771729	2.475392	0.540817	0.000000	183562.000000		1
139.755035	13.176816	1.995179	2.152450	56.614361	7791.929199	0.379300	0.000000	30.072620	7.317712	0.000000	0.012335	0.000000	0.370049	9.461898	0.000000	2.145367	1.119810	0.299982	0.332933	1.752927	3.891645	0.000000	0.000000	1.478171	0.864375	0.000000	0.000000	0.000000	0.000000	0.975978	0.000000	183579.000000		0
27490.113281	8641.681641	2.436154	4.604022	12437.390625	99998.000000	2087.049805	1276.692505	250.553772	135.669083	63.768635	220.126526	315.645325	180.522064	2.975771	99998.000000	4.439177	3.936598	0.386705	0.663137	4.094729	4.999991	3.319533	3.106086	2.398901	2.132481	1.804607	2.342672	2.499199	2.256530	0.473600	4.999991	184372.000000		1
17878.105469	3946.389893	3.570970	2.497828	9622.390625	99998.000000	1545.369385	989.078369	159.327530	122.991837	42.404491	183.331360	260.575928	130.041260	0.847786	0.000000	4.252322	3.596200	0.552786	0.397563	3.983283	4.999991	3.189032	2.995231	2.202291	2.089876	1.627412	2.263237	2.415934	2.114081	0.000000	0.000000	186779.000000		1
19618.937500	6062.297363	2.803118	3.157748	9547.770508	99998.000000	1510.661987	978.208191	149.530487	99.046608	51.057461	241.296387	297.574615	228.992279	3.710906	0.000000	4.292675	3.782637	0.447641	0.499378	3.979902	4.999991	3.179167	2.990431	2.174730	1.995840	1.708059	2.382551	2.473596	2.359821	0.569480	0.000000	187348.000000		1
48000.867188	25216.412109	3.904013	16.581263	44520.359375	99998.000000	7174.734375	4577.088379	1112.865845	570.380676	309.650543	1349.558228	1773.874512	889.695618	4.567375	0.000000	4.681249	4.401683	0.591511	1.219618	4.648559	4.999991	3.855806	3.660589	3.046443	2.756165	2.490872	3.130192	3.248923	2.949241	0.659667	0.000000	187390.000000		1
13315.738281	3124.740234	3.475374	5.054248	8362.476562	85371.781250	1278.308350	862.604980	177.826874	121.431465	40.948967	152.922607	216.715912	89.742966	2.713999	0.000000	4.124365	3.494814	0.541001	0.703657	3.922335	4.931314	3.106636	2.935812	2.249997	2.084331	1.612243	2.184472	2.335891	1.953000	0.433610	0.000000	187651.000000		1
22753.316406	3698.297119	2.763030	4.409747	7136.823242	84069.531250	1163.331177	730.667236	138.614059	38.272282	38.377129	160.178635	222.349899	161.846939	1.521364	99998.000000	4.357045	3.568002	0.441386	0.644414	3.853505	4.924639	3.065703	2.863720	2.141807	1.582884	1.584072	2.204605	2.347037	2.209105	0.182233	4.999991	188783.000000		1
15428.046875	5167.202148	2.741444	4.107540	6761.815918	80859.531250	1096.401733	692.743408	117.135818	81.965775	45.682507	141.636124	205.842651	101.485840	2.434962	0.000000	4.188311	3.713255	0.437979	0.613582	3.830063	4.907731	3.039970	2.840572	2.068690	1.913633	1.659750	2.151174	2.313535	2.006405	0.386492	0.000000	190358.000000		1
14853.071289	3585.182373	4.317234	2.966557	6631.281250	71634.765625	1107.163940	680.695251	92.946968	52.454395	34.294258	148.074966	191.216476	180.173599	0.096509	0.000000	4.171816	3.554511	0.635206	0.472253	3.821597	4.855124	3.044212	2.832953	1.968235	1.719782	1.535221	2.170482	2.281525	2.255691	0.000000	0.000000	191509.000000		1
19403.574219	4580.721191	3.774496	4.459086	5151.363770	76402.109375	788.089539	528.583679	151.559586	89.477760	65.406097	224.110718	308.269043	163.425812	1.714548	99998.000000	4.287882	3.660934	0.576859	0.649246	3.711922	4.883105	2.896575	2.723114	2.180583	1.951715	1.815618	2.350463	2.488930	2.213321	0.234150	4.999991	191870.000000		1
12983.527344	5438.882324	3.632644	3.521630	8658.672852	98554.945312	1367.005981	888.869202	179.997833	130.491486	52.947796	219.161316	327.338867	174.943588	1.182193	99998.000000	4.113393	3.735510	0.560223	0.546744	3.937451	4.993679	3.135770	2.948838	2.255267	2.115582	1.723848	2.340764	2.514997	2.242898	0.072688	4.999991	192004.000000		1
20255.025391	8839.798828	3.660398	3.638812	16516.328125	99998.000000	2643.979004	1695.899048	421.880127	181.194321	116.284706	440.712524	540.317261	388.822449	3.120616	99998.000000	4.306533	3.946442	0.563528	0.560960	4.217914	4.999991	3.422258	3.229400	2.625189	2.258145	2.065523	2.644156	2.732649	2.589751	0.494240	4.999991	193213.000000		1
8402.305664	6395.874512	1.196491	2.914133	6976.379395	84554.007812	1159.189697	714.514587	162.568542	84.016464	42.389072	194.500656	239.258041	200.742142	0.896134	0.000000	3.924398	3.805900	0.077909	0.464509	3.843630	4.927134	3.064155	2.854011	2.211036	1.924364	1.627254	2.288921	2.378866	2.302639	0.000000	0.000000	193443.000000		1
10972.805664	6856.409180	3.015897	2.892547	5049.609863	63410.667969	820.354675	517.873840	164.326263	57.406879	37.538353	145.706650	198.651367	146.770538	1.032247	99998.000000	4.040318	3.836097	0.479416	0.461280	3.703258	4.802162	2.914002	2.714224	2.215707	1.758964	1.574475	2.163479	2.298092	2.166639	0.013784	4.999991	194190.000000		1
12471.798828	9089.733398	2.664350	4.767460	7970.033691	90355.632812	1306.651001	815.895569	166.694580	79.168823	49.016026	215.812378	285.033051	153.409836	1.909476	0.000000	4.095929	3.958551	0.425591	0.678287	3.901460	4.955955	3.116160	2.911635	2.221921	1.898554	1.690338	2.334076	2.454895	2.185853	0.280914	0.000000	194660.000000		1
623.806458	2741.156982	4.921647	4.582436	194.146027	6353.226562	6.432679	21.946968	5.926946	43.314194	9.291305	5.495223	19.436806	18.906403	1.334807	0.000000	2.795050	3.437934	0.692110	0.661096	2.288129	3.802994	0.808392	1.341375	0.772831	1.636630	0.968077	0.739985	1.288625	1.276609	0.125418	0.000000	194991.000000		0
36715.375000	13027.932617	2.618094	6.676294	26294.226562	99998.000000	4298.173828	2704.072021	540.440613	215.056854	132.409576	619.655701	849.338745	524.414429	6.952796	99998.000000	4.564848	4.114875	0.417985	0.824535	4.419860	4.999991	3.633284	3.432018	2.732748	2.332553	2.121919	2.792150	2.929081	2.719675	0.842160	4.999991	196646.000000		1
31597.960938	15439.181641	3.247177	7.771022	29901.589844	99998.000000	4846.338867	3077.854980	566.109680	284.407043	196.073364	714.563965	895.283386	453.278748	5.681466	0.000000	4.499659	4.188624	0.511506	0.890478	4.475694	4.999991	3.685414	3.488248	2.752901	2.453940	2.292419	2.854041	2.951961	2.656365	0.754460	0.000000	196736.000000		1
16271.840820	3608.788330	2.559503	3.429117	7242.595215	82789.132812	1158.415771	745.977966	150.973679	78.613754	55.461040	145.441452	196.461914	126.026237	1.772177	99998.000000	4.211437	3.557361	0.408156	0.535182	3.859894	4.917974	3.063864	2.872726	2.178901	1.895499	1.743988	2.162688	2.293278	2.100461	0.248507	4.999991	197758.000000		1
11666.397461	4635.056641	2.800035	3.561718	5943.153809	63055.476562	961.700928	609.704468	116.401886	46.351677	36.961693	122.334999	169.309586	145.222504	0.553947	0.000000	4.066937	3.666055	0.447163	0.551660	3.774017	4.799723	2.983040	2.785119	2.065960	1.666065	1.567752	2.087551	2.228682	2.162034	0.000000	0.000000	197870.000000		1
20079.222656	11666.098633	2.174036	5.304030	14193.145508	99998.000000	2307.216309	1453.628174	283.540527	114.961784	72.708389	313.088898	496.663879	284.872711	4.055567	0.000000	4.302747	4.066926	0.337267	0.724606	4.152079	4.999991	3.363088	3.162453	2.452615	2.060554	1.861585	2.495668	2.696063	2.454651	0.608052	0.000000	198215.000000		1
28655.654297	4944.019531	3.515462	5.242356	5353.820801	65860.359375	849.150635	550.179077	121.968033	66.392899	52.694927	161.634171	236.590607	199.397629	2.275747	0.000000	4.457211	3.694080	0.545982	0.719526	3.728664	4.818624	2.928985	2.740504	2.086246	1.822122	1.721769	2.208533	2.373997	2.299720	0.357124	0.000000	198431.000000		1
14804.677734	4124.411133	2.861710	1.575791	5245.476562	60851.046875	823.571045	536.752502	121.850853	90.100677	34.266506	120.968903	153.906311	117.502785	2.971962	99998.000000	4.170399	3.615362	0.456626	0.197498	3.719785	4.784268	2.915701	2.729774	2.085829	1.954728	1.534870	2.082674	2.187256	2.070048	0.473043	4.999991	198669.000000		1
15322.561523	3724.697021	2.238794	1.989012	5336.021484	60798.480469	854.325134	549.109009	113.873222	41.507122	36.341862	125.446495	172.652359	110.003128	0.117761	99998.000000	4.185331	3.571091	0.350014	0.298637	3.727218	4.783893	2.931623	2.739659	2.056422	1.618123	1.560407	2.098459	2.237173	2.041405	0.000000	4.999991	199343.000000		1
13192.564453	6467.324707	3.657314	4.116791	7328.671875	87723.929688	1171.567871	753.449890	164.970779	86.119576	61.452747	224.570190	290.617706	143.076233	1.741269	99998.000000	4.120329	3.810725	0.563162	0.614559	3.865025	4.943118	3.068768	2.877054	2.217407	1.935102	1.788541	2.351352	2.463322	2.155567	0.240866	4.999991	199572.000000		1
28916.113281	11841.417969	3.099157	7.687761	21312.884766	99998.000000	3432.108643	2193.204346	479.857513	191.981247	150.434021	644.007996	839.578735	530.372253	3.647391	0.000000	4.461140	4.073404	0.491244	0.885800	4.328642	4.999991	3.535561	3.341079	2.681112	2.283259	2.177346	2.808891	2.924062	2.724581	0.561982	0.000000	199789.000000		1
10500.503906	2456.531006	4.163047	2.969640	1678.306274	25443.298828	293.735382	171.128998	55.476460	61.468166	16.168043	55.720074	66.941803	69.254608	0.306888	0.000000	4.021210	3.390322	0.619411	0.472704	3.224871	4.405573	2.467956	2.233324	1.744109	1.788650	1.208658	1.746012	1.825697	1.840449	0.000000	0.000000	200477.000000		1
11685.889648	3863.159912	3.126911	2.991227	3298.200439	37767.429688	534.544556	336.269379	52.534573	48.855675	18.709044	68.233887	103.166481	90.973373	0.846155	0.000000	4.067662	3.586943	0.495116	0.475849	3.518277	4.577117	2.727984	2.526687	1.720445	1.688915	1.272052	1.834000	2.013539	1.958914	0.000000	0.000000	201037.000000		1
32780.882812	13925.047852	2.349809	12.177685	32040.498047	99998.000000	5192.855469	3294.527832	641.861694	224.860062	204.778763	759.037598	1055.718018	526.400391	4.843879	0.000000	4.515621	4.143797	0.371033	1.085565	4.505699	4.999991	3.715406	3.517793	2.807441	2.351912	2.311285	2.880263	3.023548	2.721316	0.685193	0.000000	201084.000000		1
13887.291016	3557.098877	4.089037	2.664350	4771.052734	61126.750000	805.802551	485.272552	138.811417	46.928337	22.384859	124.829742	169.858505	116.318626	1.887637	0.000000	4.142618	3.551096	0.611621	0.425591	3.678614	4.786232	2.906229	2.685986	2.142425	1.671435	1.349954	2.096318	2.230087	2.065649	0.275918	0.000000	201601.000000		1
19110.367188	8805.073242	2.633513	6.608452	19822.238281	99998.000000	3199.323486	2038.049072	419.946625	185.116837	108.492096	515.804626	603.543152	416.292389	3.301396	0.000000	4.281269	3.944733	0.420535	0.820100	4.297153	4.999991	3.505058	3.309215	2.623194	2.267446	2.035398	2.712485	2.780708	2.619398	0.518698	0.000000	203504.000000		1
114.838432	19.550903	3.086823	0.881949	82.557854	2781.779053	0.555073	1.816322	34.408356	5.149844	0.000000	0.000000	6.802728	40.594337	7.920519	0.000000	2.060087	1.291167	0.489512	0.000000	1.916758	3.444323	0.000000	0.259193	1.536664	0.711794	0.000000	0.000000	0.832683	1.608465	0.898754	0.000000	203523.000000		0
27116.455078	6243.621094	2.849375	3.879343	9356.729492	99998.000000	1511.204712	960.467468	183.241928	82.416000	55.417870	212.596039	303.951782	224.064453	3.255156	0.000000	4.433233	3.795437	0.454750	0.588758	3.971124	4.999991	3.179323	2.982483	2.263025	1.916012	1.743650	2.327555	2.482805	2.350373	0.512572	0.000000	203838.000000		1
19567.009766	7573.927734	2.596508	2.676685	12364.404297	99998.000000	1970.706421	1267.034302	258.614655	133.939102	79.850334	313.412689	401.169739	302.533264	3.513668	0.000000	4.291524	3.879321	0.414390	0.427597	4.092173	4.999991	3.294622	3.102788	2.412653	2.126907	1.902277	2.496117	2.603328	2.480773	0.545761	0.000000	206911.000000		1
15579.504883	4066.461426	2.590341	2.991227	6087.195312	75334.546875	976.697144	623.180420	155.210739	82.718208	38.953789	177.478409	243.760300	142.610580	2.488930	0.000000	4.192554	3.609217	0.413357	0.475849	3.784417	4.876994	2.989760	2.794614	2.190922	1.917601	1.590550	2.249146	2.386963	2.154152	0.396013	0.000000	207319.000000		1
10900.886719	4240.442871	4.095205	5.097420	11061.000977	99998.000000	1835.737305	1133.588501	232.316544	74.873177	68.344902	235.967682	293.127869	199.613495	3.080043	99998.000000	4.037462	3.627411	0.612276	0.707350	4.043795	4.999991	3.263811	3.054456	2.366080	1.874326	1.834706	2.372853	2.467057	2.300190	0.488557	4.999991	208326.000000		1
17279.853516	4437.792969	3.688152	3.752910	6762.808594	74731.585938	1073.048584	695.605103	111.711517	58.609539	29.594641	160.801559	192.002823	106.589432	2.083802	99998.000000	4.237540	3.647167	0.566809	0.574368	3.830127	4.873504	3.030619	2.842363	2.048098	1.767968	1.471213	2.206290	2.283308	2.027714	0.318856	4.999991	208571.000000		1
36793.781250	13184.179688	3.830003	6.571447	25825.992188	99998.000000	4235.481445	2654.790771	486.345703	218.356461	139.526840	543.598389	711.723816	469.304962	4.667816	0.000000	4.565774	4.120053	0.583199	0.817661	4.412057	4.999991	3.626903	3.424030	2.686945	2.339166	2.144658	2.735278	2.852312	2.671455	0.669114	0.000000	208633.000000		1
17594.382812	2045.561035	3.867008	3.503127	5484.707031	60847.414062	861.106262	559.205200	129.495438	95.077835	27.143068	129.748306	172.340912	87.596680	0.957938	0.000000	4.245374	3.310812	0.587375	0.544456	3.739153	4.784242	2.935057	2.747571	2.112254	1.978079	1.433659	2.113102	2.236388	1.942488	0.000000	0.000000	210597.000000		1
24022.644531	10303.360352	3.484625	7.354717	25452.226562	99998.000000	4117.926270	2619.882812	499.399170	212.642288	141.025543	571.712830	816.660339	439.701050	4.423804	0.000000	4.380621	4.012979	0.542156	0.866566	4.405726	4.999991	3.614679	3.418282	2.698448	2.327650	2.149298	2.757178	2.912041	2.643157	0.645796	0.000000	211046.000000		1
19598.806641	7892.375977	4.230890	6.047212	18201.371094	99998.000000	2841.989014	1868.939941	424.266937	193.424423	123.842949	534.868347	713.231750	376.530670	4.153279	99998.000000	4.292230	3.897208	0.626432	0.781555	4.260104	4.999991	3.453622	3.271595	2.627639	2.286511	2.092871	2.728247	2.853231	2.575800	0.618391	4.999991	211297.000000		1
28126.232422	12067.274414	2.775365	3.018980	11715.092773	99998.000000	1922.822144	1199.272217	265.966309	159.358368	83.190018	288.163055	401.151245	256.153839	3.688967	0.000000	4.449111	4.081609	0.443320	0.479860	4.068746	4.999991	3.283939	3.078918	2.424827	2.202375	1.920071	2.459638	2.603308	2.408501	0.566905	0.000000	211866.000000		1
10540.092773	5268.690918	3.657314	3.959521	4511.519043	54505.574219	728.342102	461.049774	113.019028	82.675034	43.243267	140.032578	168.708267	140.587646	1.237776	99998.000000	4.022844	3.721703	0.563162	0.597643	3.654323	4.736441	2.862335	2.663748	2.053152	1.917374	1.635918	2.146229	2.227136	2.147947	0.092642	4.999991	213531.000000		1
106.506172	15.178163	2.726025	1.409269	192.335876	2231.630859	0.000000	13.667130	8.363099	15.261423	2.732193	0.000000	20.488359	26.668173	1.928081	20981.396484	2.027375	1.181219	0.435530	0.148994	2.284060	3.348622	0.000000	1.135677	0.922367	1.183595	0.436511	0.000000	1.311507	1.425993	0.285125	4.321835	213547.000000		0
34570.976562	10249.169922	2.050686	9.726112	31993.431641	99998.000000	5191.122559	3286.269531	702.762451	294.111572	213.999130	951.506104	1334.833374	621.512146	5.357969	99998.000000	4.538712	4.010689	0.311899	0.987939	4.505061	4.999991	3.715261	3.516703	2.846808	2.468512	2.330412	2.978412	3.125427	2.793450	0.729000	4.999991	213581.000000		1
19809.964844	12787.950195	3.558635	6.321664	19811.812500	99998.000000	3206.462402	2034.151245	408.620056	212.818069	117.789566	532.271790	710.666077	351.490723	5.045638	99998.000000	4.296884	4.106801	0.551283	0.800831	4.296924	4.999991	3.506026	3.308383	2.611320	2.328008	2.071107	2.726133	2.851665	2.545914	0.702916	4.999991	214222.000000		1
102.716255	11.906315	0.000000	0.289871	0.000000	2040.849121	2.692104	0.000000	35.025105	4.153796	3.006645	1.813238	15.088734	52.707264	3.211787	0.000000	2.011639	1.075777	0.000000	0.000000	0.000000	3.309811	0.430092	0.000000	1.544379	0.618445	0.478082	0.258455	1.178653	1.721870	0.506747	0.000000	214372.000000		0
12563.454102	5750.975586	2.590341	3.422950	8114.457520	95236.281250	1327.102417	834.857483	147.482895	80.618179	52.728848	207.381424	287.672729	231.653534	1.173204	0.000000	4.099109	3.759742	0.413357	0.534401	3.909260	4.978802	3.122905	2.921612	2.168742	1.906433	1.722048	2.316770	2.458899	2.364839	0.069374	0.000000	214388.000000		1
14506.677734	3184.922363	3.404448	5.248523	2886.410400	35447.531250	467.146332	293.867981	63.845726	18.076876	30.562935	78.172775	137.294220	92.068108	0.160751	0.000000	4.161568	3.503099	0.532047	0.720037	3.460358	4.549586	2.669453	2.468152	1.805132	1.257123	1.485195	1.893056	2.137652	1.964109	0.000000	0.000000	214678.000000		1
17354.890625	4643.996582	2.602675	2.331306	7116.467285	79430.414062	1133.792114	731.296326	145.052902	69.430382	42.842384	150.699234	228.079483	141.512772	1.985865	99998.000000	4.239422	3.666892	0.415420	0.367599	3.852264	4.899987	3.054533	2.864093	2.161526	1.841550	1.631874	2.178111	2.358086	2.150796	0.297950	4.999991	215202.000000		1
17588.080078	7912.164551	3.250261	6.253822	14174.904297	99998.000000	2301.385010	1452.755493	283.728638	134.540436	91.651802	387.197327	496.401764	231.810806	3.772556	0.000000	4.245218	3.898295	0.511918	0.796146	4.151520	4.999991	3.361989	3.162193	2.452903	2.128853	1.962141	2.587932	2.695833	2.365134	0.576636	0.000000	215533.000000		1
34404.648438	10158.692383	2.466991	3.293433	14713.735352	99998.000000	2369.070068	1514.331543	287.694336	129.751389	79.304512	375.244751	506.883392	275.858948	3.515822	0.000000	4.536617	4.006838	0.392168	0.517649	4.167723	4.999991	3.374578	3.180221	2.458931	2.113112	1.899298	2.574315	2.704908	2.440687	0.546027	0.000000	215690.000000		1
15858.394531	2563.447266	2.763030	5.711084	9348.123047	99998.000000	1558.783691	961.232178	146.724289	91.244743	59.627174	196.045609	252.237488	136.421524	0.722168	0.000000	4.200259	3.408824	0.441386	0.756719	3.970724	4.999991	3.192786	2.982828	2.166502	1.960208	1.775444	2.292357	2.401810	2.134883	0.000000	0.000000	218641.000000		1
21420.296875	10119.886719	2.929552	5.445883	9969.215820	99998.000000	1613.125366	1022.567749	257.865326	96.653625	95.962868	316.878815	424.285461	275.408722	2.326581	99998.000000	4.330825	4.005176	0.466801	0.736068	3.998661	4.999991	3.207668	3.009692	2.411393	1.985218	1.982103	2.500893	2.627658	2.439978	0.366718	4.999991	220448.000000		1
13299.903320	3053.647705	4.015028	5.362622	5971.086426	70917.421875	961.926025	611.110657	142.126434	80.716866	42.293476	140.159012	175.458572	107.452873	1.217783	0.000000	4.123848	3.484819	0.603689	0.729377	3.776053	4.850753	2.983142	2.786120	2.152675	1.906964	1.626273	2.146621	2.244174	2.031218	0.085570	0.000000	221002.000000		1
16651.460938	5918.274414	4.002693	4.789046	5222.588867	60767.250000	850.889893	532.845398	109.377129	39.650711	35.925556	145.515457	196.017853	91.216995	0.189510	99998.000000	4.221452	3.772195	0.602352	0.680249	3.717886	4.783669	2.929873	2.726601	2.038927	1.598251	1.555403	2.162909	2.292296	1.960076	0.000000	4.999991	222421.000000		1
33132.570312	17863.974609	2.584173	8.215080	26433.253906	99998.000000	4256.860840	2718.556152	537.600525	236.350067	151.010681	598.985413	836.279114	414.090607	3.013044	0.000000	4.520255	4.251978	0.412322	0.914612	4.422151	4.999991	3.629089	3.434338	2.730460	2.373556	2.179008	2.777416	2.922351	2.617095	0.479005	0.000000	222592.000000		1
22319.484375	7577.890137	6.025626	4.995657	8438.750000	99099.703125	1399.187866	860.973694	158.205048	91.543869	54.862797	198.518768	301.558807	183.534882	2.133068	99998.000000	4.348684	3.879548	0.780002	0.698593	3.926278	4.996072	3.145876	2.934990	2.199220	1.961629	1.739278	2.297801	2.479372	2.263719	0.329005	4.999991	223989.000000		1
12745.832031	6657.119629	3.718989	4.668780	8488.830078	99998.000000	1395.388672	870.342102	181.021637	81.460045	54.847378	237.040833	315.697754	221.532715	2.251945	99998.000000	4.105368	3.823286	0.570425	0.669203	3.928848	4.999991	3.144695	2.939690	2.257730	1.910945	1.739156	2.374823	2.499271	2.345438	0.352558	4.999991	224116.000000		1
26567.365234	5837.995605	2.676685	4.711953	7806.919434	97006.632812	1248.106201	797.806396	180.090347	77.152061	54.989231	224.946411	314.180542	109.044083	1.062525	0.000000	4.424348	3.766264	0.427597	0.673201	3.892480	4.986802	3.096251	2.901897	2.255491	1.887348	1.740278	2.352079	2.497179	2.037602	0.026339	0.000000	224171.000000		1
103.163399	5.572316	1.387682	1.045387	92.913048	3515.360352	0.000000	0.425556	0.000000	0.000000	0.000000	0.000000	0.000000	0.000000	0.339359	38342.640625	2.013526	0.746036	0.142290	0.019277	1.968077	3.545970	0.000000	0.000000	0.000000	0.000000	0.000000	0.000000	0.000000	0.000000	0.000000	4.583682	224191.000000		0
32353.353516	13245.354492	2.701355	8.107149	18432.750000	99998.000000	2970.087646	1897.893188	390.250214	159.364532	122.492271	485.180023	655.923584	390.564758	3.695644	99998.000000	4.509919	4.122064	0.431582	0.908868	4.265590	4.999991	3.472769	3.278272	2.591343	2.202392	2.088109	2.685903	2.816853	2.591693	0.567690	4.999991	225183.000000		1
16319.478516	4817.555664	3.755994	3.614142	9328.689453	95971.843750	1480.259399	957.426880	164.967682	77.287743	43.767506	188.820404	245.178818	131.968597	4.263542	0.000000	4.212706	3.682827	0.574725	0.558005	3.969821	4.982144	3.170338	2.981106	2.217399	1.888111	1.641152	2.276049	2.389483	2.120471	0.629771	0.000000	226811.000000		1
19533.085938	5427.916992	1.989012	3.382861	8110.004883	91411.007812	1371.474365	834.169861	217.730453	132.403412	42.709782	219.164398	294.737579	173.990707	4.929988	0.000000	4.290771	3.734633	0.298637	0.529284	3.909021	4.960999	3.137188	2.921254	2.337919	2.121899	1.630527	2.340770	2.469435	2.240526	0.692846	0.000000	227128.000000		1
29928.724609	27076.984375	2.818537	21.987057	62929.632812	99998.000000	10210.240234	6476.739258	1295.999756	493.607880	326.894806	1528.945435	2078.156250	999.458252	7.203437	99998.000000	4.476088	4.432600	0.450024	1.342167	4.798855	4.999991	4.009036	3.811356	3.112605	2.693382	2.514408	3.184392	3.317678	2.999765	0.857540	4.999991	227557.000000		1
19599.957031	2373.017090	2.112361	4.326486	6149.092285	77875.382812	1003.756958	631.503418	129.702057	72.862579	35.123783	162.004211	234.111282	118.415565	0.772945	0.000000	4.292255	3.375301	0.324768	0.636135	3.788811	4.891400	3.001629	2.800376	2.112947	1.862504	1.545601	2.209526	2.369422	2.073409	0.000000	0.000000	228488.000000		1
29125.449219	6449.041504	3.114576	2.491661	11928.999023	99998.000000	1910.351440	1225.835449	247.920258	123.568497	61.677860	262.117798	400.543732	170.120621	3.939231	99998.000000	4.464272	3.809495	0.493399	0.396489	4.076604	4.999991	3.281113	3.088432	2.394312	2.091908	1.790129	2.418497	2.602650	2.230757	0.595411	4.999991	228533.000000		1
123.025757	8.113317	1.350678	1.689889	0.000000	1833.344360	0.000000	0.000000	0.678423	0.000000	5.526060	0.000000	0.000000	25.258904	12.280580	0.000000	2.089996	0.909198	0.130552	0.227858	0.000000	3.263244	0.000000	0.000000	0.000000	0.000000	0.742416	0.000000	0.000000	1.402414	1.089219	0.000000	228557.000000		0
17735.292969	3557.490479	3.364359	3.157748	5727.841309	68197.906250	921.390320	587.439880	100.606979	40.301380	37.390331	137.448410	191.860977	112.106239	3.588558	0.000000	4.248838	3.551144	0.526902	0.499378	3.757991	4.833771	2.964444	2.768963	2.002628	1.605320	1.572759	2.138140	2.282987	2.049630	0.554920	0.000000	228733.000000		1
28200.126953	12671.510742	3.722073	5.976286	19013.126953	99998.000000	3066.987793	1954.686401	389.766083	142.891205	90.757515	393.885956	618.419128	332.997528	4.904886	99998.000000	4.450251	4.102829	0.570785	0.776431	4.279054	4.999991	3.486712	3.291077	2.590804	2.155005	1.957883	2.595371	2.791283	2.522441	0.690629	4.999991	229404.000000		1
19445.833984	6847.053223	4.144545	2.627345	5989.252930	73485.937500	941.665894	614.783386	148.836655	47.625259	40.137943	151.886475	203.986237	101.763382	3.443552	0.000000	4.288826	3.835504	0.617477	0.419517	3.777373	4.866204	2.973897	2.788722	2.172710	1.677837	1.603555	2.181519	2.309601	2.007591	0.537007	0.000000	229789.000000		1
9482.918945	5332.965332	3.635728	3.617226	7158.767090	82607.210938	1140.270996	734.833374	139.940063	85.866707	33.184113	161.745178	245.114059	173.833435	1.244744	0.000000	3.976942	3.726969	0.560591	0.558376	3.854838	4.917018	3.057008	2.866189	2.145942	1.933825	1.520930	2.208831	2.389368	2.240133	0.095080	0.000000	230463.000000		1
15775.296875	3685.968262	3.466122	4.193885	12561.131836	99998.000000	2075.541260	1292.111206	278.985840	99.123695	71.450226	304.445190	416.508270	173.478806	3.736010	99998.000000	4.197978	3.566552	0.539844	0.622617	4.099029	4.999991	3.317131	3.111300	2.445582	1.996177	1.854004	2.483509	2.619624	2.239246	0.572408	4.999991	232150.000000		1
39926.140625	4947.707520	2.152450	3.318103	1843.927734	34925.375000	205.410919	184.000519	88.894936	85.296211	21.021847	55.047821	63.447926	42.697445	2.621537	99998.000000	4.601257	3.694404	0.332933	0.520890	3.265744	4.543141	2.312624	2.264819	1.948877	1.930930	1.322671	1.740740	1.802417	1.630402	0.418556	4.999991	232200.000000		1
18436.044922	4381.280273	2.544085	3.811501	8726.974609	98519.257812	1393.285645	889.751160	191.139374	109.574486	55.772499	232.628006	311.377441	207.831650	4.040574	0.000000	4.265668	3.641601	0.405532	0.581096	3.940864	4.993521	3.144040	2.949269	2.281350	2.039709	1.746420	2.366662	2.493287	2.317712	0.606443	0.000000	233223.000000		1
12308.357422	6803.474121	4.736623	4.443667	10332.486328	99998.000000	1641.875000	1059.341309	202.373444	100.508301	55.328442	273.749664	397.481598	156.222198	2.040141	0.000000	4.090200	3.832731	0.675469	0.647742	4.014205	4.999991	3.215340	3.025036	2.306154	2.002202	1.742948	2.437354	2.599317	2.193743	0.309660	0.000000	233944.000000		1
9135.723633	5348.460938	2.140115	5.334868	8834.556641	93397.257812	1388.018555	908.910400	179.926910	58.199402	49.654362	198.207306	318.463867	189.097946	1.805835	0.000000	3.960743	3.728229	0.330437	0.727124	3.946185	4.970334	3.142395	2.958521	2.255096	1.764919	1.695957	2.297120	2.503060	2.276687	0.256678	0.000000	233992.000000		1
38764.468750	20200.148438	2.309720	12.273280	37403.605469	99998.000000	6119.451172	3848.607666	695.839478	285.634399	219.833572	840.806030	1075.503174	581.864502	6.637438	0.000000	4.588434	4.305355	0.363559	1.088961	4.572914	4.999991	3.786712	3.585304	2.842509	2.455811	2.342094	2.924696	3.031612	2.764822	0.822001	0.000000	234303.000000		1
42226.980469	47537.640625	2.217208	29.079657	82231.203125	99998.000000	13400.202148	8610.283203	1984.503052	655.979065	560.577454	2481.287109	3268.590332	1526.907104	8.027005	0.000000	4.625590	4.677038	0.345806	1.463589	4.915037	4.999991	4.127111	3.935017	3.297652	2.816890	2.748636	3.394677	3.514360	3.183813	0.904554	0.000000	234441.000000		0
32734.300781	7891.423340	4.998741	4.446751	11086.768555	99998.000000	1783.801025	1137.005371	210.397324	107.570061	78.931374	242.788925	325.602722	230.885681	3.041855	0.000000	4.515003	3.897155	0.698861	0.648043	4.044805	4.999991	3.251346	3.055763	2.323040	2.031691	1.897250	2.385229	2.512688	2.363397	0.483139	0.000000	235146.000000		1
14952.768555	3334.002686	1.868746	4.144545	4982.332031	59111.906250	767.786194	512.023987	129.615707	53.250000	39.857323	93.036400	144.386810	60.098984	1.003011	0.000000	4.174722	3.522966	0.271550	0.617477	3.697433	4.771675	2.885240	2.709290	2.112658	1.726320	1.600508	1.968653	2.159528	1.778867	0.001306	0.000000	235341.000000		1
18850.535156	2467.758789	3.000478	2.923384	5749.754395	67267.453125	940.962769	589.416565	113.379822	72.159485	24.117920	116.556076	160.483932	81.327438	2.575492	0.000000	4.275324	3.392303	0.477190	0.465886	3.759649	4.827805	2.973572	2.770422	2.054536	1.858293	1.382340	2.066535	2.205431	1.910237	0.410860	0.000000	235414.000000		1
28612.310547	9066.962891	2.047602	3.527797	10770.382812	99998.000000	1700.404419	1105.807129	229.266724	125.653099	73.346725	172.492004	217.826050	159.558807	3.094486	99998.000000	4.456553	3.957462	0.311246	0.547504	4.032231	4.999991	3.230552	3.043679	2.360341	2.099173	1.865381	2.236769	2.338110	2.202921	0.490589	4.999991	235968.000000		1
32788.328125	10080.966797	2.911049	4.607106	12052.459961	99998.000000	1979.044800	1239.289795	254.911102	145.089905	72.418518	323.900513	449.112640	268.334625	2.247218	0.000000	4.515719	4.003502	0.464050	0.663428	4.081076	4.999991	3.296456	3.093173	2.406389	2.161637	1.859850	2.510412	2.652355	2.428677	0.351645	0.000000	236182.000000		1
19442.763672	7344.636230	2.608843	4.434416	7304.257812	93321.593750	1227.176880	750.760864	213.564331	91.207741	47.918217	210.955490	291.743286	184.364410	1.807678	99998.000000	4.288758	3.865970	0.416448	0.646836	3.863576	4.969982	3.088907	2.875502	2.329529	1.960032	1.680501	2.324191	2.465001	2.265677	0.257121	4.999991	238925.000000		1
13681.984375	4831.327637	4.030447	5.029578	8881.235352	94975.757812	1463.329590	911.815308	195.888336	86.295341	37.442757	201.038177	262.438507	160.995834	3.696356	99998.000000	4.136149	3.684067	0.605353	0.701532	3.948473	4.977613	3.165342	2.959907	2.292009	1.935987	1.573368	2.303278	2.419028	2.206815	0.567774	4.999991	239351.000000		1
22559.566406	3575.237305	2.103110	2.867877	5937.828613	73947.859375	848.577087	609.100098	170.376572	64.225029	45.796604	147.914612	207.612717	125.141205	1.904616	0.000000	4.353331	3.553305	0.322862	0.457561	3.773628	4.868926	2.928691	2.784689	2.231410	1.807704	1.660833	2.170011	2.317254	2.097400	0.279807	0.000000	239675.000000		1
132.930725	12.988708	1.418520	1.717642	142.644501	3693.045410	0.018502	11.271065	5.939281	32.792477	4.052033	0.000000	8.955177	11.320405	3.401937	90426.382812	2.123625	1.113566	0.151835	0.234933	2.154255	3.567385	0.000000	1.051965	0.773734	1.515774	0.607673	0.000000	0.952074	1.053862	0.531726	4.956295	239690.000000		0
16596.632812	8975.021484	1.930420	3.472290	6390.635254	75785.375000	1005.175476	655.800232	149.737106	61.403404	42.879387	174.558121	227.391815	108.976242	2.429036	0.000000	4.220020	3.953036	0.285652	0.540616	3.805544	4.879585	3.002242	2.816772	2.175329	1.788192	1.632249	2.241940	2.356775	2.037332	0.385434	0.000000	239783.000000		1
15847.537109	6373.520508	4.921647	2.466991	6472.616699	78590.023438	1102.038818	662.091064	128.468552	66.321968	30.788048	125.289223	172.747955	105.809242	1.685378	0.000000	4.199962	3.804379	0.692110	0.392168	3.811080	4.895368	3.042197	2.820918	2.108797	1.821657	1.488382	2.097914	2.237413	2.024523	0.226697	0.000000	240253.000000		1
14067.831055	5585.532715	3.922516	4.810632	6786.861816	84311.101562	1117.605469	696.314392	158.152618	56.432419	43.600983	180.392548	279.195526	117.724808	0.255104	0.000000	4.148227	3.747065	0.593565	0.682202	3.831669	4.925885	3.048289	2.842805	2.199076	1.751529	1.639496	2.256219	2.445909	2.070868	0.000000	0.000000	242141.000000		1
14731.732422	3250.797119	2.867877	3.675817	4847.582031	55550.992188	776.707458	497.885040	100.634727	59.334217	35.543171	109.623825	127.888817	76.526062	1.157416	99998.000000	4.168254	3.511990	0.457561	0.565354	3.685525	4.744692	2.890257	2.697129	2.002748	1.773305	1.550756	2.039905	2.106833	1.883809	0.063490	4.999991	244208.000000		1
13524.541016	6471.657715	3.185502	4.409747	6388.547852	77153.007812	1055.637817	654.449524	110.949837	64.369965	37.908401	161.180862	216.293442	133.606064	1.452015	99998.000000	4.131123	3.811016	0.503178	0.644414	3.805402	4.887353	3.023515	2.815876	2.045127	1.808683	1.578735	2.207314	2.335043	2.125826	0.161971	4.999991	245633.000000		1
12404.909180	3921.165039	2.553336	1.961258	4368.300781	61576.859375	679.384644	446.605560	126.303772	69.818932	30.698620	149.820358	212.901321	109.201355	1.491172	0.000000	4.093594	3.593415	0.407108	0.292535	3.640312	4.789418	2.832116	2.649924	2.101416	1.843973	1.487119	2.175571	2.328178	2.038228	0.173528	0.000000	247010.000000		1
15298.363281	2969.258057	3.278014	2.491661	5156.060547	58320.039062	846.865601	529.505676	107.992531	50.274193	26.600330	113.691277	141.932159	83.359627	0.022112	99998.000000	4.184645	3.472648	0.515611	0.396489	3.712318	4.765818	2.927814	2.723871	2.033394	1.701345	1.424887	2.055727	2.152081	1.920956	0.000000	4.999991	247238.000000		1
18447.822266	2715.269043	2.078440	2.325139	6392.414551	74215.492188	1056.729370	656.713013	141.740967	66.355888	33.831699	146.462173	194.466736	84.688721	1.427541	0.000000	4.265945	3.433813	0.317737	0.366449	3.805665	4.870494	3.023964	2.817376	2.151495	1.821880	1.529324	2.165725	2.288845	1.927826	0.154589	0.000000	247396.000000		1
110.255997	12.276364	0.974461	3.244093	45.642418	4510.732910	0.000000	1.649800	0.000000	5.322533	6.870570	0.000000	2.917217	12.168433	2.895323	99998.000000	2.042402	1.089070	0.000000	0.511093	1.659369	3.654247	0.000000	0.217431	0.000000	0.726118	0.836993	0.000000	0.464969	1.085235	0.461697	4.999991	247410.000000		0
33296.312500	18869.742188	2.204873	12.723506	34120.722656	99998.000000	5417.647949	3507.629395	743.495605	308.602081	254.982025	909.277405	1159.911377	680.658264	5.888435	0.000000	4.522396	4.275766	0.343384	1.104607	4.533018	4.999991	3.733811	3.545014	2.871279	2.489399	2.406510	2.958696	3.064425	2.832929	0.770000	0.000000	248466.000000		1
16161.619141	3672.711182	2.787700	3.046734	4551.567383	55496.910156	720.901001	464.966125	112.550301	63.133385	39.407097	137.614929	179.859070	81.327438	0.923503	0.000000	4.208485	3.564987	0.445246	0.483835	3.658161	4.744269	2.857876	2.667421	2.051347	1.800259	1.595574	2.138665	2.254932	1.910237	0.000000	0.000000	249174.000000		1
16920.820312	3568.767578	0.592078	2.929552	6814.140625	75138.109375	1111.502808	699.089722	129.159317	75.193886	24.346117	151.328308	172.177475	109.003998	1.270855	0.000000	4.228421	3.552518	0.000000	0.466801	3.833411	4.875860	3.045911	2.844533	2.111126	1.876183	1.386430	2.179920	2.235976	2.037442	0.104096	0.000000	249263.000000		1
27222.039062	8945.398438	3.009729	6.229152	15674.175781	99998.000000	2512.010498	1603.803223	292.498779	127.043869	79.110237	319.099121	473.199707	320.255524	3.807120	99998.000000	4.434921	3.951600	0.478527	0.794429	4.195185	4.999991	3.400022	3.205151	2.466124	2.103954	1.898233	2.503926	2.675045	2.505497	0.580597	4.999991	250783.000000		1
11390.174805	6779.377441	3.274930	4.172298	8967.675781	94190.226562	1453.800903	919.857666	150.807159	83.982544	57.012161	180.084183	239.057602	106.351982	1.201326	0.000000	4.056530	3.831190	0.515202	0.620375	3.952680	4.974006	3.162505	2.963721	2.178422	1.924189	1.755967	2.255476	2.378503	2.026746	0.079661	0.000000	251459.000000		1
26475.902344	34725.902344	2.911049	13.364923	40364.570312	99998.000000	6566.087891	4155.782227	831.730591	402.360077	223.663574	1087.634644	1429.390015	769.099854	5.512173	99998.000000	4.422851	4.540654	0.464050	1.125966	4.606000	4.999991	3.817307	3.618653	2.919983	2.604615	2.349595	3.036483	3.155151	2.885983	0.741323	4.999991	251576.000000		1
16422.056641	3612.322510	4.588603	3.194753	7336.227051	80901.500000	1169.699097	752.648132	153.039780	81.293518	23.636858	142.339218	190.134079	60.953178	2.484413	0.000000	4.215427	3.557786	0.661681	0.504437	3.865473	4.907957	3.068074	2.876592	2.184804	1.910056	1.373590	2.153325	2.279060	1.784996	0.395224	0.000000	252680.000000		1
28591.226562	10617.405273	1.618963	6.025626	17579.771484	99998.000000	2846.984619	1806.583618	325.439270	176.155487	93.008644	391.989441	489.235138	272.972565	2.149088	0.000000	4.456233	4.026019	0.209237	0.780002	4.245013	4.999991	3.454385	3.256858	2.512470	2.245896	1.968523	2.593274	2.689518	2.436119	0.332254	0.000000	253114.000000		1
25434.396484	7356.308105	3.712821	5.304030	6969.215820	88571.023438	1133.847534	714.514587	161.674255	56.537266	53.179073	183.026062	222.747696	162.812149	2.332219	99998.000000	4.405421	3.866660	0.569704	0.724606	3.843184	4.947292	3.054555	2.854011	2.208641	1.752335	1.725741	2.262513	2.347813	2.211687	0.367769	4.999991	253508.000000		1
34061.847656	19008.257812	4.064368	12.375044	34787.976562	99998.000000	5398.451660	3580.834473	892.174988	409.643860	310.877869	1064.247559	1387.898315	738.925476	5.551529	0.000000	4.532268	4.278942	0.608993	1.092547	4.541429	4.999991	3.732269	3.553984	2.950450	2.612406	2.492590	3.027043	3.142358	2.868601	0.744413	0.000000	253798.000000		1
13799.807617	5955.390137	2.667434	4.835302	7933.855469	92333.632812	1290.085205	813.428589	196.952225	81.139336	40.566582	221.048569	320.289429	106.549339	0.839579	0.000000	4.139873	3.774910	0.426094	0.684424	3.899484	4.965360	3.110618	2.910319	2.294361	1.909231	1.608168	2.344488	2.505543	2.027551	0.000000	0.000000	254075.000000		1
16058.779297	3601.535400	3.046734	3.052901	4799.512695	63282.234375	737.318848	493.462952	142.027756	90.760597	43.674992	147.538391	201.772110	136.510941	0.433191	0.000000	4.205712	3.556488	0.483835	0.484713	3.681197	4.801282	2.867655	2.693254	2.152373	1.957897	1.640233	2.168905	2.304861	2.135167	0.000000	0.000000	254845.000000		1
105.624222	8.511119	3.540132	0.209694	113.737534	4691.967285	0.000000	7.049427	17.016071	0.000000	1.554204	0.000000	0.000000	1.430855	0.831227	55703.886719	2.023763	0.929987	0.549019	0.000000	2.055904	3.671355	0.000000	0.848154	1.230859	0.000000	0.191508	0.000000	0.000000	0.155596	0.000000	4.745885	254866.000000		0
38239.898438	5817.186523	2.658183	5.489055	15936.844727	99998.000000	2646.643555	1634.585083	326.685120	127.617447	87.975983	407.506836	546.503235	307.140381	3.550906	0.000000	4.582517	3.764713	0.424585	0.739498	4.202402	4.999991	3.422695	3.213408	2.514129	2.105910	1.944364	2.610135	2.737593	2.487337	0.550339	0.000000	255877.000000		1
22006.152344	3256.428223	1.680638	3.490792	7256.814453	87221.835938	1103.873657	744.056824	166.891937	69.899109	57.884861	196.252213	238.388428	110.915916	1.470079	0.000000	4.342544	3.512742	0.225474	0.542924	3.860746	4.940625	3.042919	2.871606	2.222435	1.844472	1.762565	2.292814	2.377285	2.044994	0.167341	0.000000	255917.000000		1
17731.089844	1549.208618	2.750695	3.222507	4776.353516	58173.394531	769.414429	489.395508	107.508385	48.402363	21.956221	119.991356	168.304291	104.847115	1.159692	0.000000	4.248735	3.190110	0.439442	0.508194	3.679096	4.764724	2.886160	2.689660	2.031442	1.684867	1.341558	2.079150	2.226095	2.020556	0.064343	0.000000	256483.000000		1
12600.378906	8258.418945	3.675817	7.607584	13330.761719	99998.000000	2240.823486	1370.953125	250.778885	119.300598	56.139465	258.577667	340.632874	200.921005	2.432325	99998.000000	4.100384	3.916897	0.565354	0.881247	4.124855	4.999991	3.350408	3.137022	2.399291	2.076643	1.749268	2.412591	2.532287	2.303025	0.386022	4.999991	256710.000000		1
16911.785156	7426.503418	4.684199	4.280230	11522.645508	99998.000000	1896.317383	1181.941528	265.435883	108.732628	68.277061	260.255219	336.383484	245.644455	3.806458	0.000000	4.228189	3.870784	0.670635	0.631467	4.061552	4.999991	3.277911	3.072596	2.423960	2.036360	1.834275	2.415400	2.526835	2.390307	0.580521	0.000000	257872.000000		1
26189.625000	5158.317871	4.736623	4.132210	12814.682617	99998.000000	1997.023071	1316.004028	258.990875	130.207779	73.698273	281.369568	326.157806	223.133163	3.874611	0.000000	4.418129	3.712508	0.675469	0.616182	4.107708	4.999991	3.300383	3.119257	2.413285	2.114637	1.867457	2.449277	2.513428	2.348564	0.588228	0.000000	259147.000000		1
12853.245117	3804.735352	3.885511	3.422950	3901.321045	48875.347656	641.867859	401.595306	97.325882	61.594597	24.799427	119.827919	181.413269	79.174995	0.922258	0.000000	4.109013	3.580324	0.589448	0.534401	3.591212	4.689090	2.807446	2.603789	1.988228	1.789543	1.394442	2.078558	2.258669	1.898588	0.000000	0.000000	259467.000000		1
12599.005859	3755.913574	2.624262	3.355108	3600.332764	49008.812500	575.521240	370.196655	75.841469	62.121918	28.527668	109.481979	146.459091	62.649235	1.628937	99998.000000	4.100336	3.574716	0.419007	0.525706	3.556343	4.690274	2.760061	2.568433	1.879907	1.793245	1.455266	2.039343	2.165716	1.796916	0.211904	4.999991	260576.000000		1
30771.849609	10832.786133	2.596508	10.065323	29235.410156	99998.000000	4665.113770	3005.461182	608.353821	219.216827	168.134689	692.262329	940.928894	666.664246	4.827844	99998.000000	4.488153	4.034740	0.414390	1.002828	4.465909	4.999991	3.668862	3.477911	2.784156	2.340874	2.225657	2.840271	2.973557	2.823907	0.683753	4.999991	260631.000000		1
54699.171875	52334.828125	2.593424	28.836040	71644.554688	99998.000000	11446.295898	7375.945312	2442.586182	937.379517	835.572937	3818.174316	5071.270020	2661.954102	6.866265	0.000000	4.737981	4.718791	0.413874	1.459936	4.855183	4.999991	4.058665	3.867818	3.387850	2.971915	2.921984	3.581856	3.705117	3.425200	0.836721	0.000000	260860.000000		0
119.439369	2.201789	2.010598	1.770066	119.353027	6703.989258	4.456003	14.092686	34.325096	38.852024	3.956437	4.678032	9.562674	17.854847	1.276912	0.000000	2.077147	0.342776	0.303325	0.247989	2.076833	3.826333	0.648945	1.148994	1.535612	1.589414	0.597304	0.670063	0.980579	1.251756	0.106161	0.000000	260917.000000		0
18803.736328	4537.110840	3.108409	4.520761	12256.495117	99998.000000	1949.712280	1257.440674	222.245056	63.916653	67.783661	237.830261	310.245697	211.738754	3.376008	0.000000	4.274244	3.656779	0.492538	0.655212	4.088367	4.999991	3.289971	3.099488	2.346832	1.805614	1.831125	2.376267	2.491706	2.325800	0.528403	0.000000	263584.000000		1
34993.953125	16130.791016	2.621178	7.357800	22068.091797	99998.000000	3492.639404	2267.809326	443.546478	213.551987	121.530144	592.620605	781.925110	471.229187	5.088417	0.000000	4.543993	4.207655	0.418496	0.866748	4.343765	4.999991	3.543154	3.355607	2.646939	2.329504	2.084684	2.772777	2.893165	2.673232	0.706583	0.000000	263836.000000		1
12134.308594	4497.432617	1.085476	4.323402	8887.547852	94695.179688	1431.798462	913.360229	160.681290	47.557419	40.770111	185.443710	207.143982	110.909744	3.434720	99998.000000	4.084015	3.652965	0.035620	0.635826	3.948782	4.976328	3.155882	2.960642	2.205965	1.677218	1.610342	2.268212	2.316272	2.044970	0.535891	4.999991	263987.000000		1
24868.015625	6451.526855	3.897846	3.792999	10829.578125	99998.000000	1726.335571	1112.893555	198.481766	47.717773	44.914654	195.373352	244.845779	151.060028	3.614855	99998.000000	4.395641	3.809663	0.590825	0.578983	4.034612	4.999991	3.237125	3.046454	2.297721	1.678680	1.652388	2.290865	2.388893	2.179150	0.558091	4.999991	264406.000000		1
114.141502	12.251694	0.000000	0.000000	62.340862	2261.647949	0.000000	1.329091	7.326963	10.241096	10.700574	0.000000	0.000000	33.458565	6.347320	0.000000	2.057444	1.088196	0.000000	0.000000	1.794773	3.354425	0.000000	0.123555	0.864924	1.010346	1.029407	0.000000	0.000000	1.524507	0.802590	0.000000	264422.000000		0
13299.378906	1682.759277	3.096074	6.284659	3574.312256	45327.359375	585.836365	367.069763	60.395023	105.772240	19.868528	84.660965	119.479462	92.598511	0.268938	99998.000000	4.123831	3.226022	0.490811	0.798282	3.553192	4.656361	2.767776	2.564749	1.781001	2.024372	1.298166	1.927683	2.077293	1.966604	0.000000	4.999991	264700.000000		1
23452.574219	16210.508789	2.510163	15.141157	36235.023438	99998.000000	5877.134277	3729.667969	636.773560	242.844421	185.712006	782.911926	998.937073	571.170105	3.554883	0.000000	4.370191	4.209796	0.399702	1.180159	4.559129	4.999991	3.769166	3.571670	2.803985	2.385328	2.268840	2.893713	2.999538	2.756765	0.550825	0.000000	264906.000000		1
12727.188477	3173.167236	3.003561	4.070535	3267.498779	40462.011719	537.538818	334.641174	100.486710	70.855064	26.131601	93.989273	116.651672	60.943928	1.253183	0.000000	4.104733	3.501493	0.477637	0.609652	3.514215	4.607048	2.730410	2.524579	2.002109	1.850371	1.417166	1.973078	2.066891	1.784930	0.098015	0.000000	265398.000000		1
14885.820312	6324.855957	3.268763	3.022064	7962.885742	88432.945312	1336.082275	818.812805	151.004517	84.824402	44.344162	173.087173	263.329712	147.717255	2.551567	99998.000000	4.172773	3.801051	0.514383	0.480304	3.901071	4.946614	3.125833	2.913185	2.178990	1.928521	1.646836	2.238265	2.420500	2.169431	0.406807	4.999991	265600.000000		1
11518.584961	5634.440918	3.136162	3.429117	9721.134766	99998.000000	1573.810791	998.866150	198.654449	100.236931	60.351852	226.216904	349.501709	181.647629	3.670584	0.000000	4.061399	3.750851	0.496399	0.535182	3.987717	4.999991	3.196953	2.999507	2.298098	2.001028	1.780691	2.354525	2.543449	2.259230	0.564735	0.000000	265770.000000		1
18196.582031	9527.083984	2.553336	5.254691	18895.482422	99998.000000	3085.194336	1942.835571	412.012177	175.865616	106.654190	460.013641	623.874268	405.696655	3.541162	99998.000000	4.259990	3.978960	0.407108	0.720547	4.276358	4.999991	3.489283	3.288436	2.614910	2.245181	2.027978	2.662771	2.795097	2.608202	0.549146	4.999991	266150.000000		1
30718.050781	11087.360352	3.268763	6.025626	21809.855469	99998.000000	3522.585693	2241.890381	451.484009	147.152924	119.642899	508.724396	647.656067	409.847382	3.778734	0.000000	4.487394	4.044828	0.514383	0.780002	4.338653	4.999991	3.546862	3.350614	2.654642	2.167769	2.077887	2.706483	2.811344	2.612622	0.577346	0.000000	266279.000000		1
13935.995117	8645.600586	2.618094	3.028231	6608.470703	80477.085938	1067.022949	677.090332	176.830826	88.469383	59.004257	177.974899	238.271240	136.029877	1.197963	0.000000	4.144138	3.936795	0.417985	0.481189	3.820101	4.905672	3.028174	2.830647	2.247558	1.946793	1.770883	2.250359	2.377072	2.133634	0.078443	0.000000	266838.000000		1
16520.714844	8997.998047	3.700486	4.520761	17004.269531	99998.000000	2793.824219	1748.729614	351.700409	134.056290	107.949356	441.921356	580.131409	406.239410	4.029514	0.000000	4.218029	3.954146	0.568259	0.655212	4.230558	4.999991	3.446199	3.242723	2.546173	2.127287	2.033220	2.645345	2.763526	2.608782	0.605253	0.000000	267078.000000		1
20634.365234	8481.407227	2.608843	4.483756	14927.555664	99998.000000	2411.125977	1537.299316	287.290344	95.706917	82.277237	337.308594	454.604767	291.080261	3.816812	0.000000	4.314591	3.928468	0.416448	0.651642	4.173989	4.999991	3.382220	3.186759	2.458321	1.980943	1.915280	2.528027	2.657634	2.464013	0.581701	0.000000	267229.000000		1
11167.402344	4030.014893	2.608843	3.419866	3444.172363	47005.843750	572.539246	352.440491	77.050293	77.744141	33.844032	79.782486	125.252220	76.418129	1.811043	0.000000	4.047952	3.605307	0.416448	0.534009	3.537085	4.672152	2.757805	2.547086	1.886774	1.890668	1.529482	1.901908	2.097785	1.883196	0.257929	0.000000	267655.000000		1
17315.855469	4933.069336	4.798297	3.811501	8342.388672	96087.312500	1318.763916	859.006287	161.291870	96.801643	47.461823	187.845947	242.351028	119.824837	1.295153	0.000000	4.238444	3.693117	0.681087	0.581096	3.921290	4.982666	3.120167	2.933996	2.207613	1.985883	1.676344	2.273802	2.384445	2.078547	0.112321	0.000000	267837.000000		1
1308.007935	117.916000	3.817669	3.509295	132.927643	5441.886230	5.106671	13.161397	20.328007	33.865620	15.039393	6.932245	20.423601	63.216644	0.209843	0.000000	3.116610	2.071573	0.581798	0.545220	2.123615	3.735749	0.708138	1.119302	1.308095	1.529759	1.177230	0.840874	1.310132	1.800831	0.000000	0.000000	268072.000000		0
15430.313477	3716.885742	4.141461	2.383730	5863.254395	66802.171875	987.342224	600.329895	122.140724	58.282661	39.000046	159.299774	208.488495	91.713470	3.071956	99998.000000	4.188375	3.570179	0.617154	0.377257	3.768139	4.824790	2.994468	2.778390	2.086860	1.765539	1.591065	2.202215	2.319082	1.962433	0.487415	4.999991	269476.000000		1
118.347725	6.559113	2.892547	2.787700	75.499176	6612.951172	0.086345	0.055507	6.704048	16.652189	2.877128	1.609712	4.221638	4.474505	4.836016	55703.886719	2.073160	0.816845	0.461280	0.445246	1.877942	3.820395	0.000000	0.000000	0.826337	1.221471	0.458959	0.206748	0.625481	0.650745	0.684488	4.745885	269495.000000		0
8406.845703	4352.953125	2.263464	3.672733	4559.998535	53179.117188	735.329834	462.736572	105.997353	106.515419	33.248871	119.007645	160.197144	92.524498	1.571008	0.000000	3.924633	3.638784	0.354774	0.564989	3.658965	4.725741	2.866482	2.665334	2.025295	2.027412	1.521777	2.075575	2.204655	1.966257	0.196178	0.000000	269944.000000		1
26594.986328	12074.903320	4.570101	6.710216	15553.758789	99998.000000	2568.189941	1597.934814	291.003174	154.964035	84.312500	377.424957	479.613892	345.721039	3.898158	99998.000000	4.424800	4.081883	0.659926	0.826736	4.191835	4.999991	3.409627	3.203559	2.463898	2.190231	1.925892	2.576831	2.680892	2.538726	0.590859	4.999991	271060.000000		1
32116.589844	3583.100830	2.812370	3.709738	8867.818359	98670.695312	1453.100830	908.737732	186.523026	68.912308	46.428772	217.980240	261.809418	161.782181	3.067349	99998.000000	4.506730	3.554259	0.449072	0.569343	3.947817	4.994188	3.162296	2.958439	2.270732	1.838297	1.666787	2.338417	2.417985	2.208931	0.486763	4.999991	271511.000000		1
28231.714844	14954.347656	3.000478	4.634860	18924.031250	99998.000000	3060.980713	1943.884033	405.468475	207.430771	135.918869	512.295349	652.799744	427.837921	4.693537	99998.000000	4.450737	4.174767	0.477190	0.666037	4.277014	4.999991	3.485861	3.288670	2.607957	2.316873	2.133280	2.709520	2.814780	2.631279	0.671500	4.999991	272120.000000		1
23831.398438	4987.805664	2.994310	3.503127	10541.236328	99998.000000	1683.129272	1081.377808	239.723679	139.970901	72.060806	294.262695	389.907928	303.267212	3.512661	99998.000000	4.377150	3.697910	0.476297	0.544456	4.022892	4.999991	3.226117	3.033978	2.379711	2.146038	1.857699	2.468735	2.590962	2.481825	0.545636	4.999991	272453.000000		1
14518.855469	3725.569580	2.059937	3.311935	5018.861816	58384.523438	806.687561	514.549561	119.430115	86.585220	30.140463	120.993576	164.973862	122.985672	1.936187	0.000000	4.161932	3.571193	0.313854	0.520082	3.700605	4.766298	2.906705	2.711427	2.077114	1.937444	1.479150	2.082762	2.217415	2.089854	0.286947	0.000000	272620.000000		1
16383.385742	3330.098633	1.446273	2.460824	6636.159668	76062.546875	1068.873169	678.749390	146.650284	71.826447	51.785225	143.289001	179.923828	114.354286	2.053568	0.000000	4.214404	3.522457	0.160250	0.391080	3.821917	4.881171	3.028926	2.831709	2.166283	1.856284	1.714206	2.156213	2.255089	2.058252	0.312509	0.000000	274107.000000		1
13552.785156	7091.420898	3.913265	3.620309	11673.335938	99998.000000	1876.319336	1198.461182	233.762817	114.218597	51.646458	250.282410	334.468475	191.472427	3.360066	0.000000	4.132029	3.850733	0.592539	0.558746	4.067195	4.999991	3.273307	3.078624	2.368775	2.057737	1.713041	2.398430	2.524355	2.282106	0.526348	0.000000	274891.000000		1
14580.573242	3266.487305	2.084607	1.905751	4235.607910	49390.109375	659.084412	434.915100	93.782661	47.730110	26.332045	106.829964	142.363876	104.218033	2.401440	99998.000000	4.163774	3.514081	0.319024	0.280066	3.626916	4.693640	2.818941	2.638404	1.972123	1.678792	1.420485	2.028693	2.153400	2.017943	0.380472	4.999991	276167.000000		1
18288.072266	1603.655151	3.854673	4.163047	5818.555664	66459.070312	905.620056	597.829041	111.902710	59.960217	31.201269	134.105637	190.300598	125.517418	0.636887	99998.000000	4.262168	3.205111	0.585988	0.619411	3.764815	4.822554	2.956946	2.776577	2.048841	1.777863	1.494172	2.127447	2.279440	2.098704	0.000000	4.999991	278547.000000		1
17450.433594	3766.756104	2.411484	3.635728	5178.149414	60712.859375	866.912964	528.034729	133.020157	104.002174	47.791782	127.777802	171.569977	113.037529	1.146677	99998.000000	4.241806	3.575968	0.382284	0.560591	3.714175	4.783281	2.937975	2.722662	2.123917	2.017042	1.679353	2.106455	2.234441	2.053223	0.059441	4.999991	280166.000000		1
106.120705	9.679856	2.189455	3.170084	105.963432	144.442322	0.000000	2.463907	6.485103	23.504257	5.877606	0.000000	0.000000	9.519502	1.449796	0.000000	2.025800	0.985869	0.340336	0.501071	2.025156	2.159694	0.000000	0.391624	0.811917	1.371147	0.769200	0.000000	0.000000	0.978614	0.161307	0.000000	280185.000000		0
17126.580078	4760.296387	1.548037	2.750695	6151.355957	79876.343750	979.768555	629.169067	122.631042	97.495483	43.622570	184.389069	227.197540	149.909790	1.441664	0.000000	4.233671	3.677634	0.189781	0.439442	3.788971	4.902418	2.991123	2.798767	2.088600	1.988984	1.639711	2.265735	2.356404	2.175830	0.158864	0.000000	280785.000000		1
22714.742188	7694.810059	4.070535	3.564802	14544.644531	99998.000000	2232.170410	1491.576660	329.013336	142.400894	109.037918	334.943359	459.763855	321.442749	4.438312	0.000000	4.356308	3.886198	0.609652	0.552035	4.162703	4.999991	3.348727	3.173645	2.517214	2.153513	2.037578	2.524971	2.662535	2.507104	0.647218	0.000000	281651.000000		1
12801.632812	4780.387207	2.047602	3.385945	8149.371582	91429.867188	1323.152100	838.727600	172.960739	92.552254	57.992790	169.735153	226.778152	138.293350	1.064259	0.000000	4.107265	3.679463	0.311246	0.529680	3.911124	4.961088	3.121610	2.923621	2.237947	1.966387	1.763374	2.229772	2.355601	2.140801	0.027047	0.000000	282145.000000		1
18780.119141	3770.459717	4.184633	3.762161	6388.732910	75246.179688	1055.323242	656.392273	122.079048	61.489750	33.184113	151.941971	216.830002	189.434067	1.275949	0.000000	4.273698	3.576394	0.621657	0.575437	3.805415	4.876484	3.023386	2.817163	2.086641	1.788803	1.520930	2.181678	2.336119	2.277458	0.105833	0.000000	282571.000000		1
33373.101562	14915.070312	2.667434	5.800513	19553.685547	99998.000000	3208.361816	2009.965454	372.284363	133.599899	106.540092	476.847778	616.803284	348.376129	3.521798	0.000000	4.523396	4.173625	0.426094	0.763466	4.291229	4.999991	3.506283	3.303189	2.570875	2.125806	2.027513	2.678380	2.790147	2.542048	0.546764	0.000000	282696.000000		1
19654.103516	4406.270996	1.689889	2.978892	7640.166504	90209.101562	1194.313477	783.041443	157.588303	61.400322	43.893936	184.281143	254.722992	133.165085	1.427290	0.000000	4.293453	3.644071	0.227858	0.474055	3.883103	4.955250	3.077118	2.893785	2.197524	1.788171	1.642405	2.265481	2.406068	2.124390	0.154512	0.000000	282912.000000		1
136.060715	12.575486	2.710606	1.480195	44.300991	2967.956787	2.670518	0.000000	17.922689	0.459477	0.000000	0.000000	16.448662	6.845900	7.104621	20981.396484	2.133733	1.099525	0.433066	0.170319	1.646413	3.472458	0.426595	0.000000	1.253403	0.000000	0.000000	0.000000	1.216131	0.835431	0.851541	4.321835	282934.000000		0
17874.986328	4521.676758	4.792130	4.588603	6578.419434	75974.390625	1094.347900	673.519409	128.286621	93.498962	32.730804	151.599686	206.477890	130.818359	3.054109	0.000000	4.252246	3.655299	0.680529	0.661681	3.818122	4.880667	3.039155	2.828350	2.108181	1.970807	1.514957	2.180698	2.314873	2.116669	0.484885	0.000000	283421.000000		1
10214.304688	2638.900146	3.589472	4.903145	3500.296387	41031.332031	546.777710	356.113220	99.191544	74.055984	30.242226	91.093643	154.822189	97.137772	0.259247	0.000000	4.009209	3.421423	0.555031	0.690475	3.544105	4.613116	2.737811	2.551588	1.996475	1.869560	1.480614	1.959488	2.189833	1.987388	0.000000	0.000000	285864.000000		1
11766.766602	4763.173828	2.787700	4.878475	7115.727051	87616.148438	1160.330688	726.633667	143.057724	78.626083	46.956089	180.700928	242.317108	153.274155	1.551745	0.000000	4.070657	3.677896	0.445246	0.688284	3.852219	4.942584	3.064582	2.861315	2.155511	1.895567	1.671692	2.256960	2.384384	2.185469	0.190820	0.000000	286730.000000		1
22133.419922	4406.209473	1.659051	4.443667	7365.664062	90846.281250	1223.420898	756.490479	181.672302	121.576401	44.769718	217.900070	306.196747	156.990051	2.718582	0.000000	4.345048	3.644065	0.219860	0.647742	3.867212	4.958307	3.087576	2.878803	2.259289	2.084849	1.650984	2.338257	2.486001	2.195872	0.434342	0.000000	287026.000000		1
34774.382812	3989.624023	2.534833	4.243225	11924.262695	99998.000000	1943.424561	1223.276001	288.662628	126.531967	101.877480	312.607849	393.821198	247.593384	2.012923	0.000000	4.541259	3.600932	0.403949	0.627696	4.076432	4.999991	3.288568	3.087524	2.460391	2.102200	2.008078	2.495000	2.595299	2.393739	0.303827	0.000000	287189.000000		1
31654.763672	22737.386719	2.516331	12.954786	39548.839844	99998.000000	6461.000000	4067.806152	851.691650	380.696808	247.269592	1117.417358	1463.826172	843.248352	5.852978	99998.000000	4.500439	4.356740	0.400768	1.112430	4.597134	4.999991	3.810300	3.609360	2.930282	2.580579	2.393171	3.048215	3.165489	2.925956	0.767377	4.999991	288938.000000		1
21695.107422	3932.503906	4.320318	3.574053	8568.876953	99998.000000	1382.097778	879.479187	193.911667	109.127350	61.005604	214.557297	282.297791	176.877090	2.418702	99998.000000	4.336362	3.594669	0.635516	0.553161	3.932924	4.999991	3.140539	2.944226	2.287604	2.037934	1.785370	2.331543	2.450707	2.247672	0.383582	4.999991	289028.000000		1
20007.919922	3587.886963	3.049818	5.007992	9636.044922	99998.000000	1608.533691	987.746216	195.848251	66.664261	55.346943	211.041824	260.039368	160.850891	3.521117	99998.000000	4.301202	3.554839	0.484274	0.699664	3.983899	4.999991	3.206430	2.994645	2.291920	1.823893	1.743094	2.324368	2.415039	2.206424	0.546681	4.999991	290367.000000		1
14210.704102	3976.808105	1.594293	3.904013	7704.829102	85486.531250	1249.287354	793.991821	155.898407	86.489624	32.588951	157.171997	208.877045	107.718079	1.541893	0.000000	4.152616	3.599535	0.202568	0.591511	3.886763	4.931898	3.096662	2.899816	2.192842	1.936964	1.513070	2.196375	2.319891	2.032289	0.188054	0.000000	291035.000000		1
22050.388672	4218.428223	2.078440	4.126042	10958.701172	99998.000000	1765.301636	1124.207764	270.224945	144.016769	69.741837	306.326263	455.844421	241.200790	3.506848	99998.000000	4.343416	3.625151	0.317737	0.615534	4.039759	4.999991	3.246819	3.050847	2.431726	2.158413	1.843493	2.486184	2.658817	2.382379	0.544917	4.999991	292465.000000		1
29051.646484	7880.904297	2.473158	4.329569	12118.686523	99998.000000	1901.655396	1244.023438	254.155579	93.677818	67.185417	258.614655	320.002655	163.882217	1.571099	99998.000000	4.463171	3.896576	0.393252	0.636445	4.083456	4.999991	3.279132	3.094829	2.405100	1.971637	1.827275	2.412653	2.505154	2.214532	0.196204	4.999991	293118.000000		1
21045.496094	10925.433594	2.815454	4.329569	12031.903320	99998.000000	1906.632446	1234.750610	243.855896	132.563766	75.030449	292.344604	379.993713	261.010742	2.302578	99998.000000	4.323159	4.038439	0.449548	0.636445	4.080334	4.999991	3.280267	3.091579	2.387133	2.122425	1.875238	2.465895	2.579777	2.416658	0.362214	4.999991	293207.000000		1
32093.617188	10045.538086	2.985059	6.065714	19304.111328	99998.000000	3029.545166	1982.942749	450.010010	208.627258	116.710258	428.824707	555.026733	377.406464	4.459990	99998.000000	4.506419	4.001973	0.474953	0.782882	4.285650	4.999991	3.481377	3.297310	2.653222	2.319371	2.067109	2.632280	2.744314	2.576809	0.649334	4.999991	293281.000000		1
18460.496094	4226.340820	3.114576	4.668780	8823.332031	99998.000000	1400.979492	906.249146	195.872925	78.974548	52.377304	193.042053	239.162445	120.037613	1.403509	0.000000	4.266243	3.625964	0.493399	0.669203	3.945633	4.999991	3.146432	2.957247	2.291974	1.897487	1.719143	2.285652	2.378693	2.079317	0.147215	0.000000	295388.000000		1
29935.037109	17461.898438	5.085085	8.961345	30423.000000	99998.000000	4973.725098	3129.991699	597.088928	231.200226	180.506653	790.772400	1043.944214	627.294128	3.831357	0.000000	4.476180	4.242092	0.706298	0.952373	4.483202	4.999991	3.696682	3.495543	2.776039	2.363988	2.256493	2.898052	3.018677	2.797471	0.583353	0.000000	296908.000000		1
40428.289062	40369.445312	2.022933	26.976547	65074.265625	99998.000000	10651.773438	6700.723633	1293.936768	579.323486	356.359924	1707.299683	2192.822021	1239.749268	7.424534	0.000000	4.606685	4.606053	0.305981	1.430986	4.813409	4.999991	4.027422	3.826122	3.111913	2.762921	2.551889	3.232310	3.341003	3.093334	0.870669	0.000000	298746.000000		1
18567.203125	9897.327148	2.800035	7.178944	10642.618164	99998.000000	1758.495850	1092.186279	243.831223	126.396286	78.434898	330.595306	452.452332	314.455017	0.818316	0.000000	4.268746	3.995518	0.447163	0.856061	4.027049	4.999991	3.245141	3.038297	2.387089	2.101734	1.894509	2.519297	2.655573	2.497559	0.000000	0.000000	299260.000000		1
31251.996094	14177.877930	2.503996	9.827875	33586.441406	99998.000000	5301.138184	3458.468506	740.769531	233.624054	243.732544	818.991699	1101.492920	631.586731	4.760362	99998.000000	4.494878	4.151611	0.398634	0.992460	4.526164	4.999991	3.724369	3.538884	2.869683	2.368518	2.386914	2.913280	3.041982	2.800433	0.677640	4.999991	299755.000000		1
18065.132812	6717.471680	4.835302	8.785572	27165.517578	99998.000000	4301.673828	2794.977539	561.524170	178.011902	152.324356	615.060974	913.745728	418.870392	3.586007	99998.000000	4.256841	3.827206	0.684424	0.943770	4.434018	4.999991	3.633637	3.446378	2.749368	2.250449	2.182769	2.788918	2.960825	2.622080	0.554611	4.999991	299998.000000		1
15973.236328	1783.551270	3.111492	2.880212	5888.550293	66616.835938	931.751648	601.362976	105.892502	71.588997	28.802120	131.783569	172.146637	94.939064	2.072010	99998.000000	4.203393	3.251286	0.492969	0.459424	3.770008	4.823584	2.969300	2.779137	2.024865	1.854846	1.459424	2.119861	2.235898	1.977445	0.316392	4.999991	300882.000000		1
24468.365234	4264.570312	3.077571	6.136640	9160.880859	99998.000000	1537.576782	939.510376	224.459183	82.813805	60.805161	235.440369	321.865234	171.684067	2.572181	99998.000000	4.388605	3.629875	0.488208	0.787931	3.961937	4.999991	3.186837	2.972902	2.351137	1.918103	1.783940	2.371881	2.507674	2.234730	0.410301	4.999991	301059.000000		1
28713.863281	16775.085938	3.296517	12.202354	35991.312500	99998.000000	5906.553223	3700.184326	777.971802	358.546295	207.800827	889.649353	1118.163696	602.886353	5.419220	99998.000000	4.458092	4.224665	0.518055	1.086444	4.556198	4.999991	3.771334	3.568223	2.890964	2.554545	2.317647	2.949219	3.048505	2.780236	0.733937	4.999991	301138.000000		1
15863.300781	2582.723633	3.228674	2.827788	3736.871582	47348.609375	635.299500	386.509644	70.130386	78.000092	31.478806	107.789001	156.086517	109.435722	0.197106	0.000000	4.200394	3.412078	0.509024	0.451447	3.572508	4.675307	2.802979	2.587160	1.845906	1.892095	1.498018	2.032574	2.193365	2.039159	0.000000	0.000000	301280.000000		1
128.215683	7.841948	0.049340	0.000000	0.000000	1911.942749	2.143198	0.000000	0.000000	50.345119	0.780186	0.151103	9.430073	5.082002	0.013000	99998.000000	2.107941	0.894424	0.000000	0.000000	0.000000	3.281475	0.331062	0.000000	0.000000	1.701957	0.000000	0.000000	0.974515	0.706035	0.000000	4.999991	301298.000000		0
25277.392578	5324.824219	2.244962	4.274062	9440.989258	99998.000000	1556.757690	968.824341	192.860107	74.851593	78.206696	283.660797	384.767334	224.246399	1.832728	99998.000000	4.402732	3.726305	0.351209	0.630841	3.975018	4.999991	3.192221	2.986245	2.285242	1.874201	1.893244	2.452799	2.585198	2.350725	0.263098	4.999991	302663.000000		1
16301.792969	4214.258789	1.575791	1.733061	5116.816895	59586.207031	807.239563	522.573425	117.570625	48.497959	33.295128	120.651276	188.206741	46.860493	0.533526	0.000000	4.212235	3.624721	0.197498	0.238814	3.709000	4.775146	2.907002	2.718147	2.070299	1.685723	1.522381	2.081532	2.274635	1.670807	0.000000	0.000000	303830.000000		1
34333.914062	13891.215820	2.556419	8.529621	24801.222656	99998.000000	4003.248047	2548.494141	535.330872	254.167908	160.397583	676.960815	885.612793	516.871643	3.828992	0.000000	4.535723	4.142740	0.407632	0.930930	4.394473	4.999991	3.602412	3.406284	2.728622	2.405121	2.205198	2.830564	2.947244	2.713383	0.583085	0.000000	304161.000000		1
10671.648438	5076.672852	3.484625	3.626477	5594.750000	67988.906250	904.870728	571.410645	110.268333	83.988708	32.703049	149.949875	232.412140	110.934418	3.391598	0.000000	4.028232	3.705579	0.542156	0.559485	3.747781	4.832438	2.956587	2.756948	2.042451	1.924221	1.514588	2.175946	2.366259	2.045066	0.530404	0.000000	306369.000000		1
36216.859375	9903.346680	2.732193	4.656446	11176.384766	99998.000000	1794.628052	1146.762207	219.944580	128.702927	51.038960	223.478546	302.345154	220.391724	3.063648	0.000000	4.558911	3.995782	0.436511	0.668055	4.048301	4.999991	3.253974	3.059473	2.342313	2.109588	1.707902	2.349236	2.480503	2.343195	0.486239	0.000000	306726.000000		1
32900.046875	26560.837891	2.420735	9.260468	29091.951172	99998.000000	4654.703125	2992.654297	704.350586	223.423035	217.927811	932.972839	1178.330444	678.212830	4.467367	99998.000000	4.517197	4.424242	0.383947	0.966633	4.463773	4.999991	3.667892	3.476057	2.847789	2.349128	2.338313	2.969869	3.071267	2.831366	0.650052	4.999991	306810.000000		1
10922.013672	3356.729736	3.453787	3.148497	3204.572021	42280.085938	538.204895	327.958710	63.191975	50.218685	25.357584	111.489494	158.905060	137.426819	1.683956	0.000000	4.038303	3.525916	0.538296	0.498103	3.505770	4.626136	2.730948	2.515819	1.800662	1.700865	1.404108	2.047234	2.201138	2.138072	0.226331	0.000000	308190.000000		1
12330.634766	7060.053223	1.822490	4.033530	9077.984375	99751.593750	1459.687744	930.219055	181.903580	59.550079	48.756992	185.662659	256.721252	206.576569	2.704139	99998.000000	4.090985	3.848808	0.260665	0.605685	3.957989	4.998920	3.164260	2.968585	2.259841	1.774882	1.688037	2.268725	2.409462	2.315081	0.432029	4.999991	308486.000000		1
107.363449	14.086518	0.000000	0.000000	168.742188	7160.389160	1.600460	9.463994	0.000000	76.316368	0.000000	0.000000	0.000000	0.000000	8.917254	0.000000	2.030856	1.148804	0.000000	0.000000	2.227224	3.854937	0.204245	0.976074	0.000000	1.882618	0.000000	0.000000	0.000000	0.000000	0.950231	0.000000	308502.000000		0
31437.966797	6531.509766	5.624740	5.408878	14306.722656	99998.000000	2310.204590	1468.380737	257.954742	119.784744	66.405228	292.899689	393.950714	224.089127	4.477927	0.000000	4.497455	3.815014	0.750102	0.733107	4.155540	4.999991	3.363651	3.166839	2.411544	2.078402	1.822202	2.466719	2.595442	2.350421	0.651077	0.000000	309508.000000		1
15879.681641	3092.943604	3.250261	3.570970	6097.923828	74291.257812	992.057251	622.569824	166.534225	88.170258	42.990402	160.194061	213.730850	124.950012	3.396421	99998.000000	4.200842	3.490372	0.511918	0.552786	3.785182	4.870938	2.996537	2.794188	2.221503	1.945322	1.633371	2.204646	2.329867	2.096736	0.531022	4.999991	310286.000000		1
14717.556641	6640.260742	3.133079	4.687283	6991.625000	90023.656250	1074.201904	715.788208	151.029190	116.099678	58.927162	231.394501	324.797882	166.380035	2.930186	99998.000000	4.167836	3.822185	0.495971	0.670921	3.844578	4.954357	3.031086	2.854784	2.179061	2.064831	1.770316	2.364353	2.511613	2.221101	0.466895	4.999991	310577.000000		1
13060.327148	6314.503906	1.591209	3.213256	8473.041016	94619.343750	1383.858643	872.472961	159.598892	80.112450	49.182549	218.051163	308.407806	199.928040	3.624571	0.000000	4.115954	3.800339	0.201727	0.506945	3.928039	4.975980	3.141092	2.940752	2.203030	1.903700	1.691811	2.338558	2.489125	2.300874	0.559257	0.000000	310696.000000		1
28889.025391	8595.206055	3.755994	5.260859	12498.562500	99998.000000	2055.428955	1283.535278	253.119446	108.738792	60.354935	273.376526	401.169739	261.393127	2.623115	99998.000000	4.460733	3.934256	0.574725	0.721057	4.096860	4.999991	3.312902	3.108408	2.403326	2.036385	1.780713	2.436761	2.603328	2.417294	0.418817	4.999991	310882.000000		1
32247.216797	32126.261719	3.490792	21.607758	51644.019531	99998.000000	8353.095703	5316.914551	1240.791626	408.416534	374.526245	1710.852051	2249.217285	1254.816528	5.508075	99998.000000	4.508492	4.506860	0.542924	1.334610	4.713020	4.999991	3.921847	3.725660	3.093699	2.611103	2.573482	3.233212	3.352031	3.098580	0.741000	4.999991	311773.000000		1
15314.994141	5913.208008	2.602675	3.478457	5239.904297	63260.394531	879.272583	537.588196	123.790527	56.417000	35.823792	134.330750	164.788834	130.821442	1.330126	0.000000	4.185117	3.771823	0.415420	0.541387	3.719323	4.801132	2.944124	2.730450	2.092687	1.751410	1.554172	2.128175	2.216928	2.116679	0.123893	0.000000	312506.000000		1
29117.250000	9784.247070	2.121612	7.730933	19859.289062	99998.000000	3303.732666	2041.697144	425.966095	131.650970	113.148544	485.096771	682.739746	333.157898	3.997793	0.000000	4.464150	3.990527	0.326666	0.888232	4.297964	4.999991	3.519005	3.309991	2.629375	2.119424	2.053649	2.685828	2.834255	2.522650	0.601820	0.000000	312747.000000		1
36089.050781	19111.210938	3.395196	10.213343	31513.750000	99998.000000	5021.390625	3247.355713	710.789429	364.997498	193.677292	824.280273	1148.103638	594.461548	4.810880	0.000000	4.557375	4.281288	0.530865	1.009168	4.498500	4.999991	3.700824	3.511530	2.851741	2.562290	2.287079	2.916075	3.059981	2.774124	0.682225	0.000000	313034.000000		1
19460.126953	2359.757080	2.118529	3.947186	5570.866699	71675.570312	910.029785	568.555054	126.430206	77.605370	46.030968	149.946793	194.661011	119.445534	2.691452	99998.000000	4.289145	3.372867	0.326034	0.596288	3.745923	4.855371	2.959056	2.754772	2.101851	1.889892	1.663050	2.175937	2.289279	2.077170	0.429987	4.999991	313279.000000		1
6060.225098	8748.171875	3.126911	4.693450	14095.159180	99998.000000	2307.314941	1447.355835	285.322937	130.102936	73.204872	318.479279	421.602600	237.682251	3.777668	99998.000000	3.782489	3.941917	0.495116	0.671492	4.149070	4.999991	3.363107	3.160575	2.455337	2.114287	1.864540	2.503081	2.624903	2.375997	0.577224	4.999991	313511.000000		1
16210.989258	6701.038086	1.474027	3.173167	10799.697266	99998.000000	1751.517334	1108.792236	253.541916	94.757126	66.602592	250.547607	353.624664	221.585129	2.282373	0.000000	4.209809	3.826142	0.168505	0.501493	4.033412	4.999991	3.243414	3.044850	2.404050	1.976612	1.823491	2.398890	2.548542	2.345541	0.358387	0.000000	314563.000000		1
25016.441406	4568.133301	4.335737	4.314150	12266.373047	99998.000000	2051.673096	1257.234131	179.202225	113.336647	55.457958	239.304291	310.874786	210.721115	3.253909	99998.000000	4.398225	3.659739	0.637063	0.634895	4.088716	4.999991	3.312108	3.099416	2.253343	2.054370	1.743964	2.378951	2.492585	2.323708	0.512405	4.999991	314698.000000		1
19706.404297	15040.202148	2.750695	8.230498	24751.476562	99998.000000	4061.370361	2545.891602	483.887939	233.050476	149.302292	547.727539	683.322571	438.723511	5.344898	0.000000	4.294607	4.177254	0.439442	0.915426	4.393601	4.999991	3.608673	3.405840	2.684745	2.367450	2.174067	2.738564	2.834626	2.642191	0.727939	0.000000	314933.000000		1
16412.281250	6024.287109	2.682853	3.012813	6438.584473	78897.359375	1102.072754	659.596313	150.637558	63.154968	34.827747	154.168442	245.841827	145.126907	2.547137	99998.000000	4.215169	3.779906	0.428597	0.478972	3.808790	4.897062	3.042210	2.819278	2.177933	1.800408	1.541925	2.187995	2.390656	2.161748	0.406052	4.999991	315931.000000		1
104.344467	16.201963	0.925122	0.545822	2.692104	3412.523926	8.023889	3.422950	4.884642	17.426208	3.333522	6.596117	1.387682	9.818624	4.806524	3620.154297	2.018469	1.209568	0.000000	0.000000	0.430092	3.533076	0.904385	0.534401	0.688833	1.241203	0.522903	0.819288	0.142290	0.992051	0.681831	3.558727	316272.000000		0
13762.719727	7218.511230	2.084607	4.684199	10289.850586	99998.000000	1650.420044	1059.036011	193.165390	101.535179	66.099937	243.788055	348.101685	284.542755	1.869319	0.000000	4.138704	3.858448	0.319024	0.670635	4.012409	4.999991	3.217594	3.024911	2.285929	2.006617	1.820201	2.387012	2.541706	2.454148	0.271683	0.000000	316287.000000		1
17570.037109	3683.482666	2.550252	1.680638	5724.011230	63744.062500	901.216492	586.345154	93.307770	75.493011	33.150192	120.605026	172.689377	104.094688	3.075800	99998.000000	4.244773	3.566259	0.406583	0.225474	3.757700	4.804440	2.954829	2.768153	1.969918	1.877907	1.520486	2.081365	2.237266	2.017429	0.487958	4.999991	317359.000000		1
13677.083984	2848.631348	2.565671	2.658183	4152.981934	45797.585938	688.728394	424.205261	95.944366	38.333958	22.539047	100.095078	124.197578	66.627258	0.766071	0.000000	4.135993	3.454636	0.409201	0.424585	3.618360	4.660842	2.838048	2.627576	1.982019	1.583584	1.352936	2.000413	2.094113	1.823652	0.000000	0.000000	318741.000000		1
13195.959961	3974.233154	2.503996	3.139246	4172.496094	52516.738281	708.229919	430.946320	87.097115	85.986969	19.538568	102.034744	147.868362	73.272713	0.726482	99998.000000	4.120441	3.599253	0.398634	0.496825	3.620396	4.720298	2.850174	2.634423	1.940004	1.934433	1.290893	2.008748	2.169875	1.864942	0.000000	4.999991	318890.000000		1
37870.816406	6450.700195	3.059069	6.932245	18233.925781	99998.000000	2966.908203	1876.615356	349.825500	103.773979	98.975677	424.757263	597.597717	302.246490	3.098783	99998.000000	4.578305	3.809607	0.485589	0.840874	4.260880	4.999991	3.472304	3.273375	2.543851	2.016088	1.995528	2.628141	2.776409	2.480361	0.491191	4.999991	319043.000000		1
24768.205078	4738.910645	3.435285	5.152927	12225.602539	99998.000000	1972.658447	1253.872803	209.176163	103.289833	63.882732	243.399506	349.794647	219.389511	4.789765	99998.000000	4.393895	3.675678	0.535963	0.712054	4.087270	4.999991	3.295052	3.098253	2.320512	2.014058	1.805383	2.386320	2.543813	2.341216	0.680314	4.999991	319316.000000		1
105.285011	4.462170	1.714559	0.107931	2.571838	2814.004150	0.000000	0.000000	18.104630	0.000000	2.368311	0.000000	0.000000	0.000000	10.185049	0.000000	2.022367	0.649546	0.234152	0.000000	0.410244	3.449325	0.000000	0.000000	1.257790	0.000000	0.374439	0.000000	0.000000	0.000000	1.007963	0.000000	319334.000000		0
16309.511719	6011.366211	2.207957	6.287743	14994.343750	99998.000000	2387.825195	1541.792236	331.560516	160.983505	76.988625	360.729584	473.316895	243.288483	2.345441	99998.000000	4.212441	3.778973	0.343991	0.798495	4.175928	4.999991	3.378003	3.188026	2.520563	2.206781	1.886427	2.557182	2.675152	2.386122	0.370225	4.999991	319404.000000		1
14323.602539	1770.285034	2.553336	2.867877	6159.694336	70244.617188	1026.129517	633.979675	146.567017	91.855324	28.052771	123.044258	152.336700	108.353325	2.266999	0.000000	4.156052	3.248043	0.407108	0.457561	3.789559	4.846613	3.011202	2.802075	2.166036	1.963104	1.447976	2.090061	2.182805	2.034842	0.355451	0.000000	319820.000000		1
37655.933594	16294.062500	4.499175	10.182506	33695.507812	99998.000000	5346.937988	3471.324707	729.359741	294.934937	222.097031	823.487793	1126.859863	546.074646	4.615903	99998.000000	4.575833	4.212029	0.653133	1.007855	4.527572	4.999991	3.728105	3.540495	2.862942	2.469726	2.346543	2.915657	3.051870	2.737252	0.664257	4.999991	320366.000000		1
22647.097656	21912.277344	3.401364	9.041522	33061.644531	99998.000000	5284.097168	3401.191162	733.195923	276.040863	200.677383	818.004883	1073.631348	573.408875	5.836690	99998.000000	4.355012	4.340688	0.531653	0.956242	4.519324	4.999991	3.722971	3.531631	2.865220	2.440973	2.302498	2.912756	3.030855	2.758464	0.766167	4.999991	320480.000000		1
31815.308594	11901.677734	2.960389	7.061762	21067.652344	99998.000000	3349.779053	2166.641113	459.446228	166.639069	144.642761	594.930298	745.743652	494.637848	4.578648	99998.000000	4.502636	4.075608	0.471349	0.848913	4.323616	4.999991	3.525016	3.335787	2.662235	2.221777	2.160297	2.774466	2.872590	2.694287	0.660737	4.999991	320936.000000		1
38748.613281	14028.880859	1.421604	6.537526	22152.607422	99998.000000	3575.067871	2279.829590	471.041107	234.644760	137.025925	623.587463	794.611633	407.392731	5.457195	99998.000000	4.588256	4.147023	0.152779	0.815413	4.345425	4.999991	3.553284	3.357902	2.673059	2.370411	2.136803	2.794897	2.900155	2.610013	0.736969	4.999991	321038.000000		1
25624.193359	13498.875000	3.250261	8.171907	23347.445312	99998.000000	3733.624268	2400.752197	536.866577	266.148254	172.109634	543.388672	706.885437	465.962189	4.437867	99998.000000	4.408650	4.130298	0.511918	0.912323	4.368239	4.999991	3.572131	3.380347	2.729866	2.425124	2.235805	2.735111	2.849349	2.668351	0.647174	4.999991	322216.000000		1
15008.069336	2771.405273	2.059937	2.442321	4363.052246	52509.390625	735.163330	444.363678	99.777451	38.047169	26.526321	112.063065	158.399323	140.547562	3.102492	0.000000	4.176325	3.442700	0.313854	0.387803	3.639790	4.720237	2.866384	2.647738	1.999032	1.580322	1.423677	2.049463	2.199753	2.147823	0.491711	0.000000	322517.000000		1
13975.485352	3882.118652	2.303553	4.126042	4670.460938	55271.472656	759.062317	478.368073	111.810196	71.989883	29.980108	116.808937	144.220291	122.834564	1.693321	0.000000	4.145367	3.589069	0.362398	0.615534	3.669360	4.742501	2.880277	2.679762	2.048481	1.857271	1.476833	2.067476	2.159026	2.089321	0.228739	0.000000	322964.000000		1
39318.644531	13311.210938	4.567017	8.295258	24633.636719	99998.000000	3942.248535	2533.538086	548.159241	258.630096	150.714645	573.704895	686.255249	409.335480	4.185071	99998.000000	4.594599	4.124218	0.659633	0.918830	4.391529	4.999991	3.595744	3.403728	2.738907	2.412679	2.178155	2.758688	2.836486	2.612079	0.621703	4.999991	324910.000000		1
27025.195312	6900.303223	3.644979	3.962604	10985.297852	99998.000000	1775.308350	1129.789307	236.683121	118.350807	63.000782	280.247101	376.484406	196.412567	2.852784	0.000000	4.431769	3.838868	0.561695	0.597981	4.040812	4.999991	3.249274	3.052997	2.374167	2.073171	1.799346	2.447541	2.575747	2.293169	0.455269	0.000000	325126.000000		1
24881.593750	3274.116455	1.862578	2.766114	6657.794922	80530.343750	1077.356567	682.967957	161.541656	79.353851	49.805466	158.880386	226.155228	115.563110	1.778779	99998.000000	4.395878	3.515094	0.270115	0.441870	3.823330	4.905960	3.032359	2.834400	2.208285	1.899568	1.697277	2.201070	2.354407	2.062819	0.250122	4.999991	325513.000000		1
16982.435547	9370.131836	2.041435	8.289090	24520.697266	99998.000000	3980.440674	2522.387207	487.495911	203.064194	124.021805	499.491669	705.352844	467.226501	5.262982	99998.000000	4.230000	3.971746	0.309936	0.918507	4.389533	4.999991	3.599931	3.401812	2.687971	2.307633	2.093498	2.698528	2.848406	2.669528	0.721232	4.999991	325799.000000		1
24791.699219	3985.920410	3.533965	3.222507	6990.903809	92452.421875	1156.127563	715.612427	185.089081	85.820450	58.803814	255.352066	346.192841	200.378265	2.906785	0.000000	4.394306	3.600529	0.548262	0.508194	3.844533	4.965918	3.063006	2.854678	2.267381	1.933591	1.769405	2.407139	2.539318	2.301851	0.463413	0.000000	326007.000000		1
37576.035156	5609.067871	3.339689	6.266157	13349.946289	99998.000000	2213.489258	1370.647827	272.830688	75.785965	56.768547	309.545685	375.506866	190.794006	2.886041	25568.888672	4.574911	3.748891	0.523706	0.797001	4.125480	4.999991	3.345078	3.136926	2.435893	1.879589	1.754108	2.490725	2.574618	2.280565	0.460302	4.407712	329081.000000		1
19137.503906	5554.232910	1.569623	2.929552	8372.693359	95418.382812	1344.713623	857.538391	154.923950	64.419304	55.559723	181.767899	228.643814	169.050552	2.586832	0.000000	4.281885	3.744624	0.195795	0.466801	3.922865	4.979632	3.128630	2.933254	2.190119	1.809016	1.744760	2.259517	2.359159	2.228017	0.412768	0.000000	329969.000000		1
15299.044922	8835.342773	3.675817	3.022064	12857.466797	99998.000000	2123.101807	1321.218628	146.909317	78.906708	43.415958	76.945450	100.360275	58.097637	3.572417	0.000000	4.184664	3.946223	0.565354	0.480304	4.109155	4.999991	3.326971	3.120975	2.167049	1.897114	1.637649	1.886183	2.001562	1.764158	0.552962	0.000000	330688.000000		1
40910.925781	23614.982422	4.607106	12.069754	32738.197266	99998.000000	5175.589844	3366.896973	827.052551	322.179779	268.686157	1098.837891	1468.143311	837.827148	7.479673	99998.000000	4.611839	4.373188	0.663428	1.081698	4.515055	4.999991	3.713960	3.527230	2.917533	2.508098	2.429245	3.040934	3.166769	2.923154	0.873883	4.999991	331665.000000		1
16097.001953	3152.993408	3.509295	4.055117	6748.595703	74444.968750	1080.289185	692.163635	165.948318	77.148979	37.769630	173.232101	213.444061	93.495872	2.417843	99998.000000	4.206745	3.498723	0.545220	0.608003	3.829213	4.871835	3.033540	2.840209	2.219973	1.887330	1.577143	2.238628	2.329284	1.970792	0.383428	4.999991	331948.000000		1
15957.188477	5649.791992	1.677554	3.373610	6682.202637	83800.585938	1081.183472	684.522156	175.329056	74.521629	38.913700	168.736023	212.679291	157.856583	1.207261	99998.000000	4.202956	3.752033	0.224676	0.528095	3.824920	4.923247	3.033899	2.835387	2.243854	1.872282	1.590103	2.227208	2.327725	2.198263	0.081801	4.999991	332056.000000		1
15519.729492	4205.988281	4.255559	4.711953	3237.086914	46038.148438	514.820923	329.108948	80.978981	50.986538	31.151928	94.433334	121.656578	111.850288	2.242659	99998.000000	4.190884	3.623868	0.628957	0.673201	3.510154	4.663118	2.711656	2.517340	1.908372	1.707456	1.493485	1.975125	2.085136	2.048637	0.350763	4.999991	334299.000000		1
34019.972656	9559.032227	2.670518	4.653362	19387.314453	99998.000000	3076.541260	1986.276245	336.886108	148.781143	115.297905	402.717773	498.344513	308.333801	4.201432	0.000000	4.531734	3.980414	0.426595	0.667767	4.287518	4.999991	3.488063	3.298040	2.527483	2.172548	2.061821	2.605001	2.697530	2.489021	0.623397	0.000000	335543.000000		1
20522.878906	14528.057617	3.931767	11.416001	27558.578125	99998.000000	4334.993652	2835.756836	735.397705	313.955444	241.210052	895.900146	1142.549927	683.794373	4.981642	99998.000000	4.312238	4.162208	0.594588	1.057514	4.440257	4.999991	3.636988	3.452669	2.866522	2.496868	2.382396	2.952260	3.057875	2.834925	0.697373	4.999991	335756.000000		1
16265.802734	5794.095215	3.305768	3.207088	6419.178223	69664.398438	1042.849487	657.847839	119.198837	80.300560	36.924686	150.640640	194.799774	143.868744	1.757039	0.000000	4.211276	3.762986	0.519272	0.506111	3.807479	4.843011	3.018222	2.818125	2.076272	1.904719	1.567317	2.177942	2.289588	2.157966	0.244781	0.000000	336024.000000		1
122.967163	24.117920	3.194753	0.733930	222.544174	3605.063232	0.000000	18.144718	14.854369	0.000000	6.115054	0.000000	0.000000	28.049688	6.379529	3620.154297	2.089789	1.382340	0.504437	0.000000	2.347416	3.556913	0.000000	1.258750	1.171854	0.000000	0.786400	0.000000	0.000000	1.447928	0.804789	3.558727	336043.000000		0
31466.611328	13373.990234	3.663482	4.400495	19121.888672	99998.000000	3090.963867	1966.120850	404.592682	173.019333	93.465034	427.631317	559.522827	333.308990	4.834071	0.000000	4.497850	4.126261	0.563894	0.643502	4.281531	4.999991	3.490094	3.293610	2.607018	2.238095	1.970649	2.631069	2.747818	2.522847	0.684313	0.000000	336255.000000		1
19803.835938	3035.832764	2.541001	2.812370	7173.282227	83825.453125	1146.404541	734.768616	159.475555	82.002777	38.975372	139.039612	203.261551	127.549599	1.700959	0.000000	4.296749	3.482278	0.405005	0.449072	3.855718	4.923376	3.059338	2.866151	2.202694	1.913829	1.590790	2.143139	2.308055	2.105679	0.230694	0.000000	336631.000000		1
24955.861328	12420.210938	4.292564	9.880299	30674.634766	99998.000000	4964.683594	3155.355469	595.288025	199.696747	163.734192	651.976379	851.651550	594.378296	5.458068	99998.000000	4.397172	4.094129	0.632717	0.994770	4.486779	4.999991	3.695892	3.499048	2.774727	2.300371	2.214139	2.814232	2.930262	2.774063	0.737039	4.999991	337072.000000		1
13167.200195	4949.163086	3.577137	4.477589	8880.939453	99998.000000	1455.876221	908.420105	169.136902	53.743401	57.977371	204.192841	249.613235	198.703796	2.523307	99998.000000	4.119493	3.694532	0.553536	0.651044	3.948459	4.999991	3.163125	2.958287	2.228238	1.730325	1.763259	2.310040	2.397268	2.298206	0.401970	4.999991	338993.000000		1
17949.958984	4195.852051	2.602675	4.964819	4879.517090	59213.988281	778.036560	502.267029	99.105194	50.301945	26.720596	125.295387	185.699661	85.293129	3.189613	0.000000	4.254064	3.622820	0.415420	0.695903	3.688377	4.772424	2.891000	2.700935	1.996096	1.701585	1.426846	2.097935	2.268811	1.930914	0.503738	0.000000	340057.000000		1
41393.316406	13283.821289	4.767460	5.032661	24086.154297	99998.000000	3911.666992	2475.637695	494.610107	204.063324	141.077957	549.368042	781.154175	387.690704	4.968934	0.000000	4.616930	4.123323	0.678287	0.701798	4.381767	4.999991	3.592362	3.393687	2.694263	2.309765	2.149459	2.739863	2.892737	2.588485	0.696263	0.000000	341450.000000		1
15804.352539	3947.228760	3.540132	4.724288	5401.026367	60768.679688	841.644836	555.797668	141.898239	68.835213	29.869093	118.982979	156.993134	100.943108	1.966095	0.000000	4.198777	3.596292	0.549019	0.674336	3.732476	4.783680	2.925129	2.744917	2.151977	1.837811	1.475222	2.075485	2.195881	2.004077	0.293604	0.000000	342656.000000		1
102.620659	10.719076	0.777102	1.689889	0.000000	2514.465088	0.000000	0.000000	0.508817	8.329179	17.404621	0.000000	0.000000	7.912874	5.098152	0.000000	2.011235	1.030157	0.000000	0.227858	0.000000	3.400446	0.000000	0.000000	0.000000	0.920602	1.240665	0.000000	0.000000	0.898334	0.707413	0.000000	342677.000000		0
16165.306641	5552.080566	3.083739	4.903145	5463.750000	62818.199219	876.580505	556.941711	138.990280	57.894112	44.156055	149.450317	210.021118	118.421738	2.659916	99998.000000	4.208584	3.744456	0.489078	0.690475	3.737491	4.798086	2.942792	2.745810	2.142984	1.762634	1.644990	2.174497	2.322263	2.073431	0.424868	4.999991	342728.000000		1
18263.626953	7489.864746	2.664350	3.392113	9854.987305	99998.000000	1646.796631	1012.940308	232.217865	74.092995	52.676426	250.547607	306.807343	167.813980	1.685939	0.000000	4.261587	3.874474	0.425591	0.530470	3.993656	4.999991	3.216640	3.005584	2.365896	1.869777	1.721616	2.398890	2.486866	2.224828	0.226842	0.000000	342954.000000		1
36867.375000	21789.605469	2.695188	9.534921	26728.318359	99998.000000	4357.504883	2752.212158	466.871887	191.870224	138.885422	621.169861	859.487305	447.971649	4.879609	0.000000	4.566642	4.338249	0.430589	0.979317	4.426971	4.999991	3.639238	3.439682	2.669198	2.283008	2.142657	2.793210	2.934239	2.651251	0.688385	0.000000	343279.000000		1
12057.998047	3493.774170	2.374479	3.688152	3598.439453	45887.226562	562.507874	368.522186	100.147499	90.236366	26.843946	92.623177	144.948059	88.364532	0.712178	99998.000000	4.081275	3.543295	0.375568	0.566809	3.556114	4.661692	2.750129	2.566464	2.000640	1.955382	1.428846	1.966720	2.161212	1.946278	0.000000	4.999991	344378.000000		1
17322.917969	3572.243164	2.433070	4.967903	9644.380859	99998.000000	1558.040527	988.541809	207.495529	121.761421	44.624783	209.546219	283.904419	187.648590	2.060467	0.000000	4.238621	3.552941	0.386155	0.696173	3.984274	4.999991	3.192579	2.994995	2.317009	2.085510	1.649576	2.321280	2.453172	2.273345	0.313966	0.000000	344457.000000		1
42815.066406	11471.650391	2.954222	3.762161	17265.123047	99998.000000	2664.927002	1776.002197	521.879639	192.647324	137.355896	540.345032	706.179260	370.856598	3.834294	99998.000000	4.631597	4.059626	0.470443	0.575437	4.237170	4.999991	3.425685	3.249444	2.717570	2.284763	2.137847	2.732671	2.848915	2.569206	0.583685	4.999991	345517.000000		1
32604.111328	18958.634766	3.984190	9.439324	27930.923828	99998.000000	4522.148926	2874.291260	629.045715	245.962082	178.240097	772.343933	1002.726990	630.664673	4.641575	99998.000000	4.513272	4.277807	0.600340	0.974941	4.446085	4.999991	3.655345	3.458531	2.798682	2.390868	2.251005	2.887811	3.001183	2.799798	0.666665	4.999991	345583.000000		1
14797.283203	3169.534424	2.559503	2.689020	4911.772949	62421.324219	821.396973	503.500519	131.768158	61.276974	31.654579	167.739975	203.899887	152.860931	1.377122	0.000000	4.170182	3.500995	0.408156	0.429594	3.691238	4.795333	2.914553	2.702000	2.119811	1.787297	1.500437	2.224637	2.309417	2.184297	0.138972	0.000000	346008.000000		1
106.490753	2.929552	1.066974	0.000000	3.577137	3939.482422	0.000000	0.000000	14.579917	49.382992	0.000000	0.000000	0.000000	0.000000	5.762512	0.000000	2.027312	0.466801	0.028154	0.000000	0.553536	3.595439	0.000000	0.000000	1.163755	1.693577	0.000000	0.000000	0.000000	0.000000	0.760612	0.000000	346028.000000		0
33749.394531	12192.254883	4.178466	5.877606	18859.529297	99998.000000	3102.167236	1940.479614	415.925446	154.433640	111.788612	462.193848	634.244873	298.034088	4.501173	99998.000000	4.528266	4.086084	0.621017	0.769200	4.275531	4.999991	3.491665	3.287909	2.619015	2.188742	2.048398	2.664824	2.802257	2.474266	0.653326	4.999991	347463.000000		1
20561.339844	21297.976562	1.967425	9.997481	27714.349609	99998.000000	4345.018555	2851.992676	601.418457	322.059509	202.142166	635.836121	835.523621	650.052124	5.937368	0.000000	4.313051	4.328338	0.293898	0.999891	4.442705	4.999991	3.637992	3.455148	2.779177	2.507936	2.305657	2.803345	2.921959	2.812948	0.773594	0.000000	347955.000000		1
49214.507812	21144.312500	4.792130	15.369354	38657.488281	99998.000000	6261.549805	3977.289062	1125.931641	417.350128	323.669220	1604.456909	2110.683594	1254.440308	5.120988	99998.000000	4.692093	4.325193	0.680529	1.186656	4.587234	4.999991	3.796682	3.599587	3.051512	2.620501	2.510101	3.205328	3.324423	3.098450	0.709354	4.999991	348239.000000		1
48022.472656	18487.259766	4.711953	11.597941	38868.761719	99998.000000	6209.826660	4002.341309	849.847534	363.649902	245.246658	1167.312256	1465.707153	960.757324	6.288306	0.000000	4.681445	4.266872	0.673201	1.064381	4.589601	4.999991	3.793079	3.602314	2.929341	2.560683	2.389603	3.067187	3.166047	2.982614	0.798534	0.000000	349364.000000		1
268.797180	605.220764	1.646716	1.171821	123.633255	6274.507812	4.705785	11.860059	25.789307	69.738754	7.074097	9.806290	2.738360	24.780924	1.497147	99998.000000	2.429425	2.781914	0.216619	0.068861	2.092135	3.797580	0.672632	1.074087	1.411440	1.843474	0.849671	0.991505	0.437491	1.394117	0.175264	4.999991	351354.000000		0
24663.880859	19262.490234	2.941887	16.707697	40275.949219	99998.000000	6614.533203	4145.436035	920.607056	394.441010	275.627655	1253.798828	1608.826538	905.857483	7.682477	0.000000	4.392061	4.284712	0.468626	1.222917	4.605046	4.999991	3.820499	3.617570	2.964074	2.595982	2.440323	3.098228	3.206509	2.957060	0.885501	0.000000	351655.000000		1
26177.585938	22301.085938	4.341904	25.780056	68542.945312	99998.000000	11122.290039	7048.504883	1449.351074	585.435486	444.480865	1755.483032	2329.437744	1179.650391	8.621023	0.000000	4.417930	4.348326	0.637680	1.411284	4.835963	4.999991	4.046194	3.848097	3.161174	2.767479	2.647853	3.244397	3.367251	3.071753	0.935559	0.000000	351700.000000		1
26127.705078	9436.644531	4.224722	5.270110	15069.043945	99998.000000	2450.197021	1549.899414	262.404572	142.191193	69.621567	348.480988	434.862671	307.140381	4.080316	99998.000000	4.417101	3.974818	0.625798	0.721820	4.178086	4.999991	3.389201	3.190304	2.418971	2.152873	1.842744	2.542179	2.638352	2.487337	0.610694	4.999991	352020.000000		1
27924.722656	14532.044922	2.297385	12.112926	40363.023438	99998.000000	6412.696289	4153.327148	1030.714966	420.153229	310.621918	1445.391479	1832.258911	974.683472	5.089591	99998.000000	4.445989	4.162327	0.361234	1.083249	4.605984	4.999991	3.807041	3.618396	3.013139	2.623408	2.492232	3.159986	3.262987	2.988864	0.706683	4.999991	352089.000000		1
25234.363281	10327.181641	2.269632	4.437500	11374.252930	99998.000000	1893.323120	1167.546631	217.452927	99.092857	71.243614	292.841095	369.536743	355.286804	1.081489	99998.000000	4.401992	4.013982	0.355955	0.647138	4.055923	4.999991	3.277225	3.067274	2.337365	1.996042	1.852746	2.466632	2.567658	2.550579	0.034022	4.999991	352152.000000		1
13428.988281	4008.798584	3.894762	4.304899	3818.254395	47322.292969	643.206238	392.905334	65.995094	38.407967	23.553596	102.148849	132.113541	144.149368	0.297191	0.000000	4.128043	3.603014	0.590481	0.633963	3.581865	4.675066	2.808350	2.594288	1.819512	1.584421	1.372057	2.009233	2.120947	2.158813	0.000000	0.000000	352540.000000		1
16386.318359	8175.339844	2.063021	6.099635	11603.214844	99998.000000	1911.119385	1191.312988	234.317886	150.292175	51.014290	286.911041	356.279755	241.173035	4.317141	0.000000	4.214481	3.912506	0.314504	0.785304	4.064579	4.999991	3.281288	3.076026	2.369805	2.176936	1.707692	2.457747	2.551791	2.382329	0.635196	0.000000	353053.000000		1
23827.455078	4093.077393	3.663482	4.545431	11456.215820	99998.000000	1906.743530	1175.373169	224.123047	84.808983	68.431244	287.262604	363.745483	211.818924	2.057252	99998.000000	4.377078	3.612050	0.563894	0.657575	4.059041	4.999991	3.280292	3.070176	2.350487	1.928442	1.835254	2.458279	2.560798	2.325965	0.313288	4.999991	353215.000000		1
16638.855469	4660.919922	2.892547	3.284182	4456.569824	53541.128906	692.151306	455.147491	90.643417	50.616489	34.220249	111.366142	124.934593	79.649887	2.257155	99998.000000	4.221123	3.668472	0.461280	0.516427	3.649001	4.728687	2.840201	2.658152	1.957336	1.704292	1.534283	2.046753	2.096683	1.901185	0.353561	4.999991	353678.000000		1
38567.972656	11706.094727	2.075356	7.148107	24287.716797	99998.000000	3975.441895	2499.493652	519.856689	220.095688	155.389603	683.449036	874.912170	517.719666	3.326852	99998.000000	4.586227	4.068412	0.317093	0.854191	4.385386	4.999991	3.599385	3.397852	2.715884	2.342612	2.191422	2.834706	2.941964	2.714095	0.522033	4.999991	354120.000000		1
1716.800659	1337.824585	2.007514	3.515462	372.990540	7706.075195	6.133556	36.030403	33.248871	46.555202	13.812066	13.340254	16.735451	65.242661	0.531895	0.000000	3.234720	3.126399	0.302659	0.545982	2.571698	3.886833	0.787712	1.556669	1.521777	1.667968	1.140259	1.125164	1.223637	1.814532	0.000000	0.000000	356069.000000		1
37560.179688	19831.447266	3.484625	5.791261	26564.593750	99998.000000	4235.123535	2732.069092	664.977417	207.597290	173.808762	808.291077	1085.244751	619.597107	5.242810	0.000000	4.574728	4.297354	0.542156	0.762773	4.424303	4.999991	3.626866	3.436492	2.822807	2.317222	2.240072	2.907568	3.035528	2.792109	0.719564	0.000000	356517.000000		1
32219.519531	9376.977539	3.268763	5.279361	13069.600586	99998.000000	2137.916016	1342.838745	309.789307	142.259033	106.129951	314.088043	421.775299	270.067657	3.673405	99998.000000	4.508119	3.972063	0.514383	0.722581	4.116262	4.999991	3.329991	3.128024	2.491066	2.153080	2.025838	2.497051	2.625081	2.431473	0.565069	4.999991	357267.000000		1
15695.591797	14377.814453	2.420735	7.937543	23316.568359	99998.000000	3831.422119	2396.660156	508.813812	114.187759	119.427032	512.801086	670.118042	335.957916	5.187511	0.000000	4.195778	4.157693	0.383947	0.899686	4.367665	4.999991	3.583360	3.379606	2.706559	2.057620	2.077103	2.709949	2.826151	2.526285	0.714959	0.000000	357351.000000		1
24973.568359	4447.226074	2.177119	3.959521	11287.483398	99998.000000	1837.778809	1160.016113	209.145325	75.887726	67.210083	249.005737	357.633514	242.659409	2.504434	0.000000	4.397480	3.648089	0.337882	0.597643	4.052597	4.999991	3.264293	3.064464	2.320448	1.880172	1.827434	2.396209	2.553438	2.384997	0.398710	0.000000	358128.000000		1
24695.626953	19140.759766	3.755994	10.978110	35291.855469	99998.000000	5697.497070	3632.076904	825.957825	359.526947	237.016159	972.441589	1302.188843	634.608765	5.720036	0.000000	4.392620	4.281959	0.574725	1.040528	4.547675	4.999991	3.755684	3.560155	2.916958	2.555732	2.374778	2.987864	3.114674	2.802506	0.757399	0.000000	358791.000000		1
15895.899414	5381.034668	3.651147	4.218554	11807.321289	99998.000000	1901.041626	1212.316406	248.839218	92.882210	68.677948	335.285675	457.114929	211.260773	4.716607	0.000000	4.201285	3.730866	0.562429	0.625164	4.072151	4.999991	3.278992	3.083616	2.395919	1.967933	1.836817	2.525415	2.660025	2.324819	0.673630	0.000000	359770.000000		1
16131.505859	3794.241455	2.473158	5.143676	5296.256348	64101.589844	851.454163	542.324829	131.518372	110.996094	47.424820	113.968819	138.197754	112.315933	0.941432	0.000000	4.207675	3.579125	0.393252	0.711274	3.723969	4.806869	2.930161	2.734260	2.118986	2.045308	1.676006	2.056786	2.140501	2.050441	0.000000	0.000000	361258.000000		1
36233.640625	14508.552734	1.406185	8.548123	27380.312500	99998.000000	4462.907227	2817.211182	696.854004	261.167999	206.955872	899.591370	1245.478882	684.910706	4.690663	0.000000	4.559112	4.161624	0.148042	0.931871	4.437438	4.999991	3.649618	3.449819	2.843142	2.416920	2.315878	2.954045	3.095336	2.835634	0.671234	0.000000	361383.000000		1
16249.887695	3489.651367	2.503996	3.256428	5822.475098	72824.742188	981.714417	596.416687	140.223770	75.970985	39.092556	161.501572	184.404495	121.511642	1.163713	99998.000000	4.210850	3.542782	0.398634	0.512742	3.765108	4.862279	2.991985	2.775550	2.146822	1.880648	1.592094	2.208177	2.265771	2.084618	0.065846	4.999991	362400.000000		1
32630.107422	9807.960938	2.170952	3.466122	15835.377930	99998.000000	2523.355469	1627.788452	349.288910	120.854805	79.643723	387.533447	516.261047	247.772247	5.102170	0.000000	4.513618	3.991579	0.336650	0.539844	4.199628	4.999991	3.401978	3.211598	2.543185	2.082264	1.901152	2.588309	2.712869	2.394053	0.707755	0.000000	363486.000000		1
20151.896484	8664.855469	2.985059	5.032661	13702.087891	99998.000000	2219.758301	1409.947021	258.938446	146.329575	68.206131	320.434387	401.274597	283.488098	2.916812	0.000000	4.304316	3.937761	0.474953	0.701798	4.136787	4.999991	3.346306	3.149203	2.413197	2.165332	1.833823	2.505739	2.603442	2.452535	0.464909	0.000000	363561.000000		1
29661.470703	14873.994141	2.460824	6.963082	25681.228516	99998.000000	4144.939453	2638.234131	657.548706	261.497955	198.679123	839.190186	1109.408936	534.328674	4.948021	99998.000000	4.472193	4.172428	0.391080	0.842802	4.409616	4.999991	3.617518	3.421313	2.817928	2.417468	2.298152	2.923860	3.045092	2.727808	0.694432	4.999991	363726.000000		1
16377.421875	1892.034058	2.562587	3.398280	5597.688965	61579.882812	883.713196	573.825195	111.871872	45.775017	32.030796	124.650887	185.681168	132.076538	1.593537	0.000000	4.214245	3.276929	0.408679	0.531259	3.748009	4.789439	2.946311	2.758780	2.048721	1.660629	1.505568	2.095695	2.268768	2.120826	0.202362	0.000000	363968.000000		1
107.295609	6.232236	1.384599	0.000000	131.120575	2992.466309	0.000000	8.221248	0.000000	5.458218	1.134816	0.000000	0.000000	20.380430	5.066525	0.000000	2.030582	0.794644	0.141324	0.000000	2.117671	3.476029	0.000000	0.914938	0.000000	0.737051	0.054925	0.000000	0.000000	1.309213	0.704710	0.000000	363988.000000		0
36757.468750	17640.496094	1.816322	11.810719	32854.585938	99998.000000	5323.794434	3378.093994	629.190613	267.104187	187.312454	868.195801	1070.970093	685.860474	4.965364	0.000000	4.565346	4.246511	0.259193	1.072276	4.516596	4.999991	3.726221	3.528672	2.798782	2.426681	2.272567	2.938618	3.029777	2.836236	0.695951	0.000000	364444.000000		1
13482.281250	7129.736816	3.681984	5.011075	8953.453125	99998.000000	1420.166504	916.891113	192.255692	96.635124	72.023804	260.532745	308.370789	196.461914	0.888981	99998.000000	4.129764	3.853074	0.566082	0.699931	3.951991	4.999991	3.152339	2.962318	2.283879	1.985135	1.857476	2.415862	2.489073	2.293278	0.000000	4.999991	364690.000000		1
25125.408203	8191.298340	2.667434	4.539263	21174.082031	99998.000000	3430.853516	2179.574219	418.762482	177.240967	89.844727	420.449280	567.355530	276.179657	4.095061	99998.000000	4.400113	3.913353	0.426094	0.656985	4.325805	4.999991	3.535402	3.338372	2.621968	2.248564	1.953493	2.623714	2.753855	2.441192	0.612260	4.999991	364860.000000		1
15405.084961	3949.054443	2.355976	4.946317	5794.696777	67758.585938	958.900879	596.395081	126.229759	65.134727	28.533834	131.644806	199.924957	170.419739	1.744517	99998.000000	4.187664	3.596493	0.372171	0.694282	3.763031	4.830965	2.981774	2.775534	2.101162	1.813813	1.455360	2.119404	2.300867	2.231520	0.241675	4.999991	365528.000000		1
15897.708984	4100.250000	1.255082	5.069666	4879.310547	58342.269531	784.580261	500.934845	104.319801	75.089035	36.573143	136.723724	180.398712	106.176208	1.124303	0.000000	4.201334	3.612810	0.098672	0.704979	3.688359	4.765983	2.894637	2.699781	2.018367	1.875576	1.563162	2.135844	2.256233	2.026027	0.050883	0.000000	365726.000000		1
14235.172852	4372.297363	1.480195	3.607974	9177.462891	99191.640625	1490.895142	942.982666	180.457306	112.229591	37.569191	184.015945	266.657043	174.699966	2.474081	99998.000000	4.153363	3.640710	0.170319	0.557263	3.962723	4.996475	3.173447	2.974504	2.256374	2.050107	1.574832	2.264855	2.425953	2.242293	0.393414	4.999991	366005.000000		1
100.927689	5.868355	1.554204	0.795605	0.000000	4951.793457	1.979760	0.000000	0.000000	0.000000	1.659051	0.000000	4.634860	20.395847	8.955478	0.000000	2.004010	0.768516	0.191508	0.000000	0.000000	3.694762	0.296613	0.000000	0.000000	0.000000	0.219860	0.000000	0.666037	1.309542	0.952089	0.000000	366021.000000		0
36536.843750	10339.017578	3.003561	6.222985	20368.156250	99998.000000	3333.922363	2095.092041	467.007568	226.315582	130.133774	553.188782	760.354370	374.032837	4.310016	0.000000	4.562731	4.014479	0.477637	0.793999	4.308952	4.999991	3.522955	3.321203	2.669324	2.354714	2.114390	2.742873	2.881016	2.572910	0.634479	0.000000	366066.000000		1
28850.210938	7165.394043	3.515462	4.770544	16267.323242	99998.000000	2663.082764	1668.321167	310.760681	112.229591	94.359322	370.918274	518.314819	332.063141	4.984250	99998.000000	4.460149	3.855240	0.545982	0.678568	4.211316	4.999991	3.425385	3.222280	2.492426	2.050107	1.974785	2.569278	2.714594	2.521221	0.697600	4.999991	366694.000000		1
13658.563477	3801.932373	1.437022	2.944971	4958.065918	59447.125000	794.984741	506.735382	102.380127	113.407578	31.608322	135.511810	169.938675	123.454399	1.649414	0.000000	4.135405	3.580004	0.157463	0.469081	3.695312	4.774131	2.900359	2.704781	2.010216	2.054642	1.499801	2.131977	2.230292	2.091506	0.217330	0.000000	368485.000000		1
11786.743164	3451.687256	3.672733	4.209303	4674.812500	51732.281250	788.203613	478.010345	114.240189	64.406967	29.748827	111.733109	174.755478	135.906540	0.343979	0.000000	4.071394	3.538031	0.564989	0.624210	3.669764	4.713762	2.896638	2.679437	2.057819	1.808933	1.473470	2.048182	2.242431	2.133240	0.000000	0.000000	369372.000000		1
25409.060547	20836.097656	3.691235	10.034486	32527.029297	99998.000000	5336.385254	3347.419922	706.703491	269.851807	171.986282	775.739136	1004.382935	597.514465	6.054762	0.000000	4.404989	4.318816	0.567172	1.001495	4.512244	4.999991	3.727247	3.524710	2.849237	2.431125	2.235494	2.889716	3.001899	2.776348	0.782097	0.000000	370883.000000		1
13842.940430	2698.314697	2.701355	2.843207	4861.036133	51196.269531	797.460999	500.185516	85.808113	40.871872	32.197315	111.184204	131.302505	93.708656	1.403667	0.000000	4.141228	3.431093	0.431582	0.453808	3.686729	4.709239	2.901710	2.699131	1.933528	1.611425	1.507820	2.046043	2.118273	1.971780	0.147264	0.000000	371602.000000		1
11125.728516	4974.875488	3.163916	4.227806	7475.747559	83660.312500	1259.105957	766.148743	151.044601	63.639118	42.941063	188.382523	257.757385	166.953613	0.860868	0.000000	4.046329	3.696782	0.500225	0.626115	3.873655	4.922520	3.100062	2.884313	2.179105	1.803724	1.632873	2.275041	2.411211	2.222596	0.000000	0.000000	372094.000000		1
10937.259766	5474.493652	4.163047	3.422950	7969.512695	88953.632812	1305.084473	818.159058	180.811935	90.785271	49.228806	188.027893	283.330841	147.957779	1.355760	0.000000	4.038908	3.738344	0.619411	0.534401	3.901432	4.949164	3.115639	2.912838	2.257227	1.958015	1.692219	2.274222	2.452294	2.170138	0.132183	0.000000	372392.000000		1
18820.087891	8967.632812	3.604891	4.008861	6617.228516	85032.914062	1074.800171	680.463989	157.113403	60.148323	44.640202	225.600159	298.305481	223.959610	2.627613	0.000000	4.274621	3.952678	0.556892	0.603021	3.820676	4.929587	3.031328	2.832805	2.196213	1.779224	1.649726	2.353339	2.474661	2.350170	0.419561	0.000000	372630.000000		1
38944.125000	22849.710938	2.639680	16.615185	42712.582031	99998.000000	6846.452148	4396.122559	881.209167	379.426300	277.339142	1073.683838	1354.846802	758.491821	4.757303	0.000000	4.590442	4.358881	0.421551	1.220505	4.630556	4.999991	3.835466	3.643070	2.945079	2.579127	2.443011	3.030876	3.131890	2.879951	0.677361	0.000000	373058.000000		1
12798.524414	6943.081055	1.578874	5.214602	17531.832031	99998.000000	2853.651855	1803.672607	379.771667	161.479980	94.704704	400.056519	545.399292	390.170044	3.176453	0.000000	4.107160	3.841552	0.198348	0.717221	4.243827	4.999991	3.455401	3.256158	2.579523	2.208119	1.976372	2.602121	2.736715	2.591254	0.501942	0.000000	373341.000000		1
17319.509766	3451.896973	3.611058	4.764376	5615.602539	67877.289062	897.685608	573.526062	124.305511	41.904926	39.000046	134.580521	196.902893	144.497833	1.478701	0.000000	4.238535	3.538058	0.557634	0.678006	3.749396	4.831725	2.953124	2.758553	2.094490	1.622265	1.591065	2.128982	2.294252	2.159861	0.169880	0.000000	374366.000000		1
20692.923828	5889.919434	2.904882	4.644111	9481.845703	99998.000000	1460.184204	973.021362	184.743698	66.266464	51.597118	199.961960	289.331787	161.748260	2.893122	99998.000000	4.315822	3.770109	0.463128	0.666903	3.976893	4.999991	3.164408	2.988122	2.266570	1.821294	1.712626	2.300947	2.461396	2.208840	0.461367	4.999991	375512.000000		1
25469.171875	13482.864258	5.156011	8.443276	17672.634766	99998.000000	2873.310547	1816.556519	366.773712	137.661179	117.262253	447.493652	648.590454	368.349518	3.596985	99998.000000	4.406015	4.129782	0.712314	0.926511	4.247301	4.999991	3.458383	3.259249	2.564398	2.138812	2.069158	2.650787	2.811970	2.566260	0.555939	4.999991	377089.000000		1
13921.217773	2072.953857	4.002693	3.139246	6415.015137	72951.273438	1009.350891	653.801941	156.345551	55.331524	42.990402	154.840683	203.909134	102.457222	1.638167	0.000000	4.143677	3.316590	0.602352	0.496825	3.807198	4.863033	3.004042	2.815446	2.194086	1.742973	1.633371	2.189885	2.309437	2.010543	0.214358	0.000000	377576.000000		1
12977.889648	4844.380859	2.621178	3.293433	6530.270020	73936.218750	1045.927124	671.366943	143.159485	59.765942	37.936153	152.210266	225.445969	145.355103	2.257332	99998.000000	4.113204	3.685238	0.418496	0.517649	3.814931	4.868857	3.019501	2.826960	2.155820	1.776454	1.579053	2.182444	2.353042	2.162430	0.353595	4.999991	377700.000000		1
15166.111328	3223.564697	3.040566	4.489923	5506.706055	63744.597656	913.391113	565.227722	122.116051	50.940281	31.096422	130.047424	169.004303	122.393593	0.010517	0.000000	4.180874	3.508336	0.482955	0.652239	3.740892	4.804443	2.960657	2.752223	2.086773	1.707061	1.492710	2.114102	2.227898	2.087759	0.000000	0.000000	378939.000000		1
106.981064	5.048080	0.000000	0.000000	0.000000	5775.950684	2.655099	0.000000	8.369267	0.000000	0.000000	0.000000	0.000000	0.000000	0.359539	0.000000	2.029307	0.703126	0.000000	0.000000	0.000000	3.761623	0.424081	0.000000	0.922687	0.000000	0.000000	0.000000	0.000000	0.000000	0.000000	0.000000	378958.000000		0
15509.321289	6438.568848	2.516331	4.027363	9696.267578	99998.000000	1599.726440	993.623779	206.101685	87.658356	47.390896	215.574921	307.757141	189.714691	1.961515	99998.000000	4.190593	3.808789	0.400768	0.605021	3.986605	4.999991	3.204046	2.997222	2.314081	1.942793	1.675695	2.333598	2.488208	2.278101	0.292592	4.999991	379856.000000		1
12186.596680	2199.698730	4.859972	3.802250	4128.126953	59855.738281	644.310181	420.655884	126.309937	112.658226	42.111538	183.248093	243.544434	151.436249	1.870423	99998.000000	4.085883	3.342363	0.686634	0.580041	3.615753	4.777106	2.809095	2.623927	2.101438	2.051763	1.624401	2.263039	2.386578	2.180230	0.271940	4.999991	380155.000000		1
16090.550781	7267.141602	3.200921	3.987274	9142.094727	99998.000000	1495.656494	937.872864	217.042786	93.079567	41.753822	191.833221	286.781525	167.252731	3.862777	0.000000	4.206571	3.861364	0.505275	0.600676	3.961046	4.999991	3.174832	2.972144	2.336545	1.968854	1.620696	2.282924	2.457551	2.223373	0.586900	0.000000	381980.000000		1
23025.191406	9536.157227	3.700486	6.105803	14902.938477	99998.000000	2419.273193	1527.591675	331.464905	131.984024	94.128044	403.251251	540.160034	325.624298	2.626722	0.000000	4.362203	3.979373	0.568259	0.785743	4.173272	4.999991	3.383685	3.184007	2.520437	2.120521	1.973719	2.605576	2.732522	2.512717	0.419414	0.000000	382482.000000		1
15673.228516	4209.626953	3.546299	2.849375	5406.077637	68070.609375	922.753296	552.257507	115.393501	75.792130	32.437847	182.825623	245.317581	153.890900	0.832933	0.000000	4.195158	3.624243	0.549775	0.454750	3.732882	4.832960	2.965086	2.742142	2.062181	1.879624	1.511052	2.262037	2.389729	2.187213	0.000000	0.000000	382757.000000		1
103.268242	8.912005	1.588125	0.305290	67.102158	5078.806641	0.000000	0.030837	0.000000	0.000000	0.000000	0.000000	0.000000	8.276754	1.792842	64384.511719	2.013967	0.949975	0.200885	0.000000	1.826736	3.705762	0.000000	0.000000	0.000000	0.000000	0.000000	0.000000	0.000000	0.917860	0.253542	4.808782	382783.000000		0
27496.958984	11206.331055	2.719858	5.649409	13572.129883	99998.000000	2164.516357	1392.456055	317.375305	107.826012	85.786530	319.731293	458.138733	308.830261	2.793391	99998.000000	4.439285	4.049463	0.434546	0.752003	4.132648	4.999991	3.335361	3.143781	2.501573	2.032723	1.933419	2.504785	2.660997	2.489720	0.446132	4.999991	383151.000000		1
17818.830078	6425.833008	4.563933	3.422950	6597.810059	79011.875000	1059.504761	676.800476	166.750092	78.040176	44.263985	182.113281	250.775803	142.428635	1.557452	0.000000	4.250879	3.807930	0.659339	0.534401	3.819400	4.897692	3.025103	2.830461	2.222066	1.892318	1.646050	2.260342	2.399286	2.153597	0.192415	0.000000	383549.000000		1
27409.210938	9577.565430	4.348072	7.129604	16787.509766	99998.000000	2722.966064	1719.776489	396.593475	184.870132	116.673256	541.301025	720.780762	443.651337	2.062171	0.000000	4.437897	3.981255	0.638297	0.853065	4.224986	4.999991	3.435042	3.235472	2.598346	2.266867	2.066971	2.733439	2.857803	2.647042	0.314325	0.000000	383910.000000		1
15710.711914	3770.499756	4.144545	2.571838	6051.991699	69275.632812	965.931824	612.751221	110.687721	65.480110	36.203094	129.954926	171.523712	103.835648	1.822818	0.000000	4.196196	3.576399	0.617477	0.410244	3.781898	4.840580	2.984946	2.787284	2.044099	1.816109	1.558746	2.113793	2.234324	2.016346	0.260743	0.000000	383965.000000		1
18641.339844	9154.748047	3.663482	4.681116	13380.231445	99998.000000	2171.229736	1372.831177	265.179932	78.388641	68.116707	302.687469	435.972809	314.047943	1.901462	0.000000	4.270477	3.961646	0.563894	0.670349	4.126463	4.999991	3.336706	3.137617	2.423541	1.894253	1.833254	2.480994	2.639459	2.496996	0.279088	0.000000	384842.000000		1
101.451920	6.281576	0.000000	0.000000	0.000000	4130.618652	0.000000	0.000000	2.460824	3.234842	0.000000	0.000000	0.000000	0.000000	3.701520	0.000000	2.006260	0.798069	0.000000	0.000000	0.000000	3.616015	0.000000	0.000000	0.391080	0.509853	0.000000	0.000000	0.000000	0.000000	0.568380	0.000000	384863.000000		0
18468.832031	3977.356934	1.464776	2.072273	5835.371094	67735.281250	946.510437	600.012329	140.698669	67.688065	43.422127	153.893982	197.982193	116.059593	1.645396	0.000000	4.266439	3.599595	0.165771	0.316447	3.766068	4.830815	2.976125	2.778160	2.148290	1.830512	1.637711	2.187222	2.296626	2.064681	0.216270	0.000000	384935.000000		1
11333.322266	5162.246582	5.048080	3.937934	9353.615234	99998.000000	1566.499146	959.110596	203.714859	67.811417	42.432243	196.773376	284.635254	169.380524	1.180944	99998.000000	4.054357	3.712839	0.703126	0.595268	3.970979	4.999991	3.194930	2.981869	2.309023	1.831303	1.627696	2.293966	2.454289	2.228863	0.072229	4.999991	385641.000000		1
23349.265625	4292.746094	3.348940	4.089037	8287.337891	99598.718750	1372.932861	850.689453	180.096512	108.507515	48.880344	209.910095	282.606140	163.200699	2.496374	99998.000000	4.368273	3.632735	0.524907	0.611621	3.918415	4.998254	3.137649	2.929771	2.255505	2.035460	1.689134	2.322033	2.451182	2.212722	0.397310	4.999991	386002.000000		1
30803.759766	12158.182617	2.991227	8.529621	27443.871094	99998.000000	4522.358398	2824.310059	595.229431	266.937683	175.831696	878.236450	1103.759521	588.460632	4.256804	99998.000000	4.488604	4.084868	0.475849	0.930930	4.438446	4.999991	3.655365	3.450912	2.774684	2.426410	2.245097	2.943611	3.042875	2.769717	0.629084	4.999991	386168.000000		1
37374.753906	11486.562500	3.681984	4.471421	19240.488281	99998.000000	3063.984375	1977.413574	564.697327	226.599289	189.757858	727.972046	985.310059	559.544373	3.804833	0.000000	4.572578	4.060190	0.566082	0.650446	4.284216	4.999991	3.486287	3.296098	2.751816	2.355258	2.278200	2.862115	2.993573	2.747834	0.580336	0.000000	386624.000000		1
16773.740234	6218.960449	3.287266	3.894762	8397.862305	99998.000000	1318.723877	860.523438	178.492966	57.958870	60.222336	200.026718	275.593719	208.503906	2.446258	0.000000	4.224630	3.793718	0.516835	0.590481	3.924169	4.999991	3.120154	2.934763	2.251621	1.763120	1.779758	2.301088	2.440269	2.319114	0.388502	0.000000	386940.000000		1
16946.156250	3684.833496	3.077571	3.256428	5124.698730	60546.835938	847.069092	524.562439	123.984802	24.364620	44.442844	129.702057	216.583313	138.472198	2.453122	99998.000000	4.229071	3.566418	0.488208	0.512742	3.709668	4.782092	2.927919	2.719797	2.093369	1.386760	1.647802	2.112947	2.335625	2.141363	0.389719	4.999991	387375.000000		1
15575.674805	5928.398438	4.400495	2.911049	6813.218750	82034.781250	1081.368530	695.019226	155.950836	39.539700	38.660831	216.046738	262.611206	241.974808	1.603327	0.000000	4.192447	3.772937	0.643502	0.464050	3.833352	4.913998	3.033974	2.841997	2.192988	1.597033	1.587271	2.334548	2.419313	2.383770	0.205022	0.000000	388795.000000		1
14937.162109	3174.345215	2.195622	3.669649	6046.157227	62612.664062	939.676880	616.920410	123.146027	54.757950	34.476200	145.074493	205.484924	103.403931	2.650304	0.000000	4.174268	3.501654	0.341558	0.564625	3.781479	4.796662	2.972979	2.790229	2.090420	1.738447	1.537519	2.161591	2.312780	2.014537	0.423296	0.000000	389184.000000		1
16656.855469	6286.685547	1.372264	3.250261	10351.346680	99998.000000	1677.923950	1059.951904	252.058640	124.916092	80.661354	354.250671	465.132660	296.957886	2.856134	99998.000000	4.221593	3.798422	0.137438	0.511918	4.014997	4.999991	3.224772	3.025286	2.401502	2.096618	1.906666	2.549311	2.667577	2.472695	0.455779	4.999991	389791.000000		1
16992.652344	3759.422852	3.614142	3.669649	6354.851562	69122.484375	1020.797729	648.427002	147.069672	65.800819	41.716816	136.455444	193.091385	101.553688	0.454887	0.000000	4.230261	3.575121	0.558005	0.564625	3.803105	4.839619	3.008940	2.811861	2.167523	1.818231	1.620311	2.134991	2.285763	2.006696	0.000000	0.000000	391265.000000		1
15065.454102	7018.209961	3.225591	9.001433	19020.755859	99998.000000	3098.534424	1954.393433	362.940643	116.904533	98.223244	435.038452	527.652344	353.439636	2.833420	0.000000	4.177982	3.846226	0.508609	0.954312	4.279228	4.999991	3.491156	3.291012	2.559836	2.067831	1.992214	2.638528	2.722348	2.548315	0.452311	0.000000	391752.000000		1
11003.249023	2903.583740	3.891678	4.755125	3928.084961	42548.023438	629.378723	400.873688	94.473419	51.581699	25.431593	92.968559	114.119919	66.158531	0.943679	0.000000	4.041521	3.462934	0.590137	0.677162	3.594181	4.628880	2.798912	2.603008	1.975310	1.712496	1.405374	1.968336	2.057361	1.820586	0.000000	0.000000	391969.000000		1
15889.083984	6811.250977	2.553336	5.877606	14249.839844	99998.000000	2306.087646	1463.656494	306.946106	93.082657	77.599205	367.797516	503.253815	278.739136	3.058097	99998.000000	4.201099	3.833227	0.407108	0.769200	4.153810	4.999991	3.362876	3.165439	2.487062	1.968869	1.889857	2.565609	2.701787	2.445198	0.485451	4.999991	393534.000000		1
109.238365	20.917000	1.538786	0.000000	0.000000	5476.189453	0.786353	0.000000	0.000000	30.254560	0.000000	0.314541	0.000000	0.000000	6.220036	12300.778320	2.038375	1.320499	0.187178	0.000000	0.000000	3.738478	0.000000	0.000000	0.000000	1.480791	0.000000	0.000000	0.000000	0.000000	0.793793	4.089932	393551.000000		0
14310.681641	4530.548828	4.650278	6.152059	6840.997070	78138.421875	1077.001953	701.969971	153.203232	120.802383	49.469337	139.603943	181.376266	118.797951	0.227971	0.000000	4.155660	3.656151	0.667479	0.789020	3.835119	4.892865	3.032217	2.846318	2.185268	2.082076	1.694336	2.144898	2.258580	2.074809	0.000000	0.000000	394491.000000		1
17756.121094	3240.620850	3.577137	3.663482	4614.796387	56154.199219	736.217957	470.954742	96.662872	51.356586	40.298298	147.239273	190.155670	91.272499	2.446859	0.000000	4.249348	3.510628	0.553536	0.563894	3.664153	4.749382	2.867006	2.672979	1.985260	1.710596	1.605287	2.168024	2.279109	1.960340	0.388609	0.000000	395772.000000		1
104.988968	13.839820	0.274453	0.755516	0.000000	7746.993164	0.502649	0.000000	0.000000	0.000000	0.000000	0.015419	0.000000	2.399149	2.770562	0.000000	2.021144	1.141130	0.000000	0.000000	0.000000	3.889133	0.000000	0.000000	0.000000	0.000000	0.000000	0.000000	0.000000	0.380057	0.442568	0.000000	395792.000000		0
25294.042969	2464.049072	6.340167	4.391244	6301.786621	72996.132812	1005.486938	643.856873	153.113800	36.443626	35.611015	142.092514	170.647934	136.458527	0.989054	0.000000	4.403018	3.391649	0.802101	0.642588	3.799464	4.863300	3.002376	2.808789	2.185014	1.561622	1.551584	2.152571	2.232101	2.135001	0.000000	0.000000	397862.000000		1
101.038704	1.159486	0.752432	0.000000	35.367401	2835.636475	1.840992	0.000000	0.222029	28.666435	0.000000	0.000000	0.000000	0.000000	2.652591	99998.000000	2.004488	0.064265	0.000000	0.000000	1.548603	3.452651	0.265052	0.000000	0.000000	1.457374	0.000000	0.000000	0.000000	0.000000	0.423670	4.999991	397880.000000		0
28926.640625	5230.687012	4.181550	3.043650	11262.754883	99998.000000	1877.805664	1154.113892	251.028671	90.442970	65.945755	297.423523	386.898193	237.315277	3.142956	0.000000	4.461298	3.718559	0.621337	0.483395	4.051645	4.999991	3.273651	3.062249	2.399723	1.956375	1.819187	2.473375	2.587597	2.375326	0.497338	0.000000	397909.000000		1
108.547607	4.517677	0.881949	0.000000	0.000000	3619.202148	0.000000	0.000000	25.440845	0.000000	9.753865	0.000000	0.000000	12.976373	2.570322	0.000000	2.035620	0.654915	0.000000	0.000000	0.000000	3.558613	0.000000	0.000000	1.405532	0.000000	0.989177	0.000000	0.000000	1.113153	0.409988	0.000000	397927.000000		0
22354.218750	11047.990234	3.281098	5.868355	13970.002930	99998.000000	2255.551270	1434.280762	309.801636	179.418091	92.731110	418.457184	486.003387	285.470947	3.376958	0.000000	4.349360	4.043283	0.516019	0.768516	4.145196	4.999991	3.353253	3.156634	2.491084	2.253866	1.967225	2.621651	2.686639	2.455562	0.528526	0.000000	398249.000000		1
31239.232422	15543.510742	3.570970	3.441453	15139.226562	99998.000000	2341.791260	1555.548828	490.684509	199.875610	141.225983	600.891174	779.408813	432.090393	5.035835	99998.000000	4.494700	4.191549	0.552786	0.536742	4.180104	4.999991	3.369548	3.191884	2.690802	2.300760	2.149915	2.778796	2.891765	2.635575	0.702071	4.999991	398935.000000		1
45026.937500	37991.062500	4.428249	17.922689	53251.093750	99998.000000	8479.932617	5481.330078	1196.432007	496.148895	373.012115	1405.450928	1895.709839	1071.540649	6.305091	0.000000	4.653472	4.579681	0.646232	1.253403	4.726328	4.999991	3.928392	3.738886	3.077888	2.695612	2.571723	3.147816	3.277772	3.030009	0.799691	0.000000	399077.000000		1
43623.003906	20554.712891	3.971855	12.652580	42052.113281	99998.000000	6824.665527	4330.346191	1018.848755	378.732452	312.678772	1257.598022	1666.140991	923.943665	4.954321	0.000000	4.639716	4.312912	0.598993	1.102179	4.623788	4.999991	3.834081	3.636523	3.008110	2.578332	2.495098	3.099542	3.221712	2.965646	0.694984	0.000000	399206.000000		1
13670.661133	1365.769409	4.378909	3.669649	3228.470947	42980.425781	523.103882	330.675476	94.276062	70.827309	30.510511	88.817841	122.615623	45.460476	2.072489	0.000000	4.135789	3.135377	0.641366	0.564625	3.508997	4.633271	2.718588	2.519402	1.974401	1.850201	1.484450	1.948500	2.088546	1.657634	0.316492	0.000000	400914.000000		1
20408.744141	5154.043945	3.867008	4.674948	11438.515625	99998.000000	1860.117432	1170.972656	217.613281	61.936893	60.823662	239.008255	328.026550	183.032227	1.092507	0.000000	4.309816	3.712148	0.587375	0.669777	4.058370	4.999991	3.269540	3.068547	2.337685	1.791949	1.784073	2.378413	2.515909	2.262527	0.038424	0.000000	401386.000000		1
14819.536133	5233.338867	3.096074	3.213256	5400.607422	69611.789062	878.147034	555.936401	99.731194	94.569016	42.065281	172.340912	217.366577	121.869354	1.872869	99998.000000	4.170835	3.718779	0.490811	0.506945	3.732443	4.842683	2.943567	2.745025	1.998831	1.975749	1.623924	2.236388	2.337193	2.085895	0.272507	4.999991	401613.000000		1
13234.287109	3961.253662	2.044519	4.064368	5222.928223	60401.726562	835.267639	535.589905	87.590515	58.732887	23.464169	139.625519	148.158234	110.317673	0.753355	0.000000	4.121701	3.597833	0.310591	0.608993	3.717914	4.781049	2.921826	2.728832	1.942457	1.768881	1.370405	2.144965	2.170726	2.042645	0.000000	0.000000	401882.000000		1
16453.031250	7168.542480	1.396934	4.249392	14030.949219	99998.000000	2257.549561	1441.598511	287.133087	100.301689	78.573662	308.965942	409.357056	287.130005	3.103689	0.000000	4.216246	3.855431	0.145176	0.628327	4.147087	4.999991	3.353637	3.158844	2.458083	2.001308	1.895277	2.489911	2.612102	2.458079	0.491878	0.000000	402076.000000		1
22514.306641	5666.801758	2.664350	2.935719	7276.047852	87700.281250	1153.515625	747.137451	146.755127	86.714737	48.433201	173.373962	200.325836	188.949921	1.100038	0.000000	4.352458	3.753338	0.425591	0.467715	3.861896	4.943001	3.062023	2.873400	2.166593	1.938093	1.685143	2.238984	2.301737	2.276347	0.041408	0.000000	402177.000000		1
14643.694336	5307.725098	2.152450	5.664828	8882.055664	98388.273438	1436.121826	910.236389	188.225250	59.704266	40.332218	195.681732	251.855118	127.706871	0.044736	99998.000000	4.165651	3.724908	0.332933	0.753187	3.948514	4.992943	3.157191	2.959154	2.274678	1.776005	1.605652	2.291550	2.401151	2.106214	0.000000	4.999991	402374.000000		1
110.755562	1.609712	0.434807	0.243615	48.695320	2146.639893	0.000000	0.000000	0.000000	9.969728	0.000000	0.000000	2.442321	28.234713	1.226079	0.000000	2.044366	0.206748	0.000000	0.000000	1.687487	3.331759	0.000000	0.000000	0.000000	0.998683	0.000000	0.000000	0.387803	1.450783	0.088518	0.000000	402393.000000		0
11541.447266	2767.828125	2.763030	4.385077	3211.809570	37948.660156	505.122589	326.888641	83.137596	48.220425	20.392765	85.296211	114.773674	114.061333	0.422771	0.000000	4.062260	3.442139	0.441386	0.641977	3.506750	4.579196	2.703397	2.514400	1.919797	1.683231	1.309476	1.930930	2.059842	2.057138	0.000000	0.000000	402728.000000		1
16729.917969	3376.829590	2.161701	1.159486	6814.624512	81669.906250	1072.678467	695.416992	156.450409	80.451660	35.549339	155.435852	180.555984	104.634338	0.522066	0.000000	4.223494	3.528509	0.334796	0.064265	3.833442	4.912062	3.030470	2.842245	2.194377	1.905535	1.550832	2.191551	2.256612	2.019674	0.000000	0.000000	403058.000000		1
21556.105469	2016.666504	1.350678	5.365705	6785.279785	77592.437500	1122.117065	695.259766	143.356842	68.011856	38.266113	172.831223	233.805984	184.093033	1.048727	0.000000	4.333570	3.304634	0.130552	0.729627	3.831568	4.889820	3.050038	2.842147	2.156418	1.832585	1.582814	2.237622	2.368856	2.265037	0.020662	0.000000	403192.000000		1
47435.800781	43615.460938	2.294302	12.541566	41453.867188	99998.000000	4752.103027	4265.035645	3487.366211	2868.062012	1334.210449	2758.281006	4175.206543	3119.559570	9.215719	99998.000000	4.676106	4.639640	0.360651	1.098352	4.617565	4.999991	3.676886	3.629923	3.542498	3.457588	3.125224	3.440639	3.620678	3.494093	0.964529	4.999991	404249.000000		1
17753.087891	6477.833984	2.682853	5.754257	14347.193359	99998.000000	2310.762695	1471.593994	307.945221	112.482452	76.951614	333.423096	452.433807	242.523712	2.336528	0.000000	4.249274	3.811430	0.428597	0.759989	4.156767	4.999991	3.363755	3.167788	2.488473	2.051085	1.886218	2.522996	2.655555	2.384754	0.368571	0.000000	405701.000000		1
17917.767578	5623.354980	2.044519	3.731324	7452.533203	86231.796875	1225.268066	759.873291	189.526581	53.715645	39.135727	182.785538	258.395721	180.071838	0.692143	0.000000	4.253284	3.749995	0.310591	0.571863	3.872304	4.935668	3.088231	2.880741	2.277670	1.730101	1.592573	2.261942	2.412285	2.255446	0.000000	0.000000	406505.000000		1
28483.751953	3659.676270	3.311935	5.267026	13423.061523	99998.000000	2225.438721	1376.759888	256.184692	69.649323	39.277580	257.122131	304.923157	266.111237	2.717657	99998.000000	4.454597	3.563443	0.520082	0.721565	4.127851	4.999991	3.347416	3.138858	2.408553	1.842917	1.594145	2.410140	2.484190	2.425063	0.434195	4.999991	407550.000000		1
27891.130859	11347.923828	2.229543	4.570101	16408.058594	99998.000000	2658.861328	1686.493652	310.569489	150.677643	89.301987	360.510651	439.722656	304.216980	2.679700	99998.000000	4.445466	4.054916	0.348216	0.659926	4.215057	4.999991	3.424696	3.226985	2.492159	2.178049	1.950861	2.556918	2.643179	2.483183	0.428086	4.999991	408858.000000		1
15435.015625	4212.082031	3.333522	4.008861	5624.243164	67432.718750	910.350525	575.616821	110.669220	86.215164	41.800079	158.757034	237.475632	169.658051	0.658557	99998.000000	4.188507	3.624497	0.522903	0.603021	3.750064	4.828871	2.959209	2.760134	2.044027	1.935584	1.621177	2.200733	2.375619	2.229574	0.000000	4.999991	409095.000000		1
41926.554688	30339.585938	4.344988	11.693538	35326.011719	99998.000000	5642.619141	3634.522217	861.568848	363.770172	273.863770	1070.809814	1374.006104	707.829041	5.532397	0.000000	4.622489	4.482010	0.637989	1.067946	4.548095	4.999991	3.751481	3.560447	2.935290	2.560827	2.437535	3.029712	3.137989	2.849928	0.742913	0.000000	409533.000000		1
17379.150391	3835.418457	4.156880	5.156011	6546.271484	81000.054688	1040.993164	674.965637	110.844986	80.679855	38.549820	174.357666	202.382690	130.143021	3.330018	0.000000	4.240028	3.583813	0.618767	0.712314	3.815994	4.908485	3.017448	2.829282	2.044716	1.906765	1.586022	2.241441	2.306173	2.114421	0.522447	0.000000	409955.000000		1
46418.687500	13297.911133	2.133947	5.267026	15400.820312	99998.000000	2509.966064	1579.102417	388.282806	180.053345	115.578529	487.890656	615.924377	394.095642	2.096736	99998.000000	4.666693	4.123784	0.329184	0.721565	4.187544	4.999991	3.399668	3.198410	2.589148	2.255401	2.062877	2.688323	2.789527	2.595602	0.321544	4.999991	410410.000000		1
17891.726562	11923.405273	2.861710	4.187717	13211.973633	99998.000000	2155.770752	1360.046021	272.485321	94.223640	91.590126	351.795990	443.571136	290.408020	3.447919	0.000000	4.252652	4.076400	0.456626	0.621977	4.120968	4.999991	3.333603	3.133554	2.435343	1.974160	1.961849	2.546291	2.646963	2.463009	0.537557	0.000000	410506.000000		1
22126.556641	6456.871094	2.063021	3.111492	8978.250000	98188.351562	1449.791992	923.468750	196.776459	103.746223	43.338863	207.634293	253.825623	166.558899	2.030212	0.000000	4.344914	3.810022	0.314504	0.492969	3.953192	4.992060	3.161306	2.965422	2.293973	2.015972	1.636878	2.317299	2.404536	2.221568	0.307541	0.000000	410886.000000		1
25098.822266	7539.513184	3.247177	6.081133	16188.339844	99998.000000	2603.483398	1664.466553	291.311554	126.760162	86.347771	383.906982	502.390381	273.848328	3.390201	0.000000	4.399653	3.877343	0.511506	0.783984	4.209202	4.999991	3.415555	3.221275	2.464358	2.102983	1.936251	2.584226	2.701041	2.437510	0.530225	0.000000	411016.000000		1
28188.564453	9885.775391	3.219423	5.621656	16443.593750	99998.000000	2676.065430	1689.691528	344.126740	158.189636	102.855019	431.670990	595.426758	303.356628	4.894868	0.000000	4.450073	3.995011	0.507778	0.749864	4.215997	4.999991	3.427497	3.227808	2.536718	2.199178	2.012225	2.635153	2.774828	2.481953	0.689741	0.000000	412317.000000		1
12644.333984	9158.555664	3.867008	4.156880	13738.404297	99998.000000	2242.451660	1409.247070	272.482239	111.514160	73.658180	333.537170	411.065460	225.745102	5.177726	99998.000000	4.101896	3.961827	0.587375	0.618767	4.137936	4.999991	3.350723	3.148987	2.435338	2.047330	1.867221	2.523144	2.613911	2.353618	0.714139	4.999991	413627.000000		1
24621.279297	2355.328857	2.904882	3.268763	8865.826172	99998.000000	1389.005371	907.010803	160.789215	74.632645	45.136684	216.025146	296.723511	176.935684	2.765506	0.000000	4.391311	3.372051	0.463128	0.514383	3.947719	4.999991	3.142704	2.957613	2.206257	1.872929	1.654530	2.334504	2.472352	2.247815	0.441775	0.000000	414539.000000		1
133.485794	6.682462	1.967425	0.518068	94.251389	5627.225098	0.000000	1.529534	13.759643	9.945058	5.640158	0.000000	5.791261	0.000000	5.090390	0.000000	2.125435	0.824937	0.293898	0.000000	1.974288	3.750294	0.000000	0.184559	1.138607	0.997607	0.751291	0.000000	0.762773	0.000000	0.706751	0.000000	414561.000000		0
15922.437500	5468.976562	2.072273	4.366574	6619.535156	68792.179688	1052.350464	679.020752	149.567490	99.663353	32.703049	134.611359	171.483627	108.578438	1.388556	0.000000	4.202010	3.737906	0.316447	0.640141	3.820827	4.837539	3.022160	2.831883	2.174837	1.998536	1.514588	2.129082	2.234223	2.035743	0.142563	0.000000	414844.000000		1
31029.121094	12076.232422	3.157748	11.974157	24695.197266	99998.000000	3975.050293	2537.981689	476.548645	206.635162	148.084213	667.203857	866.348633	518.126709	5.263462	99998.000000	4.491769	4.081932	0.499378	1.078245	4.392612	4.999991	3.599343	3.404489	2.678107	2.315204	2.170509	2.824259	2.937693	2.714436	0.721272	4.999991	415092.000000		1
32771.156250	14715.894531	4.292564	15.535876	40380.386719	99998.000000	6516.307129	4158.544922	936.047302	474.556549	265.630157	1248.288208	1720.917358	854.331299	4.709374	99998.000000	4.515492	4.167787	0.632717	1.191336	4.606171	4.999991	3.814002	3.618941	2.971298	2.676288	2.424277	3.096315	3.235760	2.931626	0.672963	4.999991	416195.000000		1
16602.886719	3336.509766	3.015897	3.950269	6123.614258	71262.992188	994.863464	629.113525	155.861404	83.486061	46.801903	159.706833	232.859283	113.274979	1.544425	99998.000000	4.220183	3.523292	0.479416	0.596627	3.787008	4.852864	2.997763	2.798729	2.192739	1.921614	1.670264	2.203324	2.367094	2.054134	0.188767	4.999991	417469.000000		1
19693.417969	3623.707520	3.848506	4.986405	8117.202148	99998.000000	1341.864258	830.691406	187.633163	104.403061	58.554031	204.988449	295.662689	175.110107	2.889564	99998.000000	4.294321	3.559153	0.585292	0.697788	3.909406	4.999991	3.127709	2.919440	2.273310	2.018713	1.767557	2.311729	2.470797	2.243311	0.460832	4.999991	417538.000000		1
15113.600586	3884.539551	2.562587	2.735276	2714.066406	41699.269531	437.027466	278.350586	59.343468	36.940105	19.751347	74.139244	68.221550	91.161484	1.035160	99998.000000	4.179368	3.589339	0.408679	0.437001	3.433620	4.620129	2.640509	2.444592	1.773373	1.567498	1.295597	1.870048	1.833922	1.959811	0.015007	4.999991	418296.000000		1
13895.474609	3744.898438	2.127780	3.712821	4542.710938	55664.378906	759.925720	464.670105	92.721855	76.819016	43.314194	109.278450	135.579651	116.034920	0.823683	99998.000000	4.142873	3.573440	0.327927	0.569704	3.657315	4.745577	2.880771	2.667145	1.967182	1.885469	1.636630	2.038535	2.132195	2.064589	0.000000	4.999991	418485.000000		1
16314.779297	8446.644531	2.466991	5.273193	16244.796875	99998.000000	2637.009766	1671.330933	285.622040	118.008514	89.835480	412.641235	558.949219	275.359375	2.596684	0.000000	4.212581	3.926684	0.392168	0.722074	4.210714	4.999991	3.421112	3.223063	2.455792	2.071913	1.953448	2.615573	2.747372	2.439900	0.414419	0.000000	419196.000000		1
21781.533203	5336.125977	2.220292	3.000478	6738.098633	77623.953125	1129.807861	689.234131	143.227325	60.132904	35.561676	149.616837	209.916260	102.253693	0.532184	0.000000	4.338089	3.727226	0.346410	0.477190	3.828537	4.889996	3.053005	2.838367	2.156026	1.779112	1.550982	2.174980	2.322046	2.009679	0.000000	0.000000	420502.000000		1
11712.967773	4748.470215	1.961258	2.966557	3989.309570	49670.824219	636.039612	406.553955	91.266335	53.928425	29.153666	119.337608	176.849335	107.554642	1.467593	0.000000	4.068667	3.676554	0.292535	0.472253	3.600898	4.696101	2.803484	2.609118	1.960311	1.731818	1.464693	2.076777	2.247603	2.031629	0.166606	0.000000	421083.000000		1
15053.254883	7602.310547	3.540132	4.927814	9814.871094	99998.000000	1587.086182	1007.818237	221.517288	82.505432	89.508598	289.640167	368.978607	161.532410	0.154144	0.000000	4.177630	3.880946	0.549019	0.692654	3.991885	4.999991	3.200601	3.003382	2.345408	1.916483	1.951865	2.461859	2.567001	2.208260	0.000000	0.000000	422761.000000		1
16938.523438	2001.309448	2.355976	3.885511	5224.981934	63423.402344	855.765259	534.374939	84.266243	28.962475	25.844814	109.090340	150.998352	103.212738	2.696372	0.000000	4.228876	3.301314	0.372171	0.589448	3.718085	4.802249	2.932355	2.727846	1.925654	1.461836	1.412373	2.037786	2.178972	2.013733	0.430780	0.000000	422856.000000		1
19912.832031	3212.296631	4.298732	3.422950	7088.398926	84660.890625	1153.898071	727.620483	166.466385	67.247093	44.775887	172.134293	204.421036	104.409225	2.075260	0.000000	4.299133	3.506816	0.633340	0.534401	3.850548	4.927683	3.062167	2.861905	2.221327	1.827674	1.651044	2.235868	2.310526	2.018739	0.317073	0.000000	423280.000000		1
9828.917969	4478.714355	2.466991	3.515462	4556.862305	54158.250000	762.195374	468.179382	68.511421	68.354156	35.953312	129.486191	150.665314	104.424644	1.355121	99998.000000	3.992506	3.651153	0.392168	0.545982	3.658666	4.733665	2.882066	2.670412	1.835763	1.834765	1.555739	2.112223	2.178013	2.018803	0.131978	4.999991	424062.000000		1
22897.175781	22365.537109	3.968772	5.541479	17844.357422	99998.000000	2863.744873	1832.258911	448.221436	151.763123	127.919647	571.426025	737.288025	353.704834	3.792329	99998.000000	4.359782	4.349579	0.598656	0.743626	4.251501	4.999991	3.456934	3.262987	2.651493	2.181166	2.106937	2.756960	2.867637	2.548641	0.578906	4.999991	424115.000000		1
19383.957031	3168.159180	2.207957	5.874522	8258.501953	89767.976562	1319.652100	850.883728	188.872833	116.164436	50.446880	187.417313	283.629944	174.921997	1.728380	0.000000	4.287442	3.500807	0.343991	0.768973	3.916901	4.953122	3.120460	2.929870	2.276170	2.065073	1.702834	2.272810	2.452752	2.242844	0.237639	0.000000	424722.000000		1
101.945320	7.120353	0.000000	0.000000	79.995270	4174.602051	4.246308	4.890810	17.398455	15.714733	0.000000	0.000000	0.000000	3.296517	3.896133	0.000000	2.008367	0.852502	0.000000	0.000000	1.903064	3.620615	0.628012	0.689381	1.240511	1.196307	0.000000	0.000000	0.000000	0.518055	0.590634	0.000000	424735.000000		0
15472.489258	3527.994385	3.231758	3.438369	4786.613281	58521.429688	799.940308	491.603455	103.117142	86.023979	31.333870	137.806122	174.653717	158.272888	0.014518	99998.000000	4.189560	3.547528	0.509439	0.536352	3.680028	4.767315	2.903058	2.691615	2.013331	1.934620	1.496014	2.139268	2.242178	2.199407	0.000000	4.999991	425212.000000		1
22618.828125	2968.339111	4.792130	5.307115	8885.959961	99998.000000	1428.554321	913.835144	159.080826	78.539742	37.458176	179.979324	222.164871	102.987625	2.195122	0.000000	4.354470	3.472513	0.680529	0.724858	3.948704	4.999991	3.154897	2.960868	2.201618	1.895090	1.573547	2.255223	2.346675	2.012785	0.341459	0.000000	425909.000000		1
17233.439453	10191.512695	3.592556	5.365705	19228.224609	99998.000000	3147.485840	1977.848389	374.883942	123.809029	100.252350	410.695404	561.826355	326.472351	4.253442	0.000000	4.236372	4.008239	0.555404	0.729627	4.283939	4.999991	3.497964	3.296193	2.573897	2.092752	2.001095	2.613520	2.749602	2.513846	0.628740	0.000000	426089.000000		1
16960.253906	8479.915039	4.233974	4.674948	22642.101562	99998.000000	3661.585205	2324.741211	512.936768	234.505997	158.806381	585.861023	767.598083	456.356323	3.819628	0.000000	4.229433	3.928391	0.626748	0.669777	4.354917	4.999991	3.563669	3.366375	2.710064	2.370154	2.200868	2.767795	2.885134	2.659304	0.582021	0.000000	426157.000000		1
15020.484375	5411.613281	2.800035	4.172298	8071.538086	93233.093750	1279.060791	825.822144	167.410004	79.850334	44.331829	204.106506	271.550964	227.539825	1.432424	99998.000000	4.176684	3.733327	0.447163	0.620375	3.906956	4.969570	3.106891	2.916887	2.223781	1.902277	1.646716	2.309857	2.433851	2.357057	0.156072	4.999991	430865.000000		1
114.974113	12.257861	0.000000	0.314541	110.111061	5687.996094	0.000000	2.161701	10.108496	10.404534	0.000000	0.000000	0.000000	76.834435	4.700778	0.000000	2.060600	1.088415	0.000000	0.000000	2.041831	3.754959	0.000000	0.334796	1.004686	1.017223	0.000000	0.000000	0.000000	1.885556	0.672170	0.000000	430884.000000		0
10504.244141	3163.058594	1.548037	2.275799	2869.918457	46988.761719	480.699371	293.692200	108.744965	53.465862	35.817627	107.875351	184.222549	80.164871	1.076673	0.000000	4.021365	3.500107	0.189781	0.357134	3.457870	4.671994	2.681874	2.467892	2.036409	1.728077	1.554097	2.032922	2.265343	1.903984	0.032084	0.000000	432152.000000		1
13906.637695	6726.784668	2.047602	3.419866	7930.312012	88340.492188	1283.119019	814.344482	167.138641	89.132385	37.063457	186.337997	254.877182	178.677994	2.351903	99998.000000	4.143222	3.827807	0.311246	0.534009	3.899290	4.946160	3.108267	2.910808	2.223077	1.950036	1.568946	2.270301	2.406331	2.252071	0.371419	4.999991	433001.000000		1
14788.112305	3675.520508	2.861710	1.770066	4932.443359	62599.046875	777.678833	504.567505	112.710648	81.817757	31.827267	126.633728	174.789398	126.137253	0.161807	3166.118164	4.169913	3.565319	0.456626	0.247989	3.693062	4.796568	2.890800	2.702919	2.051965	1.912848	1.502799	2.102549	2.242515	2.100843	0.000000	3.500527	433289.000000		1
16238.897461	5047.765625	3.126911	3.768329	5152.017578	66553.164062	803.872131	528.451050	107.289436	34.389854	47.190453	146.385086	196.973816	161.674255	0.889640	0.000000	4.210557	3.703099	0.495116	0.576149	3.711977	4.823169	2.905187	2.723005	2.030557	1.536430	1.673854	2.165497	2.294409	2.208641	0.000000	0.000000	433709.000000		1
18929.021484	2834.196533	1.560372	3.974939	6800.985352	79540.203125	1111.425659	699.712646	160.786133	33.322880	46.098812	171.452789	230.290527	122.452179	2.891778	99998.000000	4.277128	3.452430	0.193228	0.599330	3.832572	4.900587	3.045880	2.844920	2.206249	1.522743	1.663690	2.234144	2.362276	2.087966	0.461165	4.999991	433970.000000		1
17116.162109	3152.712646	3.305768	3.025148	5303.083984	64405.550781	901.996643	543.459595	117.468857	73.574921	35.287224	136.276581	232.763687	124.111237	2.133679	99998.000000	4.233407	3.498684	0.519272	0.480747	3.724529	4.808923	2.955205	2.735167	2.069923	1.866730	1.547617	2.134421	2.366915	2.093811	0.329129	4.999991	434336.000000		1
17475.976562	1387.133545	3.219423	3.786831	6690.202148	78648.289062	1014.334167	687.272827	151.093948	48.130993	32.388508	129.954926	153.354324	167.826309	3.216196	99998.000000	4.242442	3.142118	0.507778	0.578276	3.825439	4.895689	3.006181	2.837129	2.179247	1.682425	1.510391	2.113793	2.185696	2.224860	0.507343	4.999991	434707.000000		1
116.099678	0.983713	0.758600	2.544085	88.928856	7001.610352	1.877997	6.882905	20.284834	45.127434	1.890332	1.520283	3.811501	52.916958	3.684833	0.000000	2.064831	0.000000	0.000000	0.405532	1.949043	3.845198	0.273695	0.837772	1.307171	1.654441	0.276538	0.181925	0.581096	1.723595	0.566418	0.000000	434723.000000		0
116.960045	443.913452	2.355976	3.472290	164.375610	10991.838867	3.466122	14.891375	22.085737	11.718207	8.742399	0.000000	9.241965	21.953136	0.224559	0.000000	2.068038	2.647298	0.372171	0.540616	2.215837	4.041070	0.539844	1.172935	1.344112	1.068861	0.941631	0.000000	0.965764	1.341497	0.000000	0.000000	435513.000000		0
17386.353516	4468.386719	1.948923	3.564802	5609.620117	86489.781250	840.146118	576.338440	205.938248	118.619095	69.846680	223.666656	279.429901	191.059204	1.274500	0.000000	4.240209	3.650151	0.289795	0.552035	3.748934	4.936965	2.924355	2.760678	2.313737	2.074155	1.844146	2.349601	2.446273	2.281168	0.105340	0.000000	436885.000000		1
30029.015625	11253.645508	2.460824	8.267504	19925.009766	99998.000000	3235.622070	2047.546997	403.177246	177.759033	102.121094	438.510742	549.380371	332.960510	4.335610	99998.000000	4.477541	4.051293	0.391080	0.917374	4.299398	4.999991	3.509958	3.311234	2.605496	2.249832	2.009115	2.641980	2.739873	2.522393	0.637050	4.999991	437294.000000		1
30359.050781	17813.001953	4.237057	8.110233	21893.757812	99998.000000	3535.401611	2240.946777	577.658264	271.439941	165.121872	764.751770	1057.922852	649.614258	3.178765	0.000000	4.482288	4.250737	0.627064	0.909033	4.340320	4.999991	3.548439	3.350431	2.761671	2.433674	2.217805	2.883521	3.024454	2.812655	0.502258	0.000000	438580.000000		1
11291.399414	6293.454590	4.212387	6.673211	7553.836914	89233.929688	1229.878296	773.851929	191.897980	65.939583	53.795822	187.688675	234.018768	117.021721	0.770777	0.000000	4.052748	3.798889	0.624528	0.824335	3.878168	4.950530	3.089862	2.888658	2.283070	1.819146	1.730749	2.273438	2.369251	2.068266	0.000000	0.000000	439287.000000		1
112.852501	11.375913	0.000000	0.000000	59.929379	4365.726074	0.000000	0.000000	14.394893	61.397240	4.024279	0.000000	0.000000	0.000000	3.560460	86086.062500	2.052511	1.055986	0.000000	0.000000	1.777640	3.640056	0.000000	0.000000	1.158208	1.788149	0.604688	0.000000	0.000000	0.000000	0.551506	4.934933	439303.000000		0
14284.586914	5831.633789	3.281098	2.969640	7131.475586	88310.531250	1117.201538	728.977356	129.880905	48.997524	48.408531	181.453354	278.637390	181.431763	1.595698	99998.000000	4.154868	3.765790	0.516019	0.472704	3.853179	4.946012	3.048131	2.862714	2.113545	1.690174	1.684922	2.258765	2.445040	2.258713	0.202951	4.999991	439475.000000		1
27829.595703	15938.793945	4.286397	11.298819	28326.330078	99998.000000	4543.025391	2916.424316	610.888672	252.015472	183.038391	826.371033	1093.715820	568.006165	7.263403	0.000000	4.444507	4.202456	0.632092	1.053033	4.452190	4.999991	3.657345	3.464851	2.785962	2.401427	2.262542	2.917175	3.038904	2.754353	0.861140	0.000000	439898.000000		1
16100.197266	2656.489746	0.758600	2.679769	5167.784668	66193.164062	839.921021	528.407898	129.831573	77.044128	31.950617	136.159393	205.272156	117.999260	1.572525	0.000000	4.206831	3.424308	0.000000	0.428097	3.713305	4.820813	2.924238	2.722969	2.113380	1.886739	1.504479	2.134048	2.312330	2.071879	0.196598	0.000000	440331.000000		1
10773.901367	3400.531250	3.071404	2.029100	3252.807861	37625.968750	532.860779	334.357452	90.510818	33.702179	23.976068	67.999527	97.276543	65.054550	0.528268	0.000000	4.032373	3.531547	0.487337	0.307303	3.512259	4.575488	2.726614	2.524211	1.956700	1.527658	1.379778	1.832506	1.988008	1.813278	0.000000	0.000000	440456.000000		1
101.183640	12.930117	0.841861	0.000000	1.560372	3242.952148	8.137986	0.329960	9.004518	4.733539	0.000000	0.000000	0.000000	39.740143	0.893316	99998.000000	2.005110	1.111602	0.000000	0.000000	0.193228	3.510941	0.910517	0.000000	0.954460	0.675186	0.000000	0.000000	0.000000	1.599229	0.000000	4.999991	440915.000000		0
33411.164062	11325.231445	2.917217	7.952962	17217.373047	99998.000000	2782.142822	1768.206543	358.799164	168.680511	89.601112	398.348114	537.415466	292.437103	1.805004	99998.000000	4.523891	4.054047	0.464969	0.900529	4.235967	4.999991	3.444379	3.247533	2.554852	2.227065	1.952313	2.600263	2.730310	2.466033	0.256478	4.999991	440930.000000		1
34691.554688	7799.207031	1.890332	4.674948	14627.523438	99998.000000	2387.041992	1503.865356	308.830261	98.954094	58.634209	286.944977	420.541779	160.431503	3.088113	0.000000	4.540224	3.892051	0.276538	0.669777	4.165171	4.999991	3.377860	3.177209	2.489720	1.995434	1.768151	2.457799	2.623809	2.205290	0.489693	0.000000	441063.000000		1
31075.123047	19972.884766	2.133947	7.752519	22417.300781	99998.000000	3567.195068	2307.987305	564.293335	227.629257	186.189972	853.776245	1181.818237	621.629333	6.821568	0.000000	4.492413	4.300441	0.329184	0.889443	4.350584	4.999991	3.552327	3.363233	2.751505	2.357228	2.269956	2.931344	3.072551	2.793531	0.833884	0.000000	441185.000000		1
24104.916016	6395.960938	2.892547	3.441453	7402.770996	87403.703125	1183.816528	760.635010	138.015808	95.256691	45.707176	183.118576	216.321182	148.358673	1.653940	99998.000000	4.382106	3.805906	0.461280	0.536742	3.869394	4.941530	3.073284	2.881176	2.139929	1.978896	1.659984	2.262733	2.335099	2.171313	0.218520	4.999991	441649.000000		1
140.140503	24.173428	0.425556	1.147151	83.038918	2104.287842	0.484147	5.664828	18.292738	32.971336	4.594771	2.729109	0.000000	31.284529	3.893028	0.000000	2.146564	1.383338	0.000000	0.059621	1.919282	3.323105	0.000000	0.753187	1.262279	1.518137	0.662264	0.436021	0.000000	1.495330	0.590288	0.000000	441666.000000		0
34882.593750	5901.711426	2.288134	4.958652	12622.082031	99998.000000	2084.520996	1297.180908	226.586960	134.562027	66.849289	293.411560	353.094269	210.138290	3.841389	99998.000000	4.542609	3.770978	0.359481	0.695364	4.101131	4.999991	3.319006	3.113001	2.355235	2.128922	1.825097	2.467477	2.547891	2.322505	0.584488	4.999991	441895.000000		1
119.760078	9.649018	0.863447	0.000000	65.646629	1746.222534	0.000000	1.683721	0.000000	10.719076	10.931854	0.000000	11.687370	25.027624	5.752616	0.000000	2.078312	0.984483	0.000000	0.000000	1.817212	3.242100	0.000000	0.226270	0.000000	1.030157	1.038694	0.000000	1.067717	1.398420	0.759865	0.000000	441912.000000		0
13665.810547	5134.942871	2.232627	3.842339	9390.206055	99998.000000	1499.810303	963.609741	175.298218	65.769981	51.822231	201.679596	267.902893	105.692062	1.350919	0.000000	4.135635	3.710536	0.348816	0.584596	3.972675	4.999991	3.176036	2.983901	2.243778	1.818028	1.714516	2.304662	2.427977	2.024042	0.130629	0.000000	442250.000000		1
33301.835938	17961.335938	2.803118	10.367530	28608.029297	99998.000000	4667.978516	2939.802246	652.380371	284.604431	194.010345	781.033936	1055.696411	504.231384	3.770324	99998.000000	4.522468	4.254339	0.447641	1.015675	4.456488	4.999991	3.669129	3.468318	2.814501	2.454242	2.287825	2.892670	3.023539	2.702630	0.576379	4.999991	442357.000000		1
17226.804688	3602.664062	4.909312	4.477589	6801.546387	77184.281250	1073.831787	700.819702	146.554688	56.996742	44.233150	170.703445	215.645844	135.517990	0.242814	0.000000	4.236205	3.556624	0.691021	0.651044	3.832608	4.887529	3.030936	2.845606	2.166000	1.755850	1.645748	2.232242	2.333741	2.131997	0.000000	0.000000	442529.000000		1
16966.619141	7367.807617	3.533965	3.222507	8848.464844	99998.000000	1423.811523	908.142578	199.357544	89.039871	52.229282	208.405228	273.570801	191.012939	1.836221	0.000000	4.229595	3.867338	0.548262	0.508194	3.946868	4.999991	3.153452	2.958154	2.299633	1.949584	1.717914	2.318909	2.437070	2.281063	0.263925	0.000000	442838.000000		1
37838.734375	59052.960938	3.854673	38.003998	87251.539062	99998.000000	14741.850586	9358.789062	2133.537109	904.849121	711.369202	2735.627930	3628.203613	1975.119263	8.141115	0.000000	4.577937	4.771242	0.585988	1.579829	4.940773	4.999991	4.168552	3.971220	3.329100	2.956576	2.852095	3.437057	3.559692	3.295593	0.910684	0.000000	445322.000000		0
17343.847656	5252.489258	3.207088	3.968772	13252.444336	99998.000000	2161.170410	1362.260132	272.806030	132.804291	78.447227	316.098633	416.434235	240.352768	2.793194	0.000000	4.239145	3.720365	0.506111	0.598656	4.122296	4.999991	3.334689	3.134260	2.435854	2.123212	1.894578	2.499823	2.619546	2.380849	0.446101	0.000000	445599.000000		1
39949.210938	16447.058594	2.516331	7.043259	26448.931641	99998.000000	4281.629395	2720.640869	549.568481	216.089905	157.992264	682.520813	922.975342	528.170410	4.684299	99998.000000	4.601508	4.216088	0.400768	0.847774	4.422408	4.999991	3.631609	3.434671	2.740022	2.334635	2.198636	2.834116	2.965190	2.722774	0.670645	4.999991	446054.000000		1
28076.621094	8721.948242	4.348072	4.711953	15922.141602	99998.000000	2622.281982	1635.186401	339.544312	131.404282	97.609581	402.070190	523.319702	330.379425	4.094085	99998.000000	4.448345	3.940614	0.638297	0.673201	4.202002	4.999991	3.418679	3.213567	2.530896	2.118609	1.989492	2.604302	2.718767	2.519013	0.612157	4.999991	446693.000000		1
12706.070312	3224.782715	4.172298	3.799166	4053.016357	49633.210938	654.187439	416.591522	99.197708	74.540131	34.297344	109.010162	155.688721	103.699966	0.478757	0.000000	4.104011	3.508501	0.620375	0.579688	3.607778	4.695772	2.815702	2.619710	1.996502	1.872390	1.535260	2.037467	2.192257	2.015779	0.000000	0.000000	446886.000000		1
18120.751953	6389.666992	2.349809	3.062153	5645.856934	66688.617188	921.609253	580.396667	118.797951	80.235802	37.970074	155.331009	193.942505	120.429253	1.784962	99998.000000	4.258176	3.805478	0.371033	0.486027	3.751730	4.824052	2.964547	2.763725	2.074809	1.904368	1.579441	2.191258	2.287673	2.080732	0.251629	4.999991	448612.000000		1
14775.055664	4337.574707	1.936588	2.096942	5167.541504	65358.628906	864.661865	529.681458	119.975937	39.909748	31.130342	149.570587	210.736542	137.577927	2.226302	99998.000000	4.169529	3.637247	0.287037	0.321587	3.713284	4.815303	2.936846	2.724015	2.079094	1.601079	1.493184	2.174846	2.323740	2.138549	0.347584	4.999991	448885.000000		1
14678.337891	6235.887207	1.733061	2.445405	5452.728516	71205.398438	882.001709	556.787537	108.874481	72.427773	40.760860	181.989929	265.010345	129.917908	0.423549	0.000000	4.166677	3.794898	0.238814	0.388351	3.736614	4.852513	2.945469	2.745689	2.036926	1.859905	1.610243	2.260047	2.423263	2.113669	0.000000	0.000000	449063.000000		1
25082.417969	11144.703125	3.694319	5.658660	22968.205078	99998.000000	3780.719238	2361.585693	512.264526	149.798782	148.762634	611.653442	800.365906	472.734070	5.312925	0.000000	4.399369	4.047069	0.567534	0.752714	4.361127	4.999991	3.577574	3.373204	2.709494	2.175508	2.172494	2.786505	2.903289	2.674617	0.725334	0.000000	449508.000000		1
19364.392578	3250.726318	1.887248	3.379778	4728.666504	61451.699219	789.020813	483.928040	92.586174	46.693974	36.295605	130.180038	181.823410	112.966599	2.665484	0.000000	4.287004	3.511980	0.275829	0.528888	3.674739	4.788534	2.897089	2.684781	1.966546	1.669261	1.559854	2.114544	2.259650	2.052950	0.425776	0.000000	449646.000000		1
11558.401367	2655.006592	1.023801	1.828657	4309.416992	51240.949219	755.944641	441.116486	76.569237	111.844124	24.802511	92.425819	126.812592	93.992355	1.426428	99998.000000	4.062898	3.424066	0.010216	0.262132	3.634418	4.709617	2.878490	2.644553	1.884054	2.048613	1.394496	1.965793	2.103162	1.973093	0.154250	4.999991	451014.000000		1
36904.250000	7179.116699	2.969640	5.004908	12060.113281	99998.000000	1927.287354	1238.395508	248.037445	134.753220	63.460258	264.856140	327.798340	127.272064	3.262319	0.000000	4.567076	3.856071	0.472704	0.699396	4.081351	4.999991	3.284946	3.092859	2.394517	2.129539	1.802502	2.423010	2.515607	2.104733	0.513526	0.000000	451311.000000		1
35498.031250	9073.469727	3.897846	5.538395	15732.581055	99998.000000	2596.961426	1613.183960	301.793182	103.410095	104.995140	386.491150	516.532410	348.480988	3.172385	0.000000	4.550204	3.957773	0.590825	0.743384	4.196800	4.999991	3.414465	3.207684	2.479709	2.014563	2.021169	2.587140	2.713098	2.542179	0.501386	0.000000	451789.000000		1
24123.302734	8221.164062	3.102241	5.248523	19177.386719	99998.000000	3060.166748	1974.320557	418.851898	107.175339	90.507729	425.636139	527.288513	270.786194	7.651865	0.000000	4.382437	3.914933	0.491676	0.720037	4.282789	4.999991	3.485745	3.295418	2.622061	2.030095	1.956686	2.629039	2.722048	2.432626	0.883767	0.000000	452476.000000		1
13771.764648	6941.471191	1.952007	3.999609	11447.485352	99998.000000	1878.693848	1175.576660	233.593216	107.196930	76.846771	309.576538	396.389954	289.242371	4.837133	99998.000000	4.138989	3.841451	0.290481	0.602018	4.058710	4.999991	3.273856	3.070251	2.368460	2.030182	1.885626	2.490768	2.598123	2.461262	0.684588	4.999991	454491.000000		1
12852.008789	2936.252686	2.648932	4.369658	3000.610352	37353.363281	464.771851	309.015289	85.444237	50.141594	25.107801	84.121307	102.663834	122.017372	0.257019	0.000000	4.108971	3.467793	0.423071	0.640447	3.477210	4.572330	2.667240	2.489980	1.931683	1.700198	1.399809	1.924906	2.011417	2.086422	0.000000	0.000000	454929.000000		1
26100.931641	6774.196777	3.604891	3.379778	12968.401367	99998.000000	2133.348877	1330.935425	241.472168	109.108841	57.928032	274.822784	374.378204	179.393417	2.816136	0.000000	4.416656	3.830858	0.556892	0.528888	4.112886	4.999991	3.329062	3.124157	2.382867	2.037860	1.762889	2.439053	2.573311	2.253807	0.449654	0.000000	455578.000000		1
13980.005859	2852.223877	3.052901	5.230021	3764.628174	49955.085938	624.796326	385.266907	86.446449	41.935764	28.277884	106.037437	112.917259	74.083740	1.510176	99998.000000	4.145507	3.455184	0.484713	0.718503	3.575722	4.698580	2.795738	2.585762	1.936747	1.622585	1.451447	2.025459	2.052760	1.869723	0.179028	4.999991	456794.000000		1
41815.085938	12018.909180	3.120744	6.074965	19039.505859	99998.000000	3126.565674	1957.952026	390.154633	190.633652	135.814026	599.213623	824.474548	416.215302	3.534296	99998.000000	4.621333	4.079865	0.494258	0.783544	4.279655	4.999991	3.495068	3.291802	2.591237	2.280200	2.132945	2.777582	2.916177	2.619318	0.548303	4.999991	457234.000000		1
12333.243164	4520.631348	3.009729	3.533965	5490.908203	69186.539062	916.548828	560.719299	135.209610	53.438110	42.783791	155.380341	212.617615	117.832741	0.972501	99998.000000	4.091077	3.655199	0.478527	0.548262	3.739644	4.840022	2.962156	2.748745	2.131008	1.727851	1.631279	2.191396	2.327599	2.071266	0.000000	4.999991	457568.000000		1
17211.304688	4791.217285	2.624262	3.336605	6166.790039	80318.015625	1013.301147	630.519714	153.739792	123.688759	34.874001	168.658920	244.577484	125.409485	2.054898	0.000000	4.235814	3.680446	0.419007	0.523305	3.790059	4.904813	3.005738	2.799699	2.186786	2.092330	1.542502	2.227009	2.388417	2.098330	0.312790	0.000000	458444.000000		1
22371.646484	16301.931641	2.466991	12.245526	35031.457031	99998.000000	5543.939453	3608.652832	940.820923	378.214386	284.018494	1193.147827	1620.338135	844.639099	4.545287	99998.000000	4.349698	4.212239	0.392168	1.087977	4.544458	4.999991	3.743819	3.557345	2.973507	2.577738	2.453347	3.076694	3.209606	2.926671	0.657561	4.999991	458803.000000		1
22239.166016	8157.142578	1.622047	6.161310	17752.326172	99998.000000	2859.288818	1824.315186	447.000275	177.925552	127.771629	600.006104	767.073853	437.055206	4.418784	0.000000	4.347118	3.911538	0.210063	0.789673	4.249255	4.999991	3.456258	3.261100	2.650308	2.250238	2.106434	2.778156	2.884837	2.640536	0.645303	0.000000	458942.000000		1
14242.121094	3286.852295	3.102241	4.381993	4775.749023	55473.414062	743.689880	490.487152	92.037270	79.236664	28.086693	124.287010	190.238922	107.252434	0.363731	99998.000000	4.153574	3.516780	0.491676	0.641672	3.679041	4.744085	2.871392	2.690628	1.963964	1.898926	1.448501	2.094426	2.279299	2.030407	0.000000	4.999991	459402.000000		1
20836.681641	3415.844971	3.077571	3.015897	6769.022461	78245.210938	1127.581421	694.229797	122.671127	60.388855	36.375782	151.251221	210.542267	119.945099	1.689461	99998.000000	4.318829	3.533498	0.488208	0.479416	3.830526	4.893458	3.052148	2.841503	2.088742	1.780957	1.560812	2.179699	2.323339	2.078983	0.227748	4.999991	459809.000000		1
124.561462	11.730542	1.659051	1.548037	254.035309	3274.625244	3.126911	21.900713	12.223941	15.918260	0.000000	0.000000	9.978978	0.000000	2.594576	73065.132812	2.095384	1.069318	0.219860	0.189781	2.404894	3.515162	0.495116	1.340458	1.087211	1.201896	0.000000	0.000000	0.999086	0.000000	0.414066	4.863710	459823.000000		0
17529.371094	1592.599976	1.970509	1.637465	4675.903809	60348.933594	717.465759	476.104584	122.890076	75.258644	33.208782	141.210571	180.734848	141.790314	2.611039	0.000000	4.243766	3.202107	0.294578	0.214172	3.669866	4.780670	2.855801	2.677702	2.089517	1.876556	1.521253	2.149867	2.257042	2.151647	0.416813	0.000000	460047.000000		1
22884.468750	7816.549805	3.102241	5.550730	16087.269531	99998.000000	2643.809570	1651.459229	306.548309	143.998260	78.487320	352.961639	477.964081	235.276932	3.781782	0.000000	4.359541	3.893015	0.491676	0.744350	4.206482	4.999991	3.422230	3.217868	2.486499	2.158357	1.894799	2.547728	2.679395	2.371579	0.577697	0.000000	460521.000000		1
12319.826172	3476.055176	3.780664	4.175382	5168.691406	71173.046875	855.093018	527.057190	116.852112	55.309937	30.091124	189.760941	241.321060	173.583649	2.905903	99998.000000	4.090605	3.541087	0.577568	0.620696	3.713381	4.852315	2.932013	2.721858	2.067636	1.742803	1.478438	2.278207	2.382595	2.239509	0.463281	4.999991	462702.000000		1
18459.630859	5474.191406	1.424687	3.204005	10024.599609	99998.000000	1601.860474	1021.309631	179.282410	113.025192	51.674210	234.425827	284.095612	151.874130	1.828066	99998.000000	4.266223	3.738320	0.153720	0.505693	4.001067	4.999991	3.204625	3.009157	2.253538	2.053175	1.713274	2.370005	2.453465	2.181484	0.261992	4.999991	462732.000000		1
107.455963	0.000000	0.928205	0.000000	182.008423	0.000000	0.000000	6.232236	16.053944	2.263464	0.000000	0.000000	0.000000	4.489923	7.069501	0.000000	2.031230	0.000000	0.000000	0.000000	2.260092	0.000000	0.000000	0.794644	1.205582	0.354774	0.000000	0.000000	0.000000	0.652239	0.849389	0.000000	462750.000000		0
21493.285156	7385.094727	2.886379	4.637943	8775.672852	99998.000000	1363.552124	899.711609	165.908234	85.919128	41.803162	209.207001	249.927780	141.873566	1.184548	0.000000	4.332303	3.868356	0.460353	0.666325	3.943280	4.999991	3.134672	2.954103	2.219868	1.934090	1.621209	2.320576	2.397815	2.151901	0.073552	0.000000	462882.000000		1
30704.083984	16307.134766	3.015897	7.283791	17925.667969	99998.000000	2920.590576	1842.225586	385.547516	172.707870	108.436592	438.180786	614.977661	375.149139	3.557204	0.000000	4.487196	4.212378	0.479416	0.862357	4.253475	4.999991	3.465471	3.265343	2.586078	2.237312	2.035176	2.641653	2.788859	2.574204	0.551109	0.000000	463725.000000		1
25737.988281	10704.961914	3.176251	3.959521	11611.541016	99998.000000	1824.173340	1189.271606	262.065369	119.420868	100.323273	287.876251	374.039001	240.858505	3.393548	99998.000000	4.410574	4.029585	0.501915	0.597643	4.064890	4.999991	3.261066	3.075281	2.418410	2.077080	2.001402	2.459206	2.572917	2.381762	0.530654	4.999991	464476.000000		1
31815.771484	13734.059570	4.274062	8.918173	21969.449219	99998.000000	3452.825195	2259.846924	459.998230	233.423599	162.001129	545.047729	693.236816	334.317383	3.271427	0.000000	4.502643	4.137799	0.630841	0.950276	4.341819	4.999991	3.538175	3.354079	2.662756	2.368145	2.209518	2.736434	2.840882	2.524159	0.514737	0.000000	464628.000000		1
27936.847656	8638.890625	1.825573	4.406662	13799.964844	99998.000000	2257.867188	1417.514526	305.268555	154.439804	80.590431	329.411133	452.202545	222.932724	2.570156	99998.000000	4.446177	3.936458	0.261399	0.644110	4.139878	4.999991	3.353698	3.151527	2.484682	2.188759	1.906283	2.517738	2.655333	2.348174	0.409959	4.999991	465464.000000		1
15125.250977	3363.477051	2.593424	4.921647	9976.767578	99998.000000	1600.935303	1024.516724	175.366058	79.733147	45.596161	198.592773	264.097565	191.000610	3.400663	99998.000000	4.179703	3.526788	0.413874	0.692110	3.998990	4.999991	3.204374	3.010519	2.243946	1.901639	1.658928	2.297963	2.421764	2.281035	0.531564	4.999991	465830.000000		1
25260.310547	18054.558594	1.375347	9.516418	28701.312500	99998.000000	4578.670410	2951.899658	616.229675	237.222778	178.283279	632.616699	834.018738	388.773102	4.065152	0.000000	4.402439	4.256587	0.138412	0.978473	4.457902	4.999991	3.660739	3.470102	2.789743	2.375156	2.251111	2.801141	2.921176	2.589696	0.609077	0.000000	466878.000000		1
20191.886719	5538.277832	2.608843	5.550730	9251.660156	99998.000000	1474.656250	950.972595	170.660263	78.311546	58.220989	221.461777	290.778076	152.043732	1.220121	99998.000000	4.305177	3.743375	0.416448	0.744350	3.966220	4.999991	3.168691	2.978168	2.232132	1.893826	1.765080	2.345299	2.463562	2.181968	0.086403	4.999991	468179.000000		1
100.788918	10.614229	2.041435	1.652884	0.000000	1443.701660	0.000000	0.000000	0.000000	18.258818	0.000000	0.000000	15.949097	0.000000	3.722669	0.000000	2.003413	1.025888	0.309936	0.218242	0.000000	3.159477	0.000000	0.000000	0.000000	1.261473	0.000000	0.000000	1.202736	0.000000	0.570854	0.000000	468194.000000		0
35754.394531	15091.450195	3.589472	8.409355	28918.232422	99998.000000	4627.791504	2975.989746	605.633972	239.143936	167.157150	698.639526	898.903687	603.031250	4.405354	0.000000	4.553329	4.178731	0.555031	0.924763	4.461172	4.999991	3.665374	3.473631	2.782210	2.378659	2.223125	2.844253	2.953713	2.780340	0.643981	0.000000	468872.000000		1
38176.972656	24074.816406	4.986405	9.837127	34772.046875	99998.000000	5613.493164	3575.869629	751.522522	262.666687	233.395844	931.757812	1316.078003	757.273743	7.796065	99998.000000	4.581801	4.381563	0.697788	0.992868	4.541230	4.999991	3.749233	3.553382	2.875942	2.419405	2.368093	2.969303	3.119282	2.879253	0.891875	4.999991	468964.000000		1
15175.208008	3477.649414	2.744528	3.836171	4626.243164	64508.125000	758.901917	475.568024	85.758774	47.545086	44.165306	150.693054	203.273895	155.013382	2.024356	0.000000	4.181135	3.541286	0.438468	0.583898	3.665228	4.809614	2.880186	2.677213	1.933279	1.677106	1.645081	2.178093	2.308082	2.190369	0.306287	0.000000	469224.000000		1
102.324615	9.747698	2.183287	0.000000	0.000000	2635.662354	0.000000	0.000000	0.000000	5.933114	3.620309	0.000000	0.000000	3.990358	2.411023	99998.000000	2.009980	0.988902	0.339111	0.000000	0.000000	3.420890	0.000000	0.000000	0.000000	0.773283	0.558746	0.000000	0.000000	0.601012	0.382201	4.999991	469241.000000		0
387.851074	1875.119751	1.899583	3.145414	104.998222	3095.857910	2.698272	15.122655	7.434894	58.264160	6.201399	1.945839	3.799166	20.593208	0.230859	0.000000	2.588665	3.273029	0.278658	0.497678	2.021182	3.490781	0.431086	1.179628	0.871275	1.765401	0.792490	0.289107	0.579688	1.313724	0.000000	0.000000	469321.000000		0
14260.635742	5150.278320	4.119875	3.543216	7566.995117	88240.648438	1230.683105	774.036926	163.808197	96.043045	48.137161	195.336349	269.429352	144.423828	1.976533	0.000000	4.154139	3.711831	0.614884	0.549398	3.878923	4.945669	3.090146	2.888762	2.214336	1.982466	1.682480	2.290783	2.430445	2.159639	0.295904	0.000000	469881.000000		1
13976.345703	6824.128906	4.209303	4.600938	7372.907715	88660.828125	1189.037231	757.153442	164.101151	82.126129	66.614922	195.422699	269.324493	170.543091	2.876030	0.000000	4.145394	3.834047	0.624210	0.662846	3.867639	4.947732	3.075196	2.879184	2.215112	1.914481	1.823572	2.290975	2.430276	2.231834	0.458793	0.000000	470239.000000		1
31058.109375	8811.422852	3.404448	6.660876	21014.605469	99998.000000	3456.729248	2162.866455	399.464447	196.446487	101.800385	485.405151	625.360657	335.609467	4.282676	0.000000	4.492175	3.945046	0.532047	0.823531	4.322521	4.999991	3.538665	3.335030	2.601478	2.293244	2.007749	2.686104	2.796131	2.525834	0.631715	0.000000	470662.000000		1
18101.296875	6529.113770	2.787700	3.731324	9943.096680	99998.000000	1502.675049	1023.477478	178.246262	97.631172	52.010338	177.925552	227.737198	132.172119	3.538615	0.000000	4.257710	3.814854	0.445246	0.571863	3.997522	4.999991	3.176865	3.010078	2.251020	1.989588	1.716090	2.250238	2.357434	2.121140	0.548833	0.000000	474174.000000		1
50566.363281	9445.868164	3.188586	5.199183	15242.923828	99998.000000	2481.015869	1562.616821	350.325043	141.858154	98.661140	423.351074	623.590576	316.135651	3.742373	99998.000000	4.703862	3.975242	0.503598	0.715935	4.183068	4.999991	3.394629	3.193852	2.544471	2.151854	1.994146	2.626701	2.794899	2.499873	0.573147	4.999991	474697.000000		1
33277.679688	19526.001953	1.884164	6.741053	27960.175781	99998.000000	4523.961914	2875.910156	666.325012	274.239960	206.804779	802.095886	1086.006470	680.322083	4.810688	99998.000000	4.522153	4.290613	0.275119	0.828728	4.446540	4.999991	3.655519	3.458775	2.823686	2.438131	2.315561	2.904226	3.035832	2.832715	0.682207	4.999991	475178.000000		1
32066.744141	27838.880859	2.870961	22.899843	49556.433594	99998.000000	8024.893555	5099.332031	996.096985	444.527100	332.618225	1233.190186	1595.945801	907.861938	8.692916	0.000000	4.506055	4.444652	0.458027	1.359833	4.695100	4.999991	3.904439	3.707513	2.998302	2.647898	2.521946	3.091030	3.203018	2.958020	0.939165	0.000000	475634.000000		1
18745.492188	2346.561768	1.486362	3.595639	7746.012695	86906.765625	1221.956177	795.943787	143.831741	79.594383	31.929031	180.589905	236.060196	123.842949	1.516510	99998.000000	4.272897	3.370432	0.172125	0.555776	3.889078	4.939054	3.087056	2.900882	2.157855	1.900882	1.504186	2.256693	2.373023	2.092871	0.180845	4.999991	476725.000000		1
15454.647461	3267.359863	2.670518	1.844076	5030.552246	62344.691406	804.171204	510.509857	116.960045	73.112366	33.705265	143.683716	186.942413	154.532318	2.122541	99998.000000	4.189059	3.514197	0.426595	0.265779	3.701616	4.794799	2.905349	2.708004	2.068038	1.863991	1.527698	2.157408	2.271708	2.189019	0.326856	4.999991	477935.000000		1
17117.710938	4909.321289	3.204005	3.941018	9699.764648	99998.000000	1597.176270	995.363037	178.375778	77.978500	53.758816	198.454010	255.305817	168.412231	2.697092	0.000000	4.233446	3.691021	0.505693	0.595608	3.986761	4.999991	3.203353	2.997982	2.251336	1.891975	1.730450	2.297660	2.407061	2.226374	0.430896	0.000000	478102.000000		1
19812.966797	3514.607910	3.287266	3.355108	4021.534424	54222.585938	678.585938	409.267639	122.405930	85.132774	33.023758	114.394371	156.296219	103.126389	3.404428	0.000000	4.296949	3.545877	0.516835	0.525706	3.604392	4.734180	2.831605	2.612007	2.087802	1.930097	1.518826	2.058405	2.193949	2.013370	0.532044	0.000000	478415.000000		1
119.991356	3.740575	1.486362	0.246699	173.253693	4948.059082	0.000000	6.827398	10.373697	6.167478	2.991227	0.000000	0.000000	34.948009	4.079298	0.000000	2.079150	0.572938	0.172125	0.000000	2.238683	3.694435	0.000000	0.834255	1.015934	0.790108	0.475849	0.000000	0.000000	1.543422	0.610585	0.000000	478437.000000		0
17976.941406	8998.336914	2.226459	5.994788	12290.277344	99998.000000	1954.646362	1263.512573	263.002838	103.493355	71.061676	304.142975	378.618347	204.276108	3.610746	0.000000	4.254716	3.954162	0.347615	0.777774	4.089561	4.999991	3.291068	3.101580	2.419960	2.014912	1.851635	2.483078	2.578202	2.310218	0.557597	0.000000	479434.000000		1
35018.281250	55967.859375	3.009729	53.983929	99998.000000	99998.000000	21284.667969	13427.702148	3161.646240	1202.164673	834.607727	4097.770508	5357.706055	2788.612549	10.596000	99998.000000	4.544295	4.747939	0.478527	1.732265	4.999991	4.999991	4.328067	4.128002	3.499913	3.079964	2.921482	3.612548	3.728979	3.445388	1.025142	4.999991	480142.000000		0
15684.851562	4853.869629	2.494745	2.985059	5209.406250	59229.136719	827.456543	533.711914	84.574615	70.913658	26.723680	121.086082	156.379471	109.688591	1.926402	0.000000	4.195480	3.686088	0.397026	0.474953	3.716788	4.772535	2.917745	2.727307	1.927240	1.850730	1.426896	2.083094	2.194180	2.040161	0.284747	0.000000	480424.000000		1
16006.022461	1367.823120	3.546299	3.638812	6029.295410	68931.882812	983.539978	619.304199	129.668137	93.011726	38.327789	131.009552	170.758957	121.280365	1.430929	0.000000	4.204283	3.136030	0.549775	0.560960	3.780267	4.838420	2.992792	2.791904	2.112833	1.968538	1.583514	2.117303	2.232383	2.083791	0.155618	0.000000	480489.000000		1
12514.675781	4004.207031	3.182418	4.101373	4328.428223	53379.210938	715.883789	442.800201	99.210045	77.371002	25.878736	102.503479	144.053772	74.947189	2.541406	99998.000000	4.097420	3.602516	0.502757	0.612929	3.636330	4.727372	2.854842	2.646208	1.996556	1.888578	1.412943	2.010739	2.158525	1.874755	0.405074	4.999991	481860.000000		1
17011.333984	5748.335938	1.973593	4.943233	11789.635742	99998.000000	1873.485352	1209.121582	254.420776	158.790955	107.523804	328.822144	453.241760	248.009689	3.576640	0.000000	4.230738	3.759542	0.295258	0.694011	4.071500	4.999991	3.272650	3.082470	2.405553	2.200826	2.031505	2.516961	2.656330	2.394469	0.553475	0.000000	483426.000000		1
12183.074219	5953.429199	2.769197	3.823836	8541.555664	98720.570312	1392.061401	876.706909	168.773026	114.067497	49.293564	202.253174	272.667267	137.611847	3.073378	99998.000000	4.085757	3.774767	0.442354	0.582499	3.931537	4.994408	3.143658	2.942854	2.227303	2.057162	1.692790	2.305895	2.435633	2.138656	0.487616	4.999991	483611.000000		1
12995.902344	4578.380859	3.913265	3.567886	6375.531250	71157.484375	1033.413330	651.310303	119.198837	60.737320	26.023672	133.464218	152.305862	112.430031	1.671591	0.000000	4.113806	3.660712	0.592539	0.552411	3.804516	4.852221	3.014274	2.813788	2.076272	1.783456	1.415369	2.125365	2.182717	2.050882	0.223130	0.000000	483705.000000		1
18732.519531	2272.212891	2.325139	3.154665	4745.408203	58191.222656	754.442871	483.271210	70.605286	93.017899	36.449791	136.609619	165.020111	146.594772	1.827850	0.000000	4.272596	3.356449	0.366449	0.498953	3.676274	4.764857	2.877626	2.684191	1.848837	1.968567	1.561695	2.135481	2.217537	2.166118	0.261941	0.000000	483775.000000		1
16502.923828	3737.497559	3.725156	3.052901	4609.788574	62076.417969	730.901611	472.835815	145.194748	69.381035	45.219944	151.106277	193.812973	89.687454	1.382786	99998.000000	4.217561	3.572581	0.571145	0.484713	3.663681	4.792927	2.863859	2.674710	2.161951	1.841241	1.655330	2.179282	2.287383	1.952732	0.140755	4.999991	484259.000000		1
104.070015	11.123046	1.609712	1.924253	55.858845	2193.833496	0.000000	1.541869	0.000000	37.550686	0.000000	0.000000	0.000000	10.398367	3.375937	99998.000000	2.017326	1.046224	0.206748	0.284262	1.747092	3.341204	0.000000	0.188048	0.000000	1.574618	0.000000	0.000000	0.000000	1.016965	0.528394	4.999991	484277.000000		0
20002.353516	6244.237793	3.182418	4.496091	8238.575195	99998.000000	1299.586182	845.505676	267.156616	117.188240	69.035660	239.797699	350.759857	170.327225	1.802417	0.000000	4.301081	3.795480	0.502757	0.652835	3.915852	4.999991	3.113805	2.927117	2.426766	2.068884	1.839074	2.379845	2.545010	2.231284	0.255855	0.000000	485180.000000		1
12532.539062	3260.214844	3.022064	3.188586	3990.018799	46616.957031	648.177185	404.999756	87.063194	57.163265	29.588472	87.701530	125.036354	97.285789	0.985017	99998.000000	4.098039	3.513246	0.480304	0.503598	3.600975	4.668544	2.811694	2.607455	1.939835	1.757117	1.471123	1.943007	2.097036	1.988049	0.000000	4.999991	485712.000000		1
25794.910156	8173.579102	2.759946	5.606237	14054.374023	99998.000000	2263.174316	1444.669922	255.167053	123.395805	67.956352	342.584869	421.580994	229.846466	2.285524	0.000000	4.411534	3.912412	0.440901	0.748671	4.147811	4.999991	3.354718	3.159769	2.406825	2.091300	1.832230	2.534768	2.624881	2.361438	0.358986	0.000000	485806.000000		1
15356.032227	5163.264160	2.007514	3.839255	9146.553711	99998.000000	1497.349487	936.938538	201.099854	130.602509	57.487057	238.243484	354.028625	229.834137	1.875968	0.000000	4.186279	3.712924	0.302659	0.584247	3.961257	4.999991	3.175323	2.971711	2.303412	2.115952	1.759570	2.377021	2.549038	2.361414	0.273225	0.000000	486105.000000		1
20888.371094	15312.390625	2.544085	7.280707	25577.617188	99998.000000	4168.622559	2634.074219	453.843079	171.992447	120.537178	531.778442	652.756592	386.515808	4.251459	99998.000000	4.319905	4.185043	0.405532	0.862174	4.407860	4.999991	3.619992	3.420628	2.656906	2.235509	2.081121	2.725731	2.814751	2.587167	0.628538	4.999991	488095.000000		1
26033.720703	8354.501953	2.766114	5.026494	8410.410156	99998.000000	1362.753540	860.393921	198.210388	96.755386	86.212082	289.159088	385.510529	223.571060	2.918261	99998.000000	4.415536	3.921921	0.441870	0.701265	3.924817	4.999991	3.134417	2.934697	2.297126	1.985675	1.935568	2.461137	2.586036	2.349416	0.465124	4.999991	488285.000000		1
27754.597656	20659.029297	5.174514	7.339298	22073.791016	99998.000000	3595.849121	2273.335205	643.064392	277.727692	177.681946	745.166992	946.103394	544.625244	6.331879	99998.000000	4.443335	4.315110	0.713870	0.865655	4.343877	4.999991	3.555801	3.356663	2.808254	2.443619	2.249643	2.872254	2.975939	2.736098	0.801533	4.999991	488367.000000		1
28406.871094	8926.816406	3.749826	5.069666	16606.132812	99998.000000	2645.561035	1701.650269	384.388031	224.264908	110.693886	450.219696	587.544739	324.492584	4.023276	0.000000	4.453424	3.950697	0.574011	0.704979	4.220269	4.999991	3.422518	3.230870	2.584770	2.350761	2.044124	2.653425	2.769041	2.511205	0.604580	0.000000	488415.000000		1
37020.695312	6045.454102	2.584173	3.771412	10325.582031	99998.000000	1627.504761	1060.062988	236.565933	102.663834	66.910965	282.396454	386.725494	224.212479	4.874414	0.000000	4.568445	3.781429	0.412322	0.576504	4.013915	4.999991	3.211522	3.025332	2.373952	2.011417	1.825497	2.450859	2.587403	2.350660	0.687922	0.000000	490134.000000		1
26450.691406	20002.248047	3.213256	9.584260	32612.437500	99998.000000	5301.819824	3353.257568	720.472412	271.054474	186.418182	832.294922	1203.614014	605.174500	7.198347	0.000000	4.422437	4.301079	0.506945	0.981559	4.513383	4.999991	3.724425	3.525467	2.857617	2.433057	2.270488	2.920277	3.080487	2.781881	0.857233	0.000000	490426.000000		1
24123.835938	8589.883789	2.960389	6.155142	18655.074219	99998.000000	3048.565674	1915.103516	418.210480	186.060455	138.999527	482.053131	610.574097	405.671997	2.811370	99998.000000	4.382446	3.933987	0.471349	0.789238	4.270797	4.999991	3.484096	3.282192	2.621395	2.269654	2.143013	2.683095	2.785738	2.608175	0.448918	4.999991	490549.000000		1
23005.498047	5147.734375	2.547168	3.410615	11261.854492	99998.000000	1861.893555	1154.209473	212.438766	115.328743	43.113750	281.421997	350.127686	250.818970	2.501615	99998.000000	4.361832	3.711616	0.406058	0.532833	4.051610	4.999991	3.269955	3.062285	2.327234	2.061938	1.634616	2.449358	2.544226	2.399360	0.398220	4.999991	491253.000000		1
58433.011719	96407.015625	3.120744	34.223331	91874.976562	99998.000000	15654.785156	10122.927734	2437.831055	1032.321655	718.541992	3113.977783	3980.807617	2387.338135	5.609541	99998.000000	4.766658	4.984108	0.494258	1.534322	4.963197	4.999991	4.194647	4.005306	3.387004	3.013815	2.856452	3.493315	3.599971	3.377914	0.748927	4.999991	491629.000000		0
17147.031250	5761.176270	3.712821	2.574922	6215.734863	68561.242188	1004.339783	627.170776	108.057289	53.197578	39.795647	162.244751	215.109283	135.086258	2.914808	99998.000000	4.234189	3.760511	0.569704	0.410764	3.793493	4.836079	3.001881	2.797386	2.033654	1.725892	1.599836	2.210171	2.332659	2.130611	0.464610	4.999991	491692.000000		1
15744.139648	2733.487793	3.959521	5.088169	3904.463379	53501.671875	637.954651	398.289520	89.320496	107.662575	26.584911	103.996002	133.661575	114.964867	0.273130	99998.000000	4.197119	3.436717	0.597643	0.706562	3.591561	4.728367	2.804790	2.600199	1.950951	2.032065	1.424635	2.017017	2.126007	2.060565	0.000000	4.999991	492068.000000		1
10506.257812	2697.555908	3.823836	4.471421	3851.145752	46985.304688	659.395874	391.455963	93.153580	60.268589	25.083132	102.799515	163.299393	88.463211	1.337467	0.000000	4.021448	3.430970	0.582499	0.650446	3.585590	4.671962	2.819146	2.592683	1.969200	1.780091	1.399382	2.011991	2.212985	1.946763	0.126283	0.000000	492199.000000		1
16063.158203	3140.652344	2.886379	3.564802	4866.836914	59959.859375	837.478699	499.220306	101.310066	79.116402	27.870831	127.071625	149.274536	135.073929	1.903678	99998.000000	4.205831	3.497020	0.460353	0.552035	3.687247	4.777861	2.922974	2.698292	2.005653	1.898267	1.445150	2.104048	2.173986	2.130572	0.279593	4.999991	492479.000000		1
16441.363281	1806.235229	0.974461	3.133079	5702.461914	65811.656250	905.620056	579.181641	119.889595	62.458046	23.507341	123.275543	155.084305	91.839905	3.233344	0.000000	4.215938	3.256774	0.000000	0.495971	3.756063	4.818303	2.956946	2.762815	2.078782	1.795588	1.371204	2.090877	2.190568	1.963031	0.509652	0.000000	492504.000000		1
12257.352539	7671.768555	2.818537	4.838386	7906.058594	99718.234375	1300.150513	807.890198	190.695328	99.123695	51.618702	246.285873	339.652252	190.942017	2.071227	0.000000	4.088397	3.884896	0.450024	0.684700	3.897960	4.998775	3.113994	2.907352	2.280340	1.996177	1.712807	2.391439	2.531034	2.280901	0.316228	0.000000	492746.000000		1
20719.554688	4849.857422	2.251129	3.666565	7669.239746	85831.210938	1280.756836	783.914124	106.836128	101.199051	37.578442	131.111313	164.144333	98.784485	4.982358	0.000000	4.316381	3.685729	0.352400	0.564259	3.884752	4.933645	3.107467	2.894269	2.028718	2.005177	1.574939	2.117640	2.215226	1.994689	0.697435	0.000000	492809.000000		1
22486.882812	5378.786621	3.601807	3.734408	10099.269531	99998.000000	1651.539429	1037.042847	173.108765	82.545517	73.470078	253.507996	341.727600	139.199966	2.512328	99998.000000	4.351929	3.730684	0.556520	0.572222	4.004290	4.999991	3.217889	3.015797	2.238319	1.916693	1.866110	2.403992	2.533680	2.143639	0.400076	4.999991	493574.000000		1
31756.134766	19912.222656	3.663482	12.396629	30758.316406	99998.000000	4944.553223	3166.731445	685.354797	279.639587	222.241974	848.096008	1151.171997	629.027222	4.802493	0.000000	4.501828	4.299120	0.563894	1.093304	4.487963	4.999991	3.694127	3.500611	2.835916	2.446599	2.346826	2.928445	3.061140	2.798669	0.681467	0.000000	493742.000000		1
13582.058594	1896.884766	2.473158	4.206220	3950.960205	48081.558594	637.566040	405.443817	70.919823	76.424301	25.983583	105.753738	144.500916	74.987274	0.347691	0.000000	4.132966	3.278041	0.393252	0.623892	3.596703	4.681979	2.804525	2.607931	1.850768	1.883232	1.414699	2.024296	2.159871	1.874988	0.000000	0.000000	494320.000000		1
15324.935547	1569.641479	3.241009	3.469206	3331.341309	41392.464844	514.157959	340.296753	80.260468	49.170216	21.493660	112.260422	129.748306	121.200188	0.309104	99998.000000	4.185399	3.195801	0.510680	0.540230	3.522619	4.616921	2.711097	2.531858	1.904502	1.691702	1.332310	2.050227	2.113102	2.083503	0.000000	4.999991	494586.000000		1
38374.792969	19085.654297	3.188586	10.022151	25342.119141	99998.000000	3936.762451	2608.050537	552.183533	270.138611	189.094864	696.083069	967.547729	469.832275	4.437970	99998.000000	4.584046	4.280707	0.503598	1.000961	4.403843	4.999991	3.595139	3.416316	2.742084	2.431587	2.276680	2.842661	2.985672	2.671943	0.647184	4.999991	495173.000000		1
13343.004883	3900.793945	2.349809	4.098289	5482.138184	64401.812500	911.827637	563.883240	110.589043	35.287224	32.141808	127.978241	179.843643	134.802551	1.092222	0.000000	4.125254	3.591153	0.371033	0.612603	3.738950	4.808898	2.959913	2.751189	2.043712	1.547617	1.507070	2.107136	2.254895	2.129698	0.038311	0.000000	496101.000000		1
11677.723633	6613.697754	2.985059	3.188586	7326.167480	91966.117188	1177.436157	749.502686	191.552597	71.579742	58.726719	249.702667	327.089081	232.254868	4.206986	0.000000	4.067358	3.820444	0.474953	0.503598	3.864877	4.963628	3.070937	2.874773	2.282288	1.854790	1.768836	2.397423	2.514666	2.365965	0.623971	0.000000	496690.000000		1
38447.289062	13114.107422	3.065236	7.515071	24004.414062	99998.000000	3929.950684	2467.848389	519.600708	182.702271	150.912003	678.407104	898.675476	515.329773	5.417383	0.000000	4.584866	4.117739	0.486464	0.875933	4.380291	4.999991	3.594387	3.392318	2.715670	2.261744	2.178724	2.831490	2.953603	2.712085	0.733790	0.000000	498492.000000		1
16025.620117	1324.212891	2.399149	3.083739	6451.317383	79043.890625	1022.755859	661.246094	167.675217	55.735493	59.343468	185.431381	250.387253	164.992355	0.624478	0.000000	4.204815	3.121958	0.380057	0.489078	3.809649	4.897868	3.009772	2.820363	2.224469	1.746132	1.773373	2.268183	2.398612	2.217464	0.000000	0.000000	501577.000000		1
11372.430664	4111.585938	1.637465	1.985928	5281.195801	62172.675781	896.449036	541.119080	140.569153	46.302338	32.184982	136.106979	212.475769	131.388855	1.290805	0.000000	4.055853	3.614009	0.214172	0.297963	3.722732	4.793600	2.952526	2.733293	2.147890	1.665603	1.507653	2.133880	2.327309	2.118559	0.110861	0.000000	501970.000000		1
18819.382812	4007.472656	3.589472	5.233105	9931.871094	99998.000000	1584.301636	1017.528931	214.470947	107.440544	68.459000	240.858505	363.332275	173.916702	4.042546	99998.000000	4.274605	3.602870	0.555031	0.718759	3.997031	4.999991	3.199838	3.007547	2.331368	2.031168	1.835431	2.381762	2.560304	2.240341	0.606655	4.999991	502943.000000		1
17596.339844	6764.662109	2.608843	7.727849	24318.494141	99998.000000	3887.182129	2495.262695	435.985138	153.493103	111.082436	466.190369	619.529297	343.324982	4.886076	99998.000000	4.245422	3.830246	0.416448	0.888059	4.385937	4.999991	3.589635	3.397116	2.639472	2.186089	2.045645	2.668563	2.792062	2.535705	0.688960	4.999991	502989.000000		1
31424.056641	8970.009766	3.401364	5.606237	13206.111328	99998.000000	2156.437012	1356.746338	284.715424	174.706131	86.850418	366.508514	467.467041	274.486664	2.431189	0.000000	4.497262	3.952793	0.531653	0.748671	4.120775	4.999991	3.333737	3.132499	2.454411	2.242308	1.938772	2.564084	2.669751	2.438521	0.385819	0.000000	503235.000000		1
12375.555664	5554.763184	3.182418	3.620309	9221.223633	99998.000000	1500.584229	947.016174	172.205215	120.753044	43.095249	209.684982	262.759216	173.885864	1.274487	99998.000000	4.092565	3.744666	0.502757	0.558746	3.964788	4.999991	3.176260	2.976357	2.236046	2.081898	1.634429	2.321567	2.419558	2.240264	0.105336	4.999991	503812.000000		1
17216.193359	4125.493652	2.127780	2.281967	4954.584473	63607.550781	788.206726	506.664459	115.523018	68.391159	37.963909	150.239746	189.184296	105.059898	1.591753	0.000000	4.235937	3.615476	0.327927	0.358309	3.695007	4.803509	2.896640	2.704720	2.062669	1.835000	1.579371	2.176785	2.276885	2.021437	0.201876	0.000000	503847.000000		1
16870.277344	4734.001465	1.544953	3.059069	10061.308594	99998.000000	1669.150635	1031.708008	213.255951	74.934853	64.215775	227.808121	301.466309	167.089294	3.058377	99998.000000	4.227122	3.675228	0.188915	0.485589	4.002655	4.999991	3.222496	3.013557	2.328901	1.874684	1.807642	2.357569	2.479239	2.222949	0.485491	4.999991	504701.000000		1
17567.976562	3690.282471	3.318103	3.435285	7561.339844	85647.695312	1157.882202	769.491516	138.839172	60.120571	71.860367	193.668045	250.239227	151.612015	0.853091	0.000000	4.244722	3.567060	0.520890	0.535963	3.878599	4.932716	3.063664	2.886204	2.142512	1.779023	1.856489	2.287058	2.398355	2.180734	0.000000	0.000000	504737.000000		1
29825.326172	18274.294922	4.311067	9.420822	29103.410156	99998.000000	4771.770996	2990.736328	652.324829	314.405670	172.162048	729.856201	965.389099	474.171082	4.542415	0.000000	4.474585	4.261841	0.634585	0.974089	4.463944	4.999991	3.678680	3.475778	2.814464	2.497490	2.235937	2.863237	2.984702	2.675935	0.657287	0.000000	505903.000000		1
15970.294922	2172.407715	2.408400	2.559503	4426.479004	55512.910156	712.294312	456.550598	100.005646	81.450790	28.906967	111.020760	140.368698	81.071495	0.869673	0.000000	4.203313	3.336941	0.381729	0.408156	3.646058	4.744394	2.852659	2.659489	2.000025	1.910895	1.461003	2.045404	2.147270	1.908868	0.000000	0.000000	506024.000000		1
106.956398	2.420735	2.667434	0.000000	54.249130	1937.090576	0.302206	2.874044	0.801772	12.637161	4.742790	3.364359	0.000000	0.000000	0.609256	38342.640625	2.029207	0.383947	0.426094	0.000000	1.734393	3.287150	0.000000	0.458493	0.000000	1.101650	0.676034	0.526902	0.000000	0.000000	0.000000	4.583682	506042.000000		0
15236.457031	8868.916016	3.595639	3.715905	9030.889648	99998.000000	1482.134277	927.903137	242.264679	76.708000	56.922733	221.751648	314.701721	237.774765	3.229261	0.000000	4.182884	3.947870	0.555776	0.570065	3.955730	4.999991	3.170887	2.967503	2.384290	1.884841	1.755286	2.345867	2.497899	2.376166	0.509103	0.000000	506510.000000		1
28945.050781	17618.472656	3.768329	14.832784	39820.656250	99998.000000	6318.448242	4101.865723	1105.696167	504.758698	333.438507	1365.106445	1829.517456	915.784058	3.787378	0.000000	4.461574	4.245968	0.576149	1.171223	4.600109	4.999991	3.800611	3.612982	3.043636	2.703084	2.523016	3.135166	3.262336	2.961793	0.578339	0.000000	506665.000000		1
25171.634766	5348.479492	3.099157	7.197446	12071.844727	99998.000000	1942.906494	1236.036499	250.701797	165.935989	60.891506	293.090851	382.926331	194.232376	2.740365	0.000000	4.400911	3.728230	0.491244	0.857178	4.081774	4.999991	3.288452	3.092031	2.399158	2.219941	1.784557	2.467002	2.583115	2.288322	0.437808	0.000000	507719.000000		1
24122.408203	6386.333496	4.061284	4.859972	11312.673828	99998.000000	1828.376465	1162.803833	225.871521	104.298210	41.041477	218.011078	321.489014	169.852325	3.549318	99998.000000	4.382421	3.805252	0.608663	0.686634	4.053566	4.999991	3.262066	3.065506	2.353862	2.018277	1.613223	2.338479	2.507166	2.230072	0.550145	4.999991	507863.000000		1
12757.976562	6769.238281	3.490792	5.603153	8373.701172	91587.851562	1362.602417	859.653870	171.017990	88.139420	63.380081	190.568893	257.754303	176.747574	0.135946	99998.000000	4.105782	3.830540	0.542924	0.748433	3.922917	4.961838	3.134369	2.934324	2.233042	1.945170	1.801953	2.280052	2.411206	2.247354	0.000000	4.999991	508500.000000		1
19266.333984	4050.645020	3.626477	3.993442	4932.517090	61530.257812	769.898560	503.839752	111.033096	97.076096	31.642242	128.277359	179.751129	149.712433	1.275826	99998.000000	4.284799	3.607524	0.559485	0.601347	3.693069	4.789089	2.886434	2.702292	2.045452	1.987112	1.500267	2.108150	2.254672	2.175258	0.105792	4.999991	509367.000000		1
21070.773438	11670.536133	2.615010	6.007123	21826.576172	99998.000000	3493.567627	2237.240234	444.326660	173.592911	102.056335	447.145203	616.445557	298.690948	2.300812	0.000000	4.323680	4.067091	0.417473	0.778666	4.338985	4.999991	3.543269	3.349713	2.647702	2.239532	2.008840	2.650449	2.789895	2.475222	0.361881	0.000000	509752.000000		1
20911.896484	8836.964844	1.989012	7.108018	21028.177734	99998.000000	3432.928955	2163.113281	485.679596	164.107330	142.400894	577.763123	744.960327	428.075348	6.302864	0.000000	4.320394	3.946303	0.298637	0.851749	4.322802	4.999991	3.535665	3.335079	2.686350	2.215128	2.153513	2.761750	2.872133	2.631520	0.799538	0.000000	510239.000000		1
14224.618164	3016.500977	2.722941	3.651147	3014.801758	38563.566406	452.069946	305.536835	59.617920	63.586693	22.212170	78.132690	124.283920	84.133644	2.156208	0.000000	4.153040	3.479503	0.435038	0.562429	3.479259	4.586177	2.655206	2.485064	1.775377	1.803366	1.346591	1.892833	2.094415	1.924970	0.333691	0.000000	510641.000000		1
61127.101562	24528.384766	2.405316	12.692669	49116.820312	99998.000000	7936.519531	5053.797363	1028.766113	379.617493	263.412964	1179.403687	1529.753418	719.698364	6.761003	99998.000000	4.786234	4.389669	0.381172	1.103553	4.691230	4.999991	3.899630	3.703618	3.012317	2.579346	2.420637	3.071662	3.184621	2.857151	0.830011	4.999991	511253.000000		1
15065.874023	12388.433594	3.145414	6.768806	20711.132812	99998.000000	3360.408691	2130.262207	442.001526	154.785187	114.477631	518.771179	685.656982	422.771332	5.704939	99998.000000	4.177994	4.093017	0.497678	0.830512	4.316204	4.999991	3.526392	3.328433	2.645424	2.189729	2.058721	2.714976	2.836107	2.626106	0.756251	4.999991	512270.000000		1
18160.392578	3732.708496	3.274930	5.304030	7142.312012	79646.398438	1189.539917	731.987061	105.907921	85.931465	37.473595	163.780441	220.888214	164.708649	0.822058	99998.000000	4.259125	3.572024	0.515202	0.724606	3.853839	4.901166	3.075379	2.864503	2.024928	1.934152	1.573725	2.214262	2.344172	2.216716	0.000000	4.999991	513256.000000		1
23170.769531	3312.330078	2.519415	4.863056	6512.998047	70744.742188	1028.630371	667.441345	154.094421	95.410873	30.541349	162.303345	241.132950	105.457695	1.811491	99998.000000	4.364941	3.520133	0.401300	0.686909	3.813781	4.849694	3.012259	2.824413	2.187787	1.979598	1.484888	2.210327	2.382257	2.023078	0.258036	4.999991	513711.000000		1
141.031708	22.557549	0.653753	1.511032	156.761856	4077.467285	2.744528	12.421300	9.420822	0.000000	4.307983	0.000000	14.018677	0.373132	3.457430	0.000000	2.149317	1.353292	0.000000	0.179274	2.195240	3.610390	0.438468	1.094167	0.974089	0.000000	0.634274	0.000000	1.146707	0.000000	0.538753	0.000000	513729.000000		0
25091.818359	11502.971680	4.637943	9.103197	18951.853516	99998.000000	2967.907471	1948.013184	535.611511	260.424835	208.756775	679.008423	860.400146	542.667114	5.705487	0.000000	4.399532	4.060810	0.666325	0.959194	4.277652	4.999991	3.472450	3.289592	2.728850	2.415682	2.319641	2.831875	2.934700	2.734534	0.756293	0.000000	514997.000000		1
11003.643555	5171.041504	4.449835	6.916826	5832.774902	71836.101562	948.965088	598.680115	137.022842	58.572533	50.496223	161.896286	233.694977	116.950790	2.168964	99998.000000	4.041536	3.713578	0.648344	0.839907	3.765875	4.856343	2.977250	2.777195	2.136793	1.767694	1.703259	2.209237	2.368649	2.068003	0.336252	4.999991	515640.000000		1
14056.332031	3112.534668	2.050686	2.920300	4192.237793	50462.468750	654.936768	430.119873	106.194710	59.118355	30.439585	100.184502	159.623566	65.554115	1.956349	0.000000	4.147872	3.493114	0.311899	0.465428	3.622446	4.702969	2.816199	2.633590	2.026103	1.771722	1.483439	2.000801	2.203097	1.816600	0.291446	0.000000	517359.000000		1
13813.817383	3622.585205	2.251129	3.478457	6009.750488	70638.460938	1004.404541	614.730957	133.729416	89.354416	34.645805	136.757645	159.213425	138.848419	1.623808	0.000000	4.140314	3.559019	0.352400	0.541387	3.778857	4.849041	3.001909	2.788685	2.126227	1.951116	1.539651	2.135952	2.201980	2.142541	0.210535	0.000000	518280.000000		1
12231.547852	4266.414062	2.870961	7.024757	9930.597656	99998.000000	1624.328491	1020.057617	201.368134	89.002869	48.368443	193.532364	250.128220	141.784134	1.371145	0.000000	4.087481	3.630063	0.458027	0.846631	3.996975	4.999991	3.210674	3.008625	2.303991	1.949404	1.684562	2.286754	2.398163	2.151628	0.137083	0.000000	519288.000000		1
18835.925781	5421.533203	1.585042	2.682853	7403.834473	81711.531250	1190.363281	759.882568	140.374878	57.570320	36.385033	178.335693	211.562988	183.578049	2.791664	0.000000	4.274987	3.734122	0.200041	0.428597	3.869457	4.912283	3.075680	2.880746	2.147289	1.760199	1.560923	2.251238	2.325440	2.263821	0.445863	0.000000	519850.000000		1
35436.296875	9320.174805	2.195622	4.961736	21648.105469	99998.000000	3501.973877	2224.402588	392.007965	112.510208	97.834694	410.741669	493.950195	245.468689	3.125516	99998.000000	4.549448	3.969424	0.341558	0.695634	4.335420	4.999991	3.544313	3.347214	2.593295	2.051192	1.990493	2.613569	2.693683	2.389996	0.494922	4.999991	522195.000000		1
8030.104980	3547.489990	3.170084	4.304899	7407.270020	92113.148438	1215.221313	762.417419	140.180603	57.252693	47.094860	199.542572	267.088776	218.825180	1.522891	0.000000	3.904721	3.549921	0.501071	0.633963	3.869658	4.964322	3.084655	2.882193	2.146688	1.757796	1.672974	2.300035	2.426656	2.340097	0.182669	0.000000	522378.000000		1
16920.076172	4004.925537	3.712821	4.212387	4754.526855	58167.996094	767.835510	487.218384	87.642937	65.637383	46.715557	127.191887	209.774414	113.278061	0.226662	0.000000	4.228402	3.602594	0.569704	0.624528	3.677107	4.764684	2.885268	2.687724	1.942717	1.817151	1.669461	2.104460	2.321753	2.054146	0.000000	0.000000	523785.000000		1
12025.646484	4886.757812	3.364359	3.114576	5030.034180	60401.820312	793.893127	516.057495	95.087082	46.101894	23.470335	110.518112	158.568924	86.600632	2.696391	99998.000000	4.080109	3.689021	0.526902	0.493399	3.701571	4.781050	2.899762	2.712698	1.978122	1.663719	1.370519	2.043433	2.200218	1.937521	0.430783	4.999991	525449.000000		1
15183.601562	4787.267090	1.424687	3.108409	5447.917969	65195.343750	867.418701	557.361084	116.775017	79.912003	40.773193	142.764771	193.988754	136.171738	1.628484	99998.000000	4.181375	3.680088	0.153720	0.492538	3.736231	4.814217	2.938229	2.746137	2.067350	1.902612	1.610375	2.154621	2.287776	2.134087	0.211783	4.999991	526533.000000		1
13400.442383	5216.588379	2.174036	4.850721	4748.082031	53721.078125	788.925232	488.448792	94.467255	79.165741	20.451355	127.222725	182.942795	152.256516	0.230992	99998.000000	4.127119	3.717386	0.337267	0.685806	3.676518	4.730145	2.897036	2.688819	1.975281	1.898537	1.310722	2.104565	2.262315	2.182576	0.000000	4.999991	527081.000000		1
17970.062500	3309.662598	2.541001	3.194753	5352.541016	58333.582031	845.147949	548.954834	126.902016	63.740879	29.375696	129.973419	178.326447	98.815323	1.718227	0.000000	4.254550	3.519784	0.405005	0.504437	3.728560	4.765919	2.926933	2.739537	2.103468	1.804418	1.467988	2.113855	2.251216	1.994824	0.235081	0.000000	527291.000000		1
114.200096	8.335346	1.147151	1.504864	92.962387	5539.529785	0.000000	5.748089	9.565758	0.000000	8.625217	0.437891	0.000000	0.000000	2.177410	0.000000	2.057667	0.920924	0.059621	0.177497	1.968307	3.743473	0.000000	0.759523	0.980719	0.000000	0.935770	0.000000	0.000000	0.000000	0.337940	0.000000	527304.000000		0
15565.500977	2295.312988	2.833956	5.476720	3853.402832	44991.539062	639.259033	394.101807	99.882301	80.904968	25.986666	99.259384	142.737015	135.283615	2.276712	99998.000000	4.192163	3.360842	0.452393	0.738521	3.585845	4.653131	2.805677	2.595608	1.999489	1.907975	1.414751	1.996772	2.154537	2.131245	0.357308	4.999991	528224.000000		1
16042.595703	3018.150635	2.769197	3.031315	5580.376953	69002.953125	858.898315	571.666565	113.040611	118.116447	49.996655	131.006470	171.252350	95.370789	2.153634	0.000000	4.205275	3.479741	0.442354	0.481631	3.746664	4.838868	2.933942	2.757143	2.053235	2.072310	1.698941	2.117293	2.233637	1.979415	0.333172	0.000000	528379.000000		1
16914.839844	5187.974121	2.652015	2.559503	4474.251953	53858.738281	741.420227	458.055481	148.768814	68.428162	34.423775	134.352325	189.304550	115.868401	2.709025	0.000000	4.228268	3.714998	0.423576	0.408156	3.650720	4.731256	2.870064	2.660918	2.172512	1.835235	1.536858	2.128245	2.277161	2.063965	0.432813	0.000000	529276.000000		1
28578.259766	12235.625000	2.781532	5.415045	20480.191406	99998.000000	3275.343750	2105.798828	420.976593	147.458221	121.308113	581.830566	791.349060	365.820831	4.739810	0.000000	4.456036	4.087626	0.444284	0.733602	4.311334	4.999991	3.515257	3.323417	2.624258	2.168669	2.083890	2.764796	2.898368	2.563268	0.675761	0.000000	529358.000000		1
16323.117188	2823.048828	1.554204	3.941018	4083.335693	48607.996094	665.668152	418.043945	102.873528	82.961823	29.138247	126.331528	131.869919	101.683205	2.119220	99998.000000	4.212803	3.450718	0.191508	0.595608	3.611015	4.686707	2.823258	2.621222	2.012304	1.918878	1.464463	2.101512	2.120146	2.007249	0.326176	4.999991	529975.000000		1
19740.839844	2810.365234	3.435285	4.261727	6420.217773	75437.257812	1039.898438	658.406006	148.198318	46.194405	35.194710	164.893677	203.125870	108.340996	0.588920	99998.000000	4.295366	3.448763	0.535963	0.629586	3.807550	4.877586	3.016991	2.818494	2.170843	1.664589	1.546477	2.217204	2.307765	2.034793	0.000000	4.999991	530318.000000		1
34600.742188	6202.478027	3.034399	4.693450	12347.031250	99998.000000	1983.824585	1267.564697	234.882217	101.208305	61.576096	245.197327	340.167236	256.742828	2.162751	0.000000	4.539085	3.792565	0.482073	0.671492	4.091563	4.999991	3.297503	3.102970	2.370850	2.005216	1.789412	2.389516	2.531693	2.409498	0.335007	0.000000	531265.000000		1
20528.882812	7889.409668	2.022933	3.857757	15905.603516	99998.000000	2611.797119	1631.855957	285.998260	104.390724	69.862099	336.232361	460.627319	280.977936	2.856161	0.000000	4.312366	3.897044	0.305981	0.586335	4.201550	4.999991	3.416939	3.212682	2.456363	2.018662	1.844242	2.526639	2.663350	2.448672	0.455783	0.000000	532789.000000		1
12733.463867	3515.887695	2.106194	2.793867	3445.757324	41783.746094	550.018738	352.995575	75.952484	99.786705	21.478241	105.161659	141.019379	101.541351	0.134462	0.000000	4.104947	3.546035	0.323498	0.446206	3.537285	4.621007	2.740377	2.547769	1.880542	1.999073	1.331999	2.021858	2.149279	2.006643	0.000000	0.000000	533457.000000		1
10480.628906	7392.431152	3.129995	4.616357	8301.246094	93587.000000	1344.886353	848.475281	127.327576	99.222382	39.801815	156.502823	195.148239	122.624870	1.968714	99998.000000	4.020387	3.868787	0.495544	0.664299	3.919143	4.971216	3.128685	2.928639	2.104923	1.996610	1.599903	2.194522	2.290365	2.088578	0.294183	4.999991	533496.000000		1
22614.800781	8516.182617	2.941887	3.715905	13963.600586	99998.000000	2317.784180	1430.271973	313.745758	153.005859	69.566063	335.005035	418.148804	220.977631	2.106010	0.000000	4.354393	3.930245	0.468626	0.570065	4.144998	4.999991	3.365073	3.155419	2.496578	2.184708	1.842397	2.525051	2.621331	2.344348	0.323461	0.000000	535433.000000		1
17044.064453	4009.501709	2.429986	4.600938	6345.973633	70835.937500	1032.811890	640.301331	142.980637	40.541912	34.337433	147.504471	183.960434	103.117142	2.241729	99998.000000	4.231573	3.603090	0.385604	0.662846	3.802498	4.850254	3.014021	2.806384	2.155277	1.607904	1.535768	2.168805	2.264724	2.013331	0.350583	4.999991	535465.000000		1
21082.269531	20020.908203	3.281098	13.010294	30553.291016	99998.000000	4924.274414	3139.616211	707.455933	236.174301	215.929550	794.611633	991.064270	565.443604	6.130530	99998.000000	4.323917	4.301484	0.516019	1.114287	4.485058	4.999991	3.692342	3.496876	2.849699	2.373233	2.334312	2.900155	2.996102	2.752389	0.787498	4.999991	535510.000000		1
15899.713867	5171.238770	2.981975	4.150712	8450.760742	91675.664062	1388.471924	870.104614	167.687546	58.461517	43.927860	176.204834	268.834167	170.962479	2.163790	0.000000	4.201389	3.713595	0.474504	0.618123	3.926896	4.962254	3.142537	2.939571	2.224501	1.766870	1.642740	2.246018	2.429484	2.232901	0.335215	0.000000	536366.000000		1
9590.708008	5362.637207	3.028231	4.563933	7240.485840	79971.226562	1200.357666	744.830811	126.877350	73.670517	37.871395	173.941360	231.428421	165.713959	0.175763	0.000000	3.981851	3.729378	0.481189	0.659339	3.859768	4.902934	3.079311	2.872058	2.103384	1.867294	1.578311	2.240403	2.364417	2.219359	0.000000	0.000000	536486.000000		1
15795.946289	9554.060547	2.941887	3.318103	9464.370117	99998.000000	1575.497559	969.209839	201.978714	53.009468	53.031055	243.609192	300.901978	138.731232	4.842973	0.000000	4.198545	3.980188	0.468626	0.520890	3.976092	4.999991	3.197418	2.986418	2.305306	1.724353	1.724530	2.386694	2.478425	2.142174	0.685112	0.000000	537180.000000		1
101.461174	7.453397	1.393850	0.807940	80.732277	309.246582	0.000000	0.030837	0.000000	0.000000	0.000000	0.000000	0.000000	16.470249	11.611562	73065.132812	2.006300	0.872354	0.144216	0.000000	1.907047	2.490305	0.000000	0.000000	0.000000	0.000000	0.000000	0.000000	0.000000	1.216700	1.064891	4.863710	537197.000000		0
11865.819336	4344.269531	3.660398	4.323402	9550.104492	99998.000000	1557.143188	983.987122	198.700699	101.180550	63.065540	221.646805	315.648407	222.997482	1.655343	0.000000	4.074298	3.637917	0.563528	0.635826	3.980008	4.999991	3.192328	2.992989	2.298199	2.005097	1.799792	2.345661	2.499204	2.348300	0.218888	0.000000	537462.000000		1
14275.428711	4929.547363	3.746742	4.946317	7955.099121	86601.898438	1305.377441	820.296082	133.060242	59.991055	44.316410	176.445358	217.748962	118.199707	0.588087	0.000000	4.154589	3.692807	0.573654	0.694282	3.900645	4.937527	3.115736	2.913971	2.124048	1.778087	1.646565	2.246610	2.337956	2.072616	0.000000	0.000000	537517.000000		1
11470.540039	4790.884277	1.982844	3.472290	7689.154785	87381.773438	1324.160522	788.897461	163.478241	62.680073	31.475721	157.653061	210.326401	144.849380	2.135425	0.000000	4.059584	3.680416	0.297289	0.540616	3.885879	4.941421	3.121941	2.897021	2.213460	1.797130	1.497976	2.197702	2.322894	2.160917	0.329484	0.000000	538509.000000		1
19530.958984	17243.933594	3.826920	7.589081	24253.687500	99998.000000	3986.142578	2494.087891	457.993805	207.214905	146.625610	509.445984	722.020447	408.977783	4.195580	0.000000	4.290724	4.236636	0.582849	0.880189	4.384778	4.999991	3.600553	3.396912	2.660860	2.316421	2.166210	2.707098	2.858550	2.611700	0.622792	0.000000	538794.000000		1
30026.271484	30847.724609	3.379778	7.909790	26802.291016	99998.000000	4417.218262	2758.271729	592.188843	269.817902	163.950058	720.540222	937.761841	472.737152	6.110608	99998.000000	4.477501	4.489223	0.528888	0.898165	4.428172	4.999991	3.645149	3.440637	2.772460	2.431071	2.214712	2.857658	2.972093	2.674620	0.786084	4.999991	538975.000000		1
36985.765625	13559.603516	3.712821	8.520370	26515.744141	99998.000000	4219.248535	2730.613770	570.396057	256.483795	189.748611	752.114624	975.583923	518.805115	6.553721	99998.000000	4.568035	4.132247	0.569704	0.930458	4.423504	4.999991	3.625235	3.436260	2.756176	2.409060	2.278179	2.876284	2.989265	2.715004	0.816488	4.999991	539412.000000		1
40931.421875	10859.808594	2.590341	5.720335	18946.636719	99998.000000	3158.352783	1945.993286	410.032410	190.183426	112.195663	536.490356	719.430054	383.435150	5.955991	0.000000	4.612057	4.035822	0.413357	0.757421	4.277532	4.999991	3.499461	3.289141	2.612818	2.279173	2.049976	2.729562	2.856989	2.583692	0.774954	0.000000	540349.000000		1
11775.577148	4014.528320	2.263464	3.225591	4415.941406	54861.796875	707.539185	450.540405	88.429291	32.169563	25.237318	104.992050	122.877739	117.012466	1.585437	99998.000000	4.070982	3.603635	0.354774	0.508609	3.645023	4.739270	2.849751	2.653734	1.946596	1.507445	1.402043	2.021156	2.089473	2.068232	0.200149	4.999991	542376.000000		1
23245.644531	4973.274902	3.509295	4.437500	13523.631836	99998.000000	2212.471436	1389.446289	245.410095	100.119743	69.609238	315.475739	392.905334	243.121964	4.321324	99998.000000	4.366342	3.696642	0.545220	0.647138	4.131094	4.999991	3.344878	3.142842	2.389892	2.000520	1.842667	2.498966	2.594288	2.385824	0.635617	4.999991	542704.000000		1
14681.156250	3312.570557	3.385945	3.373610	6172.547363	78595.812500	1007.482117	630.340881	120.037613	69.599983	36.187675	130.651840	166.148758	131.123657	0.585646	0.000000	4.166760	3.520165	0.529680	0.528095	3.790464	4.895400	3.003237	2.799576	2.079317	1.842609	1.558561	2.116116	2.220497	2.117681	0.000000	0.000000	543084.000000		1
15207.216797	1751.390869	2.473158	2.578006	5328.765137	64089.125000	875.128052	545.309875	133.020157	63.154968	25.258904	124.074226	170.080521	101.513596	1.092423	0.000000	4.182050	3.243383	0.393252	0.411284	3.726627	4.806784	2.942072	2.736643	2.123917	1.800408	1.402414	2.093682	2.230654	2.006524	0.038391	0.000000	543482.000000		1
20019.005859	3580.384033	3.278014	4.027363	9652.228516	99998.000000	1566.958618	988.251953	166.993698	71.289871	53.361015	204.525894	277.554993	173.179688	3.596925	0.000000	4.301443	3.553930	0.515611	0.605021	3.984627	4.999991	3.195058	2.994868	2.222700	1.853028	1.727224	2.310748	2.443349	2.238497	0.555931	0.000000	543709.000000		1
29041.466797	6237.379883	3.771412	6.309330	9815.121094	99998.000000	1617.353149	1008.660095	184.500092	110.900497	66.321968	240.488449	306.283112	200.066803	1.817227	99998.000000	4.463018	3.795002	0.576504	0.799983	3.991896	4.999991	3.208805	3.003745	2.265997	2.044934	1.821657	2.381094	2.486123	2.301175	0.259409	4.999991	543986.000000		1
14060.785156	3284.058350	3.268763	3.000478	4622.663086	59144.812500	765.883545	476.382141	113.173210	75.875389	29.116661	121.539398	163.675598	86.603722	3.335736	99998.000000	4.148010	3.516411	0.514383	0.477190	3.664892	4.771917	2.884163	2.677955	2.053744	1.880101	1.464142	2.084717	2.213984	1.937537	0.523192	4.999991	544650.000000		1
16489.923828	3220.934326	2.115445	3.422950	6223.669434	70345.046875	978.143433	639.934387	134.845734	81.358276	35.663437	119.531883	175.026840	78.342384	1.524176	0.000000	4.217219	3.507982	0.325402	0.534401	3.794046	4.847233	2.990402	2.806135	2.129837	1.910402	1.552223	2.077484	2.243105	1.893997	0.183035	0.000000	544920.000000		1
17962.375000	8243.987305	2.812370	5.939281	12809.757812	99998.000000	2127.847656	1316.355591	266.262329	168.393723	64.166435	328.356506	432.525208	247.655060	3.253624	99998.000000	4.254364	3.916137	0.449072	0.773734	4.107541	4.999991	3.327940	3.119373	2.425310	2.226326	1.807308	2.516346	2.636011	2.393847	0.512367	4.999991	545695.000000		1
15771.233398	4482.399414	3.601807	3.151581	7127.053711	74348.210938	1104.841919	730.395874	138.003479	72.060806	36.394283	180.682419	216.219421	146.872314	2.275656	99998.000000	4.197865	3.651510	0.556520	0.498528	3.852910	4.871271	3.043300	2.863558	2.139890	1.857699	1.561033	2.256916	2.334895	2.166940	0.357107	4.999991	546163.000000		1
102.540482	12.788264	1.221161	1.800903	62.791088	3077.346191	0.000000	0.524236	0.641418	0.000000	7.536657	0.000000	24.713083	0.000000	2.217575	29662.015625	2.010895	1.106812	0.086773	0.255490	1.797898	3.488176	0.000000	0.000000	0.000000	0.000000	0.877179	0.000000	1.392927	0.000000	0.345878	4.472201	546178.000000		0
25606.054688	11850.141602	4.631775	6.747221	19304.675781	99998.000000	3101.982178	1979.754150	417.720154	198.074707	128.958878	446.926270	610.247253	270.977386	5.623483	0.000000	4.408343	4.073723	0.665747	0.829125	4.285663	4.999991	3.491639	3.296611	2.620885	2.296829	2.110451	2.650236	2.785506	2.432933	0.750005	0.000000	546668.000000		1
13514.664062	7085.716309	4.119875	6.697881	9714.736328	98069.562500	1525.374512	997.179321	197.818756	73.963470	56.851807	219.401840	309.656708	168.180939	0.605142	0.000000	4.130805	3.850384	0.614884	0.825937	3.987431	4.991534	3.183377	2.998773	2.296268	1.869017	1.754744	2.341240	2.490880	2.225777	0.000000	0.000000	547574.000000		1
14669.040039	2456.308838	3.422950	2.608843	4759.383789	55650.968750	798.426208	487.779633	127.956657	38.858192	33.532574	123.645592	176.889420	130.127609	1.663915	0.000000	4.166402	3.390283	0.534401	0.416448	3.677551	4.745473	2.902235	2.688224	2.107063	1.589483	1.525467	2.092179	2.247702	2.114369	0.221131	0.000000	547755.000000		1
18579.796875	3472.647461	1.554204	4.573184	6489.015625	78592.273438	1057.592896	667.990234	139.088959	52.540741	38.836605	164.659317	203.717957	142.320709	1.688604	99998.000000	4.269041	3.540661	0.191508	0.660219	3.812179	4.895380	3.024318	2.824770	2.143293	1.720496	1.589241	2.216586	2.309029	2.153268	0.227528	4.999991	548244.000000		1
41930.097656	24919.419922	2.164785	21.268547	52012.421875	99998.000000	8163.578613	5350.740234	1251.384277	528.941345	432.392609	1476.793213	1935.869385	1122.863281	7.326564	0.000000	4.622526	4.396538	0.335415	1.327738	4.716107	4.999991	3.911880	3.728414	3.097391	2.723408	2.635878	3.169320	3.286876	3.050327	0.864900	0.000000	549066.000000		1
13898.219727	2892.164551	3.055985	2.281967	4371.316895	64192.136719	748.210632	448.838165	149.043259	62.723248	24.950531	158.390076	236.461090	169.432938	0.162924	0.000000	4.142959	3.461223	0.485151	0.358309	3.640612	4.807482	2.874024	2.652090	2.173312	1.797428	1.397080	2.199728	2.373760	2.228998	0.000000	0.000000	550540.000000		1
14872.153320	11463.866211	3.691235	8.591296	17992.960938	99998.000000	2875.906982	1843.283203	461.351990	189.856537	162.855331	582.734131	760.505493	418.870392	3.144701	99998.000000	4.172374	4.059331	0.567172	0.934059	4.255103	4.999991	3.458775	3.265592	2.664032	2.278425	2.211802	2.765471	2.881102	2.622080	0.497579	4.999991	551602.000000		1
19076.673828	2824.609131	4.070535	3.799166	7813.663574	93199.835938	1245.497437	800.513916	170.222382	83.976372	46.650799	200.924088	266.909912	244.158096	2.453431	99998.000000	4.280503	3.450958	0.609652	0.579688	3.892855	4.969415	3.095343	2.903369	2.231017	1.924157	1.668859	2.303032	2.426365	2.387671	0.389774	4.999991	553880.000000		1
30249.750000	2953.934814	3.207088	6.222985	12634.811523	99998.000000	2055.210205	1298.593262	278.791565	164.002472	69.350204	347.139557	446.664154	271.224060	3.247163	99998.000000	4.480722	3.470401	0.506111	0.793999	4.101569	4.999991	3.312856	3.113473	2.445280	2.214850	1.841048	2.540504	2.649981	2.433328	0.511504	4.999991	555121.000000		1
115.985580	4.039698	0.000000	0.000000	24.114838	4433.414062	1.643633	0.000000	0.000000	36.329525	9.362231	3.062153	11.631863	22.523628	8.633582	0.000000	2.064404	0.606349	0.000000	0.000000	1.382284	3.646738	0.215805	0.000000	0.000000	1.560260	0.971379	0.486027	1.065649	1.352638	0.936191	0.000000	555136.000000		0
10343.587891	4865.865234	3.752910	3.373610	5649.779297	63930.777344	915.916687	580.393555	117.687805	55.988361	39.037048	167.144806	184.974991	126.057076	1.774706	0.000000	4.014671	3.687160	0.574368	0.528095	3.752032	4.805710	2.961856	2.763723	2.070731	1.748098	1.591477	2.223093	2.267113	2.100567	0.249126	0.000000	555304.000000		1
18616.910156	8283.600586	2.497828	6.537526	17443.208984	99998.000000	2903.219727	1792.706909	356.159485	139.002609	88.460129	400.682526	553.157959	320.187683	3.506907	99998.000000	4.269907	3.918219	0.397563	0.815413	4.241626	4.999991	3.462880	3.253509	2.551645	2.143023	1.946748	2.602800	2.742849	2.505405	0.544924	4.999991	555529.000000		1
20117.673828	6556.179688	3.601807	5.384208	9138.737305	99998.000000	1490.796509	934.678162	176.710571	90.729759	57.823185	241.660278	346.618408	200.979584	0.325809	0.000000	4.303578	3.816651	0.556520	0.731122	3.960886	4.999991	3.173418	2.970662	2.247262	1.957750	1.762102	2.383205	2.539852	2.303152	0.000000	0.000000	555791.000000		1
31925.761719	6363.569336	2.066105	5.643242	13727.818359	99998.000000	2235.291260	1411.347046	246.921127	90.523148	45.926121	291.222107	365.037567	215.155533	3.955775	99998.000000	4.504141	3.803701	0.315152	0.751529	4.137601	4.999991	3.349334	3.149634	2.392558	1.956760	1.662060	2.464224	2.562338	2.332752	0.597232	4.999991	556138.000000		1
113.851631	12.862274	2.904882	0.000000	300.035431	8402.288086	1.329091	26.572577	3.725156	26.914871	0.000000	0.000000	0.000000	4.853805	3.699386	0.000000	2.056339	1.109318	0.463128	0.000000	2.477173	3.924397	0.123555	1.424434	0.571145	1.429992	0.000000	0.000000	0.000000	0.686082	0.568130	0.000000	556151.000000		0
18028.832031	4178.743652	2.682853	3.490792	6219.796387	77184.046875	1004.540222	639.132629	145.469208	85.666260	36.964775	143.363022	182.421646	138.274841	0.297154	0.000000	4.255968	3.621046	0.428597	0.542924	3.793776	4.887527	3.001967	2.805591	2.162771	1.932810	1.567788	2.156437	2.261076	2.140743	0.000000	0.000000	557262.000000		1
16658.671875	4251.938965	3.842339	6.488186	5138.837891	62178.746094	852.626038	524.624146	131.687973	57.610409	21.265463	134.845734	182.939713	48.966686	2.492606	99998.000000	4.221641	3.628587	0.584596	0.812123	3.710865	4.793642	2.930758	2.719848	2.119546	1.760501	1.327675	2.129837	2.262308	1.689901	0.396654	4.999991	557433.000000		1
16626.724609	7928.082520	1.110146	6.250739	10638.963867	99998.000000	1604.447632	1092.682739	307.510437	115.649452	116.297043	275.556732	355.675354	235.209091	2.059063	0.000000	4.220807	3.899168	0.045380	0.795931	4.026899	4.999991	3.205326	3.038494	2.487860	2.063143	2.065569	2.440211	2.551054	2.371454	0.313670	0.000000	558712.000000		1
14450.263672	1549.156250	2.701355	2.322055	4425.442871	60900.171875	763.657043	454.885376	94.738625	45.161354	29.770414	120.302818	156.616928	111.372307	2.470902	0.000000	4.159876	3.190095	0.431582	0.365873	3.645957	4.784618	2.882898	2.657902	1.976527	1.654767	1.473785	2.080276	2.194839	2.046777	0.392856	0.000000	558862.000000		1
102.534317	2.161701	0.943624	0.000000	0.000000	1361.273315	0.000000	0.000000	7.061762	0.000000	0.000000	0.000000	0.000000	36.440540	5.515511	55703.886719	2.010869	0.334796	0.000000	0.000000	0.000000	3.133945	0.000000	0.000000	0.848913	0.000000	0.000000	0.000000	0.000000	1.561585	0.741586	4.745885	558882.000000		0
16687.429688	8627.977539	2.596508	4.687283	9301.178711	99998.000000	1542.951782	955.098633	150.205826	106.234802	36.372700	163.672516	236.269897	128.453140	1.638858	0.000000	4.222389	3.935909	0.414390	0.670921	3.968538	4.999991	3.188352	2.980048	2.176687	2.026267	1.560776	2.213976	2.373408	2.108745	0.214541	0.000000	560703.000000		1
31272.830078	18688.890625	2.855542	10.379865	35876.136719	99998.000000	5851.937012	3689.662598	718.585144	233.454437	187.935379	831.477722	1115.826172	520.417908	4.820678	0.000000	4.495167	4.271584	0.455689	1.016192	4.554806	4.999991	3.767300	3.566987	2.856478	2.368202	2.274009	2.919851	3.047596	2.716352	0.683108	0.000000	560764.000000		1
18356.632812	7964.902344	5.461301	4.776711	9711.535156	99998.000000	1595.384521	996.793884	194.448227	66.744438	50.471554	238.271240	310.261108	159.978195	3.404002	0.000000	4.263793	3.901181	0.737296	0.679129	3.987288	4.999991	3.202865	2.998605	2.288804	1.824415	1.703047	2.377072	2.491727	2.204061	0.531990	0.000000	561587.000000		1
43270.425781	26476.271484	2.584173	17.392286	44429.550781	99998.000000	7063.315918	4573.594727	936.846008	337.219177	307.855804	1236.758057	1691.594116	752.947266	5.333375	0.000000	4.636191	4.422857	0.412322	1.240357	4.647672	4.999991	3.849009	3.660258	2.971668	2.527912	2.488347	3.092285	3.228296	2.876765	0.727002	0.000000	561772.000000		1
36453.222656	20389.482422	4.483756	10.336692	33681.789062	99998.000000	5489.637695	3464.592773	699.046570	240.078308	198.771637	825.239319	1070.692627	534.640137	4.868954	99998.000000	4.561736	4.309406	0.651642	1.014382	4.527395	4.999991	3.739544	3.539652	2.844506	2.380353	2.298354	2.916580	3.029665	2.728062	0.687436	4.999991	561826.000000		1
17310.560547	1878.006104	3.392113	4.779795	6372.820801	72571.125000	989.621094	653.277710	102.676163	60.802078	32.573532	122.248657	157.443359	93.539047	1.371648	99998.000000	4.238311	3.273697	0.530470	0.679409	3.804332	4.860764	2.995469	2.815098	2.011470	1.783918	1.512865	2.087244	2.197124	1.970993	0.137243	4.999991	563072.000000		1
18681.939453	5092.933105	3.120744	4.422081	8422.948242	96522.632812	1380.432617	863.277222	160.576447	47.612926	61.017941	185.702744	276.922821	189.369308	0.769743	0.000000	4.271422	3.706968	0.494258	0.645627	3.925464	4.984629	3.140015	2.936150	2.205682	1.677725	1.785457	2.268818	2.442359	2.277310	0.000000	0.000000	564614.000000		1
18126.031250	2877.010986	3.392113	5.294779	6569.788086	76236.671875	1066.292114	674.934814	172.411835	62.741749	52.593163	161.791443	230.225769	180.417221	2.748771	99998.000000	4.258303	3.458941	0.530470	0.723848	3.817551	4.882164	3.027876	2.829262	2.236567	1.797557	1.720929	2.208956	2.362154	2.256278	0.439139	4.999991	564752.000000		1
115.165306	14.052597	2.343642	1.338343	78.283791	3423.030273	0.000000	3.533965	0.804856	5.445883	7.459564	0.000000	7.052511	25.792391	3.052682	0.000000	2.061322	1.147757	0.369891	0.126567	1.893672	3.534411	0.000000	0.548262	0.000000	0.736068	0.872713	0.000000	0.848344	1.411492	0.484682	0.000000	564773.000000		0
12208.330078	5250.262695	2.053770	3.176251	5151.903809	61540.800781	800.239441	528.142700	103.215820	46.582958	38.084175	146.082870	201.183121	77.315498	0.957617	99998.000000	4.086656	3.720181	0.312552	0.501915	3.711968	4.789163	2.903220	2.722751	2.013746	1.668227	1.580745	2.164599	2.303591	1.888267	0.000000	4.999991	565087.000000		1
19003.078125	4369.355469	4.002693	3.577137	5099.334961	60602.875000	814.338318	521.398560	128.672089	71.459480	30.094206	139.162964	181.743225	85.653931	2.838182	0.000000	4.278824	3.640417	0.602352	0.553536	3.707514	4.782493	2.910805	2.717170	2.109484	1.854060	1.478483	2.143524	2.259458	1.932747	0.453040	0.000000	565738.000000		1
12895.443359	4324.280762	2.978892	3.907097	8184.116211	83121.953125	1315.655518	838.887939	143.153320	92.462822	30.649279	168.057602	230.907272	214.501785	3.364451	99998.000000	4.110436	3.635914	0.474055	0.591854	3.912972	4.919716	3.119142	2.923704	2.155802	1.965967	1.486420	2.225458	2.363438	2.331431	0.526914	4.999991	566360.000000		1
34790.816406	14118.370117	1.813238	15.736319	43074.656250	99998.000000	7007.817871	4434.508789	811.152832	339.424042	241.376572	1000.414185	1327.561890	821.733093	4.687356	0.000000	4.541465	4.149785	0.258455	1.196903	4.634222	4.999991	3.845583	3.646846	2.909103	2.530743	2.382695	3.000180	3.123055	2.914731	0.670928	0.000000	566464.000000		1
10127.124023	4355.910645	2.436154	3.157748	669.482788	12934.366211	8.511119	69.501305	79.116402	85.216034	27.781403	19.708174	31.562067	71.607498	2.037569	99998.000000	4.005486	3.639079	0.386705	0.499378	2.825739	4.111745	0.929987	1.841993	1.898267	1.930521	1.443754	1.294646	1.499165	1.854959	0.309112	4.999991	566814.000000		1
17720.736328	5089.482422	3.762161	3.336605	7811.088867	87916.007812	1245.019409	803.539062	149.360886	63.747047	41.945015	195.891418	240.951004	159.090088	2.812194	99998.000000	4.248482	3.706674	0.575437	0.523305	3.892712	4.944068	3.095176	2.905007	2.174237	1.804460	1.622680	2.292015	2.381929	2.201643	0.449045	4.999991	568514.000000		1
125.711693	15.153492	2.615010	0.937457	0.000000	3116.922852	0.000000	0.000000	0.000000	12.763595	1.834825	0.000000	0.616748	50.989620	2.242605	29662.015625	2.099376	1.180513	0.417473	0.000000	0.000000	3.493726	0.000000	0.000000	0.000000	1.105973	0.263595	0.000000	0.000000	1.707482	0.350753	4.472201	568532.000000		0
20575.126953	2198.230713	3.281098	5.948532	6830.617188	83112.195312	1107.318115	699.089722	133.189758	103.632126	32.234322	179.939240	231.400665	213.909698	0.631691	0.000000	4.313343	3.342073	0.516019	0.774410	3.834460	4.919665	3.044272	2.844533	2.124471	2.015494	1.508319	2.255126	2.364365	2.330230	0.000000	0.000000	569789.000000		1
13489.466797	4389.106934	2.386814	3.361275	4186.841309	52165.093750	714.748962	428.695190	106.296478	47.560501	30.134295	105.762985	142.385468	92.999390	1.475415	0.000000	4.129995	3.642376	0.377819	0.526504	3.621886	4.717380	2.854154	2.632149	2.026519	1.677246	1.479061	2.024334	2.153466	1.968480	0.168914	0.000000	572676.000000		1
15511.363281	4095.380859	3.194753	3.241009	6990.480957	82397.914062	1129.292847	717.589111	141.019379	78.265289	38.793434	154.927032	205.330750	90.581741	2.454109	0.000000	4.190650	3.612294	0.504437	0.510680	3.844507	4.915916	3.052807	2.855876	2.149279	1.893569	1.588758	2.190127	2.312454	1.957041	0.389894	0.000000	574020.000000		1
15832.432617	2339.839111	3.836171	3.882427	6405.480469	77842.804688	1038.495239	657.702881	130.880035	64.607414	35.694275	159.972031	215.827789	110.804901	0.255664	99998.000000	4.199548	3.369186	0.583898	0.589103	3.806552	4.891219	3.016405	2.818030	2.116874	1.810282	1.552599	2.204044	2.334107	2.044559	0.000000	4.999991	574476.000000		1
13922.121094	5150.959961	3.851590	4.360406	9108.226562	99940.421875	1469.355225	936.978577	197.343857	59.260208	42.299644	179.550690	272.106018	156.145111	2.361482	0.000000	4.143705	3.711888	0.585640	0.639527	3.959434	4.999741	3.167127	2.971730	2.295224	1.772763	1.626337	2.254187	2.434738	2.193528	0.373185	0.000000	574707.000000		1
104.088516	13.657879	4.021195	1.585042	126.010818	3222.149170	0.749349	7.999218	9.584260	0.000000	0.000000	0.000000	0.000000	0.715427	1.646155	12300.778320	2.017403	1.135383	0.604355	0.200041	2.100408	3.508146	0.000000	0.903048	0.981559	0.000000	0.000000	0.000000	0.000000	0.000000	0.216471	4.089932	574723.000000		0
14562.135742	1650.034546	2.800035	3.580221	4019.789062	58304.207031	637.720276	413.020538	88.321365	59.266376	38.876694	163.077362	217.619446	162.864578	0.369991	0.000000	4.163225	3.217493	0.447163	0.553910	3.604203	4.765700	2.804630	2.615972	1.946066	1.772808	1.589689	2.212394	2.337698	2.211827	0.000000	0.000000	574774.000000		1
26839.640625	8172.808105	2.738360	2.861710	10604.125977	99998.000000	1700.570923	1085.698120	213.903534	80.852547	82.391335	270.758423	411.330658	228.252182	3.613330	99998.000000	4.428777	3.912371	0.437491	0.456626	4.025475	4.999991	3.230595	3.035709	2.330218	1.907694	1.915882	2.432582	2.614191	2.358415	0.557908	4.999991	575788.000000		1
17381.298828	1193.934204	2.966557	2.195622	3799.233887	42708.269531	622.338562	387.996002	85.595337	66.732109	22.646976	101.649277	154.338043	57.231106	1.425389	0.000000	4.240082	3.076980	0.472253	0.341558	3.579696	4.630512	2.794027	2.588827	1.932450	1.824335	1.355010	2.007104	2.188473	1.757632	0.153933	0.000000	576606.000000		1
105.559464	4.079786	0.376216	0.493398	0.000000	6477.270020	0.000000	0.000000	0.000000	25.033791	0.000000	0.000000	18.983496	25.107801	1.663230	0.000000	2.023497	0.610637	0.000000	0.000000	0.000000	3.811392	0.000000	0.000000	0.000000	1.398527	0.000000	0.000000	1.278376	1.399809	0.220952	0.000000	576623.000000		0
12957.451172	5399.540039	4.314150	5.205351	7777.226074	84832.875000	1220.938477	797.723145	157.036316	63.546604	46.219078	203.742615	298.314728	219.124313	2.108373	0.000000	4.112520	3.732357	0.634895	0.716450	3.890825	4.928564	3.086694	2.901852	2.196000	1.803092	1.664821	2.309082	2.474675	2.340691	0.323947	0.000000	576993.000000		1
13040.227539	5504.276367	2.155533	4.323402	9934.899414	99998.000000	1650.197998	1017.806458	193.399765	50.844685	53.647804	197.387039	245.576614	168.298126	3.067916	0.000000	4.115285	3.740700	0.333555	0.635826	3.997164	4.999991	3.217536	3.007665	2.286456	1.706246	1.729552	2.295319	2.390187	2.226079	0.486843	0.000000	577631.000000		1
29977.890625	12817.063477	4.119875	4.320318	16205.651367	99998.000000	2591.885498	1666.390747	367.828369	219.768814	102.373962	410.220520	523.859375	220.456482	4.737696	0.000000	4.476801	4.107789	0.614884	0.635516	4.209667	4.999991	3.413616	3.221777	2.565645	2.341966	2.010190	2.613017	2.719215	2.343323	0.675567	0.000000	578035.000000		1
611.971008	1428.054688	1.375347	2.167868	212.568283	3828.899658	5.482887	23.097202	36.838345	40.147194	7.573662	6.454265	15.002389	30.137379	1.350807	0.000000	2.786731	3.154745	0.138412	0.336033	2.327498	3.583074	0.739009	1.363559	1.566300	1.603655	0.879306	0.809847	1.176160	1.479105	0.130593	0.000000	578264.000000		0
15195.294922	2175.892334	3.207088	3.854673	5124.847168	53176.546875	783.476257	524.220154	95.558899	54.224461	38.185936	126.235931	158.294479	90.140770	0.303163	0.000000	4.181709	3.337637	0.506111	0.585988	3.709681	4.725720	2.894026	2.719514	1.980271	1.734195	1.581903	2.101183	2.199466	1.954921	0.000000	0.000000	579389.000000		1
35849.949219	30418.615234	2.929552	21.299383	62579.746094	99998.000000	10027.796875	6440.708984	1452.749268	595.497681	495.396454	2055.552490	2538.021729	1522.250610	10.704407	0.000000	4.554489	4.483140	0.466801	1.328367	4.796434	4.999991	4.001205	3.808934	3.162191	2.774880	2.694953	3.312929	3.404495	3.182486	1.029563	0.000000	580314.000000		1
25722.982422	6039.903320	2.874044	3.361275	11383.960938	99998.000000	1819.637085	1168.958984	197.797165	137.059845	60.987103	237.632904	333.962738	161.199356	3.416236	0.000000	4.410321	3.781030	0.458493	0.526504	4.056293	4.999991	3.259985	3.067799	2.296220	2.136910	1.785238	2.375906	2.523698	2.207363	0.533548	0.000000	581072.000000		1
127.349159	12.341123	1.625130	0.000000	0.000000	4834.466797	0.000000	0.000000	32.798645	28.425903	0.629083	0.000000	4.206220	0.000000	7.705146	0.000000	2.104996	1.091355	0.210888	0.000000	0.000000	3.684349	0.000000	0.000000	1.515856	1.453714	0.000000	0.000000	0.623892	0.000000	0.886781	0.000000	581090.000000		0
18326.208984	5510.779785	4.150712	5.057332	6772.636719	83641.046875	1088.331543	693.693176	157.202835	63.753216	38.068756	167.826309	198.515686	121.308113	0.049258	0.000000	4.263072	3.741213	0.618123	0.703921	3.830758	4.922420	3.036761	2.841167	2.196460	1.804502	1.580569	2.224860	2.297795	2.083890	0.000000	0.000000	582932.000000		1
31104.710938	21932.869141	2.661267	16.362318	47226.121094	99998.000000	7583.545898	4861.637695	969.024841	390.839203	250.707962	1145.322144	1538.110352	722.196167	5.125260	0.000000	4.492826	4.341095	0.425088	1.213845	4.674182	4.999991	3.879872	3.686783	2.986335	2.591998	2.399168	3.058928	3.186987	2.858655	0.709716	0.000000	583460.000000		1
20533.388672	5290.076660	1.905751	4.687283	6549.416992	79668.359375	1054.481323	673.565613	145.848511	57.789265	41.158661	173.632996	260.397064	180.910614	2.551013	0.000000	4.312460	3.723462	0.280066	0.670921	3.816203	4.901286	3.023039	2.828380	2.163902	1.761847	1.614461	2.239632	2.415636	2.257464	0.406713	0.000000	584141.000000		1
10401.374023	6225.704590	3.096074	3.786831	6249.952148	72324.656250	996.695190	636.668701	138.854584	54.693192	39.570534	170.459824	219.528275	176.944931	0.936316	0.000000	4.017091	3.794188	0.490811	0.578276	3.795877	4.859286	2.998562	2.803914	2.142560	1.737933	1.597372	2.231622	2.341491	2.247838	0.000000	0.000000	584199.000000		1
41108.015625	10081.349609	3.811501	4.736623	11674.606445	99998.000000	1871.798584	1197.631592	290.309326	130.189285	84.417351	337.138977	447.209961	217.536179	6.010431	0.000000	4.613926	4.003519	0.581096	0.675469	4.067242	4.999991	3.272259	3.078323	2.462861	2.114575	1.926432	2.527809	2.650512	2.337532	0.778906	0.000000	585932.000000		1
18127.449219	8697.712891	3.163916	4.052033	12560.987305	99998.000000	2066.086426	1289.755249	254.756912	117.956093	61.338646	280.432129	419.995972	364.016846	3.899634	99998.000000	4.258337	3.939405	0.500225	0.607673	4.099024	4.999991	3.315149	3.110507	2.406126	2.071720	1.787734	2.447828	2.623245	2.561121	0.591024	4.999991	586178.000000		1
27959.087891	6357.090332	3.089906	6.747221	9535.000000	99998.000000	1543.127563	979.592773	170.543091	105.960350	64.542648	211.763428	307.763306	194.920044	1.495243	0.000000	4.446523	3.803258	0.489945	0.829125	3.979321	4.999991	3.188402	2.991045	2.231834	2.025143	1.809847	2.325851	2.488217	2.289856	0.174712	0.000000	586403.000000		1
34773.496094	13320.993164	2.078440	7.613751	22913.730469	99998.000000	3734.968750	2359.325439	450.595917	147.559982	131.000305	581.007202	764.687012	377.449615	3.849776	99998.000000	4.541248	4.124537	0.317737	0.881599	4.360096	4.999991	3.572287	3.372788	2.653787	2.168969	2.117272	2.764182	2.883484	2.576859	0.585435	4.999991	587373.000000		1
21567.410156	4389.116211	2.559503	2.756862	7480.958984	79260.226562	1227.753540	767.416138	146.607101	93.227592	30.393330	169.673477	213.983719	110.888161	0.493292	0.000000	4.333798	3.642377	0.408156	0.440415	3.873957	4.899055	3.089111	2.885031	2.166155	1.969544	1.482778	2.229614	2.330381	2.044885	0.000000	0.000000	587936.000000		1
9902.520508	5833.483887	4.070535	2.843207	6734.645020	80965.210938	1089.854980	685.678589	158.417831	86.332352	51.310329	219.315506	264.893158	191.438507	1.698234	99998.000000	3.995746	3.765928	0.609652	0.453808	3.828315	4.908298	3.037369	2.836121	2.199804	1.936174	1.710205	2.341069	2.423071	2.282029	0.229997	4.999991	588232.000000		1
32902.968750	20461.507812	4.156880	9.115532	29926.984375	99998.000000	4831.842285	3079.350586	625.434631	215.793869	187.229202	833.349548	1130.239624	524.571716	4.720914	99998.000000	4.517235	4.310937	0.618767	0.959782	4.476063	4.999991	3.684113	3.488459	2.796182	2.334039	2.272374	2.920827	3.053170	2.719805	0.674026	4.999991	590267.000000		1
19963.125000	7506.208496	2.534833	4.613273	14992.138672	99998.000000	2472.193359	1536.716431	251.244537	127.161049	72.773148	331.242889	439.741150	265.016510	3.005692	99998.000000	4.300229	3.875421	0.403949	0.664009	4.175864	4.999991	3.393082	3.186594	2.400097	2.104354	1.861971	2.520147	2.643197	2.423273	0.477945	4.999991	590737.000000		1
18162.367188	6743.452148	2.331306	6.605369	14939.878906	99998.000000	2426.115967	1535.458252	293.303650	154.304123	62.451878	330.034058	482.882660	201.602509	2.866065	99998.000000	4.259172	3.828882	0.367599	0.819897	4.174347	4.999991	3.384912	3.186238	2.467318	2.188378	1.795545	2.518559	2.683842	2.304496	0.457286	4.999991	590987.000000		1
14127.150391	9318.038086	1.890332	7.012422	17412.525391	99998.000000	2775.614746	1791.195801	362.891296	141.429504	102.500389	403.892670	519.270752	338.434174	4.063688	0.000000	4.150054	3.969325	0.276538	0.845868	4.240862	4.999991	3.443359	3.253143	2.559777	2.150540	2.010725	2.606266	2.715394	2.529474	0.608920	0.000000	592027.000000		1
20957.066406	5205.123047	2.562587	4.126042	7507.735352	84061.375000	1233.039062	768.846985	130.651840	76.615486	50.783009	189.930557	266.453522	99.376564	0.425237	0.000000	4.321331	3.716431	0.408679	0.615534	3.875509	4.924596	3.090977	2.885840	2.116116	1.884317	1.705718	2.278595	2.425622	1.997284	0.000000	0.000000	592196.000000		1
14945.682617	3932.500732	1.668303	2.164785	6685.736816	74502.679688	1062.798218	684.987793	143.970505	36.736580	36.980194	125.437241	184.626526	109.824272	4.212043	99998.000000	4.174516	3.594669	0.222275	0.335415	3.825149	4.872172	3.026451	2.835683	2.158273	1.565099	1.567969	2.098427	2.266294	2.040698	0.624493	4.999991	593530.000000		1
23522.837891	19142.537109	3.768329	7.478066	22444.332031	99998.000000	3637.242188	2307.450684	506.612030	157.686981	171.196838	599.691589	804.322327	459.887207	5.034514	0.000000	4.371490	4.282000	0.576149	0.873789	4.351107	4.999991	3.560772	3.363132	2.704675	2.197796	2.233496	2.777928	2.905430	2.662651	0.701958	0.000000	593825.000000		1
12862.160156	3426.049072	3.725156	6.059546	4380.000488	53797.800781	700.372559	449.957581	98.377434	18.527102	26.563326	121.783012	145.675812	60.894588	0.434145	0.000000	4.109314	3.534794	0.571145	0.782440	3.641474	4.730764	2.845329	2.653172	1.992895	1.267807	1.424282	2.085587	2.163388	1.784579	0.000000	0.000000	593965.000000		1
20243.955078	7089.154785	2.985059	3.142330	10821.110352	99998.000000	1772.098267	1109.686523	240.513123	102.700836	63.996830	279.448395	368.845978	198.765472	2.575741	99998.000000	4.306295	3.850595	0.474953	0.497252	4.034272	4.999991	3.248488	3.045200	2.381139	2.011574	1.806158	2.446302	2.566845	2.298341	0.410902	4.999991	594632.000000		1
33322.968750	10232.085938	4.736623	9.948141	25561.193359	99998.000000	4098.967285	2630.170166	586.095398	265.340302	171.659409	679.245911	935.445984	579.015137	5.136660	0.000000	4.522744	4.009964	0.675469	0.997742	4.407581	4.999991	3.612674	3.419984	2.767968	2.423803	2.234668	2.832027	2.971019	2.762690	0.710681	0.000000	595186.000000		1
22216.597656	9672.423828	2.220292	5.791261	17524.841797	99998.000000	2840.746338	1801.230347	331.930542	197.097168	81.583389	438.486053	544.424805	268.331512	2.491645	99998.000000	4.346678	3.985535	0.346410	0.762773	4.243654	4.999991	3.453433	3.255569	2.521047	2.294680	1.911602	2.641956	2.735938	2.428672	0.396486	4.999991	595255.000000		1
8106.951660	11298.377930	2.556419	4.045865	14706.285156	99998.000000	2451.979248	1510.122314	269.753143	94.232887	63.367748	278.227234	344.284027	222.118622	3.935606	0.000000	3.908858	4.053016	0.407632	0.607011	4.167503	4.999991	3.389517	3.179012	2.430967	1.974203	1.801868	2.444400	2.536917	2.346585	0.595012	0.000000	595990.000000		1
39077.277344	36020.003906	2.833956	22.363274	60598.105469	99998.000000	9755.392578	6233.642090	1228.524536	491.199493	371.889648	1653.892334	2139.658203	1138.140137	5.379193	0.000000	4.591924	4.556544	0.452393	1.349535	4.782459	4.999991	3.989245	3.794742	3.089384	2.691258	2.570414	3.218507	3.330344	3.056196	0.730717	0.000000	596024.000000		1
12713.786133	4688.639648	3.213256	4.434416	8785.839844	92500.601562	1402.305542	903.399780	170.663361	61.372570	43.505386	183.867920	253.248962	144.491669	1.423418	99998.000000	4.104275	3.671047	0.506945	0.646836	3.943783	4.966145	3.146843	2.955880	2.232140	1.787974	1.638543	2.264506	2.403548	2.159843	0.153332	4.999991	596539.000000		1
13551.157227	3731.505859	3.268763	4.267894	5185.750977	64735.886719	862.182495	534.510620	95.830269	83.834518	33.436977	128.758423	151.522583	100.610062	2.706465	99998.000000	4.131977	3.571884	0.514383	0.630214	3.714812	4.811145	2.935599	2.727956	1.981503	1.923423	1.524227	2.109776	2.180477	2.002641	0.432402	4.999991	596924.000000		1
15969.699219	4577.144043	2.133947	3.669649	6978.217285	83332.007812	1147.813843	715.708008	152.663574	66.488495	46.968426	184.281143	267.816528	146.008865	1.958737	99998.000000	4.203297	3.660594	0.329184	0.564625	3.843745	4.920812	3.059871	2.854736	2.183735	1.822747	1.671806	2.265481	2.427837	2.164379	0.291976	4.999991	597329.000000		1
16852.802734	4800.465332	2.581089	6.056463	6988.565918	79707.375000	1110.608521	717.845032	177.086777	49.999741	42.990402	159.460129	237.343033	137.491577	1.209893	99998.000000	4.226672	3.681283	0.411803	0.782219	3.844388	4.901498	3.045561	2.856031	2.248186	1.698968	1.633371	2.202652	2.375376	2.138276	0.082747	4.999991	598259.000000		1
105.210999	16.877302	0.000000	0.669171	33.514072	5586.704590	2.207957	0.000000	0.000000	8.612883	0.000000	6.358669	0.000000	46.595291	4.167582	0.000000	2.022061	1.227303	0.000000	0.000000	1.525227	3.747156	0.343991	0.000000	0.000000	0.935149	0.000000	0.803366	0.000000	1.668342	0.619884	0.000000	598271.000000		0
28001.589844	44611.183594	2.087691	24.090168	58294.750000	99998.000000	9369.391602	6004.662109	1210.268799	550.755737	365.305847	1462.638916	1929.785156	1021.651917	5.711822	0.000000	4.447183	4.649444	0.319666	1.381840	4.765629	4.999991	3.971711	3.778489	3.082882	2.740959	2.562657	3.165137	3.285509	3.009303	0.756775	0.000000	598796.000000		0
13924.251953	1726.773438	1.440106	2.849375	5149.609375	61255.070312	810.955444	527.371765	112.904930	61.067280	29.415785	127.740791	169.161575	94.420998	3.293784	99998.000000	4.143772	3.237235	0.158394	0.454750	3.711774	4.787142	2.908997	2.722117	2.052713	1.785809	1.468580	2.106330	2.228302	1.975069	0.517695	4.999991	600019.000000		1
13673.399414	6138.693848	1.433939	4.890810	12184.616211	99998.000000	1987.790283	1254.949097	221.153412	86.912094	81.567970	316.447113	399.877655	286.414581	2.889434	0.000000	4.135877	3.788076	0.156531	0.689381	4.085812	4.999991	3.298371	3.098626	2.344694	1.939080	1.911520	2.500301	2.601927	2.456995	0.460813	0.000000	600413.000000		1
20587.654297	3137.827637	2.306637	2.914133	7023.033203	83696.187500	1126.323242	717.351624	166.373871	104.236534	35.521587	168.773026	215.473160	112.183334	0.800209	99998.000000	4.313607	3.496629	0.362979	0.464509	3.846525	4.922706	3.051663	2.855732	2.221085	2.018020	1.550492	2.227303	2.333393	2.049928	0.000000	4.999991	601177.000000		1
142.030838	6.935328	3.731324	5.248523	0.000000	2332.589355	0.000000	0.000000	9.778536	9.793954	4.952485	4.903145	12.612492	14.595336	0.074702	64384.511719	2.152383	0.841067	0.571863	0.720037	0.000000	3.367838	0.000000	0.000000	0.990274	0.990958	0.694823	0.690475	1.100801	1.164214	0.000000	4.808782	601195.000000		0
18781.507812	9722.405273	2.257297	5.319449	13640.464844	99998.000000	2211.756104	1400.671143	280.675720	114.021240	82.776802	346.424133	451.508698	267.606842	2.621128	0.000000	4.273730	3.987774	0.353589	0.725867	4.134829	4.999991	3.344737	3.146336	2.448205	2.056986	1.917909	2.539608	2.654666	2.427497	0.418488	0.000000	601511.000000		1
104.847115	19.877781	0.283704	1.532618	72.048470	3310.973389	0.000000	0.000000	0.000000	30.195971	0.000000	0.000000	10.256516	0.000000	13.506076	0.000000	2.020556	1.298368	0.000000	0.185434	1.857625	3.519956	0.000000	0.000000	0.000000	1.479949	0.000000	0.000000	1.011000	0.000000	1.130529	0.000000	601533.000000		0
29059.001953	4381.209473	2.140115	3.071404	6916.055176	91418.382812	1161.554932	710.367004	174.064713	78.619919	44.738880	213.185028	297.093567	207.335175	1.970509	0.000000	4.463281	3.641594	0.330437	0.487337	3.839859	4.961033	3.065040	2.851483	2.240711	1.895533	1.650685	2.328757	2.472893	2.316673	0.294578	0.000000	601575.000000		1
12933.656250	7944.787109	3.083739	3.009729	7679.036621	93466.273438	1229.677856	786.014160	183.377609	63.410919	65.951920	218.729584	276.993744	172.886734	2.031064	0.000000	4.111722	3.900082	0.489078	0.478527	3.885307	4.970655	3.089791	2.895430	2.263346	1.802164	1.819227	2.339907	2.442470	2.237762	0.307724	0.000000	601920.000000		1
30357.982422	6224.548340	3.120744	5.020327	12583.452148	99998.000000	1974.579590	1289.403687	297.879913	114.024323	116.047256	274.233795	369.953064	189.008514	3.397815	99998.000000	4.482273	3.794108	0.494258	0.700732	4.099800	4.999991	3.295475	3.110389	2.474041	2.056998	2.064635	2.438121	2.568147	2.276481	0.531200	4.999991	603665.000000		1
35147.632812	10556.075195	4.264811	5.482887	17543.285156	99998.000000	2868.842285	1805.152832	355.829529	134.710037	108.726463	429.688171	554.530212	322.781097	3.060044	99998.000000	4.545896	4.023502	0.629900	0.739009	4.244111	4.999991	3.457707	3.256514	2.551242	2.129400	2.036335	2.633153	2.743925	2.508908	0.485728	4.999991	604613.000000		1
105.436111	0.000000	0.259034	0.234364	151.399231	0.767851	0.000000	2.645848	8.301425	16.945145	0.000000	0.000000	0.000000	23.590601	15.875382	0.000000	2.022989	0.000000	0.000000	0.000000	2.180124	0.000000	0.000000	0.422565	0.919153	1.229045	0.000000	0.000000	0.000000	1.372739	1.200724	0.000000	604632.000000		0
15436.348633	4445.619629	1.418520	2.738360	4202.216797	53856.523438	680.667480	430.622528	116.534485	55.689240	29.930769	120.025276	154.800598	116.334045	1.822679	0.000000	4.188545	3.647932	0.151835	0.437491	3.623478	4.731238	2.832935	2.634097	2.066454	1.745771	1.476118	2.079273	2.189773	2.065707	0.260710	0.000000	605278.000000		1
49577.898438	15524.114258	1.961258	11.200139	37426.535156	99998.000000	6144.654785	3854.602539	770.367310	349.480103	202.817505	878.054504	1137.153320	641.981995	5.562216	0.000000	4.695288	4.191007	0.292535	1.049223	4.573180	4.999991	3.788497	3.585980	2.886698	2.543422	2.307106	2.943521	3.055819	2.807523	0.745248	0.000000	605978.000000		1
22969.394531	38842.617188	2.954222	17.287439	50005.722656	99998.000000	8107.719727	5141.166016	1149.022705	446.068970	375.278656	1585.609131	2085.353760	1076.644165	9.224200	99998.000000	4.361149	4.589308	0.470443	1.237731	4.699020	4.999991	3.908899	3.711062	3.060329	2.649402	2.574354	3.200196	3.319180	3.032072	0.964929	4.999991	606026.000000		0
9578.061523	3085.777100	3.607974	4.126042	3975.500488	44844.539062	622.048706	408.388763	81.956528	60.549210	34.096901	104.625092	138.944016	174.058548	0.627201	0.000000	3.981278	3.489365	0.557263	0.615534	3.599392	4.651710	2.793824	2.611074	1.913584	1.782108	1.532715	2.019636	2.142840	2.240695	0.000000	0.000000	606151.000000		1
19506.398438	3155.284668	3.459955	4.394328	6382.299805	77406.375000	1081.433228	655.430176	131.422775	112.448532	36.372700	161.698929	214.995178	154.427475	1.333000	0.000000	4.290177	3.499038	0.539070	0.642892	3.804977	4.888777	3.034000	2.816526	2.118671	2.050954	1.560776	2.208707	2.332429	2.188725	0.124830	0.000000	606830.000000		1
113.660446	13.812066	1.723810	1.887248	0.000000	48.442451	0.613664	0.000000	0.000000	16.689194	0.000000	0.000000	13.756558	38.488144	0.716555	0.000000	2.055609	1.140259	0.236489	0.275829	0.000000	1.685226	0.000000	0.000000	0.000000	1.222435	0.000000	0.000000	1.138510	1.585327	0.000000	0.000000	606847.000000		0
15742.461914	2604.689209	2.574922	4.332653	5291.535156	65700.570312	828.255249	543.074158	129.902496	83.054337	39.962170	172.886734	216.469208	135.258942	2.388203	99998.000000	4.197073	3.415756	0.410764	0.636754	3.723582	4.817569	2.918164	2.734859	2.113617	1.919362	1.601649	2.237762	2.335396	2.131166	0.378071	4.999991	606951.000000		1
17519.738281	5419.605957	2.016765	2.843207	7803.212891	86358.984375	1285.706299	798.265869	169.966431	52.331047	41.963516	177.959473	249.270935	126.621399	1.827720	0.000000	4.243527	3.733968	0.304655	0.453808	3.892273	4.936307	3.109142	2.902148	2.230363	1.718759	1.622872	2.250321	2.396672	2.102507	0.261910	0.000000	607583.000000		1
15415.125977	2679.395752	3.432201	2.547168	6432.879395	77566.109375	1001.820374	661.363281	133.097244	65.153229	37.192974	151.047699	179.843643	176.109238	1.724423	0.000000	4.187947	3.428037	0.535573	0.406058	3.808405	4.889672	3.000790	2.820440	2.124169	1.813936	1.570461	2.179114	2.254895	2.245782	0.236644	0.000000	608744.000000		1
107.656403	7.357800	0.314541	1.205742	19.325790	3926.024902	0.000000	0.000000	28.832958	43.758251	0.000000	0.000000	12.754343	5.279361	3.878088	0.000000	2.032040	0.866748	0.000000	0.081254	1.286137	3.593953	0.000000	0.000000	1.459889	1.641060	0.000000	0.000000	1.105658	0.722581	0.588618	0.000000	608765.000000		0
13489.512695	2586.442627	3.348940	5.038829	4580.206055	56154.734375	758.069336	472.508942	133.544388	66.759857	24.999870	118.600594	161.193192	53.160572	1.224156	0.000000	4.129996	3.412703	0.524907	0.702330	3.660885	4.749386	2.879709	2.674410	2.125626	1.824515	1.397938	2.074087	2.207347	1.725590	0.087837	0.000000	609406.000000		1
17221.632812	5155.240234	3.089906	3.842339	4976.858398	66741.187500	779.766541	509.680328	114.499222	51.353500	37.775799	140.353287	181.468781	132.187546	2.538228	0.000000	4.236074	3.712249	0.489945	0.584596	3.696955	4.824394	2.891965	2.707298	2.058803	1.710570	1.577214	2.147223	2.258802	2.121191	0.404531	0.000000	609443.000000		1
14226.412109	2863.565918	2.189455	2.658183	4097.018066	55409.492188	683.649475	421.947968	90.742096	55.180420	33.884121	120.561852	148.710220	77.975418	1.343873	99998.000000	4.153095	3.456907	0.340336	0.424585	3.612468	4.743584	2.834833	2.625259	1.957809	1.741785	1.529996	2.081210	2.172341	1.891958	0.128358	4.999991	609885.000000		1
20809.068359	8754.268555	3.120744	7.157358	15791.970703	99998.000000	2528.736816	1618.565063	327.653412	162.309509	90.695839	415.934692	493.432129	284.265198	2.193292	0.000000	4.318253	3.942220	0.494258	0.854753	4.198436	4.999991	3.402904	3.209130	2.515415	2.210344	1.957587	2.619025	2.693228	2.453724	0.341096	0.000000	613284.000000		1
16919.281250	4427.391602	3.074487	3.385945	4154.539062	57198.246094	660.160645	423.970917	133.939102	43.499218	45.944622	145.607971	197.035492	152.540222	1.293905	99998.000000	4.228382	3.646148	0.487773	0.529680	3.618523	4.757383	2.819650	2.627336	2.126907	1.638481	1.662235	2.163185	2.294544	2.183384	0.111903	4.999991	614046.000000		1
17583.265625	3719.235596	2.448488	3.311935	8120.970703	88360.093750	1326.451660	834.154419	157.150406	106.203964	42.407574	178.952438	201.932465	175.927292	2.088980	0.000000	4.245100	3.570454	0.388898	0.520082	3.909608	4.946256	3.122691	2.921247	2.196316	2.026141	1.627443	2.252738	2.305206	2.245333	0.319934	0.000000	614136.000000		1
381.584930	738.302551	0.635250	1.615879	142.465652	7326.676270	9.124783	16.790958	8.628301	65.967339	10.460042	5.334868	5.695665	41.096985	2.159398	99998.000000	2.581591	2.868234	0.000000	0.208409	2.153710	3.864907	0.960223	1.225075	0.935925	1.819329	1.019533	0.727124	0.755544	1.613810	0.334333	4.999991	614829.000000		0
28561.271484	22537.443359	4.224722	6.562196	22358.437500	99998.000000	3592.931885	2299.075195	501.064362	211.778839	134.259811	581.056580	758.975952	436.312042	4.741032	0.000000	4.455778	4.352905	0.625798	0.817049	4.349442	4.999991	3.555449	3.361553	2.699893	2.325883	2.127946	2.764218	2.880228	2.639797	0.675873	0.000000	615202.000000		1
14818.330078	4405.182617	1.745396	4.304899	6289.562500	78578.054688	1025.229004	646.049438	155.253906	77.170563	49.857887	173.972198	238.625870	142.434814	2.023171	0.000000	4.170799	3.643964	0.241894	0.633963	3.798620	4.895301	3.010821	2.810266	2.191042	1.887452	1.697734	2.240480	2.377717	2.153616	0.306033	0.000000	615417.000000		1
112.211082	12.769762	1.079309	0.000000	46.484280	6069.482422	0.314541	0.388551	18.761467	48.149498	3.867008	0.000000	0.000000	16.035442	5.549855	90426.382812	2.050036	1.106183	0.033146	0.000000	1.667306	3.783152	0.000000	0.000000	1.273267	1.682592	0.587375	0.000000	0.000000	1.205081	0.744282	4.956295	615435.000000		0
15826.660156	8589.982422	3.299600	7.715514	17890.503906	99998.000000	2889.364502	1839.311401	359.496094	172.331650	108.652451	440.468903	524.028992	341.052246	1.755505	0.000000	4.199389	3.933992	0.518461	0.887365	4.252623	4.999991	3.460802	3.264655	2.555694	2.236365	2.036040	2.643915	2.719355	2.532821	0.244402	0.000000	616552.000000		1
19901.671875	3547.113770	2.053770	4.801381	5290.690430	68219.195312	833.136780	541.066650	138.663391	51.042046	32.653709	142.792526	174.397766	88.457047	2.822030	99998.000000	4.298890	3.549875	0.312552	0.681366	3.723512	4.833907	2.920716	2.733251	2.141962	1.707928	1.513932	2.154706	2.241541	1.946732	0.450562	4.999991	617173.000000		1
116.670174	10.130082	0.989880	1.893416	85.117355	2388.676270	0.000000	4.039698	0.000000	16.229717	4.237057	0.000000	1.819406	13.389594	3.549400	99998.000000	2.066960	1.005613	0.000000	0.277246	1.930018	3.378157	0.000000	0.606349	0.000000	1.210311	0.627064	0.000000	0.259930	1.126767	0.550155	4.999991	617185.000000		0
12618.955078	6866.647461	3.225591	3.817669	6512.615723	79399.367188	1064.432617	666.534729	141.959915	77.722549	31.466471	207.529449	278.979675	153.255646	1.273708	0.000000	4.101023	3.836745	0.508609	0.581798	3.813756	4.899817	3.027118	2.823823	2.152166	1.890547	1.497848	2.317080	2.445573	2.185416	0.105070	0.000000	617302.000000		1
35048.613281	23390.392578	4.243225	12.199270	35269.484375	99998.000000	5757.068848	3629.720947	757.184326	344.897675	226.707214	890.861267	1188.799805	631.423279	6.141340	0.000000	4.544671	4.369038	0.627696	1.086334	4.547399	4.999991	3.760201	3.559873	2.879202	2.537690	2.355465	2.949810	3.075109	2.800321	0.788263	0.000000	617585.000000		1
14929.378906	10110.395508	4.104456	6.025626	18993.703125	99998.000000	3162.148926	1954.399658	373.705963	121.008995	98.614883	436.065338	566.233032	365.231842	2.821440	99998.000000	4.174042	4.004768	0.613256	0.780002	4.278610	4.999991	3.499982	3.291013	2.572530	2.082818	1.993942	2.639552	2.752995	2.562569	0.450471	4.999991	618398.000000		1
17699.523438	3646.185059	2.041435	3.484625	6140.050781	69277.906250	988.489380	634.454590	98.944839	77.383339	27.306507	149.817276	205.512680	183.624313	0.828641	0.000000	4.247962	3.561839	0.309936	0.542156	3.788172	4.840595	2.994972	2.802401	1.995393	1.888647	1.436266	2.175562	2.312839	2.263930	0.000000	0.000000	618470.000000		1
14487.509766	3121.400391	2.399149	3.614142	5290.554688	60172.882812	853.372253	541.159119	123.583916	32.354588	28.102112	114.150757	173.312286	79.816414	0.579450	0.000000	4.160994	3.494349	0.380057	0.558005	3.723501	4.779401	2.931139	2.733325	2.091962	1.509936	1.448739	2.057479	2.238829	1.902092	0.000000	0.000000	619168.000000		1
15772.506836	6646.789062	3.706654	3.416783	8832.117188	99998.000000	1422.442383	904.337219	175.150192	83.575485	62.849678	230.848679	274.172119	271.504700	3.703363	99998.000000	4.197901	3.822612	0.568982	0.533617	3.946065	4.999991	3.153035	2.956330	2.243411	1.922079	1.798303	2.363328	2.438023	2.433777	0.568596	4.999991	619583.000000		1
15358.208984	1768.289795	2.874044	4.591687	5226.819824	65848.367188	856.927856	536.558228	125.002434	101.340904	31.876608	129.572540	199.696747	104.847115	1.601129	0.000000	4.186341	3.247553	0.458493	0.661972	3.718238	4.818545	2.932944	2.729617	2.096919	2.005785	1.503472	2.112513	2.300371	2.020556	0.204426	0.000000	619875.000000		1
29057.990234	9849.649414	2.639680	2.837040	10750.570312	99998.000000	1685.630249	1102.202271	278.264252	125.135033	80.994400	262.278137	356.507965	216.466125	5.044197	99998.000000	4.463265	3.993421	0.421551	0.452865	4.031432	4.999991	3.226762	3.042261	2.444458	2.097379	1.908455	2.418762	2.552069	2.335390	0.702792	4.999991	620325.000000		1
15219.873047	3737.571533	0.851112	1.979760	4995.027832	63565.242188	807.097717	514.780823	102.830353	63.213562	36.511467	133.374786	184.543259	120.537178	2.964848	99998.000000	4.182411	3.572589	0.000000	0.296613	3.698538	4.803220	2.906926	2.711622	2.012121	1.800810	1.562429	2.125074	2.266098	2.081121	0.472002	4.999991	620686.000000		1
16006.562500	6608.760742	3.857757	6.472768	12907.312500	99998.000000	2140.688232	1327.265869	227.755692	102.716255	56.953571	261.766235	377.560638	180.056427	4.253918	0.000000	4.204298	3.820120	0.586335	0.811090	4.110836	4.999991	3.330554	3.122958	2.357469	2.011639	1.755521	2.417914	2.576987	2.255409	0.628789	0.000000	621327.000000		1
14597.155273	4021.201416	1.952007	3.318103	5457.042480	65199.199219	871.686584	559.769531	128.591904	44.575443	33.600418	153.946411	191.595779	152.574142	0.295739	0.000000	4.164268	3.604356	0.290481	0.520890	3.736957	4.814242	2.940360	2.748009	2.109214	1.649096	1.526345	2.187370	2.282386	2.183481	0.000000	0.000000	621390.000000		1
103.650627	9.161788	0.018502	0.000000	29.798168	4014.522217	0.000000	0.000000	0.000000	20.842991	0.000000	0.274453	0.000000	6.620787	4.584941	0.000000	2.015572	0.961980	0.000000	0.000000	1.474190	3.603634	0.000000	0.000000	0.000000	1.318960	0.000000	0.000000	0.000000	0.820910	0.661334	0.000000	621410.000000		0
12978.679688	5560.761230	1.477111	2.954222	8399.913086	88193.710938	1392.258667	861.732300	139.150635	57.113926	48.121742	182.597427	280.731232	189.535828	1.983246	0.000000	4.113231	3.745134	0.169413	0.470443	3.924275	4.945437	3.143720	2.935372	2.143485	1.756742	1.682341	2.261495	2.448291	2.277691	0.297377	0.000000	621944.000000		1
31475.054688	6893.087402	2.701355	4.397411	6253.248535	82469.492188	1035.855591	641.001343	164.659317	65.214905	46.777233	189.773285	253.526505	134.706955	3.140092	99998.000000	4.497966	3.838414	0.431582	0.643197	3.796106	4.916293	3.015299	2.806859	2.216586	1.814347	1.670035	2.278235	2.404023	2.129390	0.496942	4.999991	622942.000000		1
30422.349609	11068.102539	2.491661	8.986014	22670.320312	99998.000000	3737.633301	2331.204834	429.783752	177.604843	114.520805	501.659546	657.986572	339.411713	4.017262	0.000000	4.483193	4.044073	0.396489	0.953567	4.355458	4.999991	3.572597	3.367580	2.633250	2.249455	2.058884	2.700409	2.818217	2.530727	0.603930	0.000000	623914.000000		1
31461.822266	17620.748047	3.669649	9.476329	31476.646484	99998.000000	5051.592773	3236.377686	649.074585	232.273376	172.081879	679.930481	847.762939	480.051788	4.449213	0.000000	4.497784	4.246024	0.564625	0.976640	4.497988	4.999991	3.703428	3.510059	2.812295	2.365999	2.235735	2.832464	2.928274	2.681288	0.648283	0.000000	624712.000000		1
16228.384766	6885.633789	3.315019	5.063499	14953.857422	99998.000000	2388.768799	1533.407593	400.466644	169.654968	129.091476	439.913849	617.077698	327.132263	3.799184	0.000000	4.210275	3.837944	0.520486	0.704451	4.174753	4.999991	3.378174	3.185658	2.602566	2.229567	2.110898	2.643368	2.790340	2.514723	0.579690	0.000000	625566.000000		1
13885.853516	7834.771973	3.133079	7.592165	21217.572266	99998.000000	3449.630615	2182.087402	482.660614	182.979813	136.458527	545.245117	699.570801	392.418091	3.901980	0.000000	4.142572	3.894026	0.495971	0.880366	4.326696	4.999991	3.537773	3.338872	2.683642	2.262403	2.135001	2.736592	2.844832	2.593749	0.591285	0.000000	625889.000000		1
13895.320312	3210.939941	4.138377	4.847637	4775.185059	60808.539062	774.792419	487.619263	103.197319	62.297691	34.399105	141.969162	236.892807	109.774933	2.277080	99998.000000	4.142869	3.506632	0.616830	0.685530	3.678990	4.783965	2.889185	2.688081	2.013668	1.794472	1.536547	2.152194	2.374552	2.040503	0.357378	4.999991	625977.000000		1
23935.468750	3524.818359	2.460824	4.280230	8292.712891	88165.257812	1357.526611	849.406616	200.492355	85.216034	51.433678	175.988968	247.599548	123.935463	2.556772	0.000000	4.379042	3.547137	0.391080	0.631467	3.918697	4.945298	3.132748	2.929116	2.302098	1.930521	1.711248	2.245486	2.393750	2.093196	0.407692	0.000000	626399.000000		1
14257.623047	2870.763428	3.873176	3.700486	4151.057617	48582.871094	664.151001	426.965210	78.249870	63.195057	30.125044	82.209389	139.320236	87.312981	0.680874	0.000000	4.154047	3.457997	0.588067	0.568259	3.618159	4.686483	2.822267	2.630393	1.893484	1.800683	1.478928	1.914921	2.144014	1.941079	0.000000	0.000000	626496.000000		1
14993.683594	5394.467285	3.114576	4.243225	7621.090332	90948.070312	1267.632446	781.885071	185.064407	95.654495	46.092644	209.623306	260.171967	172.054123	2.210867	99998.000000	4.175909	3.731949	0.493399	0.627696	3.882017	4.958794	3.102993	2.893143	2.267323	1.980705	1.663632	2.321440	2.415261	2.235665	0.344563	4.999991	626710.000000		1
16502.855469	5458.637207	4.070535	4.132210	12373.004883	99998.000000	1998.712891	1270.885864	259.820404	125.634598	68.714951	273.046570	376.842133	294.349030	3.007154	99998.000000	4.217559	3.737084	0.609652	0.616182	4.092475	4.999991	3.300750	3.104107	2.414673	2.099109	1.837051	2.436237	2.576159	2.468863	0.478156	4.999991	628736.000000		1
28425.267578	4614.148926	1.504864	2.334390	7751.630859	92022.843750	1275.218506	795.142029	204.347031	49.244225	57.459305	235.387939	355.154205	210.958572	2.390892	0.000000	4.453704	3.664092	0.177497	0.368173	3.889393	4.963896	3.105585	2.900445	2.310368	1.692355	1.759360	2.371784	2.550417	2.324197	0.378560	0.000000	629055.000000		1
126.766335	8.387770	2.423819	2.214124	167.388428	643.847656	0.000000	11.856976	0.872698	0.000000	6.287743	2.667434	0.000000	0.000000	0.496718	0.000000	2.103004	0.923647	0.384500	0.345202	2.223725	2.808783	0.000000	1.073974	0.000000	0.000000	0.798495	0.426094	0.000000	0.000000	0.000000	0.000000	629069.000000		0
18923.017578	10915.439453	1.504864	9.420822	27077.859375	99998.000000	4147.909180	2786.546631	624.287476	369.360962	252.487274	728.369812	965.222534	643.286377	5.314508	99998.000000	4.276990	4.038041	0.177497	0.974089	4.432614	4.999991	3.617829	3.445066	2.795385	2.567451	2.402240	2.862352	2.984627	2.808404	0.725463	4.999991	629583.000000		1
14919.923828	3716.068604	4.107540	3.725156	8067.189941	79476.171875	1258.387451	830.327515	130.725861	56.555767	43.048992	153.823059	213.114105	136.449280	1.567633	99998.000000	4.173767	3.570084	0.613582	0.571145	3.906722	4.900237	3.099814	2.919250	2.116362	1.752477	1.633963	2.187021	2.328612	2.134971	0.195244	4.999991	630116.000000		1
13686.070312	3875.513428	3.947186	3.500043	5108.358398	62921.988281	838.835510	524.537781	100.317108	79.270592	42.046780	110.218994	135.832520	151.991318	2.062331	99998.000000	4.136279	3.588329	0.596288	0.544073	3.708281	4.798802	2.923677	2.719777	2.001375	1.899112	1.623733	2.042256	2.133004	2.181819	0.314358	4.999991	630262.000000		1
30858.072266	11415.662109	3.003561	6.728718	21973.720703	99998.000000	3543.721436	2257.383057	508.357422	196.273804	164.869003	659.685730	884.841858	529.459412	3.752772	0.000000	4.489369	4.057501	0.477637	0.827932	4.341904	4.999991	3.549459	3.353605	2.706169	2.292862	2.217139	2.819337	2.946866	2.723833	0.574352	0.000000	630755.000000		1
13534.960938	4610.260254	2.985059	3.281098	7466.338867	87643.765625	1206.855103	767.181763	172.609192	43.298775	45.892200	188.169739	256.730499	139.431244	2.284633	99998.000000	4.131457	3.663725	0.474953	0.516019	3.873108	4.942721	3.081655	2.884898	2.237064	1.636476	1.661739	2.274550	2.409477	2.144360	0.358816	4.999991	631707.000000		1
102.121094	6.142807	1.316756	2.050686	0.000000	3440.089355	0.000000	0.000000	1.979760	0.000000	6.432679	0.000000	0.000000	27.402103	0.744883	99998.000000	2.009115	0.788367	0.119505	0.311899	0.000000	3.536570	0.000000	0.000000	0.296613	0.000000	0.808392	0.000000	0.000000	1.437784	0.000000	4.999991	631721.000000		0
36615.617188	9911.096680	1.961258	4.804465	19539.179688	99998.000000	3050.937012	2007.150024	425.525116	190.855682	126.334610	464.916779	624.672974	368.577698	2.617539	0.000000	4.563666	3.996122	0.292535	0.681645	4.290906	4.999991	3.484433	3.302580	2.628925	2.280705	2.101522	2.667375	2.795653	2.566529	0.417893	0.000000	632184.000000		1
20356.062500	4526.049805	2.337474	4.900061	11063.144531	99998.000000	1784.454712	1137.023804	222.571930	104.526405	61.801208	282.825104	421.682770	169.673477	0.818754	0.000000	4.308694	3.655719	0.368747	0.690201	4.043879	4.999991	3.251506	3.055769	2.347470	2.019226	1.790997	2.451518	2.624986	2.229614	0.000000	0.000000	634214.000000		1
15933.421875	3057.397461	2.405316	3.262596	5472.372070	65278.457031	896.825256	561.869507	162.198486	96.212646	33.773106	168.168610	198.077789	184.216385	0.783634	0.000000	4.202309	3.485352	0.381172	0.513563	3.738176	4.814770	2.952708	2.749635	2.210047	1.983232	1.528571	2.225745	2.296836	2.265328	0.000000	0.000000	635065.000000		1
7257.862793	6761.090820	0.946708	7.092599	21735.263672	99998.000000	3528.025391	2233.539551	419.151031	240.087570	122.661873	471.852112	637.757263	488.063324	3.650572	0.000000	3.860809	3.830017	0.000000	0.850805	4.337165	4.999991	3.547532	3.348994	2.622370	2.380370	2.088710	2.673806	2.804655	2.688476	0.562361	0.000000	635748.000000		1
14576.275391	4771.758789	3.259512	3.080655	5627.940430	67163.500000	882.223755	575.993042	119.390030	34.793823	31.657661	145.941025	205.290649	87.263641	1.710182	99998.000000	4.163647	3.678679	0.513153	0.488643	3.750350	4.827133	2.945579	2.760417	2.076968	1.541502	1.500479	2.164177	2.312369	1.940833	0.233042	4.999991	635882.000000		1
15610.307617	4810.277832	3.709738	4.773628	6762.895020	80795.695312	1105.341431	696.813965	114.863098	84.025711	43.283356	163.715683	206.033844	159.435455	1.334740	99998.000000	4.193411	3.682170	0.569343	0.678849	3.830133	4.907388	3.043496	2.843117	2.060180	1.924412	1.636321	2.214090	2.313939	2.202585	0.125397	4.999991	636233.000000		1
10905.595703	5034.783203	3.052901	5.020327	10907.168945	99998.000000	1775.536621	1118.089722	204.862015	44.168388	59.124523	237.799423	357.189453	175.480148	2.435117	0.000000	4.037650	3.701981	0.484713	0.700732	4.037712	4.999991	3.249330	3.048477	2.311461	1.645112	1.771768	2.376211	2.552899	2.244228	0.386520	0.000000	639321.000000		1
12208.250000	3857.171387	3.194753	4.785963	4478.004883	58484.093750	730.038147	460.778412	129.307327	100.199921	32.265160	129.634216	184.037521	109.889030	2.529919	99998.000000	4.086653	3.586269	0.504437	0.679969	3.651085	4.767038	2.863346	2.663492	2.111623	2.000867	1.508734	2.112720	2.264906	2.040954	0.403107	4.999991	639700.000000		1
100.474373	6.950747	3.000478	0.610580	6.821230	2157.432861	0.000000	0.000000	0.000000	0.000000	5.254691	0.000000	0.000000	0.000000	4.408761	12300.778320	2.002055	0.842031	0.477190	0.000000	0.833863	3.333937	0.000000	0.000000	0.000000	0.000000	0.720547	0.000000	0.000000	0.000000	0.644317	4.089932	639722.000000		0
33396.253906	20763.044922	3.018980	12.032748	39277.304688	99998.000000	6495.020020	4045.859131	822.226501	265.630157	204.491974	963.492615	1260.003296	582.299316	6.011697	0.000000	4.523698	4.317291	0.479860	1.080365	4.594141	4.999991	3.812581	3.607011	2.914991	2.424277	2.310676	2.983848	3.100372	2.765146	0.778997	0.000000	639883.000000		1
25695.525391	9578.493164	3.089906	8.884252	25224.585938	99998.000000	4201.470703	2596.011475	487.495911	172.741791	130.408234	544.501892	745.410583	380.946594	4.489467	0.000000	4.409857	3.981297	0.489945	0.948621	4.401824	4.999991	3.623401	3.414307	2.687971	2.237397	2.115305	2.735999	2.872396	2.580864	0.652195	0.000000	640201.000000		1
32509.533203	13552.665039	2.985059	8.202745	20822.523438	99998.000000	3402.816162	2143.611572	397.771454	195.459702	110.943672	492.827698	616.775513	344.940857	5.685733	99998.000000	4.512011	4.132025	0.474953	0.913959	4.318533	4.999991	3.531838	3.331146	2.599634	2.291057	2.045103	2.692695	2.790127	2.537745	0.754786	4.999991	641443.000000		1
56341.406250	23064.585938	2.587257	10.993528	39489.191406	99998.000000	6189.692871	4059.106934	898.339355	377.798096	289.723419	1005.119995	1245.324707	780.136536	5.891712	99998.000000	4.750828	4.362946	0.412840	1.041137	4.596478	4.999991	3.791669	3.608430	2.953440	2.577260	2.461984	3.002218	3.095283	2.892171	0.770241	4.999991	641566.000000		1
18313.304688	5133.728027	2.402232	4.773628	7850.199707	85402.570312	1296.191040	802.882202	165.932892	85.869789	35.777538	183.072311	214.757736	146.915482	1.520918	0.000000	4.262767	3.710433	0.380615	0.678849	3.894881	4.931471	3.112669	2.904652	2.219933	1.933840	1.553610	2.262623	2.331949	2.167068	0.182106	0.000000	641808.000000		1
23629.074219	15983.496094	2.571838	8.134903	21682.337891	99998.000000	3576.353760	2228.821533	474.966705	184.907150	141.503525	632.684509	815.969604	425.969177	4.185177	0.000000	4.373447	4.203672	0.410244	0.910352	4.336106	4.999991	3.553441	3.348075	2.676663	2.266954	2.150767	2.801187	2.911674	2.629378	0.621714	0.000000	642697.000000		1
24643.779297	7520.464844	3.796082	4.502259	14307.496094	99998.000000	2254.416504	1470.271118	330.644623	133.754089	84.078140	349.723724	414.975647	214.893417	4.561922	99998.000000	4.391707	3.876245	0.579336	0.653430	4.155564	4.999991	3.353034	3.167397	2.519361	2.126307	1.924683	2.543725	2.618023	2.332223	0.659148	4.999991	643000.000000		1
406.045135	1366.358398	1.233495	2.183287	63.219727	5909.843262	0.348462	5.378040	2.991227	81.497047	12.014246	4.385077	15.597550	29.751911	0.099853	0.000000	2.608574	3.135565	0.091138	0.339111	1.800853	3.771576	0.000000	0.730624	0.475849	1.911142	1.079697	0.641977	1.193056	1.473515	0.000000	0.000000	643190.000000		0
29214.763672	18855.619141	2.059937	8.896586	24052.105469	99998.000000	3914.356201	2471.813965	507.879425	214.566544	131.518372	604.055054	818.245422	470.683380	4.303809	0.000000	4.465602	4.275441	0.313854	0.949223	4.381153	4.999991	3.592660	3.393016	2.705761	2.331562	2.118986	2.781076	2.912884	2.672729	0.633853	0.000000	643537.000000		1
25037.515625	15446.129883	3.984190	9.211127	30372.529297	99998.000000	4984.567871	3118.270508	540.653442	249.073578	161.177780	692.542969	911.747437	429.577148	5.941019	99998.000000	4.398591	4.188820	0.600340	0.964313	4.482481	4.999991	3.697628	3.493914	2.732919	2.396328	2.207305	2.840447	2.959875	2.633041	0.773861	4.999991	643927.000000		1
106.703529	22.930681	2.565671	0.197359	171.647064	3382.824463	0.000000	4.270978	0.000000	4.637943	0.000000	0.000000	0.000000	0.000000	15.135350	0.000000	2.028179	1.360417	0.409201	0.000000	2.234636	3.529279	0.000000	0.630527	0.000000	0.666325	0.000000	0.000000	0.000000	0.000000	1.179992	0.000000	643941.000000		0
27143.708984	7213.981445	2.843207	3.157748	8215.203125	99998.000000	1296.931030	843.353210	222.504089	82.527016	62.087997	311.892426	374.686584	230.546478	3.266360	0.000000	4.433669	3.858175	0.453808	0.499378	3.914618	4.999991	3.112917	2.926009	2.347338	1.916596	1.793008	2.494005	2.573668	2.362758	0.514064	0.000000	644961.000000		1
10647.243164	5055.518555	4.385077	2.602675	7925.137695	83950.476562	1236.239990	813.826416	152.305862	62.340862	41.926514	151.282059	178.721161	144.436157	3.014032	0.000000	4.027237	3.703766	0.641977	0.415420	3.899007	4.924023	3.092103	2.910532	2.182717	1.794773	1.622489	2.179787	2.252176	2.159676	0.479148	0.000000	645752.000000		1
30173.716797	11414.600586	1.899583	6.864402	23878.214844	99998.000000	3886.343506	2455.044678	496.651550	252.502701	134.213562	552.454895	695.176453	399.304077	3.944455	99998.000000	4.479629	4.057461	0.278658	0.836603	4.378002	4.999991	3.589541	3.390059	2.696052	2.402266	2.127796	2.742297	2.842095	2.601304	0.595987	4.999991	646103.000000		1
15126.811523	5184.837891	3.188586	4.378909	4572.472168	58882.417969	717.974548	466.933563	97.507820	87.171127	41.343685	110.376259	129.982666	91.556206	1.347334	0.000000	4.179748	3.714735	0.503598	0.641366	3.660151	4.769986	2.856109	2.669255	1.989039	1.940373	1.616409	2.042876	2.113885	1.961688	0.129475	0.000000	647012.000000		1
22755.003906	11311.819336	2.195622	6.605369	22052.007812	99998.000000	3579.650146	2267.849365	444.779968	176.969604	125.440323	535.148926	695.157959	346.430298	3.491591	99998.000000	4.357077	4.053533	0.341558	0.819897	4.343448	4.999991	3.553841	3.355614	2.648145	2.247899	2.098437	2.728475	2.842083	2.539616	0.543023	4.999991	649026.000000		1
28401.806641	6317.322754	4.711953	4.113708	13953.495117	99998.000000	2224.297607	1433.966309	255.083786	125.804207	71.363884	302.773804	409.699371	321.325592	3.633108	99998.000000	4.453346	3.800533	0.673201	0.614233	4.144683	4.999991	3.347193	3.156539	2.406683	2.099695	1.853478	2.481118	2.612465	2.506945	0.560278	4.999991	650070.000000		1
22251.292969	3819.654541	5.174514	3.922516	6870.394043	83938.257812	1133.625488	705.220215	167.308243	60.330265	39.499611	183.161743	223.934937	138.805252	3.157228	99998.000000	4.347355	3.582024	0.713870	0.593565	3.836982	4.923960	3.054470	2.848325	2.223517	1.780535	1.596593	2.262835	2.350122	2.142406	0.499306	4.999991	650251.000000		1
16167.542969	5982.909668	3.632644	3.947186	10499.167969	99998.000000	1699.115356	1078.673340	208.772202	67.250175	77.491272	242.227676	373.246490	234.712601	4.087481	0.000000	4.208644	3.776912	0.560223	0.596288	4.021155	4.999991	3.230223	3.032890	2.319673	1.827693	1.889253	2.384224	2.571996	2.370536	0.611456	0.000000	650664.000000		1
19105.830078	10132.135742	3.068320	6.290827	21393.169922	99998.000000	3433.382324	2193.531250	398.915527	105.975769	135.770844	483.869446	652.929260	305.219208	4.581589	99998.000000	4.281166	4.005701	0.486901	0.798708	4.330275	4.999991	3.535722	3.341144	2.600881	2.025207	2.132807	2.684728	2.814866	2.484612	0.661016	4.999991	650705.000000		1
118.680771	5.322533	1.751564	0.000000	305.065033	5554.599609	0.712344	18.844727	0.000000	7.845031	0.000000	0.000000	0.000000	1.313673	13.231717	0.000000	2.074380	0.726118	0.243426	0.000000	2.484392	3.744653	0.000000	1.275190	0.000000	0.894595	0.000000	0.000000	0.000000	0.118487	1.121616	0.000000	650719.000000		0
17253.203125	2977.738281	3.398280	3.102241	6643.242676	69936.445312	1081.010742	682.930969	150.585129	81.006737	36.452877	141.768723	187.124344	171.203003	1.888260	0.000000	4.236870	3.473886	0.531259	0.491676	3.822380	4.844704	3.033830	2.834377	2.177782	1.908521	1.561732	2.151580	2.272130	2.233511	0.276062	0.000000	651632.000000		1
30056.269531	9572.289062	2.541001	6.096551	19857.158203	99998.000000	3204.047852	2042.415649	433.771027	209.842255	125.024017	478.562347	587.640320	335.711212	3.691231	99998.000000	4.477935	3.981016	0.405005	0.785084	4.297917	4.999991	3.505699	3.310144	2.637260	2.321893	2.096993	2.679939	2.769112	2.525966	0.567171	4.999991	652657.000000		1
22806.363281	6099.780273	2.975808	3.873176	15803.365234	99998.000000	2538.724854	1622.108276	293.917297	149.684677	72.696060	356.754639	415.715729	281.859894	4.016997	0.000000	4.358056	3.785314	0.473605	0.588067	4.198750	4.999991	3.404616	3.210080	2.468225	2.175177	1.861511	2.552370	2.618796	2.450033	0.603902	0.000000	653569.000000		1
20891.226562	9304.774414	3.207088	4.317234	8774.763672	99087.250000	1425.658691	899.764038	199.369873	70.953743	61.317062	215.460831	298.635437	162.725815	2.409260	99998.000000	4.319964	3.968706	0.506111	0.635206	3.943235	4.996018	3.154016	2.954129	2.299659	1.850975	1.787581	2.333368	2.475141	2.211457	0.381884	4.999991	653794.000000		1
10288.055664	5033.845703	0.980629	3.176251	6893.914062	75118.468750	1104.178955	707.360352	169.981842	41.972767	39.277580	144.069183	198.765472	142.542740	1.523302	99998.000000	4.012333	3.701900	0.000000	0.501915	3.838466	4.875747	3.043040	2.849641	2.230402	1.622968	1.594145	2.158571	2.298341	2.153945	0.182786	4.999991	654389.000000		1
21877.671875	12718.405273	2.735276	4.563933	21879.662109	99998.000000	3539.749756	2245.381104	438.066681	167.681381	107.563889	501.070557	685.749512	340.833313	4.815896	99998.000000	4.340001	4.104433	0.437001	0.659339	4.340041	4.999991	3.548973	3.351290	2.641540	2.224485	2.031667	2.699899	2.836165	2.532542	0.682677	4.999991	654422.000000		1
26426.554688	14957.724609	4.782879	7.888204	20487.341797	99998.000000	3325.849365	2105.962402	354.509705	173.916702	114.850769	470.516846	609.772339	405.064514	3.687171	0.000000	4.422040	4.174866	0.679689	0.896978	4.311486	4.999991	3.521903	3.323451	2.549628	2.240341	2.060134	2.672575	2.785168	2.607524	0.566693	0.000000	654824.000000		1
14297.088867	3713.669434	3.250261	5.504474	4486.266113	55468.085938	709.614563	460.081482	90.248695	61.095032	32.104805	110.397850	139.384995	130.374313	0.209888	99998.000000	4.155248	3.569803	0.511918	0.740716	3.651885	4.744043	2.851022	2.662835	1.955441	1.786006	1.506570	2.042961	2.144216	2.115192	0.000000	4.999991	657058.000000		1
22679.880859	3905.718506	2.621178	3.558635	8288.093750	94768.523438	1295.944336	851.213684	174.388504	49.845554	45.741096	190.001480	249.887680	185.354279	0.211117	0.000000	4.355641	3.591701	0.418496	0.551283	3.918455	4.976664	3.112586	2.930039	2.241518	1.697626	1.660307	2.278757	2.397745	2.268003	0.000000	0.000000	657509.000000		1
24803.388672	6472.508789	2.615010	4.366574	12177.810547	99998.000000	2017.909180	1250.822998	254.821671	112.297432	62.618401	334.887848	420.662048	202.410446	2.995437	0.000000	4.394511	3.811073	0.417473	0.640141	4.085569	4.999991	3.304902	3.097196	2.406236	2.050370	1.796702	2.524899	2.623933	2.306233	0.476460	0.000000	657780.000000		1
27834.615234	11169.743164	2.343642	3.450704	12659.388672	99998.000000	2017.042725	1297.846924	258.796600	125.221382	62.676991	285.381531	364.084686	217.563934	1.838487	0.000000	4.444585	4.048043	0.369891	0.537908	4.102413	4.999991	3.304715	3.113224	2.412959	2.097678	1.797108	2.455426	2.561203	2.337587	0.264461	0.000000	657864.000000		1
50044.644531	12667.221680	2.445405	9.778536	30467.623047	99998.000000	4888.567871	3136.079102	664.277405	300.254395	194.235458	746.406616	970.199707	550.595398	3.965285	99998.000000	4.699358	4.102681	0.388351	0.990274	4.483839	4.999991	3.689182	3.496387	2.822350	2.477489	2.288328	2.872976	2.986861	2.740833	0.598274	4.999991	659397.000000		1
39287.363281	8408.220703	3.669649	4.536180	17645.060547	99998.000000	2846.910645	1805.587646	356.696075	148.889069	95.691498	371.720032	475.512512	375.124481	5.086252	99998.000000	4.594253	3.924704	0.564625	0.656690	4.246623	4.999991	3.454374	3.256618	2.552298	2.172863	1.980873	2.570216	2.677162	2.574175	0.706398	4.999991	659436.000000		1
27466.058594	8412.503906	3.185502	5.513725	14883.054688	99998.000000	2401.085449	1531.480225	288.107544	105.547127	73.050690	338.415649	463.328674	208.402145	1.875815	0.000000	4.438797	3.924925	0.503178	0.741445	4.172692	4.999991	3.380408	3.185111	2.459555	2.023446	1.863624	2.529450	2.665889	2.318902	0.273190	0.000000	660282.000000		1
44668.757812	17036.035156	2.951138	10.361362	35870.144531	99998.000000	5777.699219	3696.200195	863.073730	310.094604	204.282272	933.244202	1227.929321	586.841675	3.874768	99998.000000	4.650004	4.231369	0.469990	1.015417	4.554733	4.999991	3.761755	3.567755	2.936048	2.491494	2.310231	2.969995	3.089173	2.768521	0.588246	4.999991	660388.000000		1
43216.414062	5971.857422	3.570970	4.144545	13210.144531	99998.000000	2096.008057	1357.190430	252.185074	136.187149	77.802727	286.541016	414.799866	191.774628	2.252698	0.000000	4.635649	3.776109	0.552786	0.617477	4.120908	4.999991	3.321393	3.132641	2.401719	2.134136	1.890995	2.457187	2.617839	2.282791	0.352703	0.000000	660527.000000		1
14852.439453	7521.430176	3.867008	4.822968	15172.281250	99998.000000	2472.779297	1557.673584	327.656494	107.674904	75.678032	359.687286	427.674469	202.237747	4.468198	99998.000000	4.171798	3.876300	0.587375	0.683314	4.181051	4.999991	3.393185	3.192477	2.515419	2.032115	1.878970	2.555925	2.631113	2.305862	0.650132	4.999991	660766.000000		1
16394.318359	1480.521484	2.201789	2.016765	3646.635254	50608.382812	594.187134	373.752228	83.550819	65.248825	25.101633	123.460564	137.146194	151.414658	2.276675	99998.000000	4.214694	3.170415	0.342776	0.304655	3.561892	4.704223	2.773923	2.572584	1.921951	1.814573	1.399702	2.091528	2.137184	2.180168	0.357301	4.999991	661707.000000		1
10927.583008	5739.787598	3.256428	3.333522	7775.804688	87957.390625	1286.289062	796.856567	125.585258	58.436848	48.473289	174.095551	242.736496	191.617355	1.713545	0.000000	4.038524	3.758896	0.512742	0.522903	3.890745	4.944273	3.109339	2.901380	2.098939	1.766687	1.685503	2.240788	2.385135	2.282435	0.233896	0.000000	665401.000000		1
17570.576172	3954.521729	2.676685	4.514594	11209.205078	99998.000000	1811.856812	1148.424438	202.734238	139.862976	63.398586	218.371872	310.933380	127.771629	4.034838	99998.000000	4.244786	3.597094	0.427597	0.654619	4.049575	4.999991	3.258124	3.060102	2.306927	2.145703	1.802080	2.339197	2.492667	2.106434	0.605826	4.999991	666120.000000		1
16357.935547	1772.896973	2.738360	3.638812	4351.025879	57568.437500	724.912964	447.431976	78.474983	100.619308	31.731672	106.133034	129.948746	126.525803	0.042626	99998.000000	4.213728	3.248683	0.437491	0.560960	3.638592	4.760184	2.860286	2.650727	1.894731	2.002681	1.501493	2.025851	2.113772	2.102179	0.000000	4.999991	666920.000000		1
14544.209961	4669.375488	1.763899	3.509295	9145.221680	99998.000000	1490.377075	937.888306	163.712601	85.431900	44.078960	219.198318	269.796295	145.151581	4.064501	0.000000	4.162690	3.669259	0.246474	0.545220	3.961194	4.999991	3.173296	2.972151	2.214082	1.931620	1.644231	2.340837	2.431036	2.161822	0.609007	0.000000	667106.000000		1
16002.612305	5137.471680	1.834825	5.920778	12082.230469	99998.000000	1942.860229	1239.043091	215.917221	119.926598	55.016983	300.596680	392.347168	211.766510	3.232710	0.000000	4.204191	3.710749	0.263595	0.772379	4.082147	4.999991	3.288442	3.093086	2.334287	2.078916	1.740497	2.477984	2.593671	2.325857	0.509567	0.000000	667584.000000		1
37432.136719	15011.060547	2.463907	6.981585	25378.248047	99998.000000	4152.353027	2611.744873	567.451111	225.896194	168.381393	794.855225	1050.494141	605.899170	4.830065	99998.000000	4.573245	4.176411	0.391624	0.843954	4.404462	4.999991	3.618294	3.416931	2.753928	2.353909	2.226294	2.900288	3.021394	2.782400	0.683953	4.999991	668081.000000		1
15384.350586	6126.436035	3.672733	5.587735	13851.932617	99998.000000	2184.329346	1421.634399	338.033264	170.478333	83.794434	375.380432	470.578522	265.096680	2.455893	0.000000	4.187079	3.787208	0.564989	0.747236	4.141510	4.999991	3.339318	3.152788	2.528960	2.231669	1.923215	2.574472	2.672632	2.423404	0.390209	0.000000	669058.000000		1
22100.794922	9060.875977	2.590341	4.095205	12513.589844	99998.000000	2038.671997	1282.354248	252.070969	92.953140	75.489922	307.522766	394.706238	241.857635	2.961848	0.000000	4.344408	3.957170	0.413357	0.612276	4.097382	4.999991	3.309347	3.108008	2.401523	1.968264	1.877889	2.487877	2.596274	2.383560	0.471563	0.000000	670216.000000		1
34414.191406	9600.727539	2.389898	5.760424	12608.442383	99998.000000	1997.793945	1295.990601	268.772491	109.870529	68.381905	274.856720	362.286865	301.398468	1.941530	99998.000000	4.536737	3.982304	0.378379	0.760454	4.100661	4.999991	3.300551	3.112602	2.429385	2.040881	1.834941	2.439106	2.559053	2.479141	0.288144	4.999991	670290.000000		1
39376.832031	15801.607422	2.343642	10.148584	30444.669922	99998.000000	4901.800293	3129.205322	610.216370	218.316376	179.532181	720.373718	937.888306	522.847900	4.890439	0.000000	4.595241	4.198701	0.369891	1.006405	4.483511	4.999991	3.690356	3.495434	2.785484	2.339086	2.254142	2.857558	2.972151	2.718375	0.689348	0.000000	670445.000000		1
42981.527344	11584.160156	5.143676	6.401842	22591.328125	99998.000000	3661.131836	2324.219971	416.098114	141.972244	117.885162	433.283783	583.301514	307.803375	4.815222	99998.000000	4.633282	4.063865	0.711274	0.806305	4.353942	4.999991	3.563615	3.366277	2.619196	2.152204	2.071459	2.636772	2.765893	2.488273	0.682616	4.999991	671103.000000		1
14928.487305	3891.462402	3.561718	4.477589	4777.118164	56203.730469	763.376465	488.923706	103.351501	48.932766	33.276627	139.992493	198.645203	124.203743	0.665508	0.000000	4.174016	3.590113	0.551660	0.651044	3.679166	4.749765	2.882739	2.689241	2.014317	1.689600	1.522139	2.146105	2.298078	2.094135	0.000000	0.000000	671173.000000		1
115.276321	3.438369	0.888117	0.000000	38.602242	6114.875000	0.000000	0.095596	16.547342	17.361448	0.000000	0.135685	0.000000	4.258643	0.204702	0.000000	2.061740	0.536352	0.000000	0.000000	1.586613	3.786388	0.000000	0.000000	1.218728	1.239586	0.000000	0.000000	0.000000	0.629271	0.000000	0.000000	671192.000000		0
14271.228516	4006.014160	2.972724	3.916348	4128.466309	53696.414062	665.359802	424.384125	118.397064	23.189716	34.207912	123.781273	152.256516	112.618141	0.704508	0.000000	4.154461	3.602712	0.473155	0.592881	3.615789	4.729945	2.823056	2.627759	2.073341	1.365295	1.534127	2.092655	2.182576	2.051608	0.000000	0.000000	671838.000000		1
11611.984375	5432.807617	3.500043	3.022064	7516.400391	88601.343750	1253.154297	769.633362	182.779358	98.263336	58.282661	220.764862	273.395020	198.787048	3.433379	0.000000	4.064907	3.735024	0.544073	0.480304	3.876010	4.947440	3.098005	2.886284	2.261927	1.992391	1.765539	2.343930	2.436791	2.298388	0.535722	0.000000	672074.000000		1
16244.592773	4268.307617	3.681984	4.385077	6711.347168	80422.734375	1035.164795	688.472412	133.134247	83.180771	44.640202	176.383682	276.525024	137.497742	2.955082	0.000000	4.210709	3.630256	0.566082	0.641977	3.826810	4.905379	3.015009	2.837887	2.124290	1.920023	1.649726	2.246458	2.441735	2.138296	0.470569	0.000000	672372.000000		1
34449.722656	9038.953125	3.102241	3.404448	12197.602539	99998.000000	1954.026489	1251.788208	274.773468	83.726593	75.859970	342.023621	413.655792	305.419647	4.884134	0.000000	4.537186	3.956118	0.491676	0.532047	4.086275	4.999991	3.290931	3.097531	2.438975	1.922863	1.880013	2.534056	2.616639	2.484897	0.688788	0.000000	674160.000000		1
32817.574219	11160.975586	2.466991	6.543694	16373.660156	99998.000000	2657.334717	1680.606812	368.556122	162.377350	91.220078	406.501526	570.991211	304.207733	3.597395	99998.000000	4.516107	4.047702	0.392168	0.815823	4.214146	4.999991	3.424446	3.225466	2.566504	2.210526	1.960090	2.609062	2.756629	2.483170	0.555988	4.999991	675703.000000		1
13254.738281	3128.446777	1.498697	3.083739	3667.163574	44392.179688	622.008606	375.556213	84.247742	53.987015	34.170910	103.144897	144.063019	73.867882	1.012078	0.000000	4.122371	3.495329	0.175714	0.489078	3.564330	4.647306	2.793796	2.574675	1.925558	1.732289	1.533657	2.013448	2.158552	1.868456	0.005214	0.000000	676048.000000		1
16402.394531	3397.620117	1.970509	3.549383	11003.757812	99998.000000	1796.694092	1128.090210	225.563156	100.656319	57.582653	228.233673	278.017548	153.203232	4.329504	99998.000000	4.214907	3.531175	0.294578	0.550153	4.041541	4.999991	3.254474	3.052344	2.353268	2.002841	1.760292	2.358380	2.444072	2.185268	0.636438	4.999991	676209.000000		1
9517.802734	3422.715576	2.658183	3.922516	15690.383789	99998.000000	2454.501953	1607.038086	349.702148	177.228638	93.236839	368.864502	499.605774	279.923309	2.078762	99998.000000	3.978537	3.534371	0.424585	0.593565	4.195633	4.999991	3.389963	3.206026	2.543698	2.248534	1.969588	2.566867	2.698627	2.447039	0.317805	4.999991	676240.000000		1
17156.769531	4002.329102	3.052901	2.883296	6782.192871	74760.929688	1088.732422	692.814331	138.009644	87.423996	42.620354	161.883957	205.201233	153.064453	1.432617	0.000000	4.234436	3.602313	0.484713	0.459889	3.831370	4.873675	3.036921	2.840617	2.139910	1.941631	1.629617	2.209204	2.312180	2.184874	0.156130	0.000000	677518.000000		1
19355.134766	4565.385742	1.976677	3.715905	10897.331055	99998.000000	1781.500488	1120.800293	216.170090	104.276627	42.336651	215.352890	265.719604	228.856583	2.790891	0.000000	4.286796	3.659477	0.295936	0.570065	4.037320	4.999991	3.250786	3.049528	2.334796	2.018187	1.626716	2.333151	2.424424	2.359563	0.445743	0.000000	677645.000000		1
30179.937500	4866.959961	3.580221	4.434416	11206.615234	99998.000000	1844.751099	1148.260986	239.100769	87.436325	60.120571	249.051987	329.771942	164.249176	3.793068	99998.000000	4.479718	3.687258	0.553910	0.646836	4.049474	4.999991	3.265938	3.060041	2.378581	1.941692	1.779023	2.396290	2.518214	2.215503	0.578991	4.999991	678042.000000		1
34063.984375	9990.835938	3.037483	7.129604	27220.492188	99998.000000	4510.066406	2800.892090	550.687927	188.817322	123.371140	625.860168	850.747986	470.094391	6.094868	99998.000000	4.532295	3.999602	0.482514	0.853065	4.434896	4.999991	3.654183	3.447296	2.740906	2.276042	2.091213	2.796477	2.929801	2.672185	0.784964	4.999991	678530.000000		1
15566.734375	4181.065430	4.027363	4.391244	5088.884277	58780.660156	810.431213	520.590637	89.527100	69.088081	37.331741	124.509033	165.578262	123.463646	0.492679	99998.000000	4.192197	3.621287	0.605021	0.642588	3.706623	4.769235	2.908716	2.716496	1.951954	1.839403	1.572078	2.095201	2.219003	2.091539	0.000000	4.999991	680805.000000		1
15304.860352	3784.728027	1.026885	2.972724	6289.843262	76608.312500	1021.167725	641.534851	144.664352	71.761688	39.357758	138.129913	170.906967	116.960045	3.450472	0.000000	4.184829	3.578035	0.011522	0.473155	3.798640	4.884276	3.009097	2.807220	2.160362	1.855893	1.595030	2.140288	2.232760	2.068038	0.537879	0.000000	681496.000000		1
18982.404297	13725.668945	2.340558	4.773628	15366.263672	99998.000000	2520.404541	1575.309448	322.990784	132.221466	93.455788	404.490936	500.934845	303.655762	4.032129	0.000000	4.278351	4.137534	0.369319	0.678849	4.186568	4.999991	3.401470	3.197366	2.509190	2.121302	1.970606	2.606909	2.699781	2.482382	0.605534	0.000000	682305.000000		1
13826.642578	3575.937256	3.083739	2.750695	4956.881836	59521.457031	805.475647	508.890900	129.304245	77.821228	14.823532	111.011513	145.031311	114.678078	2.093255	99998.000000	4.140717	3.553390	0.489078	0.439442	3.695209	4.774673	2.906052	2.706625	2.111613	1.891098	1.170952	2.045368	2.161462	2.059480	0.320822	4.999991	682655.000000		1
15441.248047	3842.591309	1.844076	2.016765	4506.606445	51287.304688	716.136658	464.293884	82.286484	20.636379	35.006603	121.604156	173.679245	210.647110	1.922838	0.000000	4.188683	3.584624	0.265779	0.304655	3.653850	4.710010	2.854996	2.666793	1.915329	1.314633	1.544150	2.084948	2.239748	2.323555	0.283943	0.000000	683510.000000		1
28782.914062	7072.711914	2.596508	3.496960	15022.923828	99998.000000	2371.734375	1544.817383	303.606415	80.664436	72.381516	341.302032	441.770233	263.153931	4.426735	0.000000	4.459135	3.849586	0.414390	0.543691	4.176754	4.999991	3.375066	3.188877	2.482311	1.906682	1.859628	2.533139	2.645196	2.420210	0.646084	0.000000	685461.000000		1
14124.257812	10428.793945	2.738360	4.169215	13285.104492	99998.000000	2217.257568	1366.416992	283.882812	146.647202	85.061852	322.691681	391.560822	257.189972	2.749243	99998.000000	4.149966	4.018234	0.437491	0.620054	4.123365	4.999991	3.345816	3.135583	2.453139	2.166274	1.929735	2.508788	2.592799	2.410254	0.439213	4.999991	686448.000000		1
28005.898438	4667.802734	2.874044	5.612404	10953.600586	99998.000000	1774.293823	1120.482666	227.231461	89.903320	63.053207	240.821487	317.449310	181.354675	2.090865	99998.000000	4.447249	3.669112	0.458493	0.749149	4.039557	4.999991	3.249026	3.049405	2.356468	1.953776	1.799707	2.381695	2.501674	2.258529	0.320326	4.999991	686511.000000		1
16528.185547	2711.627197	1.264333	3.416783	4910.594727	58363.902344	769.398987	503.235321	151.047699	55.544304	36.844509	138.034317	220.064850	107.690323	1.657807	0.000000	4.218225	3.433230	0.101861	0.533617	3.691134	4.766144	2.886152	2.701771	2.179114	1.744640	1.566373	2.139987	2.342551	2.032177	0.219534	0.000000	686962.000000		1
12063.631836	8119.595215	2.463907	4.674948	7580.348145	80987.617188	1188.898438	779.966980	155.741135	108.368744	46.320839	188.946838	263.693573	123.472900	1.172408	0.000000	4.081478	3.909534	0.391624	0.669777	3.879689	4.908419	3.075145	2.892076	2.192403	2.034904	1.665776	2.276340	2.421100	2.091572	0.069079	0.000000	687852.000000		1
45873.304688	17497.630859	1.609712	10.913351	27509.626953	99998.000000	4405.799316	2828.300293	826.207642	412.653595	270.228027	1299.422729	1723.523193	893.257324	4.638618	99998.000000	4.661560	4.242979	0.206748	1.037958	4.439485	4.999991	3.644025	3.451525	2.917089	2.615586	2.431731	3.113750	3.236417	2.950977	0.666389	4.999991	689148.000000		1
14331.635742	7249.585938	3.540132	6.614620	21015.039062	99998.000000	3338.128662	2159.233887	443.373779	235.828918	151.571930	543.410278	715.667908	456.183655	5.291608	99998.000000	4.156296	3.860313	0.549019	0.820505	4.322530	4.999991	3.523503	3.334300	2.646770	2.372597	2.180619	2.735128	2.854712	2.659140	0.723588	4.999991	689784.000000		1
14287.165039	3102.703857	2.926468	3.660398	4640.478027	59775.843750	723.543762	475.571106	154.159180	72.100899	36.748913	141.796478	187.849030	126.963692	0.598258	0.000000	4.154946	3.491740	0.466344	0.563528	3.666563	4.776525	2.859465	2.677216	2.187969	1.857941	1.565244	2.151665	2.273809	2.103680	0.000000	0.000000	690050.000000		1
10558.761719	6382.969238	2.704439	7.098767	13133.507812	99998.000000	2108.438477	1351.870972	220.434891	158.522675	66.506996	279.500824	362.549011	209.111404	2.210922	99998.000000	4.023613	3.805023	0.432077	0.851183	4.118381	4.999991	3.323961	3.130935	2.343280	2.200091	1.822867	2.446383	2.559367	2.320378	0.344573	4.999991	690314.000000		1
20790.566406	4556.091309	2.448488	4.058200	9129.664062	99998.000000	1513.702515	939.615173	192.394455	111.578918	48.744659	225.504562	331.208954	145.290344	2.610658	0.000000	4.317866	3.658592	0.388898	0.608333	3.960455	4.999991	3.180041	2.972950	2.284193	2.047582	1.687927	2.353155	2.520102	2.162237	0.416750	0.000000	690716.000000		1
13531.020508	3410.022949	5.285528	3.697403	5310.426270	57262.660156	864.371948	543.132751	86.776405	65.998177	32.255909	118.588257	137.756775	100.199921	0.817551	0.000000	4.131330	3.532757	0.723088	0.567897	3.725129	4.757872	2.936701	2.734906	1.938402	1.819532	1.508609	2.074042	2.139113	2.000867	0.000000	0.000000	692291.000000		1
13844.232422	5217.618164	2.534833	3.959521	6829.047363	68603.148438	1071.263062	701.828125	137.423737	102.827271	42.435329	200.865494	297.337189	166.956696	1.096036	0.000000	4.141269	3.717472	0.403949	0.597643	3.834360	4.836344	3.029896	2.846231	2.138062	2.012108	1.627728	2.302905	2.473249	2.222604	0.039825	0.000000	692502.000000		1
17336.630859	3738.737305	2.392981	3.435285	5092.233398	56280.675781	840.284912	520.448730	116.947708	79.813324	24.386206	134.312241	206.817108	101.997742	1.600244	0.000000	4.238965	3.572725	0.378939	0.535963	3.706908	4.750360	2.924427	2.716378	2.067992	1.902075	1.387144	2.128116	2.315587	2.008590	0.204186	0.000000	692633.000000		1
120.460083	12.267113	0.727762	0.077093	148.577621	4620.436523	2.263464	8.964429	0.000000	8.208913	0.000000	0.000000	0.000000	0.000000	2.289172	0.000000	2.080843	1.088742	0.000000	0.000000	2.171953	3.664683	0.354774	0.952523	0.000000	0.914286	0.000000	0.000000	0.000000	0.000000	0.359678	0.000000	692648.000000		0
23503.958984	13161.082031	2.232627	8.813325	24659.871094	99998.000000	4079.758545	2537.047363	456.381012	162.525360	124.885254	555.461548	783.778442	424.880615	4.408225	0.000000	4.371141	4.119292	0.348816	0.945140	4.391991	4.999991	3.610635	3.404329	2.659328	2.210921	2.096511	2.744654	2.894193	2.628267	0.644264	0.000000	692994.000000		1
13819.405273	7611.484375	2.251129	4.964819	14145.090820	99998.000000	2270.489014	1452.622925	278.390686	85.419563	68.224640	298.077271	474.692230	237.460220	1.828158	0.000000	4.140490	3.881469	0.352400	0.695903	4.150606	4.999991	3.356119	3.162153	2.444655	1.931557	1.833941	2.474329	2.676412	2.375591	0.262014	0.000000	693300.000000		1
22212.291016	8307.863281	4.119875	3.817669	11769.757812	99998.000000	1879.409302	1205.075806	211.007904	93.122742	72.532616	302.079956	426.400879	222.294388	3.011924	0.000000	4.346593	3.919489	0.614884	0.581798	4.070767	4.999991	3.274021	3.081014	2.324299	1.969056	1.860533	2.480122	2.629818	2.346929	0.478844	0.000000	693346.000000		1
60061.855469	37813.308594	5.544562	19.957956	58324.378906	99998.000000	9466.193359	6006.274902	1307.832153	558.388000	364.457825	1465.112061	1955.922974	1142.981567	5.159626	99998.000000	4.778599	4.577645	0.743867	1.300116	4.765850	4.999991	3.976175	3.778605	3.116552	2.746936	2.561647	3.165871	3.291352	3.058039	0.712618	4.999991	693427.000000		1
20149.601562	5124.625000	2.870961	3.644979	12981.130859	99998.000000	2109.320557	1333.066284	281.899963	73.544083	58.270329	250.004868	374.180847	237.429382	3.012108	0.000000	4.304266	3.709662	0.458027	0.561695	4.113313	4.999991	3.324143	3.124852	2.450095	1.866548	1.765447	2.397949	2.573081	2.375535	0.478871	0.000000	694125.000000		1
26430.634766	14037.024414	4.687283	7.043259	23964.634766	99998.000000	3856.903076	2462.325195	539.262634	138.142242	140.109665	576.051636	791.293518	415.546143	4.548420	99998.000000	4.422108	4.147275	0.670921	0.847774	4.379571	4.999991	3.586239	3.391346	2.731800	2.140326	2.146468	2.760461	2.898338	2.618619	0.657861	4.999991	694173.000000		1
8397.051758	2495.484863	2.818537	3.540132	2688.230713	35783.832031	436.549469	277.548828	100.357193	67.524628	22.014811	66.491577	82.912483	79.933594	0.399004	0.000000	3.924127	3.397155	0.450024	0.549019	3.429466	4.553687	2.640033	2.443339	2.001549	1.829462	1.342715	1.822767	1.918620	1.902729	0.000000	0.000000	694415.000000		1
17856.414062	5707.426758	3.046734	6.247655	6208.941406	70403.140625	1020.769958	639.548889	145.700485	81.669739	35.641853	162.186157	193.640289	105.106148	0.770977	0.000000	4.251794	3.756440	0.483835	0.795717	3.793018	4.847592	3.008928	2.805874	2.163461	1.912061	1.551960	2.210014	2.286996	2.021628	0.000000	0.000000	694734.000000		1
11774.898438	14663.862305	3.108409	6.411093	16035.937500	99998.000000	2561.248535	1647.727905	322.796509	169.960266	92.943886	384.021057	501.363495	308.009979	3.435588	99998.000000	4.070957	4.166248	0.492538	0.806932	4.205094	4.999991	3.408452	3.216886	2.508929	2.230347	1.968221	2.584355	2.700153	2.488565	0.536001	4.999991	695125.000000		1
16488.960938	5623.950195	2.904882	4.354239	9323.930664	99998.000000	1510.029785	952.098145	199.598068	94.569016	45.139767	240.876999	292.606720	161.877777	3.019422	99998.000000	4.217193	3.750041	0.463128	0.638912	3.969599	4.999991	3.178986	2.978682	2.300156	1.975749	1.654559	2.381795	2.466284	2.209187	0.479924	4.999991	697394.000000		1
21633.300781	1826.825317	1.520283	3.422950	6583.214844	79664.195312	1064.494263	675.082825	151.411575	63.629864	40.529579	172.966904	233.491440	119.448624	1.885206	0.000000	4.335123	3.261697	0.181925	0.534401	3.818438	4.901263	3.027143	2.829357	2.180159	1.803661	1.607772	2.237963	2.368271	2.077181	0.275359	0.000000	697625.000000		1
12655.994141	4567.655273	2.713690	4.052033	7983.938477	86016.132812	1270.589844	824.012024	139.039612	54.094944	43.594814	149.505829	194.337219	145.237930	1.453124	0.000000	4.102296	3.659693	0.433560	0.607673	3.902217	4.934580	3.104005	2.915934	2.143139	1.733157	1.639435	2.174658	2.288556	2.162080	0.162303	0.000000	697809.000000		1
38062.261719	14508.833984	2.645848	9.399236	26506.833984	99998.000000	4281.555176	2728.911377	619.378174	260.070190	211.627747	768.122314	964.605835	587.196289	3.971840	0.000000	4.580494	4.161633	0.422565	0.973093	4.423358	4.999991	3.631602	3.435989	2.791956	2.415091	2.325572	2.885430	2.984350	2.768783	0.598992	0.000000	698130.000000		1
14167.093750	6233.136230	2.411484	4.489923	9878.988281	99998.000000	1666.779297	1014.614807	204.134247	64.644417	48.004562	227.820450	343.198547	171.224594	2.485420	99998.000000	4.151281	3.794707	0.382284	0.652239	3.994712	4.999991	3.221878	3.006301	2.309916	1.810531	1.681283	2.357593	2.535545	2.233566	0.395400	4.999991	698554.000000		1
24605.064453	10632.410156	2.118529	5.593902	18943.138672	99998.000000	3038.043945	1946.375732	355.783264	101.214470	92.046516	396.312866	584.846497	335.874664	3.141204	99998.000000	4.391025	4.026632	0.326034	0.747715	4.277452	4.999991	3.482594	3.289227	2.551186	2.005243	1.964007	2.598038	2.767042	2.526177	0.497096	4.999991	698863.000000		1
13912.552734	3727.096191	3.096074	4.409747	4022.154297	50119.382812	643.101379	413.353607	79.350769	64.058502	28.407402	118.002350	160.360580	99.555420	0.982631	99998.000000	4.143407	3.571371	0.490811	0.644414	3.604459	4.700006	2.808280	2.616322	1.899551	1.806577	1.453431	2.071891	2.205098	1.998065	0.000000	4.999991	700490.000000		1
22300.898438	6282.707520	2.195622	3.086823	12477.959961	99998.000000	1948.241333	1281.228638	299.751740	101.436501	67.558548	278.967346	392.707977	249.693405	4.399577	0.000000	4.348322	3.798147	0.341558	0.489512	4.096144	4.999991	3.289643	3.107627	2.476762	2.006194	1.829680	2.445553	2.594070	2.397407	0.643411	0.000000	701157.000000		1
14959.712891	3906.073242	3.429117	3.071404	4247.310547	53432.886719	658.282654	434.042389	92.635513	50.357452	20.842991	124.006386	140.757248	121.912529	0.756268	99998.000000	4.174923	3.591740	0.535182	0.487337	3.628114	4.727808	2.818412	2.637532	1.966778	1.702064	1.318960	2.093444	2.148471	2.086048	0.000000	4.999991	702163.000000		1
17613.230469	3954.552734	3.601807	1.406185	5752.785645	71168.117188	922.765625	588.907776	128.582657	79.625221	38.500477	133.723251	178.662567	92.576920	1.344203	0.000000	4.245839	3.597097	0.556520	0.148042	3.759878	4.852285	2.965091	2.770047	2.109182	1.901051	1.585466	2.126207	2.252033	1.966503	0.128465	0.000000	702422.000000		1
16818.359375	2604.100098	2.593424	2.550252	5267.673340	66080.250000	843.966858	535.673157	105.682808	42.780708	50.320450	139.594681	183.010651	135.903458	1.435287	99998.000000	4.225784	3.415658	0.413874	0.406583	3.721619	4.820072	2.926325	2.728900	2.024004	1.631248	1.701745	2.144869	2.262476	2.133230	0.156939	4.999991	702472.000000		1
29027.800781	9556.518555	3.669649	4.323402	16244.032227	99998.000000	2607.174561	1668.709717	342.109985	207.970428	77.432678	406.661865	508.560944	285.396942	2.072942	0.000000	4.462814	3.980300	0.564625	0.635826	4.210694	4.999991	3.416170	3.222381	2.534166	2.318002	1.888924	2.609233	2.706343	2.455449	0.316587	0.000000	702703.000000		1
16243.689453	4546.951172	3.583304	4.644111	8020.320312	89951.562500	1309.592896	821.526489	143.529541	86.532791	44.547691	173.158096	240.078308	102.410965	0.656626	0.000000	4.210685	3.657720	0.554284	0.666903	3.904192	4.954009	3.117136	2.914622	2.156941	1.937181	1.648825	2.238443	2.380353	2.010346	0.000000	0.000000	703424.000000		1
13475.621094	4730.692871	2.402232	3.213256	5688.511230	65512.832031	937.931458	576.745483	119.855675	87.858803	26.880951	153.847733	238.484024	99.758949	2.356672	0.000000	4.129549	3.674925	0.380615	0.506945	3.754999	4.816326	2.972171	2.760984	2.078659	1.943785	1.429445	2.187091	2.377459	1.998952	0.372299	0.000000	703481.000000		1
17643.505859	9904.845703	5.106671	4.428249	16782.578125	99998.000000	2717.177734	1723.751343	382.315765	178.218521	100.548386	410.972961	535.534424	350.201721	1.974425	99998.000000	4.246585	3.995848	0.708138	0.646232	4.224859	4.999991	3.434118	3.236475	2.582422	2.250953	2.002375	2.613813	2.728787	2.544318	0.295441	4.999991	704477.000000		1
35288.304688	25598.367188	2.738360	7.505820	28591.929688	99998.000000	4711.407227	2943.147949	530.871765	213.505737	165.874313	681.025208	848.277954	571.379761	3.523335	0.000000	4.547631	4.408212	0.437491	0.875398	4.456244	4.999991	3.673151	3.468812	2.724990	2.329410	2.219779	2.833163	2.928538	2.756925	0.546954	0.000000	704936.000000		1
15668.165039	4547.534180	4.443667	5.415045	5558.463867	63488.468750	919.805237	567.515869	108.270065	67.549294	30.942234	133.939102	166.016159	85.845116	0.501482	0.000000	4.195018	3.657776	0.647742	0.733602	3.744955	4.802695	2.963696	2.753978	2.034508	1.829621	1.490552	2.126907	2.220150	1.933716	0.000000	0.000000	706895.000000		1
110.413269	12.301034	2.615010	0.388551	138.549301	3376.447266	1.760815	6.148975	2.877128	18.860146	11.622611	0.000000	0.000000	12.371960	1.403811	0.000000	2.043021	1.089942	0.417473	0.000000	2.141604	3.528460	0.245714	0.788803	0.458959	1.275545	1.065304	0.000000	0.000000	1.092438	0.147309	0.000000	706917.000000		0
50599.269531	17084.218750	3.663482	7.903623	23444.757812	99998.000000	3810.939941	2410.654297	459.517151	211.411880	130.432892	576.329163	793.245544	404.253479	4.818618	99998.000000	4.704144	4.232595	0.563894	0.897826	4.370046	4.999991	3.581032	3.382135	2.662302	2.325129	2.115387	2.760671	2.899408	2.606654	0.682923	4.999991	707159.000000		1
17622.074219	2645.576416	2.257297	2.269632	5768.836426	63346.339844	931.178101	589.129761	100.212257	48.908096	21.552250	123.852196	170.191544	55.812588	1.234896	99998.000000	4.246057	3.422520	0.353589	0.355955	3.761088	4.801722	2.969033	2.770211	2.000921	1.689381	1.333493	2.092904	2.230938	1.746732	0.091630	4.999991	707650.000000		1
14599.622070	2741.416016	3.302684	2.528666	3067.894531	39003.847656	492.371307	310.436890	42.549427	32.385426	18.909487	83.079002	113.179382	113.049866	0.166311	99998.000000	4.164341	3.437975	0.518867	0.402891	3.486840	4.591107	2.692293	2.491973	1.628894	1.510350	1.276680	1.919491	2.053767	2.053270	0.000000	4.999991	707855.000000		1
9736.538086	5298.529297	2.140115	4.539263	8030.212891	83830.484375	1286.455688	824.301880	129.945663	73.238792	33.742268	162.691895	201.562408	141.367828	0.512524	99998.000000	3.988405	3.724155	0.330437	0.656985	3.904727	4.923402	3.109395	2.916086	2.113762	1.864741	1.528174	2.211366	2.304410	2.150351	0.000000	4.999991	708750.000000		1
13156.672852	5299.071777	1.942755	5.331784	12441.001953	99998.000000	2033.818237	1279.110107	296.193115	105.355934	61.764202	278.671295	339.902008	241.469086	2.394203	99998.000000	4.119146	3.724200	0.288418	0.726873	4.094855	4.999991	3.308312	3.106908	2.471575	2.022659	1.790737	2.445092	2.531354	2.382862	0.379161	4.999991	708883.000000		1
23782.033203	4711.403809	4.801381	3.592556	8550.174805	99998.000000	1379.196045	875.862000	197.649155	91.365013	44.883816	232.874695	270.080017	209.132996	2.583695	0.000000	4.376249	3.673150	0.681366	0.555404	3.931975	4.999991	3.139626	2.942436	2.295895	1.960780	1.652090	2.367122	2.431493	2.320423	0.412241	0.000000	709008.000000		1
[truncated: 3,821 more rows]
