# Supplementary material for: Distinct elongation stalls during translation are linked with distinct pathways for mRNA degradation
Source: eLife. 2022 Jul 27;11:e76038. doi: 10.7554/eLife.76038 (PMC9352352; doi:10.7554/eLife.76038)
Supplement: Figure 2—source data 1. [file elife-76038-fig2-data1.zip › S2F_flow_cytometry_data/list_mode_data.HEL2_OPT.CSV]

FSC-HLin	SSC-HLin	BLU-V-HLin	GRN-V-HLin	YEL-V-HLin	ORG-V-HLin	GRN-B-HLin	YEL-B-HLin	RED-B-HLin	NIR-B-HLin	YEL-G-HLin	ORG-G-HLin	RED-G-HLin	NIR-G-HLin	BLU-V-ALin	BLU-V-W	FSC-HLog	SSC-HLog	BLU-V-HLog	GRN-V-HLog	YEL-V-HLog	ORG-V-HLog	GRN-B-HLog	YEL-B-HLog	RED-B-HLog	NIR-B-HLog	YEL-G-HLog	ORG-G-HLog	RED-G-HLog	NIR-G-HLog	BLU-V-ALog	BLU-V-WLog	TIME		P01.R1
4239.724609	1325.535889	3.916348	3.435285	1349.918945	22807.349609	217.526932	136.412262	55.168087	61.634686	17.438543	63.907402	78.191277	79.757820	0.392059	0.000000	3.627338	3.122391	0.592881	0.535963	3.130308	4.358075	2.337513	2.134853	1.741688	1.789825	1.241510	1.805551	1.893158	1.901773	0.000000	0.000000	19.000000		1
7352.472168	3406.359619	2.466991	3.355108	3087.322021	41033.105469	530.998230	316.959015	65.806984	63.481846	25.521023	81.913353	113.904060	65.224159	0.878293	0.000000	3.866433	3.532290	0.392168	0.525706	3.489582	4.613134	2.725093	2.501003	1.818272	1.802649	1.406898	1.913355	2.056539	1.814409	0.000000	0.000000	458.000000		1
14834.176758	4717.787109	2.978892	2.429986	4129.425293	61275.652344	657.730652	422.173096	107.838341	102.762512	38.176685	138.373520	199.943451	73.155533	2.224709	0.000000	4.171263	3.673738	0.474055	0.385604	3.615890	4.787288	2.818048	2.625491	2.032773	2.011835	1.581798	2.141053	2.300907	1.864247	0.347273	0.000000	877.000000		1
115.291740	8.393937	1.066974	1.245830	42.913307	3064.178711	0.000000	0.971378	0.000000	7.006255	0.000000	0.000000	7.638421	3.934851	2.927144	99998.000000	2.061798	0.923966	0.028154	0.095459	1.632592	3.486314	0.000000	0.000000	0.000000	0.845486	0.000000	0.000000	0.883004	0.594928	0.466444	4.999991	898.000000		0
17068.777344	4188.259766	2.658183	4.076703	4867.151367	58661.492188	771.462036	497.666107	110.774063	63.404751	23.951399	103.268242	156.370224	121.826180	2.270085	0.000000	4.232203	3.622034	0.424585	0.610309	3.687275	4.768353	2.887315	2.696938	2.044438	1.802122	1.379331	2.013967	2.194154	2.085741	0.356042	0.000000	1213.000000		1
6534.744629	3779.038574	2.013681	5.051164	3762.438721	48075.582031	607.018555	387.067810	94.454918	51.538525	32.410095	121.523979	160.961914	127.731544	1.394871	99998.000000	3.815229	3.577381	0.303991	0.703391	3.575469	4.681924	2.783202	2.587787	1.975225	1.712132	1.510680	2.084662	2.206723	2.106298	0.144534	4.999991	1387.000000		1
9441.285156	3385.402344	4.233974	3.533965	2759.776611	36397.109375	453.096832	284.703094	83.356544	69.381035	20.685720	92.250046	120.016029	83.233192	0.739219	0.000000	3.975031	3.529610	0.626748	0.548262	3.440874	4.561067	2.656191	2.454392	1.920940	1.841241	1.315671	1.964967	2.079239	1.920297	0.000000	0.000000	1872.000000		1
6600.416016	4241.923340	2.874044	4.533096	3644.501221	46163.585938	599.725525	373.150879	98.593292	82.634949	36.748913	108.535271	158.642944	132.273895	0.109626	0.000000	3.819571	3.627563	0.458493	0.656395	3.561638	4.664299	2.777952	2.571884	1.993847	1.917164	1.565244	2.035571	2.200421	2.121474	0.000000	0.000000	3055.000000		1
7222.566406	3104.430664	3.481541	3.145414	2938.932617	37318.570312	477.128387	300.121796	95.447884	27.081394	21.749609	85.536743	100.051903	75.462173	1.519006	0.000000	3.858691	3.491982	0.541772	0.497678	3.468190	4.571925	2.678635	2.477298	1.979766	1.432671	1.337451	1.932153	2.000225	1.877729	0.181560	0.000000	3866.000000		1
22953.244141	4362.741211	3.133079	2.895631	4033.184814	61228.570312	643.058228	410.457977	134.426346	38.423386	37.248482	136.446182	204.495056	117.912918	3.473918	99998.000000	4.360844	3.639760	0.495971	0.461743	3.605648	4.786954	2.808250	2.613269	2.128484	1.584596	1.571109	2.134961	2.310683	2.071561	0.540820	4.999991	3963.000000		1
10064.185547	2617.977051	3.669649	3.012813	2262.539062	33307.285156	376.913055	231.255737	53.129734	40.600506	12.553901	62.140419	64.104759	49.549515	0.556563	99998.000000	4.002779	3.417966	0.564625	0.478972	3.354596	4.522539	2.576241	2.364093	1.725338	1.608531	1.098779	1.793374	1.806890	1.695039	0.000000	4.999991	4193.000000		1
14388.422852	4366.521484	1.992095	2.602675	4334.651367	55389.253906	672.637451	442.331482	125.557510	58.680466	47.110275	147.149841	177.774460	132.899887	1.166520	0.000000	4.158013	3.640136	0.299310	0.415420	3.636954	4.743425	2.827781	2.645748	2.098843	1.768494	1.673116	2.167760	2.249869	2.123525	0.066892	0.000000	4618.000000		1
7398.259277	2545.447510	2.368311	2.562587	1760.130249	26890.365234	286.608856	179.584610	43.770588	66.836952	27.701225	60.635555	63.555855	94.408661	0.644841	0.000000	3.869130	3.405764	0.374439	0.408679	3.245545	4.429597	2.457290	2.254269	1.641182	1.825017	1.442499	1.782727	1.803156	1.975012	0.000000	0.000000	4730.000000		1
10316.552734	2110.100586	1.825573	2.800035	1837.732544	29864.082031	300.171143	187.201447	47.178120	51.183895	31.892027	95.555809	96.453178	73.448486	1.110626	0.000000	4.013535	3.324303	0.261399	0.447163	3.264282	4.475149	2.477369	2.272309	1.673741	1.709133	1.503682	1.980257	1.984317	1.865983	0.045568	0.000000	5743.000000		1
7264.998535	4234.688965	2.559503	2.238794	3579.289307	48768.714844	593.992859	365.731415	117.724808	61.699444	36.622482	113.996567	129.017456	127.944321	2.929784	99998.000000	3.861236	3.626822	0.408156	0.350014	3.553797	4.688141	2.773781	2.563162	2.070868	1.790281	1.563748	2.056892	2.110648	2.107021	0.466836	4.999991	6385.000000		1
8514.344727	2052.820312	2.898715	2.312804	1744.267456	21648.546875	248.253311	178.708832	49.096203	32.255909	12.347290	41.963516	62.747917	69.926857	0.767095	99998.000000	3.930151	3.312351	0.462205	0.364139	3.241613	4.335429	2.394895	2.252146	1.691048	1.508609	1.091572	1.622872	1.797599	1.844644	0.000000	4.999991	7776.000000		1
8702.261719	3046.918945	2.503996	3.028231	1915.285522	27947.156250	298.055695	195.811249	76.171432	47.730110	27.164654	56.700703	69.769592	59.306465	1.090453	99998.000000	3.939632	3.483861	0.398634	0.481189	3.282233	4.446338	2.474298	2.291838	1.881792	1.678792	1.434004	1.753588	1.843666	1.773102	0.037607	4.999991	7882.000000		1
6786.109375	2556.508789	4.070535	4.943233	1338.206909	22214.187500	200.883987	136.409180	40.322968	23.828049	20.226242	47.141113	49.315151	55.803337	0.305298	99998.000000	3.831621	3.407647	0.609652	0.694011	3.126523	4.346631	2.302945	2.134844	1.605552	1.377088	1.305915	1.673400	1.692980	1.746660	0.000000	4.999991	8002.000000		1
11553.430664	4858.097168	0.733930	2.812370	2381.756348	34261.003906	343.812195	242.714905	117.718643	46.320839	33.449314	82.341995	143.736145	55.155750	1.794057	0.000000	4.062711	3.686466	0.000000	0.449072	3.376897	4.534800	2.536321	2.385097	2.070845	1.665776	1.524387	1.915621	2.157566	1.741591	0.253836	0.000000	8050.000000		1
37803.703125	13122.557617	2.602675	3.114576	11249.744141	99998.000000	1745.106201	1153.750000	332.214264	136.461609	89.042953	335.695801	497.444061	223.173264	2.335785	0.000000	4.577534	4.118019	0.415420	0.493399	4.051143	4.999991	3.241822	3.062112	2.521418	2.135010	1.949600	2.525946	2.696744	2.348642	0.368433	0.000000	8404.000000		1
8090.971680	1625.383179	2.581089	2.189455	949.609619	12434.868164	168.390640	98.519287	61.335564	43.530056	16.430161	31.293781	30.254560	45.457394	0.266529	99998.000000	3.908001	3.210956	0.411803	0.340336	2.977545	4.094641	2.226318	1.993521	1.787712	1.638789	1.215642	1.495458	1.480791	1.657605	0.000000	4.999991	8494.000000		1
11682.139648	2222.749756	3.947186	5.618572	4076.150635	50423.929688	625.965027	417.417969	82.662704	38.663918	39.252911	103.206566	148.907578	80.269722	0.303808	0.000000	4.067523	3.346891	0.596288	0.749626	3.610250	4.702637	2.796550	2.620571	1.917310	1.587306	1.593872	2.013707	2.172917	1.904552	0.000000	0.000000	8968.000000		1
9962.310547	1984.361206	1.535702	1.856411	2370.966553	31916.050781	328.177643	243.448837	72.948921	47.498829	23.106455	69.920692	109.990791	69.365616	0.871067	99998.000000	3.998360	3.297621	0.186307	0.268674	3.374925	4.504009	2.516109	2.386408	1.863019	1.676683	1.363733	1.844606	2.041356	1.841144	0.000000	4.999991	9573.000000		1
7161.952637	2453.095703	2.300469	3.552467	1002.375427	13731.296875	151.504089	104.390724	46.835823	35.530838	21.802032	40.042347	66.898628	97.369049	0.717934	99998.000000	3.855031	3.389714	0.361816	0.550530	3.001030	4.137712	2.180424	2.018662	1.670578	1.550605	1.338497	1.602520	1.825417	1.988421	0.000000	4.999991	10226.000000		1
5005.808594	1663.004761	2.898715	4.030447	915.383179	15680.268555	143.742310	93.122742	53.761902	34.167824	14.126607	31.534313	48.177250	87.494919	1.302723	0.000000	3.699474	3.220893	0.462205	0.605353	2.961603	4.195354	2.157585	1.969056	1.730475	1.533617	1.150038	1.498783	1.682842	1.941983	0.114852	0.000000	10297.000000		1
20473.373047	3555.427490	3.244093	3.672733	5086.124512	60973.156250	783.436157	518.481323	141.383255	60.555378	40.156445	115.356499	172.667786	101.584518	2.253260	0.000000	4.311189	3.550892	0.511093	0.564989	3.706387	4.785139	2.894004	2.714733	2.150398	1.782153	1.603755	2.062042	2.237211	2.006828	0.352811	0.000000	10992.000000		1
17223.667969	6513.698242	2.497828	3.426034	7549.652344	88944.132812	1188.571533	773.087158	166.441711	31.019327	57.058418	211.035660	303.338135	321.282410	1.631319	0.000000	4.236125	3.813828	0.397563	0.534792	3.877927	4.949117	3.075025	2.888228	2.221262	1.491632	1.756320	2.324356	2.481927	2.506887	0.212539	0.000000	12560.000000		1
9837.515625	4919.676758	4.280230	3.922516	6595.269043	73111.859375	996.288147	677.648499	124.940758	62.522804	51.205482	155.907669	227.943802	81.460045	0.267475	0.000000	3.992885	3.691936	0.631467	0.593565	3.819232	4.863988	2.998385	2.831004	2.096704	1.796038	1.709316	2.192868	2.357828	1.910945	0.000000	0.000000	13101.000000		1
15657.011719	2146.553467	4.126042	4.169215	3255.040527	44912.175781	534.615479	330.977692	96.607368	21.475157	28.271717	96.841728	132.378738	137.473068	0.894109	99998.000000	4.194709	3.331742	0.615534	0.620054	3.512556	4.652364	2.728041	2.519799	1.985010	1.331936	1.451352	1.986063	2.121818	2.138218	0.000000	4.999991	14831.000000		1
7654.333008	3647.180908	1.927337	3.552467	2099.982910	28115.734375	319.237885	212.901321	48.420864	36.573143	22.261511	58.335087	73.716774	88.953529	1.790193	0.000000	3.883907	3.561957	0.284958	0.550530	3.322216	4.448949	2.504114	2.328178	1.685032	1.563162	1.347555	1.765930	1.867566	1.949163	0.252900	0.000000	16372.000000		1
27420.136719	8042.615723	2.917217	1.998263	6043.785645	72953.781250	918.738281	617.457031	154.674164	83.661835	37.220726	166.343033	202.169907	133.976120	0.461523	0.000000	4.438070	3.905397	0.464969	0.300653	3.781309	4.863048	2.963192	2.790607	2.189418	1.922527	1.570785	2.221005	2.305717	2.127028	0.000000	0.000000	16648.000000		1
9181.042969	4291.466309	3.552467	3.564802	4467.504883	53579.789062	694.137268	457.124176	102.247528	102.447968	26.353632	98.951012	126.621399	142.721603	1.990130	99998.000000	3.962892	3.632606	0.550530	0.552035	3.650065	4.729001	2.841445	2.660034	2.009653	2.010503	1.420841	1.995420	2.102507	2.154490	0.298882	4.999991	17590.000000		1
9524.632812	2804.839355	3.348940	3.632644	2639.698975	32668.789062	436.419952	268.346954	63.688457	52.300209	20.710390	70.651535	114.008904	74.188583	1.683198	0.000000	3.978848	3.447908	0.524907	0.560223	3.421554	4.514133	2.639904	2.428697	1.804061	1.718503	1.316188	1.849122	2.056939	1.870337	0.226135	0.000000	17859.000000		1
18938.414062	3589.182129	4.089037	3.552467	2268.157715	33300.261719	368.383423	231.141632	59.075184	63.321491	23.013943	59.725853	94.960648	55.168087	1.032100	0.000000	4.277344	3.554996	0.611621	0.550530	3.355673	4.522448	2.566300	2.363878	1.771405	1.801551	1.361991	1.776162	1.977544	1.741688	0.013722	0.000000	18495.000000		1
9712.715820	3008.020508	2.331306	3.830003	2405.507324	34063.371094	349.125488	247.470032	82.237144	49.429249	22.711737	66.189369	100.403450	121.135429	0.528922	0.000000	3.987341	3.478281	0.367599	0.583199	3.381207	4.532288	2.542982	2.393523	1.915068	1.693984	1.356250	1.820788	2.001749	2.083271	0.000000	0.000000	20834.000000		1
10617.050781	4090.878662	3.398280	4.567017	1948.805664	27032.640625	282.806610	198.728455	51.553944	31.108757	16.396238	66.543999	115.300995	122.492271	0.025556	99998.000000	4.026004	3.611817	0.531259	0.659633	3.289768	4.431889	2.451489	2.298260	1.712262	1.492883	1.214744	1.823109	2.061833	2.088109	0.000000	4.999991	21294.000000		1
13669.230469	3942.538330	2.904882	2.840123	3122.260742	44424.972656	487.807373	318.269592	98.750565	86.168915	35.870049	96.712212	132.841293	63.136467	1.999694	99998.000000	4.135744	3.595776	0.463128	0.453337	3.494469	4.647627	2.688248	2.502795	1.994540	1.935351	1.554732	1.985481	2.123333	1.800280	0.300964	4.999991	21330.000000		1
11616.077148	3885.797607	0.980629	2.904882	3718.199463	44970.000000	563.510071	383.940887	86.054817	36.230846	22.705568	72.939674	105.195580	64.721512	0.577387	99998.000000	4.065060	3.589480	0.000000	0.463128	3.570333	4.652923	2.750902	2.584264	1.934775	1.559078	1.356132	1.862964	2.021997	1.811049	0.000000	4.999991	22617.000000		1
15693.489258	4892.703125	2.056854	2.574922	3227.533447	44572.636719	501.119873	329.435822	69.979286	92.629341	21.003345	101.485840	127.293655	99.567757	0.921768	99998.000000	4.195720	3.689549	0.313203	0.410764	3.508871	4.649068	2.699942	2.517771	1.844970	1.966749	1.322289	2.006405	2.104807	1.998119	0.000000	4.999991	23526.000000		1
25500.021484	4638.621582	2.556419	5.162179	5824.929688	76276.843750	890.053345	596.308716	165.362411	71.962128	39.024715	181.906662	280.839172	112.510208	1.782379	0.000000	4.406540	3.666389	0.407632	0.712833	3.765291	4.882393	2.949416	2.775471	2.218437	1.857104	1.591340	2.259849	2.448458	2.051192	0.251000	0.000000	24140.000000		1
25629.101562	8584.280273	2.405316	2.029100	7929.254395	95261.835938	1287.393066	815.371338	186.911575	137.112274	65.076141	240.371262	332.920441	241.083618	1.448936	0.000000	4.408733	3.933704	0.381172	0.307303	3.899232	4.978919	3.109711	2.911355	2.271636	2.137076	1.813422	2.380883	2.522341	2.382168	0.161049	0.000000	24258.000000		1
13697.726562	7529.574219	1.850243	3.022064	6147.161621	86875.781250	982.978760	631.500366	168.106934	81.376785	52.688759	227.265381	289.908447	157.005478	1.601751	0.000000	4.136649	3.876770	0.267229	0.480304	3.788675	4.938899	2.992544	2.800374	2.225586	1.910501	1.721718	2.356533	2.462261	2.195915	0.204595	0.000000	24973.000000		1
9667.138672	1201.094604	4.193885	3.059069	1862.590576	29888.404297	304.457520	190.704575	36.844509	47.125694	20.645632	53.987015	73.340561	89.699791	0.506772	0.000000	3.985298	3.079577	0.622617	0.485589	3.270117	4.475502	2.483527	2.280361	1.566373	1.673258	1.314828	1.732289	1.865344	1.952791	0.000000	0.000000	25463.000000		1
7916.062012	4878.067871	2.658183	3.376694	2513.703369	39445.957031	346.205170	253.958221	109.074921	56.262814	40.998306	141.053299	157.563629	121.770676	1.384794	0.000000	3.898509	3.688248	0.424585	0.528492	3.400314	4.596003	2.539334	2.404762	2.037725	1.750221	1.612766	2.149383	2.197456	2.085543	0.141385	0.000000	26162.000000		1
7144.828613	1014.636414	2.917217	5.270110	926.108398	14566.641602	129.686630	94.578270	26.979630	58.063717	16.738533	28.277884	38.987709	39.086388	1.280843	0.000000	3.853992	3.006310	0.464969	0.721820	2.966662	4.163360	2.112895	1.975791	1.431036	1.763905	1.223717	1.451447	1.590928	1.592026	0.107496	0.000000	26291.000000		1
9580.756836	2811.555664	4.150712	2.735276	3207.421387	38051.632812	524.895508	328.078979	88.885689	43.727417	30.865141	90.359711	127.068542	88.762337	0.363939	0.000000	3.981400	3.448947	0.618123	0.437001	3.506156	4.580373	2.720073	2.515978	1.948832	1.640754	1.489468	1.955975	2.104038	1.948229	0.000000	0.000000	26937.000000		1
15507.764648	3747.479492	3.083739	4.163047	4894.627441	62705.125000	763.842102	496.756378	124.182159	93.480453	29.983192	145.487717	226.219986	133.248352	0.803539	99998.000000	4.190549	3.573739	0.489078	0.619411	3.689720	4.797303	2.883003	2.696143	2.094059	1.970721	1.476878	2.162826	2.354531	2.124662	0.000000	4.999991	28423.000000		1
104.366051	3.574053	0.000000	0.000000	111.659096	1411.359375	0.000000	3.444536	1.924253	31.827267	0.000000	0.000000	0.000000	0.000000	6.702590	0.000000	2.018559	0.553161	0.000000	0.000000	2.047894	3.149638	0.000000	0.537131	0.284262	1.502799	0.000000	0.000000	0.000000	0.000000	0.826243	0.000000	28437.000000		0
6349.954590	950.016663	2.010598	2.948054	1442.813477	21651.916016	226.130569	145.965683	36.147587	37.763466	13.892243	38.380211	53.425774	65.631210	0.684787	0.000000	3.802771	2.977731	0.303325	0.469535	3.159210	4.335496	2.354359	2.164251	1.558079	1.577072	1.142772	1.584107	1.727751	1.817110	0.000000	0.000000	29247.000000		1
10157.335938	3450.413818	1.600460	2.032184	2530.284668	31412.490234	397.000519	259.832733	66.081436	50.169346	20.910833	77.087303	98.793739	73.170952	0.389487	0.000000	4.006780	3.537871	0.204245	0.307963	3.403169	4.497102	2.598791	2.414694	1.820079	1.700438	1.320371	1.886983	1.994729	1.864339	0.000000	0.000000	29408.000000		1
8826.647461	1186.400635	2.624262	1.967425	804.680054	17524.951172	139.727280	83.011162	38.639248	47.871960	10.074574	33.221119	40.945885	50.980370	0.117084	664.314453	3.945796	3.074231	0.419007	0.293898	2.905623	4.243657	2.145281	1.919137	1.587029	1.680081	1.003227	1.521414	1.612210	1.707403	0.000000	2.822374	29671.000000		1
16978.365234	6013.043945	3.614142	2.898715	4903.230957	56464.933594	770.182251	502.782013	112.599640	35.170040	25.647455	125.116531	160.739883	114.536224	1.090059	99998.000000	4.229896	3.779094	0.558005	0.462205	3.690482	4.751779	2.886594	2.701380	2.051537	1.546173	1.409044	2.097315	2.206124	2.058943	0.037450	4.999991	29715.000000		1
12316.625000	3980.209473	2.140115	2.473158	2733.604980	36588.351562	416.606934	280.786743	93.437286	34.531708	23.325399	95.265938	160.718292	95.608238	0.317065	0.000000	4.090492	3.599906	0.330437	0.393252	3.436736	4.563343	2.619726	2.448377	1.970520	1.538218	1.367829	1.978938	2.206065	1.980495	0.000000	0.000000	31118.000000		1
14267.046875	3474.294189	4.761292	4.597855	3575.912598	45143.968750	563.482361	362.601410	83.291786	61.461998	28.200790	83.162270	103.163399	70.296906	1.357701	99998.000000	4.154334	3.540867	0.677725	0.662555	3.553387	4.654600	2.750880	2.559429	1.920602	1.788607	1.450261	1.919926	2.013526	1.846936	0.132804	4.999991	31445.000000		1
9801.824219	3051.797363	0.844944	1.486362	2508.501221	31127.091797	358.151581	257.723480	52.701096	60.009556	12.930117	68.616272	109.577576	58.045216	1.954566	0.000000	3.991307	3.484556	0.000000	0.172125	3.399414	4.493138	2.554067	2.411154	1.721820	1.778220	1.111602	1.836427	2.039722	1.763766	0.291050	0.000000	31789.000000		1
7041.923828	3278.020508	2.183287	4.900061	4184.047363	47665.812500	672.671326	432.044128	69.936111	45.327877	31.438717	79.924339	110.434853	83.208519	1.029410	0.000000	3.847691	3.515612	0.339111	0.690201	3.621597	4.678207	2.827803	2.635528	1.844702	1.656365	1.497465	1.902679	2.043106	1.920168	0.012588	0.000000	31891.000000		1
29945.052734	10005.332031	3.237926	4.027363	10276.205078	99998.000000	1632.858154	1053.291016	257.914673	110.949837	96.385338	315.272186	385.695526	217.702698	3.940176	0.000000	4.476325	4.000232	0.510267	0.605021	4.011833	4.999991	3.212949	3.022548	2.411476	2.045127	1.984011	2.498686	2.586245	2.337864	0.595516	0.000000	32183.000000		1
10642.666992	3376.243652	2.756862	2.352893	1739.265625	24865.933594	253.094772	176.827744	84.139809	57.049168	19.819189	53.672474	75.304901	65.643547	2.523880	0.000000	4.027050	3.528434	0.440415	0.371602	3.240366	4.395605	2.403283	2.247550	1.925002	1.756249	1.297086	1.729752	1.876823	1.817192	0.402069	0.000000	33064.000000		1
11406.342773	2811.750000	1.973593	3.672733	4152.390137	54226.707031	686.656128	426.811035	135.514893	77.377174	27.405186	119.624397	169.994186	163.570755	1.865354	99998.000000	4.057147	3.448977	0.295258	0.564989	3.618298	4.734213	2.836739	2.630236	2.131987	1.888613	1.437833	2.077820	2.230434	2.213706	0.270761	4.999991	33451.000000		1
9717.680664	2659.607422	3.675817	3.102241	2357.194580	32342.511719	371.701538	244.241364	75.138382	45.472813	17.207262	61.165958	82.338905	108.612366	0.798651	0.000000	3.987563	3.424818	0.565354	0.491676	3.372396	4.509774	2.570194	2.387819	1.875862	1.657752	1.235712	1.786510	1.915605	2.035879	0.000000	0.000000	33564.000000		1
7751.032715	1359.981201	3.533965	2.753779	1328.197144	17302.908203	195.376434	137.186279	42.438412	45.463562	21.040350	35.133034	59.645676	50.628822	0.786556	0.000000	3.889359	3.133533	0.548262	0.439929	3.123263	4.238119	2.290872	2.137311	1.627759	1.657663	1.323053	1.545716	1.775579	1.704398	0.000000	0.000000	34631.000000		1
13281.791992	7426.722168	2.818537	3.361275	8496.822266	94890.546875	1316.417236	871.048279	193.794479	109.361710	62.877434	190.414703	264.282593	118.748611	2.292338	99998.000000	4.123257	3.870797	0.450024	0.526504	3.929256	4.977223	3.119394	2.940042	2.287341	2.038865	1.798495	2.279701	2.422069	2.074629	0.360279	4.999991	36286.000000		1
9338.649414	2837.708740	3.151581	4.138377	2073.225342	30249.664062	322.503571	212.636124	60.897675	37.038788	22.899843	68.156792	96.918823	67.299515	0.443696	0.000000	3.970284	3.452968	0.498528	0.616830	3.316647	4.480721	2.508534	2.327637	1.784601	1.568657	1.359833	1.833509	1.986408	1.828012	0.000000	0.000000	36424.000000		1
11561.719727	3369.169678	1.807071	3.432201	1437.805542	24182.158203	209.302597	145.281097	75.650276	27.510033	25.625870	71.801773	109.663918	66.537834	0.627331	0.000000	4.063023	3.527523	0.256975	0.535573	3.157700	4.383495	2.320775	2.162209	1.878811	1.439491	1.408679	1.856135	2.040064	1.823069	0.000000	0.000000	36504.000000		1
11007.356445	3723.552979	2.442321	2.559503	4240.908691	56769.570312	654.995361	430.619446	127.993660	37.004864	39.342339	126.667656	153.767548	96.727631	3.246111	0.000000	4.041683	3.570957	0.387803	0.408156	3.627459	4.754116	2.816238	2.634094	2.107188	1.568259	1.594860	2.102666	2.186865	1.985551	0.511363	0.000000	36653.000000		1
16168.464844	5084.770508	2.235711	4.446751	6493.496582	75797.851562	1009.184326	669.905212	129.813065	76.794350	36.403538	159.894943	196.751785	118.878128	0.940063	0.000000	4.208669	3.706271	0.349416	0.648043	3.812479	4.879657	3.003970	2.826013	2.113318	1.885329	1.561144	2.203835	2.293919	2.075102	0.000000	0.000000	36858.000000		1
17821.201172	6032.687500	4.727372	4.187717	5033.062500	60638.449219	788.508911	515.076904	103.635208	68.465164	37.072708	146.224731	223.947281	116.491318	1.537646	0.000000	4.250937	3.780511	0.674620	0.621977	3.701832	4.782748	2.896807	2.711872	2.015507	1.835470	1.569054	2.165021	2.350146	2.066293	0.186856	0.000000	37229.000000		1
8906.182617	1536.266235	2.140115	2.843207	1731.827637	22274.214844	257.566193	175.168701	81.860931	48.735409	29.918434	62.627651	89.551773	92.320969	0.541060	0.000000	3.949692	3.186466	0.330437	0.453808	3.238505	4.347803	2.410889	2.243457	1.913077	1.687845	1.475939	1.796766	1.952074	1.965300	0.000000	0.000000	37478.000000		1
9903.578125	2068.504150	1.831741	3.256428	2928.229004	36887.207031	433.314636	301.025330	78.684677	61.588428	32.955917	60.789742	84.707222	55.605976	0.849668	0.000000	3.995792	3.315656	0.262864	0.512742	3.466605	4.566876	2.636803	2.478603	1.895890	1.789499	1.517933	1.783830	1.927920	1.745121	0.000000	0.000000	38406.000000		1
14947.637695	2893.021729	2.605759	2.664350	3004.499023	38880.042969	478.426636	306.505127	87.695366	53.724895	20.161484	92.447403	107.711914	82.758293	1.463696	0.000000	4.174572	3.461352	0.415934	0.425591	3.477772	4.589727	2.679815	2.486438	1.942977	1.730176	1.304523	1.965895	2.032264	1.917812	0.165451	0.000000	40165.000000		1
10114.404297	2508.886719	1.995179	3.404448	4316.719238	56827.304688	672.847107	441.397125	125.471161	62.991531	32.761639	129.853149	201.365051	122.301079	1.827657	0.000000	4.004941	3.399481	0.299982	0.532047	3.635154	4.754557	2.827916	2.644830	2.098544	1.799282	1.515366	2.113452	2.303984	2.087430	0.261895	0.000000	40392.000000		1
14297.924805	2702.385010	1.640549	2.584173	2958.572998	37683.484375	475.176392	302.690552	78.838867	35.928638	28.280968	76.541481	105.981934	51.954830	0.582018	99998.000000	4.155273	3.431747	0.214989	0.412322	3.471082	4.576151	2.676855	2.480999	1.896740	1.555441	1.451494	1.883897	2.025232	1.715626	0.000000	4.999991	41509.000000		1
20421.634766	3499.093750	3.077571	3.379778	7409.835449	87951.359375	1159.501221	760.520874	150.514206	75.138382	44.612450	193.634125	236.775635	170.265549	1.593229	99998.000000	4.310091	3.543956	0.488208	0.528888	3.869809	4.944242	3.064271	2.881111	2.177577	1.875862	1.649456	2.286982	2.374337	2.231127	0.202278	4.999991	42615.000000		1
7902.034180	1849.879395	2.877128	2.096942	1163.880127	20109.054688	169.679642	120.308983	37.563023	22.116575	24.238186	40.261292	38.071838	103.551949	1.333865	99998.000000	3.897739	3.267143	0.458959	0.321587	3.065908	4.303391	2.229630	2.080298	1.574761	1.344718	1.384500	1.604888	1.580604	2.015158	0.125112	4.999991	43782.000000		1
9181.696289	5645.138184	2.448488	2.608843	2929.616455	38819.304688	451.379181	298.993134	70.401756	78.931374	26.048342	80.615097	114.437546	97.643501	0.854373	0.000000	3.962923	3.751675	0.388898	0.416448	3.466811	4.589048	2.654541	2.475661	1.847584	1.897250	1.415780	1.906416	2.058568	1.989643	0.000000	0.000000	44241.000000		1
13602.679688	6845.924805	2.874044	3.540132	5707.303711	68924.414062	809.404358	582.083435	168.014420	96.558029	58.014378	169.864670	234.246964	179.331741	0.436089	99998.000000	4.133625	3.835432	0.458493	0.549019	3.756431	4.838373	2.908165	2.764985	2.225347	1.984788	1.763536	2.230103	2.369674	2.253657	0.000000	4.999991	45367.000000		1
7659.362793	1290.942505	2.645848	4.903145	1876.621582	26360.822266	297.966248	190.849503	55.624481	50.039829	17.148672	50.897106	83.168434	41.670563	1.875066	99998.000000	3.884193	3.110907	0.422565	0.690475	3.273377	4.420959	2.474167	2.280691	1.745266	1.699316	1.234231	1.706693	1.919958	1.619829	0.273016	4.999991	45668.000000		1
20520.878906	6823.848145	2.087691	4.079786	5135.307129	67238.921875	816.913208	527.356323	137.392899	78.194366	39.317669	127.691452	156.771118	144.423828	1.241131	0.000000	4.312196	3.834029	0.319666	0.610637	3.710567	4.827621	2.912176	2.722104	2.137964	1.893175	1.594588	2.106162	2.195266	2.159639	0.093817	0.000000	45751.000000		1
106.632599	15.292260	3.330438	0.903535	0.000000	352.859894	0.000000	0.000000	16.609016	6.759555	6.284659	0.000000	0.000000	0.000000	4.695344	3620.154297	2.027890	1.184472	0.522501	0.000000	0.000000	2.547602	0.000000	0.000000	1.220344	0.829918	0.798282	0.000000	0.000000	0.000000	0.671667	3.558727	45766.000000		0
18024.976562	2243.166992	2.152450	2.035268	3780.219727	49332.371094	601.532593	385.439575	87.254387	82.465340	26.060677	107.711914	171.273941	94.880470	2.338334	99998.000000	4.255875	3.350862	0.332933	0.308622	3.577517	4.693132	2.779259	2.585956	1.940787	1.916271	1.415986	2.032264	2.233691	1.977177	0.368907	4.999991	46431.000000		1
7053.093262	3329.081055	3.762161	5.951616	3142.786133	46753.878906	497.296051	320.005737	94.387077	38.537483	30.575270	123.389641	164.677811	119.827919	0.456341	0.000000	3.848380	3.522324	0.575437	0.774635	3.497315	4.669817	2.696615	2.505158	1.974913	1.585883	1.485370	2.091279	2.216635	2.078558	0.000000	0.000000	46650.000000		1
16497.142578	4113.957520	1.597377	3.253344	5759.471191	72736.492188	907.494995	591.192810	117.616882	75.508430	47.227459	133.476547	212.192062	120.228806	0.570252	99998.000000	4.217409	3.614260	0.203407	0.512330	3.760383	4.861753	2.957844	2.771729	2.070470	1.877995	1.674195	2.125405	2.326729	2.080009	0.000000	4.999991	46837.000000		1
7237.217285	3912.690918	1.659051	2.485493	4062.239990	53350.203125	669.973083	414.898560	96.669044	69.714081	29.381863	82.844643	108.202225	57.869442	0.906173	0.000000	3.859572	3.592476	0.219860	0.395413	3.608766	4.727136	2.826057	2.617942	1.985287	1.843320	1.468079	1.918264	2.034236	1.762449	0.000000	0.000000	47034.000000		1
8583.792969	2101.996582	2.140115	2.624262	1460.322998	16326.465820	199.033752	147.822098	42.685112	42.484669	13.460520	41.763073	49.876392	82.416000	1.038505	99998.000000	3.933679	3.322632	0.330437	0.419007	3.164449	4.212892	2.298927	2.169739	1.630276	1.628232	1.129062	1.620792	1.697895	1.916012	0.016409	4.999991	47530.000000		1
16342.791992	6387.360352	2.263464	3.694319	3645.265869	46476.539062	565.557678	371.655273	90.689674	55.248264	38.608410	91.883080	140.236099	128.733765	0.755081	0.000000	4.213326	3.805321	0.354774	0.567534	3.561729	4.667234	2.752477	2.570140	1.957558	1.742319	1.586682	1.963235	2.146860	2.109693	0.000000	0.000000	47845.000000		1
24230.314453	9013.907227	3.913265	4.718120	7138.247559	88917.562500	1123.961060	733.510437	176.019806	74.256432	33.807030	211.418045	269.204224	228.372437	1.381467	0.000000	4.384359	3.954913	0.592539	0.673769	3.853592	4.948987	3.050751	2.865406	2.245562	1.870734	1.529007	2.325142	2.430082	2.358644	0.140341	0.000000	48138.000000		1
14764.219727	4838.361328	3.984190	3.817669	3930.811035	49496.558594	628.065063	402.945984	122.183899	82.505432	30.137379	121.801514	167.826309	117.471947	0.012678	0.000000	4.169210	3.684698	0.600340	0.581798	3.594482	4.694575	2.798005	2.605247	2.087014	1.916483	1.479105	2.085653	2.224860	2.069934	0.000000	0.000000	48491.000000		1
7276.954102	3026.029785	2.090775	3.774496	3040.449219	40020.101562	501.730469	308.700745	104.557243	74.996529	37.202225	91.368095	113.534012	113.432243	0.347817	0.000000	3.861950	3.480873	0.320307	0.576859	3.482938	4.602278	2.700470	2.489538	2.019354	1.875041	1.570569	1.960795	2.055126	2.054737	0.000000	0.000000	48605.000000		1
13896.837891	6377.797852	2.658183	2.491661	2509.895020	35599.386719	375.994110	255.416824	78.752518	45.000999	14.678596	92.105110	114.776756	43.514637	0.960846	99998.000000	4.142916	3.804671	0.424585	0.396489	3.399656	4.551443	2.575181	2.407249	1.896264	1.653222	1.166685	1.964284	2.059854	1.638635	0.000000	4.999991	48720.000000		1
16441.990234	5399.802246	2.093859	4.841470	4557.895508	56982.890625	765.205078	466.878052	95.879608	48.106323	45.167522	135.040009	179.492096	156.256119	0.747279	0.000000	4.215954	3.732378	0.320947	0.684977	3.658764	4.755744	2.883778	2.669204	1.981726	1.682202	1.654826	2.130462	2.254045	2.193837	0.000000	0.000000	49166.000000		1
5823.455566	1941.784058	4.002693	3.811501	1256.592651	15610.289062	168.991974	127.611275	38.981541	38.037918	20.022717	45.290871	50.514725	59.855370	0.820081	99998.000000	3.765181	3.288201	0.602352	0.581096	3.099195	4.193411	2.227866	2.105889	1.590859	1.580217	1.301523	1.656011	1.703418	1.777103	0.000000	4.999991	49578.000000		1
11896.940430	3664.903320	4.055117	3.589472	3265.216797	41441.832031	469.089081	335.862335	95.133339	77.281578	21.885294	91.805984	128.191025	97.939545	1.799552	99998.000000	4.075435	3.564063	0.608003	0.555031	3.513912	4.617439	2.671255	2.526161	1.978333	1.888076	1.340152	1.962871	2.107858	1.990958	0.255164	4.999991	50013.000000		1
19725.212891	8788.439453	3.250261	2.396065	6925.312500	90851.625000	1106.994385	711.659058	180.460388	103.530357	50.644241	225.100601	287.472290	107.462128	1.446572	0.000000	4.295022	3.943912	0.511918	0.379499	3.840439	4.958333	3.044145	2.852272	2.256382	2.015068	1.704530	2.352377	2.458596	2.031255	0.160340	0.000000	50574.000000		1
8128.229492	3342.865234	3.210172	4.866140	3231.804443	42597.082031	496.358582	327.415955	74.984192	58.791481	34.565628	89.675125	111.390808	110.792564	1.828154	0.000000	3.909996	3.524119	0.506528	0.687185	3.509445	4.629380	2.695796	2.515100	1.874970	1.769314	1.538644	1.952672	2.046849	2.044511	0.262013	0.000000	50876.000000		1
14454.809570	2598.389160	3.404448	1.763899	2042.545166	29176.318359	306.295441	205.500351	67.610970	53.237667	19.819189	70.811890	82.406754	89.147804	0.830166	0.000000	4.160012	3.414704	0.532047	0.246474	3.310172	4.465031	2.486140	2.312813	1.830017	1.726219	1.297086	1.850106	1.915963	1.950111	0.000000	0.000000	52079.000000		1
8416.731445	2198.514648	2.109277	4.243225	1106.833984	18567.046875	198.626694	113.608017	60.940845	42.278057	24.703831	37.038788	54.579094	45.876781	1.049300	34369.519531	3.925143	3.342129	0.324134	0.627696	3.044082	4.268743	2.298038	2.055409	1.784909	1.626115	1.392764	1.568657	1.737026	1.661593	0.020900	4.536173	52352.000000		1
5421.780273	1770.053711	3.792999	3.059069	1090.776978	16260.446289	164.008652	111.742355	38.500477	32.699966	8.767069	28.885382	48.130993	45.552990	0.181459	99998.000000	3.734142	3.247987	0.578983	0.485589	3.037736	4.211133	2.214867	2.048218	1.585466	1.514547	0.942854	1.460678	1.682425	1.658517	0.000000	4.999991	52566.000000		1
13232.119141	3136.057373	2.658183	3.626477	4991.604980	65204.269531	810.357178	513.359253	154.871521	82.039787	26.967295	162.247833	195.900665	181.425598	1.399579	0.000000	4.121629	3.496384	0.424585	0.559485	3.698240	4.814276	2.908676	2.710421	2.189971	1.914024	1.430837	2.210179	2.292036	2.258698	0.145998	0.000000	55240.000000		1
7166.460938	2783.395020	2.306637	2.571838	2815.293213	47585.093750	470.427429	288.634857	83.859192	103.453270	37.399582	118.958305	146.480667	98.574791	0.981164	0.000000	3.855305	3.444575	0.362979	0.410244	3.449524	4.677471	2.672493	2.460349	1.923551	2.014744	1.572867	2.075395	2.165780	1.993766	0.000000	0.000000	56322.000000		1
11562.275391	1371.902954	2.491661	2.809286	3092.431885	42914.925781	472.225250	315.299957	100.597725	41.661312	37.593861	91.923172	155.667130	116.580742	0.005100	99998.000000	4.063043	3.137323	0.396489	0.448596	3.490300	4.632608	2.674149	2.498724	2.002588	1.619733	1.575117	1.963425	2.192197	2.066627	0.000000	4.999991	56881.000000		1
19944.283203	11462.485352	3.049818	2.466991	9583.103516	99998.000000	1534.419067	986.429443	270.727600	95.981369	63.743965	292.652985	402.982971	232.211700	1.463228	0.000000	4.299819	4.059279	0.484274	0.392168	3.981506	4.999991	3.185944	2.994066	2.432533	1.982187	1.804439	2.466353	2.605287	2.365884	0.165312	0.000000	57056.000000		1
9043.048828	2271.269287	3.379778	3.163916	2158.432129	27086.228516	323.721649	219.435760	90.566322	60.570797	18.397585	68.847549	104.874870	65.800819	0.818760	0.000000	3.956315	3.356269	0.528888	0.500225	3.334138	4.432748	2.510172	2.341307	1.956967	1.782263	1.264761	1.837888	2.020671	1.818231	0.000000	0.000000	57131.000000		1
22775.757812	10844.713867	3.009729	4.409747	11209.020508	99998.000000	1688.781738	1148.452148	260.896637	118.128777	88.059242	281.699524	396.365265	235.159744	4.133938	99998.000000	4.357473	4.035218	0.478527	0.644414	4.049568	4.999991	3.227574	3.060113	2.416468	2.072356	1.944775	2.449786	2.598096	2.371363	0.616364	4.999991	57190.000000		1
6283.888672	2004.100220	1.751564	2.470075	1458.682495	21023.628906	240.821487	146.249390	40.514160	51.350418	14.684764	53.916088	86.591385	49.256557	0.578937	0.000000	3.798229	3.301919	0.243426	0.392710	3.163961	4.322708	2.381695	2.165094	1.607607	1.710544	1.166867	1.731718	1.937475	1.692464	0.000000	0.000000	57541.000000		1
7291.679199	1327.432373	3.509295	1.699140	2498.756592	30428.390625	373.302002	252.943665	84.994011	62.939106	26.560242	88.774673	98.611801	77.519028	2.046859	0.000000	3.862828	3.123012	0.545220	0.230229	3.397724	4.483279	2.572060	2.403024	1.929388	1.798921	1.424232	1.948289	1.993929	1.889408	0.311088	0.000000	58153.000000		1
19111.738281	7185.352051	3.792999	4.459086	4630.853516	58339.328125	746.095154	473.838043	87.340736	95.238190	29.388031	131.518372	169.473038	175.483231	1.702948	0.000000	4.281300	3.856448	0.578983	0.649246	3.665661	4.765962	2.872794	2.675630	1.941217	1.978811	1.468171	2.118986	2.229101	2.244236	0.231201	0.000000	58955.000000		1
8189.725586	3499.710449	3.219423	2.436154	1948.491211	28703.085938	305.598511	200.159317	61.400322	39.761726	18.687456	66.741356	110.663048	65.248825	1.052433	99998.000000	3.913269	3.544032	0.507778	0.386705	3.289698	4.457929	2.485151	2.301376	1.788171	1.599465	1.271550	1.824395	2.044003	1.814573	0.022195	4.999991	59318.000000		1
5558.056641	2340.699463	3.694319	3.959521	1795.513062	24706.525391	261.044647	180.639252	40.705353	38.491226	18.437674	55.806419	57.147846	57.548733	0.024707	0.000000	3.744923	3.369346	0.567534	0.597643	3.254189	4.392812	2.416715	2.256812	1.609652	1.585362	1.265706	1.746684	1.757000	1.760036	0.000000	0.000000	59522.000000		1
6377.319824	2669.968750	4.829135	1.646716	778.961670	15600.582031	80.272804	77.266159	39.730888	49.204136	12.843772	6.651625	28.080524	28.114447	0.122635	99998.000000	3.804638	3.426506	0.683869	0.216619	2.891516	4.193141	1.904568	1.887989	1.599128	1.692002	1.108693	0.822928	1.448405	1.448930	0.000000	4.999991	61961.000000		1
8419.482422	1776.788574	2.460824	3.583304	1200.110962	15467.077148	183.312851	123.540741	37.236145	54.061024	25.857149	34.944927	48.115574	54.801121	1.273935	99998.000000	3.925285	3.249636	0.391080	0.554284	3.079221	4.189408	2.263193	2.091810	1.570965	1.732884	1.412581	1.543384	1.682286	1.738789	0.105147	4.999991	62178.000000		1
9635.330078	2778.325195	2.075356	1.896499	2178.809326	32795.226562	327.264862	222.204956	66.056770	103.891159	20.577789	70.299995	80.726112	42.475418	1.200587	99998.000000	3.983867	3.443783	0.317093	0.277953	3.338219	4.515810	2.514899	2.346754	1.819917	2.016579	1.313399	1.846955	1.907014	1.628138	0.079394	4.999991	62309.000000		1
12670.524414	4279.338379	0.814107	0.817191	1663.239136	28620.482422	262.947327	170.351898	47.156532	57.080006	23.510424	64.952789	90.051338	59.485321	1.731780	0.000000	4.102795	3.631377	0.000000	0.000000	3.220955	4.456677	2.419869	2.231347	1.673542	1.756484	1.371260	1.812598	1.954490	1.774410	0.238493	0.000000	63437.000000		1
116.170609	16.411657	1.036136	1.446273	95.309113	5794.666016	0.000000	7.468815	2.753779	0.000000	0.000000	0.841861	2.238794	4.008861	5.666661	0.000000	2.065096	1.215152	0.015417	0.160250	1.979134	3.763028	0.000000	0.873252	0.439929	0.000000	0.000000	0.000000	0.350014	0.603021	0.753327	0.000000	63453.000000		0
13239.418945	3925.417480	1.865662	4.181550	3101.738525	40798.410156	486.277832	318.281921	83.705002	29.421951	36.147587	97.662003	108.936157	121.116920	0.832565	0.000000	4.121869	3.593886	0.270833	0.621337	3.491605	4.610643	2.686884	2.502812	1.922751	1.468671	1.558079	1.989726	2.037172	2.083205	0.000000	0.000000	63565.000000		1
11403.930664	1889.018188	3.527797	3.990358	3337.228271	38360.679688	515.113892	341.527161	82.169304	65.384514	16.590515	85.000175	92.209953	63.272152	0.842805	99998.000000	4.057055	3.276236	0.547504	0.601012	3.523386	4.583886	2.711903	2.533425	1.914710	1.815475	1.219860	1.929420	1.964778	1.801213	0.000000	4.999991	64770.000000		1
14553.926758	3814.248779	2.571838	3.037483	4995.604492	63568.339844	814.692932	509.828369	151.368393	55.316105	32.231239	150.437119	169.451447	101.072624	3.129681	99998.000000	4.162980	3.581409	0.410244	0.482514	3.698588	4.803241	2.910994	2.707424	2.180035	1.742852	1.508277	2.177355	2.229045	2.004633	0.495500	4.999991	65391.000000		1
104.927292	12.997959	1.313673	1.103979	139.144455	4826.393555	0.000000	8.844163	14.912961	0.000000	0.000000	6.956914	0.000000	0.000000	1.094526	99998.000000	2.020889	1.113875	0.118487	0.042961	2.143466	3.683623	0.000000	0.946657	1.173564	0.000000	0.000000	0.842417	0.000000	0.000000	0.039226	4.999991	65407.000000		0
7498.459473	3493.592285	3.068320	3.385945	3554.329590	46773.933594	534.584595	363.467957	93.653145	102.898193	35.003517	86.921341	145.305771	141.629959	0.400527	0.000000	3.874972	3.543272	0.486901	0.529680	3.550758	4.670004	2.728016	2.560466	1.971522	2.012408	1.544112	1.939126	2.162283	2.151155	0.000000	0.000000	66516.000000		1
9658.516602	2205.255615	2.978892	3.080655	727.654419	14271.068359	99.731194	73.895630	46.527451	33.677509	10.213343	29.156750	47.162701	64.777016	1.866467	0.000000	3.984910	3.343459	0.474055	0.488643	2.861925	4.154457	1.998831	1.868619	1.667709	1.527340	1.009168	1.464739	1.673599	1.811421	0.271020	0.000000	66891.000000		1
10363.061523	4443.809570	2.516331	3.108409	3184.558594	41899.437500	510.087402	325.562622	99.771286	64.416222	31.309200	77.596115	102.916695	47.205872	2.476448	0.000000	4.015488	3.647755	0.400768	0.492538	3.503049	4.622208	2.707645	2.512635	1.999006	1.808995	1.495672	1.889840	2.012486	1.673996	0.393829	0.000000	67092.000000		1
7814.551758	3327.680908	5.285528	6.004039	2455.405273	31724.404297	358.096069	248.891632	77.219902	44.828312	21.077354	77.367920	97.276543	39.305336	0.682765	0.000000	3.892904	3.522142	0.723088	0.778444	3.390123	4.501393	2.554000	2.396010	1.887729	1.651552	1.323816	1.888561	1.988008	1.594452	0.000000	0.000000	68633.000000		1
9441.998047	2052.906494	4.058200	5.251607	1723.442993	25719.806641	265.253967	176.874008	64.653664	79.615967	15.915175	58.048298	88.090080	63.306072	0.093989	99998.000000	3.975064	3.312369	0.608333	0.720292	3.236397	4.410268	2.423662	2.247664	1.810593	1.901000	1.201811	1.763790	1.944927	1.801445	0.000000	4.999991	69109.000000		1
10922.293945	2810.642822	2.285050	3.503127	2357.484375	31340.054688	353.162109	241.043518	67.527710	57.931118	16.235884	70.062546	82.634949	96.348335	1.268394	11330.199219	4.038314	3.448806	0.358896	0.544456	3.372449	4.496100	2.547974	2.382096	1.829482	1.762912	1.210476	1.845486	1.917164	1.983844	0.103254	4.054237	70212.000000		1
25642.787109	6851.154785	2.399149	3.129995	8228.895508	99998.000000	1257.453125	844.534302	203.224548	103.385422	57.749176	246.316711	321.035706	176.374435	1.340066	0.000000	4.408965	3.835764	0.380057	0.495544	3.915342	4.999991	3.099492	2.926617	2.307976	2.014459	1.761546	2.391494	2.506553	2.246436	0.127126	0.000000	70299.000000		1
6254.858398	2446.070801	4.258643	2.901798	1886.094849	27999.078125	287.274933	196.468079	62.183594	74.281097	20.257080	59.038177	93.400276	39.200485	0.840538	0.000000	3.796217	3.388469	0.629271	0.462667	3.275563	4.447144	2.458298	2.293292	1.793676	1.870878	1.306577	1.771133	1.970348	1.593291	0.000000	0.000000	71250.000000		1
10896.137695	5443.952148	3.200921	3.805334	4074.747559	49695.156250	622.440308	417.892853	118.902802	35.370483	23.124956	121.884773	161.560150	112.291260	0.530850	99998.000000	4.037272	3.735914	0.505275	0.580393	3.610101	4.696314	2.794098	2.621065	2.075192	1.548641	1.364081	2.085949	2.208334	2.050346	0.000000	4.999991	71673.000000		1
7724.817871	2008.173828	1.745396	1.924253	2210.760010	25323.667969	341.718353	225.230118	59.695015	53.490532	20.161484	69.587646	95.558899	45.645500	0.088262	0.000000	3.887888	3.302801	0.241894	0.284262	3.344542	4.403527	2.533668	2.352627	1.775938	1.728277	1.304523	1.842532	1.980271	1.659398	0.000000	0.000000	72030.000000		1
11882.055664	3664.822998	3.601807	2.837040	3313.798096	43534.156250	523.137756	339.556641	123.472900	45.374130	24.935112	92.040352	123.152191	62.550556	0.874967	99998.000000	4.074892	3.564053	0.556520	0.452865	3.520326	4.638830	2.718616	2.530912	2.091572	1.656808	1.396811	1.963978	2.090442	1.796231	0.000000	4.999991	73193.000000		1
27446.101562	7161.323242	3.274930	3.237926	6386.527832	83686.015625	922.562134	654.831909	189.545090	152.194839	76.313286	209.657227	274.236877	155.235413	0.500244	0.000000	4.438481	3.854993	0.515202	0.510267	3.805265	4.922653	2.964996	2.816130	2.277713	2.182400	1.882600	2.321510	2.438126	2.190991	0.000000	0.000000	74425.000000		1
8869.177734	3564.709473	4.335737	3.934851	3252.326660	40833.222656	498.190338	332.494873	68.582352	77.623871	35.265636	99.148369	130.587082	85.592255	1.120257	0.000000	3.947883	3.552024	0.637063	0.594928	3.512194	4.611014	2.697395	2.521785	1.836212	1.889995	1.547352	1.996286	2.115900	1.932434	0.049318	0.000000	74927.000000		1
14265.298828	4625.679199	5.193016	4.381993	6283.820801	73977.304688	994.437927	645.414185	151.679855	61.970814	48.877258	151.633606	190.852585	124.644722	2.017462	99998.000000	4.154281	3.665175	0.715420	0.641672	3.798224	4.869099	2.997578	2.809839	2.180928	1.792187	1.689107	2.180795	2.280698	2.095674	0.304805	4.999991	76052.000000		1
6857.340820	2787.101562	3.595639	4.015028	2600.347168	37500.039062	390.123779	267.912140	79.088646	39.441017	20.324923	95.068581	142.801773	72.989014	1.215422	99998.000000	3.836156	3.445153	0.555776	0.603689	3.415031	4.574032	2.591202	2.427992	1.898114	1.595948	1.308029	1.978037	2.154734	1.863258	0.084727	4.999991	76554.000000		1
9271.402344	3691.377197	3.792999	3.555551	1446.489380	29179.496094	220.986893	146.822968	78.977631	26.369051	19.745180	65.813156	81.191757	76.374954	0.865058	0.000000	3.967145	3.567189	0.578983	0.550907	3.160315	4.465078	2.344367	2.166794	1.897504	1.421095	1.295461	1.818313	1.909512	1.882951	0.000000	0.000000	76891.000000		1
9308.663086	3271.689453	1.181072	3.003561	3337.478027	42780.960938	549.636353	342.958008	82.863144	43.200096	25.770805	72.970512	113.191711	66.747528	0.874629	0.000000	3.968887	3.514772	0.072276	0.477637	3.523418	4.631250	2.740075	2.535241	1.918361	1.635485	1.411128	1.863147	2.053815	1.824435	0.000000	0.000000	78159.000000		1
17046.441406	4760.712891	2.201789	2.975808	5912.230469	73056.906250	912.194580	608.483337	128.135513	101.482758	40.455570	143.625137	196.875137	172.590683	2.686396	99998.000000	4.231634	3.677672	0.342776	0.473605	3.771751	4.863661	2.960088	2.784249	2.107670	2.006392	1.606978	2.157230	2.294191	2.237017	0.429170	4.999991	79938.000000		1
9733.738281	4882.014648	3.108409	2.337474	4515.237793	58224.578125	695.543457	463.239227	99.404320	57.083088	34.624218	126.605980	193.032791	71.259033	2.248996	0.000000	3.988280	3.688599	0.492538	0.368747	3.654681	4.765106	2.842324	2.665805	1.997405	1.756508	1.539380	2.102454	2.285631	1.852840	0.351989	0.000000	80530.000000		1
13847.519531	2472.612549	4.267894	3.025148	3191.919434	43239.640625	436.971954	329.463562	136.140900	82.742882	34.349766	123.984802	165.279144	122.103722	0.008852	99998.000000	4.141372	3.393156	0.630214	0.480747	3.504052	4.635882	2.640454	2.517807	2.133989	1.917731	1.535924	2.093369	2.218218	2.086729	0.000000	4.999991	81784.000000		1
11940.584961	4776.165527	3.096074	2.830872	7201.868164	86637.171875	1160.555786	737.796814	168.908707	92.228462	42.719032	186.880737	291.317719	125.480415	3.074743	99998.000000	4.077025	3.679079	0.490811	0.451920	3.857445	4.937704	3.064666	2.867937	2.227652	1.964865	1.630621	2.271564	2.464367	2.098576	0.487809	4.999991	82105.000000		1
9955.413086	3615.470947	2.004430	2.775365	2365.156738	28246.902344	324.970551	240.303421	69.464302	49.956566	20.827572	76.282448	107.736580	76.723419	1.119981	0.000000	3.998059	3.558165	0.301991	0.443320	3.373860	4.450971	2.511844	2.380760	1.841762	1.698593	1.318639	1.882425	2.032363	1.884928	0.049210	0.000000	83873.000000		1
10367.569336	5138.205566	3.046734	5.661744	7502.471191	97000.523438	1167.155029	768.677368	196.551346	137.695099	56.053120	194.349548	272.463745	194.873779	0.097645	0.000000	4.015677	3.710811	0.483835	0.752950	3.875204	4.986774	3.067129	2.885744	2.293476	2.138918	1.748600	2.288584	2.435309	2.289753	0.000000	0.000000	85037.000000		1
20963.267578	10592.032227	2.201789	3.268763	8301.406250	99998.000000	1292.706421	851.685486	227.031021	112.966599	81.737579	282.748016	340.746979	211.310120	3.514416	0.000000	4.321459	4.024979	0.342776	0.514383	3.919152	4.999991	3.111500	2.930279	2.356085	2.052950	1.912422	2.451400	2.532432	2.324920	0.545853	0.000000	85292.000000		1
7233.041992	2263.772705	4.687283	4.381993	2450.733643	34780.328125	382.032074	248.277969	86.893593	83.686501	29.286266	68.289398	106.299561	83.359627	0.361297	0.000000	3.859321	3.354833	0.670921	0.641672	3.389296	4.541334	2.582100	2.394938	1.938988	1.922655	1.466664	1.834353	2.026531	1.920956	0.000000	0.000000	85517.000000		1
7521.861816	1617.340820	1.544953	2.796951	1073.563599	21720.146484	135.582748	110.761726	44.245483	54.039436	26.834694	43.067497	36.314106	53.428856	1.117031	99998.000000	3.876325	3.208802	0.188915	0.446685	3.030828	4.336863	2.132205	2.044390	1.645869	1.732711	1.428697	1.634150	1.560075	1.727776	0.048065	4.999991	86555.000000		1
5701.129883	2054.679688	2.392981	3.003561	2065.238525	23116.738281	323.154236	209.404358	60.768154	94.368576	14.216036	64.262032	78.246788	86.218254	0.721583	0.000000	3.755961	3.312744	0.378939	0.477637	3.314970	4.363926	2.509410	2.320986	1.783676	1.974827	1.152779	1.807954	1.893466	1.935599	0.000000	0.000000	86939.000000		1
17255.093750	6143.572266	3.355108	3.009729	6536.440918	88511.601562	995.452454	671.101746	199.514816	91.830658	65.532532	231.187897	350.664276	176.599548	0.070989	0.000000	4.236917	3.788421	0.525706	0.478527	3.815341	4.947000	2.998020	2.826788	2.299975	1.962988	1.816457	2.363965	2.544892	2.246989	0.000000	0.000000	88178.000000		1
10481.846680	2773.921631	3.398280	3.071404	2125.550293	29189.199219	357.917236	217.082870	48.201920	30.899063	32.869572	71.900452	119.732323	53.764984	0.458041	99998.000000	4.020438	3.443094	0.531259	0.487337	3.327471	4.465222	2.553783	2.336626	1.683064	1.489945	1.516794	1.856732	2.078211	1.730500	0.000000	4.999991	88486.000000		1
7322.263672	4530.943359	4.434416	3.681984	2947.659424	35781.210938	436.423035	302.631958	88.231934	35.737450	25.706047	86.307678	140.097336	137.275711	0.157709	0.000000	3.864645	3.656189	0.646836	0.566082	3.469477	4.553655	2.639908	2.480915	1.945626	1.553124	1.410035	1.936049	2.146430	2.137594	0.000000	0.000000	88925.000000		1
6962.490234	2569.741211	2.331306	3.762161	2759.329346	30759.843750	437.671967	281.779724	64.342209	45.892200	21.089689	71.049339	99.018852	69.911438	0.005083	0.000000	3.842765	3.409889	0.367599	0.575437	3.440804	4.487984	2.641149	2.449910	1.808496	1.661739	1.324070	1.851560	1.995718	1.844548	0.000000	0.000000	89927.000000		1
13132.952148	7277.919434	3.552467	4.761292	4626.471680	60844.886719	745.012756	473.156525	102.324615	53.524452	27.115314	110.453354	160.064545	107.314110	1.029662	0.000000	4.118362	3.862007	0.550530	0.677725	3.665250	4.784224	2.872164	2.675005	2.009980	1.728552	1.433215	2.043179	2.204295	2.030657	0.012695	0.000000	90925.000000		1
8193.207031	2542.465576	2.112361	2.503996	1457.381104	27362.033203	212.793396	149.129608	43.493050	56.947403	12.347290	52.617836	76.948532	98.525452	2.626438	99998.000000	3.913454	3.405255	0.324768	0.398634	3.163573	4.437149	2.327958	2.173564	1.638420	1.755474	1.091572	1.721133	1.886200	1.993548	0.419367	4.999991	91692.000000		1
6272.910645	2767.501221	2.685936	3.675817	2233.854248	32015.998047	376.542999	228.468033	65.979675	58.032879	34.994267	77.852066	106.500000	63.808723	2.184524	0.000000	3.797469	3.442088	0.429096	0.565354	3.349055	4.505367	2.575814	2.358825	1.819410	1.763674	1.543997	1.891270	2.027350	1.804880	0.339357	0.000000	91775.000000		1
11446.437500	3368.626953	2.645848	3.589472	2295.800293	36251.839844	356.856415	235.424957	95.784012	57.949619	42.900974	85.968468	119.633644	85.154366	0.882459	99998.000000	4.058671	3.527453	0.422565	0.555031	3.360934	4.559330	2.552494	2.371852	1.981293	1.763051	1.632467	1.934339	2.077853	1.930207	0.000000	4.999991	92660.000000		1
6128.952148	2975.277588	2.053770	3.012813	2349.664062	35936.671875	412.878693	239.766861	87.044693	58.026711	25.801641	93.495872	140.612320	107.385033	2.858861	0.000000	3.787386	3.473527	0.312552	0.478972	3.371006	4.555538	2.615823	2.379789	1.939742	1.763628	1.411647	1.970792	2.148023	2.030944	0.456193	0.000000	93877.000000		1
13987.888672	2951.020752	2.670518	2.417651	1961.482910	26310.689453	306.489716	199.332870	61.668606	59.799862	12.026581	56.117878	58.711304	60.040394	0.295014	0.000000	4.145752	3.469972	0.426595	0.383394	3.292584	4.420132	2.486416	2.299579	1.790064	1.776700	1.080142	1.749101	1.768722	1.778444	0.000000	0.000000	95290.000000		1
19548.232422	5617.837891	2.602675	6.222985	6432.422852	80751.078125	1071.420410	654.082581	136.828568	79.887337	36.397369	178.178421	223.645065	182.409317	0.425563	0.000000	4.291108	3.749569	0.415420	0.793999	3.808375	4.907148	3.029960	2.815633	2.136177	1.902478	1.561070	2.250855	2.349559	2.261047	0.000000	0.000000	95316.000000		1
6640.859375	2530.528320	3.879343	4.224722	844.784058	14101.789062	112.824753	83.578575	25.015289	59.010426	16.328396	29.677902	32.752388	42.916393	0.964028	99998.000000	3.822224	3.403211	0.588758	0.625798	2.926746	4.149274	2.052404	1.922095	1.398206	1.770929	1.212944	1.472433	1.515243	1.632623	0.000000	4.999991	96377.000000		1
5991.198730	1478.415283	3.305768	4.135293	717.363953	13942.467773	97.353630	73.146286	39.104893	57.425385	11.024366	33.930378	37.791218	52.534573	0.198645	99998.000000	3.777514	3.169796	0.519272	0.616506	2.855740	4.144340	1.988352	1.864192	1.592231	1.759104	1.042354	1.530589	1.577391	1.720445	0.000000	4.999991	96441.000000		1
8231.695312	1246.832642	3.074487	4.341904	1887.087769	23386.886719	316.971344	191.327484	86.486534	75.212387	13.503692	59.617920	96.175644	96.046127	1.046245	99998.000000	3.915489	3.095808	0.487773	0.637680	3.275792	4.368972	2.501020	2.281777	1.936949	1.876289	1.130453	1.775377	1.983065	1.982480	0.019633	4.999991	97175.000000		1
22882.707031	10458.666016	1.763899	2.544085	6039.983398	72919.468750	936.676392	616.047729	117.536705	87.390076	31.821100	181.622955	218.954697	127.768547	2.740637	99998.000000	4.359508	4.019476	0.246474	0.405532	3.781036	4.862844	2.971590	2.789614	2.070174	1.941462	1.502715	2.259171	2.340354	2.106424	0.437852	4.999991	97508.000000		1
10083.184570	3034.590088	2.346725	1.511032	1981.012329	30535.896484	317.279724	201.392807	46.009380	36.859928	19.001999	72.396935	97.177856	45.084259	0.194699	0.000000	4.003598	3.482100	0.370462	0.179274	3.296887	4.484811	2.501442	2.304044	1.662846	1.566554	1.278799	1.859720	1.987567	1.654025	0.000000	0.000000	97975.000000		1
7494.672363	2355.128418	1.615879	2.978892	1411.852783	17733.208984	181.641464	144.880219	51.745136	64.117096	27.155403	48.753910	73.244965	49.971985	1.071825	0.000000	3.874753	3.372015	0.208409	0.474055	3.149789	4.248787	2.259215	2.161009	1.713870	1.806974	1.433856	1.688010	1.864778	1.698727	0.030124	0.000000	98010.000000		1
6306.708496	4277.682129	1.927337	3.441453	2749.569336	39204.808594	442.901978	280.755920	32.718468	50.363621	25.391504	86.523544	152.669739	72.800903	1.086995	0.000000	3.799803	3.631208	0.284958	0.536742	3.439265	4.593339	2.646308	2.448329	1.514793	1.702117	1.404688	1.937134	2.183753	1.862137	0.036228	0.000000	98276.000000		1
10490.552734	3011.409668	1.532618	2.867877	2357.123535	29853.511719	381.242615	242.264679	67.049728	12.165349	12.230108	64.036919	99.962479	83.979454	2.143054	0.000000	4.020798	3.478770	0.185434	0.457561	3.372382	4.474996	2.581202	2.384290	1.826397	1.085125	1.087430	1.806430	1.999837	1.924173	0.331033	0.000000	99037.000000		1
15334.436523	3560.820801	1.958174	2.658183	3333.410645	41455.781250	515.875549	338.847382	69.806595	68.483673	30.606108	98.423691	118.868881	119.427032	1.663399	99998.000000	4.185668	3.551550	0.291851	0.424585	3.522889	4.617585	2.712545	2.530004	1.843897	1.835587	1.485808	1.993100	2.075068	2.077103	0.220996	4.999991	100274.000000		1
11282.708984	4169.763672	3.854673	3.318103	4714.043457	54876.585938	732.283081	482.870331	85.468903	51.948662	37.399582	137.781448	180.250702	139.465164	0.456756	0.000000	4.052413	3.620111	0.585988	0.520890	3.673393	4.739387	2.864679	2.683830	1.931808	1.715574	1.572867	2.139191	2.255877	2.144466	0.000000	0.000000	101415.000000		1
4815.880859	3019.430420	2.713690	4.292564	1005.856995	18142.408203	155.793564	101.763382	46.909832	38.457306	23.285311	35.410572	54.474243	55.279102	0.312739	0.000000	3.682676	3.479925	0.433560	0.632717	3.002536	4.258695	2.192549	2.007591	1.671264	1.584979	1.367082	1.549133	1.736191	1.742561	0.000000	0.000000	102030.000000		1
8192.365234	2103.189941	1.696056	2.960389	1753.420044	24956.183594	266.009460	176.118484	39.881992	30.991575	18.730629	53.694057	59.784443	71.746269	1.682587	99998.000000	3.913409	3.322879	0.229440	0.471349	3.243886	4.397178	2.424897	2.245805	1.600777	1.491244	1.272552	1.729926	1.776588	1.855799	0.225977	4.999991	102114.000000		1
6262.564453	1934.922729	3.700486	3.953353	1203.450684	14286.493164	175.936554	123.950882	29.813587	54.437241	19.452225	22.258427	37.229977	23.285311	1.531690	0.000000	3.796752	3.286664	0.568259	0.596966	3.080428	4.154926	2.245356	2.093250	1.474414	1.735896	1.288969	1.347494	1.570893	1.367082	0.185171	0.000000	102347.000000		1
12456.210938	3461.262451	2.137031	4.366574	2645.024414	38894.468750	373.770721	268.976044	98.781403	62.926773	39.647629	80.599678	113.654274	47.998394	2.279287	0.000000	4.095386	3.539235	0.329811	0.640141	3.422430	4.589888	2.572605	2.429713	1.994675	1.798836	1.598217	1.906333	2.055586	1.681227	0.357799	0.000000	102505.000000		1
19081.281250	4664.315430	2.645848	3.922516	6108.127930	77882.414062	949.350586	627.728943	179.146713	56.762379	46.481194	174.625961	252.952927	149.638428	1.841327	0.000000	4.280608	3.668788	0.422565	0.593565	3.785908	4.891439	2.977427	2.797772	2.253209	1.754061	1.667277	2.242109	2.403040	2.175043	0.265131	0.000000	102791.000000		1
12889.272461	2003.690063	2.618094	4.064368	2441.130859	29874.490234	377.332428	250.106628	40.464821	74.956436	26.917955	67.641808	76.695663	81.398369	2.622674	0.000000	4.110229	3.301831	0.417985	0.608993	3.387591	4.475300	2.576724	2.398125	1.607078	1.874809	1.430042	1.830215	1.884771	1.910616	0.418744	0.000000	103073.000000		1
21937.503906	6569.745117	4.730455	4.431333	6799.841309	89347.570312	1085.778198	694.590576	183.346771	167.499435	54.036354	210.619354	269.278229	189.091782	0.817868	99998.000000	4.341187	3.817549	0.674903	0.646534	3.832499	4.951083	3.035741	2.841729	2.263273	2.224013	1.732686	2.323498	2.430201	2.276673	0.000000	4.999991	103494.000000		1
9505.581055	3714.569824	3.910181	3.635728	3917.032715	50789.625000	603.604858	401.194397	110.854240	60.299427	25.206480	118.822624	135.345291	82.363579	0.824176	0.000000	3.977979	3.569909	0.592197	0.560591	3.592957	4.705775	2.780753	2.603355	2.044752	1.780313	1.401512	2.074899	2.131443	1.915735	0.000000	0.000000	103606.000000		1
23305.062500	6136.615234	2.830872	2.602675	5614.890137	72744.742188	852.937439	575.320801	115.979416	84.710304	50.653492	153.678116	208.892456	139.508347	0.453765	0.000000	4.367450	3.787929	0.451920	0.415420	3.749341	4.861802	2.930917	2.759910	2.064381	1.927936	1.704609	2.186612	2.319923	2.144600	0.000000	0.000000	104843.000000		1
105.291176	19.942539	2.004430	2.479326	78.360886	1462.666626	0.000000	4.610189	2.833956	0.000000	12.788264	0.000000	13.062717	11.949488	1.640140	0.000000	2.022392	1.299780	0.301991	0.394334	1.894099	3.165145	0.000000	0.663719	0.452393	0.000000	1.106812	0.000000	1.116034	1.077349	0.214881	0.000000	104859.000000		0
17163.263672	7025.614258	4.283313	4.604022	9841.610352	99998.000000	1572.484741	1008.675537	278.998169	118.393982	70.987663	294.052979	358.018982	249.687241	2.712868	0.000000	4.234600	3.846684	0.631780	0.663137	3.993066	4.999991	3.196586	3.003752	2.445601	2.073330	1.851183	2.468426	2.553906	2.397396	0.433429	0.000000	105136.000000		1
20409.027344	6775.084961	3.521630	4.884642	5802.807129	73554.765625	876.700745	594.887146	137.260300	99.154533	49.228806	180.441895	227.237625	188.712479	1.437081	0.000000	4.309822	3.830915	0.546744	0.688833	3.763638	4.866611	2.942851	2.774435	2.137545	1.996313	1.692219	2.256337	2.356480	2.275801	0.157481	0.000000	105232.000000		1
16101.868164	3765.920410	4.101373	5.717252	3978.140137	52328.753906	635.466064	404.962738	109.130432	56.099377	28.105194	126.575142	130.546997	111.307549	0.878630	99998.000000	4.206876	3.575871	0.612929	0.757187	3.599680	4.718740	2.803092	2.607415	2.037946	1.748958	1.448787	2.102348	2.115767	2.046525	0.000000	4.999991	106855.000000		1
139.622437	8.591296	0.086345	0.000000	113.478500	3513.328125	4.909312	5.760424	7.234451	6.626955	12.738925	0.000000	4.153796	0.000000	3.632833	0.000000	2.144955	0.934059	0.000000	0.000000	2.054914	3.545719	0.691021	0.760454	0.859406	0.821314	1.105133	0.000000	0.618445	0.000000	0.560246	0.000000	106874.000000		0
5864.142578	1681.994507	1.026885	3.996526	1067.812378	18251.031250	172.417999	109.031754	38.303120	41.470119	23.988403	47.504997	67.799080	46.897499	0.714164	99998.000000	3.768204	3.225825	0.011522	0.601683	3.028495	4.261287	2.236583	2.037553	1.583234	1.617735	1.380001	1.676739	1.831224	1.671150	0.000000	4.999991	107029.000000		1
9015.600586	2016.422852	4.656446	3.691235	1880.590332	23689.339844	297.068878	195.376434	71.440979	30.729456	27.278753	53.280838	64.018417	86.622223	0.648146	99998.000000	3.954995	3.304582	0.668055	0.567172	3.274294	4.374553	2.472857	2.290872	1.853947	1.487555	1.435825	1.726571	1.806305	1.937629	0.000000	4.999991	109618.000000		1
21100.556641	5696.081543	3.265679	3.641896	3594.729736	52593.941406	531.059875	369.256134	104.504822	108.236145	45.676338	129.677383	165.050949	84.229240	0.620285	99998.000000	4.324294	3.755576	0.513974	0.561327	3.555666	4.720936	2.725143	2.567328	2.019136	2.034372	1.659691	2.112864	2.217618	1.925463	0.000000	4.999991	110250.000000		1
15824.622070	4199.013184	1.430855	3.336605	2901.779541	41343.656250	436.842438	295.403656	101.455002	74.342773	31.176600	89.786140	117.555206	64.789352	0.619406	99998.000000	4.199333	3.623147	0.155596	0.523305	3.462664	4.616409	2.640325	2.470416	2.006274	1.871239	1.493829	1.953209	2.070242	1.811504	0.000000	4.999991	110423.000000		1
9311.750000	2554.859131	2.059937	2.975808	1776.813232	27046.806641	274.357147	184.074539	54.446491	86.387856	18.995831	49.469337	70.565193	25.940411	0.509073	99998.000000	3.969031	3.407367	0.313854	0.473605	3.249642	4.432116	2.438316	2.264994	1.735970	1.936453	1.278658	1.694336	1.848590	1.413977	0.000000	4.999991	110787.000000		1
17148.855469	3508.320312	1.837908	2.121612	3065.812988	39608.859375	478.167603	312.953217	47.554337	44.893070	38.340122	74.188583	108.038788	111.767029	0.970190	0.000000	4.234235	3.545099	0.264324	0.326666	3.486546	4.597792	2.679580	2.495479	1.677190	1.652179	1.583653	1.870337	2.033580	2.048314	0.000000	0.000000	112865.000000		1
103.579704	9.414655	0.000000	0.030837	199.055344	2000.772827	0.000000	14.684764	0.000000	12.923949	7.903623	0.000000	2.044519	0.000000	4.729688	0.000000	2.015275	0.973804	0.000000	0.000000	2.298974	3.301198	0.000000	1.166867	0.000000	1.111395	0.897826	0.000000	0.310591	0.000000	0.674832	0.000000	112877.000000		0
9376.311523	2868.765137	3.089906	4.668780	4073.989014	54861.722656	658.048279	416.335571	115.597031	85.564499	33.745354	120.663612	172.547516	123.830612	1.817970	99998.000000	3.972032	3.457695	0.489945	0.669203	3.610020	4.739269	2.818258	2.619443	2.062947	1.932294	1.528214	2.081576	2.236909	2.092828	0.259587	4.999991	113176.000000		1
18526.294922	6202.416504	3.512378	4.064368	6948.070312	88837.687500	1128.562012	713.352051	153.304993	63.309158	63.512684	224.838470	290.623871	163.795868	0.484334	99998.000000	4.267788	3.792561	0.545601	0.608993	3.841864	4.948597	3.052526	2.853304	2.185556	1.801467	1.802860	2.351871	2.463331	2.214303	0.000000	4.999991	114295.000000		1
6757.356445	3886.343506	1.430855	2.405316	1975.480103	29371.236328	277.323700	200.547867	65.998177	66.247963	26.510902	71.971382	101.146629	74.777580	1.877560	0.000000	3.829777	3.589541	0.155596	0.381172	3.295673	4.467922	2.442987	2.302218	1.819532	1.821172	1.423424	1.857160	2.004951	1.873771	0.273594	0.000000	114809.000000		1
15844.903320	2691.218994	3.725156	3.657314	3174.887939	40289.976562	508.437592	326.944153	102.019333	103.092468	24.222769	76.782013	109.090340	62.587563	0.038662	99998.000000	4.199890	3.429949	0.571145	0.563162	3.501728	4.605197	2.706238	2.514474	2.008682	2.013227	1.384224	1.885260	2.037786	1.796488	0.000000	4.999991	114995.000000		1
7075.163574	1302.466431	2.402232	3.392113	973.320435	18283.292969	157.329269	100.246178	45.818192	18.231064	8.332262	33.492485	60.049644	37.390331	1.186520	99998.000000	3.849736	3.114767	0.380615	0.530470	2.988256	4.262054	2.196810	2.001068	1.661038	1.260812	0.920763	1.524947	1.778510	1.572759	0.074275	4.999991	115338.000000		1
11086.509766	5905.847168	2.152450	3.361275	4425.387207	62976.636719	726.901978	452.686676	139.551514	52.784355	28.780533	126.223595	150.430939	89.342079	2.066877	99998.000000	4.044795	3.771282	0.332933	0.526504	3.645951	4.799180	2.861476	2.655798	2.144735	1.722505	1.459099	2.101140	2.177337	1.951056	0.315315	4.999991	115488.000000		1
12392.556641	3588.204590	2.550252	3.947186	2684.240479	40586.117188	400.571503	275.075653	87.288307	46.986927	45.519066	99.173035	117.401016	129.893250	0.680711	0.000000	4.093161	3.554877	0.406583	0.596288	3.428821	4.608377	2.602680	2.439452	1.940956	1.671977	1.658193	1.996394	2.069672	2.113587	0.000000	0.000000	115555.000000		1
9501.785156	2957.502930	3.348940	3.885511	1745.704468	26911.640625	242.973938	179.948486	36.147587	51.621788	17.870266	51.994919	83.538483	41.001389	1.148701	0.000000	3.977805	3.470925	0.524907	0.589448	3.241971	4.429940	2.385560	2.255148	1.558079	1.712833	1.252131	1.715961	1.921887	1.612799	0.060207	0.000000	116344.000000		1
14807.160156	4289.055176	2.719858	4.792130	4176.985840	55147.597656	701.865112	426.203522	118.067108	67.555466	22.424948	128.900284	158.229721	79.137985	0.710254	0.000000	4.170472	3.632362	0.434546	0.680529	3.620863	4.741527	2.846254	2.629617	2.072129	1.829661	1.350731	2.110254	2.199288	1.898385	0.000000	0.000000	116416.000000		1
6332.389648	1146.376831	2.621178	2.837040	1984.086792	32136.277344	326.697449	203.637772	54.742531	51.754387	13.497524	69.911438	98.155403	114.135338	0.170302	99998.000000	3.801568	3.059327	0.418496	0.452865	3.297561	4.506996	2.514146	2.308858	1.738325	1.713947	1.130254	1.844548	1.991914	2.057420	0.000000	4.999991	116491.000000		1
9550.091797	1183.267578	3.055985	4.218554	1629.345825	24381.982422	228.668472	165.242142	41.698315	37.421169	23.717035	56.793217	84.642464	58.924080	0.601830	99998.000000	3.980008	3.073083	0.485151	0.625164	3.212013	4.387069	2.359206	2.218121	1.620118	1.573117	1.375060	1.754296	1.927588	1.770293	0.000000	4.999991	118167.000000		1
8273.686523	1895.580322	2.084607	3.160832	2412.091309	31362.945312	375.577789	245.471771	52.442062	49.666695	19.600243	73.417656	95.287529	107.233932	0.958047	99998.000000	3.917699	3.277742	0.319024	0.499801	3.382394	4.496417	2.574700	2.390002	1.719680	1.696065	1.292261	1.865800	1.979036	2.030332	0.000000	4.999991	118665.000000		1
9337.887695	3201.395752	2.180203	2.661267	3027.673340	35727.566406	453.109161	310.113098	79.514206	14.657010	28.379648	78.299210	89.940323	66.836952	2.963359	0.000000	3.970249	3.505339	0.338497	0.425088	3.481109	4.553003	2.656203	2.491520	1.900445	1.166045	1.453007	1.893757	1.953954	1.825017	0.471784	0.000000	119334.000000		1
10285.005859	4091.051270	1.523367	2.975808	2974.364746	41977.847656	472.811157	304.842987	76.408882	21.092773	23.898975	99.638680	137.568665	89.086128	0.899599	0.000000	4.012205	3.611835	0.182805	0.473605	3.473394	4.623020	2.674688	2.484076	1.883144	1.324134	1.378379	1.998428	2.138520	1.949810	0.000000	0.000000	121847.000000		1
11176.600586	2135.834473	3.237926	3.672733	2611.242188	35298.023438	417.667755	269.491028	77.004044	38.287701	26.813108	82.341995	95.284447	53.521370	0.507472	0.000000	4.048310	3.329568	0.510267	0.564989	3.416847	4.547750	2.620831	2.430544	1.886513	1.583059	1.428347	1.915621	1.979022	1.728527	0.000000	0.000000	122504.000000		1
9466.362305	4514.874023	3.318103	2.627345	3853.254883	53230.734375	571.663513	395.841034	90.973373	74.176254	38.065670	146.190796	203.095032	115.288658	1.734563	0.000000	3.976183	3.654646	0.520890	0.419517	3.585828	4.726162	2.757140	2.597521	1.958914	1.870265	1.580534	2.164920	2.307699	2.061787	0.239190	0.000000	123321.000000		1
10600.558594	4546.155762	2.519415	3.459955	3078.518066	39445.429688	469.693512	315.318451	111.600502	57.801598	25.462431	102.956787	135.980545	79.477196	1.217066	0.000000	4.025329	3.657644	0.401300	0.539070	3.488342	4.595997	2.671815	2.498749	2.047666	1.761940	1.405900	2.012655	2.133477	1.900243	0.085314	0.000000	124067.000000		1
14041.255859	7577.726562	2.146282	3.558635	4706.796875	62263.332031	742.767822	482.790131	99.694191	80.726112	35.657272	130.849197	155.139816	116.155190	2.029990	0.000000	4.147406	3.879539	0.331687	0.551283	3.672725	4.794232	2.870853	2.683758	1.998670	1.907014	1.552148	2.116771	2.190723	2.065039	0.307494	0.000000	124921.000000		1
7817.860352	1905.886230	2.787700	2.146282	1545.687012	27957.853516	248.814545	159.256607	46.539783	39.404015	27.685806	49.626606	67.885422	57.246525	1.548722	0.000000	3.893088	3.280097	0.445246	0.331687	3.189121	4.446504	2.395876	2.202097	1.667824	1.595541	1.442257	1.695715	1.831776	1.757749	0.189974	0.000000	126096.000000		1
9577.771484	2798.847656	2.929552	3.666565	2431.682129	29933.937500	404.845551	250.455093	65.541786	52.392723	21.222290	68.915390	84.075050	72.403099	1.948521	99998.000000	3.981264	3.446979	0.466801	0.564259	3.385907	4.476164	2.607289	2.398730	1.816518	1.719271	1.326792	1.838316	1.924667	1.859757	0.289705	4.999991	126206.000000		1
9527.099609	3309.308105	2.861710	3.830003	3872.836670	53240.460938	607.795654	394.508881	87.587433	74.231758	27.056725	123.664093	136.899506	91.266335	0.973405	0.000000	3.978961	3.519737	0.456626	0.583199	3.588029	4.726242	2.783758	2.596057	1.942442	1.870590	1.432275	2.092244	2.136402	1.960311	0.000000	0.000000	126443.000000		1
10028.626953	2127.835205	3.040566	4.804465	2871.552734	34725.933594	410.578217	294.885590	73.880211	39.320751	35.342731	71.844948	92.802032	92.953140	0.189186	0.000000	4.001242	3.327938	0.482955	0.681645	3.458117	4.540654	2.613396	2.469654	1.868528	1.594622	1.548300	1.856396	1.967557	1.968264	0.000000	0.000000	127152.000000		1
12228.819336	2320.013916	2.630429	2.553336	1073.097900	19605.291016	186.128296	107.878433	68.381905	32.810982	17.608149	69.825096	92.684853	84.223076	0.632275	99998.000000	4.087385	3.365491	0.420027	0.407108	3.030639	4.292373	2.269812	2.032935	1.834941	1.516019	1.245714	1.844012	1.967009	1.925431	0.000000	4.999991	127865.000000		1
6265.170410	2058.222900	0.823358	2.377563	1301.417969	20362.447266	212.962997	135.456314	50.449966	58.581783	19.039003	42.577183	47.955223	42.857800	1.764809	0.000000	3.796933	3.313492	0.000000	0.376132	3.114417	4.308830	2.328304	2.131799	1.702861	1.767763	1.279644	1.629177	1.680836	1.632030	0.246698	0.000000	128094.000000		1
5125.099609	2934.217529	3.860841	2.664350	1342.912720	14608.678711	187.577667	134.605194	26.662004	32.453266	17.675991	39.336170	58.143894	56.713039	0.637866	99998.000000	3.709702	3.467492	0.586682	0.425591	3.128048	4.164611	2.273181	2.129062	1.425893	1.511258	1.247384	1.594792	1.764504	1.753683	0.000000	4.999991	128448.000000		1
6823.545898	2562.081055	3.281098	3.805334	1603.032227	23786.779297	261.538055	162.858414	61.421909	72.887253	25.357584	53.681725	83.208519	74.281097	0.165337	0.000000	3.834010	3.408593	0.516019	0.580393	3.204942	4.376336	2.417535	2.211810	1.788323	1.862652	1.404108	1.729826	1.920168	1.870878	0.000000	0.000000	129235.000000		1
20434.351562	6007.881836	4.798297	5.698749	4734.050781	59809.125000	733.766357	479.848267	125.446495	71.539658	40.739273	136.116226	179.633957	153.909409	0.301120	99998.000000	4.310361	3.778721	0.681087	0.755780	3.675233	4.776767	2.865558	2.681104	2.098459	1.854547	1.610013	2.133910	2.254388	2.187265	0.000000	4.999991	129992.000000		1
13711.273438	5543.729492	2.417651	1.640549	4513.396973	50109.710938	712.661255	462.098267	85.216034	78.354721	27.275669	128.274277	155.031876	104.514076	1.485173	99998.000000	4.137078	3.743802	0.383394	0.214989	3.654504	4.699922	2.852883	2.664734	1.930521	1.894065	1.435775	2.108140	2.190421	2.019175	0.171777	4.999991	131284.000000		1
6978.586914	2772.339844	2.513247	2.513247	2449.487793	32841.613281	373.776886	252.163483	56.876476	40.384644	21.373394	47.511162	52.787441	57.958870	1.041468	0.000000	3.843767	3.442847	0.400235	0.400235	3.389075	4.516425	2.572613	2.401682	1.754933	1.606216	1.329873	1.676796	1.722531	1.763120	0.017646	0.000000	132642.000000		1
14577.424805	10513.579102	3.003561	3.897846	10045.892578	99998.000000	1563.017700	1025.312256	276.734711	154.905441	73.661270	357.985077	517.143005	243.492004	2.592929	99998.000000	4.163681	4.021750	0.477637	0.590825	4.001988	4.999991	3.193964	3.010856	2.442064	2.190067	1.867239	2.553865	2.713611	2.386485	0.413791	4.999991	132941.000000		1
33136.640625	11051.993164	2.010598	4.027363	13440.046875	99998.000000	2099.116455	1382.837891	317.255035	189.887375	111.366142	392.658630	512.501953	336.916962	2.502052	99998.000000	4.520308	4.043441	0.303325	0.605021	4.128401	4.999991	3.322037	3.140771	2.501409	2.278496	2.046753	2.594015	2.709696	2.527523	0.398296	4.999991	133872.000000		1
8016.635254	1241.889404	1.591209	4.582436	1288.182495	17729.326172	221.600555	133.038651	29.036484	59.658009	16.864967	40.097855	48.818668	75.206223	1.729234	99998.000000	3.903992	3.094083	0.201727	0.661096	3.109977	4.248692	2.345571	2.123978	1.462944	1.775669	1.226985	1.603121	1.688586	1.876254	0.237854	4.999991	134344.000000		1
8138.365723	2865.598145	1.202658	2.429986	3243.747803	40994.648438	517.861511	328.279419	91.796738	70.247566	30.075705	97.606499	126.760162	71.888115	1.843563	0.000000	3.910537	3.457215	0.080142	0.385604	3.511047	4.612727	2.714214	2.516244	1.962827	1.846631	1.478216	1.989479	2.102983	1.856657	0.265658	0.000000	134545.000000		1
16835.849609	3287.802002	4.249392	4.582436	2852.550781	36921.390625	414.081360	286.100037	78.203613	54.104195	28.037354	93.199837	125.609932	110.388596	1.044135	99998.000000	4.226235	3.516906	0.628327	0.661096	3.455233	4.567278	2.617086	2.456518	1.893227	1.733231	1.447737	1.969415	2.099024	2.042924	0.018757	4.999991	134631.000000		1
14903.666016	3133.821777	1.726894	2.130863	2064.859131	32052.669922	252.724731	208.781448	66.528580	55.118748	12.208522	62.214428	80.430077	81.083824	2.177025	0.000000	4.173293	3.496074	0.237266	0.328556	3.314890	4.505864	2.402648	2.319692	1.823008	1.741299	1.086663	1.793891	1.905419	1.908934	0.337863	0.000000	136018.000000		1
21553.666016	8527.795898	4.048949	4.875391	10080.753906	99998.000000	1565.062134	1033.663086	234.222290	117.866661	72.893417	274.717957	387.172638	228.320023	3.687293	99998.000000	4.333521	3.930837	0.607342	0.688009	4.003493	4.999991	3.194532	3.014379	2.369628	2.071391	1.862688	2.438887	2.587905	2.358544	0.566708	4.999991	136250.000000		1
11100.016602	3848.527588	2.257297	3.151581	4920.465820	56487.234375	752.574097	502.097412	107.789001	75.801384	31.259859	126.948273	139.554596	118.393982	0.462820	0.000000	4.045324	3.585294	0.353589	0.498528	3.692006	4.751950	2.876549	2.700788	2.032574	1.879677	1.494987	2.103627	2.144744	2.073330	0.000000	0.000000	137449.000000		1
7319.722656	2001.318726	4.341904	2.355976	1297.914795	17342.542969	157.094910	132.927643	39.095638	35.987232	14.200617	30.603024	49.268894	71.437889	0.497038	0.000000	3.864495	3.301316	0.637680	0.372171	3.113246	4.239113	2.196162	2.123615	1.592128	1.556148	1.152307	1.485764	1.692573	1.853929	0.000000	0.000000	137666.000000		1
8385.431641	1363.518311	3.022064	1.881081	2153.343994	34866.277344	375.698059	217.477585	71.289871	18.903318	14.604587	106.096031	149.703186	100.662483	1.849006	99998.000000	3.923525	3.134661	0.480304	0.274407	3.333113	4.542406	2.574839	2.337415	1.853028	1.276538	1.164489	2.025699	2.175231	2.002868	0.266938	4.999991	137857.000000		1
10871.863281	2953.080811	1.847160	2.611927	1851.723389	27860.876953	290.833557	183.710648	63.475677	38.269199	19.720509	52.867619	84.426598	45.534485	0.722664	0.000000	4.036304	3.470275	0.266504	0.416961	3.267576	4.444995	2.463645	2.264134	1.802607	1.582849	1.294918	1.723190	1.926479	1.658340	0.000000	0.000000	137890.000000		1
8007.174316	3216.616943	2.143198	2.503996	2063.156982	29805.843750	336.846039	211.492050	49.056114	37.831306	18.453093	71.302208	97.773018	86.834999	0.772876	99998.000000	3.903479	3.507399	0.331062	0.398634	3.314532	4.474301	2.527431	2.325294	1.690693	1.577851	1.266069	1.853103	1.990219	1.938695	0.000000	4.999991	138039.000000		1
8008.938477	2036.081665	0.610580	2.115445	1799.176514	25845.123047	271.183990	182.773193	37.091209	39.422516	17.210346	52.611668	56.598942	64.604324	1.949094	0.000000	3.903575	3.308795	0.000000	0.325402	3.255074	4.412379	2.433264	2.261913	1.569271	1.595744	1.235790	1.721082	1.752808	1.810262	0.289833	0.000000	138069.000000		1
9797.565430	2849.134033	3.752910	4.095205	2759.825928	35934.429688	420.110077	279.247955	66.118446	10.049905	32.940498	75.098289	115.837563	89.869400	0.953693	0.000000	3.991118	3.454713	0.574368	0.612276	3.440882	4.555511	2.623363	2.445990	1.820323	1.002162	1.517730	1.875630	2.063849	1.953612	0.000000	0.000000	138990.000000		1
9033.183594	1907.705688	5.152927	2.806202	1624.115723	24168.328125	226.186066	160.693619	39.656879	27.090645	16.713863	47.875046	79.875000	65.180984	0.354077	99998.000000	3.955841	3.280511	0.712054	0.448119	3.210617	4.383246	2.354466	2.205999	1.598319	1.432819	1.223077	1.680109	1.902411	1.814121	0.000000	4.999991	139497.000000		1
10536.811523	3444.255615	4.878475	2.689020	3270.918701	41907.792969	490.706085	333.876404	80.760033	32.629040	20.553120	72.134819	97.683594	76.128258	0.835493	99998.000000	4.022709	3.537095	0.688284	0.429594	3.514670	4.622295	2.690821	2.523586	1.907197	1.513604	1.312878	1.858145	1.989822	1.881546	0.000000	4.999991	139649.000000		1
4794.637207	1329.375122	2.389898	5.137509	1105.310669	13928.547852	155.710312	110.292999	30.831221	51.998001	18.227980	29.458956	45.673256	43.206264	0.310917	0.000000	3.680756	3.123647	0.378379	0.710753	3.043484	4.143906	2.192317	2.042548	1.488991	1.715987	1.260738	1.469217	1.659662	1.635547	0.000000	0.000000	140270.000000		1
7106.599121	2291.230225	4.181550	3.472290	1748.455200	27950.601562	260.437164	174.851074	62.109581	41.766159	15.834998	57.931118	78.848114	75.437500	0.878513	0.000000	3.851662	3.360069	0.621337	0.540616	3.242655	4.446391	2.415703	2.242668	1.793159	1.620825	1.199618	1.762912	1.896791	1.877587	0.000000	0.000000	140334.000000		1
19083.369141	7144.307129	4.132210	3.404448	5995.796387	68999.242188	973.465393	613.451233	130.414398	77.879822	33.452396	128.807770	188.678558	167.946579	2.174013	99998.000000	4.280655	3.853960	0.616182	0.532047	3.777847	4.838844	2.988321	2.787780	2.115325	1.891425	1.524427	2.109942	2.275723	2.225171	0.337262	4.999991	140507.000000		1
6663.614258	2673.706299	3.046734	4.471421	1269.146606	19010.298828	193.193146	129.100723	31.074835	40.982887	17.922689	33.628170	56.321404	62.285355	0.758424	0.000000	3.823710	3.427114	0.483835	0.650446	3.103512	4.278989	2.285992	2.110929	1.492409	1.612603	1.253403	1.526703	1.750673	1.794386	0.000000	0.000000	141206.000000		1
21711.865234	4822.711426	3.552467	3.799166	6520.337402	79426.875000	1046.145996	664.360657	201.772110	98.371269	46.555202	194.926208	284.271362	172.553680	2.568043	99998.000000	4.336697	3.683291	0.550530	0.579688	3.814270	4.899968	3.019592	2.822404	2.304861	1.992868	1.667968	2.289870	2.453733	2.236924	0.409602	4.999991	141460.000000		1
6152.675781	2175.978516	2.923384	3.580221	2930.674316	32630.859375	476.277283	298.351715	53.064976	42.888638	21.416565	71.740097	104.970467	91.371178	0.542478	99998.000000	3.789064	3.337655	0.465886	0.553910	3.466968	4.513628	2.677860	2.474729	1.724808	1.632342	1.330750	1.855762	2.021067	1.960809	0.000000	4.999991	143783.000000		1
10721.851562	4155.390625	3.330438	3.105325	3129.507568	34424.464844	462.807526	321.757294	77.617706	80.161789	22.477371	87.279060	102.787178	91.762817	0.301165	0.000000	4.030270	3.618612	0.522501	0.492107	3.495476	4.536867	2.665401	2.507528	1.889961	1.903967	1.351745	1.940910	2.011939	1.962667	0.000000	0.000000	144363.000000		1
10624.966797	4018.676025	2.050686	3.725156	3649.953369	48938.476562	610.117737	372.842529	84.149063	72.150238	26.748350	87.383904	101.624611	86.850418	1.788693	0.000000	4.026328	3.604083	0.311899	0.571145	3.562287	4.689651	2.785414	2.571525	1.925049	1.858238	1.427297	1.941431	2.006999	1.938772	0.252536	0.000000	144677.000000		1
6330.792480	2581.061523	1.930420	2.229543	2005.938110	27004.636719	330.154327	204.152756	77.667046	51.985668	18.197142	61.276974	79.190414	72.239662	2.031246	99998.000000	3.801458	3.411798	0.285652	0.348216	3.302318	4.431438	2.518717	2.309955	1.890237	1.715884	1.260003	1.787297	1.898673	1.858776	0.307762	4.999991	144956.000000		1
19977.373047	4202.253906	2.627345	5.291696	4283.467285	51111.382812	698.392822	439.136719	113.654274	63.703876	38.182854	103.440933	157.427948	92.277802	1.684220	0.000000	4.300539	3.623482	0.419517	0.723595	3.631795	4.708518	2.844100	2.642600	2.055586	1.804166	1.581868	2.014693	2.197082	1.965097	0.226399	0.000000	145192.000000		1
6343.195312	3243.905029	3.287266	2.778449	2559.225586	34895.699219	404.034546	262.142456	70.056374	56.262814	38.210606	73.803116	89.604195	98.790657	0.801792	0.000000	3.802308	3.511068	0.516835	0.443802	3.408108	4.542772	2.606419	2.418537	1.845448	1.750221	1.582184	1.868075	1.952328	1.994716	0.000000	0.000000	145422.000000		1
21314.457031	8011.149414	1.893416	4.533096	10767.700195	99998.000000	1739.573975	1107.302734	295.564026	161.760605	90.526237	420.492462	525.780518	269.759308	2.508509	99998.000000	4.328674	3.903695	0.277246	0.656395	4.032123	4.999991	3.240443	3.044266	2.470652	2.208873	1.956774	2.623758	2.720804	2.430976	0.399416	4.999991	145763.000000		1
5590.401855	791.984314	3.160832	2.402232	1511.605591	15071.797852	224.181641	151.010681	54.872047	45.552990	14.518242	36.850677	57.795433	56.000694	0.776631	99998.000000	3.747443	2.898717	0.499801	0.380615	3.179439	4.178165	2.350600	2.179008	1.739351	1.658517	1.161914	1.566445	1.761894	1.748193	0.000000	4.999991	146277.000000		1
7733.847168	2816.150391	1.634382	3.478457	2575.954834	35673.320312	394.160400	262.401489	54.557507	50.616489	23.495005	70.722466	85.946884	55.966774	2.010381	0.000000	3.888396	3.449656	0.213353	0.541387	3.410938	4.552343	2.595673	2.418966	1.736855	1.704292	1.370975	1.849557	1.934230	1.747930	0.303278	0.000000	147533.000000		1
7999.394043	2697.953857	3.114576	3.114576	2773.995605	38568.539062	441.964508	283.777985	74.527802	55.757080	18.468512	70.774887	126.396286	99.746613	0.740422	99998.000000	3.903057	3.431035	0.493399	0.493399	3.443106	4.586233	2.645387	2.452979	1.872318	1.746300	1.266432	1.849879	2.101734	1.998898	0.000000	4.999991	148643.000000		1
21218.349609	6901.829590	2.633513	2.911049	7412.891602	90261.234375	1218.397461	759.959656	221.915085	74.953354	40.375393	197.309937	270.940369	144.232635	2.040009	99998.000000	4.326712	3.838964	0.420535	0.464050	3.869988	4.955501	3.085789	2.880790	2.346187	1.874791	1.606117	2.295149	2.432874	2.159064	0.309632	4.999991	149062.000000		1
8018.892578	3910.908447	1.961258	2.917217	1101.468262	16592.716797	177.836136	112.121658	28.980976	36.314106	12.319536	49.941151	104.868706	49.531013	0.354430	0.000000	3.904114	3.592278	0.292535	0.464969	3.041972	4.219917	2.250020	2.049690	1.462113	1.560075	1.090594	1.698459	2.020646	1.694877	0.000000	0.000000	149682.000000		1
8988.188477	2750.374268	1.828657	2.420735	2802.905762	39967.699219	396.093903	285.091644	88.133255	79.375435	32.049297	100.079659	138.567795	115.307159	1.405674	0.000000	3.953672	3.439392	0.262132	0.383947	3.447608	4.601709	2.597798	2.454984	1.945140	1.899686	1.505818	2.000346	2.141662	2.061856	0.147885	0.000000	150796.000000		1
7761.776367	1897.156128	0.801772	4.406662	1203.632568	17727.531250	203.243057	122.294914	49.025280	41.180248	16.790958	44.704960	52.223114	68.172211	2.307379	0.000000	3.889961	3.278103	0.000000	0.644110	3.080494	4.248648	2.308016	2.087408	1.690420	1.614689	1.225075	1.650356	1.717863	1.833607	0.363119	0.000000	150860.000000		1
8023.752441	2521.323486	1.776234	2.016765	1124.263306	20986.986328	160.931076	114.301857	19.402884	16.380819	7.817278	46.767982	37.155968	33.547993	2.173099	99998.000000	3.904377	3.401628	0.249500	0.304655	3.050868	4.321950	2.206640	2.058053	1.287866	1.214336	0.893056	1.669949	1.570029	1.525667	0.337080	4.999991	150944.000000		1
9247.521484	3368.016357	4.434416	3.651147	1776.511108	22418.115234	275.424133	183.858673	51.405926	49.577267	15.924427	67.950180	91.892334	71.055511	0.673191	0.000000	3.966025	3.527374	0.646836	0.562429	3.249568	4.350599	2.440002	2.264484	1.711013	1.695283	1.202064	1.832191	1.963279	1.851598	0.000000	0.000000	151129.000000		1
6652.494141	3732.908936	2.214124	4.570101	3670.080811	42095.960938	583.813416	377.344788	82.681206	60.490620	27.429855	87.689194	137.516251	119.630562	0.816290	0.000000	3.822984	3.572047	0.345202	0.659926	3.564676	4.624240	2.766274	2.576738	1.917407	1.781688	1.438223	1.942946	2.138354	2.077842	0.000000	0.000000	152009.000000		1
11297.350586	5200.028320	3.219423	4.307983	5341.337891	71996.828125	876.864197	547.807678	113.746788	79.566628	52.038090	159.293610	220.623001	154.273285	0.162880	99998.000000	4.052977	3.716006	0.507778	0.634274	3.727650	4.857313	2.942932	2.738628	2.055939	1.900731	1.716321	2.202198	2.343651	2.188291	0.000000	4.999991	153138.000000		1
7565.074219	2815.027832	2.800035	2.306637	1350.526489	23044.427734	250.831314	141.071793	58.097637	59.987968	19.714342	56.882645	77.907578	59.476070	1.893871	0.000000	3.878813	3.449483	0.447163	0.362979	3.130503	4.362566	2.399382	2.149440	1.764158	1.778064	1.294782	1.754980	1.891580	1.774342	0.277350	0.000000	153213.000000		1
11174.506836	3990.660156	3.373610	6.333999	1827.821411	29777.302734	282.393372	187.522156	79.147240	43.076748	22.440367	58.082218	104.930382	88.062325	0.604468	0.000000	4.048228	3.601045	0.528095	0.801678	3.261934	4.473886	2.450855	2.273053	1.898436	1.634243	1.351030	1.764043	2.020901	1.944790	0.000000	0.000000	153742.000000		1
8487.411133	3333.759033	2.565671	3.851590	3008.729980	34391.382812	479.509033	309.360657	93.782661	66.688934	23.010859	74.367447	98.725899	28.105194	2.539198	99998.000000	3.928775	3.522934	0.409201	0.585640	3.478383	4.536449	2.680797	2.490465	1.972123	1.824054	1.361933	1.871383	1.994431	1.448787	0.404697	4.999991	153861.000000		1
6592.083496	3449.852539	4.360406	3.478457	2462.522705	34689.164062	379.423218	255.793045	38.034832	27.269503	17.395370	68.224640	99.836044	75.946320	0.053216	0.000000	3.819023	3.537801	0.639527	0.541387	3.391380	4.540194	2.579124	2.407889	1.580181	1.435677	1.240434	1.833941	1.999287	1.880507	0.000000	0.000000	154621.000000		1
9831.880859	2254.900635	4.446751	3.225591	2455.972900	30802.433594	370.813416	250.825150	57.073837	54.563675	21.324053	68.144463	106.478416	72.961258	1.212040	0.000000	3.992637	3.353127	0.648043	0.508609	3.390224	4.488585	2.569155	2.399371	1.756437	1.736904	1.328870	1.833431	2.027261	1.863092	0.083517	0.000000	154723.000000		1
14535.584961	2602.650879	2.991227	3.570970	2271.836670	34492.468750	345.125885	235.714828	92.444321	41.485538	41.704483	83.812935	104.893372	101.269981	0.381205	0.000000	4.162433	3.415416	0.475849	0.552786	3.356377	4.537724	2.537977	2.372387	1.965880	1.617897	1.620183	1.923311	2.020748	2.005481	0.000000	0.000000	154797.000000		1
22377.636719	10109.772461	3.342773	5.011075	9293.136719	99998.000000	1483.161133	953.507446	235.452698	109.293869	60.117485	263.332794	359.637939	192.986542	5.273677	0.000000	4.349814	4.004741	0.524107	0.699931	3.968162	4.999991	3.171188	2.979324	2.371904	2.038596	1.779001	2.420505	2.555866	2.285527	0.722114	0.000000	155416.000000		1
7541.347656	3373.199951	3.595639	2.611927	1856.386108	26684.449219	287.429108	189.569763	57.329788	42.321232	9.747698	51.717384	73.833954	57.123177	1.038694	0.000000	3.877449	3.528042	0.555776	0.416961	3.268668	4.426258	2.458531	2.277769	1.758380	1.626558	0.988902	1.713637	1.868256	1.756812	0.016487	0.000000	155526.000000		1
11764.565430	4465.371094	3.490792	2.975808	4644.992676	63598.410156	712.759949	476.385223	145.259506	68.940063	58.381344	159.904190	203.076538	166.460220	0.994165	99998.000000	4.070576	3.649858	0.542924	0.473605	3.666985	4.803446	2.852943	2.677958	2.162145	1.838472	1.766274	2.203860	2.307660	2.221310	0.000000	4.999991	156490.000000		1
12201.175781	5153.143555	1.942755	3.293433	3438.695557	41092.109375	534.023376	351.046661	127.231979	54.332394	22.107323	102.213608	139.702621	61.495918	1.051184	0.000000	4.086401	3.712072	0.288418	0.517649	3.536394	4.613759	2.727560	2.545365	2.104596	1.735059	1.344536	2.009509	2.145205	1.788846	0.021679	0.000000	156654.000000		1
114.178513	15.045562	0.604413	1.708391	108.880646	1448.746582	0.000000	6.802728	12.177685	31.472637	0.499566	0.000000	3.133079	0.000000	6.571814	0.000000	2.057584	1.177408	0.000000	0.232587	2.036951	3.160992	0.000000	0.832683	1.085565	1.497933	0.000000	0.000000	0.495971	0.000000	0.817685	0.000000	156674.000000		0
11052.033203	8007.356445	2.127780	3.447620	5172.225586	65413.277344	771.761108	534.775818	157.091812	97.029839	40.147194	154.803680	210.610107	124.885254	1.987708	0.000000	4.043442	3.903489	0.327927	0.537519	3.713677	4.815666	2.887483	2.728172	2.196154	1.986905	1.603655	2.189781	2.323479	2.096511	0.298353	0.000000	157940.000000		1
9571.631836	3885.581787	2.204873	2.066105	2776.613770	37898.136719	415.752747	284.046265	52.879951	73.149368	31.188934	86.600632	119.346855	103.262077	1.434441	0.000000	3.980986	3.589456	0.343384	0.315152	3.443516	4.578618	2.618835	2.453389	1.723291	1.864211	1.494001	1.937521	2.076811	2.013941	0.156683	0.000000	158727.000000		1
8031.702637	2795.982666	2.837040	2.429986	1365.686157	20975.994141	208.084518	139.178375	55.797169	58.967251	15.905925	51.575531	79.415527	61.499001	0.675438	0.000000	3.904808	3.446534	0.452865	0.385604	3.135351	4.321723	2.318240	2.143572	1.746612	1.770611	1.201559	1.712444	1.899905	1.788868	0.000000	0.000000	159055.000000		1
8018.420898	2725.870850	3.102241	2.837040	1730.196411	24252.361328	224.070618	177.043610	59.889290	45.472813	24.888855	44.970161	74.225594	102.987625	0.813038	0.000000	3.904089	3.435505	0.491676	0.452865	3.238096	4.384754	2.350385	2.248080	1.777349	1.657752	1.396005	1.652924	1.870554	2.012785	0.000000	0.000000	160541.000000		1
7315.436035	2212.801514	2.732193	3.096074	2371.586182	32196.910156	384.403442	237.278275	59.223202	34.593380	25.715298	63.068626	101.032532	58.683548	0.027610	99998.000000	3.864240	3.344943	0.436511	0.490811	3.375039	4.507814	2.584787	2.375258	1.772492	1.538993	1.410192	1.799813	2.004461	1.768516	0.000000	4.999991	160697.000000		1
15504.372070	3253.319824	3.157748	1.924253	1912.497803	27665.238281	281.699524	196.761032	59.380474	48.340687	20.562370	60.456699	85.860535	50.730587	0.512187	0.000000	4.190454	3.512327	0.499378	0.284262	3.281601	4.441935	2.449786	2.293939	1.773644	1.684313	1.313073	1.781444	1.933794	1.705270	0.000000	0.000000	161015.000000		1
14863.694336	5731.412109	2.627345	2.658183	2412.421143	39990.714844	344.993286	245.342255	89.403755	84.192238	28.799036	119.781662	179.800476	49.805466	2.545318	99998.000000	4.172127	3.758262	0.419517	0.424585	3.382453	4.601959	2.537811	2.389772	1.951356	1.925272	1.459378	2.078390	2.254791	1.697277	0.405742	4.999991	162520.000000		1
8510.955078	1716.893188	3.003561	2.158617	1527.937012	19119.812500	224.940247	155.947754	30.926815	34.167824	9.275887	37.128216	76.328705	60.308678	0.369439	0.000000	3.929978	3.234743	0.477637	0.334176	3.184105	4.281484	2.352067	2.192979	1.490335	1.533617	0.967355	1.569704	1.882688	1.780380	0.000000	0.000000	162721.000000		1
11265.656250	1556.211792	3.737491	4.218554	1762.390625	28974.445312	298.946899	180.300034	87.704613	50.634991	16.868052	60.638638	76.421211	61.002522	0.956968	99998.000000	4.051756	3.192069	0.572580	0.625164	3.246102	4.462015	2.475594	2.255996	1.943022	1.704451	1.227065	1.782749	1.883214	1.785348	0.000000	4.999991	163239.000000		1
14582.016602	4755.612305	3.281098	4.215471	5207.330566	59544.335938	807.828552	532.740540	123.614754	101.155884	41.161743	133.461136	176.423782	70.275322	2.270902	0.000000	4.163817	3.677207	0.516019	0.624846	3.716615	4.774840	2.907319	2.726516	2.092070	2.004991	1.614494	2.125355	2.246557	1.846803	0.356198	0.000000	163496.000000		1
205.654541	1419.346313	2.676685	1.437022	168.911789	4930.882812	3.247177	17.753084	18.456177	23.214386	2.275799	3.620309	24.395456	36.449791	0.830463	0.000000	2.313138	3.152088	0.427597	0.157463	2.227660	3.692925	0.511506	1.249274	1.266142	1.365757	0.357134	0.558746	1.387309	1.561695	0.000000	0.000000	163925.000000		0
7702.439453	2942.799561	3.244093	2.377563	1694.375732	27119.693359	253.014603	176.183243	43.835346	27.445274	23.680029	61.896805	102.022415	74.385948	1.337340	0.000000	3.886628	3.468761	0.511093	0.376132	3.229010	4.433285	2.403146	2.245965	1.641824	1.438468	1.374382	1.791668	2.008696	1.871491	0.126242	0.000000	166123.000000		1
10080.875000	2990.474121	2.485493	4.893893	2817.041504	36018.160156	465.496521	285.128662	84.670212	61.483582	21.413483	87.565849	124.906837	111.252045	2.415683	0.000000	4.003498	3.475740	0.395413	0.689654	3.449793	4.556521	2.667917	2.455041	1.927731	1.788759	1.330687	1.942335	2.096586	2.046308	0.383040	0.000000	166267.000000		1
22159.195312	6492.700684	3.885511	2.738360	7402.736816	96304.929688	1186.847778	757.091797	190.180344	100.665565	52.849113	200.344345	283.299988	148.309326	2.345193	99998.000000	4.345554	3.812425	0.589448	0.437491	3.869392	4.983648	3.074395	2.879148	2.279166	2.002881	1.723038	2.301777	2.452247	2.171169	0.370179	4.999991	166988.000000		1
22558.160156	7713.210938	2.756862	4.175382	8230.437500	99998.000000	1294.929688	842.983154	182.477158	109.096512	75.869225	295.449921	419.894196	263.005920	2.456221	0.000000	4.353304	3.887235	0.440415	0.620696	3.915423	4.999991	3.112246	2.925819	2.261209	2.037811	1.880066	2.470484	2.623140	2.419966	0.390267	0.000000	167350.000000		1
7469.598633	2685.720703	2.235711	2.411484	1726.310913	22802.083984	255.281143	175.948883	55.494961	50.650410	12.905447	46.459606	68.983238	79.233582	0.053405	0.000000	3.873297	3.429061	0.349416	0.382284	3.237119	4.357975	2.407019	2.245387	1.744254	1.704583	1.110773	1.667076	1.838744	1.898909	0.000000	0.000000	169551.000000		1
17986.869141	3423.696289	2.722941	3.259512	2621.036133	28663.000000	376.866791	273.851410	40.051598	55.420952	15.110320	65.267334	80.232712	54.421822	0.470134	0.000000	4.254956	3.534495	0.435038	0.513153	3.418473	4.457322	2.576188	2.437515	1.602620	1.743674	1.179274	1.814696	1.904351	1.735773	0.000000	0.000000	169629.000000		1
6461.027832	3342.008057	3.629560	2.701355	2952.867920	37820.425781	478.691864	303.174683	56.025364	38.463474	17.296690	77.226067	109.796516	59.281796	1.182713	0.000000	3.810302	3.524008	0.559854	0.431582	3.470244	4.577726	2.680056	2.481693	1.748385	1.585049	1.237963	1.887764	2.040589	1.772921	0.072879	0.000000	169761.000000		1
212.395584	769.035095	2.516331	3.160832	24.959782	5565.337402	2.673601	0.000000	13.198401	58.843903	5.893025	11.752129	1.091644	5.600070	0.104122	0.000000	2.327146	2.885946	0.400768	0.499801	1.397241	3.745492	0.427097	0.000000	1.120521	1.769701	0.770338	1.070117	0.038081	0.748193	0.000000	0.000000	169804.000000		0
9253.094727	1510.100708	2.787700	2.294302	1806.454102	27133.824219	287.028229	184.962646	45.226112	72.258163	19.865444	56.040783	75.912399	7.598332	1.063096	99998.000000	3.966287	3.179006	0.445246	0.360651	3.256827	4.433511	2.457925	2.267084	1.655389	1.858887	1.298098	1.748504	1.880313	0.880718	0.026573	4.999991	170276.000000		1
13566.415039	2357.795898	1.560372	3.469206	2756.831543	38227.902344	435.010681	283.599121	61.631603	66.164696	23.350069	80.679855	82.311157	66.442238	1.262460	0.000000	4.132465	3.372506	0.193228	0.540230	3.440410	4.582380	2.638500	2.452705	1.789804	1.820626	1.368288	1.906765	1.915459	1.822444	0.101218	0.000000	171955.000000		1
7641.109863	3398.391113	2.081524	1.979760	1966.648193	31148.320312	328.455170	202.465958	88.481712	41.075401	21.139029	74.937935	76.581566	98.698143	2.482408	0.000000	3.883157	3.531273	0.318381	0.296613	3.293727	4.493434	2.516476	2.306352	1.946854	1.613582	1.325085	1.874702	1.884124	1.994309	0.394873	0.000000	172601.000000		1
8630.703125	2129.478760	1.862578	1.258165	1120.735474	14872.832031	168.816193	117.157402	45.210693	26.140854	9.991314	32.277493	49.981239	43.795258	0.531339	0.000000	3.936046	3.328273	0.270115	0.099738	3.049503	4.172394	2.227414	2.068770	1.655241	1.417320	0.999623	1.508900	1.698807	1.641427	0.000000	0.000000	172678.000000		1
9557.789062	2225.324463	3.096074	3.441453	2873.924316	40987.945312	489.919739	294.389130	72.369179	62.760250	25.573446	126.396286	186.630951	149.086441	1.426996	99998.000000	3.980357	3.347393	0.490811	0.536742	3.458475	4.612656	2.690125	2.468922	1.859554	1.797685	1.407789	2.101734	2.270984	2.173438	0.154423	4.999991	173139.000000		1
10576.125977	2968.095459	4.718120	4.144545	3637.337646	46462.417969	564.721985	372.645172	128.721420	52.676426	25.659790	102.697754	147.785095	102.118011	1.740569	99998.000000	4.024327	3.472478	0.673769	0.617477	3.560784	4.667102	2.751835	2.571295	2.109651	1.721616	1.409253	2.011561	2.169631	2.009102	0.240691	4.999991	173387.000000		1
12609.241211	4147.280273	2.886379	4.884642	4149.503418	58392.148438	665.325867	426.194275	124.826660	80.781624	39.370094	146.178467	228.193588	122.458351	1.389572	99998.000000	4.100689	3.617763	0.460353	0.688833	3.617996	4.766355	2.823035	2.629608	2.096307	1.907313	1.595166	2.164883	2.358304	2.087988	0.142881	4.999991	173752.000000		1
13188.071289	3070.697510	2.244962	3.389029	1410.668579	22764.248047	182.612839	143.535706	88.487885	56.996742	23.618355	55.602894	55.334610	46.364014	0.290528	0.000000	4.120181	3.487237	0.351209	0.530075	3.149425	4.357253	2.261531	2.156960	1.946884	1.755850	1.373250	1.745097	1.742997	1.666181	0.000000	0.000000	175466.000000		1
20742.681641	8675.879883	1.548037	4.789046	13728.188477	99998.000000	2110.260986	1407.831543	342.726715	127.022285	123.207695	419.092438	495.748016	300.997559	4.321304	99998.000000	4.316865	3.938313	0.189781	0.680249	4.137613	4.999991	3.324336	3.148551	2.534948	2.103880	2.090638	2.622310	2.695261	2.478563	0.635615	4.999991	176661.000000		1
5777.196289	1395.046387	0.968294	2.516331	941.561035	14318.005859	149.576752	93.730240	39.141895	27.605629	11.659616	31.105673	46.687805	9.575008	1.499515	0.000000	3.761717	3.144589	0.000000	0.400768	2.973849	4.155882	2.174864	1.971880	1.592642	1.440998	1.066684	1.492840	1.669203	0.981139	0.175951	0.000000	177330.000000		1
9666.389648	1510.745239	2.898715	3.274930	2426.362793	32119.593750	386.774841	243.421082	43.628735	24.737753	15.141157	73.954224	84.001045	70.432594	0.484191	0.000000	3.985264	3.179191	0.462205	0.515202	3.384956	4.506770	2.587458	2.386358	1.639773	1.393360	1.180159	1.868963	1.924285	1.847774	0.000000	0.000000	177349.000000		1
10034.880859	2585.659424	1.998263	2.500912	2310.808838	32725.769531	391.662567	238.761551	53.299339	96.813980	17.845596	68.650192	80.201874	76.800514	1.968670	99998.000000	4.001512	3.412571	0.300653	0.398098	3.363764	4.514890	2.592912	2.377964	1.726722	1.985938	1.251531	1.836642	1.904184	1.885364	0.294173	4.999991	177564.000000		1
9404.410156	3581.830322	2.263464	2.843207	2367.565186	29860.609375	379.071655	243.646194	55.491879	33.640507	30.310068	69.519806	95.315285	60.478283	1.208927	0.000000	3.973331	3.554105	0.354774	0.453808	3.374302	4.475099	2.578721	2.386760	1.744229	1.526863	1.481587	1.842109	1.979163	1.781599	0.082400	0.000000	178203.000000		1
16007.990234	5879.413086	2.130863	1.924253	7972.510254	99998.000000	1170.488525	817.048889	231.024460	98.778320	65.495529	230.413879	300.060120	208.574844	2.628541	99998.000000	4.204337	3.769334	0.328556	0.284262	3.901595	4.999991	3.068367	2.912248	2.363658	1.994662	1.816212	2.362509	2.477208	2.319262	0.419715	4.999991	178565.000000		1
12415.397461	3716.953613	3.176251	3.151581	5153.494629	61216.648438	805.466370	528.182800	107.545387	68.159874	30.646196	140.815842	173.407883	112.439285	2.769444	99998.000000	4.093961	3.570187	0.501915	0.498528	3.712102	4.786870	2.906047	2.722784	2.031592	1.833529	1.486377	2.148652	2.239069	2.050918	0.442393	4.999991	178684.000000		1
11900.706055	3558.689941	3.139246	5.766592	5554.633789	67724.554688	882.837402	568.659912	122.418259	65.692886	34.010555	190.001480	251.858200	172.821976	1.511427	99998.000000	4.075572	3.551290	0.496825	0.760919	3.744655	4.830746	2.945881	2.754853	2.087846	1.817518	1.531614	2.278757	2.401156	2.237599	0.179387	4.999991	179350.000000		1
4504.022461	1601.749390	1.948923	3.287266	1689.910400	23351.333984	264.504608	173.626831	69.791176	23.430246	25.357584	66.084518	89.027534	58.776062	0.443284	99998.000000	3.653600	3.204595	0.289795	0.516835	3.227864	4.368312	2.422433	2.239617	1.843801	1.369777	1.404108	1.820100	1.949524	1.769200	0.000000	4.999991	179794.000000		1
7304.390137	3657.610107	3.059069	3.490792	1889.727417	26239.203125	297.266235	187.503647	52.300209	62.658489	20.167652	45.408054	71.693840	88.463211	1.321616	99998.000000	3.863584	3.563197	0.485589	0.542924	3.276399	4.418951	2.473145	2.273010	1.718503	1.796980	1.304655	1.657133	1.855482	1.946763	0.121105	4.999991	179832.000000		1
13995.357422	3731.197510	2.556419	3.216340	4181.494141	46421.613281	657.431519	429.937927	91.574707	34.463863	29.807419	93.563721	133.525894	99.808289	1.821620	0.000000	4.145984	3.571848	0.407632	0.507362	3.621331	4.666720	2.817851	2.633406	1.961776	1.537364	1.474324	1.971107	2.125566	1.999167	0.260458	0.000000	180599.000000		1
24025.156250	10052.858398	3.718989	4.508426	9227.008789	99998.000000	1415.269531	945.147400	206.928116	191.999741	64.573486	236.368576	295.607208	213.992966	3.838002	0.000000	4.380666	4.002290	0.570425	0.654025	3.965061	4.999991	3.150839	2.975500	2.315820	2.283301	1.810054	2.373590	2.470715	2.330400	0.584105	0.000000	181166.000000		1
19917.107422	6809.049316	3.774496	5.778926	5092.452148	65949.351562	803.523621	523.547913	123.525322	78.734016	44.291740	157.579056	190.349945	131.280930	1.959922	0.000000	4.299226	3.833086	0.576859	0.761847	3.706927	4.819211	2.904999	2.718956	2.091756	1.896162	1.646323	2.197499	2.279553	2.118202	0.292239	0.000000	181543.000000		1
17680.390625	4472.574707	2.704439	5.507557	4842.360840	57465.078125	741.330811	494.748871	82.622612	63.808723	28.654100	129.097641	153.934067	137.395981	1.800593	99998.000000	4.247492	3.650558	0.432077	0.740959	3.685057	4.759404	2.870012	2.694385	1.917099	1.804880	1.457187	2.110918	2.187335	2.137974	0.255416	4.999991	182660.000000		1
5236.182129	2813.372070	1.825573	3.537048	1028.229492	14911.992188	100.483627	104.011421	42.503170	28.743528	26.523237	35.117619	67.213173	72.776237	0.533066	0.000000	3.719015	3.449227	0.261399	0.548641	3.012090	4.173536	2.002095	2.017081	1.628421	1.458540	1.423627	1.545525	1.827454	1.861990	0.000000	0.000000	184156.000000		1
8720.869141	3058.464355	3.561718	4.107540	1911.196411	25906.927734	289.143677	196.323151	68.961647	55.109497	18.826225	59.587086	79.967514	51.282574	0.381980	0.000000	3.940560	3.485503	0.551660	0.613582	3.281305	4.413416	2.461114	2.292972	1.838608	1.741226	1.274763	1.775152	1.902914	1.709970	0.000000	0.000000	185069.000000		1
12071.714844	2361.585693	3.632644	3.407531	2585.850586	35758.875000	387.622864	261.642883	79.523453	77.463516	29.798168	79.144157	93.421867	80.599678	1.890713	0.000000	4.081769	3.373204	0.560223	0.532440	3.412603	4.553384	2.588409	2.417709	1.900495	1.889097	1.474190	1.898419	1.970448	1.906333	0.276626	0.000000	185248.000000		1
6125.760742	4255.198730	3.015897	3.934851	3347.219482	40548.628906	536.052490	343.645691	71.468727	40.233540	26.020588	99.404320	136.288925	85.986969	1.087050	0.000000	3.787160	3.628920	0.479416	0.594928	3.524684	4.607976	2.729207	2.536111	1.854116	1.604588	1.415317	1.997405	2.134460	1.934433	0.036249	0.000000	185442.000000		1
10243.560547	1023.588501	4.280230	2.488577	1530.669189	25752.951172	243.979248	156.191360	52.605499	91.235497	19.344294	61.310894	97.147018	59.728935	2.682338	0.000000	4.010451	3.010125	0.631467	0.395951	3.184881	4.410827	2.387353	2.193657	1.721031	1.960164	1.286553	1.787538	1.987429	1.776185	0.428514	0.000000	186145.000000		1
10126.249023	3069.100342	2.985059	5.482887	2390.495850	34175.066406	357.713684	244.737839	91.093643	53.690975	25.450096	84.013382	115.008034	87.565849	1.094038	0.000000	4.005449	3.487011	0.474953	0.739009	3.378488	4.533710	2.553535	2.388701	1.959488	1.729901	1.405689	1.924348	2.060728	1.942335	0.039032	0.000000	187293.000000		1
9645.648438	4572.506348	3.854673	3.644979	4386.405762	54915.527344	708.371826	449.359314	113.336647	65.865578	61.054943	145.984192	192.268021	135.274368	0.033149	0.000000	3.984331	3.660154	0.585988	0.561695	3.642109	4.739695	2.850261	2.652594	2.054370	1.818658	1.785721	2.164306	2.283907	2.131216	0.000000	0.000000	187671.000000		1
6393.422852	2248.541992	3.071404	2.639680	1362.657837	22509.693359	225.301041	139.594681	49.080788	31.179682	22.088821	47.708523	72.591209	123.879951	0.305803	0.000000	3.805733	3.351901	0.487337	0.421551	3.134387	4.352370	2.352763	2.144869	1.690912	1.493872	1.344173	1.678596	1.860884	2.093001	0.000000	0.000000	187980.000000		1
7423.629395	2012.620605	1.643633	1.973593	1095.868286	16453.960938	154.353455	111.304466	46.231411	57.598072	13.620874	31.759426	41.433113	53.101982	0.872337	0.000000	3.870616	3.303762	0.215805	0.295258	3.039758	4.216270	2.188516	2.046513	1.664937	1.760408	1.134205	1.501873	1.617348	1.725111	0.000000	0.000000	188205.000000		1
17195.494141	5161.820801	3.182418	2.630429	4328.668945	55292.175781	687.174194	440.752625	115.109802	57.952702	37.371830	142.592087	220.943710	156.900635	3.135924	0.000000	4.235415	3.712803	0.502757	0.420027	3.636354	4.742664	2.837067	2.644195	2.061112	1.763074	1.572544	2.154095	2.344282	2.195625	0.496365	0.000000	189651.000000		1
10231.567383	2610.872070	1.893416	4.150712	2354.379150	27035.320312	361.448090	240.457611	62.840427	26.409138	26.190193	81.518631	85.086517	82.736710	0.053989	0.000000	4.009942	3.416785	0.277246	0.618123	3.371876	4.431931	2.558046	2.381038	1.798239	1.421754	1.418139	1.911257	1.929861	1.917698	0.000000	0.000000	190034.000000		1
16173.099609	7945.286621	3.737491	3.330438	6386.194824	88757.203125	1029.799194	656.222717	166.679169	78.049431	47.908966	186.436676	211.455048	171.227676	0.698199	0.000000	4.208793	3.900110	0.572580	0.522501	3.805242	4.948204	3.012753	2.817051	2.221881	1.892370	1.680417	2.270531	2.325218	2.233574	0.000000	0.000000	191285.000000		1
16051.714844	7542.578125	3.774496	3.974939	10246.881836	99998.000000	1632.062622	1051.561035	257.134460	99.068192	77.047211	320.924683	446.408203	241.851456	3.322173	0.000000	4.205522	3.877520	0.576859	0.599330	4.010592	4.999991	3.212737	3.021834	2.410160	1.995934	1.886757	2.506403	2.649732	2.383549	0.521422	0.000000	191840.000000		1
14854.098633	4894.454590	2.978892	5.852936	6456.750488	78291.875000	953.063354	663.821045	187.990875	107.437462	76.923866	157.011642	248.873138	141.962997	0.890589	0.000000	4.171846	3.689704	0.474055	0.767374	3.810014	4.893717	2.979122	2.822051	2.274137	2.031156	1.886061	2.195932	2.395978	2.152175	0.000000	0.000000	192074.000000		1
12468.850586	3613.611328	2.689020	2.787700	4472.287598	53072.031250	711.070068	459.446228	94.023193	78.256035	30.310068	119.812500	196.637680	133.149673	2.044479	99998.000000	4.095827	3.557941	0.429594	0.445246	3.650530	4.724866	2.851912	2.662235	1.973235	1.893518	1.481587	2.078502	2.293667	2.124340	0.310583	4.999991	192249.000000		1
9622.470703	1929.328857	2.756862	4.789046	1316.552979	22062.318359	236.643021	131.999435	54.902885	40.211952	16.898888	40.341469	45.010250	69.596901	2.519499	99998.000000	3.983287	3.285406	0.440415	0.680249	3.119438	4.343651	2.374094	2.120572	1.739595	1.604355	1.227858	1.605752	1.653311	1.842590	0.401314	4.999991	192588.000000		1
7447.269043	2814.435791	3.052901	3.173167	2980.646240	35830.246094	479.101990	307.069458	83.251694	47.875046	21.931549	75.326485	80.044609	61.017941	1.176104	0.000000	3.871997	3.449391	0.484713	0.501493	3.474310	4.554250	2.680428	2.487237	1.920393	1.680109	1.341069	1.876948	1.903332	1.785457	0.070446	0.000000	192907.000000		1
19094.845703	7979.793945	3.755994	4.813716	7861.887207	96915.046875	1221.888306	804.824951	187.707184	108.778885	47.992226	195.034134	276.358490	162.340347	1.844104	0.000000	4.280916	3.901992	0.574725	0.682481	3.895527	4.986391	3.087032	2.905701	2.273481	2.036545	1.681171	2.290111	2.441473	2.210427	0.265785	0.000000	193004.000000		1
10962.715820	2862.936768	3.435285	4.711953	3182.748291	39840.031250	480.705536	325.152496	91.398933	37.658619	27.297255	96.101631	128.135513	51.646458	0.326657	99998.000000	4.039918	3.456812	0.535963	0.673201	3.502802	4.600320	2.681879	2.512087	1.960941	1.575864	1.436119	1.982731	2.107670	1.713041	0.000000	4.999991	194071.000000		1
8531.428711	1989.495605	1.597377	1.751564	1806.660767	23019.976562	293.587341	182.699188	73.201790	51.757473	12.418216	51.372005	89.539436	62.081829	1.501936	0.000000	3.931022	3.298743	0.203407	0.243426	3.256877	4.362105	2.467737	2.261737	1.864522	1.713973	1.094059	1.710726	1.952014	1.792964	0.176651	0.000000	195545.000000		1
10024.978516	3967.507324	3.931767	3.805334	4204.295410	51030.718750	636.070435	430.422089	132.594604	71.743179	35.290306	110.706223	155.620880	112.063065	1.249296	0.000000	4.001083	3.598518	0.594588	0.580393	3.623693	4.707832	2.803505	2.633894	2.122526	1.855781	1.547655	2.044172	2.192068	2.049463	0.096665	0.000000	195736.000000		1
10290.868164	2461.717773	2.001346	2.491661	2024.363525	32386.429688	348.505646	209.774414	72.967430	9.892633	17.019154	70.432594	102.299950	101.069534	0.816751	0.000000	4.012452	3.391238	0.301322	0.396489	3.306288	4.510363	2.542210	2.321753	1.863129	0.995312	1.230938	1.847774	2.009876	2.004620	0.000000	0.000000	196100.000000		1
6733.670410	2446.576660	3.182418	2.954222	1344.386719	18082.412109	185.474548	139.674866	47.831871	52.772022	9.106280	58.205570	64.123260	47.588257	0.953053	99998.000000	3.828252	3.388559	0.502757	0.470443	3.128524	4.257257	2.268284	2.145118	1.679717	1.722404	0.959341	1.764965	1.807016	1.677500	0.000000	4.999991	197666.000000		1
12078.227539	5028.332031	2.670518	5.862187	4947.208008	59251.019531	754.233154	505.800995	124.311676	90.045174	55.217426	159.564972	196.532837	144.318970	0.745373	0.000000	4.082003	3.701424	0.426595	0.768060	3.694360	4.772696	2.877506	2.703980	2.094512	1.954460	1.742076	2.202938	2.293435	2.159323	0.000000	0.000000	199221.000000		1
9239.908203	2008.691895	3.355108	2.473158	2089.134277	29122.630859	347.435608	207.344421	36.181507	63.577442	16.473331	56.466339	91.858414	38.633080	1.410999	0.000000	3.965668	3.302913	0.525706	0.393252	3.319966	4.464231	2.540874	2.316692	1.558487	1.803303	1.216781	1.751790	1.963119	1.586959	0.149527	0.000000	199251.000000		1
6891.751953	1336.779175	2.830872	4.172298	1337.972534	17604.621094	215.121613	137.158539	53.175991	26.131601	20.546951	44.418175	68.264725	78.641502	0.787297	0.000000	3.838330	3.126060	0.451920	0.620375	3.126447	4.245626	2.332684	2.137223	1.725716	1.417166	1.312747	1.647561	1.834196	1.895652	0.000000	0.000000	199521.000000		1
11719.002930	7634.449219	2.022933	2.830872	4993.208496	59221.925781	800.785278	510.574615	103.459435	32.357670	49.860973	142.481064	198.204224	148.463516	1.687707	99998.000000	4.068891	3.882778	0.305981	0.451920	3.698380	4.772482	2.903516	2.708059	2.014770	1.509977	1.697761	2.153757	2.297113	2.171620	0.227297	4.999991	199854.000000		1
1568.081177	5149.415039	2.639680	3.083739	55.032402	6044.991211	6.435763	6.596117	25.502520	16.368484	6.238403	6.824314	6.121222	47.945969	1.188074	99998.000000	3.195369	3.711758	0.421551	0.489078	1.740618	3.781396	0.808600	0.819288	1.406583	1.214008	0.795073	0.834059	0.786838	1.680752	0.074843	4.999991	199999.000000		0
8453.909180	2376.501709	1.526451	2.078440	1627.643555	26569.767578	244.509644	166.259781	84.038048	60.641724	18.471596	54.033272	82.434502	56.737709	0.302815	0.000000	3.927058	3.375938	0.183683	0.317737	3.211559	4.424388	2.388296	2.220787	1.924476	1.782772	1.266504	1.732661	1.916109	1.753872	0.000000	0.000000	200463.000000		1
9425.259766	3484.439697	3.805334	1.961258	894.549438	22106.736328	139.782791	91.913918	50.675079	66.309631	21.527580	32.308331	60.792828	27.235580	0.310537	0.000000	3.974293	3.542133	0.580393	0.292535	2.951604	4.344525	2.145454	1.963381	1.704794	1.821577	1.332995	1.509315	1.783852	1.435137	0.000000	0.000000	200554.000000		1
7167.870117	1931.089600	3.197837	3.839255	1647.678589	21880.292969	244.691589	167.915741	34.799992	1.622047	14.768024	33.939629	59.611755	46.274582	0.662151	0.000000	3.855390	3.285802	0.504856	0.584247	3.216872	4.340053	2.388619	2.225091	1.541579	0.210063	1.169322	1.530707	1.775332	1.665342	0.000000	0.000000	202533.000000		1
8121.297363	1486.207886	3.059069	1.461692	1338.376587	15941.606445	177.302643	139.656357	54.239880	57.733757	14.478153	36.039654	55.334610	63.919735	1.818130	99998.000000	3.909626	3.172080	0.485589	0.164856	3.126578	4.202532	2.248715	2.145061	1.734319	1.761430	1.160713	1.556781	1.742997	1.805635	0.259625	4.999991	202712.000000		1
7558.030762	3842.468018	3.496960	4.483756	2728.976074	29943.992188	400.778107	278.825500	54.252216	28.962475	19.908617	74.015900	106.089867	72.609711	1.092029	17818.509766	3.878409	3.584610	0.543691	0.651642	3.436000	4.476310	2.602904	2.445333	1.734417	1.461836	1.299041	1.869325	2.025674	1.860995	0.038234	4.250871	202862.000000		1
10033.930664	2674.801025	2.658183	4.514594	1447.556274	17602.332031	210.499084	144.855545	34.303509	43.616402	11.810719	25.992834	31.481890	42.571014	1.104766	0.000000	4.001471	3.427291	0.424585	0.654619	3.160635	4.245570	2.323250	2.160935	1.535339	1.639650	1.072276	1.414854	1.498061	1.629114	0.043270	0.000000	203474.000000		1
9474.725586	2608.630127	2.800035	2.022933	3101.871094	37719.144531	456.686279	317.153290	103.391594	79.890419	35.367401	81.910271	115.455177	94.192802	2.244751	99998.000000	3.976567	3.416413	0.447163	0.305981	3.491624	4.576562	2.659618	2.501269	2.014485	1.902495	1.548603	1.913338	2.062413	1.974018	0.351168	4.999991	204776.000000		1
10265.294922	3059.790527	2.167868	3.614142	3434.464600	46827.031250	561.746216	349.242676	95.580482	67.651062	22.329351	87.331482	111.680679	55.297604	2.345093	99998.000000	4.011372	3.485692	0.336033	0.558005	3.535859	4.670496	2.749540	2.543127	1.980369	1.830275	1.348876	1.941171	2.047978	1.742706	0.370160	4.999991	205379.000000		1
9525.271484	2579.461182	7.185112	5.341035	2557.992188	34716.984375	439.802826	258.935364	77.488190	71.064758	14.697099	68.899979	111.181114	100.591560	0.189506	0.000000	3.978877	3.411529	0.856434	0.727625	3.407899	4.540542	2.643258	2.413191	1.889235	1.851654	1.167232	1.838219	2.046031	2.002562	0.000000	0.000000	205673.000000		1
7830.041504	3330.252930	2.192538	2.645848	2511.853271	33430.347656	401.333191	253.026932	83.865356	33.766941	26.961128	81.756081	105.550209	80.874130	0.809049	0.000000	3.893764	3.522477	0.340947	0.422565	3.399994	4.524141	2.603505	2.403167	1.923583	1.528492	1.430738	1.912520	2.023459	1.907810	0.000000	0.000000	205974.000000		1
21886.978516	5581.378906	3.318103	2.895631	5989.147949	82229.203125	911.858459	612.143738	180.454224	151.090866	47.295300	188.114227	267.249146	152.022156	2.357137	0.000000	4.340186	3.746742	0.520890	0.461743	3.777365	4.915026	2.959927	2.786853	2.256367	2.179238	1.674818	2.274422	2.426916	2.181907	0.372385	0.000000	206156.000000		1
15603.557617	7549.661621	2.035268	2.611927	6997.798828	85645.093750	1081.035400	714.385071	152.096161	76.011078	47.110275	198.660614	271.470764	167.373001	3.620477	0.000000	4.193223	3.877928	0.308622	0.416961	3.844961	4.932703	3.033840	2.853932	2.182118	1.880877	1.673116	2.298112	2.433723	2.223686	0.558766	0.000000	206536.000000		1
10875.417969	2602.111084	1.924253	3.022064	2688.514404	36527.750000	408.404205	274.637787	62.550556	45.068840	21.342556	113.105370	160.542526	140.772675	0.604078	99998.000000	4.036446	3.415326	0.284262	0.480304	3.429512	4.562623	2.611090	2.438760	1.796231	1.653876	1.329246	2.053483	2.205590	2.148518	0.000000	4.999991	206817.000000		1
13124.993164	4046.062500	3.009729	3.456871	4840.896484	61983.085938	767.456238	494.613190	129.165482	49.941151	36.616314	161.100677	216.870102	123.232368	2.326235	0.000000	4.118099	3.607033	0.478527	0.538683	3.684926	4.792273	2.885054	2.694266	2.111146	1.698459	1.563675	2.207097	2.336200	2.090725	0.366654	0.000000	206908.000000		1
10266.238281	1774.549805	1.455525	2.732193	2227.088379	25819.402344	361.509766	226.105896	47.557419	22.850504	14.330134	58.174732	93.850502	65.205658	1.609336	99998.000000	4.011411	3.249088	0.163020	0.436511	3.347738	4.411946	2.558120	2.354312	1.677218	1.358896	1.156250	1.764734	1.972437	1.814285	0.206647	4.999991	207310.000000		1
8289.237305	2001.210815	2.232627	3.592556	626.763733	10820.555664	67.012726	63.595943	6.044128	19.032835	18.422255	6.620787	23.266809	52.343380	0.418073	99998.000000	3.918514	3.301293	0.348816	0.555404	2.797104	4.034250	1.826157	1.803429	0.781334	1.279503	1.265343	0.820910	1.366737	1.718862	0.000000	4.999991	208156.000000		1
7971.424805	2358.153564	4.169215	5.020327	965.105408	16195.502930	145.607971	95.777840	26.563326	27.858496	11.887813	37.600025	59.263290	50.150845	0.493403	0.000000	3.901536	3.372572	0.620054	0.700732	2.984575	4.209394	2.163185	1.981265	1.424282	1.444958	1.075102	1.575188	1.772786	1.700278	0.000000	0.000000	208973.000000		1
22634.353516	6357.000977	4.653362	4.270978	8877.239258	99998.000000	1377.327271	904.858398	212.003952	93.048737	65.409180	259.348602	324.594330	182.511078	3.775616	0.000000	4.354768	3.803252	0.667767	0.630527	3.948278	4.999991	3.139037	2.956581	2.326344	1.968710	1.815639	2.413884	2.511341	2.261289	0.576988	0.000000	209822.000000		1
9820.588867	1229.128906	3.891678	5.347203	1884.010132	23536.623047	328.041962	193.301086	33.955048	76.007996	23.319233	54.239880	70.087212	66.975723	1.543372	0.000000	3.992137	3.089597	0.590137	0.728127	3.275083	4.371744	2.515929	2.286234	1.530904	1.880859	1.367714	1.734319	1.845639	1.825917	0.188471	0.000000	210301.000000		1
21742.480469	7233.593750	3.062153	4.252476	8838.044922	99998.000000	1401.534546	907.865051	180.306198	103.410095	49.065369	227.320892	298.555237	203.933807	2.142493	0.000000	4.337309	3.859354	0.486027	0.628642	3.946356	4.999991	3.146604	2.958021	2.256011	2.014563	1.690775	2.356639	2.475025	2.309489	0.330919	0.000000	211153.000000		1
10125.085938	2869.267822	2.713690	3.213256	1463.067505	22825.908203	256.443726	147.646332	52.099766	62.470379	15.896673	54.431072	76.893028	42.944145	1.453701	99998.000000	4.005399	3.457771	0.433560	0.506945	3.165264	4.358428	2.408992	2.169223	1.716836	1.795674	1.201306	1.735847	1.885887	1.632904	0.162475	4.999991	211917.000000		1
9845.249023	2657.007812	2.578006	2.103110	2627.364014	35323.738281	380.792389	268.239014	75.107544	53.293175	26.446144	76.569237	127.022285	59.328049	2.323484	99998.000000	3.993227	3.424393	0.411284	0.322862	3.419520	4.548067	2.580688	2.428522	1.875684	1.726672	1.422362	1.884054	2.103880	1.773260	0.366140	4.999991	212296.000000		1
7419.697266	3282.775635	1.366096	1.677554	890.139709	18841.101562	147.905365	92.185287	37.362579	46.367096	17.349113	43.397457	38.592991	49.916481	0.171314	0.000000	3.870386	3.516241	0.135481	0.224676	2.949458	4.275106	2.169984	1.964662	1.572437	1.666210	1.239277	1.637464	1.586508	1.698244	0.000000	0.000000	212965.000000		1
17721.447266	9522.400391	1.813238	5.411962	12737.824219	99998.000000	2056.625488	1310.175781	325.269684	137.445312	79.054726	431.035736	629.909119	313.930786	3.642865	99998.000000	4.248499	3.978746	0.258455	0.733355	4.105095	4.999991	3.313155	3.117330	2.512244	2.138130	1.897928	2.634513	2.799278	2.496834	0.561443	4.999991	213631.000000		1
12526.526367	7046.410645	2.251129	2.519415	5364.234375	69539.898438	800.624939	550.823608	148.648544	41.402275	45.639332	178.850677	226.463608	132.514420	1.132776	0.000000	4.097831	3.847968	0.352400	0.401300	3.729508	4.842234	2.903429	2.741013	2.172161	1.617024	1.659339	2.252491	2.354998	2.122263	0.054144	0.000000	215487.000000		1
20502.156250	4883.803223	4.967903	4.801381	4610.892578	50828.804688	694.565918	474.325287	106.126869	36.727329	38.124264	129.190155	120.037613	169.667313	0.442522	99998.000000	4.311800	3.688758	0.696173	0.681366	3.663785	4.706110	2.841713	2.676076	2.025825	1.564989	1.581201	2.111229	2.079317	2.229598	0.000000	4.999991	216077.000000		1
6314.929688	2164.766113	2.578006	2.516331	1796.632446	25056.812500	264.671143	186.294830	25.681376	40.924297	18.912569	60.897675	79.171906	83.880775	1.992446	0.000000	3.800369	3.335411	0.411284	0.400768	3.254459	4.398926	2.422707	2.270201	1.409618	1.611981	1.276751	1.784601	1.898571	1.923662	0.299387	0.000000	216975.000000		1
8584.718750	2476.911377	2.861710	2.392981	2496.212402	32845.898438	401.919098	253.224289	42.392155	45.978546	16.834129	71.394722	105.812325	52.263203	1.649953	0.000000	3.933726	3.393910	0.456626	0.378939	3.397282	4.516481	2.604139	2.403505	1.627285	1.662555	1.226191	1.853666	2.024536	1.718196	0.217472	0.000000	217354.000000		1
14898.380859	7479.605469	3.638812	4.397411	5967.031250	76033.273438	904.657959	610.395264	162.272507	101.649277	55.100243	210.280151	258.432739	149.215958	0.782761	0.000000	4.173139	3.873879	0.560960	0.643197	3.775758	4.881004	2.956484	2.785611	2.210245	2.007104	1.741153	2.322798	2.412348	2.173815	0.000000	0.000000	217462.000000		1
11768.318359	3523.288818	2.975808	4.446751	3200.236328	41958.847656	479.058807	327.992615	84.543785	127.407753	36.890766	83.519981	91.716560	95.256691	0.219300	0.000000	4.070714	3.546948	0.473605	0.648043	3.505182	4.622824	2.680389	2.515864	1.927082	2.105196	1.566918	1.921790	1.962448	1.978896	0.000000	0.000000	217588.000000		1
8021.026367	2182.297119	2.220292	3.250261	2705.530518	39083.761719	439.651703	276.370819	64.909615	55.720074	21.428900	85.595337	113.148544	99.481415	2.794689	0.000000	3.904230	3.338914	0.346410	0.511918	3.432252	4.591996	2.643109	2.441492	1.812309	1.746012	1.331000	1.932450	2.053649	1.997742	0.446334	0.000000	218178.000000		1
17344.001953	3152.003418	3.706654	3.083739	3029.770264	38888.937500	456.723297	309.046143	57.348289	76.893028	15.976851	83.344208	113.102287	94.013947	1.249086	0.000000	4.239149	3.498587	0.568982	0.489078	3.481410	4.589826	2.659653	2.490023	1.758520	1.885887	1.203491	1.920875	2.053471	1.973192	0.096592	0.000000	218983.000000		1
10996.390625	919.034302	1.726894	3.367443	2702.502197	30389.921875	398.295685	274.212219	66.883209	21.684851	18.443842	62.723248	88.950447	92.959305	1.272335	0.000000	4.041250	2.963332	0.237266	0.527300	3.431766	4.482729	2.600206	2.438087	1.825317	1.336156	1.265851	1.797428	1.949148	1.968293	0.104601	0.000000	219079.000000		1
12050.187500	4730.079102	2.454656	3.361275	3538.038330	41347.179688	575.891296	362.268372	90.393631	72.840996	20.605543	85.953049	113.142372	80.115532	1.450810	0.000000	4.080994	3.674868	0.389991	0.526504	3.548763	4.616446	2.760340	2.559031	1.956138	1.862376	1.313984	1.934261	2.053625	1.903717	0.161611	0.000000	219296.000000		1
22804.189453	8191.853516	1.720726	2.809286	4694.560547	58791.121094	695.808655	481.266785	152.583389	63.265984	39.804901	154.310287	193.399765	75.153793	1.037197	0.000000	4.358015	3.913382	0.235712	0.448596	3.671595	4.769312	2.842490	2.682386	2.183507	1.801170	1.599937	2.188395	2.286456	1.875951	0.015861	0.000000	220173.000000		1
9333.237305	3068.745605	1.720726	3.709738	2588.033936	28584.351562	405.419128	265.722687	60.842167	40.989056	18.918737	73.525581	96.147888	78.465729	1.221029	0.000000	3.970032	3.486961	0.235712	0.569343	3.412970	4.456128	2.607904	2.424429	1.784205	1.612668	1.276892	1.866439	1.982940	1.894680	0.086726	0.000000	220556.000000		1
6202.576660	3880.570557	1.927337	2.343642	2840.021729	35556.191406	414.004272	288.496094	90.091431	28.068190	23.269892	78.203613	126.596725	94.054031	0.132677	0.000000	3.792572	3.588896	0.284958	0.369891	3.453322	4.550915	2.617005	2.460140	1.954684	1.448214	1.366794	1.893227	2.102422	1.973377	0.000000	0.000000	222043.000000		1
13749.934570	3666.503662	4.181550	3.265679	3196.461670	41019.597656	502.723419	322.300049	88.827095	37.627781	16.161875	87.525757	121.268028	79.541954	0.826211	0.000000	4.138300	3.564252	0.621337	0.513974	3.504669	4.612991	2.701329	2.508260	1.948545	1.575509	1.208492	1.942136	2.083746	1.900596	0.000000	0.000000	222857.000000		1
105.244919	5.902276	0.986796	0.527319	63.904320	4785.657227	0.000000	0.866531	3.663482	0.000000	4.705785	0.000000	9.800121	0.000000	2.106395	0.000000	2.022201	0.771020	0.000000	0.000000	1.805530	3.679942	0.000000	0.000000	0.563894	0.000000	0.672632	0.000000	0.991231	0.000000	0.323540	0.000000	222876.000000		0
7619.018066	1979.498169	3.928683	3.651147	558.893738	12619.288086	91.386597	58.523193	26.495483	21.691019	14.320883	30.387161	48.861839	52.679508	1.070987	0.000000	3.881899	3.296555	0.594247	0.562429	2.747329	4.101035	1.960883	1.767328	1.423172	1.336280	1.155970	1.482690	1.688970	1.721642	0.029784	0.000000	223010.000000		1
8340.390625	3071.681396	2.837040	3.786831	2740.293457	34349.093750	403.464050	281.021118	73.411484	69.624657	22.650061	65.643547	99.746613	40.104023	1.208770	99998.000000	3.921186	3.487376	0.452865	0.578276	3.437797	4.535915	2.605805	2.448739	1.865764	1.842763	1.355069	1.817192	1.998898	1.603188	0.082344	4.999991	223486.000000		1
11782.172852	2550.807129	2.503996	2.809286	1734.014038	26878.917969	276.407837	174.909668	54.267635	43.363533	18.141636	52.253952	57.514812	104.840950	0.291154	0.000000	4.071225	3.406678	0.398634	0.448596	3.239053	4.429412	2.441550	2.242814	1.734541	1.637125	1.258676	1.718119	1.759780	2.020531	0.000000	0.000000	223544.000000		1
8941.519531	1179.298828	2.072273	2.806202	1604.305786	23253.640625	237.376953	162.050476	36.092079	41.914177	20.608625	45.923038	78.021675	57.339039	1.153352	0.000000	3.951411	3.071624	0.316447	0.448119	3.205287	4.366491	2.375438	2.209650	1.557412	1.622361	1.314049	1.662031	1.892215	1.758450	0.061962	0.000000	224485.000000		1
9201.352539	2445.188965	4.196969	2.198706	2568.920898	31711.300781	346.300781	263.702850	59.534660	71.194275	22.986189	57.573402	93.751823	65.378342	2.836988	99998.000000	3.963852	3.388312	0.622936	0.342167	3.409751	4.501214	2.539454	2.421115	1.774770	1.852445	1.361467	1.760222	1.971980	1.815434	0.452857	4.999991	224959.000000		1
11293.320312	2815.545898	2.121612	2.152450	1859.244629	23453.466797	294.885590	192.505478	33.914959	36.492966	19.455307	46.835823	52.870701	39.804901	3.532004	0.000000	4.052822	3.449563	0.326666	0.332933	3.269336	4.370207	2.469654	2.284443	1.530391	1.562209	1.289038	1.670578	1.723215	1.599937	0.548021	0.000000	226170.000000		1
9521.672852	3433.030762	3.638812	1.970509	2059.789551	26436.162109	303.035919	208.707443	66.362061	78.561325	15.831915	45.454308	72.770065	53.012554	1.521958	99998.000000	3.978713	3.535678	0.560960	0.294578	3.313823	4.422198	2.481494	2.319538	1.821920	1.895209	1.199533	1.657575	1.861953	1.724379	0.182403	4.999991	228163.000000		1
11374.494141	1805.436523	1.350678	3.160832	1318.520386	22236.050781	235.745667	133.476547	37.911484	41.334435	13.059633	46.046387	54.952225	52.904621	1.815357	0.000000	4.055932	3.256582	0.130552	0.499801	3.120087	4.347058	2.372444	2.125405	1.578771	1.616312	1.115931	1.663196	1.739985	1.723494	0.258962	0.000000	228867.000000		1
11448.368164	4475.503906	2.084607	3.305768	2742.294922	41147.992188	426.533478	279.318878	94.174301	49.345989	15.495788	88.765419	146.138382	69.495140	0.894234	0.000000	4.058743	3.650842	0.319024	0.519272	3.438114	4.614348	2.629953	2.446100	1.973932	1.693252	1.190214	1.948244	2.164764	1.841954	0.000000	0.000000	228910.000000		1
20997.177734	10065.085938	4.255559	5.119006	10376.645508	99998.000000	1643.561768	1061.903931	247.130829	128.625824	68.110535	280.669556	354.044037	220.182037	1.794919	0.000000	4.322161	4.002818	0.628957	0.709186	4.016057	4.999991	3.215786	3.026085	2.392927	2.109328	1.833214	2.448195	2.549057	2.342782	0.254045	0.000000	229068.000000		1
17513.910156	7294.895508	1.794736	3.336605	5753.843262	76978.640625	896.985596	587.513916	144.334396	107.014984	41.174080	177.043610	228.070236	125.057938	1.816490	0.000000	4.243383	3.863019	0.254001	0.523305	3.759958	4.886370	2.952785	2.769018	2.159370	2.029445	1.614624	2.248080	2.358069	2.097111	0.259233	0.000000	230371.000000		1
25589.863281	6682.156738	1.874913	2.072273	7856.441406	99998.000000	1204.366455	803.653137	195.126648	92.826706	70.811890	232.298035	318.099976	190.504135	3.517337	0.000000	4.408068	3.824917	0.272981	0.316447	3.895226	4.999991	3.080759	2.905069	2.290317	1.967673	1.850106	2.366045	2.502564	2.279904	0.546214	0.000000	231161.000000		1
9629.263672	3006.016113	2.214124	3.089906	2357.780273	36174.054688	381.674347	244.518890	73.858627	74.182419	33.002171	77.488190	107.650238	82.018196	0.895903	99998.000000	3.983593	3.477991	0.345202	0.489945	3.372503	4.558397	2.581693	2.388312	1.868401	1.870301	1.518543	1.889235	2.032015	1.913910	0.000000	4.999991	231214.000000		1
6301.573730	3058.257812	3.925599	3.049818	2006.604248	32788.617188	297.543793	207.097733	84.864487	63.494183	20.543867	64.514900	89.388336	80.127869	1.368006	0.000000	3.799449	3.485474	0.593906	0.484274	3.302462	4.515723	2.473551	2.316175	1.928726	1.802734	1.312682	1.809660	1.951281	1.903784	0.136088	0.000000	232284.000000		1
10691.716797	2303.426514	3.429117	2.491661	3505.698975	48562.386719	538.167908	359.705780	76.137512	46.974594	32.397758	105.562546	131.792831	81.762253	0.537019	99998.000000	4.029047	3.362374	0.535182	0.396489	3.544775	4.686300	2.730918	2.555947	1.881599	1.671863	1.510515	2.023510	2.119892	1.912553	0.000000	4.999991	232696.000000		1
20042.236328	5494.173828	3.956437	3.953353	4234.543945	55930.394531	645.022522	432.602295	167.107803	131.197662	36.085911	114.619484	140.661667	108.822060	1.833260	99998.000000	4.301946	3.739902	0.597304	0.596966	3.626807	4.747648	2.809575	2.636089	2.222997	2.117926	1.557338	2.059258	2.148176	2.036717	0.263224	4.999991	233040.000000		1
8164.377441	4288.894531	1.523367	2.365228	2471.598145	33292.882812	388.319794	253.415482	70.660789	37.800468	15.973766	70.978416	88.854851	90.988792	1.506008	0.000000	3.911923	3.632345	0.182805	0.373873	3.392978	4.522351	2.589190	2.403833	1.849178	1.577497	1.203407	1.851126	1.948681	1.958988	0.177827	0.000000	233434.000000		1
10493.121094	2392.968994	2.146282	3.675817	2204.435303	28405.982422	318.636566	228.683899	51.720467	24.124088	25.228067	64.835609	87.245140	47.711605	0.284857	99998.000000	4.020905	3.378937	0.331687	0.565354	3.343297	4.453410	2.503296	2.359236	1.713662	1.382451	1.401884	1.811814	1.940741	1.678624	0.000000	4.999991	233539.000000		1
6833.086914	3353.294434	4.104456	3.583304	758.072388	17956.832031	141.771805	80.852547	49.666695	72.350677	23.831133	57.394547	89.086128	35.549339	0.098641	0.000000	3.834617	3.525472	0.613256	0.554284	2.879711	4.254230	2.151590	1.907694	1.696065	1.859443	1.377145	1.758871	1.949810	1.550832	0.000000	0.000000	234983.000000		1
7785.900879	2594.124268	4.554682	4.650278	2114.649170	30970.394531	305.496735	217.030457	71.166519	37.251564	21.521412	49.756126	84.475937	57.144764	0.572864	0.000000	3.891309	3.413991	0.658458	0.667479	3.325238	4.490947	2.485007	2.336521	1.852276	1.571144	1.332871	1.696847	1.926733	1.756976	0.000000	0.000000	235196.000000		1
6204.562500	3173.379883	1.918085	3.694319	1864.385254	27427.978516	278.628143	187.170609	78.163528	29.030317	19.563238	66.843124	93.033318	85.320885	1.432652	0.000000	3.792711	3.501522	0.282868	0.567534	3.270536	4.438194	2.445025	2.272238	1.893004	1.462852	1.291441	1.825057	1.968639	1.931055	0.156141	0.000000	235237.000000		1
14391.814453	5747.530762	2.544085	3.373610	8377.922852	99998.000000	1326.442505	859.622986	221.912003	70.651535	56.231976	232.415222	330.101898	209.996445	1.776062	99998.000000	4.158115	3.759481	0.405532	0.528095	3.923136	4.999991	3.122689	2.934308	2.346181	1.849122	1.749983	2.366265	2.518648	2.322212	0.249458	4.999991	235514.000000		1
16669.927734	1546.464111	0.758600	3.367443	2801.360840	33118.070312	445.479980	286.941895	53.777321	41.325184	20.062805	96.635124	117.367096	91.821404	2.220154	0.000000	4.221934	3.189340	0.000000	0.527300	3.447369	4.520065	2.648828	2.457794	1.730599	1.616215	1.302392	1.985135	2.069546	1.962944	0.346383	0.000000	235945.000000		1
6856.144043	3858.232178	2.362144	1.921169	2488.225586	28300.925781	367.686493	252.527359	78.308464	32.548862	16.587431	70.019371	83.350372	88.898018	2.823554	0.000000	3.836080	3.586388	0.373306	0.283566	3.395890	4.451801	2.565478	2.402308	1.893809	1.512536	1.219779	1.845218	1.920907	1.948892	0.450796	0.000000	237061.000000		1
21763.960938	9222.839844	3.589472	3.558635	5015.744141	68528.601562	761.338074	514.423157	142.746262	53.629299	49.379910	164.532883	248.626434	114.357368	2.526766	99998.000000	4.337738	3.964865	0.555031	0.551283	3.700335	4.835872	2.881577	2.711320	2.154565	1.729402	1.693550	2.216253	2.395547	2.058264	0.402565	4.999991	239183.000000		1
16770.818359	7107.182129	3.672733	2.291218	6507.197754	80998.335938	1010.029297	666.278748	150.967514	66.164696	47.492661	200.819229	264.594025	162.346512	1.903616	0.000000	4.224554	3.851697	0.564989	0.360066	3.813394	4.908476	3.004334	2.823656	2.178884	1.820626	1.676626	2.302805	2.422580	2.210443	0.279579	0.000000	239575.000000		1
8474.024414	2998.914307	2.207957	2.541001	1749.990845	23712.716797	280.009644	177.462997	65.544868	53.715645	22.027145	65.979675	80.093948	60.259338	0.603080	0.000000	3.928090	3.476964	0.343991	0.405005	3.243036	4.374981	2.447173	2.249108	1.816539	1.730101	1.342958	1.819410	1.903600	1.780024	0.000000	0.000000	240478.000000		1
7830.402344	2785.670654	2.103110	2.874044	1948.121094	29318.710938	271.544769	200.480026	52.337215	80.571922	33.384556	70.953743	78.123436	37.754215	1.210087	99998.000000	3.893784	3.444930	0.322862	0.458493	3.289616	4.467145	2.433841	2.302071	1.718811	1.906184	1.523546	1.850975	1.892781	1.576965	0.082817	4.999991	240993.000000		1
9364.336914	2099.921143	2.038351	2.701355	2217.778564	32988.875000	329.223022	226.281662	46.512032	43.721249	22.779577	69.707916	118.267548	45.435806	1.017328	0.000000	3.971477	3.322203	0.309279	0.431582	3.345918	4.518367	2.517490	2.354649	1.667565	1.640693	1.357546	1.843282	2.072865	1.657398	0.007461	0.000000	241443.000000		1
12490.536133	6219.647949	2.522498	5.137509	7441.943359	92679.296875	1179.104492	761.683472	217.011948	90.264114	69.331696	279.707428	408.965424	227.142029	0.816458	0.000000	4.096581	3.793766	0.401831	0.710753	3.871686	4.966983	3.071552	2.881774	2.336484	1.955515	1.840932	2.446704	2.611687	2.356297	0.000000	0.000000	241854.000000		1
16695.564453	3882.609131	2.904882	3.552467	6668.017578	85179.085938	1084.615723	681.654297	144.343643	73.701355	61.147457	237.589737	323.157318	177.820709	0.580898	0.000000	4.222601	3.589124	0.463128	0.550530	3.823997	4.930333	3.035276	2.833564	2.159398	1.867476	1.786378	2.375828	2.509414	2.249982	0.000000	0.000000	242066.000000		1
12937.603516	5278.978516	2.596508	5.661744	4859.355469	68211.421875	799.342102	496.518951	153.675034	60.018806	35.108364	208.432983	285.029968	196.579102	1.036611	0.000000	4.111854	3.722550	0.414390	0.752950	3.686579	4.833857	2.902733	2.695936	2.186603	1.778287	1.545411	2.318966	2.454890	2.293537	0.015616	0.000000	242227.000000		1
10719.137695	4443.013672	2.784616	2.571838	3089.702637	37731.437500	469.967957	313.064240	93.976936	46.771065	25.924992	88.000656	113.305817	69.384125	0.856598	0.000000	4.030160	3.647678	0.444765	0.410244	3.489917	4.576704	2.672068	2.495633	1.973021	1.669977	1.413719	1.944486	2.054252	1.841260	0.000000	0.000000	243184.000000		1
12264.312500	5311.474609	3.237926	1.683721	971.186523	31136.193359	27.096813	101.538269	77.031792	121.955704	65.421516	38.096508	80.161789	59.291046	0.615687	0.000000	4.088643	3.725215	0.510267	0.226270	2.987303	4.493266	1.432918	2.006630	1.886670	2.086202	1.815721	1.580885	1.903967	1.772989	0.000000	0.000000	243254.000000		1
10020.583984	2772.722168	1.948923	3.071404	3875.220459	42730.148438	593.767700	394.280670	118.714691	52.756603	32.197315	111.560417	143.911926	130.546997	1.775541	0.000000	4.000893	3.442906	0.289795	0.487337	3.588296	4.630734	2.773617	2.595805	2.074504	1.722277	1.507820	2.047510	2.158097	2.115767	0.249331	0.000000	243517.000000		1
8076.290039	3289.063232	5.775843	4.240141	2629.568848	40499.160156	435.035370	269.133301	57.739925	49.669781	27.355846	110.218994	170.857635	97.069931	0.438212	0.000000	3.907212	3.517072	0.761615	0.627380	3.419884	4.607446	2.638525	2.429967	1.761476	1.696092	1.437050	2.042256	2.232634	1.987085	0.000000	0.000000	244436.000000		1
20708.404297	6044.504395	2.186371	5.729587	6820.739746	85452.640625	1084.375122	699.068176	169.867752	72.341431	41.016808	207.279663	250.328659	144.244965	1.426906	0.000000	4.316147	3.781361	0.339724	0.758123	3.833832	4.931726	3.035180	2.844520	2.230111	1.859387	1.612962	2.316557	2.398510	2.159101	0.154395	0.000000	244821.000000		1
25298.548828	9095.691406	3.552467	3.200921	9922.385742	99998.000000	1446.569458	1020.011353	272.910889	117.582962	94.547432	320.610138	457.753265	289.122101	3.240531	99998.000000	4.403096	3.958836	0.550530	0.505275	3.996616	4.999991	3.160339	3.008605	2.436021	2.070344	1.975650	2.505977	2.660631	2.461081	0.510616	4.999991	247235.000000		1
13859.124023	6061.205566	3.188586	3.333522	5940.381836	67919.843750	905.950012	606.429565	141.574448	52.334129	47.141113	140.507477	168.877869	124.906837	3.298489	0.000000	4.141736	3.782559	0.503598	0.522903	3.773814	4.831996	2.957104	2.782780	2.150985	1.718785	1.673400	2.147699	2.227573	2.096586	0.518315	0.000000	248225.000000		1
7642.617676	3089.530029	0.755516	1.927337	2361.397705	33517.675781	376.209961	242.758087	69.131256	51.282574	22.973854	68.767372	105.559464	73.855545	2.495465	0.000000	3.883242	3.489892	0.000000	0.284958	3.373169	4.525274	2.575430	2.385174	1.839674	1.709970	1.361234	1.837382	2.023497	1.868383	0.397151	0.000000	249021.000000		1
19810.416016	9752.000000	1.507948	3.907097	11777.257812	99998.000000	1834.269531	1207.721558	247.651978	131.632477	69.300858	298.456573	416.162872	236.602936	3.219407	0.000000	4.296894	3.989094	0.178386	0.591854	4.071044	4.999991	3.263463	3.081967	2.393842	2.119363	1.840739	2.474881	2.619263	2.374020	0.507776	0.000000	249813.000000		1
25841.976562	9346.645508	3.231758	5.782010	9399.503906	99998.000000	1472.540771	966.560913	222.411575	105.938759	44.868401	250.698715	336.044250	192.752167	2.349837	0.000000	4.412326	3.970656	0.509439	0.762079	3.973105	4.999991	3.168067	2.985229	2.347157	2.025055	1.651941	2.399152	2.526397	2.284999	0.371038	0.000000	249942.000000		1
10073.159180	4383.833984	3.657314	2.630429	2946.321289	39597.507812	487.924561	303.325806	91.269417	45.944622	34.257256	80.340645	115.257820	54.794952	0.336037	0.000000	4.003166	3.641854	0.563162	0.420027	3.469280	4.597668	2.688353	2.481909	1.960325	1.662235	1.534753	1.904935	2.061670	1.738741	0.000000	0.000000	250054.000000		1
16838.134766	4304.985840	2.621178	2.658183	1715.730591	25856.976562	266.379517	176.177078	78.055595	38.158184	16.275972	76.368790	100.431206	91.201576	0.297021	0.000000	4.226294	3.633972	0.418496	0.424585	3.234449	4.412578	2.425501	2.245950	1.892404	1.581588	1.211547	1.882916	2.001869	1.960002	0.000000	0.000000	250734.000000		1
11540.167969	2563.203613	2.451572	3.620309	3395.079102	39127.394531	529.866516	348.468658	99.688019	62.362450	14.906794	82.338905	133.239105	77.185982	2.110036	99998.000000	4.062212	3.408783	0.389445	0.558746	3.530850	4.592481	2.724166	2.542164	1.998643	1.794923	1.173384	1.915605	2.124632	1.887538	0.324290	4.999991	250922.000000		1
11486.282227	1546.100220	4.150712	2.830872	2662.882324	32330.302734	390.999573	273.040405	62.988449	23.982237	20.041218	73.951141	89.018288	129.591034	1.757231	99998.000000	4.060180	3.189238	0.618123	0.451920	3.425352	4.509610	2.592176	2.436227	1.799261	1.379890	1.301924	1.868945	1.949479	2.112575	0.244829	4.999991	251967.000000		1
7049.395996	1038.979370	4.132210	4.233974	841.916199	11845.941406	140.310120	86.332352	31.392460	72.295174	19.177771	26.381386	26.310459	78.166611	1.101052	0.000000	3.848152	3.016607	0.616182	0.626748	2.925269	4.073570	2.147089	1.936174	1.496825	1.859109	1.282798	1.421298	1.420128	1.893021	0.041808	0.000000	252770.000000		1
18512.705078	6289.177246	3.737491	3.873176	5894.239746	73743.578125	925.880249	600.021545	149.906708	52.836781	52.830612	181.678467	222.226547	159.568054	1.076792	0.000000	4.267470	3.798594	0.572580	0.588067	3.770428	4.867724	2.966555	2.778167	2.175821	1.722936	1.722886	2.259304	2.346796	2.202946	0.032132	0.000000	253323.000000		1
18236.988281	2810.655273	3.043650	2.608843	3219.380127	51774.425781	505.264435	331.619110	106.981064	62.636902	38.768764	127.130211	148.593033	85.160530	1.483394	0.000000	4.260953	3.448807	0.483395	0.416448	3.507772	4.714115	2.703519	2.520640	2.029307	1.796830	1.588482	2.104249	2.171999	1.930238	0.171257	0.000000	253624.000000		1
15141.795898	4270.225586	1.952007	3.059069	4750.533691	60512.550781	709.145813	482.746979	132.872131	90.816109	44.313324	171.067322	248.034363	135.687592	1.969772	0.000000	4.180177	3.630451	0.290481	0.485589	3.676742	4.781846	2.850735	2.683720	2.123434	1.958163	1.646534	2.233167	2.394512	2.132540	0.294416	0.000000	254220.000000		1
15652.734375	2661.772217	2.183287	2.503996	3473.989014	48302.074219	528.762512	354.081055	94.451836	75.878479	26.332045	90.461479	137.661179	111.871872	2.275985	99998.000000	4.194590	3.425171	0.339111	0.398634	3.540828	4.683966	2.723261	2.549103	1.975210	1.880119	1.420485	1.956464	2.138812	2.048721	0.357169	4.999991	254869.000000		1
17366.527344	5958.905762	2.590341	4.650278	4459.656738	56695.589844	674.521606	459.452393	115.652534	78.925209	44.708046	136.214905	210.434326	112.186417	1.288213	0.000000	4.239713	3.775167	0.413357	0.667479	3.649302	4.753549	2.828996	2.662241	2.063155	1.897216	1.650386	2.134225	2.323117	2.049940	0.109988	0.000000	255287.000000		1
17591.039062	6953.411621	2.830872	4.209303	4892.798828	56685.675781	741.528137	497.937469	107.742744	47.230541	39.416348	142.101761	196.242966	95.685333	2.617486	0.000000	4.245292	3.842198	0.451920	0.624210	3.689557	4.753473	2.870128	2.697175	2.032388	1.674223	1.595676	2.152600	2.292794	1.980845	0.417884	0.000000	256101.000000		1
14874.795898	2688.354004	2.368311	1.609712	4171.160645	62140.457031	678.098755	427.973602	101.044868	72.295174	35.651104	158.211212	199.817017	98.062889	0.011129	0.000000	4.172451	3.429487	0.374439	0.206748	3.620257	4.793375	2.831293	2.631417	2.004514	1.859109	1.552073	2.199237	2.300632	1.991505	0.000000	0.000000	257579.000000		1
12103.082031	7991.098633	1.511032	3.268763	6889.426758	92035.234375	1045.375122	706.453735	195.336349	139.650192	56.688370	222.639771	257.180725	141.799561	3.742569	0.000000	4.082896	3.902606	0.179274	0.514383	3.838183	4.963954	3.019272	2.849084	2.290783	2.145041	1.753494	2.347603	2.410239	2.151675	0.573170	0.000000	257727.000000		1
8184.239746	4209.257324	2.423819	3.934851	3850.652344	51156.921875	615.767151	392.424255	82.329659	46.508949	35.413654	119.562721	150.915085	122.526192	1.143761	0.000000	3.912978	3.624206	0.384500	0.594928	3.585534	4.708904	2.789417	2.593756	1.915556	1.667536	1.549171	2.077596	2.178733	2.088229	0.058335	0.000000	257867.000000		1
5539.643555	2792.350098	2.238794	3.725156	3394.049316	49685.089844	559.513550	346.384033	89.107712	56.734627	28.398149	104.091599	141.962997	77.349419	1.204090	0.000000	3.743482	3.445970	0.350014	0.571145	3.530718	4.696226	2.747811	2.539558	1.949915	1.753848	1.453290	2.017416	2.152175	1.888457	0.080659	0.000000	258563.000000		1
14055.909180	2422.036377	2.334390	4.693450	2422.051758	34874.890625	339.892761	247.146240	74.937935	54.872047	36.921604	76.350288	124.743401	119.476372	0.959564	99998.000000	4.147859	3.384181	0.368173	0.671492	3.384183	4.542513	2.531342	2.392954	1.874702	1.739351	1.567281	1.882811	2.096018	2.077282	0.000000	4.999991	258753.000000		1
9373.221680	3215.426758	2.349809	2.738360	2200.586914	31222.330078	360.692596	225.442886	49.268894	61.961563	20.614794	75.866142	93.690147	69.633904	0.387516	0.000000	3.971889	3.507239	0.371033	0.437491	3.342539	4.494465	2.557137	2.353037	1.692573	1.792122	1.314179	1.880048	1.971694	1.842821	0.000000	0.000000	259354.000000		1
9844.311523	4334.965820	2.747611	4.822968	7851.294434	91704.781250	1229.835083	806.558044	171.091995	139.246216	50.064499	226.318665	306.983124	196.566757	4.106124	0.000000	3.993185	3.636986	0.438955	0.683314	3.894941	4.962392	3.089847	2.906636	2.233230	2.143783	1.699530	2.354720	2.487114	2.293510	0.613432	0.000000	261126.000000		1
7330.817871	2572.445557	1.825573	2.411484	1723.088379	27642.546875	279.531677	177.518509	56.777798	67.663399	25.499435	63.034702	80.396156	58.310417	0.768599	0.000000	3.865152	3.410346	0.261399	0.382284	3.236308	4.441578	2.446431	2.249244	1.754179	1.830354	1.406531	1.799580	1.905235	1.765746	0.000000	0.000000	261254.000000		1
14056.843750	6393.361328	1.958174	4.033530	4731.044434	58747.542969	729.643433	482.139465	118.884293	51.649540	36.705742	139.150635	188.561371	104.076180	0.023276	0.000000	4.147888	3.805729	0.291851	0.605685	3.674957	4.768990	2.863111	2.683173	2.075125	1.713066	1.564734	2.143485	2.275453	2.017351	0.000000	0.000000	262093.000000		1
9259.653320	2713.276855	1.877997	2.075356	1851.125244	31210.833984	287.136169	186.535355	63.003868	29.434286	19.486145	56.676033	72.057724	65.029884	0.708227	0.000000	3.966595	3.433494	0.273695	0.317093	3.267436	4.494306	2.458088	2.270761	1.799367	1.468853	1.289726	1.753399	1.857681	1.813113	0.000000	0.000000	262346.000000		1
6984.887207	3836.136963	2.550252	4.172298	2613.558105	38542.632812	397.247223	268.356201	100.838257	61.582264	23.232887	104.588081	117.653885	100.977028	0.252176	99998.000000	3.844159	3.583894	0.406583	0.620375	3.417232	4.585941	2.599061	2.428712	2.003625	1.789456	1.366103	2.019482	2.070606	2.004223	0.000000	4.999991	262904.000000		1
6138.885254	3187.426270	3.046734	2.497828	1076.708984	16815.275391	173.737839	111.279793	40.470989	35.043606	16.550426	28.703440	69.710999	43.745918	0.351341	0.000000	3.788090	3.503440	0.483835	0.397563	3.032098	4.225704	2.239894	2.046416	1.607144	1.544609	1.218809	1.457934	1.843301	1.640938	0.000000	0.000000	262964.000000		1
546.500183	13579.774414	2.917217	2.266548	139.116699	4028.735107	5.023410	15.313847	23.559765	46.928337	19.085258	6.700964	11.126129	8.273671	1.427022	0.000000	2.737590	4.132893	0.464969	0.355365	2.143379	3.605169	0.700999	1.185084	1.372171	1.671435	1.280698	0.826137	1.046344	0.917698	0.154431	0.000000	263113.000000		0
7721.330078	1147.067505	3.114576	4.767460	638.734802	11640.124023	69.535225	63.062458	39.049385	42.389072	11.591774	26.227198	31.389378	26.594164	1.811303	0.000000	3.887692	3.059589	0.493399	0.678287	2.805321	4.065958	1.842205	1.799771	1.591614	1.627254	1.064150	1.418752	1.496783	1.424786	0.257991	0.000000	263248.000000		1
9794.744141	2313.127930	5.374957	3.225591	1739.321167	28706.976562	306.205994	175.979721	36.039654	52.963215	23.309980	72.103981	114.967949	78.675430	0.952660	0.000000	3.990993	3.364200	0.730375	0.508609	3.240380	4.457987	2.486014	2.245463	1.556781	1.723974	1.367542	1.857959	2.060577	1.895839	0.000000	0.000000	263758.000000		1
16213.071289	4033.351318	3.410615	3.577137	4228.302246	52847.597656	631.444824	433.808044	81.947273	78.296127	31.577484	123.867615	141.148895	136.933426	0.292803	99998.000000	4.209865	3.605666	0.532833	0.553536	3.626166	4.723025	2.800335	2.637298	1.913535	1.893740	1.499377	2.092958	2.149678	2.136509	0.000000	4.999991	264236.000000		1
12409.796875	2784.758057	1.899583	3.836171	2338.568604	32994.542969	343.972565	238.450104	74.253342	45.812023	21.049601	69.445793	79.363098	86.757904	0.236172	0.000000	4.093765	3.444788	0.278658	0.583898	3.368950	4.518442	2.536524	2.377398	1.870716	1.660980	1.323244	1.841646	1.899619	1.938309	0.000000	0.000000	264375.000000		1
8372.369141	2178.411621	2.670518	3.336605	1641.831909	30859.998047	280.866913	170.290222	74.854675	29.776581	18.715210	78.138855	110.086388	104.036095	0.677680	0.000000	3.922848	3.338140	0.426595	0.523305	3.215329	4.489396	2.448501	2.231190	1.874219	1.473875	1.272195	1.892867	2.041734	2.017184	0.000000	0.000000	264629.000000		1
7745.806152	3428.756592	2.574922	1.819406	3110.116943	41291.207031	461.734375	318.525543	100.209175	41.880257	30.396414	132.690201	185.749008	91.263245	3.428316	0.000000	3.889067	3.535137	0.410764	0.259930	3.492777	4.615858	2.664392	2.503144	2.000907	1.622009	1.482822	2.122839	2.268927	1.960296	0.535081	0.000000	264984.000000		1
8354.144531	3667.478271	3.435285	3.857757	2596.452637	33834.937500	363.800995	266.792755	86.350853	42.429161	28.860710	89.021370	137.738281	98.075226	1.726966	0.000000	3.921902	3.564368	0.535963	0.586335	3.414380	4.529366	2.560864	2.426174	1.936267	1.627664	1.460307	1.949494	2.139055	1.991559	0.237284	0.000000	265689.000000		1
7470.714844	1508.845581	3.117660	4.650278	766.962830	13876.621094	91.022720	76.960869	53.786572	62.565975	18.036787	27.534704	57.061501	61.110451	0.225054	0.000000	3.873362	3.178645	0.493829	0.667479	2.884774	4.142284	1.959150	1.886270	1.730674	1.796338	1.256159	1.439880	1.756343	1.786116	0.000000	0.000000	266895.000000		1
16088.624023	9968.623047	3.777580	2.880212	5484.978516	68852.421875	837.759277	563.482361	135.228119	68.110535	40.594337	134.025452	180.879776	87.464081	0.032894	0.000000	4.206519	3.998635	0.577214	0.459424	3.739175	4.837919	2.923119	2.750880	2.131067	1.833214	1.608465	2.127187	2.257390	1.941830	0.000000	0.000000	266940.000000		1
12313.380859	4383.192383	2.448488	4.385077	3008.072998	37602.140625	481.494965	310.529419	87.898888	40.677597	35.228630	114.323448	144.692108	61.622353	1.329458	0.000000	4.090377	3.641791	0.388898	0.641977	3.478288	4.575212	2.682592	2.492103	1.943983	1.609355	1.546896	2.058135	2.160445	1.789738	0.123675	0.000000	267076.000000		1
24806.501953	13884.209961	5.054248	3.484625	9752.718750	99998.000000	1474.764160	1001.801880	234.092773	83.458305	82.123047	263.354370	374.402893	251.071838	3.155981	99998.000000	4.394566	4.142521	0.703657	0.542156	3.989126	4.999991	3.168723	3.000782	2.369388	1.921470	1.914465	2.420541	2.573339	2.399798	0.499134	4.999991	267615.000000		1
8561.186523	1796.561523	2.090775	2.408400	2931.075195	43197.308594	453.482300	300.325317	64.391548	35.207047	22.301600	100.206093	116.830528	124.274673	1.750398	0.000000	3.932534	3.254442	0.320307	0.381729	3.467027	4.635457	2.656560	2.477592	1.808829	1.546630	1.348336	2.000894	2.067556	2.094383	0.243137	0.000000	269283.000000		1
9930.200195	4298.571289	3.052901	3.817669	6377.985840	77152.445312	994.080200	651.143799	131.160660	87.155708	36.798256	150.264420	191.043777	120.234970	0.707389	0.000000	3.996958	3.633324	0.484713	0.581798	3.804683	4.887350	2.997422	2.813677	2.117804	1.940296	1.565827	2.176856	2.281133	2.080031	0.000000	0.000000	269325.000000		1
18881.880859	5324.531250	1.177988	2.497828	5618.914062	63538.449219	872.127563	578.296631	117.428772	55.189671	33.763855	150.557373	194.744263	117.922173	2.789035	99998.000000	4.276045	3.726281	0.071141	0.397563	3.749652	4.803037	2.940580	2.762151	2.069775	1.741858	1.528452	2.177702	2.289465	2.071595	0.445454	4.999991	271216.000000		1
100.788918	14.034095	1.329091	1.609712	41.624306	2883.517822	0.000000	2.840123	0.000000	6.861319	7.983799	0.000000	0.000000	0.000000	3.060637	3620.154297	2.003413	1.147184	0.123555	0.206748	1.619347	3.459923	0.000000	0.453337	0.000000	0.836408	0.902210	0.000000	0.000000	0.000000	0.485812	3.558727	271226.000000		0
4696.617188	3117.786377	2.164785	2.408400	816.099121	9798.888672	79.557373	81.416870	39.786396	55.679985	10.278101	10.210259	19.331959	34.926426	0.299023	0.000000	3.671785	3.493846	0.335415	0.381729	2.911743	3.991177	1.900680	1.910714	1.599735	1.745699	1.011913	1.009037	1.286276	1.543154	0.000000	0.000000	271779.000000		1
14267.318359	4107.743652	4.061284	1.659051	4739.965332	58631.617188	717.598328	483.841705	127.716125	50.005909	40.205788	118.483414	148.321671	132.391068	0.087217	0.000000	4.154342	3.613603	0.608663	0.219860	3.675775	4.768132	2.855881	2.684703	2.106246	1.699021	1.604289	2.073658	2.171205	2.121859	0.000000	0.000000	271816.000000		1
8669.398438	3276.645020	2.920300	6.519024	1511.192383	23395.068359	221.403198	154.045090	67.040482	64.610497	28.666435	47.616009	69.670906	61.761120	1.783769	0.000000	3.937989	3.515429	0.465428	0.814183	3.179320	4.369124	2.345184	2.187648	1.826337	1.810303	1.457374	1.677753	1.843051	1.790715	0.251339	0.000000	272106.000000		1
20611.349609	7964.951660	3.416783	3.287266	8008.139648	93345.898438	1230.957642	819.090332	191.561844	85.808113	55.371613	194.164520	278.948853	180.204437	1.395369	0.000000	4.314106	3.901183	0.533617	0.516835	3.903532	4.970095	3.090243	2.913332	2.282309	1.933528	1.743287	2.288170	2.445525	2.255765	0.144689	0.000000	274088.000000		1
12513.734375	3118.486328	1.134816	1.720726	3901.481445	44319.382812	569.757751	396.722992	93.221420	85.179031	29.462040	112.211082	130.531570	98.580963	1.995091	0.000000	4.097387	3.493944	0.054925	0.235712	3.591229	4.646594	2.755690	2.598487	1.969516	1.930333	1.469263	2.050036	2.115716	1.993793	0.299963	0.000000	275426.000000		1
5053.705078	2102.369629	3.096074	3.305768	1705.893433	23387.449219	274.573029	174.792480	52.694927	39.070969	21.169867	47.563587	72.918083	73.929550	0.267785	0.000000	3.703610	3.322709	0.490811	0.519272	3.231952	4.368983	2.438658	2.242523	1.721769	1.591854	1.325718	1.677275	1.862835	1.868818	0.000000	0.000000	276643.000000		1
5501.322266	989.167786	1.674470	3.792999	1127.362427	15160.326172	184.065277	116.978546	42.678944	27.266418	12.297950	28.737362	77.361755	58.523193	2.146720	0.000000	3.740467	2.995270	0.223877	0.578983	3.052063	4.180708	2.264972	2.068106	1.630214	1.435628	1.089833	1.458447	1.888526	1.767328	0.331775	0.000000	277799.000000		1
7714.650879	2497.908447	3.089906	2.439237	2585.939941	35508.328125	371.491852	264.119141	64.456306	46.108063	25.536440	104.113190	134.111801	80.251221	1.447620	0.000000	3.887316	3.397577	0.489945	0.387254	3.412618	4.550330	2.569949	2.421800	1.809265	1.663777	1.407160	2.017506	2.127467	1.904452	0.160655	0.000000	279345.000000		1
10958.053711	3487.455566	3.188586	2.396065	4989.782227	56991.703125	799.687439	510.303253	86.939850	60.206917	22.915262	102.808769	111.421646	91.599373	2.507682	99998.000000	4.039733	3.542509	0.503598	0.379499	3.698081	4.755812	2.902920	2.707828	1.939219	1.779646	1.360125	2.012030	2.046970	1.961892	0.399272	4.999991	279975.000000		1
13297.121094	7792.179199	3.361275	4.095205	8914.126953	99998.000000	1350.736206	916.672180	245.971344	84.158318	66.793785	279.929474	345.458923	163.410400	2.675992	0.000000	4.123758	3.891659	0.526504	0.612276	3.950079	4.999991	3.130571	2.962214	2.390884	1.925097	1.824736	2.447049	2.538396	2.213280	0.427485	0.000000	280328.000000		1
7866.303223	2340.872314	2.170952	2.624262	1323.898438	16941.882812	189.030106	133.387115	37.436588	45.534485	17.475548	35.080612	42.996571	55.482628	0.463066	99998.000000	3.895771	3.369378	0.336650	0.419007	3.121855	4.228961	2.276531	2.125114	1.573296	1.658340	1.242431	1.545067	1.633434	1.744157	0.000000	4.999991	280382.000000		1
17785.767578	7748.756836	2.645848	4.755125	6473.144043	84356.953125	1054.533813	664.194153	168.100769	71.185028	39.678467	183.013733	274.489746	159.580399	1.084191	0.000000	4.250072	3.889232	0.422565	0.677162	3.811115	4.926121	3.023061	2.822295	2.225570	1.852389	1.598555	2.262484	2.438526	2.202980	0.035106	0.000000	280440.000000		1
8622.635742	1493.534912	2.621178	4.452919	2252.473877	32760.703125	356.766998	231.126221	75.015030	55.189671	17.515636	64.311371	72.921173	82.983406	0.283011	99998.000000	3.935640	3.174215	0.418496	0.648645	3.352660	4.515353	2.552385	2.363849	1.875148	1.741858	1.243426	1.808288	1.862854	1.918991	0.000000	4.999991	282261.000000		1
18475.431641	4642.010742	2.806202	3.052901	3855.900879	48474.441406	612.991760	395.211945	98.806076	56.272064	42.040611	104.322884	126.787918	89.548691	0.973545	99998.000000	4.266594	3.666706	0.448119	0.484713	3.586126	4.685513	2.787455	2.596830	1.994784	1.750293	1.623669	2.018380	2.103078	1.952059	0.000000	4.999991	283652.000000		1
8065.851562	1157.743408	4.237057	2.078440	1828.441162	27928.298828	284.959045	183.957352	38.959957	59.611755	24.207350	59.405144	99.018852	66.877045	0.751335	99998.000000	3.906650	3.063612	0.627064	0.317737	3.262081	4.446044	2.454782	2.264717	1.590618	1.775332	1.383947	1.773824	1.995718	1.825277	0.000000	4.999991	284520.000000		1
8011.213867	3695.657471	3.114576	1.853327	1548.881836	25824.460938	248.697357	157.998444	54.286137	46.919086	30.229891	54.875130	100.628563	80.047691	0.415499	0.000000	3.903698	3.567692	0.493399	0.267952	3.190018	4.412031	2.395671	2.198653	1.734689	1.671350	1.480437	1.739376	2.002721	1.903349	0.000000	0.000000	284633.000000		1
11262.526367	1452.314575	4.141461	4.816800	3232.396484	37138.433594	530.325989	330.666229	79.847244	76.452049	23.865055	84.451271	121.351288	129.011292	3.312505	23134.365234	4.051636	3.162061	0.617154	0.682759	3.509525	4.569824	2.724543	2.519390	1.902260	1.883389	1.377762	1.926606	2.084044	2.110628	0.520157	4.364258	284942.000000		1
6306.677246	1051.052246	2.167868	2.636597	1226.695801	18841.718750	202.509125	123.528404	45.577660	94.084869	19.301121	39.687717	54.742531	59.309547	1.356628	0.000000	3.799801	3.021624	0.336033	0.421044	3.088737	4.275121	2.306445	2.091767	1.658752	1.973520	1.285583	1.598656	1.738325	1.773125	0.132461	0.000000	285292.000000		1
19934.841797	4895.200684	2.491661	3.681984	4399.277344	52994.027344	667.583191	450.975220	141.703964	78.326965	37.911484	148.747223	192.767593	107.187675	1.563942	0.000000	4.299613	3.689770	0.396489	0.566082	3.643381	4.724227	2.824505	2.654153	2.151382	1.893911	1.578771	2.172449	2.285034	2.030145	0.194221	0.000000	286950.000000		1
6074.373047	2020.925049	1.578874	3.231758	1150.333252	16721.746094	193.705048	116.926125	39.206654	37.578442	17.198011	37.057289	58.399845	19.702007	0.166162	0.000000	3.783501	3.305550	0.198348	0.509439	3.060824	4.223282	2.287141	2.067912	1.593360	1.574939	1.235478	1.568874	1.766412	1.294510	0.000000	0.000000	287719.000000		1
8446.841797	2547.883545	2.312804	3.071404	2543.125488	32227.363281	381.541748	260.828796	66.836952	42.315063	11.551685	59.704266	75.650276	83.112930	1.214202	0.000000	3.926694	3.406180	0.364139	0.487337	3.405368	4.508225	2.581542	2.416356	1.825017	1.626495	1.062645	1.776005	1.878811	1.919669	0.084291	0.000000	287897.000000		1
10370.700195	3173.740723	2.596508	4.792130	2790.592285	43700.019531	456.664703	285.594299	113.682030	71.770935	29.162918	95.410873	162.192322	101.245308	1.613766	0.000000	4.015808	3.501571	0.414390	0.680529	3.445696	4.640481	2.659597	2.455750	2.055692	1.855949	1.464831	1.979598	2.210030	2.005375	0.207841	0.000000	288306.000000		1
11406.046875	2329.252686	2.991227	3.089906	3058.686523	36140.003906	469.258698	312.811371	78.965302	61.489750	26.301208	64.295952	105.241837	80.997482	0.593593	0.000000	4.057135	3.367217	0.475849	0.489945	3.485535	4.557988	2.671412	2.495283	1.897436	1.788803	1.419976	1.808184	2.022188	1.908471	0.000000	0.000000	289446.000000		1
110.946754	2.636597	1.406185	5.270110	111.859543	2461.952148	0.000000	7.166609	19.911701	16.812544	20.725807	8.045474	0.000000	51.597118	1.088317	99998.000000	2.045115	0.421044	0.148042	0.721820	2.048673	3.391280	0.000000	0.855314	1.299108	1.225633	1.316512	0.905552	0.000000	1.712626	0.036755	4.999991	289464.000000		0
7172.264648	1715.369751	2.072273	3.712821	1755.849976	24187.142578	270.675171	179.112793	39.101807	34.294258	13.266244	44.072796	59.880039	45.050339	0.619871	99998.000000	3.855656	3.234358	0.316447	0.569704	3.244488	4.383584	2.432448	2.253127	1.592197	1.535221	1.122748	1.644171	1.777282	1.653698	0.000000	4.999991	289865.000000		1
6339.365234	3403.075195	2.556419	1.918085	1324.209839	23909.835938	208.161621	133.226761	51.735886	57.092339	13.805899	66.325050	92.632431	66.574837	1.682508	99998.000000	3.802046	3.531872	0.407632	0.282868	3.121957	4.378577	2.318401	2.124591	1.713792	1.756578	1.140065	1.821678	1.966763	1.823310	0.225957	4.999991	290946.000000		1
25176.019531	5599.566895	3.392113	3.577137	7680.418457	99354.242188	1214.505859	787.358704	192.255692	107.122917	65.483192	242.132080	298.320892	176.207916	1.813762	99998.000000	4.400987	3.748154	0.530470	0.553536	3.885385	4.997186	3.084400	2.896173	2.283879	2.029882	1.816130	2.384052	2.474684	2.246025	0.258580	4.999991	292072.000000		1
10874.860352	1459.311523	1.973593	1.856411	2713.560547	38217.707031	454.561584	277.773926	67.860756	56.373829	22.841253	77.028709	95.235107	59.294128	0.533319	99998.000000	4.036424	3.164148	0.295258	0.268674	3.433540	4.582264	2.657593	2.443691	1.831619	1.751078	1.358720	1.886653	1.978797	1.773012	0.000000	4.999991	292905.000000		1
22673.136719	6740.035156	5.156011	5.131341	8018.639648	99998.000000	1305.537842	819.602234	209.151505	84.562286	81.130081	242.273941	365.891785	205.740875	3.310705	0.000000	4.355512	3.828662	0.712314	0.710231	3.904101	4.999991	3.115789	2.913603	2.320461	1.927177	1.909182	2.384307	2.563353	2.313321	0.519920	0.000000	293082.000000		1
26778.697266	16851.871094	2.852458	4.005776	13332.575195	99998.000000	2079.944824	1370.956299	300.707703	124.509033	95.836433	394.114136	529.838745	254.960434	2.089465	0.000000	4.427789	4.226648	0.455219	0.602687	4.124914	4.999991	3.318052	3.137024	2.478145	2.095201	1.981531	2.595622	2.724144	2.406473	0.320035	0.000000	293156.000000		1
9129.833984	2208.770996	3.792999	3.170084	2735.985596	36531.312500	466.976715	278.227234	88.256599	85.376389	18.998915	76.208435	110.434853	112.587303	0.778149	0.000000	3.960463	3.344151	0.578983	0.501071	3.437114	4.562665	2.669295	2.444400	1.945747	1.931338	1.278729	1.882003	2.043106	2.051489	0.000000	0.000000	294259.000000		1
7055.853516	1414.057617	3.379778	3.478457	1412.475708	21364.740234	236.932892	143.785492	46.854328	20.451355	8.014637	47.178120	79.896584	43.431377	0.717399	99998.000000	3.848550	3.150467	0.528888	0.541387	3.149981	4.329698	2.374625	2.157715	1.670750	1.310722	0.903884	1.673741	1.902528	1.637804	0.000000	4.999991	294830.000000		1
9755.117188	2981.447998	0.931289	2.183287	2955.890137	39250.957031	434.289093	302.030640	89.113884	57.388378	24.635988	68.844467	76.205353	46.206741	2.392999	99998.000000	3.989233	3.474427	0.000000	0.339111	3.470688	4.593850	2.637779	2.480051	1.949945	1.758824	1.391570	1.837869	1.881985	1.664705	0.378943	4.999991	295248.000000		1
6578.866699	3325.935547	2.368311	1.529534	2441.149170	32941.144531	380.459351	246.359894	52.744267	48.501041	18.622698	70.540527	103.299080	90.504646	1.115159	0.000000	3.818151	3.521914	0.374439	0.184559	3.387594	4.517739	2.580308	2.391570	1.722175	1.685751	1.270043	1.848439	2.014096	1.956671	0.047337	0.000000	295314.000000		1
11364.468750	5316.038574	3.848506	2.978892	2082.300781	31408.804688	333.999756	210.397324	80.121696	95.262856	24.987535	77.337082	97.036011	174.055466	0.774552	99998.000000	4.055549	3.725588	0.585292	0.474055	3.318543	4.497051	2.523746	2.323040	1.903750	1.978924	1.397723	1.888388	1.986933	2.240688	0.000000	4.999991	296389.000000		1
14074.288086	6533.363281	2.867877	3.154665	5919.584961	69334.953125	965.913330	603.737427	125.878212	48.698402	43.409790	190.300598	237.497223	155.491364	1.269682	99998.000000	4.148427	3.815137	0.457561	0.498953	3.772291	4.840952	2.984938	2.780848	2.099951	1.687515	1.637588	2.279440	2.375659	2.191706	0.103695	4.999991	297474.000000		1
13157.918945	3267.652832	2.460824	2.300469	3594.276367	48779.648438	571.151611	368.876831	90.735931	74.623398	27.787569	122.523109	177.672699	84.337173	1.969380	0.000000	4.119187	3.514236	0.391080	0.361816	3.555611	4.688239	2.756751	2.566881	1.957779	1.872875	1.443851	2.088218	2.249621	1.926019	0.294329	0.000000	298044.000000		1
6700.896484	1624.569092	1.890332	3.755994	1046.007324	12808.478516	149.252960	106.592514	36.209259	27.895500	13.710302	37.371830	57.388378	70.562111	1.177237	0.000000	3.826133	3.210738	0.276538	0.574725	3.019535	4.107498	2.173923	2.027727	1.558820	1.445534	1.137047	1.572544	1.758824	1.848572	0.070864	0.000000	298143.000000		1
6792.927734	1258.973389	2.106194	3.675817	987.382324	19419.341797	149.407135	101.535179	51.338081	32.786312	18.184807	32.925079	31.938282	36.085911	1.076982	99998.000000	3.832057	3.100017	0.323498	0.565354	2.994485	4.288235	2.174371	2.006617	1.710440	1.515693	1.259709	1.517527	1.504312	1.557338	0.032209	4.999991	299077.000000		1
23629.136719	8411.286133	1.615879	1.825573	9152.715820	99998.000000	1412.697754	935.803711	237.336868	112.722984	79.057808	307.612183	432.944580	222.430069	5.267521	99998.000000	4.373448	3.924862	0.208409	0.261399	3.961550	4.999991	3.150049	2.971185	2.375365	2.052012	1.897945	2.488003	2.636432	2.347193	0.721606	4.999991	300398.000000		1
9297.388672	2813.686523	3.515462	2.923384	2805.980225	40744.484375	454.299469	284.394714	70.549774	55.442539	33.594250	87.322227	111.856453	109.861275	0.890139	99998.000000	3.968361	3.449276	0.545982	0.465886	3.448085	4.610069	2.657342	2.453922	1.848496	1.743843	1.526265	1.941125	2.048661	2.040845	0.000000	4.999991	300489.000000		1
7002.257812	2395.368164	3.638812	3.731324	732.733337	12112.062500	115.945496	76.970116	36.782837	43.378952	19.026669	37.285484	58.424515	73.297386	0.182657	0.000000	3.845238	3.379372	0.560960	0.571863	2.864946	4.083218	2.064254	1.886322	1.565645	1.637279	1.279363	1.571540	1.766595	1.865088	0.000000	0.000000	300606.000000		1
18990.544922	5380.936035	2.214124	3.623393	6054.433594	75122.734375	981.634216	619.560120	139.141373	100.903015	48.818668	192.018250	234.413483	170.968643	1.913366	0.000000	4.278537	3.730858	0.345202	0.559115	3.782073	4.875772	2.991950	2.792084	2.143456	2.003904	1.688586	2.283343	2.369982	2.232916	0.281798	0.000000	300914.000000		1
17819.072266	4017.217285	3.015897	3.558635	3190.651855	43620.839844	549.846008	325.254272	62.590645	103.009209	32.231239	104.270462	155.334091	168.859360	1.392353	99998.000000	4.250885	3.603925	0.479416	0.551283	3.503879	4.639694	2.740241	2.512223	1.796509	2.012876	1.508277	2.018161	2.191267	2.227525	0.143749	4.999991	301004.000000		1
8603.084961	2493.603760	1.480195	3.117660	1428.088623	23214.107422	215.793869	146.693451	70.531273	30.858974	11.582522	50.718250	57.443886	71.647583	2.403551	0.000000	3.934654	3.396827	0.170319	0.493829	3.154755	4.365752	2.334039	2.166411	1.848382	1.489381	1.063803	1.705164	1.759244	1.855202	0.380853	0.000000	301228.000000		1
13720.244141	6598.355957	1.316756	3.200921	4075.447510	55688.820312	640.850281	416.119720	136.329010	86.844254	48.226589	160.172470	210.588516	99.031189	0.697577	0.000000	4.137362	3.819436	0.119505	0.505275	3.610175	4.745768	2.806756	2.619218	2.134588	1.938741	1.683287	2.204588	2.323435	1.995772	0.000000	0.000000	301391.000000		1
11951.282227	3265.997070	3.009729	3.015897	2275.299561	32761.591797	325.426941	230.898026	49.339821	35.940975	28.666435	84.321754	146.449844	59.994137	0.742050	99998.000000	4.077415	3.514016	0.478527	0.479416	3.357038	4.515365	2.512454	2.363420	1.693198	1.555590	1.457374	1.925940	2.165689	1.778109	0.000000	4.999991	302009.000000		1
17897.656250	8694.844727	3.040566	2.016765	6463.676758	78609.476562	999.282471	662.131104	181.592117	73.944969	38.451138	187.084259	261.753906	152.361359	2.003969	99998.000000	4.252796	3.939262	0.482955	0.304655	3.810480	4.895475	2.999688	2.820944	2.259097	1.868909	1.584909	2.272037	2.417893	2.182875	0.301891	4.999991	302252.000000		1
10378.023438	3046.129395	2.047602	1.992095	1807.114136	27698.251953	287.426025	186.060455	25.570362	59.630257	19.473810	62.162006	78.049431	74.965691	1.506522	0.000000	4.016115	3.483748	0.311246	0.299310	3.256986	4.442452	2.458526	2.269654	1.407737	1.775467	1.289451	1.793525	1.892370	1.874863	0.177975	0.000000	302443.000000		1
10419.500000	2370.389893	3.065236	1.585042	1451.478882	22782.277344	202.737320	145.956436	38.404881	50.918694	14.838951	57.712170	105.180161	65.760727	1.859642	99998.000000	4.017847	3.374820	0.486464	0.200041	3.161811	4.357597	2.306934	2.164223	1.584386	1.706877	1.171403	1.761267	2.021934	1.817967	0.269429	4.999991	302886.000000		1
9645.956055	3096.015137	2.951138	4.995657	5220.100586	80095.023438	818.982422	533.705750	204.050995	98.454529	50.443798	239.125443	283.596039	211.239182	0.410035	0.000000	3.984345	3.490803	0.469990	0.698593	3.717679	4.903605	2.913275	2.727302	2.309739	1.993236	1.702808	2.378626	2.452700	2.324775	0.000000	0.000000	302983.000000		1
8050.025879	1985.841431	1.961258	2.812370	4196.733887	49138.105469	650.764465	430.144562	112.716820	81.336693	22.671648	90.270287	142.061676	82.520851	1.683731	99998.000000	3.905797	3.297945	0.292535	0.449072	3.622911	4.691418	2.813424	2.633615	2.051989	1.910287	1.355483	1.955545	2.152477	1.916564	0.226273	4.999991	303925.000000		1
17764.808594	4540.129883	2.679769	4.255559	6175.458008	89114.726562	976.724915	632.061584	202.484451	64.480980	50.931030	249.563889	345.717957	182.483322	3.876080	99998.000000	4.249560	3.657068	0.428097	0.628957	3.790669	4.949949	2.989772	2.800759	2.306392	1.809432	1.706982	2.397182	2.538722	2.261223	0.588393	4.999991	306366.000000		1
20491.357422	7961.340820	1.831741	4.354239	6304.497070	74765.710938	1028.562500	645.136658	160.286575	82.958740	41.016808	159.275101	229.649109	94.263725	3.122764	99998.000000	4.311571	3.900986	0.262864	0.638912	3.799650	4.873703	3.012231	2.809652	2.204897	1.918862	1.612962	2.202148	2.361065	1.974345	0.494539	4.999991	308822.000000		1
10202.651367	3500.117432	2.482410	4.637943	3467.574707	45097.226562	573.735779	353.692505	61.761120	54.421822	20.081306	90.094513	126.547386	54.363232	0.761914	0.000000	4.008713	3.544083	0.394873	0.666325	3.540026	4.654150	2.758712	2.548626	1.790715	1.735773	1.302792	1.954698	2.102253	1.735305	0.000000	0.000000	309871.000000		1
23644.939453	4739.934570	4.456003	6.759555	5021.399902	64878.515625	781.403992	511.401062	103.891159	65.008293	34.001305	132.159790	175.033005	146.474503	2.366188	99998.000000	4.373738	3.675772	0.648945	0.829918	3.700825	4.812101	2.892876	2.708762	2.016579	1.812969	1.531496	2.121099	2.243120	2.165762	0.374049	4.999991	310813.000000		1
9150.732422	3201.913818	1.011466	2.534833	2431.102539	32541.378906	386.651489	247.568710	54.215210	53.243832	23.010859	52.300209	70.611450	98.873917	0.849401	0.000000	3.961456	3.505410	0.004951	0.403949	3.385803	4.512436	2.587320	2.393696	1.734121	1.726269	1.361933	1.718503	1.848875	1.995082	0.000000	0.000000	311039.000000		1
1750.826538	1242.860840	4.866140	4.372742	101.165131	4185.077637	3.160832	11.764463	4.822968	52.007256	10.981194	6.269241	16.044693	8.560459	0.267149	99998.000000	3.243243	3.094423	0.687185	0.640754	2.005031	3.621704	0.499801	1.070572	0.683314	1.716064	1.040650	0.797215	1.205331	0.932497	0.000000	4.999991	311696.000000		1
10560.256836	5085.229980	2.429986	3.540132	7538.344238	93037.140625	1222.144287	774.394653	187.250778	73.494743	34.892506	180.330872	223.441544	80.177208	1.973082	0.000000	4.023674	3.706311	0.385604	0.549019	3.877276	4.968657	3.087122	2.888962	2.272424	1.866256	1.542732	2.256070	2.349164	1.904051	0.295145	0.000000	313151.000000		1
5352.858398	3650.409668	1.699140	2.615010	1040.404175	20507.621094	153.887817	103.089386	59.531578	41.223419	22.477371	53.987015	93.890594	76.741920	0.319855	0.000000	3.728586	3.562342	0.230229	0.417473	3.017202	4.311915	2.187204	2.013214	1.774747	1.615144	1.351745	1.732289	1.972622	1.885033	0.000000	0.000000	315090.000000		1
17082.050781	6128.215332	1.665219	3.256428	7177.148926	81693.234375	1081.457886	736.131592	147.556900	31.882774	51.143806	168.156281	203.391068	154.874619	1.856231	0.000000	4.232540	3.787334	0.221471	0.512742	3.855952	4.912186	3.034010	2.866956	2.168960	1.503556	1.708793	2.225713	2.308332	2.189980	0.268632	0.000000	315629.000000		1
6561.896973	3200.624756	3.176251	2.969640	1561.034790	24320.007812	245.826401	161.100677	73.460823	68.711868	25.906488	72.073143	77.423431	68.005692	0.246332	0.000000	3.817029	3.505235	0.501915	0.472704	3.193413	4.385964	2.390629	2.207097	1.866056	1.837032	1.413409	1.857773	1.888872	1.832545	0.000000	0.000000	316225.000000		1
14198.982422	5644.089844	3.188586	3.133079	3784.761963	47114.218750	563.840027	386.793365	88.962776	69.183678	49.475506	102.632996	148.074966	64.992874	1.074441	0.000000	4.152257	3.751594	0.503598	0.495971	3.578038	4.673152	2.751156	2.587479	1.949208	1.840004	1.694390	2.011287	2.170482	1.812866	0.031183	0.000000	316346.000000		1
13722.856445	4429.679688	2.787700	3.740575	3047.218018	42695.226562	488.384033	309.206482	73.288132	50.298862	27.781403	91.528450	134.278320	77.219902	1.512249	99998.000000	4.137444	3.646372	0.445246	0.572938	3.483904	4.630379	2.688761	2.490249	1.865034	1.701558	1.443754	1.961556	2.128006	1.887729	0.179623	4.999991	317069.000000		1
15698.666016	10321.396484	3.293433	5.112839	11456.900391	99998.000000	1824.003662	1175.866577	216.978027	99.632515	66.571754	357.519409	487.027191	205.466431	3.257416	99998.000000	4.195863	4.013739	0.517649	0.708662	4.059067	4.999991	3.261026	3.070358	2.336416	1.998401	1.823290	2.553300	2.687553	2.312741	0.512873	4.999991	317248.000000		1
18726.013672	10358.867188	1.652884	5.230021	9369.249023	99998.000000	1418.599976	962.632202	259.835815	109.932205	77.922997	290.284668	383.435150	223.743744	3.287332	0.000000	4.272445	4.015312	0.218242	0.718503	3.971705	4.999991	3.151860	2.983460	2.414699	2.041125	1.891666	2.462824	2.583692	2.349751	0.516844	0.000000	317453.000000		1
12317.828125	4777.044434	2.741444	3.000478	3325.269531	44569.496094	490.786285	344.632477	89.369835	31.102589	16.476416	101.513596	160.662796	71.237450	1.393331	99998.000000	4.090534	3.679159	0.437979	0.477190	3.521827	4.649038	2.690892	2.537356	1.951191	1.492797	1.216863	2.006524	2.205915	1.852708	0.144054	4.999991	318058.000000		1
11829.585938	4106.688965	1.520283	3.830003	5771.642578	59569.000000	913.354065	594.723694	148.694794	83.877693	39.425598	149.795700	185.530060	97.899452	0.867605	0.000000	4.072969	3.613492	0.181925	0.583199	3.761299	4.775020	2.960639	2.774315	2.172296	1.923646	1.595778	2.175499	2.268414	1.990780	0.000000	0.000000	318208.000000		1
19649.009766	6332.068848	3.851590	2.331306	6159.789551	80403.773438	975.861450	628.000305	180.984634	72.514114	60.740402	180.192108	227.447311	141.136551	1.649316	0.000000	4.293341	3.801546	0.585640	0.367599	3.789566	4.905276	2.989388	2.797960	2.257642	1.860422	1.783478	2.255736	2.356881	2.149640	0.217304	0.000000	318249.000000		1
11761.166992	2705.875977	1.424687	2.229543	2404.070312	29504.318359	380.206482	246.964294	57.046082	23.146544	17.931940	60.354935	80.186462	85.857452	0.854113	99998.000000	4.070450	3.432308	0.153720	0.348216	3.380947	4.469885	2.580019	2.392634	1.756226	1.364486	1.253627	1.780713	1.904101	1.933778	0.000000	4.999991	320883.000000		1
12756.677734	2944.366211	2.029100	3.256428	3097.331787	42282.292969	468.321228	313.875275	59.318798	63.099461	34.115402	79.628304	108.334824	51.125305	2.760201	0.000000	4.105738	3.468992	0.307303	0.512742	3.490988	4.626159	2.670544	2.496757	1.773192	1.800026	1.532951	1.901067	2.034768	1.708636	0.440941	0.000000	320927.000000		1
16171.421875	3212.990479	4.576268	4.761292	3334.967773	42636.781250	484.106903	341.012177	77.287743	86.252174	25.810894	96.854065	147.223862	71.154190	1.111639	99998.000000	4.208748	3.506909	0.660511	0.677725	3.523092	4.629785	2.684941	2.532770	1.888111	1.935770	1.411803	1.986118	2.167978	1.852201	0.045964	4.999991	321064.000000		1
8433.189453	2416.911133	2.593424	3.305768	1406.076904	25993.271484	192.573318	143.538788	52.892288	42.009773	22.508209	44.263985	72.208824	68.656357	0.283991	0.000000	3.925992	3.383261	0.413874	0.519272	3.148009	4.414861	2.284596	2.156969	1.723392	1.623350	1.352341	1.646050	1.858590	1.836681	0.000000	0.000000	321263.000000		1
14266.498047	3741.358398	3.620309	3.241009	4218.557617	54426.941406	695.925842	434.091736	108.933075	75.656448	30.926815	116.722595	170.456741	98.044388	1.266168	0.000000	4.154317	3.573029	0.558746	0.510680	3.625164	4.735814	2.842563	2.637582	2.037160	1.878846	1.490335	2.067155	2.231614	1.991423	0.102491	0.000000	321481.000000		1
16669.634766	6207.677246	4.884642	3.145414	6069.013672	78720.539062	972.210327	621.484375	186.985580	76.146759	39.629128	168.896378	192.169342	83.738922	2.471306	0.000000	4.221926	3.792929	0.688833	0.497678	3.783118	4.896088	2.987760	2.793430	2.271808	1.881651	1.598014	2.227620	2.283684	1.922927	0.392927	0.000000	322026.000000		1
7549.424316	2027.949829	2.633513	2.886379	2676.925781	36695.542969	431.988617	277.499481	76.350288	47.369312	30.140463	87.402405	117.990013	87.269806	0.756025	0.000000	3.877914	3.307057	0.420535	0.460353	3.427636	4.564613	2.635472	2.443262	1.882811	1.675497	1.479150	1.941523	2.071845	1.940864	0.000000	0.000000	322261.000000		1
16931.279297	4315.362305	3.666565	3.506211	3055.127930	39710.917969	458.336090	311.479187	85.425728	46.274582	23.732454	102.281448	131.176086	102.441803	1.137969	99998.000000	4.228690	3.635017	0.564259	0.544838	3.485029	4.598910	2.661184	2.493429	1.931589	1.665342	1.375343	2.009797	2.117855	2.010477	0.056130	4.999991	322459.000000		1
11051.404297	7338.394531	3.916348	3.904013	4135.379883	53602.238281	637.492065	423.946228	101.652367	81.743744	34.713646	116.318626	175.720688	103.283661	1.354416	99998.000000	4.043417	3.865601	0.592881	0.591511	3.616515	4.729183	2.804475	2.627311	2.007118	1.912454	1.540500	2.065649	2.244823	2.014032	0.131752	4.999991	322928.000000		1
13502.483398	4373.780762	2.275799	3.848506	5186.475586	69318.281250	840.343506	532.981079	162.309509	64.514900	42.657356	159.657486	185.875443	136.159393	1.879559	99998.000000	4.130414	3.640857	0.357134	0.585292	3.714872	4.840848	2.924457	2.726712	2.210344	1.809660	1.629994	2.203189	2.269222	2.134048	0.274056	4.999991	323024.000000		1
8611.167969	1978.526733	2.790784	5.242356	1464.572388	18618.054688	238.431595	149.006256	56.503345	84.932335	15.064064	32.851070	71.641418	50.456135	1.910131	13801.908203	3.935062	3.296342	0.445726	0.719526	3.165711	4.269934	2.377364	2.173204	1.752074	1.929073	1.177942	1.516549	1.855164	1.702914	0.281063	4.139939	323784.000000		1
8165.838867	3071.409912	3.799166	4.607106	4171.305664	54450.859375	659.565491	425.559021	112.001389	51.862320	31.333870	117.838905	151.266632	120.438499	0.984311	99998.000000	3.912001	3.487338	0.579688	0.663428	3.620272	4.736005	2.819258	2.628960	2.049223	1.714852	1.496014	2.071289	2.179743	2.080765	0.000000	4.999991	323877.000000		1
13733.705078	9291.841797	2.639680	2.907966	7876.025879	97588.648438	1248.982056	808.204773	211.143585	106.398239	69.572227	235.338608	277.983643	238.733810	3.171976	0.000000	4.137788	3.968102	0.421551	0.463589	3.896307	4.989399	3.096556	2.907521	2.324578	2.026934	1.842436	2.371693	2.444019	2.377914	0.501330	0.000000	324522.000000		1
10352.690430	2615.929443	2.331306	3.867008	1323.812012	18060.257812	223.478546	134.318405	53.182159	56.876476	24.922777	37.966991	48.112492	56.022282	0.126779	0.000000	4.015053	3.417626	0.367599	0.587375	3.121826	4.256724	2.349236	2.128135	1.725766	1.754933	1.396596	1.579406	1.682258	1.748361	0.000000	0.000000	324668.000000		1
9789.159180	2311.826416	2.692104	2.948054	1793.961914	24645.138672	280.240936	183.747650	56.972073	29.622395	16.815628	50.258774	68.162964	63.848812	1.024699	0.000000	3.990745	3.363955	0.430092	0.469535	3.253813	4.391731	2.447531	2.264222	1.755662	1.471620	1.225713	1.701212	1.833548	1.805153	0.010596	0.000000	325097.000000		1
11462.226562	3786.205078	2.824705	4.434416	4988.891113	56842.292969	802.863708	512.714722	102.929031	58.180901	22.051815	118.579002	138.789825	118.295303	1.575524	0.000000	4.059269	3.578204	0.450973	0.646836	3.698004	4.754672	2.904642	2.709876	2.012538	1.764780	1.343444	2.074008	2.142358	2.072968	0.197425	0.000000	325305.000000		1
10067.750000	4972.436035	3.546299	3.919432	2893.348633	39825.554688	449.747864	297.158325	92.835953	81.777664	24.996786	87.084785	106.780624	97.689758	1.644741	0.000000	4.002933	3.696569	0.549775	0.593223	3.461401	4.600162	2.652969	2.472988	1.967716	1.912635	1.397884	1.939942	2.028492	1.989849	0.216098	0.000000	325844.000000		1
13531.836914	3589.277588	1.264333	2.189455	1985.964722	31192.300781	311.300354	203.403412	67.558548	18.872480	29.338690	59.587086	65.951920	57.517895	0.221834	0.000000	4.131357	3.555007	0.101861	0.340336	3.297971	4.494048	2.493180	2.308358	1.829680	1.275829	1.467441	1.775152	1.819227	1.759803	0.000000	0.000000	325991.000000		1
9507.290039	2007.637329	2.766114	2.485493	2507.313965	31435.083984	397.222565	257.973236	70.148888	25.496351	19.828440	68.644028	81.993530	81.509384	1.945256	0.000000	3.978057	3.302685	0.441870	0.395413	3.399209	4.497415	2.599034	2.411575	1.846021	1.406478	1.297289	1.836603	1.913780	1.911208	0.288977	0.000000	327383.000000		1
13079.030273	8220.130859	3.478457	5.177598	4733.211914	60286.566406	708.553711	487.039520	107.801338	46.684719	31.389378	121.120010	168.847031	101.343987	1.646127	0.000000	4.116576	3.914879	0.541387	0.714128	3.675156	4.780221	2.850373	2.687564	2.032624	1.669175	1.496783	2.083216	2.227494	2.005798	0.216463	0.000000	327546.000000		1
6407.799316	2979.539307	3.663482	4.261727	3279.438965	39173.289062	510.318665	338.847382	64.160271	78.259125	20.105976	76.670998	108.322495	75.557770	0.312221	99998.000000	3.806709	3.474149	0.563894	0.629586	3.515800	4.592990	2.707841	2.530004	1.807266	1.893535	1.303325	1.884631	2.034719	1.878279	0.000000	4.999991	327735.000000		1
9261.275391	2065.987793	3.984190	4.628692	3561.816895	46853.203125	517.543884	366.378998	106.672691	45.719509	39.012379	100.135162	139.597763	92.505997	2.006455	0.000000	3.966671	3.315128	0.600340	0.665458	3.551672	4.670739	2.713947	2.563931	2.028053	1.660102	1.591202	2.000587	2.144878	1.966170	0.302429	0.000000	328009.000000		1
10491.517578	4082.222412	3.176251	3.315019	2802.060791	40311.140625	403.494873	286.658173	89.055290	40.911961	37.226894	89.561028	112.362190	72.554207	0.591665	0.000000	4.020838	3.610897	0.501915	0.520486	3.447478	4.605425	2.605838	2.457364	1.949660	1.611850	1.570857	1.952119	2.050620	1.860663	0.000000	0.000000	328386.000000		1
8836.934570	1446.458496	3.392113	3.524713	1581.729736	21447.621094	253.026932	163.388809	40.384644	58.332001	19.735928	34.127735	66.177032	47.027016	1.137834	0.000000	3.946302	3.160306	0.530470	0.547124	3.199132	4.331379	2.403167	2.213222	1.606216	1.765907	1.295258	1.533108	1.820707	1.672347	0.056079	0.000000	328487.000000		1
12083.315430	2224.152832	1.208826	3.015897	2055.614014	28396.919922	282.926849	209.863846	64.860275	42.071449	22.415697	71.305290	84.830566	121.678162	1.825826	0.000000	4.082186	3.347165	0.082364	0.479416	3.312942	4.453271	2.451674	2.321938	1.811979	1.623987	1.350552	1.853122	1.928552	2.085213	0.261459	0.000000	328779.000000		1
8834.636719	2118.457520	3.558635	3.722073	2812.792236	35344.382812	446.321838	285.332184	75.193886	92.903801	31.269112	91.346512	105.448448	66.738274	0.046876	99998.000000	3.946189	3.326020	0.551283	0.570785	3.449138	4.548320	2.649648	2.455351	1.876183	1.968033	1.495116	1.960692	2.023040	1.824375	0.000000	4.999991	329054.000000		1
8675.355469	3037.451904	3.182418	1.874913	1905.864624	28478.722656	314.017120	195.200668	81.120834	42.336651	17.142504	64.662918	76.630905	35.256386	0.983084	0.000000	3.938287	3.482509	0.502757	0.272981	3.280092	4.454521	2.496953	2.290481	1.909132	1.626716	1.234074	1.810655	1.884404	1.547238	0.000000	0.000000	331131.000000		1
11136.401367	3355.607422	4.021195	2.997394	2418.909424	30894.982422	378.834229	246.705261	77.167480	49.123959	19.569407	71.946709	70.281487	88.148674	0.196736	0.000000	4.046745	3.525771	0.604355	0.476744	3.383620	4.489888	2.578449	2.392178	1.887434	1.691293	1.291578	1.857011	1.846841	1.945216	0.000000	0.000000	331772.000000		1
13503.821289	7905.114746	1.594293	2.701355	4198.871094	57519.300781	638.500427	434.202759	108.285484	66.269547	31.025496	123.957047	158.713867	114.042824	1.274416	0.000000	4.130456	3.897908	0.202568	0.431582	3.623132	4.759814	2.805161	2.637693	2.034570	1.821314	1.491719	2.093271	2.200615	2.057068	0.105311	0.000000	331983.000000		1
20412.324219	10550.367188	2.719858	3.725156	13022.751953	99998.000000	2053.625000	1340.436523	323.163483	177.277969	99.823708	381.834686	521.854919	222.719940	3.228746	0.000000	4.309893	4.023268	0.434546	0.571145	4.114703	4.999991	3.312521	3.127246	2.509422	2.248655	1.999234	2.581875	2.717550	2.347759	0.509034	0.000000	332134.000000		1
16061.872070	9986.231445	3.173167	6.287743	8865.970703	99998.000000	1421.887207	908.321411	213.740097	58.924080	47.952137	211.421127	245.215820	168.572586	1.914610	0.000000	4.205796	3.999402	0.501493	0.798495	3.947726	4.999991	3.152865	2.958240	2.329886	1.770293	1.680808	2.325148	2.389549	2.226787	0.282080	0.000000	332186.000000		1
10636.114258	6565.619141	3.012813	4.998741	7882.560547	93128.281250	1262.840332	806.786255	173.133423	41.331352	66.167786	237.302948	333.706787	235.912186	0.312866	99998.000000	4.026783	3.817276	0.478972	0.698861	3.896667	4.969081	3.101348	2.906759	2.238381	1.616280	1.820647	2.375303	2.523365	2.372750	0.000000	4.999991	332698.000000		1
19220.884766	7163.700684	1.828657	4.076703	8321.823242	99998.000000	1297.575562	853.224243	222.312897	105.722900	60.715733	259.761810	329.084259	202.435120	2.565498	99998.000000	4.283773	3.855137	0.262132	0.610309	3.920218	4.999991	3.113133	2.931063	2.346965	2.024169	1.783301	2.414575	2.517307	2.306286	0.409172	4.999991	332971.000000		1
18671.884766	7330.022461	3.065236	5.331784	9660.607422	99998.000000	1539.066284	989.840027	194.275543	82.419083	66.177032	244.463394	381.100769	161.205521	1.632887	0.000000	4.271188	3.865105	0.486464	0.726873	3.985004	4.999991	3.187257	2.995565	2.288418	1.916028	1.820707	2.388214	2.581040	2.207380	0.212956	0.000000	333027.000000		1
5685.156250	3257.883545	1.430855	2.769197	2555.108887	32780.992188	429.826935	262.228821	68.092033	39.814152	20.479109	75.431335	109.078011	99.558502	2.239074	0.000000	3.754742	3.512936	0.155596	0.442354	3.407409	4.515622	2.633294	2.418680	1.833096	1.600037	1.311311	1.877552	2.037737	1.998078	0.350068	0.000000	333428.000000		1
17368.298828	5147.173340	2.750695	5.371873	4624.670898	54880.972656	733.211304	474.760071	101.041786	47.933636	34.124653	111.760857	191.879471	71.616745	2.343701	99998.000000	4.239757	3.711569	0.439442	0.730126	3.665081	4.739422	2.865229	2.676474	2.004501	1.680640	1.533068	2.048290	2.283029	1.855015	0.369902	4.999991	333563.000000		1
8345.306641	1679.697021	1.486362	3.185502	1793.459229	31633.171875	298.592255	187.112015	68.893806	26.662004	22.418781	100.227676	160.594940	74.978027	0.611888	0.000000	3.921442	3.225231	0.172125	0.503178	3.253691	4.500143	2.475079	2.272102	1.838180	1.425893	1.350612	2.000988	2.205732	1.874934	0.000000	0.000000	333884.000000		1
13689.042969	2968.487061	3.941018	4.052033	2805.536133	39384.699219	408.169830	288.520752	101.621529	50.594902	30.248394	92.780449	139.582352	80.078529	0.257608	99998.000000	4.136373	3.472535	0.595608	0.607673	3.448016	4.595327	2.610841	2.460177	2.006986	1.704107	1.480702	1.967456	2.144830	1.903516	0.000000	4.999991	335209.000000		1
7484.838379	2285.978516	2.103110	1.659051	2145.172119	27378.171875	338.909058	218.057327	66.121529	9.294389	26.791523	66.550163	80.257385	87.436325	2.867439	0.000000	3.874182	3.359072	0.322862	0.219860	3.331462	4.437405	2.530083	2.338571	1.820343	0.968221	1.427997	1.823149	1.904485	1.941692	0.457494	0.000000	335488.000000		1
9917.822266	2355.470703	3.910181	3.059069	2078.884033	26840.458984	301.574219	212.790314	78.561325	89.144722	21.703354	63.176556	86.209000	52.590080	2.215155	36517.468750	3.996416	3.372078	0.592197	0.485589	3.317830	4.428790	2.479394	2.327952	1.895209	1.950096	1.336527	1.800556	1.935553	1.720904	0.345404	4.562500	335602.000000		1
10201.192383	3279.784424	4.224722	4.730455	2938.284912	32139.890625	463.424255	300.226624	72.671387	73.016769	19.128431	57.406879	94.701614	54.609928	2.462282	0.000000	4.008651	3.515845	0.625798	0.674903	3.468094	4.507044	2.665979	2.477449	1.861363	1.863423	1.281679	1.758964	1.976357	1.737272	0.391338	0.000000	336156.000000		1
4380.975098	1002.575867	3.620309	4.178466	1302.910400	18518.890625	187.879868	134.198135	50.160095	59.624088	21.478241	46.034054	68.745789	35.410572	0.223088	0.000000	3.641571	3.001117	0.558746	0.621017	3.114915	4.267615	2.273880	2.127747	1.700358	1.775422	1.331999	1.663079	1.837246	1.549133	0.000000	0.000000	336460.000000		1
8695.421875	3192.314209	1.825573	1.042304	2141.878662	31754.593750	312.447479	218.072754	52.583912	46.425686	19.427553	66.451485	78.721680	47.992226	2.096302	0.000000	3.939291	3.504106	0.261399	0.017994	3.330795	4.501807	2.494777	2.338601	1.720853	1.666758	1.288418	1.822505	1.896094	1.681171	0.321454	0.000000	337879.000000		1
9086.057617	4016.424805	2.864793	2.596508	4000.941406	53873.335938	620.130615	409.458832	127.731544	67.768242	29.973940	101.014030	158.556595	120.432335	1.001629	0.000000	3.958375	3.603840	0.457093	0.414390	3.602162	4.731374	2.792483	2.612210	2.106298	1.831026	1.476744	2.004382	2.200184	2.080743	0.000707	0.000000	338491.000000		1
21886.488281	6937.668945	3.848506	4.699618	12168.263672	99998.000000	1967.937256	1249.493896	240.673477	131.691071	69.433464	333.867157	455.147491	221.998352	4.196724	99998.000000	4.340176	3.841213	0.585292	0.672063	4.085228	4.999991	3.294011	3.096734	2.381428	2.119556	1.841569	2.523574	2.658152	2.346350	0.622910	4.999991	338815.000000		1
15109.295898	4200.743164	3.080655	2.830872	3235.569824	40857.125000	518.817444	330.169739	67.166916	56.148716	43.452961	97.177856	141.216736	67.132996	2.100735	99998.000000	4.179244	3.623326	0.488643	0.451920	3.509951	4.611268	2.715014	2.518737	1.827155	1.749340	1.638019	1.987567	2.149886	1.826936	0.322371	4.999991	339338.000000		1
15699.264648	6725.680664	3.749826	5.051164	7041.479980	92561.453125	1063.883667	720.182495	164.542130	78.585999	85.262291	188.860489	249.193848	132.711777	2.360568	99998.000000	4.195879	3.827736	0.574011	0.703391	3.847664	4.966430	3.026894	2.857443	2.216277	1.895345	1.930757	2.276141	2.396537	2.122910	0.373016	4.999991	339521.000000		1
15264.855469	4360.869141	2.775365	2.214124	2676.531006	36784.121094	417.322357	274.301636	68.502174	30.128128	27.093729	88.833260	141.472687	109.195190	2.158274	99998.000000	4.183693	3.639573	0.443320	0.345202	3.427572	4.565660	2.620472	2.438228	1.835704	1.478972	1.432869	1.948576	2.150673	2.038203	0.334107	4.999991	340074.000000		1
23978.681641	5751.049316	1.671386	3.219423	5584.805176	70453.796875	858.420349	570.297363	169.500778	65.825485	49.626606	191.401489	243.939148	125.039436	3.350944	99998.000000	4.379825	3.759747	0.223077	0.507778	3.747008	4.847904	2.933700	2.756101	2.229172	1.818394	1.695715	2.281945	2.387281	2.097047	0.525167	4.999991	341764.000000		1
6675.782715	3458.570312	1.847160	2.997394	3341.702637	42375.578125	494.989410	343.602509	99.425903	46.666218	35.823792	90.146935	120.127045	89.348244	2.810963	99998.000000	3.824502	3.538897	0.266504	0.476744	3.523968	4.627116	2.694596	2.536056	1.997500	1.669003	1.554172	1.954951	2.079641	1.951086	0.448855	4.999991	342787.000000		1
12471.175781	3306.141113	2.503996	4.283313	2616.287109	36527.812500	423.970917	266.916077	56.857975	22.788830	34.050644	77.744141	94.294563	113.561760	0.898800	99998.000000	4.095907	3.519321	0.398634	0.631780	3.417686	4.562624	2.627336	2.426375	1.754791	1.357722	1.532125	1.890668	1.974487	2.055232	0.000000	4.999991	343022.000000		1
5290.425293	1519.684937	2.448488	2.676685	1051.931152	15633.007812	133.442627	107.557724	50.083000	55.988361	11.715123	28.425903	48.214256	73.389900	1.859732	99998.000000	3.723490	3.181754	0.388898	0.427597	3.021987	4.194043	2.125295	2.031642	1.699690	1.748098	1.068747	1.453714	1.683175	1.865636	0.269450	4.999991	343907.000000		1
19813.783203	7364.775879	1.517200	5.430464	9362.930664	99998.000000	1483.895142	957.914124	215.562592	86.788742	75.181549	238.172562	336.213867	183.282013	2.406235	0.000000	4.296968	3.867160	0.181043	0.734837	3.971412	4.999991	3.171403	2.981327	2.333573	1.938463	1.876111	2.376892	2.526616	2.263120	0.381338	0.000000	344679.000000		1
10698.985352	3329.525146	1.474027	3.102241	1988.579712	28993.373047	308.709991	201.035095	59.472984	31.037830	20.170734	67.561630	107.051994	86.295341	1.384555	0.000000	4.029343	3.522382	0.168505	0.491676	3.298543	4.462299	2.489551	2.303272	1.774320	1.491891	1.304722	1.829700	2.029595	1.935987	0.141310	0.000000	345819.000000		1
18185.716797	9353.245117	3.401364	4.206220	9709.166992	99998.000000	1494.697388	996.945007	247.544037	104.107018	65.193321	267.711700	374.020508	161.566330	2.489764	99998.000000	4.259730	3.970962	0.531653	0.623892	3.987182	4.999991	3.174553	2.998671	2.393652	2.017480	1.814203	2.427667	2.572896	2.208351	0.396158	4.999991	347056.000000		1
15304.164062	6956.220703	4.900061	4.372742	5515.405762	72713.718750	854.574951	564.922424	168.439972	86.973770	40.862621	159.383041	241.987152	104.717598	2.079319	99998.000000	4.184810	3.842373	0.690201	0.640754	3.741577	4.861616	2.931750	2.751989	2.226445	1.939388	1.611326	2.202442	2.383792	2.020020	0.317921	4.999991	347155.000000		1
7065.995605	4754.779785	3.200921	3.191670	3283.972168	45996.164062	528.207458	334.847778	91.685722	54.230629	34.078396	96.949661	153.903229	114.456047	1.925277	0.000000	3.849173	3.677130	0.505275	0.504018	3.516399	4.662722	2.722805	2.524848	1.962302	1.734245	1.532479	1.986546	2.187248	2.058639	0.284493	0.000000	349104.000000		1
13020.007812	3272.247803	2.636597	4.033530	3086.578857	43295.292969	468.746796	312.049683	85.761856	64.394630	17.524887	79.652969	100.739578	63.139549	2.327823	0.000000	4.114611	3.514846	0.421044	0.605685	3.489477	4.636441	2.670938	2.494224	1.933294	1.808850	1.243655	1.901202	2.003200	1.800301	0.366950	0.000000	349146.000000		1
16707.832031	3235.563477	5.846769	3.142330	4000.108643	52959.414062	618.184753	409.637695	89.625786	114.668823	36.178425	116.744179	126.124916	163.786621	1.534791	99998.000000	4.222920	3.509950	0.766916	0.497252	3.602072	4.723943	2.791118	2.612400	1.952433	2.059445	1.558450	2.067235	2.100801	2.214278	0.186049	4.999991	349403.000000		1
9922.694336	5274.932617	2.784616	4.576268	3573.695557	45720.324219	561.696838	367.072845	84.426598	79.986015	36.896935	105.235672	123.019592	86.646889	0.503391	99998.000000	3.996630	3.722217	0.444765	0.660511	3.553118	4.660110	2.749502	2.564752	1.926479	1.903014	1.566990	2.022163	2.089974	1.937753	0.000000	4.999991	350815.000000		1
9302.363281	2510.869629	3.046734	2.778449	3160.153809	46135.570312	494.748871	320.693420	93.887512	74.145416	20.639463	101.652367	172.892899	109.963043	0.338862	99998.000000	3.968593	3.399824	0.483835	0.443802	3.499708	4.664036	2.694385	2.506090	1.972608	1.870084	1.314698	2.007118	2.237777	2.041247	0.000000	4.999991	351076.000000		1
19084.828125	8747.820312	3.145414	4.101373	6239.063477	88198.500000	1032.000977	640.165649	177.345810	97.402969	41.574966	218.476730	252.308426	147.476715	2.043494	99998.000000	4.280688	3.941900	0.497678	0.612929	3.795119	4.945461	3.013680	2.806292	2.248821	1.988572	1.618832	2.339405	2.401932	2.168723	0.310373	4.999991	351438.000000		1
9214.729492	2567.459229	3.700486	3.768329	2075.473389	25718.412109	308.324524	211.741837	57.977371	41.315933	18.622698	53.755733	80.664436	33.622005	1.888258	99998.000000	3.964483	3.409503	0.568259	0.576149	3.317117	4.410244	2.489008	2.325807	1.763259	1.616118	1.270043	1.730425	1.906682	1.526624	0.276061	4.999991	352060.000000		1
7428.482910	1791.109497	1.948923	2.269632	1563.548096	23994.628906	237.944366	157.603714	33.461651	33.964298	12.646413	43.375870	75.415916	56.950489	0.832727	0.000000	3.870900	3.253122	0.289795	0.355955	3.194111	4.380114	2.376475	2.197567	1.524547	1.531023	1.101967	1.637248	1.877463	1.755497	0.000000	0.000000	352792.000000		1
13900.346680	5860.071777	3.176251	2.948054	2795.557129	41890.695312	420.600372	280.962524	79.844162	81.712906	27.161572	96.181808	122.501518	90.140770	2.173953	0.000000	4.143025	3.767903	0.501915	0.469535	3.446468	4.622118	2.623870	2.448648	1.902243	1.912291	1.433955	1.983093	2.088141	1.954921	0.337250	0.000000	353224.000000		1
10612.606445	2933.563721	3.315019	3.244093	2848.788574	39960.371094	451.573456	294.512482	72.572708	52.321796	21.225374	93.918350	139.881470	84.312500	1.580288	0.000000	4.025822	3.467396	0.520486	0.511093	3.454660	4.601630	2.654728	2.469104	1.860773	1.718683	1.326855	1.972750	2.145760	1.925892	0.198736	0.000000	353402.000000		1
10840.430664	2049.650146	2.022933	3.490792	2977.796875	41153.035156	434.597473	305.777374	52.620918	68.335648	25.894154	87.565849	124.068062	59.972549	1.895930	0.000000	4.035047	3.311680	0.305981	0.542924	3.473895	4.614402	2.638087	2.485405	1.721158	1.834647	1.413202	1.942335	2.093660	1.777953	0.277822	0.000000	354140.000000		1
14420.592773	3707.153564	2.599592	2.648932	4468.676758	60872.300781	726.491821	459.329041	127.709953	95.990623	49.703701	143.856415	197.954437	143.544952	1.622318	0.000000	4.158983	3.569041	0.414905	0.423071	3.650179	4.784420	2.861231	2.662124	2.106225	1.982229	1.696389	2.157929	2.296565	2.156988	0.210136	0.000000	354821.000000		1
12782.436523	4347.060059	0.959043	1.396934	2567.915527	32964.367188	371.868042	260.434082	68.428162	44.313324	21.558418	84.904579	101.991577	67.666481	1.834750	0.000000	4.106614	3.638196	0.000000	0.145176	3.409581	4.518045	2.570389	2.415698	1.835235	1.646534	1.333617	1.928931	2.008564	1.830374	0.263577	0.000000	354887.000000		1
9922.897461	4517.227051	1.939672	4.742790	3964.442139	54525.890625	661.764160	407.309479	112.056900	61.196796	32.576614	152.629654	181.493439	122.069801	1.613522	0.000000	3.996639	3.654872	0.287728	0.676034	3.598182	4.736603	2.820703	2.609925	2.049439	1.786729	1.512906	2.183639	2.258861	2.086608	0.207775	0.000000	355061.000000		1
6880.280762	2335.851807	3.296517	3.552467	980.049194	17516.320312	174.582779	97.076096	57.215691	43.292610	14.761857	52.475983	70.225983	101.559853	0.329096	0.000000	3.837606	3.368445	0.518055	0.550530	2.991248	4.243443	2.242001	1.987112	1.757515	1.636414	1.169141	1.719961	1.846498	2.006722	0.000000	0.000000	355654.000000		1
11263.562500	3880.823486	2.297385	2.022933	3881.742432	49006.398438	626.248779	396.840179	78.333130	39.681549	27.223246	90.146935	123.460564	72.924255	1.969472	0.000000	4.051676	3.588924	0.361234	0.305981	3.589027	4.690253	2.796747	2.598616	1.893945	1.598589	1.434940	1.954951	2.091528	1.862872	0.294350	0.000000	355972.000000		1
30200.539062	10688.972656	1.594293	4.440584	14234.183594	99998.000000	2245.362793	1460.341431	364.442413	134.907410	106.120705	411.568115	499.917236	314.421082	3.468259	99998.000000	4.480015	4.028936	0.202568	0.647440	4.153333	4.999991	3.351286	3.164454	2.561629	2.130036	2.025800	2.614442	2.698898	2.497512	0.540111	4.999991	356695.000000		1
16938.730469	5822.360840	4.039698	3.688152	2442.820557	35898.242188	331.054779	248.484589	110.700050	66.787613	28.302555	87.818710	115.621704	105.439194	3.683700	99998.000000	4.228881	3.765099	0.606349	0.566809	3.387892	4.555073	2.519900	2.395299	2.044148	1.824696	1.451826	1.943587	2.063039	2.023002	0.566284	4.999991	357809.000000		1
8715.758789	2767.313232	4.089037	1.736145	2400.493164	29027.248047	375.880005	246.427734	58.883991	44.581612	22.788830	61.542175	82.400581	71.755516	2.212730	0.000000	3.940305	3.442058	0.611621	0.239586	3.380301	4.462806	2.575049	2.391690	1.769997	1.649156	1.357722	1.789173	1.915930	1.855855	0.344928	0.000000	360687.000000		1
9005.861328	3077.250488	3.213256	3.805334	1600.805786	18928.564453	230.870270	162.050476	50.779926	39.823402	14.280794	51.831482	82.295738	67.404358	0.431234	0.000000	3.954525	3.488163	0.506945	0.580393	3.204339	4.277118	2.363368	2.209650	1.705692	1.600138	1.154752	1.714594	1.915377	1.828688	0.000000	0.000000	360838.000000		1
10504.025391	2148.187988	1.803987	1.258165	1644.869385	29535.574219	251.876694	167.690628	76.553818	29.508297	36.150669	57.887943	71.366966	82.622612	1.091979	99998.000000	4.021356	3.332072	0.256233	0.099738	3.216131	4.470345	2.401188	2.224509	1.883967	1.469944	1.558116	1.762588	1.853497	1.917099	0.038214	4.999991	361185.000000		1
7871.758301	2531.437988	2.140115	3.620309	1445.465576	23293.611328	192.783005	146.270981	63.981411	36.576225	12.973289	45.537571	68.650192	47.945969	0.500692	0.000000	3.896072	3.403367	0.330437	0.558746	3.160008	4.367237	2.285069	2.165158	1.806054	1.563199	1.113050	1.658370	1.836642	1.680752	0.000000	0.000000	361856.000000		1
11774.596680	4393.415039	4.628692	2.904882	2823.764160	36941.757812	445.023590	288.644104	100.104324	44.970161	25.067713	95.589737	131.891510	91.287918	1.029732	99998.000000	4.070946	3.642802	0.665458	0.463128	3.450828	4.567518	2.648383	2.460363	2.000453	1.652924	1.399115	1.980411	2.120217	1.960413	0.012724	4.999991	362640.000000		1
7828.961914	2858.946533	3.185502	3.324270	1999.502319	29280.968750	290.839722	205.611359	50.653492	17.309025	15.631472	68.690277	125.014771	90.698921	1.001468	0.000000	3.893704	3.456206	0.503178	0.521696	3.300922	4.466586	2.463654	2.313047	1.704609	1.238273	1.194000	1.836895	2.096961	1.957602	0.000637	0.000000	362709.000000		1
6465.918457	1937.765869	3.170084	4.755125	781.780212	13004.083008	106.299561	78.777191	46.404102	57.286613	17.244267	37.199139	41.997437	45.330959	0.449481	0.000000	3.810630	3.287301	0.501071	0.677162	2.893085	4.114080	2.026531	1.896400	1.666556	1.758053	1.236645	1.570533	1.623223	1.656395	0.000000	0.000000	363148.000000		1
6237.164062	2093.772217	3.139246	4.110624	2008.855347	25717.875000	310.097687	205.047043	45.115097	36.412788	28.176121	53.996265	96.847900	62.914436	0.446179	0.000000	3.794987	3.320930	0.496825	0.613908	3.302949	4.410235	2.491498	2.311853	1.654322	1.561254	1.449881	1.732364	1.986090	1.798750	0.000000	0.000000	363654.000000		1
8518.779297	2435.086670	1.945839	4.246308	2023.974976	29522.458984	347.558929	205.784058	56.386162	55.732410	24.768589	49.398411	89.101547	82.832306	1.166206	0.000000	3.930377	3.386514	0.289107	0.628012	3.306205	4.470152	2.541028	2.313412	1.751173	1.746108	1.393901	1.693713	1.949885	1.918200	0.066775	0.000000	365776.000000		1
9018.579102	3144.950928	3.459955	3.015897	1835.012695	22612.902344	282.859009	187.913788	62.960693	36.508385	22.054899	62.581394	89.329742	56.626694	1.013456	99998.000000	3.955138	3.497614	0.539070	0.479416	3.263639	4.354356	2.451570	2.273959	1.799070	1.562393	1.343505	1.796445	1.950996	1.753021	0.005805	4.999991	368405.000000		1
14451.146484	12372.964844	2.096942	4.671864	9865.744141	99998.000000	1481.310913	1009.992310	249.724243	174.009216	96.548775	278.625061	368.115143	284.844940	2.698477	99998.000000	4.159902	4.092474	0.321587	0.669490	3.994130	4.999991	3.170646	3.004318	2.397461	2.240572	1.984747	2.445020	2.565984	2.454608	0.431119	4.999991	368683.000000		1
6498.510742	2895.587402	3.194753	3.978023	5325.660156	62918.667969	788.129639	542.084290	134.207397	77.300079	33.535660	113.786873	175.350632	90.723595	2.753615	0.000000	3.812814	3.461737	0.504437	0.599667	3.726373	4.798779	2.896598	2.734067	2.127776	1.888180	1.525507	2.056092	2.243907	1.957720	0.439903	0.000000	369639.000000		1
13095.105469	4187.834473	3.817669	3.515462	3926.327148	55742.976562	584.131042	399.263977	122.597115	50.887856	43.961781	134.124130	173.586731	101.954567	0.020172	99998.000000	4.117109	3.621989	0.581798	0.545982	3.593987	4.746190	2.766510	2.601260	2.088480	1.706614	1.643075	2.127507	2.239516	2.008407	0.000000	4.999991	371486.000000		1
20237.695312	9487.853516	2.232627	5.254691	9205.844727	99998.000000	1432.347290	944.129761	197.692322	95.589737	85.105019	302.986572	404.395325	288.792145	4.208794	99998.000000	4.306161	3.977168	0.348816	0.720547	3.964064	4.999991	3.156048	2.975032	2.295990	1.980411	1.929955	2.481423	2.606806	2.460585	0.624158	4.999991	371589.000000		1
18035.884766	8332.181641	4.724288	4.502259	8231.103516	91770.015625	1330.935425	842.825867	185.866180	88.623566	40.554249	185.727417	264.748230	140.131256	3.179550	0.000000	4.256137	3.920759	0.674336	0.653430	3.915458	4.962701	3.124157	2.925738	2.269200	1.947549	1.608036	2.268876	2.422833	2.146535	0.502366	0.000000	372342.000000		1
8968.912109	2847.656982	3.648063	3.811501	3464.608154	41147.929688	530.091614	355.795624	88.799339	46.336258	23.306898	101.646194	148.537521	77.216820	1.318550	99998.000000	3.952740	3.454488	0.562062	0.581096	3.539654	4.614348	2.724351	2.551201	1.948410	1.665921	1.367484	2.007091	2.171836	1.887712	0.120096	4.999991	374119.000000		1
8691.206055	2028.020752	1.788568	2.257297	1904.726807	28100.976562	301.046906	193.368927	74.099159	59.793694	17.253519	70.811890	96.450096	9.624349	0.119280	5325.709473	3.939080	3.307072	0.252506	0.353589	3.279833	4.448721	2.478634	2.286387	1.869813	1.776655	1.236878	1.850106	1.984303	0.983371	0.000000	3.726377	375152.000000		1
26499.140625	8668.216797	2.621178	2.880212	9639.070312	99998.000000	1568.651611	987.188049	223.083832	102.210518	57.490143	289.600067	337.314758	235.313934	3.488556	0.000000	4.423232	3.937930	0.418496	0.459424	3.984035	4.999991	3.195527	2.994400	2.348468	2.009495	1.759593	2.461799	2.528035	2.371648	0.542646	0.000000	376281.000000		1
13869.003906	5431.657227	4.240141	4.039698	7126.736328	87864.890625	1118.826660	728.018311	166.016159	83.220856	58.766808	182.952057	235.859756	194.830612	0.210433	0.000000	4.142045	3.734932	0.627380	0.606349	3.852891	4.943815	3.048763	2.862142	2.220150	1.920232	1.769132	2.262337	2.372654	2.289657	0.000000	0.000000	378254.000000		1
5402.253906	1546.547363	2.510163	2.534833	920.298645	18694.943359	159.003738	93.853592	33.011425	37.667870	11.138464	29.110495	48.081654	48.843338	1.138640	99998.000000	3.732575	3.189363	0.399702	0.403949	2.963929	4.271724	2.201407	1.972451	1.518664	1.575971	1.046825	1.464050	1.681979	1.688805	0.056386	4.999991	378805.000000		1
16943.689453	8999.370117	4.687283	4.172298	6445.464355	76819.273438	1068.965698	661.798096	149.801865	76.797432	38.432636	155.488281	233.907745	113.361320	2.739189	0.000000	4.229008	3.954212	0.670921	0.620375	3.809254	4.885470	3.028964	2.820725	2.175517	1.885347	1.584700	2.191698	2.369045	2.054465	0.437622	0.000000	379034.000000		1
5380.825195	3475.999512	1.828657	3.478457	2284.470703	30310.789062	366.878571	231.255737	53.410355	42.339733	14.937631	61.372570	97.828529	85.934547	0.317512	0.000000	3.730849	3.541080	0.262132	0.541387	3.358786	4.481597	2.564522	2.364093	1.727625	1.626748	1.174282	1.787974	1.990466	1.934168	0.000000	0.000000	379110.000000		1
15878.716797	3441.773193	3.145414	2.664350	1562.036987	20742.410156	231.514771	158.633682	63.130299	68.650192	20.099810	57.798515	66.235626	56.598942	0.247614	0.000000	4.200815	3.536782	0.497678	0.425591	3.193691	4.316859	2.364579	2.200395	1.800238	1.836642	1.303192	1.761917	1.821092	1.752808	0.000000	0.000000	379711.000000		1
8865.221680	3347.022217	1.760815	2.818537	3319.058838	45823.582031	492.510071	341.135529	97.914871	78.333130	32.999088	102.910530	129.529358	89.348244	2.249620	0.000000	3.947690	3.524659	0.245714	0.450024	3.521015	4.661089	2.692415	2.532927	1.990849	1.893945	1.518502	2.012460	2.112368	1.951086	0.352109	0.000000	380120.000000		1
25029.523438	7114.613770	3.200921	3.928683	7542.581543	96355.195312	1186.215576	771.434265	220.459564	112.858673	71.900452	244.367798	325.211090	182.366135	0.810494	0.000000	4.398453	3.852151	0.505275	0.594247	3.877520	4.983875	3.074164	2.887299	2.343329	2.052535	1.856732	2.388044	2.512165	2.260944	0.000000	0.000000	380452.000000		1
12764.812500	4779.283203	2.093859	3.879343	4183.005371	55824.347656	676.381104	429.176270	131.379608	57.789265	39.342339	139.452835	185.517731	131.700317	0.362502	0.000000	4.106014	3.679363	0.320947	0.588758	3.621488	4.746824	2.830191	2.632636	2.118528	1.761847	1.594860	2.144427	2.268385	2.119587	0.000000	0.000000	381087.000000		1
11387.053711	3338.791748	3.540132	3.487709	2486.600586	35723.894531	405.567139	254.081573	79.526535	39.505775	28.416653	92.240791	142.326874	76.569237	0.208776	0.000000	4.056411	3.523589	0.549019	0.542540	3.395606	4.552959	2.608063	2.404973	1.900512	1.596661	1.453573	1.964923	2.153287	1.884054	0.000000	0.000000	382541.000000		1
7125.320801	3712.062744	2.861710	3.080655	3036.625488	39177.175781	498.029968	310.020599	77.019463	68.027275	33.042259	98.093727	145.947189	88.117836	1.162866	0.000000	3.852804	3.569615	0.456626	0.488643	3.482391	4.593033	2.697255	2.491390	1.886600	1.832683	1.519070	1.991641	2.164196	1.945064	0.065530	0.000000	383536.000000		1
6351.660156	5279.946777	2.103110	4.776711	3864.849854	45320.636719	603.342712	392.757294	81.746834	49.157879	44.297909	102.090256	143.686813	107.326447	0.944965	0.000000	3.802887	3.722630	0.322862	0.679129	3.587133	4.656296	2.780564	2.594124	1.912471	1.691593	1.646383	2.008984	2.157417	2.030707	0.000000	0.000000	383747.000000		1
29069.128906	8348.136719	3.046734	4.172298	9906.526367	99998.000000	1551.660278	1010.837219	299.082581	73.793869	80.707611	351.046661	459.008331	301.386108	3.979632	99998.000000	4.463432	3.921590	0.483835	0.620375	3.995921	4.999991	3.190797	3.004681	2.475791	1.868020	1.906914	2.545365	2.661821	2.479123	0.599843	4.999991	384201.000000		1
6598.886230	3101.784668	2.689020	3.422950	922.148926	16540.763672	139.795135	94.686195	45.102764	39.166565	21.956221	41.223419	46.817322	52.118267	0.072000	0.000000	3.819471	3.491612	0.429594	0.534401	2.964801	4.218555	2.145492	1.976287	1.654203	1.592916	1.341558	1.615144	1.670407	1.716990	0.000000	0.000000	384301.000000		1
8370.328125	3948.930908	2.645848	2.886379	3165.482422	47274.527344	493.833008	323.737061	80.735367	56.373829	22.042564	99.669518	154.933197	121.709000	0.553399	99998.000000	3.922742	3.596480	0.422565	0.460353	3.500440	4.674627	2.693580	2.510192	1.907064	1.751078	1.343262	1.998562	2.190145	2.085323	0.000000	4.999991	384629.000000		1
12576.708008	2742.769775	2.769197	3.339689	1500.275879	21866.994141	216.555557	150.375443	55.852676	30.199053	20.929335	46.697056	70.074883	61.921474	1.659774	99998.000000	4.099567	3.438189	0.442354	0.523706	3.176171	4.339789	2.335569	2.177177	1.747044	1.479993	1.320755	1.669289	1.845562	1.791841	0.220049	4.999991	385861.000000		1
8555.861328	2221.522217	2.553336	4.045865	2096.199219	34007.089844	335.933258	214.329102	70.592949	61.122787	39.801815	69.846680	108.337914	101.960739	0.116482	0.000000	3.932264	3.346651	0.407108	0.607011	3.321433	4.531569	2.526253	2.331081	1.848761	1.786203	1.599903	1.844146	2.034781	2.008433	0.000000	0.000000	386027.000000		1
8187.437500	3366.770508	3.120744	2.806202	3349.890137	49870.820312	554.305115	341.215698	89.601112	56.679119	31.654579	122.227066	167.453186	131.441284	0.146980	0.000000	3.913148	3.527214	0.494258	0.448119	3.525031	4.697846	2.743749	2.533029	1.952313	1.753423	1.500437	2.087168	2.223893	2.118732	0.000000	0.000000	386185.000000		1
7053.031738	1667.303589	1.603544	4.076703	1155.335083	17980.599609	183.534882	115.634033	34.534790	42.863968	23.442581	34.001305	63.876564	58.245659	0.223059	0.000000	3.848376	3.222015	0.205081	0.610309	3.062708	4.254804	2.263719	2.063086	1.538257	1.632092	1.370005	1.531496	1.805342	1.765264	0.000000	0.000000	386787.000000		1
8142.713867	4218.764160	3.817669	4.381993	1988.838745	28030.142578	288.662628	198.790131	52.220032	58.492355	35.552425	72.520287	104.757690	84.361839	0.939519	0.000000	3.910769	3.625185	0.581798	0.641672	3.298599	4.447625	2.460391	2.298395	1.717837	1.767099	1.550869	1.860460	2.020186	1.926146	0.000000	0.000000	387115.000000		1
14063.908203	6802.021484	4.724288	4.872307	4782.650391	63346.039062	757.779480	489.170380	142.616745	48.775497	46.610710	145.379776	190.843338	86.838081	0.654094	99998.000000	4.148106	3.832638	0.674336	0.687735	3.679669	4.801720	2.879543	2.689460	2.154171	1.688202	1.668486	2.162504	2.280677	1.938710	0.000000	4.999991	387723.000000		1
9881.381836	2157.636475	3.617226	3.392113	2424.506348	33460.445312	390.999573	247.833923	47.088692	86.523544	16.482584	51.405926	56.996742	75.122963	3.605441	99998.000000	3.994818	3.333978	0.558376	0.530470	3.384623	4.524532	2.592176	2.394161	1.672917	1.937134	1.217025	1.711013	1.755850	1.875773	0.556958	4.999991	388371.000000		1
19190.583984	5234.189941	3.552467	2.639680	5775.028809	65668.523438	919.040466	593.345276	128.780014	88.518723	33.788525	125.344727	160.650452	87.451744	3.404624	0.000000	4.283088	3.718849	0.550530	0.421551	3.761554	4.817357	2.963335	2.773308	2.109848	1.947035	1.528769	2.098106	2.205882	1.941769	0.532069	0.000000	388755.000000		1
6640.886719	2962.051270	4.631775	3.805334	2120.745850	35408.843750	349.566467	214.440109	73.864792	46.558289	24.383121	97.538658	124.154404	111.156448	0.490667	0.000000	3.822226	3.471593	0.665747	0.580393	3.326489	4.549112	2.543530	2.331306	1.868438	1.667997	1.387089	1.989177	2.093962	2.045935	0.000000	0.000000	388959.000000		1
10253.545898	3192.751953	1.588125	2.867877	3144.445312	43558.871094	458.231232	320.980194	93.955353	93.646980	26.967295	93.986191	114.863098	105.513206	0.904887	0.000000	4.010874	3.504165	0.200885	0.457561	3.497544	4.639077	2.661085	2.506478	1.972921	1.971494	1.430837	1.973064	2.060180	2.023307	0.000000	0.000000	389174.000000		1
18509.904297	5010.612793	2.405316	4.085954	4701.162598	62725.214844	689.724426	481.639893	135.277451	129.076050	57.018330	158.769379	198.691452	179.251572	0.720976	0.000000	4.267404	3.699891	0.381172	0.611293	3.672205	4.797442	2.838675	2.682723	2.131225	2.110846	1.756014	2.200767	2.298179	2.253463	0.000000	0.000000	390715.000000		1
17510.029297	8946.721680	2.954222	6.081133	7899.829590	93125.929688	1208.122559	810.101257	186.914658	79.671471	57.730675	213.749344	321.159058	215.775375	1.919377	99998.000000	4.243287	3.951664	0.470443	0.783984	3.897618	4.969070	3.082111	2.908539	2.271643	1.901303	1.761407	2.329905	2.506720	2.334002	0.283160	4.999991	390803.000000		1
9046.135742	4445.314453	3.657314	4.289481	3339.562744	45914.550781	522.554932	340.793213	87.599770	72.649803	28.873045	96.379173	151.426987	98.056725	1.348629	0.000000	3.956463	3.647902	0.563162	0.632405	3.523690	4.661950	2.718132	2.532491	1.942503	1.861234	1.460493	1.983983	2.180203	1.991477	0.129892	0.000000	391060.000000		1
9324.936523	3030.365479	2.044519	2.562587	2719.173096	33606.406250	417.316193	275.445709	79.905838	39.138813	25.573446	77.589951	133.954529	45.472813	0.292278	0.000000	3.969646	3.481495	0.310591	0.408679	3.434437	4.526422	2.620465	2.440036	1.902578	1.592608	1.407789	1.889805	2.126957	1.657752	0.000000	0.000000	391150.000000		1
24446.593750	13382.871094	3.725156	3.999609	11986.643555	99998.000000	1811.708862	1229.156738	352.600861	120.062286	117.515114	373.015198	564.422852	274.455841	2.203790	0.000000	4.388218	4.126549	0.571145	0.602018	4.078698	4.999991	3.258088	3.089607	2.547283	2.079406	2.070094	2.571727	2.751605	2.438473	0.343170	0.000000	391387.000000		1
24924.056641	5967.642090	4.082870	2.867877	7967.292480	99998.000000	1216.877197	816.663452	217.927811	114.560898	60.851418	222.448578	294.083832	200.819229	1.779677	99998.000000	4.396619	3.775803	0.610966	0.457561	3.901311	4.999991	3.085247	2.912043	2.338313	2.059036	1.784271	2.347230	2.468471	2.302805	0.250341	4.999991	392256.000000		1
9648.528320	2488.299561	2.476242	2.470075	1890.954712	29834.291016	306.295441	192.758347	43.092167	25.937326	14.416479	55.883514	71.111015	49.919563	0.264961	0.000000	3.984461	3.395903	0.393793	0.392710	3.276681	4.474716	2.486140	2.285013	1.634398	1.413925	1.158859	1.747284	1.851937	1.698271	0.000000	0.000000	394810.000000		1
11383.196289	3638.201172	1.313673	3.022064	3049.540039	40973.953125	456.976166	314.479675	102.842690	45.306290	30.217556	90.850029	128.958878	97.563324	2.671495	0.000000	4.056264	3.560887	0.118487	0.480304	3.484234	4.612508	2.659894	2.497593	2.012173	1.656158	1.480259	1.958325	2.110451	1.989287	0.426754	0.000000	395090.000000		1
7951.022461	2569.926270	2.624262	1.995179	1139.466187	19762.484375	156.940720	112.815498	54.761032	64.366882	14.478153	50.150845	59.411312	62.701660	0.849901	99998.000000	3.900423	3.409921	0.419007	0.299982	3.056701	4.295842	2.195736	2.052369	1.738472	1.808662	1.160713	1.700278	1.773869	1.797279	0.000000	4.999991	395395.000000		1
6542.386230	3497.792236	1.400017	3.361275	2708.012939	41491.820312	435.374573	276.500366	58.162395	50.514725	21.943886	82.690453	122.063629	105.201744	1.563366	0.000000	3.815736	3.543794	0.146133	0.526504	3.432651	4.617962	2.638863	2.441696	1.764642	1.703418	1.341313	1.917455	2.086586	2.022023	0.194061	0.000000	395638.000000		1
5241.387695	2388.990967	2.719858	3.086823	1879.594238	20149.865234	255.728287	188.219086	42.345901	36.172256	19.153101	53.795822	76.112839	66.778366	0.935650	99998.000000	3.719446	3.378215	0.434546	0.489512	3.274064	4.304272	2.407779	2.274664	1.626811	1.558376	1.282239	1.730749	1.881458	1.824636	0.000000	4.999991	395813.000000		1
14688.886719	4303.770508	1.930420	3.675817	5497.646484	65666.789062	900.741577	565.172241	127.565018	71.413223	44.353413	154.359634	203.717957	138.811417	1.343248	0.000000	4.166989	3.633849	0.285652	0.565354	3.740177	4.817346	2.954600	2.752181	2.105731	1.853779	1.646927	2.188534	2.309029	2.142425	0.128156	0.000000	396184.000000		1
15502.562500	3789.483154	2.763030	4.613273	4424.684082	55983.671875	682.551636	451.302094	108.612366	73.207954	49.620441	119.501045	151.007599	97.032921	0.236730	0.000000	4.190403	3.578580	0.441386	0.664009	3.645882	4.748061	2.834136	2.654467	2.035879	1.864558	1.695661	2.077372	2.178999	1.986919	0.000000	0.000000	396867.000000		1
10584.236328	1767.947510	2.732193	3.120744	2809.403076	40079.882812	409.341644	286.837036	115.307159	91.772064	28.166870	81.386032	110.542786	97.736015	0.654833	0.000000	4.024660	3.247469	0.436511	0.494258	3.448614	4.602926	2.612086	2.457635	2.061856	1.962710	1.449739	1.910550	2.043530	1.990055	0.000000	0.000000	397427.000000		1
6912.767578	2765.904053	3.737491	3.413699	2096.664795	28022.460938	325.371429	214.560379	55.753998	67.200836	16.334564	55.448708	80.729195	59.201618	0.167162	0.000000	3.839652	3.441837	0.572580	0.533225	3.321529	4.447506	2.512379	2.331550	1.746276	1.827375	1.213108	1.743891	1.907031	1.772334	0.000000	0.000000	397515.000000		1
11401.649414	1568.713379	1.973593	3.271847	1760.463257	26440.234375	269.537262	179.763474	53.493614	66.917130	11.258730	51.106804	47.825703	66.618011	0.877985	0.000000	4.056968	3.195544	0.295258	0.514793	3.245627	4.422266	2.430619	2.254701	1.728302	1.825537	1.051489	1.708479	1.679661	1.823592	0.000000	0.000000	398477.000000		1
20290.800781	1977.940918	3.080655	4.255559	3612.757324	50818.292969	536.687744	369.290039	109.457306	40.156445	34.497784	116.306290	152.823929	99.651016	2.528075	99998.000000	4.307299	3.296213	0.488643	0.628957	3.557839	4.706020	2.729722	2.567368	2.039245	1.603755	1.537791	2.065603	2.184191	1.998482	0.402790	4.999991	398798.000000		1
106.231720	4.631775	1.430855	0.000000	87.168045	5347.406738	0.946708	4.810632	7.795691	3.200921	0.000000	0.000000	0.000000	15.110320	2.104261	0.000000	2.026254	0.665747	0.155596	0.000000	1.940357	3.728143	0.000000	0.682202	0.891855	0.505275	0.000000	0.000000	0.000000	1.179274	0.323100	0.000000	398809.000000		0
10405.290039	2843.148438	2.507080	2.917217	2094.904053	25757.546875	309.027618	211.337875	39.120308	26.751434	15.810328	25.012205	31.201269	72.535706	0.733346	0.000000	4.017254	3.453799	0.399168	0.464969	3.321164	4.410904	2.489997	2.324977	1.592402	1.427347	1.198941	1.398152	1.494172	1.860552	0.000000	0.000000	398831.000000		1
10147.529297	4770.679688	1.255082	3.601807	2822.502930	41182.898438	473.868896	288.752045	88.210350	72.532616	30.072620	90.862366	131.977844	135.635162	1.550153	0.000000	4.006361	3.678580	0.098672	0.556520	3.450634	4.614717	2.675658	2.460525	1.945520	1.860533	1.478171	1.958384	2.120501	2.132372	0.190375	0.000000	399201.000000		1
8152.011230	976.250000	1.443190	2.115445	1688.858887	25095.412109	309.215729	173.707001	56.605110	65.239578	21.814367	61.508255	80.241966	84.247742	2.147635	99998.000000	3.911265	2.989561	0.159323	0.325402	3.227593	4.399594	2.490262	2.239817	1.752856	1.814511	1.338743	1.788933	1.904402	1.925558	0.331960	4.999991	399304.000000		1
7773.593262	2524.983887	1.979760	2.436154	1730.140869	26337.761719	256.736664	178.961700	70.839645	40.258209	11.847724	69.081917	93.332436	50.709000	1.424915	0.000000	3.890622	3.402259	0.296613	0.386705	3.238081	4.420579	2.409488	2.252760	1.850276	1.604854	1.073635	1.839364	1.970033	1.705085	0.153789	0.000000	399994.000000		1
5910.592773	3536.582764	2.867877	2.510163	3139.634521	36171.949219	475.592682	320.610138	87.525757	61.258469	25.107801	93.350937	132.202957	73.562592	1.930614	0.000000	3.771631	3.548584	0.457561	0.399702	3.496879	4.558372	2.677235	2.505977	1.942136	1.787166	1.399809	1.970119	2.121241	1.866657	0.285696	0.000000	400249.000000		1
28182.535156	16292.403320	1.520283	6.642373	13328.834961	99998.000000	2002.271606	1368.063721	363.998352	209.388947	133.806503	444.986572	650.055237	351.203918	3.765838	99998.000000	4.449980	4.211985	0.181925	0.822323	4.124792	4.999991	3.301523	3.136106	2.561100	2.320954	2.126477	2.648347	2.812950	2.545559	0.575862	4.999991	400404.000000		1
21627.980469	5041.002930	4.089037	4.298732	6487.958008	75730.765625	1073.424805	666.846191	153.314240	49.302814	26.899452	149.715515	191.500183	147.664825	2.152105	99998.000000	4.335016	3.702517	0.611621	0.633340	3.812108	4.879272	3.030772	2.824026	2.185582	1.692872	1.429743	2.175267	2.282169	2.169277	0.332864	4.999991	401449.000000		1
6709.373535	3686.363037	2.081524	4.375825	2833.123291	42480.183594	447.354889	290.589966	89.416092	38.448055	30.359407	86.791824	137.109192	64.804771	0.877509	0.000000	3.826682	3.566598	0.318381	0.641060	3.452266	4.628186	2.650652	2.463281	1.951416	1.584874	1.482293	1.938479	2.137067	1.811607	0.000000	0.000000	401910.000000		1
22800.892578	7573.150391	1.591209	2.855542	8948.047852	99998.000000	1400.812988	915.108704	232.257950	111.196533	65.813156	302.049133	408.169830	242.986282	2.965458	0.000000	4.357952	3.879277	0.201727	0.455689	3.951728	4.999991	3.146380	2.961473	2.365971	2.046091	1.818313	2.480078	2.610841	2.385582	0.472092	0.000000	402238.000000		1
11627.110352	3026.177734	2.248045	3.176251	2992.503174	35383.867188	478.762787	306.215271	56.774715	77.158226	23.399410	66.910965	71.311462	54.221378	1.883382	99998.000000	4.065472	3.480894	0.351805	0.501915	3.476035	4.548805	2.680120	2.486027	1.754155	1.887382	1.369205	1.825497	1.853159	1.734171	0.274939	4.999991	402559.000000		1
14700.685547	3103.656738	3.157748	1.911918	4474.979980	61535.402344	720.965759	458.989838	146.082870	89.363663	34.337433	189.458740	232.606415	174.959000	0.839828	99998.000000	4.167337	3.491874	0.499378	0.281469	3.650791	4.789125	2.857915	2.661803	2.164599	1.951161	1.535768	2.277515	2.366622	2.242936	0.000000	4.999991	402737.000000		1
19491.796875	6841.335938	3.040566	3.635728	5769.169434	78604.265625	886.778442	589.684875	138.068237	93.757996	69.196014	209.857666	300.753967	171.199921	0.259684	10114.716797	4.289852	3.835141	0.482955	0.560591	3.761113	4.895446	2.947815	2.770620	2.140094	1.972008	1.840081	2.321925	2.478211	2.233504	0.000000	4.004954	403141.000000		1
10689.095703	3038.688477	2.152450	2.985059	2948.282471	34406.808594	483.487061	302.465424	76.803596	15.505038	31.805681	71.823357	89.702873	108.233063	1.686154	99998.000000	4.028941	3.482686	0.332933	0.474953	3.469569	4.536644	2.684385	2.480676	1.885382	1.190473	1.502505	1.856266	1.952806	2.034360	0.226897	4.999991	403674.000000		1
23217.019531	7241.435547	2.448488	3.928683	8427.777344	99998.000000	1286.905884	863.656555	193.461441	91.352676	55.078659	228.020889	279.118439	226.395767	0.378504	0.000000	4.365807	3.859825	0.388898	0.594247	3.925713	4.999991	3.109547	2.936341	2.286594	1.960721	1.740983	2.357975	2.445789	2.354868	0.000000	0.000000	404298.000000		1
10723.405273	3130.420410	3.651147	3.472290	3584.334473	46609.898438	543.928345	363.208923	107.338776	64.351463	31.947533	87.849548	119.975937	65.436935	0.641680	0.000000	4.030333	3.495603	0.562429	0.540616	3.554409	4.668478	2.735542	2.560157	2.030757	1.808558	1.504437	1.943740	2.079094	1.815823	0.000000	0.000000	404332.000000		1
10489.793945	2188.936523	2.201789	2.479326	2540.938965	28214.658203	374.079102	260.088684	72.511032	41.180248	14.003258	52.081264	78.141937	38.784184	1.987419	0.000000	4.020767	3.340233	0.342776	0.394334	3.404994	4.450475	2.572963	2.415122	1.860404	1.614689	1.146229	1.716681	1.892884	1.588655	0.298289	0.000000	404830.000000		1
16408.962891	8998.479492	3.145414	3.669649	5666.708984	65352.687500	919.213196	581.050415	122.797562	49.632774	31.614491	149.838867	209.478378	167.150970	2.224131	99998.000000	4.215081	3.954169	0.497678	0.564625	3.753331	4.815263	2.963416	2.764214	2.089190	1.695769	1.499886	2.175624	2.321139	2.223109	0.347160	4.999991	405148.000000		1
6770.533691	2588.718506	1.603544	3.404448	906.480408	15747.851562	127.996742	91.805984	70.108803	25.403839	13.664046	39.400928	60.169910	48.516460	0.906304	0.000000	3.830623	3.413085	0.205081	0.532047	2.957358	4.197221	2.107199	1.962871	1.845773	1.404899	1.135579	1.595506	1.779379	1.685889	0.000000	0.000000	405179.000000		1
6222.861328	1040.342407	2.793867	4.360406	1674.204956	21804.062500	239.221039	170.438248	57.641243	18.906403	14.647759	60.536877	86.548210	47.952137	0.212134	0.000000	3.793990	3.017176	0.446206	0.639527	3.223809	4.338537	2.378799	2.231567	1.760733	1.276609	1.165771	1.782020	1.937258	1.680808	0.000000	0.000000	405389.000000		1
13411.016602	10023.473633	2.275799	4.567017	6015.184082	77503.765625	894.697449	617.271973	167.736893	65.514030	74.447624	178.930862	226.053467	192.931030	1.253716	13824.128906	4.127462	4.001018	0.357134	0.659633	3.779249	4.889323	2.951676	2.790477	2.224629	1.816334	1.871851	2.252685	2.354211	2.285402	0.098199	4.140638	406209.000000		1
8735.035156	4507.448730	2.689020	2.960389	3901.401367	50075.894531	627.346558	399.248566	110.576706	47.995312	20.926250	104.418480	172.578354	91.229324	1.133040	99998.000000	3.941265	3.653931	0.429594	0.471349	3.591221	4.699629	2.797508	2.601243	2.043664	1.681199	1.320691	2.018777	2.236986	1.960135	0.054245	4.999991	406644.000000		1
17248.365234	4956.986816	3.247177	5.646326	6020.602051	69738.390625	972.984314	617.216492	155.994003	84.346420	49.490925	181.832657	216.222504	178.169174	0.459624	0.000000	4.236748	3.695218	0.511506	0.751766	3.779640	4.843472	2.988106	2.790437	2.193108	1.926067	1.694526	2.259672	2.334901	2.250833	0.000000	0.000000	408899.000000		1
33509.117188	10160.197266	4.280230	6.087300	13297.253906	99998.000000	2114.892822	1364.184326	298.283875	221.372360	95.000740	341.548737	480.387909	221.276764	3.768507	0.000000	4.525163	4.006902	0.631467	0.784425	4.123762	4.999991	3.325288	3.134873	2.474630	2.345123	1.977727	2.533453	2.681592	2.344936	0.576169	0.000000	409223.000000		1
12835.791016	3507.598633	2.855542	2.627345	4055.498779	50810.371094	627.189270	415.561554	107.610146	85.598419	36.002651	120.605026	130.849197	98.334259	0.899248	0.000000	4.108423	3.545010	0.455689	0.419517	3.608044	4.705952	2.797399	2.618635	2.031853	1.932466	1.556334	2.081365	2.116771	1.992705	0.000000	0.000000	409517.000000		1
11533.179688	2333.039551	2.007514	2.682853	2284.125244	32814.062500	365.521729	233.710388	71.154190	45.839775	19.267200	59.926296	75.903145	70.599113	0.992426	99998.000000	4.061949	3.367922	0.302659	0.428597	3.358720	4.516060	2.562913	2.368678	1.852201	1.661242	1.284819	1.777617	1.880260	1.848799	0.000000	4.999991	409859.000000		1
7882.138184	2669.968750	1.973593	3.429117	1479.454468	28369.113281	222.676773	149.425644	42.931812	56.148716	20.805984	58.140812	80.892632	65.788483	0.570322	99998.000000	3.896644	3.426506	0.295258	0.535182	3.170102	4.452846	2.347675	2.174425	1.632779	1.749340	1.318188	1.764481	1.907909	1.818150	0.000000	4.999991	410309.000000		1
21981.556641	10348.117188	2.315888	4.039698	12345.007812	99998.000000	1896.018311	1264.098511	300.735443	201.621002	83.473724	320.181519	437.147736	334.875519	2.271744	0.000000	4.342059	4.014861	0.364717	0.606349	4.091491	4.999991	3.277843	3.101781	2.478185	2.304536	1.921550	2.505396	2.640628	2.524884	0.356359	0.000000	410919.000000		1
6293.343262	2656.789062	1.461692	2.445405	1685.858398	27915.330078	262.527924	171.017990	56.854893	72.344513	23.319233	55.380863	70.256821	63.981411	1.207088	0.000000	3.798882	3.424357	0.164856	0.388351	3.226821	4.445843	2.419175	2.233042	1.754768	1.859406	1.367714	1.743360	1.846689	1.806054	0.081739	0.000000	412366.000000		1
15121.362305	5841.958008	3.336605	3.000478	7124.059570	89666.617188	1115.110718	729.945618	173.558990	113.019028	52.383469	195.916092	288.465271	136.859406	1.255650	0.000000	4.179591	3.766558	0.523305	0.477190	3.852728	4.952631	3.047318	2.863291	2.239447	2.053152	1.719194	2.292070	2.460093	2.136275	0.098869	0.000000	413036.000000		1
11404.942383	3155.879639	3.700486	4.539263	2680.731201	37640.136719	443.096252	274.964661	87.220467	91.926254	22.480455	80.914223	109.096512	99.734276	0.535935	0.000000	4.057093	3.499120	0.568259	0.656985	3.428253	4.575651	2.646498	2.439277	1.940618	1.963440	1.351805	1.908025	2.037811	1.998844	0.000000	0.000000	413632.000000		1
10422.078125	6934.279785	4.286397	3.885511	8058.546387	93900.343750	1265.332031	828.730103	186.982498	81.851677	50.141594	200.501617	264.063629	181.539703	1.601803	0.000000	4.017954	3.841001	0.632092	0.589448	3.906257	4.972667	3.102205	2.918413	2.271801	1.913028	1.700198	2.302118	2.421709	2.258972	0.204609	0.000000	414292.000000		1
10193.057617	4151.399902	3.660398	4.582436	1881.237915	27718.308594	314.214478	191.817795	83.745094	34.476200	16.507254	82.591774	110.441017	65.810066	1.835368	0.000000	4.008305	3.618195	0.563528	0.661096	3.274444	4.442767	2.497226	2.282889	1.922959	1.537519	1.217675	1.916937	2.043130	1.818292	0.263723	0.000000	414751.000000		1
7292.693848	2627.706299	3.102241	3.503127	2191.236816	28126.681641	333.931915	222.732285	80.824791	40.276711	10.715992	62.180508	72.258163	62.384033	1.616632	99998.000000	3.862888	3.419577	0.491676	0.544456	3.340689	4.449119	2.523658	2.347783	1.907545	1.605054	1.030032	1.793654	1.858887	1.795073	0.208611	4.999991	414907.000000		1
7501.866699	1698.961182	2.235711	2.059937	1026.706177	18473.882812	152.111588	108.196060	41.500957	68.526840	20.337257	36.748913	46.693974	49.413830	0.702384	0.000000	3.875169	3.230183	0.349416	0.313854	3.011446	4.266558	2.182162	2.034211	1.618058	1.835861	1.308292	1.565244	1.669261	1.693848	0.000000	0.000000	415728.000000		1
8946.364258	729.174683	4.604022	2.923384	2474.583252	31584.898438	402.489594	251.293869	75.554680	65.905663	20.821404	70.056374	99.910049	79.591293	0.321280	0.000000	3.951647	2.862832	0.663137	0.465886	3.393502	4.499479	2.604755	2.400182	1.878261	1.818923	1.318510	1.845448	1.999609	1.900866	0.000000	0.000000	416018.000000		1
8022.889160	2507.199951	2.322055	4.144545	1097.730835	20817.003906	199.585739	110.669220	46.909832	50.101505	13.047298	54.101112	95.022324	50.169346	0.900057	99998.000000	3.904331	3.399189	0.365873	0.617477	3.040496	4.318418	2.300129	2.044027	1.671264	1.699851	1.115521	1.733206	1.977826	1.700438	0.000000	4.999991	416300.000000		1
6688.604492	2338.248047	2.778449	1.393850	1851.686401	23868.332031	298.607666	189.838043	54.952225	17.716080	20.068972	47.128780	59.405144	92.046516	2.089662	99998.000000	3.825336	3.368891	0.443802	0.144216	3.267567	4.377822	2.475101	2.278383	1.739985	1.248368	1.302525	1.673286	1.773824	1.964007	0.320076	4.999991	417889.000000		1
9133.229492	5924.071777	3.984190	3.139246	3295.582275	44092.773438	495.109680	337.518280	94.510422	75.493011	34.938759	113.463081	144.161697	91.216995	2.870558	99998.000000	3.960624	3.772620	0.600340	0.496825	3.517932	4.644367	2.694701	2.528297	1.975480	1.877907	1.543307	2.054855	2.158850	1.960076	0.457966	4.999991	418937.000000		1
21567.437500	17613.050781	3.398280	3.487709	10351.083984	99998.000000	1565.453857	1055.135132	297.010284	150.773239	81.046822	357.220306	434.967529	276.895081	2.346274	99998.000000	4.333798	4.245834	0.531259	0.542540	4.014986	4.999991	3.194640	3.023308	2.472771	2.178324	1.908736	2.552936	2.638457	2.442315	0.370379	4.999991	419290.000000		1
4928.101074	1630.458984	2.627345	3.059069	4838.907227	56516.500000	757.856567	495.593811	118.878128	48.309853	23.729370	91.546951	140.717163	35.666523	0.316518	0.000000	3.692680	3.212310	0.419517	0.485589	3.684747	4.752175	2.879587	2.695126	2.075102	1.684036	1.375286	1.961644	2.148347	1.552261	0.000000	0.000000	419764.000000		1
15339.457031	2875.037598	1.973593	2.170952	3124.000000	43486.585938	515.579529	319.080627	80.760033	51.973331	33.190281	119.093994	135.949707	98.062889	0.407982	99998.000000	4.185810	3.458643	0.295258	0.336650	3.494711	4.638355	2.712296	2.503901	1.907197	1.715780	1.521011	2.075890	2.133378	1.991505	0.000000	4.999991	420290.000000		1
20916.373047	6154.044922	2.306637	3.096074	7400.057129	89635.000000	1138.423828	758.183411	192.412964	94.729370	61.335564	206.120178	252.607544	144.935715	2.251774	0.000000	4.320487	3.789161	0.362979	0.490811	3.869235	4.952477	3.056304	2.879774	2.284234	1.976485	1.787712	2.314121	2.402446	2.161175	0.352525	0.000000	422258.000000		1
14355.408203	4676.736328	3.907097	3.083739	3511.348389	42561.078125	542.306274	359.958649	93.995438	31.417130	25.450096	91.210823	116.269287	61.637772	0.452382	99998.000000	4.157015	3.669943	0.591854	0.489078	3.545474	4.629013	2.734245	2.556253	1.973107	1.497167	1.405689	1.960046	2.065465	1.789847	0.000000	4.999991	423183.000000		1
14557.349609	11062.388672	2.090775	3.916348	9409.446289	99998.000000	1499.810303	965.867065	217.952484	99.629433	64.610497	255.043701	359.237061	230.765427	2.748115	99998.000000	4.163082	4.043849	0.320307	0.592881	3.973564	4.999991	3.176036	2.984917	2.338362	1.998388	1.810303	2.406615	2.555381	2.363171	0.439035	4.999991	423636.000000		1
9676.377930	1954.085083	1.665219	2.183287	2198.187744	30933.187500	334.721344	223.897934	46.835823	50.634991	15.643806	54.341644	73.608841	45.886032	0.155220	0.000000	3.985713	3.290943	0.221471	0.339111	3.342065	4.490425	2.524683	2.350050	1.670578	1.704451	1.194342	1.735133	1.866930	1.661680	0.000000	0.000000	423859.000000		1
22142.000000	5653.020508	6.000956	4.055117	4536.395508	64504.832031	693.054871	465.123413	120.444672	46.425686	41.695232	131.469040	184.900970	144.830872	0.991477	0.000000	4.345217	3.752280	0.778220	0.608003	3.656711	4.809592	2.840768	2.667568	2.080788	1.666758	1.620086	2.118824	2.266939	2.160861	0.000000	0.000000	425681.000000		1
10183.455078	2807.074951	4.323402	3.370527	2576.867676	33060.515625	348.129425	263.289612	104.267372	40.921215	29.187588	79.822578	124.626221	64.672173	0.870155	0.000000	4.007895	3.448254	0.635826	0.527698	3.411092	4.519310	2.541741	2.420434	2.018148	1.611948	1.465198	1.902126	2.095609	1.810717	0.000000	0.000000	425752.000000		1
8594.028320	4255.238770	1.659051	3.092990	4338.080566	58895.464844	684.531433	445.631073	135.480972	64.425468	37.630863	136.100815	194.796692	175.942719	0.898276	0.000000	3.934197	3.628924	0.219860	0.490378	3.637298	4.770082	2.835393	2.648975	2.131878	1.809058	1.575544	2.133861	2.289582	2.245371	0.000000	0.000000	428483.000000		1
8514.048828	2531.826660	2.744528	2.460824	2617.838135	35039.656250	419.548828	269.367676	67.592468	30.584520	23.593685	71.185028	86.690063	116.287788	1.288740	0.000000	3.930136	3.403434	0.438468	0.391080	3.417943	4.544560	2.622782	2.430346	1.829898	1.485502	1.372796	1.852389	1.937969	2.065534	0.110165	0.000000	429099.000000		1
25310.703125	9773.968750	2.568754	2.232627	10971.066406	99998.000000	1688.010864	1125.111328	250.202225	157.967606	63.204308	311.223236	399.507599	208.328140	4.313283	99998.000000	4.403304	3.990071	0.409723	0.348816	4.040249	4.999991	3.227375	3.051195	2.398291	2.198568	1.800747	2.493072	2.601525	2.318748	0.634808	4.999991	429439.000000		1
10339.745117	1764.860718	2.525582	2.411484	2096.967041	28768.380859	303.384399	212.201309	52.830612	55.902016	12.529230	47.912048	69.350204	64.234276	1.405910	99998.000000	4.014510	3.246711	0.402361	0.382284	3.321592	4.458915	2.481993	2.326748	1.722886	1.747427	1.097924	1.680445	1.841048	1.807767	0.147957	4.999991	429807.000000		1
22217.609375	5145.427734	2.257297	2.652015	6937.024414	86945.875000	1105.255127	713.429138	158.140289	95.121002	71.514984	163.826706	240.506958	155.084305	0.468195	0.000000	4.346697	3.711421	0.353589	0.423576	3.841173	4.939249	3.043463	2.853351	2.199043	1.978276	1.854397	2.214385	2.381128	2.190568	0.000000	0.000000	430137.000000		1
16529.675781	4037.477539	3.009729	3.941018	3626.486084	47082.417969	591.232910	371.726196	83.708092	52.072014	23.501173	85.388725	144.158615	100.856758	0.338337	0.000000	4.218264	3.606110	0.478527	0.595608	3.559486	4.672859	2.771759	2.570223	1.922767	1.716604	1.371090	1.931401	2.158841	2.003705	0.000000	0.000000	430998.000000		1
15826.668945	4699.201660	3.015897	4.678032	3143.415283	42873.515625	519.764160	322.047180	70.324661	52.146023	28.937805	78.798775	107.856850	84.577705	1.515859	0.000000	4.199389	3.672024	0.479416	0.670063	3.497402	4.632189	2.715806	2.507920	1.847108	1.717221	1.461466	1.896519	2.032848	1.927256	0.180659	0.000000	431600.000000		1
6460.139648	4258.103516	2.090775	3.398280	3623.781494	44436.308594	578.944214	370.949097	79.292175	50.872437	18.123133	86.619141	115.877647	80.809372	2.431908	99998.000000	3.810242	3.629216	0.320307	0.531259	3.559162	4.647738	2.762637	2.569314	1.899230	1.706483	1.258233	1.937614	2.064000	1.907462	0.385947	4.999991	432004.000000		1
10752.518555	1988.030884	3.271847	3.170084	2393.782959	32416.468750	390.558594	243.316238	52.633251	49.712952	19.190105	84.522194	115.011124	84.004128	0.039878	99998.000000	4.031510	3.298423	0.514793	0.501071	3.379085	4.510766	2.591686	2.386171	1.721260	1.696470	1.283077	1.926971	2.060740	1.924301	0.000000	4.999991	432042.000000		1
12813.193359	3768.017334	2.615010	4.779795	3280.802002	38694.238281	523.665100	334.912537	61.585346	59.546997	26.328962	96.521027	149.021667	111.945885	0.981940	0.000000	4.107657	3.576113	0.417473	0.679409	3.515980	4.587646	2.719054	2.524931	1.789477	1.774860	1.420434	1.984622	2.173249	2.049008	0.000000	0.000000	433300.000000		1
116.213776	11.530099	1.369180	1.214993	29.875261	3912.145020	0.000000	0.234364	34.528622	15.406359	11.428336	0.000000	2.528666	12.856107	2.306829	0.000000	2.065258	1.061833	0.136461	0.084574	1.475312	3.592415	0.000000	0.000000	1.538179	1.187700	1.057983	0.000000	0.402891	1.109110	0.363015	0.000000	433318.000000		0
12622.119141	4794.421387	2.553336	4.181550	3342.069824	41642.941406	514.466309	339.146515	91.368095	57.197186	25.539524	101.384079	138.058990	94.328484	0.462949	0.000000	4.101132	3.680736	0.407108	0.621337	3.524015	4.619541	2.711357	2.530387	1.960795	1.757375	1.407213	2.005970	2.140065	1.974643	0.000000	0.000000	434295.000000		1
5599.841309	862.626587	4.052033	3.318103	1266.963257	22162.593750	179.522934	128.024490	47.356976	54.372482	21.496742	43.070580	64.554985	89.335915	1.351374	99998.000000	3.748176	2.935823	0.607673	0.520890	3.102764	4.345621	2.254120	2.107293	1.675384	1.735379	1.332373	1.634181	1.809930	1.951026	0.130776	4.999991	434731.000000		1
6219.376953	658.513916	1.751564	1.788568	1090.487061	12534.901367	147.621658	110.330002	32.268242	43.011990	10.524800	8.384686	20.321838	39.049385	0.692141	0.000000	3.793747	2.818565	0.243426	0.252506	3.037621	4.098121	2.169150	2.042694	1.508775	1.633590	1.022214	0.923487	1.307963	1.591614	0.000000	0.000000	435097.000000		1
18611.646484	6896.066406	3.934851	3.453787	5190.197754	65385.875000	824.385132	533.610168	110.706223	79.813324	37.452007	157.754822	193.328827	131.472122	1.641859	0.000000	4.269785	3.838601	0.594928	0.538296	3.715184	4.815484	2.916130	2.727224	2.044172	1.902075	1.573475	2.197983	2.286297	2.118834	0.215336	0.000000	435422.000000		1
7696.111328	3416.730225	1.615879	3.145414	2564.591309	32816.605469	386.426392	259.558289	66.513161	18.101547	22.594553	73.463905	93.946098	68.203049	1.112510	99998.000000	3.886271	3.533611	0.208409	0.497678	3.409018	4.516094	2.587067	2.414235	1.822908	1.257716	1.354004	1.866074	1.972879	1.833804	0.046304	4.999991	435784.000000		1
18141.357422	6750.855957	3.422950	3.407531	7097.730469	86342.398438	1177.463989	726.513428	167.382263	62.337780	36.940105	200.011292	274.684021	171.955444	1.248359	99998.000000	4.258670	3.829359	0.534401	0.532440	3.851120	4.936224	3.070948	2.861244	2.223709	1.794751	1.567498	2.301054	2.438833	2.235416	0.096339	4.999991	435969.000000		1
16539.792969	5563.249512	1.671386	2.352893	5827.063477	73869.281250	911.830688	597.637817	158.047775	108.704872	56.617443	169.254089	196.949142	152.167084	1.717836	0.000000	4.218530	3.745328	0.223077	0.371602	3.765450	4.868464	2.959914	2.776438	2.198788	2.036249	1.752950	2.228539	2.294354	2.182321	0.234982	0.000000	436419.000000		1
16643.597656	5269.384766	2.121612	3.527797	4501.024902	55577.730469	689.434570	459.255035	112.954269	67.237839	36.835258	117.573708	159.367615	178.863022	2.645364	0.000000	4.221247	3.721760	0.326666	0.547504	3.653311	4.744901	2.838493	2.662054	2.052903	1.827614	1.566264	2.070310	2.202400	2.252521	0.422486	0.000000	436684.000000		1
123.540741	18.561024	0.000000	0.000000	13.115141	6163.977539	0.086345	0.000000	18.058374	45.293953	0.000000	1.686805	6.963082	0.000000	10.801097	0.000000	2.091810	1.268602	0.000000	0.000000	1.117773	3.789861	0.000000	0.000000	1.256679	1.656040	0.000000	0.227065	0.842802	0.000000	1.033468	0.000000	436701.000000		0
14715.823242	2523.907471	3.194753	3.928683	3184.561523	40581.531250	510.694885	328.001862	42.481586	43.832264	12.489141	78.767937	84.821320	70.028625	1.048533	99998.000000	4.167785	3.402073	0.504437	0.594247	3.503050	4.608328	2.708162	2.515876	1.628201	1.641794	1.096533	1.896349	1.928505	1.845276	0.020582	4.999991	437854.000000		1
16824.607422	3328.945312	4.918563	4.292564	5530.469727	70338.328125	886.328186	567.771790	124.826660	73.951141	35.860798	133.788010	145.259506	107.039658	1.883097	99998.000000	4.225945	3.522307	0.691838	0.632717	3.742762	4.847192	2.947595	2.754174	2.096307	1.868945	1.554620	2.126417	2.162145	2.029545	0.274873	4.999991	438785.000000		1
5732.340332	2850.410645	2.266548	3.037483	1794.372070	29575.734375	291.851196	183.229584	45.441975	64.807854	21.428900	62.118832	89.200226	107.631737	0.055992	0.000000	3.758332	3.454907	0.355365	0.482514	3.253912	4.470935	2.465162	2.262995	1.657457	1.811628	1.331000	1.793223	1.950366	2.031940	0.000000	0.000000	439503.000000		1
8415.208984	4640.033691	2.269632	2.593424	3031.142578	39446.902344	452.658936	310.760681	78.613754	36.674904	18.264984	88.802422	130.432892	85.792694	0.370058	1042.659058	3.925065	3.666521	0.355955	0.413874	3.481606	4.596013	2.655771	2.492426	1.895499	1.564369	1.261619	1.948425	2.115387	1.933450	0.000000	3.018142	441079.000000		1
5281.038086	2595.755615	4.422081	6.167478	1891.528320	23147.150391	281.588531	192.511642	51.159225	25.175644	14.253040	32.104805	65.378342	66.809196	0.536450	0.000000	3.722719	3.414264	0.645627	0.790108	3.276813	4.364498	2.449615	2.284457	1.708924	1.400981	1.153908	1.506570	1.815434	1.824836	0.000000	0.000000	441417.000000		1
13827.660156	1758.452637	2.590341	2.738360	2365.810547	28460.849609	347.950592	242.277023	95.222771	51.455265	34.682808	53.737232	92.268547	75.428253	1.463958	0.000000	4.140749	3.245131	0.413357	0.437491	3.373980	4.454248	2.541517	2.384312	1.978741	1.711430	1.540114	1.730275	1.965054	1.877534	0.165529	0.000000	443203.000000		1
18460.943359	6600.554688	4.187717	3.984190	4674.417480	59235.054688	747.322510	480.098022	124.607712	57.329788	43.304943	138.826828	173.515808	90.486145	0.139922	0.000000	4.266254	3.819580	0.621977	0.600340	3.669728	4.772579	2.873508	2.681330	2.095545	1.758380	1.636537	2.142473	2.239339	1.956582	0.000000	0.000000	444327.000000		1
5079.725586	1404.393188	1.683721	3.626477	975.170715	14850.687500	154.482971	96.237320	34.084564	43.511555	22.131992	31.543564	51.751305	28.314890	0.740333	99998.000000	3.705840	3.147489	0.226270	0.559485	2.989081	4.171747	2.188881	1.983343	1.532558	1.638605	1.345021	1.498911	1.713921	1.452015	0.000000	4.999991	444368.000000		1
8616.706055	1013.344299	3.552467	4.594771	1534.070557	22385.845703	259.586029	155.808990	67.564713	43.699661	17.864100	55.485710	73.211044	64.459389	1.104011	0.000000	3.935341	3.005757	0.550530	0.662264	3.185845	4.349974	2.414281	2.192593	1.829720	1.640478	1.251981	1.744181	1.864577	1.809286	0.042973	0.000000	444683.000000		1
9977.050781	2329.746094	2.096942	2.935719	1321.270996	18023.474609	218.930038	134.333832	29.591557	58.436848	14.789611	52.879951	55.849594	33.236538	0.413326	99998.000000	3.999002	3.367309	0.321587	0.467715	3.120992	4.255838	2.340305	2.128186	1.471168	1.766687	1.169957	1.723291	1.747020	1.521616	0.000000	4.999991	444978.000000		1
16234.823242	6063.561523	1.945839	2.778449	5467.435059	67237.867188	874.067261	560.703857	111.359970	65.224159	21.509077	146.261734	213.043182	103.610535	1.244876	99998.000000	4.210448	3.782728	0.289107	0.443802	3.737784	4.827614	2.941545	2.748734	2.046729	1.814409	1.332622	2.165131	2.328468	2.015404	0.095126	4.999991	445022.000000		1
17288.888672	5260.966309	3.342773	3.278014	5272.860352	64665.371094	803.153564	533.369629	122.294914	89.428421	36.005733	122.029709	158.155716	122.701965	1.241511	99998.000000	4.237767	3.721066	0.524107	0.515611	3.722046	4.810672	2.904799	2.727028	2.087408	1.951476	1.556372	2.086466	2.199085	2.088851	0.093950	4.999991	445675.000000		1
15397.610352	4282.659180	5.569232	3.404448	5528.785645	62809.703125	851.802673	565.132141	131.731155	77.238403	40.767025	138.287186	193.970245	145.342773	2.121456	99998.000000	4.187453	3.631714	0.745795	0.532047	3.742630	4.798027	2.930339	2.752150	2.119689	1.887833	1.610309	2.140782	2.287735	2.162393	0.326634	4.999991	446605.000000		1
8455.935547	926.830017	3.219423	3.046734	2404.742676	32792.039062	363.449463	243.732544	109.398712	65.399933	31.296865	96.635124	111.800949	60.185329	2.072218	0.000000	3.927162	2.967000	0.507778	0.483835	3.381069	4.515769	2.560444	2.386914	2.039012	1.815577	1.495501	1.985135	2.048445	1.779491	0.316435	0.000000	449754.000000		1
6309.280273	2292.019775	3.102241	2.056854	1873.158569	26479.398438	250.254654	190.790924	69.673996	45.078094	17.336779	68.095116	126.652237	74.274933	0.197309	99998.000000	3.799980	3.360218	0.491676	0.313203	3.272574	4.422908	2.398382	2.280558	1.843071	1.653966	1.238968	1.833116	2.102613	1.870842	0.000000	4.999991	450180.000000		1
18357.867188	10542.963867	3.040566	4.363490	10308.232422	99998.000000	1612.915649	1055.560669	197.100250	90.282616	63.491096	238.246567	331.606750	211.260773	2.744646	0.000000	4.263822	4.022963	0.482955	0.639834	4.013184	4.999991	3.207612	3.023483	2.294687	1.955604	1.802713	2.377027	2.520623	2.324819	0.438486	0.000000	450982.000000		1
5406.672852	2816.582031	3.509295	3.015897	1668.503052	21893.521484	258.515991	170.903885	45.281620	37.054203	18.582609	47.369312	43.135338	76.011078	0.940007	99998.000000	3.732930	3.449722	0.545220	0.479416	3.222327	4.340316	2.412488	2.232752	1.655922	1.568838	1.269107	1.675497	1.634833	1.880877	0.000000	4.999991	451336.000000		1
16662.929688	3633.584717	3.151581	3.768329	5954.662598	69332.906250	937.518250	612.498352	136.372177	76.442802	40.495659	149.293045	202.444366	120.370659	2.213945	0.000000	4.221751	3.560335	0.498528	0.576149	3.774857	4.840940	2.971980	2.787105	2.134726	1.883337	1.607409	2.174040	2.306306	2.080521	0.345167	0.000000	452187.000000		1
128.191025	13.380342	1.686805	1.054639	79.350769	4458.253418	2.217208	5.193016	20.528448	17.876434	0.000000	1.165653	8.375435	18.897152	4.560687	3620.154297	2.107858	1.126467	0.227065	0.023104	1.899551	3.649165	0.345806	0.715420	1.312356	1.252281	0.000000	0.066569	0.923007	1.276396	0.659030	3.558727	452203.000000		0
13480.289062	6607.270996	3.546299	4.693450	6597.717773	77918.562500	970.406311	677.728699	161.069839	68.807465	73.565674	177.176208	237.706924	162.334183	0.766878	0.000000	4.129699	3.820022	0.549775	0.671492	3.819394	4.891641	2.986953	2.831056	2.207014	1.837636	1.866675	2.248405	2.376042	2.210410	0.000000	0.000000	453868.000000		1
20281.013672	5458.520020	3.299600	5.544562	6499.559082	72393.507812	1011.750000	668.576172	152.996613	52.352634	34.260338	145.552475	193.424423	128.974289	1.221158	0.000000	4.307090	3.737075	0.518461	0.743867	3.812884	4.859700	3.005073	2.825151	2.184682	1.718939	1.534792	2.163020	2.286511	2.110503	0.086772	0.000000	453961.000000		1
10879.750977	4184.127930	1.597377	4.520761	4800.801270	57928.218750	732.286194	490.601257	115.097466	47.372395	44.819057	153.730545	176.226425	103.983673	0.549227	0.000000	4.036619	3.621605	0.203407	0.655212	3.681314	4.762890	2.864681	2.690729	2.061066	1.675525	1.651463	2.186760	2.246071	2.016965	0.000000	0.000000	454509.000000		1
13094.186523	4534.458984	3.003561	3.484625	4245.722168	51547.367188	646.585999	433.468811	108.825142	31.765593	36.684155	106.259468	162.950928	64.120178	2.372642	0.000000	4.117078	3.656525	0.477637	0.542156	3.627952	4.712206	2.810626	2.636958	2.036729	1.501957	1.564479	2.026368	2.212057	1.806995	0.375232	0.000000	455356.000000		1
11974.126953	3770.919189	3.182418	3.385945	6657.548340	81936.390625	1038.131348	683.146790	184.130035	108.529099	32.036961	158.652191	195.613876	176.078400	2.983510	0.000000	4.078244	3.576447	0.502757	0.529680	3.823314	4.913477	3.016252	2.834514	2.265125	2.035546	1.505651	2.200446	2.291400	2.245706	0.474727	0.000000	455784.000000		1
13851.624023	6194.879395	2.750695	4.212387	4753.820801	68525.007812	750.030029	487.906067	144.972733	67.987190	48.072403	171.853683	224.770630	138.515381	0.816061	0.000000	4.141500	3.792033	0.439442	0.624528	3.677043	4.835849	2.875079	2.688336	2.161286	1.832427	1.681896	2.235159	2.351740	2.141498	0.000000	0.000000	455993.000000		1
228.890503	1991.203979	1.936588	3.389029	144.214127	6722.612305	3.290349	14.993137	13.639377	10.641982	9.562674	7.730933	17.034573	37.337910	0.547837	0.000000	2.359628	3.299116	0.287037	0.530075	2.159008	3.827538	0.517242	1.175892	1.134794	1.027022	0.980579	0.888232	1.231331	1.572150	0.000000	0.000000	456157.000000		0
6403.926270	2956.463623	3.262596	2.778449	1392.209351	21155.033203	220.342392	140.970032	54.051773	44.060459	26.091513	60.003387	100.381866	53.968513	0.068147	0.000000	3.806446	3.470773	0.513563	0.443802	3.143705	4.325414	2.343098	2.149127	1.732810	1.644049	1.416499	1.778176	2.001655	1.732140	0.000000	0.000000	456186.000000		1
5299.188965	831.604187	3.034399	3.250261	569.952026	11199.022461	80.713776	56.524933	45.506733	56.463257	14.422647	18.335911	43.863098	48.297516	0.216321	99998.000000	3.724209	2.919917	0.482073	0.511918	2.755838	4.049180	1.906948	1.752240	1.658076	1.751766	1.159045	1.263302	1.642099	1.683925	0.000000	4.999991	456731.000000		1
13875.948242	5516.336914	2.966557	4.107540	4404.827637	59687.167969	680.072327	450.780945	119.087822	85.721771	44.630951	156.727936	209.780579	84.596207	1.739531	0.000000	4.142262	3.741651	0.472253	0.613582	3.643929	4.775881	2.832555	2.653965	2.075867	1.933091	1.649636	2.195146	2.321765	1.927351	0.240432	0.000000	457133.000000		1
14887.599609	2629.448486	1.588125	3.540132	2440.958008	36103.566406	376.962402	249.326447	77.395676	52.149105	34.892506	81.416870	122.165398	118.455658	0.605038	0.000000	4.172825	3.419865	0.200885	0.549019	3.387560	4.557550	2.576298	2.396768	1.888717	1.717247	1.542732	1.910714	2.086948	2.073556	0.000000	0.000000	458235.000000		1
6741.928711	1971.631592	3.046734	2.741444	658.834595	9562.087891	104.347549	64.332954	29.825922	40.100937	9.143286	21.638596	20.630213	42.857800	0.189363	99998.000000	3.828784	3.294826	0.483835	0.437979	2.818776	3.980553	2.018482	1.808434	1.474594	1.603155	0.961102	1.335229	1.314504	1.632030	0.000000	4.999991	458265.000000		1
7006.670898	3033.856201	5.088169	3.685068	2720.042480	35611.328125	409.014771	277.484070	52.929291	59.753605	15.477284	68.320229	88.817841	55.683071	1.641619	0.000000	3.845512	3.481995	0.706562	0.566445	3.434576	4.551588	2.611739	2.443238	1.723696	1.776364	1.189695	1.834549	1.948500	1.745723	0.215272	0.000000	459430.000000		1
13157.588867	2362.100830	0.955959	2.571838	2470.423096	37535.695312	416.973907	251.996964	58.076054	56.201138	13.528362	83.473724	99.783615	32.481022	3.271241	0.000000	4.119176	3.373298	0.000000	0.410244	3.392771	4.574444	2.620109	2.401395	1.763997	1.749745	1.131245	1.921550	1.999059	1.511630	0.514713	0.000000	459975.000000		1
19290.339844	5793.309082	1.563456	3.234842	5862.992188	68426.382812	923.922058	600.579712	121.650414	63.040871	38.682419	149.511993	178.397369	130.513077	1.573933	0.000000	4.285340	3.762927	0.194086	0.509853	3.768119	4.835224	2.965635	2.778571	2.085114	1.799622	1.587514	2.174676	2.251389	2.115654	0.196986	0.000000	460332.000000		1
18727.039062	4661.700195	3.237926	3.441453	4614.685547	62205.648438	719.960510	472.320831	121.277275	83.535400	47.542000	149.447235	185.850769	130.812195	2.881825	0.000000	4.272469	3.668544	0.510267	0.536742	3.664142	4.793830	2.857309	2.674237	2.083779	1.921871	1.677077	2.174488	2.269164	2.116648	0.459668	0.000000	461254.000000		1
8980.106445	2958.992188	3.216340	2.849375	1055.375610	19671.687500	148.235321	106.937889	44.532272	49.759209	23.905144	48.300598	67.259422	47.662266	1.567600	0.000000	3.953281	3.471144	0.507362	0.454750	3.023407	4.293842	2.170952	2.029132	1.648675	1.696873	1.378491	1.683952	1.827753	1.678175	0.195235	0.000000	461541.000000		1
7330.984375	3849.360107	2.115445	3.160832	1444.562012	20824.056641	224.579437	144.874054	37.448925	66.516243	28.496830	65.575706	94.377823	59.090603	1.537436	99998.000000	3.865162	3.585388	0.325402	0.499801	3.159736	4.318565	2.351370	2.160991	1.573439	1.822928	1.454797	1.816743	1.974870	1.771518	0.186797	4.999991	461635.000000		1
6804.448242	1331.546021	1.233495	2.281967	1739.268799	19377.181641	261.488708	180.303116	42.839298	31.084087	20.775148	30.587605	40.211952	38.164352	1.102250	0.000000	3.832793	3.124356	0.091138	0.358309	3.240367	4.287291	2.417453	2.256003	1.631842	1.492538	1.317544	1.485546	1.604355	1.581658	0.042280	0.000000	461732.000000		1
9081.678711	3927.357178	4.311067	3.509295	3377.810303	43726.367188	494.943146	346.236023	108.097382	70.229065	30.686285	102.114922	163.632431	99.823708	1.032598	0.000000	3.958166	3.594100	0.634585	0.545220	3.528635	4.640743	2.694555	2.539372	2.033815	1.846517	1.486944	2.009089	2.213869	1.999234	0.013931	0.000000	462835.000000		1
22803.251953	9803.489258	3.429117	3.083739	7219.458008	95146.851562	1146.805420	740.356323	184.136215	83.208519	41.914177	221.267502	286.537933	169.895508	3.797025	0.000000	4.357997	3.991381	0.535182	0.489078	3.858505	4.978395	3.059490	2.869441	2.265139	1.920168	1.622361	2.344918	2.457182	2.230182	0.579443	0.000000	464306.000000		1
8936.677734	4674.738281	4.156880	5.131341	5256.599609	55956.832031	823.740601	538.544128	86.236755	90.686592	56.987492	135.246613	194.210785	86.643806	2.463518	99998.000000	3.951176	3.669757	0.618767	0.710231	3.720705	4.747853	2.915791	2.731221	1.935692	1.957543	1.755780	2.131126	2.288273	1.937737	0.391556	4.999991	465416.000000		1
8641.607422	2970.004395	2.133947	2.479326	2114.100342	25632.427734	311.112244	214.973602	51.523106	77.050293	19.788351	45.494396	72.563454	54.347813	1.263355	16923.568359	3.936594	3.472757	0.329184	0.394334	3.325126	4.408790	2.492917	2.332385	1.712002	1.886774	1.296410	1.657958	1.860718	1.735182	0.101526	4.228492	465645.000000		1
11185.719727	3413.140625	1.985928	2.608843	2338.479248	31561.603516	357.522491	238.101639	32.746223	57.228024	23.103371	69.948448	90.621834	81.793083	0.528196	0.000000	4.048664	3.533154	0.297963	0.416448	3.368933	4.499159	2.553303	2.376762	1.515161	1.757609	1.363675	1.844778	1.957233	1.912717	0.000000	0.000000	467784.000000		1
13568.407227	2430.072510	2.722941	4.483756	3023.729248	35402.750000	460.849335	309.052307	67.475288	39.391678	20.571621	79.788658	91.611710	82.582527	1.717487	0.000000	4.132529	3.385619	0.435038	0.651642	3.480543	4.549037	2.663559	2.490032	1.829145	1.595405	1.313269	1.901941	1.961951	1.916888	0.234893	0.000000	468655.000000		1
7077.692383	3513.608887	3.681984	3.151581	2988.596191	35998.726562	500.157745	304.476044	43.980282	50.160095	15.616053	74.617226	137.642685	85.888290	0.515785	99998.000000	3.849892	3.545753	0.566082	0.498528	3.475467	4.556287	2.699107	2.483553	1.643258	1.700358	1.193571	1.872839	2.138753	1.933934	0.000000	4.999991	469585.000000		1
7943.757324	2614.319824	1.726894	3.083739	2030.928711	24592.285156	297.602386	207.122391	58.868572	44.458263	12.853024	52.093597	52.491402	31.904362	0.534298	0.000000	3.900026	3.417359	0.237266	0.489078	3.307695	4.390799	2.473636	2.316227	1.769884	1.647952	1.109005	1.716784	1.720088	1.503850	0.000000	0.000000	470799.000000		1
10781.838867	2390.030029	2.676685	3.311935	2971.644775	34731.218750	465.644562	306.088837	57.517895	59.759773	24.821012	73.837044	107.748917	97.097679	0.258643	0.000000	4.032693	3.378403	0.427597	0.520082	3.472997	4.540720	2.668055	2.485847	1.759803	1.776409	1.394819	1.868274	2.032413	1.987209	0.000000	0.000000	471263.000000		1
10394.148438	2469.479492	2.389898	3.000478	1800.299072	24518.869141	266.869843	182.563507	62.908272	48.130993	16.695362	37.251564	67.777496	22.745657	2.156798	99998.000000	4.016789	3.392605	0.378379	0.477190	3.255345	4.389501	2.426300	2.261414	1.798708	1.682425	1.222596	1.571144	1.831086	1.356898	0.333809	4.999991	473058.000000		1
8236.002930	2229.142334	3.367443	1.625130	1357.804077	22005.726562	234.280884	139.644028	58.563282	28.108278	24.309113	56.608192	65.483192	42.367485	1.777662	99998.000000	3.915716	3.348138	0.527300	0.210888	3.132837	4.342535	2.369737	2.145022	1.767625	1.448834	1.385769	1.752879	1.816130	1.627033	0.249849	4.999991	473649.000000		1
21229.037109	6178.976562	2.750695	2.917217	9151.207031	99998.000000	1491.129517	937.875977	215.713699	103.132561	57.086170	215.710602	291.604492	147.732666	1.543066	99998.000000	4.326931	3.790916	0.439442	0.464969	3.961478	4.999991	3.173515	2.972145	2.333878	2.013396	1.756531	2.333872	2.464794	2.169477	0.188384	4.999991	474055.000000		1
5694.327148	1794.668091	2.960389	3.450704	1208.819458	18120.341797	188.780319	123.793610	39.000046	68.280144	8.569710	30.815802	50.622654	47.791782	0.134848	0.000000	3.755442	3.253984	0.471349	0.537908	3.082361	4.258166	2.275957	2.092698	1.591065	1.834294	0.932966	1.488773	1.704345	1.679353	0.000000	0.000000	474104.000000		1
9637.102539	3553.108398	1.554204	2.429986	2552.299561	36494.644531	406.455261	257.159149	72.048470	108.522934	15.995353	72.757729	114.819931	73.010597	1.234165	0.000000	3.983947	3.550608	0.191508	0.385604	3.406932	4.562229	2.609013	2.410202	1.857625	2.035522	1.203994	1.861879	2.060017	1.863386	0.091373	0.000000	474458.000000		1
9694.355469	3326.456787	3.268763	4.674948	2979.403564	35678.519531	480.924469	306.070312	79.548126	51.008121	21.293217	70.290741	93.640808	46.598377	1.505648	0.000000	3.986519	3.521982	0.514383	0.669777	3.474129	4.552407	2.682077	2.485821	1.900630	1.707639	1.328241	1.846898	1.971465	1.668371	0.177724	0.000000	474918.000000		1
6126.756836	3070.404785	3.182418	3.947186	2604.106445	34301.246094	429.515472	268.007721	54.381733	64.447060	16.932810	78.169693	110.333092	63.651451	0.799738	0.000000	3.787231	3.487196	0.502757	0.596288	3.415659	4.535310	2.632979	2.428147	1.735453	1.809203	1.228729	1.893038	2.042706	1.803808	0.000000	0.000000	476174.000000		1
16166.281250	6822.056641	2.676685	3.250261	5013.974121	68367.617188	819.189026	517.041199	157.662308	71.693840	37.547604	169.642639	238.567276	139.539185	0.355014	99998.000000	4.208610	3.833915	0.427597	0.511918	3.700182	4.834850	2.913384	2.713525	2.197728	1.855482	1.574582	2.229535	2.377611	2.144696	0.000000	4.999991	476271.000000		1
13590.461914	4557.050293	4.181550	4.650278	3397.052734	44076.074219	527.559875	347.870392	65.029884	112.211082	32.511856	101.047951	141.697800	149.820358	0.370379	0.000000	4.133234	3.658684	0.621337	0.667479	3.531102	4.644203	2.722272	2.541417	1.813113	2.050036	1.512042	2.004528	2.151363	2.175571	0.000000	0.000000	477003.000000		1
11924.447266	3532.487549	2.692104	3.086823	2623.472168	35971.304688	389.389862	268.177338	76.606239	58.193233	24.648323	98.651886	141.256821	83.556984	0.709311	0.000000	4.076438	3.548081	0.430092	0.489512	3.418876	4.555956	2.590385	2.428422	1.884264	1.764872	1.391787	1.994105	2.150009	1.921983	0.000000	0.000000	478784.000000		1
8668.753906	3555.020264	2.615010	3.863925	3669.371582	47498.644531	593.447021	374.483063	90.520065	102.636078	34.059895	99.765114	137.698181	77.898323	1.051584	99998.000000	3.937957	3.550842	0.417473	0.587029	3.564592	4.676681	2.773382	2.573432	1.956745	2.011300	1.532243	1.998979	2.138928	1.891528	0.021844	4.999991	478846.000000		1
6477.757324	3322.478760	1.594293	2.528666	2576.232422	31096.742188	386.503479	261.056976	62.532055	46.055637	15.554379	59.269459	93.872093	52.639420	0.148430	0.000000	3.811425	3.521462	0.202568	0.402891	3.410985	4.492715	2.587153	2.416735	1.796103	1.663283	1.191853	1.772831	1.972536	1.721311	0.000000	0.000000	479577.000000		1
18694.291016	4852.537598	3.262596	2.630429	7273.296875	89244.695312	1175.027832	746.764343	173.750183	67.062065	32.773975	220.108017	284.622925	188.453445	2.553661	99998.000000	4.271709	3.685969	0.513563	0.420027	3.861731	4.950583	3.070048	2.873183	2.239925	1.826477	1.515529	2.342636	2.454270	2.275204	0.407163	4.999991	480073.000000		1
8371.758789	3528.512451	2.414567	3.990358	3651.997803	47582.226562	586.567200	373.687469	97.187111	78.515076	22.952267	95.016159	136.322845	67.342690	1.052313	0.000000	3.922817	3.547592	0.382839	0.601012	3.562531	4.677445	2.768318	2.572509	1.987609	1.894953	1.360826	1.977798	2.134569	1.828290	0.022145	0.000000	480277.000000		1
23441.591797	8857.585938	2.281967	3.830003	11426.000977	99998.000000	1756.022705	1172.705811	276.451019	109.269196	89.909485	338.283051	474.821747	241.555420	3.941761	0.000000	4.369987	3.947315	0.358309	0.583199	4.057894	4.999991	3.244530	3.069189	2.441618	2.038498	1.953806	2.529280	2.676531	2.383017	0.595690	0.000000	480467.000000		1
11024.356445	3223.789795	4.193885	5.300947	3023.667480	37149.414062	481.016998	308.651398	86.831917	52.352634	18.588778	67.028145	101.569099	68.946228	2.518508	99998.000000	4.042353	3.508367	0.622617	0.724353	3.480534	4.569952	2.682160	2.489468	1.938679	1.718939	1.269251	1.826257	2.006762	1.838511	0.401143	4.999991	480580.000000		1
11417.095703	2756.683594	3.904013	3.891678	2019.293823	23180.361328	294.287354	205.235153	47.674603	53.663223	21.530664	51.449097	67.259422	85.863625	0.668496	0.000000	4.057556	3.440387	0.591511	0.590137	3.305200	4.365120	2.468772	2.312252	1.678287	1.729677	1.333057	1.711378	1.827753	1.933809	0.000000	0.000000	481557.000000		1
7310.369629	2660.779297	3.854673	3.324270	1630.566895	27489.378906	271.560211	165.442581	75.329567	3.170084	20.883080	59.337299	80.097031	53.860580	0.247086	0.000000	3.863939	3.425009	0.585988	0.521696	3.212339	4.439165	2.433866	2.218647	1.876966	0.501071	1.319795	1.773328	1.903616	1.731271	0.000000	0.000000	481954.000000		1
8506.996094	1807.736938	1.924253	2.454656	1470.329712	23202.404297	220.067932	147.522980	49.367573	64.703003	28.900799	50.083000	89.601112	67.293350	0.499226	0.000000	3.929776	3.257135	0.284262	0.389991	3.167415	4.365533	2.342557	2.168860	1.693442	1.810924	1.460910	1.699690	1.952313	1.827972	0.000000	0.000000	482723.000000		1
17702.714844	6481.846191	4.625608	3.426034	7910.998535	99998.000000	1321.752075	811.199036	188.527451	103.598206	58.794563	246.489410	374.856201	168.560242	3.557970	99998.000000	4.248040	3.811699	0.665169	0.534792	3.898231	4.999991	3.121150	2.909127	2.275375	2.015352	1.769337	2.391798	2.573865	2.226755	0.551202	4.999991	482851.000000		1
6477.001465	2444.436523	0.465645	1.677554	2215.178955	35850.718750	389.032135	226.858322	73.932640	93.409531	11.998828	69.331696	83.782097	42.965733	1.831247	0.000000	3.811374	3.388179	0.000000	0.224676	3.345409	4.554498	2.589985	2.355755	1.868836	1.970391	1.079139	1.840932	1.923151	1.633122	0.262747	0.000000	483907.000000		1
8593.670898	2342.722412	4.533096	3.663482	2161.478760	30882.373047	336.599335	221.190414	79.412437	42.876305	34.454613	83.186935	134.373917	64.166435	1.447074	0.000000	3.934179	3.369721	0.656395	0.563894	3.334751	4.489711	2.527113	2.344766	1.899889	1.632217	1.537247	1.920055	2.128315	1.807308	0.160491	0.000000	484210.000000		1
7695.105957	933.349060	2.556419	3.564802	1790.961426	23007.652344	274.304718	181.299164	55.180420	63.398586	6.753388	54.776451	95.854935	49.601936	0.442794	0.000000	3.886214	2.970044	0.407632	0.552035	3.253086	4.361872	2.438233	2.258396	1.741785	1.802080	0.829522	1.738594	1.981614	1.695499	0.000000	0.000000	484488.000000		1
13356.190430	2948.504395	2.072273	4.422081	3782.492432	41577.054688	592.170349	387.225067	87.066277	53.311676	38.204441	111.813286	130.386642	111.511078	0.268577	99998.000000	4.125683	3.469602	0.316447	0.645627	3.577778	4.618854	2.772447	2.587964	1.939850	1.726822	1.582114	2.048493	2.115233	2.047318	0.000000	4.999991	485218.000000		1
127.703789	8.896586	1.535702	0.949792	108.738792	3953.997559	0.000000	5.547646	11.002780	11.508513	8.967512	0.000000	7.545909	45.414219	0.357792	0.000000	2.106204	0.949223	0.186307	0.000000	2.036385	3.597036	0.000000	0.744109	1.041502	1.061019	0.952672	0.000000	0.877712	1.657192	0.000000	0.000000	485236.000000		0
17787.822266	5575.485840	2.639680	2.084607	8024.008301	98552.234375	1280.701416	821.489502	195.552216	72.603546	64.376129	231.662796	335.550873	160.887909	3.846097	0.000000	4.250123	3.746283	0.421551	0.319024	3.904391	4.993667	3.107448	2.914602	2.291263	1.860958	1.808725	2.364856	2.525758	2.206523	0.585020	0.000000	485372.000000		1
7209.553223	1533.641968	3.681984	3.395196	1060.534790	12539.184570	139.727280	111.449402	14.761857	28.974810	13.620874	29.354109	41.494789	65.662048	0.229968	99998.000000	3.857908	3.185724	0.566082	0.530865	3.025525	4.098269	2.145281	2.047078	1.169141	1.462021	1.134205	1.467669	1.617994	1.817314	0.000000	4.999991	485444.000000		1
9867.933594	5252.239258	2.408400	2.386814	4686.450195	60266.191406	758.501038	481.020081	115.337997	50.619572	26.369051	110.049385	149.860458	116.004082	0.359978	0.000000	3.994226	3.720345	0.381729	0.377819	3.670844	4.780074	2.879956	2.682163	2.061972	1.704319	1.421095	2.041588	2.175687	2.064473	0.000000	0.000000	485935.000000		1
11581.493164	3547.958496	3.392113	3.052901	4994.697754	57923.968750	733.633789	512.797974	91.315674	76.979370	36.557724	117.521286	164.375610	130.809113	2.699667	99998.000000	4.063765	3.549978	0.530470	0.484713	3.698509	4.762858	2.865479	2.709946	1.960545	1.886374	1.562979	2.070117	2.215837	2.116638	0.431310	4.999991	486084.000000		1
7082.052734	2094.339600	2.152450	2.429986	1545.347778	23033.361328	240.019714	158.584351	39.897411	43.890854	15.461866	49.780796	56.275150	77.630043	0.850592	0.000000	3.850159	3.321047	0.332933	0.385604	3.189026	4.362357	2.380247	2.200260	1.600945	1.642374	1.189262	1.697062	1.750317	1.890030	0.000000	0.000000	486169.000000		1
7291.901367	2529.091309	3.059069	3.564802	1751.508057	25027.712891	271.199402	178.597809	52.324879	54.347813	28.521500	65.455437	87.007690	57.339039	2.018436	0.000000	3.862841	3.402965	0.485589	0.552035	3.243412	4.398421	2.433289	2.251876	1.718708	1.735182	1.455172	1.815946	1.939558	1.758450	0.305015	0.000000	486581.000000		1
15252.492188	4317.986816	2.522498	3.194753	2893.385742	44981.703125	487.801208	295.847717	80.263550	90.933289	32.067799	91.960175	129.310410	74.509293	0.623262	0.000000	4.183341	3.635281	0.401831	0.504437	3.461406	4.653036	2.688243	2.471068	1.904518	1.958723	1.506069	1.963600	2.111634	1.872210	0.000000	0.000000	487215.000000		1
7691.741699	2492.925293	2.652015	2.590341	2082.433350	29664.773438	341.382202	213.832611	43.298775	72.076225	16.525757	67.783661	70.796471	87.297562	1.384323	0.000000	3.886025	3.396709	0.423576	0.413357	3.318571	4.472241	2.533241	2.330074	1.636476	1.857792	1.218161	1.831125	1.850012	1.941002	0.141237	0.000000	487899.000000		1
5767.149414	3206.696777	1.794736	3.105325	1897.924072	26109.722656	267.973816	192.588730	52.321796	66.494659	21.928467	59.146111	84.361839	53.731064	1.631572	99998.000000	3.760961	3.506058	0.254001	0.492107	3.278279	4.416802	2.428092	2.284631	1.718683	1.822787	1.341008	1.771926	1.926146	1.730225	0.212606	4.999991	488233.000000		1
7422.226074	1790.865845	3.031315	2.991227	1220.593140	18181.855469	175.813202	122.325752	41.969685	47.551250	16.855717	27.889334	47.017765	77.781143	0.216048	0.000000	3.870534	3.253063	0.481631	0.475849	3.086571	4.259638	2.245051	2.087518	1.622936	1.677162	1.226747	1.445438	1.672262	1.890874	0.000000	0.000000	488666.000000		1
5165.919434	1374.175659	1.942755	4.545431	556.318787	10743.190430	80.171043	59.402058	36.092079	15.739403	18.659702	28.842209	34.426861	27.284920	0.976549	0.000000	3.713148	3.138042	0.288418	0.657575	2.745324	4.031133	1.904018	1.773801	1.557412	1.196988	1.270905	1.460029	1.536897	1.435923	0.000000	0.000000	489643.000000		1
22671.613281	9573.090820	2.935719	2.201789	9533.760742	99998.000000	1501.105469	978.057068	222.769287	126.165001	48.905014	230.447800	324.930481	147.519897	3.353285	0.000000	4.355483	3.981052	0.467715	0.342776	3.979264	4.999991	3.176411	2.990364	2.347855	2.100939	1.689353	2.362573	2.511791	2.168851	0.525470	0.000000	490559.000000		1
14919.673828	5514.532715	4.366574	3.466122	5172.006348	65527.074219	749.999207	528.793335	126.494965	45.602329	52.053509	128.971207	168.837784	104.588081	1.147853	99998.000000	4.173759	3.741509	0.640141	0.539844	3.713659	4.816421	2.875061	2.723286	2.102073	1.658987	1.716450	2.110493	2.227470	2.019482	0.059886	4.999991	491187.000000		1
15290.730469	4486.448242	4.292564	5.048080	8293.594727	99998.000000	1310.348389	849.940063	213.875778	88.534142	54.461910	261.840271	330.194397	200.233322	2.531959	0.000000	4.184428	3.651903	0.632717	0.703126	3.918743	4.999991	3.117387	2.929388	2.330162	1.947111	1.736093	2.418036	2.518770	2.301536	0.403457	0.000000	491956.000000		1
18105.271484	4269.467285	2.201789	1.964342	4508.968750	49650.101562	709.972229	462.144501	118.224373	41.895676	27.442192	105.374435	165.276062	116.707176	1.733954	99998.000000	4.257805	3.630374	0.342776	0.293217	3.654077	4.695920	2.851241	2.664778	2.072707	1.622169	1.438419	2.022735	2.218210	2.067098	0.239037	4.999991	492351.000000		1
137.016678	12.859191	2.198706	1.970509	16.408573	5859.066406	0.009251	0.000000	37.146717	4.301816	3.734408	4.684199	0.000000	43.446796	2.948488	20981.396484	2.136773	1.109214	0.342167	0.294578	1.215071	3.767828	0.000000	0.000000	1.569920	0.633652	0.572222	0.670635	0.000000	1.637958	0.469599	4.321835	492364.000000		0
9842.875000	6267.877930	4.045865	5.593902	6877.178223	79544.960938	1094.415771	704.751465	130.374313	97.606499	52.978630	179.362579	247.951096	151.201874	0.982751	99998.000000	3.993122	3.797121	0.607011	0.747715	3.837410	4.900613	3.039182	2.848036	2.115192	1.989479	1.724101	2.253732	2.394366	2.179557	0.000000	4.999991	492461.000000		1
8602.687500	2620.160400	4.101373	4.200052	2776.031006	38961.289062	435.852539	284.154205	68.409660	52.503735	23.815714	70.836563	102.065582	95.657578	0.479459	99998.000000	3.934634	3.418328	0.612929	0.623255	3.443424	4.590633	2.639340	2.453554	1.835117	1.720190	1.376864	1.850258	2.008879	1.980719	0.000000	4.999991	493124.000000		1
19766.431641	11952.062500	2.861710	4.903145	17277.578125	99998.000000	2707.115479	1778.133057	401.724823	174.937408	110.989922	447.635529	624.713074	322.531311	3.647610	0.000000	4.295928	4.077443	0.456626	0.690475	4.237483	4.999991	3.432507	3.249964	2.603929	2.242883	2.045284	2.650924	2.795681	2.508572	0.562008	0.000000	493245.000000		1
9378.669922	2737.971436	3.237926	4.545431	1770.981934	22300.519531	246.329056	180.932205	79.400108	25.422342	14.071100	50.523975	61.949226	55.063240	0.115101	0.000000	3.972141	3.437429	0.510267	0.657575	3.248214	4.348315	2.391516	2.257516	1.899821	1.405216	1.148328	1.703498	1.792036	1.740862	0.000000	0.000000	494207.000000		1
24632.183594	7669.616211	2.177119	3.956437	8849.167969	99998.000000	1337.355835	907.038574	252.058640	100.295517	94.029366	255.413742	363.014648	167.989746	1.756134	99998.000000	4.391503	3.884774	0.337882	0.597304	3.946903	4.999991	3.126247	2.957626	2.401502	2.001281	1.973264	2.407244	2.559924	2.225283	0.244558	4.999991	495072.000000		1
9115.208008	3140.516602	1.961258	3.105325	2449.934814	33234.058594	401.977692	252.561295	76.257774	51.177727	23.593685	81.709824	104.193367	46.780315	2.718360	0.000000	3.959767	3.497001	0.292535	0.492107	3.389154	4.521584	2.604202	2.402367	1.882284	1.709081	1.372796	1.912274	2.017840	1.670063	0.434307	0.000000	495381.000000		1
14316.812500	4293.332031	2.195622	2.448488	4032.864258	51390.347656	645.685547	413.618805	101.960739	47.532749	29.240011	111.301384	137.491577	78.098770	0.103458	0.000000	4.155846	3.632794	0.341558	0.388898	3.605614	4.710882	2.810021	2.616600	2.008433	1.676993	1.465978	2.046501	2.138276	1.892644	0.000000	0.000000	496925.000000		1
8505.611328	2446.625977	3.515462	2.534833	1935.702881	26607.302734	289.220764	196.323151	42.028275	62.020153	17.222681	53.388767	65.964256	97.612663	0.028693	0.000000	3.929706	3.388568	0.545982	0.403949	3.286839	4.425001	2.461230	2.292972	1.623542	1.792533	1.236101	1.727450	1.819309	1.989506	0.000000	0.000000	497446.000000		1
13608.338867	3102.383057	3.200921	4.674948	3710.955811	43082.132812	591.624512	378.695465	92.120529	82.298820	29.619310	89.243401	118.153450	61.283142	0.754788	99998.000000	4.133805	3.491695	0.505275	0.669777	3.569486	4.634297	2.772046	2.578290	1.964356	1.915394	1.471575	1.950576	2.072446	1.787341	0.000000	4.999991	498442.000000		1
9933.851562	2328.629883	2.053770	1.788568	1433.876831	21606.023438	192.153931	148.198318	52.112103	69.140503	21.185286	54.147369	65.208740	58.800732	0.174993	0.000000	3.997118	3.367100	0.312552	0.252506	3.156512	4.334575	2.283649	2.170843	1.716939	1.839733	1.326034	1.733577	1.814306	1.769383	0.000000	0.000000	498832.000000		1
8163.149902	2410.062012	3.225591	3.231758	2433.393555	34915.917969	387.410095	245.894241	58.079136	79.326096	27.790653	79.141068	119.581223	71.684593	0.934194	0.000000	3.911858	3.382028	0.508609	0.509439	3.386212	4.543024	2.588171	2.390748	1.764020	1.899416	1.443899	1.898402	2.077663	1.855426	0.000000	0.000000	499219.000000		1
15950.974609	3364.624268	1.591209	2.738360	3327.785889	37195.703125	528.824219	338.286133	65.834740	28.123697	18.120049	99.018852	130.691925	104.344467	1.862431	99998.000000	4.202787	3.526937	0.201727	0.437491	3.522155	4.570493	2.723311	2.529284	1.818455	1.449072	1.258159	1.995718	2.116249	2.018469	0.270080	4.999991	499744.000000		1
18871.611328	4420.040039	3.108409	3.003561	3583.110107	53005.890625	563.281860	367.273285	94.960648	138.398193	35.546257	149.197449	222.960480	152.700577	0.232310	0.000000	4.275809	3.645426	0.492538	0.477637	3.554260	4.724324	2.750726	2.564989	1.977544	2.141130	1.550794	2.173761	2.348228	2.183841	0.000000	0.000000	500905.000000		1
10821.131836	1446.856323	3.015897	2.719858	1766.334717	21767.429688	280.478363	180.201355	50.138508	116.839775	22.113491	57.030666	98.852333	56.981323	1.190109	2164.252197	4.034273	3.160425	0.479416	0.434546	3.247073	4.337807	2.447899	2.255758	1.700171	2.067591	1.344657	1.756108	1.994987	1.755733	0.075587	3.335308	501672.000000		1
10160.827148	1851.862183	4.434416	3.385945	1205.997803	20084.550781	165.720123	123.084351	55.963692	39.441017	19.948706	45.586910	86.141159	60.885338	1.184520	0.000000	4.006929	3.267609	0.646836	0.529680	3.081347	4.302862	2.219375	2.090203	1.747906	1.595948	1.299915	1.658840	1.935211	1.784513	0.073543	0.000000	505264.000000		1
20551.619141	9494.769531	5.230021	3.672733	10188.006836	99998.000000	1569.718628	1044.049072	246.461655	93.116577	63.238232	277.755432	347.574371	158.692276	4.110349	0.000000	4.312846	3.977484	0.718503	0.564989	4.008089	4.999991	3.195822	3.018721	2.391749	1.969027	1.800980	2.443663	2.541048	2.200556	0.613879	0.000000	505297.000000		1
5027.394531	1368.421387	2.084607	2.170952	807.816223	14013.877930	117.351677	83.970207	36.998699	50.008991	15.119571	26.510902	39.555119	19.677338	0.965451	0.000000	3.701343	3.136220	0.319024	0.336650	2.907313	4.146558	2.069489	1.924125	1.568186	1.699048	1.179539	1.423424	1.597203	1.293966	0.000000	0.000000	506090.000000		1
12389.019531	2042.020996	3.194753	3.157748	2595.946777	32758.445312	430.089050	265.102844	53.283920	37.510597	23.198967	70.700882	73.985062	55.149582	0.302874	99998.000000	4.093037	3.310060	0.504437	0.499378	3.414296	4.515323	2.633558	2.423414	1.726596	1.574154	1.365469	1.849425	1.869144	1.741542	0.000000	4.999991	506231.000000		1
18261.658203	6741.848633	4.039698	3.743659	6720.770996	82097.929688	1039.781250	688.142456	177.947144	79.026970	52.756603	184.450745	246.208786	193.005035	1.791495	0.000000	4.261540	3.828779	0.606349	0.573296	3.827419	4.914332	3.016942	2.837678	2.250291	1.897775	1.722277	2.265880	2.391304	2.285569	0.253216	0.000000	506721.000000		1
9828.596680	1755.239380	1.255082	2.201789	1296.058350	19220.521484	214.091644	132.378738	35.314976	34.571796	12.418216	53.009468	49.777710	30.137379	1.962407	0.000000	3.992491	3.244336	0.098672	0.342776	3.112625	4.283765	2.330600	2.121818	1.547959	1.538722	1.094059	1.724353	1.697035	1.479105	0.292789	0.000000	507602.000000		1
7583.653809	2961.437744	3.453787	3.182418	4263.580078	60112.085938	694.976013	436.589569	142.283707	89.061462	34.935677	154.079010	178.286362	124.472031	2.634630	99998.000000	3.879879	3.471503	0.538296	0.502757	3.629774	4.778962	2.841970	2.640073	2.153155	1.949690	1.543269	2.187743	2.251118	2.095072	0.420720	4.999991	508380.000000		1
8208.789062	3804.735352	1.526451	0.974461	3236.985107	37713.031250	509.408966	333.339813	64.493309	64.144852	25.743052	83.020416	129.720551	57.857105	1.791330	0.000000	3.914279	3.580324	0.183683	0.000000	3.510141	4.576491	2.707067	2.522887	1.809515	1.807162	1.410660	1.919185	2.113009	1.762357	0.253175	0.000000	508872.000000		1
18224.140625	4982.618652	2.491661	4.119875	3879.676514	53391.218750	565.292480	397.737549	130.688843	62.624565	41.386856	120.432335	165.911316	145.167007	1.662304	99998.000000	4.260647	3.697458	0.396489	0.614884	3.588795	4.727470	2.752273	2.599597	2.116239	1.796745	1.616862	2.080743	2.219876	2.161868	0.220710	4.999991	508981.000000		1
8585.757812	3718.211914	2.781532	3.052901	2886.595215	35499.234375	481.137268	294.009827	75.921646	60.623219	22.178249	74.213257	119.186501	83.174599	1.968315	99998.000000	3.933779	3.570334	0.444284	0.484713	3.460386	4.550219	2.682269	2.468362	1.880366	1.782639	1.345927	1.870481	2.076227	1.919991	0.294095	4.999991	510496.000000		1
16739.830078	6304.343262	2.405316	3.250261	3595.121338	45957.558594	553.213501	367.902374	79.662224	46.968426	19.072924	106.789871	153.792221	69.683243	2.173663	0.000000	4.223751	3.799640	0.381172	0.511918	3.555714	4.662357	2.742893	2.565732	1.901252	1.671806	1.280417	2.028530	2.186934	1.843128	0.337192	0.000000	511365.000000		1
7328.653320	2112.589355	1.572707	1.729977	2219.456299	27992.384766	326.956482	228.011642	64.696838	64.363792	20.408182	55.652233	86.387856	79.113319	0.668596	0.000000	3.865024	3.324815	0.196648	0.238040	3.346246	4.447040	2.514490	2.357957	1.810883	1.808642	1.309804	1.745483	1.936453	1.898250	0.000000	0.000000	512422.000000		1
8510.131836	2493.289062	2.423819	2.500912	1263.805542	20344.312500	198.894989	126.427124	40.276711	46.018635	10.638899	30.152798	48.050816	71.622917	0.877742	99998.000000	3.929936	3.396773	0.384500	0.398098	3.101680	4.308443	2.298624	2.101840	1.605054	1.662934	1.026897	1.479328	1.681701	1.855052	0.000000	4.999991	513212.000000		1
10922.621094	5124.865234	3.133079	3.823836	2535.699707	36893.679688	360.763519	258.121277	64.863358	49.080788	23.803379	83.156097	108.683289	87.652191	0.227045	99998.000000	4.038327	3.709682	0.495971	0.582499	3.404098	4.566952	2.557223	2.411824	1.811999	1.690912	1.376639	1.919894	2.036163	1.942763	0.000000	4.999991	516141.000000		1
18017.310547	5611.118652	3.191670	3.509295	5469.189453	64548.207031	822.007568	555.541687	127.919647	80.266640	37.707958	129.134644	164.141251	105.075317	2.551686	99998.000000	4.255690	3.749049	0.504018	0.545220	3.737923	4.809884	2.914876	2.744717	2.106937	1.904535	1.576433	2.111043	2.215218	2.021501	0.406827	4.999991	516200.000000		1
20076.558594	7441.699707	1.955090	4.711953	6312.598145	86320.085938	947.065491	648.494812	177.006607	90.587906	82.536270	198.635941	253.989059	207.353683	0.932811	99998.000000	4.302689	3.871672	0.291167	0.673201	3.800208	4.936112	2.976380	2.811907	2.247989	1.957070	1.916645	2.298058	2.404815	2.316712	0.000000	4.999991	516684.000000		1
9164.939453	2840.832764	2.682853	2.892547	3783.035156	49085.898438	600.848022	389.796906	110.811066	45.845943	18.181725	109.771851	129.908661	78.511986	0.302153	0.000000	3.962130	3.453446	0.428597	0.461280	3.577840	4.690957	2.778765	2.590838	2.044583	1.661301	1.259635	2.040491	2.113638	1.894936	0.000000	0.000000	516961.000000		1
6670.675781	2001.556152	3.028231	5.242356	1012.832397	17189.228516	161.183945	103.736969	43.974113	35.160789	18.524019	37.926903	46.123482	40.736191	0.196175	0.000000	3.824170	3.301368	0.481189	0.719526	3.005538	4.235256	2.207322	2.015934	1.643197	1.546059	1.267735	1.578947	1.663922	1.609980	0.000000	0.000000	518347.000000		1
23836.447266	4648.477051	2.207957	3.256428	5475.674805	72446.851562	851.864319	562.384521	169.272583	79.671471	56.342991	183.753830	251.734848	146.921646	2.645226	0.000000	4.377242	3.667311	0.343991	0.512742	3.738438	4.860020	2.930370	2.750033	2.228587	1.901303	1.750840	2.264236	2.400943	2.167086	0.422463	0.000000	519820.000000		1
7809.333984	5285.191895	1.961258	2.436154	4158.421875	51815.839844	697.199402	426.154205	94.760208	47.125694	39.373177	113.685112	152.108490	95.130257	0.168391	99998.000000	3.892614	3.723061	0.292535	0.386705	3.618928	4.714463	2.843357	2.629567	1.976626	1.673258	1.595200	2.055704	2.182153	1.978319	0.000000	4.999991	520483.000000		1
8471.533203	2194.336182	2.177119	4.597855	2857.142578	35672.253906	442.331482	294.447723	77.244576	64.974373	20.312588	88.540306	112.164833	52.935459	1.459911	0.000000	3.927962	3.341303	0.337882	0.662555	3.455932	4.552330	2.645748	2.469008	1.887868	1.812742	1.307765	1.947141	2.049857	1.723747	0.164326	0.000000	520792.000000		1
7541.381836	2919.307617	2.917217	3.718989	1986.464355	32018.474609	277.810944	202.160660	59.170780	48.177250	30.880560	58.113056	70.707047	35.462997	1.644756	99998.000000	3.877451	3.465280	0.464969	0.570425	3.298081	4.505401	2.443749	2.305697	1.772107	1.682842	1.489685	1.764274	1.849463	1.549775	0.216101	4.999991	520867.000000		1
15345.010742	7959.512207	2.599592	4.613273	11315.847656	99998.000000	1756.294067	1160.925903	244.558990	109.121178	65.020630	268.279114	374.609497	240.118408	1.052468	0.000000	4.185967	3.900887	0.414905	0.664009	4.053687	4.999991	3.244597	3.064805	2.388384	2.037909	1.813051	2.428587	2.573579	2.380425	0.022209	0.000000	521047.000000		1
6878.618652	2950.404053	3.028231	3.762161	2776.993164	37626.613281	401.795746	283.703979	67.425949	84.090469	20.500694	82.782967	100.862930	104.375305	0.699948	99998.000000	3.837501	3.469882	0.481189	0.575437	3.443575	4.575495	2.604005	2.452865	1.828827	1.924747	1.311769	1.917941	2.003731	2.018598	0.000000	4.999991	521600.000000		1
12124.174805	4247.020508	1.424687	1.449357	1957.526489	30020.205078	320.129089	201.102936	97.631172	55.778667	22.002476	89.524017	105.235672	100.594643	3.432142	99998.000000	4.083652	3.628084	0.153720	0.161175	3.291708	4.477414	2.505325	2.303418	1.989588	1.746468	1.342472	1.951940	2.022163	2.002575	0.535565	4.999991	521856.000000		1
13737.667969	2142.973389	3.062153	4.471421	4618.752930	59348.937500	759.117798	472.496613	131.607803	77.741051	27.873915	122.075966	155.124390	97.069931	2.821995	99998.000000	4.137913	3.331017	0.486027	0.650446	3.664525	4.773413	2.880309	2.674399	2.119282	1.890650	1.445198	2.086630	2.190680	1.987085	0.450556	4.999991	521923.000000		1
25018.191406	7755.180664	3.774496	3.441453	8154.645020	99998.000000	1317.373169	830.888733	212.596039	153.021286	60.925426	257.060455	363.813324	219.679382	2.224604	99998.000000	4.398256	3.889592	0.576859	0.536742	3.911405	4.999991	3.119709	2.919543	2.327555	2.184752	1.784799	2.410035	2.560879	2.341789	0.347253	4.999991	521966.000000		1
13533.327148	2728.325439	1.514116	2.550252	4160.928711	52042.574219	655.917419	426.413239	68.329483	44.384251	29.292435	117.296173	141.867401	149.037094	2.980779	99998.000000	4.131404	3.435896	0.180159	0.406583	3.619190	4.716359	2.816849	2.629831	1.834608	1.647229	1.466756	2.069284	2.151883	2.173294	0.474330	4.999991	522572.000000		1
26304.076172	5602.147949	2.571838	2.867877	5461.939453	73209.523438	805.429382	559.664673	132.998566	51.032791	48.504128	144.759949	182.412399	94.430244	1.448349	0.000000	4.420023	3.748355	0.410244	0.457561	3.737347	4.864568	2.906028	2.747928	2.123847	1.707849	1.685779	2.160648	2.261054	1.975111	0.160873	0.000000	523254.000000		1
10771.250000	794.306335	3.459955	2.954222	2656.566895	35234.667969	428.895630	269.093201	85.601501	53.108150	23.547430	84.398849	128.095428	88.601982	0.733980	0.000000	4.032266	2.899988	0.539070	0.470443	3.424321	4.546970	2.632352	2.429903	1.932481	1.725161	1.371943	1.926337	2.107534	1.947443	0.000000	0.000000	523317.000000		1
11936.563477	3645.466553	4.311067	2.898715	3619.347168	46858.496094	564.900879	376.117462	98.247917	56.512596	43.412872	95.142593	128.961960	109.059502	0.362898	0.000000	4.076880	3.561753	0.634585	0.462205	3.558630	4.670788	2.751972	2.575324	1.992323	1.752145	1.637619	1.978375	2.110462	2.037663	0.000000	0.000000	523400.000000		1
16538.316406	4425.831055	2.565671	5.396543	7618.947266	99018.539062	1175.934448	779.612305	183.911102	125.804207	75.246307	240.399017	317.116272	210.409668	2.805340	99998.000000	4.218491	3.645995	0.409201	0.732116	3.881895	4.995717	3.070383	2.891879	2.264608	2.099695	1.876485	2.380933	2.501219	2.323066	0.447985	4.999991	525270.000000		1
17893.191406	4580.536133	2.445405	2.334390	4617.587402	57021.449219	722.754333	472.216003	89.561028	68.227722	25.669041	130.676514	174.351501	83.017334	0.430241	0.000000	4.252688	3.660916	0.388351	0.368173	3.664415	4.756038	2.858991	2.674141	1.952119	1.833961	1.409410	2.116198	2.241426	1.919169	0.000000	0.000000	525584.000000		1
6784.114258	3361.395508	1.979760	3.188586	1948.475708	26511.037109	311.346588	199.847855	66.047516	56.370743	19.587908	67.401276	80.167953	73.109276	0.935341	99998.000000	3.831493	3.526520	0.296613	0.503598	3.289695	4.423427	2.493244	2.300699	1.819857	1.751054	1.291988	1.828668	1.904001	1.863972	0.000000	4.999991	525753.000000		1
21076.681641	6609.056641	4.326486	3.540132	5335.210449	70213.132812	830.191833	546.580383	143.184158	83.162270	54.434158	190.223511	281.295563	135.968216	2.101283	99998.000000	4.323802	3.820139	0.636135	0.549019	3.727152	4.846418	2.919178	2.737654	2.155895	1.919926	1.735872	2.279264	2.449163	2.133437	0.322485	4.999991	526344.000000		1
34968.371094	15503.650391	1.631298	4.570101	15099.760742	99998.000000	2307.792969	1550.756714	363.085571	142.157272	104.622002	436.534058	522.727661	314.880554	4.007143	99998.000000	4.543675	4.190434	0.212533	0.659926	4.178970	4.999991	3.363197	3.190544	2.560009	2.152769	2.019623	2.640018	2.718276	2.498146	0.602835	4.999991	527465.000000		1
11075.821289	5133.019043	2.719858	4.385077	2960.854736	39718.460938	495.007904	302.348236	93.822754	63.099461	29.563803	85.869789	110.545868	63.447926	0.304333	0.000000	4.044376	3.710373	0.434546	0.641977	3.471417	4.598992	2.694612	2.480507	1.972308	1.800026	1.470760	1.933840	2.043543	1.802417	0.000000	0.000000	529190.000000		1
9236.059570	1142.343262	1.992095	2.510163	2898.927246	35696.714844	455.721069	296.421295	85.197533	45.247700	20.645632	91.762817	101.448837	111.267464	1.607488	0.000000	3.965487	3.057797	0.299310	0.399702	3.462237	4.552628	2.658699	2.471909	1.930427	1.655596	1.314828	1.962667	2.006247	2.046368	0.206148	0.000000	529998.000000		1
15474.371094	3656.493896	2.812370	4.301816	2639.470703	40036.148438	408.462769	268.655334	100.240013	76.424301	26.831612	95.836433	130.812195	88.583481	1.995492	0.000000	4.189613	3.563065	0.449072	0.633652	3.421517	4.602452	2.611152	2.429195	2.001041	1.883232	1.428647	1.981531	2.116648	1.947353	0.300050	0.000000	530140.000000		1
143.113235	11.971074	2.343642	1.665219	42.370571	4937.895508	0.000000	2.624262	0.000000	11.468425	12.486058	0.000000	12.939368	54.202877	2.972159	0.000000	2.155680	1.078133	0.369891	0.221471	1.627064	3.693542	0.000000	0.419007	0.000000	1.059504	1.096425	0.000000	1.111913	1.734022	0.473072	0.000000	530160.000000		0
11742.549805	2854.937744	2.183287	1.233495	3363.532471	44959.125000	501.449829	345.236877	87.158791	66.725937	27.716644	112.670563	139.588516	102.303032	2.383327	99998.000000	4.069762	3.455597	0.339111	0.091138	3.526796	4.652818	2.700227	2.538117	1.940311	1.824295	1.442741	2.051811	2.144850	2.009888	0.377184	4.999991	530424.000000		1
8419.470703	3706.678711	4.631775	6.229152	2972.418945	38295.953125	457.250610	304.784393	65.541786	62.183594	38.768764	83.637161	101.837387	70.336998	0.636333	99998.000000	3.925285	3.568985	0.665747	0.794429	3.473110	4.583153	2.660154	2.483993	1.816518	1.793676	1.588482	1.922399	2.007907	1.847184	0.000000	4.999991	530563.000000		1
10219.562500	3090.260742	3.274930	4.650278	2632.254639	35555.648438	397.860901	269.839478	97.908707	62.562893	12.399714	74.802254	80.645935	63.626781	2.163934	99998.000000	4.009432	3.489995	0.515202	0.667479	3.420328	4.550909	2.599731	2.431105	1.990821	1.796317	1.093412	1.873915	1.906582	1.803640	0.335244	4.999991	530752.000000		1
12316.196289	4141.430176	3.669649	3.697403	2964.835938	40889.406250	410.390106	305.357971	58.757557	45.152103	22.360189	66.497742	101.871307	94.602936	1.467185	0.000000	4.090477	3.617150	0.564625	0.567897	3.472001	4.611611	2.613197	2.484809	1.769064	1.654678	1.349476	1.822807	2.008052	1.975905	0.166485	0.000000	531556.000000		1
5761.130371	2708.364502	2.352893	4.360406	1270.256714	20020.007812	173.645325	127.965904	40.797863	63.642200	17.904186	50.653492	55.183506	78.533577	0.690961	99998.000000	3.760508	3.432707	0.371602	0.639527	3.103892	4.301464	2.239663	2.107094	1.610637	1.803745	1.252955	1.704609	1.741809	1.895055	0.000000	4.999991	531592.000000		1
5960.065430	2641.203857	3.762161	3.685068	1710.278564	21968.421875	250.825150	176.297348	64.986710	12.387379	14.820449	34.090733	50.523975	25.977415	1.136468	99998.000000	3.775251	3.421802	0.575437	0.566445	3.233067	4.341799	2.399371	2.246246	1.812825	1.092979	1.170861	1.532636	1.703498	1.414596	0.055557	4.999991	533235.000000		1
16092.209961	3104.584717	1.270500	4.079786	2386.887695	32703.025391	378.134216	244.170441	81.654320	46.407185	31.595987	98.719727	141.580612	167.295914	2.569656	99998.000000	4.206616	3.492003	0.103975	0.610637	3.377832	4.514588	2.577646	2.387693	1.911979	1.666585	1.499632	1.994404	2.151004	2.223485	0.409875	4.999991	533939.000000		1
9013.108398	1544.089722	3.607974	2.864793	2524.126465	27326.646484	376.869873	258.562256	55.131081	60.570797	24.179596	52.109016	67.629471	30.862057	1.458335	99998.000000	3.954875	3.188673	0.557263	0.457093	3.402111	4.436586	2.576191	2.412565	1.741397	1.782263	1.383449	1.716913	1.830136	1.489425	0.163857	4.999991	534716.000000		1
19750.353516	7171.037109	2.596508	5.433547	7099.852051	92348.531250	1140.878540	729.544739	220.271454	92.894547	57.274281	287.845428	366.406769	174.721558	0.388554	99998.000000	4.295575	3.855582	0.414390	0.735083	3.851249	4.965430	3.057239	2.863052	2.342958	1.967990	1.757960	2.459159	2.563963	2.242347	0.000000	4.999991	535216.000000		1
13763.681641	4901.726074	2.837040	3.003561	4438.462402	56132.699219	715.356445	455.360291	115.418175	75.335739	29.452789	128.268112	154.048172	144.907974	0.394304	0.000000	4.138735	3.690349	0.452865	0.477637	3.647233	4.749216	2.854522	2.658355	2.062274	1.877001	1.469126	2.108119	2.187657	2.161092	0.000000	0.000000	535839.000000		1
17529.791016	6791.280762	3.348940	3.968772	5721.198730	70702.320312	933.799255	586.776917	117.576790	90.735931	41.300514	151.164871	211.806595	139.856796	3.817869	99998.000000	4.243777	3.831952	0.524907	0.598656	3.757487	4.849434	2.970253	2.768473	2.070322	1.957779	1.615955	2.179451	2.325939	2.145684	0.581821	4.999991	535952.000000		1
9113.021484	1852.244629	1.430855	2.719858	1614.846069	22093.138672	241.407410	167.033798	47.227459	36.665653	14.268459	43.073662	75.243225	56.198055	1.497581	0.000000	3.959662	3.267698	0.155596	0.434546	3.208131	4.344257	2.382751	2.222804	1.674195	1.564259	1.154377	1.634212	1.876467	1.749721	0.175390	0.000000	536147.000000		1
19873.619141	10256.564453	1.908834	3.330438	6291.773926	85623.531250	1026.203491	642.410645	141.518936	70.707047	51.683460	181.277588	251.750259	199.388382	2.979007	0.000000	4.298277	4.011002	0.280768	0.522501	3.798773	4.932593	3.011234	2.807813	2.150815	1.849463	1.713352	2.258344	2.400970	2.299700	0.474071	0.000000	536205.000000		1
20636.796875	6346.550293	2.500912	3.885511	6853.541504	85354.578125	1046.238525	702.108704	171.779663	78.169693	67.398193	174.740051	255.703613	197.491882	2.910815	0.000000	4.314642	3.802538	0.398098	0.589448	3.835915	4.931227	3.019631	2.846404	2.234972	1.893038	1.828648	2.242393	2.407737	2.295549	0.464015	0.000000	538136.000000		1
18092.869141	6244.225586	2.115445	2.935719	3905.724854	49250.968750	592.105591	396.969696	101.405663	37.239227	28.438238	119.513382	152.241104	191.065369	1.327670	0.000000	4.257507	3.795479	0.325402	0.467715	3.591702	4.692415	2.772399	2.598757	2.006062	1.571001	1.453903	2.077416	2.182532	2.281182	0.123090	0.000000	538666.000000		1
8129.453613	1274.342651	3.281098	3.225591	928.044983	14689.874023	128.678253	95.410873	28.475245	31.537395	16.510338	36.520718	56.642113	54.187458	0.150130	0.000000	3.910061	3.105286	0.516019	0.508609	2.967569	4.167018	2.109505	1.979598	1.454467	1.498826	1.217756	1.562539	1.753139	1.733899	0.000000	0.000000	539204.000000		1
7227.568359	1392.446777	3.490792	3.743659	958.937927	18336.025391	135.588913	97.714432	42.302727	51.849983	17.935024	33.362968	76.553818	30.957653	1.053783	99998.000000	3.858992	3.143779	0.542924	0.573296	2.981791	4.263305	2.132224	1.989959	1.626368	1.714749	1.253702	1.523265	1.883967	1.490768	0.022751	4.999991	539256.000000		1
11257.610352	4132.027832	2.146282	4.600938	3736.187012	50455.375000	585.009888	383.774384	113.654274	46.357845	31.975286	110.511948	142.009247	89.169388	1.037205	99998.000000	4.051446	3.616163	0.331687	0.662846	3.572429	4.702908	2.767163	2.584076	2.055586	1.666123	1.504814	2.043409	2.152317	1.950216	0.015864	4.999991	539399.000000		1
6516.260742	4802.571777	2.726025	1.939672	1635.423828	30725.947266	235.939941	164.609970	67.802162	49.512508	22.150496	62.788006	83.624825	59.260208	0.682529	99998.000000	3.813998	3.681474	0.435530	0.287728	3.213630	4.487505	2.372802	2.216456	1.831244	1.694715	1.345383	1.797877	1.922335	1.772763	0.000000	4.999991	539812.000000		1
9030.941406	2886.916016	2.072273	3.133079	4453.208496	52426.875000	705.297302	452.347473	118.224373	53.530621	36.566975	109.919868	167.681381	134.173477	0.406106	99998.000000	3.955733	3.460434	0.316447	0.495971	3.648673	4.719554	2.848372	2.655472	2.072707	1.728602	1.563089	2.041076	2.224485	2.127667	0.000000	4.999991	540695.000000		1
15126.484375	5514.162598	4.767460	4.311067	7207.616211	93168.039062	1145.226562	740.081909	183.340607	82.144630	66.022850	273.524536	352.304810	211.865189	1.639824	99998.000000	4.179738	3.741480	0.678287	0.634585	3.857792	4.969267	3.058891	2.869280	2.263259	1.914579	1.819694	2.436996	2.546919	2.326060	0.214797	4.999991	541005.000000		1
9619.458008	3030.963623	2.238794	3.163916	3008.066895	41683.855469	476.644257	306.054901	100.992447	38.167435	27.701225	69.812759	109.454224	80.966644	0.978994	99998.000000	3.983151	3.481581	0.350014	0.500225	3.478287	4.619968	2.678194	2.485799	2.004289	1.581693	1.442499	1.843935	2.039232	1.908306	0.000000	4.999991	541693.000000		1
28570.201172	9989.737305	2.466991	1.967425	12181.350586	99998.000000	1879.406128	1251.381226	266.530609	148.842819	83.754341	334.437622	419.104767	300.186554	1.659159	0.000000	4.455913	3.999554	0.392168	0.293898	4.085695	4.999991	3.274021	3.097390	2.425747	2.172728	1.923007	2.524315	2.622323	2.477391	0.219888	0.000000	542210.000000		1
15615.698242	8429.966797	2.238794	2.966557	8358.606445	96901.898438	1343.279663	856.471436	166.198105	90.930206	49.605022	208.790695	229.707703	234.407318	3.797665	99998.000000	4.193562	3.925826	0.350014	0.472253	3.922134	4.986332	3.128166	2.932713	2.220626	1.958708	1.695526	2.319711	2.361176	2.369971	0.579517	4.999991	542355.000000		1
8128.189453	3170.000244	3.792999	3.641896	2281.066162	29838.121094	355.027771	232.322708	61.983150	54.989231	18.964993	67.194664	80.975899	118.875046	0.563461	0.000000	3.909994	3.501059	0.578983	0.561327	3.358138	4.474771	2.550262	2.366092	1.792274	1.740278	1.277953	1.827335	1.908356	2.075091	0.000000	0.000000	542980.000000		1
16154.908203	4653.910645	2.306637	3.561718	3512.668213	46999.695312	506.325226	359.437500	94.775627	60.879169	23.239056	110.814156	159.611237	119.929688	1.561914	99998.000000	4.208304	3.667818	0.362979	0.551660	3.545637	4.672095	2.704430	2.555623	1.976697	1.784469	1.366218	2.044595	2.203063	2.078927	0.193657	4.999991	543082.000000		1
7906.761719	4721.715820	1.400017	3.318103	4134.275879	49186.562500	633.865601	422.799072	107.181511	76.134422	29.761162	132.187546	177.968735	108.606194	1.299157	0.000000	3.897999	3.674100	0.146133	0.520890	3.616400	4.691846	2.801997	2.626134	2.030120	1.881581	1.473650	2.121191	2.250344	2.035855	0.113662	0.000000	543669.000000		1
13073.782227	3921.627686	1.979760	2.867877	2582.643555	35596.816406	438.785187	261.741577	45.552990	19.464560	18.110798	57.493225	77.346336	64.299034	1.305459	99998.000000	4.116401	3.593466	0.296613	0.457561	3.412065	4.551411	2.642252	2.417873	1.658517	1.289245	1.257938	1.759617	1.888440	1.808204	0.115763	4.999991	543768.000000		1
9746.057617	2031.092163	2.503996	3.259512	2344.739258	29112.945312	375.247833	239.353638	49.608105	84.435852	12.467556	32.379257	51.991837	78.518158	0.314129	99998.000000	3.988829	3.307730	0.398634	0.513153	3.370095	4.464086	2.574318	2.379040	1.695553	1.926527	1.095781	1.510267	1.715935	1.894970	0.000000	4.999991	544523.000000		1
10967.671875	4263.086914	2.066105	4.348072	4445.258789	55074.222656	691.454407	456.633881	97.853195	103.798645	40.085522	169.072144	210.545349	159.420044	1.648293	0.000000	4.040114	3.629724	0.315152	0.638297	3.647897	4.740948	2.839764	2.659568	1.990575	2.016192	1.602988	2.228072	2.323346	2.202543	0.217034	0.000000	545012.000000		1
6276.105469	1366.910400	3.546299	0.986796	686.323059	10925.673828	94.235970	69.051079	38.056419	16.272890	15.656141	26.319710	35.388985	30.831221	0.492902	99998.000000	3.797690	3.135740	0.549775	0.000000	2.836529	4.038448	1.974217	1.839170	1.580428	1.211465	1.194685	1.420281	1.548868	1.488991	0.000000	4.999991	545384.000000		1
12677.342773	3623.414551	3.231758	4.634860	2565.861816	37381.660156	423.388092	261.787842	89.366753	50.357452	15.927510	91.371178	108.896065	79.619049	0.764705	99998.000000	4.103028	3.559118	0.509439	0.666037	3.409233	4.572659	2.626739	2.417949	1.951176	1.702064	1.202148	1.960809	2.037012	1.901017	0.000000	4.999991	545800.000000		1
8389.730469	2241.384766	3.626477	3.987274	1108.545532	19150.832031	163.666351	112.753822	54.042522	59.090603	20.864576	46.940670	71.900452	42.672775	0.286043	0.000000	3.923748	3.350516	0.559485	0.600676	3.044754	4.282187	2.213959	2.052131	1.732736	1.771518	1.319410	1.671549	1.856732	1.630151	0.000000	0.000000	546542.000000		1
9470.895508	3731.388672	2.787700	3.617226	3667.262207	50954.656250	552.920532	374.489227	115.436676	59.676514	35.031273	129.732895	148.522110	141.793396	1.192794	0.000000	3.976391	3.571871	0.445246	0.558376	3.564342	4.707184	2.742663	2.573439	2.062344	1.775803	1.544456	2.113050	2.171791	2.151656	0.076566	0.000000	547412.000000		1
8189.574219	1690.962036	2.300469	2.405316	565.187622	13433.414062	75.135292	58.060635	9.744615	23.852718	14.151278	25.209564	61.526756	55.457958	0.241655	0.000000	3.913261	3.228134	0.361816	0.381172	2.752193	4.128186	1.875844	1.763882	0.988765	1.377538	1.150796	1.401565	1.789064	1.743964	0.000000	0.000000	549417.000000		1
15864.978516	4086.163574	1.739229	2.978892	5212.452637	62295.703125	888.277100	534.707947	110.499611	29.745745	33.702179	152.194839	204.825012	141.475769	1.775502	0.000000	4.200439	3.611316	0.240357	0.474055	3.717042	4.794458	2.948549	2.728117	2.043361	1.473425	1.527658	2.182400	2.311383	2.150682	0.249321	0.000000	549806.000000		1
21727.486328	4521.550293	1.171821	3.034399	5127.896973	59445.238281	803.480469	526.647095	121.209435	93.884430	36.644066	131.135986	202.447449	133.840424	2.027246	0.000000	4.337009	3.655287	0.068861	0.482073	3.709939	4.774117	2.904975	2.721520	2.083536	1.972594	1.564004	2.117722	2.306312	2.126587	0.306907	0.000000	550942.000000		1
20124.029297	7970.021484	3.256428	3.589472	5422.652832	69715.031250	859.135803	551.502014	157.091812	83.939369	57.823185	183.778488	216.570969	166.395462	0.688673	0.000000	4.303715	3.901459	0.512742	0.555031	3.734212	4.843327	2.934062	2.741547	2.196154	1.923966	1.762102	2.264295	2.335600	2.221142	0.000000	0.000000	551205.000000		1
18191.896484	2081.098145	1.696056	1.603544	2619.481934	39523.265625	418.928986	270.314362	64.456306	63.540436	17.259686	68.671776	121.758339	73.466995	2.421789	99998.000000	4.259878	3.318293	0.229440	0.205081	3.418216	4.596853	2.622140	2.431869	1.809265	1.803050	1.237033	1.836778	2.085499	1.866092	0.384136	4.999991	552000.000000		1
12646.042969	3155.938232	1.464776	1.585042	3113.182373	36196.683594	466.304474	319.459930	59.543911	86.779495	20.189238	87.260559	120.207222	55.698490	1.829536	99998.000000	4.101954	3.499129	0.165771	0.200041	3.493205	4.558669	2.668670	2.504416	1.774837	1.938417	1.305120	1.940818	2.079931	1.745843	0.262341	4.999991	552567.000000		1
6205.416504	3020.235352	3.762161	2.528666	1755.288818	23060.244141	257.572357	180.386383	51.504604	52.577747	11.107627	49.601936	60.786659	84.327919	1.680165	99998.000000	3.792771	3.480041	0.575437	0.402891	3.244349	4.362864	2.410899	2.256204	1.711846	1.720802	1.045621	1.695499	1.783808	1.925971	0.225352	4.999991	553500.000000		1
10389.116211	4401.624023	2.602675	2.954222	3027.657959	43128.671875	465.573639	309.527191	68.554596	37.057289	27.510033	76.368790	102.398628	133.063324	0.827926	0.000000	4.016579	3.643613	0.415420	0.470443	3.481107	4.634766	2.667988	2.490699	1.836037	1.568874	1.439491	1.882916	2.010294	2.124058	0.000000	0.000000	553933.000000		1
18357.144531	7689.524414	2.707523	3.583304	8185.686035	99916.257812	1283.242432	839.550964	217.995667	99.802124	48.800167	258.953888	324.797882	187.047256	3.001735	0.000000	4.263805	3.885900	0.432572	0.554284	3.913055	4.999636	3.108309	2.924047	2.338448	1.999140	1.688421	2.413223	2.511613	2.271951	0.477372	0.000000	554265.000000		1
11562.707031	2469.852783	3.025148	4.499175	2730.194336	36087.019531	417.066406	282.223785	96.508690	42.882469	15.797994	69.448883	69.001740	97.884033	0.633094	99998.000000	4.063059	3.392671	0.480747	0.653133	3.436193	4.557351	2.620205	2.450594	1.984566	1.632280	1.198602	1.841665	1.838860	1.990712	0.000000	4.999991	554379.000000		1
6536.471680	2725.682861	1.523367	1.544953	1045.483032	21232.349609	133.698578	107.499130	52.617836	35.589428	12.917782	52.272457	86.125740	53.746483	1.438881	0.000000	3.815343	3.435475	0.182805	0.188915	3.019317	4.326998	2.126127	2.031405	1.721133	1.551321	1.111188	1.718273	1.935133	1.730350	0.158025	0.000000	555050.000000		1
11641.045898	2607.846924	1.927337	3.244093	4161.184570	53444.308594	647.492615	427.492523	110.206657	77.630043	42.114620	133.991531	202.139069	116.571495	1.217051	99998.000000	4.065992	3.416282	0.284958	0.511093	3.619217	4.727901	2.811235	2.630929	2.042208	1.890030	1.624433	2.127077	2.305650	2.066592	0.085309	4.999991	555896.000000		1
7087.116211	2900.965576	2.001346	2.636597	3276.876465	41909.730469	534.078857	336.084351	86.739403	54.153538	24.959782	76.572319	99.530754	77.913742	1.585247	0.000000	3.850470	3.462543	0.301322	0.421044	3.515460	4.622315	2.727605	2.526448	1.938216	1.733627	1.397241	1.884072	1.997957	1.891614	0.200097	0.000000	556281.000000		1
17520.564453	5856.920410	2.038351	2.954222	3607.348389	49528.421875	553.050049	371.861877	138.231674	32.018459	33.048428	125.486580	190.115570	133.285355	0.058558	0.000000	4.243548	3.767669	0.309279	0.470443	3.557188	4.694854	2.742764	2.570382	2.140608	1.505400	1.519151	2.098597	2.279018	2.124782	0.000000	0.000000	556529.000000		1
10014.962891	1930.364990	2.121612	2.355976	1153.324463	18008.658203	175.899536	117.268417	51.196232	50.517807	13.281663	45.056507	61.283142	74.814583	1.377416	99998.000000	4.000649	3.285640	0.326666	0.372171	3.061951	4.255481	2.245265	2.069181	1.709238	1.703444	1.123253	1.653758	1.787341	1.873986	0.139065	4.999991	557628.000000		1
5917.552734	2443.671875	4.193885	2.664350	1905.809082	22521.408203	327.755188	195.348679	42.638855	74.706657	12.634078	47.622177	45.025669	42.506256	2.321454	0.000000	3.772142	3.388043	0.622617	0.425591	3.280079	4.352595	2.515550	2.290811	1.629806	1.873359	1.101544	1.677809	1.653460	1.628453	0.365760	0.000000	557926.000000		1
20259.023438	4985.067383	2.149366	2.436154	5471.647461	64698.546875	856.641052	559.319275	126.658401	52.272457	46.357845	126.636818	185.073669	73.855545	1.591001	0.000000	4.306619	3.697671	0.332310	0.386705	3.738118	4.810894	2.932799	2.747660	2.102634	1.718273	1.666123	2.102560	2.267345	1.868383	0.201670	0.000000	558158.000000		1
7097.597656	4126.128906	3.071404	3.583304	1958.294312	25311.500000	302.604187	200.461517	64.949707	17.025322	18.841644	60.395023	96.554947	29.600809	0.612299	0.000000	3.851111	3.615543	0.487337	0.554284	3.291878	4.403318	2.480875	2.302031	1.812577	1.231095	1.275119	1.781001	1.984774	1.471304	0.000000	0.000000	558204.000000		1
11315.883789	2681.779541	2.750695	4.403579	2991.467041	37152.867188	473.844208	302.909485	87.590515	59.522324	19.584826	83.883858	121.998871	90.637253	0.544461	0.000000	4.053689	3.428423	0.439442	0.643806	3.475884	4.569993	2.675636	2.481313	1.942457	1.774680	1.291920	1.923678	2.086356	1.957307	0.000000	0.000000	558809.000000		1
9819.361328	2281.029297	1.289003	3.530881	1654.163696	23718.865234	266.956177	172.430328	58.868572	54.875130	17.438543	50.946449	56.006863	38.808853	1.496650	0.000000	3.992083	3.358131	0.110254	0.547883	3.218579	4.375094	2.426440	2.236614	1.769884	1.739376	1.241510	1.707114	1.748241	1.588931	0.175120	0.000000	559365.000000		1
12791.866211	4686.857422	2.855542	3.567886	6511.446777	82076.656250	1064.352417	669.741821	153.045959	112.433113	44.439758	206.755432	272.398987	140.606155	0.444824	99998.000000	4.106934	3.670882	0.455689	0.552411	3.813678	4.914220	3.027086	2.825907	2.184822	2.050894	1.647772	2.315457	2.435205	2.148004	0.000000	4.999991	559952.000000		1
14331.154297	3081.749756	3.225591	4.292564	1991.358276	29608.287109	307.473419	204.245270	46.502781	77.361755	15.736319	66.833870	86.588303	55.081741	0.007357	0.000000	4.156281	3.488797	0.508609	0.632717	3.299150	4.471413	2.487808	2.310152	1.667479	1.888526	1.196903	1.824997	1.937459	1.741008	0.000000	0.000000	560368.000000		1
11529.439453	3510.744141	3.225591	3.438369	3890.438721	49085.277344	618.579468	401.928345	135.147934	72.754646	34.392937	135.962036	190.670654	92.061935	1.112986	0.000000	4.061808	3.545399	0.508609	0.536352	3.589998	4.690951	2.791395	2.604149	2.130809	1.861861	1.536469	2.133418	2.280284	1.964080	0.046490	0.000000	560890.000000		1
10868.504883	1273.790771	3.096074	2.911049	1157.832886	15799.307617	156.570663	117.145065	37.960823	47.091774	9.500999	37.307072	60.570797	56.722290	0.952322	99998.000000	4.036170	3.105098	0.490811	0.464050	3.063646	4.198638	2.194710	2.068724	1.579336	1.672945	0.977769	1.571791	1.782263	1.753754	0.000000	4.999991	561548.000000		1
8202.612305	2136.407959	2.155533	4.348072	2128.183594	30706.230469	311.062897	214.911926	70.420258	51.045128	24.808678	60.151409	74.379776	91.969421	0.833577	0.000000	3.913952	3.329684	0.333555	0.638297	3.328009	4.487226	2.492848	2.332261	1.847698	1.707954	1.394604	1.779246	1.871455	1.963643	0.000000	0.000000	561743.000000		1
5802.627930	3877.363525	4.045865	3.780664	1363.330200	21229.283203	199.940369	135.906540	50.286530	39.888161	21.453571	63.509598	105.130821	53.237667	0.927577	99998.000000	3.763625	3.588537	0.607011	0.577568	3.134601	4.326935	2.300900	2.133240	1.701452	1.600844	1.331500	1.802839	2.021730	1.726219	0.000000	4.999991	562249.000000		1
20738.621094	7711.323730	3.771412	3.207088	6813.576172	88651.203125	1035.248047	698.102966	155.398849	98.106064	50.400627	197.457962	270.391479	136.621964	0.841771	99998.000000	4.316780	3.887129	0.576504	0.506111	3.833375	4.947685	3.015044	2.843920	2.191448	1.991696	1.702436	2.295475	2.431993	2.135520	0.000000	4.999991	564279.000000		1
6789.590820	1849.928711	1.159486	1.686805	1058.881836	18562.279297	130.284882	107.104416	19.723593	29.273932	16.945145	22.113491	19.143850	29.135164	2.497426	0.000000	3.831844	3.267155	0.064265	0.227065	3.024848	4.268631	2.114894	2.029807	1.294986	1.466481	1.229045	1.344657	1.282029	1.464417	0.397493	0.000000	564462.000000		1
9316.104492	3140.208252	4.107540	2.466991	1785.040649	24124.431641	242.569977	181.434860	78.789528	62.757168	22.128910	62.211346	75.480675	94.565933	1.402694	0.000000	3.969234	3.496958	0.613582	0.392168	3.251648	4.382457	2.384837	2.258721	1.896469	1.797663	1.344960	1.793870	1.877836	1.975735	0.146963	0.000000	565433.000000		1
14457.319336	1665.770874	2.818537	2.772281	4340.491699	51703.882812	705.741394	443.910370	109.932205	94.060196	21.946968	93.844337	117.077225	75.967903	1.999214	0.000000	4.160088	3.221615	0.450024	0.442837	3.637539	4.713523	2.848646	2.647295	2.041125	1.973406	1.341375	1.972408	2.068472	1.880630	0.300859	0.000000	565783.000000		1
8319.094727	2131.100830	2.047602	3.373610	1097.274414	14730.696289	169.688889	110.172737	51.701965	48.056984	11.042869	42.509338	61.693279	57.499393	0.120379	99998.000000	3.920076	3.328604	0.311246	0.528095	3.040315	4.168223	2.229653	2.042074	1.713507	1.681756	1.043082	1.628484	1.790238	1.759663	0.000000	4.999991	566326.000000		1
8686.602539	3175.149902	1.363013	3.311935	3624.447754	43340.324219	618.487000	365.601898	97.359802	46.262249	24.817930	76.831352	109.993881	86.961433	1.659493	0.000000	3.938850	3.501764	0.134500	0.520082	3.559242	4.636892	2.791331	2.563009	1.988380	1.665227	1.394766	1.885538	2.041368	1.939327	0.219975	0.000000	566519.000000		1
13883.272461	3792.779785	2.553336	2.170952	3314.260498	41038.496094	530.063843	337.620056	80.479416	70.327744	24.561979	73.904884	83.137596	46.465775	0.153937	99998.000000	4.142492	3.578958	0.407108	0.336650	3.520387	4.613192	2.724328	2.528428	1.905685	1.847127	1.390263	1.868673	1.919797	1.667133	0.000000	4.999991	567366.000000		1
8880.403320	2689.538330	2.719858	3.472290	3234.459473	39016.574219	510.926178	330.687805	78.385559	52.072014	19.566322	79.856499	102.491142	57.468555	1.616765	99998.000000	3.948433	3.429678	0.434546	0.540616	3.509802	4.591249	2.708358	2.519418	1.894236	1.716604	1.291509	1.902310	2.010686	1.759430	0.208647	4.999991	567458.000000		1
5782.516113	2975.299072	1.467860	2.041435	1322.464478	21680.648438	189.523499	132.582260	44.553856	12.927032	10.056072	37.081959	46.968426	50.499306	1.040522	0.000000	3.762117	3.473531	0.166685	0.309936	3.121384	4.336072	2.277663	2.122485	1.648885	1.111499	1.002428	1.569163	1.671806	1.703285	0.017251	0.000000	567717.000000		1
20048.544922	5131.057617	0.983713	3.348940	9782.495117	99998.000000	1533.167114	1002.822571	216.996521	106.731285	48.673733	248.339645	344.576965	217.918564	4.404147	99998.000000	4.302083	3.710207	0.000000	0.524907	3.990450	4.999991	3.185590	3.001224	2.336453	2.028292	1.687295	2.395046	2.537286	2.338294	0.643862	4.999991	568012.000000		1
116.189110	25.709129	3.176251	0.774018	64.280533	3144.201660	7.080264	1.498697	10.938022	15.412526	4.671864	0.000000	12.606324	35.274887	8.990791	0.000000	2.065166	1.410087	0.501915	0.000000	1.808079	3.497510	0.850049	0.175714	1.038939	1.187874	0.669490	0.000000	1.100588	1.547466	0.953798	0.000000	568027.000000		0
22390.042969	5409.932617	3.441453	4.425165	6160.397461	79439.765625	917.961182	629.175232	129.554031	114.921692	52.907707	195.074234	250.612366	108.510597	0.869091	99998.000000	4.350055	3.733192	0.536742	0.645930	3.789609	4.900038	2.962824	2.798772	2.112451	2.060402	1.723519	2.290200	2.399003	2.035472	0.000000	4.999991	568318.000000		1
22240.500000	4237.300781	2.639680	4.397411	6293.990723	77987.109375	1010.337646	644.550720	146.909317	116.306290	59.112186	207.319763	281.508331	181.160400	4.661335	0.000000	4.347145	3.627089	0.421551	0.643197	3.798926	4.892023	3.004467	2.809257	2.167049	2.065603	1.771677	2.316641	2.449491	2.258063	0.668510	0.000000	569109.000000		1
13563.405273	5249.642578	1.634382	3.410615	5690.497070	70079.414062	887.290344	583.184326	123.374222	60.052727	38.528233	145.385941	192.628830	116.432724	2.127563	0.000000	4.132369	3.720130	0.213353	0.532833	3.755150	4.845591	2.948066	2.765806	2.091224	1.778533	1.585779	2.162522	2.284721	2.066075	0.327883	0.000000	570036.000000		1
7877.105469	2361.829346	3.894762	2.917217	1387.275391	22447.767578	231.890991	142.857285	47.859627	46.061806	16.744701	37.637032	58.920998	63.743965	0.539151	99998.000000	3.896367	3.373249	0.590481	0.464969	3.142163	4.351173	2.365284	2.154902	1.679969	1.663341	1.223877	1.575615	1.770270	1.804439	0.000000	4.999991	570431.000000		1
10205.701172	1924.610718	2.013681	3.370527	1903.817017	25656.326172	273.438202	192.095337	36.215427	57.752258	17.413874	55.029320	60.604717	32.070885	0.395825	99998.000000	4.008843	3.284343	0.303991	0.527698	3.279625	4.409194	2.436859	2.283517	1.558894	1.761569	1.240895	1.740594	1.782506	1.506111	0.000000	4.999991	570596.000000		1
8674.310547	4757.157227	2.309720	4.274062	4831.284180	60252.898438	798.882629	492.244873	86.967598	49.620441	30.661613	131.808243	192.462296	77.623871	0.691313	0.000000	3.938235	3.677347	0.363559	0.630841	3.684062	4.779978	2.902483	2.692181	1.939358	1.695661	1.486595	2.119943	2.284346	1.889995	0.000000	0.000000	571319.000000		1
6740.032227	1309.580566	3.799166	2.491661	741.084106	16032.752930	111.671432	74.253342	45.614662	30.103458	13.238490	26.196362	52.213863	24.238186	0.161866	0.000000	3.828662	3.117132	0.579688	0.396489	2.869868	4.205008	2.047942	1.870716	1.659104	1.478616	1.121838	1.418241	1.717786	1.384500	0.000000	0.000000	574006.000000		1
5300.333008	2887.239746	2.248045	3.521630	854.439270	16549.558594	132.326309	84.463608	34.059895	40.742355	15.545127	32.625957	52.435894	45.059589	0.280845	0.000000	3.724303	3.460483	0.351805	0.546744	2.931681	4.218786	2.121646	1.926670	1.532243	1.610046	1.191594	1.513563	1.719629	1.653787	0.000000	0.000000	574105.000000		1
11541.299805	2692.936523	3.247177	3.163916	2316.923828	33785.730469	364.997498	237.232025	45.226112	30.223724	29.138247	65.692886	79.486450	53.558376	1.174803	99998.000000	4.062255	3.430226	0.511506	0.500225	3.364912	4.528733	2.562290	2.375173	1.655389	1.480348	1.464463	1.817518	1.900293	1.728827	0.069965	4.999991	574272.000000		1
18291.080078	5907.104980	5.411962	5.230021	4070.587646	59845.199219	614.342407	415.950104	123.827530	57.965038	39.508862	133.439545	168.026764	98.679642	0.791562	99998.000000	4.262239	3.771375	0.733355	0.718503	3.609657	4.777030	2.788410	2.619041	2.092817	1.763166	1.596694	2.125284	2.225379	1.994228	0.000000	4.999991	575018.000000		1
13582.913086	2759.714844	1.097811	1.989012	3336.475830	41391.648438	538.605835	341.203369	106.937889	47.310719	17.065411	102.204353	143.073151	88.179512	2.628820	0.000000	4.132993	3.440864	0.040528	0.298637	3.523288	4.616913	2.731271	2.533013	2.029132	1.674960	1.232117	2.009470	2.155558	1.945368	0.419761	0.000000	575299.000000		1
7576.915527	2754.130371	3.644979	3.509295	1820.805908	25498.980469	261.679901	186.390427	48.242008	33.205700	20.735060	55.276016	81.549469	48.134079	0.928691	0.000000	3.879493	3.439985	0.561695	0.545220	3.260264	4.406523	2.417770	2.270424	1.683425	1.521213	1.316705	1.742537	1.911421	1.682453	0.000000	0.000000	575756.000000		1
9134.311523	1158.418823	2.849375	2.553336	878.625000	10054.696289	129.020538	90.553986	51.520023	31.799515	12.350373	34.738316	35.108364	59.084435	0.723771	99998.000000	3.960676	3.063866	0.454750	0.407108	2.943804	4.002369	2.110659	1.956908	1.711976	1.502421	1.091680	1.540809	1.545411	1.771473	0.000000	4.999991	579010.000000		1
9015.458008	2606.631836	2.556419	2.895631	1009.372437	17055.742188	174.598206	103.971336	24.241270	52.065845	12.415133	35.802208	55.081741	44.843727	0.049386	0.000000	3.954988	3.416080	0.407632	0.461743	3.004051	4.231871	2.242040	2.016914	1.384555	1.716553	1.093951	1.553910	1.741008	1.651702	0.000000	0.000000	579789.000000		1
8581.335938	1924.505859	2.161701	3.376694	1503.584717	20986.945312	213.388550	153.588699	33.594250	8.033139	20.904665	38.691669	67.031227	43.807594	0.994659	0.000000	3.933555	3.284319	0.334796	0.528492	3.177128	4.321949	2.329171	2.186359	1.526265	0.904885	1.320243	1.587618	1.826277	1.641549	0.000000	0.000000	581055.000000		1
5019.025391	2254.842041	2.732193	3.799166	638.404846	10668.737305	73.676689	64.641335	51.421345	28.623262	14.425730	26.646587	47.760944	41.679813	0.661273	0.000000	3.700619	3.353116	0.436511	0.579688	2.805096	4.028113	1.867330	1.810510	1.711143	1.456719	1.159138	1.425642	1.679073	1.619926	0.000000	0.000000	581381.000000		1
11801.197266	5037.512207	1.356845	4.779795	2584.358154	35079.824219	377.816589	267.976898	98.735146	39.200485	30.615358	94.624527	144.158615	101.815804	0.559749	0.000000	4.071926	3.702216	0.132530	0.679409	3.412353	4.545057	2.577281	2.428097	1.994472	1.593291	1.485939	1.976004	2.158841	2.007815	0.000000	0.000000	582516.000000		1
10037.875000	3568.903320	3.580221	5.803596	3389.926270	46348.949219	510.056549	346.544403	81.022148	47.369312	26.258036	92.049599	128.878693	123.315628	2.568395	0.000000	4.001642	3.552535	0.553910	0.763697	3.530190	4.666040	2.707618	2.539759	1.908604	1.675497	1.419262	1.964022	2.110181	2.091018	0.409662	0.000000	583070.000000		1
8795.436523	2334.458008	2.300469	2.189455	2269.613281	29342.080078	343.090607	232.014343	59.602501	34.559460	15.387856	61.067280	85.684769	143.221161	0.768948	99998.000000	3.944257	3.368186	0.361816	0.340336	3.355952	4.467491	2.535409	2.365515	1.775265	1.538567	1.187178	1.785809	1.932904	2.156007	0.000000	4.999991	583585.000000		1
9360.997070	3766.478516	3.678900	4.203136	2602.989990	32796.609375	387.345337	265.392731	76.581566	49.046864	17.472464	65.008293	77.583786	38.084175	2.061182	99998.000000	3.971322	3.575936	0.565718	0.623573	3.415473	4.515829	2.588098	2.423889	1.884124	1.690611	1.242354	1.812969	1.889771	1.580745	0.314116	4.999991	583867.000000		1
15909.649414	5841.082031	3.299600	6.593033	5994.760254	76642.117188	943.398926	612.865295	144.029099	71.558159	50.523975	174.487183	244.025497	156.246872	0.822038	0.000000	4.201661	3.766493	0.518461	0.819085	3.777772	4.884468	2.974695	2.787365	2.158450	1.854659	1.703498	2.241764	2.387435	2.193811	0.000000	0.000000	586680.000000		1
6242.754883	3030.127930	3.626477	4.144545	1539.679932	24419.775391	243.282318	153.348160	28.925470	63.540436	22.020979	52.750435	65.955002	65.002129	0.726441	0.000000	3.795376	3.481461	0.559485	0.617477	3.187430	4.387742	2.386111	2.185678	1.461280	1.803050	1.342837	1.722226	1.819248	1.812928	0.000000	0.000000	588033.000000		1
16305.974609	5807.691406	3.311935	3.182418	2565.719971	42995.253906	363.261353	261.621307	78.959129	72.449356	33.874870	92.820534	118.850372	74.065239	1.731460	0.000000	4.212347	3.764004	0.520082	0.502757	3.409209	4.633420	2.560219	2.417673	1.897402	1.860035	1.529878	1.967644	2.075001	1.869614	0.238413	0.000000	588207.000000		1
9448.582031	2883.304932	1.868746	2.664350	2290.459229	32616.199219	391.286346	237.022324	50.298862	59.315716	18.027536	67.506126	96.835564	71.749352	1.897462	0.000000	3.975367	3.459891	0.271550	0.425591	3.359923	4.513433	2.592495	2.374789	1.701558	1.773170	1.255936	1.829343	1.986035	1.855818	0.278173	0.000000	588718.000000		1
9414.528320	1319.655151	3.182418	3.324270	1619.511719	18377.488281	231.144714	164.939941	51.658791	41.127823	9.251216	46.246830	67.607887	55.390114	1.778636	0.000000	3.973799	3.120461	0.502757	0.521696	3.209384	4.264286	2.363884	2.217326	1.713144	1.614136	0.966199	1.665082	1.829997	1.743432	0.250087	0.000000	589842.000000		1
11989.363281	2821.744385	1.091644	1.070057	2723.628906	35445.929688	411.589691	278.110077	70.580612	52.879951	18.163221	71.841858	87.787872	78.626083	2.483925	0.000000	4.078796	3.450518	0.038081	0.029407	3.435148	4.549566	2.614465	2.444217	1.848685	1.723291	1.259193	1.856378	1.943434	1.895567	0.395139	0.000000	590972.000000		1
13608.477539	3228.430908	3.392113	3.253344	4155.750977	46708.445312	625.665894	424.957703	112.402275	72.557289	33.501740	109.148933	159.256607	122.856155	2.285061	99998.000000	4.133810	3.508991	0.530470	0.512330	3.618649	4.669395	2.796342	2.628346	2.050775	1.860681	1.525067	2.038019	2.202097	2.089397	0.358898	4.999991	591400.000000		1
4526.681641	912.965515	2.658183	5.001824	1371.727173	18912.095703	208.605682	138.521545	47.178120	49.410748	8.739316	29.209173	63.580524	51.331917	0.402618	0.000000	3.655780	2.960454	0.424585	0.699128	3.137268	4.276740	2.319326	2.141517	1.673741	1.693821	0.941477	1.465519	1.803324	1.710387	0.000000	0.000000	593046.000000		1
21948.701172	5886.357910	4.089037	3.274930	6916.369629	87251.843750	1004.120850	709.873596	209.854584	58.988838	61.495918	209.132996	318.704407	106.287224	0.543904	0.000000	4.341409	3.769847	0.611621	0.515202	3.839878	4.940774	3.001786	2.851181	2.321918	1.770770	1.788846	2.320423	2.503388	2.026481	0.000000	0.000000	593884.000000		1
10772.279297	3921.963623	3.071404	4.588603	3907.263428	54080.148438	630.260681	399.689545	135.918869	43.699661	32.607452	121.628822	151.880295	98.691978	1.281114	0.000000	4.032308	3.593503	0.487337	0.661681	3.591873	4.733038	2.799520	2.601723	2.133280	1.640478	1.513317	2.085037	2.181501	1.994282	0.107588	0.000000	594206.000000		1
9271.836914	1796.635498	3.422950	4.875391	1123.578735	21744.589844	188.111145	115.640205	52.790524	49.753040	23.828049	43.736668	65.569534	71.308372	2.198249	99998.000000	3.967166	3.254460	0.534401	0.688009	3.050604	4.337351	2.274415	2.063109	1.722556	1.696820	1.377088	1.640846	1.816702	1.853140	0.342077	4.999991	594527.000000		1
7977.187988	1142.352539	2.170952	3.675817	2140.167236	24407.443359	362.829620	217.903152	47.693104	64.579659	18.061459	33.702179	33.128605	39.462605	0.434812	0.000000	3.901850	3.057800	0.336650	0.565354	3.330448	4.387522	2.559703	2.338264	1.678456	1.810096	1.256753	1.527658	1.520203	1.596186	0.000000	0.000000	594966.000000		1
8277.772461	3221.982666	1.893416	2.429986	3025.752197	37923.613281	493.839172	311.254089	70.167389	37.069622	21.320971	89.949577	144.022934	122.760559	0.372872	0.000000	3.917913	3.508123	0.277246	0.385604	3.480833	4.578910	2.693586	2.493115	1.846135	1.569018	1.328807	1.953999	2.158432	2.089059	0.000000	0.000000	595161.000000		1
17621.947266	1877.648438	2.972724	5.168346	2354.138428	30202.587891	370.936768	241.703445	52.198444	52.235451	22.995440	76.442802	96.302078	81.685158	0.061268	0.000000	4.246054	3.273614	0.473155	0.713352	3.371832	4.480044	2.569300	2.383283	1.717658	1.717965	1.361642	1.883337	1.983636	1.912143	0.000000	0.000000	595378.000000		1
9675.606445	1422.362183	3.068320	5.125174	1769.214966	22695.173828	294.046814	181.240570	72.474030	49.910313	22.412613	53.222248	70.050209	52.790524	0.816391	99998.000000	3.985678	3.153010	0.486901	0.709709	3.247781	4.355934	2.468416	2.258255	1.860182	1.698190	1.350492	1.726093	1.845409	1.722556	0.000000	4.999991	597479.000000		1
16916.310547	8044.795898	5.452050	2.396065	7543.441895	99998.000000	1168.468750	773.851929	224.940247	76.251610	54.757950	215.917221	283.068726	153.900146	2.167067	99998.000000	4.228306	3.905515	0.736560	0.379499	3.877569	4.999991	3.067617	2.888658	2.352067	1.882249	1.738447	2.334287	2.451892	2.187239	0.335872	4.999991	597919.000000		1
21678.060547	8499.906250	4.277146	3.592556	6788.613281	84456.398438	1034.878052	696.647400	156.641586	54.020935	49.620441	196.313889	262.512512	135.644409	3.987195	0.000000	4.336020	3.929414	0.631154	0.555404	3.831781	4.926632	3.014889	2.843013	2.194907	1.732562	1.695661	2.292951	2.419150	2.132402	0.600668	0.000000	598028.000000		1
12047.738281	2558.815430	2.050686	3.484625	2278.454346	33562.816406	352.221558	232.813019	47.921299	33.902622	18.453093	66.220207	110.496529	107.579308	0.041521	0.000000	4.080905	3.408039	0.311899	0.542156	3.357640	4.525858	2.546816	2.367007	1.680529	1.530233	1.266069	1.820991	2.043349	2.031729	0.000000	0.000000	598394.000000		1
7915.538086	3444.557861	3.015897	2.830872	3031.728516	43034.972656	487.795044	310.221039	123.420479	61.939976	33.942711	115.920822	166.626740	59.195450	1.000031	0.000000	3.898480	3.537133	0.479416	0.451920	3.481690	4.633821	2.688237	2.491671	2.091387	1.791971	1.530747	2.064162	2.221745	1.772288	0.000014	0.000000	598925.000000		1
13063.041016	2232.981445	3.540132	5.119006	3797.334473	41163.992188	616.127930	387.650635	84.756561	41.402275	22.227589	92.246964	126.075577	75.018112	0.218431	0.000000	4.116045	3.348885	0.549019	0.709186	3.579479	4.614518	2.789671	2.588440	1.928173	1.617024	1.346892	1.964952	2.100631	1.875166	0.000000	0.000000	599669.000000		1
10956.160156	3535.635986	2.174036	2.578006	3685.918945	42282.480469	598.121948	377.795013	67.262512	57.591904	19.859278	88.648239	107.576225	38.562153	1.059905	99998.000000	4.039659	3.548468	0.337267	0.411284	3.566546	4.626161	2.776790	2.577256	1.827773	1.760361	1.297964	1.947670	2.031716	1.586161	0.025267	4.999991	599798.000000		1
12975.238281	3323.172607	3.281098	4.156880	5071.581543	64006.832031	777.863831	519.172058	156.447311	66.587173	33.489403	109.432640	171.030319	115.849899	1.091374	0.000000	4.113115	3.521553	0.516019	0.618767	3.705143	4.806226	2.890903	2.715311	2.194368	1.823391	1.524907	2.039147	2.233073	2.063896	0.037974	0.000000	599842.000000		1
12228.288086	2447.859375	1.523367	2.322055	2579.954590	36670.390625	444.678223	262.068451	84.337173	62.655403	18.363665	74.777580	100.492882	92.700272	1.569614	99998.000000	4.087366	3.388787	0.182805	0.365873	3.411612	4.564315	2.648046	2.418415	1.926019	1.796959	1.263959	1.873771	2.002135	1.967081	0.195793	4.999991	600803.000000		1
106.515419	8.440193	0.690757	0.000000	15.338516	6004.717773	1.356845	0.000000	22.486624	3.108409	0.000000	0.000000	6.543694	39.163483	5.700228	3620.154297	2.027412	0.926352	0.000000	0.000000	1.185783	3.778493	0.132530	0.000000	1.351924	0.492538	0.000000	0.000000	0.815823	1.592881	0.755892	3.558727	600818.000000		0
8835.836914	2673.468994	2.547168	2.800035	2540.414795	30596.238281	392.134399	259.256073	67.740486	63.654533	18.194059	67.089821	97.871704	92.586174	0.848701	99998.000000	3.946248	3.427075	0.406058	0.447163	3.404905	4.485668	2.593435	2.413729	1.830848	1.803829	1.259930	1.826657	1.990657	1.966546	0.000000	4.999991	601513.000000		1
15754.068359	2415.020752	2.590341	1.948923	4697.977539	56570.527344	752.722107	482.000702	146.570099	62.630733	31.441801	117.478111	155.562286	67.876175	1.699290	0.000000	4.197393	3.382921	0.413357	0.289795	3.671911	4.752590	2.876635	2.683048	2.166045	1.796788	1.497507	2.069957	2.191904	1.831717	0.230267	0.000000	601741.000000		1
40054.347656	11435.909180	3.953353	3.826920	11345.546875	99998.000000	1705.455566	1163.809204	267.461914	204.528976	82.012032	312.657196	457.568237	235.495880	5.817855	99998.000000	4.602650	4.058271	0.596966	0.582849	4.054825	4.999991	3.231840	3.065882	2.427262	2.310755	1.913878	2.495068	2.660456	2.371983	0.764763	4.999991	602560.000000		1
25121.955078	6785.298340	2.158617	4.095205	6054.412109	73941.835938	991.801331	618.607239	150.443283	70.540527	40.215038	162.938583	224.357407	129.072968	2.550710	0.000000	4.400054	3.831569	0.334176	0.612276	3.782072	4.868890	2.996425	2.791415	2.177373	1.848439	1.604388	2.212024	2.350940	2.110835	0.406661	0.000000	604304.000000		1
7630.267578	3658.430420	1.156402	2.380646	3683.812744	39582.406250	552.038574	378.263733	79.437111	53.835911	16.849548	68.755035	109.164352	65.819321	1.689459	99998.000000	3.882540	3.563295	0.063109	0.376695	3.566298	4.597502	2.741969	2.577795	1.900023	1.731072	1.226588	1.837304	2.038081	1.818353	0.227748	4.999991	605165.000000		1
10141.670898	3406.683350	1.190323	2.830872	3340.833252	42293.589844	534.159058	341.376038	80.575012	42.830048	27.537786	94.643028	132.289307	67.318016	2.312697	99998.000000	4.006110	3.532332	0.075665	0.451920	3.523855	4.626275	2.727671	2.533233	1.906200	1.631749	1.439929	1.976089	2.121525	1.828131	0.364119	4.999991	605265.000000		1
18006.724609	5661.204590	0.493398	1.899583	4420.098633	62946.285156	652.630127	453.642639	113.907143	82.089127	46.064888	151.895721	207.970428	108.649368	2.763785	0.000000	4.255435	3.752909	0.000000	0.278658	3.645432	4.798970	2.814667	2.656714	2.056551	1.914286	1.663370	2.181545	2.318002	2.036027	0.441504	0.000000	606055.000000		1
10600.502930	3284.783203	2.800035	2.621178	3971.121582	52249.585938	589.765015	406.415192	89.274239	61.810459	39.669216	154.742004	177.718948	116.454308	0.299655	99998.000000	4.025326	3.516507	0.447163	0.418496	3.598913	4.718083	2.770679	2.608970	1.950726	1.791062	1.598454	2.189608	2.249734	2.066156	0.000000	4.999991	607502.000000		1
21353.984375	5780.508301	3.145414	5.899192	7932.455566	99998.000000	1270.629883	809.561584	186.849899	82.298820	45.278538	211.347122	283.306152	151.972809	3.551896	0.000000	4.329479	3.761966	0.497678	0.770793	3.899408	4.999991	3.104019	2.908250	2.271493	1.915394	1.655892	2.324996	2.452256	2.181766	0.550460	0.000000	610439.000000		1
19331.486328	7553.759766	3.484625	2.716774	9372.074219	99998.000000	1495.600952	962.980713	212.654617	120.737625	63.756298	241.999481	299.113403	181.977585	1.102059	0.000000	4.286265	3.878163	0.542156	0.434053	3.971836	4.999991	3.174816	2.983618	2.327675	2.081843	1.804523	2.383814	2.475836	2.260018	0.042205	0.000000	610785.000000		1
17410.431641	5570.885254	3.867008	2.417651	5884.362305	72616.343750	939.066284	603.826904	170.388901	89.348244	34.479282	150.307587	197.834183	118.128777	2.774790	0.000000	4.240809	3.745924	0.587375	0.383394	3.769699	4.861034	2.972696	2.780912	2.231441	1.951086	1.537558	2.176981	2.296301	2.072356	0.443230	0.000000	611089.000000		1
8703.886719	3409.640625	2.016765	2.232627	3013.071777	35817.113281	426.111023	308.941284	81.219513	33.248871	25.647455	74.796082	106.133034	90.446060	1.824783	0.000000	3.939713	3.532709	0.304655	0.348816	3.479009	4.554090	2.629523	2.489876	1.909660	1.521777	1.409044	1.873879	2.025851	1.956390	0.261211	0.000000	612563.000000		1
23938.341797	9322.962891	3.725156	4.909312	13425.355469	99998.000000	2143.161377	1375.677490	307.303802	98.389771	92.438156	390.459930	541.957825	305.660187	3.129789	0.000000	4.379094	3.969554	0.571145	0.691021	4.127926	4.999991	3.331055	3.138517	2.487568	1.992950	1.965851	2.591577	2.733965	2.485239	0.495515	0.000000	612629.000000		1
17045.914062	3562.729736	4.070535	3.968772	4134.390137	49527.929688	614.493530	424.809692	112.177162	61.418823	25.903406	108.587692	167.585785	105.488533	0.882414	99998.000000	4.231620	3.551783	0.609652	0.598656	3.616411	4.694850	2.788517	2.628194	2.049904	1.788301	1.413357	2.035781	2.224237	2.023205	0.000000	4.999991	612756.000000		1
22397.986328	5594.419922	4.274062	3.934851	5832.170410	74380.507812	881.847534	597.394226	135.869522	78.552078	42.715950	146.502258	227.515167	127.130211	1.433266	99998.000000	4.350209	3.747755	0.630841	0.594928	3.765830	4.871459	2.945394	2.776261	2.133122	1.895158	1.630590	2.165844	2.357010	2.104249	0.156327	4.999991	612795.000000		1
14586.581055	5518.720703	0.733930	3.114576	6682.375488	81111.429688	1022.413574	685.792664	160.317413	108.140549	60.768154	161.162354	202.200745	81.848595	1.522138	0.000000	4.163953	3.741838	0.000000	0.493399	3.824931	4.909082	3.009627	2.836193	2.204981	2.033988	1.783676	2.207264	2.305783	1.913011	0.182454	0.000000	614119.000000		1
9303.661133	4573.073730	2.047602	3.700486	5758.690918	71753.476562	907.908203	592.472534	148.497437	29.983192	47.165783	189.153458	268.963684	140.430374	1.896372	99998.000000	3.968654	3.660208	0.311246	0.568259	3.760324	4.855843	2.958042	2.772668	2.171719	1.476878	1.673627	2.276814	2.429694	2.147461	0.277923	4.999991	615006.000000		1
13542.269531	3364.371338	2.559503	4.249392	2786.691406	35432.027344	410.402466	283.623779	81.805420	43.989532	22.986189	65.378342	86.107239	83.658745	0.046096	0.000000	4.131691	3.526904	0.408156	0.628327	3.445089	4.549396	2.613210	2.452743	1.912782	1.643349	1.361467	1.815434	1.935040	1.922511	0.000000	0.000000	615041.000000		1
15583.732422	9112.176758	3.003561	5.143676	6367.513672	87548.109375	949.032959	654.835022	177.558594	102.410965	42.774540	210.184555	295.394409	131.848328	0.563098	99998.000000	4.192671	3.959622	0.477637	0.711274	3.803970	4.942247	2.977281	2.816132	2.249342	2.010346	1.631185	2.322601	2.470402	2.120075	0.000000	4.999991	615211.000000		1
16342.070312	6704.957520	1.739229	2.985059	6069.426758	73270.468750	992.606140	623.242126	167.968170	58.837734	37.464340	166.475632	195.364105	144.806198	2.400525	99998.000000	4.213307	3.826396	0.240357	0.474953	3.783148	4.864929	2.996777	2.794657	2.225227	1.769656	1.573618	2.221351	2.290845	2.160787	0.380306	4.999991	618339.000000		1
17200.150391	3640.680420	3.287266	5.279361	4252.154785	56138.488281	653.977722	434.767090	114.841515	82.311157	35.903969	134.182724	197.285263	107.406624	1.375387	99998.000000	4.235532	3.561182	0.516835	0.722581	3.628609	4.749261	2.815563	2.638257	2.060099	1.915459	1.555142	2.127697	2.295095	2.031031	0.138425	4.999991	620634.000000		1
7237.479492	3329.198242	2.010598	5.297863	2369.698975	35517.535156	376.074280	242.264679	58.772976	62.507385	32.524193	85.327049	130.713516	105.032143	0.740441	0.000000	3.859587	3.522340	0.303325	0.724101	3.374693	4.550443	2.575274	2.384290	1.769178	1.795931	1.512207	1.931087	2.116321	2.021322	0.000000	0.000000	620709.000000		1
5700.494629	1614.479126	1.270500	3.885511	1128.518921	16771.187500	180.710175	114.826096	41.007557	31.025496	12.871526	33.332130	37.303989	36.246265	0.520356	0.000000	3.755913	3.208032	0.103975	0.589448	3.052509	4.224564	2.256983	2.060041	1.612864	1.491719	1.109630	1.522863	1.571755	1.559263	0.000000	0.000000	620738.000000		1
12851.878906	2156.643555	1.955090	2.855542	3853.100830	46021.105469	609.118591	393.929108	86.893593	43.397457	28.166870	97.791527	165.587524	77.556030	0.173360	0.000000	4.108967	3.333778	0.291167	0.455689	3.585810	4.662957	2.784702	2.595418	1.938988	1.637464	1.449739	1.990301	2.219028	1.889616	0.000000	0.000000	621065.000000		1
16150.467773	3745.854492	2.442321	5.445883	3610.777344	41788.281250	505.005402	369.330139	104.242706	42.571014	42.737534	103.280579	148.266159	93.690147	0.685679	0.000000	4.208185	3.573551	0.387803	0.736068	3.557601	4.621055	2.703296	2.567415	2.018046	1.629114	1.630809	2.014019	2.171042	1.971694	0.000000	0.000000	621859.000000		1
12812.028320	6271.420898	2.639680	3.108409	5507.893555	67215.625000	866.487427	563.920227	126.605980	58.190151	34.772240	155.667130	166.013077	138.395111	1.436780	0.000000	4.107618	3.797366	0.421551	0.492538	3.740986	4.827470	2.937762	2.751218	2.102454	1.764850	1.541233	2.192197	2.220142	2.141121	0.157390	0.000000	622129.000000		1
8809.498047	2850.922607	2.997394	2.633513	1574.288696	17730.402344	233.546951	162.118317	39.589039	31.959867	15.927510	41.948097	55.069408	82.110710	0.253413	99998.000000	3.944951	3.454985	0.476744	0.420535	3.197084	4.248719	2.368374	2.209832	1.597575	1.504605	1.202148	1.622712	1.740910	1.914400	0.000000	4.999991	622860.000000		1
9118.828125	2206.051270	0.493398	2.275799	2432.792236	32348.517578	393.173615	251.087265	49.127041	58.054466	25.900322	71.496483	86.828835	49.802380	1.805032	99998.000000	3.959939	3.343616	0.000000	0.357134	3.386105	4.509854	2.594584	2.399825	1.691321	1.763836	1.413305	1.854285	1.938664	1.697250	0.256485	4.999991	623607.000000		1
9912.884766	2407.110840	2.343642	3.675817	1497.127441	18853.824219	223.074585	155.013382	36.829090	14.105021	20.238577	71.191193	104.563416	121.909447	0.724356	0.000000	3.996200	3.381496	0.369891	0.565354	3.175259	4.275400	2.348450	2.190369	1.566191	1.149374	1.306180	1.852426	2.019380	2.086037	0.000000	0.000000	623629.000000		1
9700.936523	2762.474854	3.348940	3.416783	2451.692627	32186.949219	392.587708	250.939240	55.991444	34.022888	14.808113	65.766899	68.190712	102.602158	0.579910	99998.000000	3.986814	3.441298	0.524907	0.533617	3.389466	4.507680	2.593937	2.399569	1.748122	1.531771	1.170500	1.818007	1.833725	2.011157	0.000000	4.999991	624033.000000		1
12513.035156	2787.268066	2.559503	3.527797	3914.633545	43207.585938	587.489258	401.188232	79.788658	34.824661	30.414915	125.653099	133.818848	97.819275	0.911701	99998.000000	4.097363	3.445179	0.408156	0.547504	3.592691	4.635560	2.769000	2.603348	1.901941	1.541887	1.483087	2.099173	2.126517	1.990424	0.000000	4.999991	624367.000000		1
9543.366211	2125.695068	1.853327	3.641896	2582.461670	29364.115234	385.754120	263.317383	65.393761	68.347984	15.316931	52.636337	92.900711	48.855675	1.195088	99998.000000	3.979702	3.327501	0.267952	0.561327	3.412034	4.467817	2.586311	2.420480	1.815536	1.834726	1.185172	1.721286	1.968019	1.688915	0.077400	4.999991	624936.000000		1
12867.119141	9903.793945	3.074487	3.484625	7513.517090	91992.257812	1159.177368	769.630249	191.271973	100.964691	64.218857	213.715424	277.977448	128.221863	1.157615	0.000000	4.109481	3.995802	0.487773	0.542156	3.875843	4.963751	3.064150	2.886282	2.281651	2.004169	1.807663	2.329836	2.444010	2.107962	0.063564	0.000000	625464.000000		1
7926.688965	4106.907715	2.960389	3.984190	1790.326172	29874.302734	258.448151	183.470123	52.873783	76.060417	36.446709	65.560287	91.645630	93.498962	0.120431	0.000000	3.899092	3.613515	0.471349	0.600340	3.252932	4.475298	2.412374	2.263565	1.723240	1.881159	1.561658	1.816641	1.962112	1.970807	0.000000	0.000000	627548.000000		1
9072.772461	3243.266602	4.551599	4.826051	2360.787109	25232.142578	354.111877	241.068192	44.960911	27.448359	15.702397	58.868572	86.070229	109.839691	0.014075	0.000000	3.957740	3.510983	0.658164	0.683592	3.373057	4.401954	2.549140	2.382140	1.652835	1.438516	1.195966	1.769884	1.934853	2.040759	0.000000	0.000000	627755.000000		1
4677.248535	760.209473	3.398280	2.793867	892.884216	8980.630859	121.773758	89.002869	31.707003	60.435112	7.999218	13.152145	24.074749	29.980108	0.977914	0.000000	3.669991	2.880933	0.531259	0.446206	2.950795	3.953307	2.085554	1.949404	1.501155	1.781289	0.903048	1.118997	1.381562	1.476833	0.000000	0.000000	628636.000000		1
941.046082	10312.830078	1.911918	3.484625	165.411743	4039.321533	3.962604	14.888290	35.617184	30.103458	5.097420	6.189064	8.612883	70.796471	0.507066	0.000000	2.973611	4.013378	0.281469	0.542156	2.218566	3.606308	0.597981	1.172845	1.551660	1.478616	0.707350	0.791625	0.935149	1.850012	0.000000	0.000000	629475.000000		0
8631.643555	3131.940674	3.635728	3.120744	1357.350830	24080.376953	192.709000	138.111404	53.669388	68.064285	28.046604	58.045216	70.013206	50.530144	1.170328	99998.000000	3.936094	3.495814	0.560591	0.494258	3.132692	4.381663	2.284902	2.140229	1.729727	1.832919	1.447880	1.763766	1.845180	1.703551	0.068308	4.999991	629711.000000		1
8010.659180	2447.477051	3.133079	2.997394	2278.666992	28330.708984	393.404877	232.310379	56.632862	57.662830	17.247351	61.761120	104.951965	91.818321	1.788443	0.000000	3.903668	3.388719	0.495971	0.476744	3.357681	4.452258	2.594840	2.366069	1.753069	1.760896	1.236722	1.790715	2.020991	1.962929	0.252475	0.000000	629787.000000		1
6377.455566	3114.829102	3.675817	3.700486	2112.857422	30847.394531	346.263763	217.397415	74.028229	73.889465	32.419346	90.615662	104.168694	84.648628	0.177160	0.000000	3.804647	3.493434	0.565354	0.568259	3.324870	4.489219	2.539407	2.337254	1.869397	1.868582	1.510804	1.957203	2.017737	1.927620	0.000000	0.000000	630507.000000		1
11733.422852	1673.841064	3.290349	5.069666	2485.175781	31904.527344	384.366455	252.468781	83.183853	58.387508	22.341688	71.391632	115.627869	70.327744	1.399659	0.000000	4.069425	3.223714	0.517242	0.704979	3.395357	4.503852	2.584745	2.402208	1.920039	1.766320	1.349116	1.853647	2.063062	1.847127	0.146022	0.000000	630655.000000		1
12579.147461	4974.150879	3.188586	3.123827	6107.366211	79149.640625	1013.754456	626.853149	150.881165	56.999828	35.746700	164.930679	200.174728	116.491318	1.176594	99998.000000	4.099651	3.696719	0.503598	0.494687	3.785854	4.898449	3.005933	2.797166	2.178635	1.755874	1.553236	2.217301	2.301409	2.066293	0.070626	4.999991	631835.000000		1
10322.713867	3482.904053	5.094337	5.834434	2854.953125	35237.406250	460.004395	292.893494	53.163654	61.406490	24.676077	72.011467	114.412872	79.227417	0.314448	0.000000	4.013794	3.541941	0.707088	0.765999	3.455599	4.547004	2.662762	2.466710	1.725615	1.788214	1.392276	1.857402	2.058475	1.898875	0.000000	0.000000	632389.000000		1
5808.000000	2418.378906	3.089906	2.349809	2311.043213	36190.851562	365.293518	235.736404	81.080742	37.004864	21.860624	83.723511	102.768677	90.137680	0.412461	99998.000000	3.764027	3.383524	0.489945	0.371033	3.363808	4.558599	2.562642	2.372427	1.908918	1.568259	1.339663	1.922847	2.011861	1.954906	0.000000	4.999991	632550.000000		1
20178.287109	8392.358398	3.860841	4.859972	4256.916504	59819.906250	639.505737	435.214203	139.792038	69.541389	30.362492	133.069489	175.911880	89.178642	0.162466	0.000000	4.304884	3.923884	0.586682	0.686634	3.629095	4.776846	2.805845	2.638703	2.145483	1.842243	1.482337	2.124079	2.245295	1.950261	0.000000	0.000000	633897.000000		1
12797.836914	1698.843994	3.799166	2.507080	1567.304077	27263.771484	252.912827	159.941193	56.413918	46.764896	13.275496	57.323620	73.371399	37.060371	0.470091	99998.000000	4.107137	3.230154	0.579688	0.399168	3.195153	4.435586	2.402971	2.203960	1.751386	1.669920	1.123051	1.758334	1.865527	1.568910	0.000000	4.999991	634778.000000		1
11257.644531	2461.480469	3.731324	3.311935	2413.972168	31096.140625	345.576111	246.122437	49.518677	24.145674	22.045649	52.244701	74.953354	51.532360	0.628767	0.000000	4.051447	3.391196	0.571863	0.520082	3.382732	4.492706	2.538544	2.391151	1.694769	1.382839	1.343323	1.718042	1.874791	1.712080	0.000000	0.000000	635133.000000		1
9906.220703	3566.470215	4.952485	2.892547	4128.617188	48051.605469	669.010925	422.592468	98.007385	61.132038	31.111841	92.058853	133.026321	57.027580	1.260480	99998.000000	3.995908	3.552239	0.694823	0.461280	3.615805	4.681708	2.825433	2.625922	1.991259	1.786269	1.492926	1.964066	2.123938	1.756085	0.100536	4.999991	635237.000000		1
9601.991211	4193.536133	1.588125	2.436154	3962.841797	45974.246094	618.712097	406.381256	99.123695	79.915092	36.061241	90.026672	138.373520	55.445621	2.356569	0.000000	3.982361	3.622580	0.200885	0.386705	3.598007	4.662515	2.791489	2.608934	1.996177	1.902629	1.557041	1.954371	2.141053	1.743867	0.372280	0.000000	635767.000000		1
15165.555664	7704.946289	2.559503	2.692104	9315.780273	99998.000000	1498.666138	955.585876	254.112411	156.956131	68.533012	265.429718	348.348389	219.562195	2.187929	0.000000	4.180858	3.886770	0.408156	0.430092	3.969219	4.999991	3.175705	2.980270	2.405026	2.195778	1.835900	2.423949	2.542014	2.341558	0.340033	0.000000	636763.000000		1
10129.421875	1401.614746	2.238794	3.154665	1739.271851	25572.923828	286.164795	177.364319	69.057243	35.049774	14.052597	56.598942	68.767372	72.369179	0.113678	0.000000	4.005585	3.146629	0.350014	0.498953	3.240367	4.407780	2.456616	2.248866	1.839209	1.544685	1.147757	1.752808	1.837382	1.859554	0.000000	0.000000	638818.000000		1
13743.101562	5589.850098	3.762161	4.514594	4612.132324	64409.421875	713.928711	464.725586	108.701790	75.653366	36.307941	116.599243	164.526718	102.990707	0.566720	0.000000	4.138085	3.747400	0.575437	0.654619	3.663902	4.808949	2.853655	2.667197	2.036237	1.878828	1.560002	2.066696	2.216236	2.012798	0.000000	0.000000	639530.000000		1
16550.500000	2893.132812	1.992095	3.120744	3732.390869	50152.839844	581.417358	382.584045	119.636726	48.316017	34.220249	101.279228	123.611671	80.750786	3.155982	0.000000	4.218811	3.461368	0.299310	0.494258	3.571987	4.700295	2.764488	2.582727	2.077864	1.684091	1.534283	2.005520	2.092059	1.907147	0.499135	0.000000	639810.000000		1
126.383949	9.282054	1.363013	2.374479	148.864410	4557.954102	3.641896	12.649496	18.002867	0.000000	4.674948	0.000000	2.146282	7.727849	1.881902	99998.000000	2.101692	0.967644	0.134500	0.375568	2.172791	3.658770	0.561327	1.102073	1.255342	0.000000	0.669777	0.000000	0.331687	0.888059	0.274597	4.999991	639824.000000		0
7309.096191	3156.237549	2.214124	4.582436	2569.112061	37299.371094	412.792358	262.586517	77.096550	46.268417	29.304770	83.896194	115.868401	85.407227	0.043874	0.000000	3.863864	3.499170	0.345202	0.661096	3.409783	4.571702	2.615732	2.419272	1.887035	1.665285	1.466938	1.923742	2.063965	1.931495	0.000000	0.000000	640295.000000		1
17017.902344	3974.242432	2.306637	2.007514	96.487099	7395.631836	6.620787	8.569710	27.069059	57.780014	5.957783	2.241878	34.140072	26.076096	0.696724	0.000000	4.230906	3.599254	0.362979	0.302659	1.984469	3.868975	0.820910	0.932966	1.432473	1.761778	0.775085	0.350612	1.533264	1.416243	0.000000	0.000000	640573.000000		1
5267.824707	3049.469238	2.177119	4.193885	1668.052856	26316.787109	257.726562	168.341293	53.129734	40.363056	22.452702	63.321491	86.859673	85.937630	0.572461	99998.000000	3.721631	3.484224	0.337882	0.622617	3.222210	4.420233	2.411159	2.226191	1.725338	1.605984	1.351269	1.801551	1.938818	1.934183	0.000000	4.999991	640637.000000		1
17588.826172	3080.605713	3.129995	2.892547	3808.213867	51674.433594	617.287415	390.564758	114.311111	69.384125	26.646587	95.139511	111.619011	111.026932	1.594078	99998.000000	4.245237	3.488636	0.495544	0.461280	3.580721	4.713276	2.790488	2.591693	2.058089	1.841260	1.425642	1.978361	2.047738	2.045428	0.202510	4.999991	640920.000000		1
116.087349	11.314238	0.037005	1.400017	121.098419	4534.517578	1.782401	10.293520	13.272411	29.822838	6.164394	0.000000	0.000000	10.567973	3.008637	0.000000	2.064785	1.053625	0.000000	0.146133	2.083138	3.656531	0.251005	1.012564	1.122950	1.474549	0.789890	0.000000	0.000000	1.023992	0.478370	0.000000	640934.000000		0
7344.624023	4074.140137	2.738360	3.040566	3237.614258	43734.148438	472.940674	328.979431	68.773544	35.829960	24.682245	77.759560	140.430374	64.440887	0.471286	99998.000000	3.865970	3.610036	0.437491	0.482955	3.510225	4.640821	2.674807	2.517169	1.837421	1.554246	1.392385	1.890754	2.147461	1.809162	0.000000	4.999991	641589.000000		1
6860.196289	2835.053711	3.059069	5.643242	2463.222656	31096.152344	410.982208	251.904449	72.908836	95.358452	18.712128	76.393463	82.934067	98.426773	0.842210	4030.542236	3.836337	3.452561	0.485589	0.751529	3.391504	4.492707	2.613823	2.401236	1.862780	1.979359	1.272123	1.883056	1.918733	1.993113	0.000000	3.605363	641705.000000		1
10942.193359	3039.912598	3.096074	3.083739	3760.132080	41934.507812	523.628113	385.084961	82.625694	35.743614	35.863880	103.274414	152.241104	135.851028	0.487449	99998.000000	4.039104	3.482861	0.490811	0.489078	3.575203	4.622571	2.719023	2.585557	1.917115	1.553198	1.554657	2.013993	2.182532	2.133063	0.000000	4.999991	642004.000000		1
17006.406250	3158.858643	2.244962	4.156880	4187.655762	54949.511719	678.579773	427.023804	108.270065	68.730370	37.032619	145.577133	193.563202	119.093994	0.521545	0.000000	4.230613	3.499530	0.351209	0.618767	3.621971	4.739964	2.831601	2.630452	2.034508	1.837149	1.568584	2.163093	2.286823	2.075890	0.000000	0.000000	642516.000000		1
6396.895508	3003.934570	3.509295	2.371395	1865.109985	27379.066406	290.932251	190.821747	78.527405	38.050251	15.394024	62.698578	92.410400	95.117920	1.182484	0.000000	3.805969	3.477690	0.545220	0.375004	3.270705	4.437418	2.463792	2.280628	1.895021	1.580358	1.187352	1.797258	1.965721	1.978262	0.072795	0.000000	642668.000000		1
9889.922852	5254.693848	5.001824	4.665697	3950.133545	53392.378906	626.273438	405.678162	94.643028	82.437592	35.490749	144.479324	144.053772	121.332787	0.092467	0.000000	3.995193	3.720547	0.699128	0.668917	3.596612	4.727479	2.796764	2.608182	1.976089	1.916125	1.550115	2.159806	2.158525	2.083978	0.000000	0.000000	643060.000000		1
6850.269531	1749.238525	4.298732	2.362144	1947.208374	24832.888672	297.044220	202.151413	60.231586	61.958481	16.861883	54.668522	70.420258	57.699837	0.525043	0.000000	3.835708	3.242849	0.633340	0.373306	3.289412	4.395027	2.472821	2.305677	1.779824	1.792101	1.226906	1.737737	1.847698	1.761175	0.000000	0.000000	644322.000000		1
7917.931152	2591.530762	3.219423	3.481541	2319.014648	30174.822266	323.906677	236.732452	58.217903	33.119354	21.213039	62.448795	75.730453	56.105541	0.280749	99998.000000	3.898612	3.413556	0.507778	0.541772	3.365304	4.479645	2.510420	2.374258	1.765057	1.520082	1.326603	1.795524	1.879271	1.749006	0.000000	4.999991	644962.000000		1
12915.631836	3471.697754	3.228674	2.911049	1900.101196	26409.042969	282.929932	195.394943	77.167480	54.295387	27.963343	82.243309	87.386986	76.729591	0.681589	0.000000	4.111115	3.540542	0.509024	0.464050	3.278777	4.421752	2.451679	2.290913	1.887434	1.734763	1.446589	1.915101	1.941447	1.884963	0.000000	0.000000	645000.000000		1
15799.541992	3861.001221	2.192538	5.461301	3225.590820	40870.531250	486.398102	329.485138	70.534355	45.522152	32.357670	115.606285	165.652283	133.464218	1.401115	99998.000000	4.198645	3.586700	0.340947	0.737296	3.508609	4.611410	2.686992	2.517836	1.848401	1.658223	1.509977	2.062981	2.219198	2.125365	0.146474	4.999991	645202.000000		1
11228.950195	3623.337402	2.707523	4.748958	1522.333862	21478.560547	219.901413	154.714264	33.085434	52.768936	19.745180	78.410225	108.208389	57.033749	0.933572	99998.000000	4.050339	3.559109	0.432572	0.676598	3.182510	4.332005	2.342228	2.189530	1.519637	1.722378	1.295461	1.894373	2.034261	1.756132	0.000000	4.999991	645253.000000		1
20831.669922	4813.812012	2.824705	2.269632	4491.671875	61042.835938	719.488647	463.899170	113.213303	72.745399	23.192799	148.454269	184.000519	90.979546	0.093161	0.000000	4.318724	3.682489	0.450973	0.355955	3.652408	4.785635	2.857024	2.666424	2.053897	1.861806	1.365353	2.171593	2.264819	1.958944	0.000000	0.000000	645323.000000		1
133.602982	14.934546	1.615879	2.664350	113.031357	6058.023438	0.000000	11.301903	15.498871	0.980629	1.255082	4.456003	0.000000	0.000000	2.260262	0.000000	2.125816	1.174192	0.208409	0.425591	2.053199	3.782331	0.000000	1.053152	1.190300	0.000000	0.098672	0.648945	0.000000	0.000000	0.354159	0.000000	645336.000000		0
9825.041016	4225.804688	3.367443	3.626477	1798.818848	29469.619141	308.339966	183.180252	74.891678	18.089212	28.620180	68.585434	89.693626	89.033707	1.123434	0.000000	3.992334	3.625909	0.527300	0.559485	3.254987	4.469375	2.489030	2.262879	1.874434	1.257420	1.456672	1.836232	1.952762	1.949554	0.050548	0.000000	645563.000000		1
8558.460938	3124.992920	2.251129	1.307505	2109.863281	31430.853516	360.550720	213.844940	55.575138	90.594078	24.941278	69.865189	96.187981	40.384644	0.001518	0.000000	3.932396	3.494849	0.352400	0.116443	3.324254	4.497356	2.556966	2.330099	1.744881	1.957100	1.396919	1.844261	1.983121	1.606216	0.000000	0.000000	645716.000000		1
20286.544922	4527.147461	2.047602	3.324270	6140.057129	73802.773438	960.513672	631.247498	146.662613	49.290482	41.069233	166.648331	183.451614	161.739014	1.075885	99998.000000	4.307208	3.655825	0.311246	0.521696	3.788172	4.868073	2.982504	2.800200	2.166319	1.692763	1.613517	2.221801	2.263521	2.208815	0.031766	4.999991	646875.000000		1
6015.011230	3176.078125	2.140115	1.998263	2469.612061	35621.605469	379.025421	257.683380	57.073837	30.328571	38.383297	66.676598	103.576614	27.028971	0.381051	0.000000	3.779237	3.501891	0.330437	0.300653	3.392629	4.551713	2.578668	2.411086	1.756437	1.481852	1.584142	1.823973	2.015262	1.431829	0.000000	0.000000	647731.000000		1
9336.830078	4364.800781	3.271847	3.237926	4050.617188	56229.199219	623.544312	411.919647	99.222382	55.880428	23.408661	113.207130	147.945450	101.643112	0.377261	99998.000000	3.970199	3.639964	0.514793	0.510267	3.607521	4.749962	2.794867	2.614813	1.996610	1.747260	1.369377	2.053874	2.170102	2.007078	0.000000	4.999991	647807.000000		1
9007.597656	1954.781982	1.668303	4.132210	1446.964233	19936.404297	222.978989	148.614624	58.190151	60.484451	11.961823	54.535919	70.192062	96.120140	1.380967	0.000000	3.954609	3.291098	0.222275	0.616182	3.160458	4.299647	2.348264	2.172061	1.764850	1.781644	1.077797	1.736683	1.846288	1.982814	0.140183	0.000000	648972.000000		1
10593.068359	2457.616455	3.234842	4.181550	1887.266602	27291.605469	272.923218	193.856155	64.382301	57.582653	23.451834	60.839081	93.656227	57.002911	0.007111	0.000000	4.025022	3.390514	0.509853	0.621337	3.275833	4.436029	2.436040	2.287480	1.808766	1.760292	1.370177	1.784183	1.971537	1.755897	0.000000	0.000000	649022.000000		1
10882.832031	3150.190186	1.887248	3.848506	1749.842896	25928.769531	242.196838	179.652451	78.212868	62.729412	14.105021	63.891983	77.272324	54.372482	0.854799	0.000000	4.036742	3.498337	0.275829	0.585292	3.242999	4.413782	2.384168	2.254433	1.893278	1.797471	1.149374	1.805446	1.888024	1.735379	0.000000	0.000000	649131.000000		1
7681.596191	2014.773071	2.528666	3.990358	2522.791260	31973.150391	392.535278	256.015076	55.760162	47.119530	18.847811	68.169128	80.186462	81.148582	1.047290	0.000000	3.885452	3.304226	0.402891	0.601012	3.401881	4.504786	2.593879	2.408266	1.746324	1.673201	1.275261	1.833588	1.904101	1.909281	0.020067	0.000000	650050.000000		1
8275.185547	2058.417236	0.943624	1.794736	1217.022217	18506.185547	182.375397	123.454399	46.693974	38.935284	9.053857	28.074358	53.909920	53.345596	1.853254	99998.000000	3.917778	3.313533	0.000000	0.254001	3.085299	4.267317	2.260966	2.091506	1.669261	1.590343	0.956834	1.448310	1.731669	1.727099	0.267935	4.999991	653204.000000		1
6266.348145	2508.516602	3.114576	3.570970	1835.194580	28070.927734	276.796387	184.648102	30.183636	66.136948	16.581263	60.687977	94.593689	91.321838	0.921021	0.000000	3.797014	3.399417	0.493399	0.552786	3.263682	4.448257	2.442160	2.266345	1.479771	1.820444	1.219618	1.783103	1.975862	1.960575	0.000000	0.000000	653259.000000		1
26318.488281	12674.841797	4.224722	7.641505	10747.243164	99998.000000	1697.684570	1101.708862	299.659241	121.853935	80.408485	299.646881	451.653625	213.579742	2.552605	99998.000000	4.420261	4.102942	0.625798	0.883179	4.031297	4.999991	3.229857	3.042067	2.476628	2.085840	1.905302	2.476610	2.654805	2.329560	0.406984	4.999991	654081.000000		1
7400.448730	3533.921387	2.750695	2.781532	2434.093750	31216.031250	372.555725	249.314117	58.492355	50.107670	23.007774	63.327660	95.250519	75.668785	1.328528	99998.000000	3.869258	3.548257	0.439442	0.444284	3.386337	4.494378	2.571191	2.396747	1.767099	1.699904	1.361875	1.801593	1.978867	1.878917	0.123371	4.999991	654387.000000		1
13106.408203	4174.740723	4.681116	3.669649	4289.665527	50808.703125	657.841675	440.567596	91.414352	58.560200	27.217079	109.235275	155.482101	92.271629	2.156071	0.000000	4.117484	3.620630	0.670349	0.564625	3.632423	4.705938	2.818121	2.644012	1.961014	1.767603	1.434842	2.038363	2.191680	1.965068	0.333663	0.000000	655453.000000		1
12842.248047	2239.155029	3.077571	4.523845	3274.492676	39259.011719	544.424805	332.778595	69.004822	46.718643	36.952442	84.944664	112.229591	105.106148	0.182511	0.000000	4.108641	3.350084	0.488208	0.655508	3.515144	4.593939	2.735938	2.522155	1.838879	1.669490	1.567643	1.929136	2.050107	2.021628	0.000000	0.000000	657331.000000		1
133.877441	233.540787	0.444058	2.343642	110.515030	3221.840820	2.035268	12.248610	39.585953	14.872872	12.214689	3.574053	0.000000	12.479891	1.555449	0.000000	2.126707	2.368363	0.000000	0.369891	2.043421	3.508104	0.308622	1.088087	1.597541	1.172395	1.086882	0.553161	0.000000	1.096211	0.191856	0.000000	658051.000000		0
7971.597168	2380.331787	3.552467	4.699618	2043.649170	31370.455078	248.533920	208.140030	71.894287	90.486145	25.416174	65.495529	84.994011	94.809547	1.018056	0.000000	3.901545	3.376637	0.550530	0.672063	3.310406	4.496521	2.395386	2.318356	1.856694	1.956582	1.405110	1.816212	1.929388	1.976852	0.007772	0.000000	659691.000000		1
10118.619141	1641.230469	2.584173	2.460824	2092.770020	23082.382812	334.190948	214.585037	60.549210	29.122829	9.584260	59.833782	80.257385	60.580048	0.162119	0.000000	4.005121	3.215170	0.412322	0.391080	3.320721	4.363281	2.523995	2.331599	1.782108	1.464234	0.981559	1.776946	1.904485	1.782330	0.000000	0.000000	659766.000000		1
19890.324219	5234.677246	3.290349	4.582436	5974.219727	81349.796875	938.751770	610.965759	156.142029	87.309898	64.854111	221.557373	317.717590	166.836441	0.481158	99998.000000	4.298642	3.718890	0.517242	0.661096	3.776281	4.910357	2.972551	2.786017	2.193520	1.941064	1.811937	2.345486	2.502041	2.222291	0.000000	4.999991	660047.000000		1
12382.798828	3256.644043	1.079309	2.886379	4385.640625	58172.585938	682.810669	452.612671	110.243660	80.198792	40.597420	128.995880	153.890900	90.322708	2.019851	0.000000	4.092819	3.512770	0.033146	0.460353	3.642033	4.764719	2.834300	2.655727	2.042354	1.904168	1.608498	2.110576	2.187213	1.955797	0.305319	0.000000	661267.000000		1
7112.643555	1717.099731	2.880212	2.975808	1818.872437	24701.185547	311.682739	183.840164	71.931290	41.214169	19.001999	50.289612	68.659447	96.496353	1.472197	99998.000000	3.852031	3.234796	0.459424	0.473605	3.259802	4.392718	2.493713	2.264440	1.856918	1.615047	1.278799	1.701478	1.836700	1.984511	0.167966	4.999991	661520.000000		1
11266.519531	1662.742676	3.737491	3.811501	2611.134277	33088.007812	416.653198	264.695801	84.673302	32.690716	16.393156	66.328140	81.216431	39.844990	1.199908	99998.000000	4.051790	3.220825	0.572580	0.581096	3.416829	4.519670	2.619775	2.422747	1.927747	1.514424	1.214663	1.821698	1.909644	1.600374	0.079148	4.999991	661788.000000		1
9497.461914	2660.504883	3.293433	3.080655	2216.609863	31715.691406	369.394897	226.815155	54.276886	45.626999	21.959303	66.136948	81.136253	124.034142	1.615909	99998.000000	3.977607	3.424964	0.517649	0.488643	3.345689	4.501274	2.567491	2.355672	1.734615	1.659222	1.341619	1.820444	1.909215	2.093541	0.208417	4.999991	662348.000000		1
14993.313477	5811.968750	3.120744	4.875391	4886.714355	64489.808594	748.041016	499.340576	121.684334	52.448227	46.487362	145.290344	201.929382	123.651756	0.669489	0.000000	4.175898	3.764323	0.494258	0.688009	3.689017	4.809491	2.873925	2.698397	2.085235	1.719731	1.667335	2.162237	2.305200	2.092200	0.000000	0.000000	662973.000000		1
10053.342773	2201.835693	2.217208	1.742312	2607.652588	34656.453125	409.061035	268.208191	69.939194	20.920084	14.453484	59.297211	90.150017	124.731064	1.236810	0.000000	4.002310	3.342785	0.345806	0.241126	3.416250	4.539784	2.611788	2.428472	1.844721	1.320563	1.159973	1.773034	1.954966	2.095975	0.092303	0.000000	663091.000000		1
7463.178223	2821.812256	2.784616	4.517677	2597.510254	35871.601562	439.278595	263.696655	101.939156	49.265812	23.880472	89.897156	123.503738	85.330132	0.799420	0.000000	3.872924	3.450528	0.444765	0.654915	3.414557	4.554751	2.642740	2.421105	2.008341	1.692546	1.378043	1.953746	2.091680	1.931102	0.000000	0.000000	663372.000000		1
6431.458008	2580.830322	1.159486	2.611927	1398.598877	24785.660156	199.545654	140.458130	41.229588	47.181202	16.593597	61.656273	79.711563	80.522583	2.158562	0.000000	3.808310	3.411759	0.064265	0.416961	3.145693	4.394200	2.300042	2.147547	1.615209	1.673769	1.219941	1.789977	1.901521	1.905918	0.334165	0.000000	663657.000000		1
13862.405273	6127.207031	2.615010	2.334390	6210.421875	75370.593750	1007.701050	633.893311	129.035965	81.025238	38.195187	171.844421	233.253998	143.122482	1.991828	99998.000000	4.141839	3.787262	0.417473	0.368173	3.793121	4.877202	3.003332	2.802016	2.110711	1.908620	1.582009	2.235136	2.367829	2.155708	0.299252	4.999991	663940.000000		1
10503.972656	1805.054199	2.257297	2.195622	2314.250244	28851.416016	350.084534	238.656708	52.161442	45.694839	13.364923	62.371700	73.682854	76.362625	2.086445	0.000000	4.021354	3.256490	0.353589	0.341558	3.364410	4.460167	2.544173	2.377774	1.717350	1.659867	1.125966	1.794988	1.867366	1.882881	0.319407	0.000000	664160.000000		1
22574.669922	9523.004883	4.890810	4.634860	5631.554688	79028.937500	847.062927	577.269714	185.234024	101.673950	39.844990	190.127914	233.590134	204.877441	1.933044	99998.000000	4.353621	3.978774	0.689381	0.666037	3.750628	4.897786	2.927916	2.761379	2.267721	2.007210	1.600374	2.279046	2.368454	2.311494	0.286242	4.999991	664565.000000		1
8782.879883	3991.807373	5.596986	4.508426	3057.385010	33274.207031	456.729462	314.550598	65.140900	50.890942	28.950140	66.692017	92.546082	68.548431	0.967053	0.000000	3.943637	3.601170	0.747954	0.654025	3.485350	4.522108	2.659659	2.497690	1.813854	1.706640	1.461651	1.824074	1.966358	1.835997	0.000000	0.000000	665011.000000		1
7535.322266	4042.257324	1.911918	4.369658	3058.760498	37042.371094	473.076355	313.480560	82.206306	63.349247	11.745961	86.168915	137.460739	71.604416	0.790972	0.000000	3.877102	3.606624	0.281469	0.640447	3.485545	4.568699	2.674931	2.496211	1.914905	1.801741	1.069889	1.935351	2.138179	1.854940	0.000000	0.000000	665632.000000		1
9353.195312	1910.311401	2.257297	2.843207	1803.666504	23491.156250	280.669556	182.619003	57.388378	43.853848	11.409833	45.478977	36.739662	37.896065	0.499026	99998.000000	3.970960	3.281104	0.353589	0.453808	3.256156	4.370904	2.448195	2.261546	1.758824	1.642008	1.057279	1.657811	1.565135	1.578594	0.000000	4.999991	665674.000000		1
6994.388184	1073.495728	2.035268	1.406185	1624.007812	22953.830078	274.070374	165.732452	44.800556	19.883947	13.614707	42.422993	47.526581	72.424690	1.427774	99998.000000	3.844750	3.030800	0.308622	0.148042	3.210588	4.360855	2.437862	2.219408	1.651283	1.298503	1.134008	1.627601	1.676937	1.859887	0.154659	4.999991	666370.000000		1
8019.330566	3090.960938	2.596508	3.287266	3292.236572	38756.140625	467.349854	337.101990	90.267204	33.103935	27.442192	68.338737	97.168610	56.740791	0.448933	99998.000000	3.904138	3.490093	0.414390	0.516835	3.517491	4.588341	2.669642	2.527761	1.955530	1.519880	1.438419	1.834667	1.987526	1.753895	0.000000	4.999991	667431.000000		1
11008.620117	2798.511475	2.701355	2.849375	4562.992676	56937.398438	708.747986	466.788605	76.803596	46.428772	33.868702	122.128387	175.606583	107.193840	2.027547	99998.000000	4.041733	3.446927	0.431582	0.454750	3.659250	4.755398	2.850492	2.669120	1.885382	1.666787	1.529799	2.086817	2.244541	2.030170	0.306971	4.999991	668937.000000		1
15079.333984	6311.099609	2.260381	4.011944	5506.182129	74119.828125	806.897278	565.385010	163.391891	112.399193	55.855759	148.969254	203.841293	100.656319	2.005802	0.000000	4.178382	3.800105	0.354182	0.603355	3.740851	4.869935	2.906818	2.752344	2.213231	2.050763	1.747068	2.173097	2.309292	2.002841	0.302288	0.000000	669937.000000		1
23274.863281	7708.412598	2.914133	4.912396	7237.553223	99679.945312	1176.702271	743.714539	212.377090	69.636986	60.675644	230.170258	331.153442	174.089386	3.738394	0.000000	4.366887	3.886965	0.464509	0.691293	3.859592	4.998608	3.070667	2.871406	2.327108	1.842840	1.783014	2.362049	2.520029	2.240772	0.572685	0.000000	670238.000000		1
7573.579102	1026.946655	2.093859	1.045387	1116.550903	15081.048828	194.479065	114.079834	41.784660	65.884079	9.608930	40.196533	34.325096	35.475330	0.220642	99998.000000	3.879301	3.011548	0.320947	0.019277	3.047879	4.178432	2.288873	2.057209	1.621017	1.818780	0.982675	1.604189	1.535612	1.549926	0.000000	4.999991	670818.000000		1
10493.389648	2708.540283	1.054639	3.176251	2600.057373	37753.812500	398.160004	264.072876	87.519592	50.520893	30.973072	77.704048	136.541779	54.242966	1.898472	0.000000	4.020916	3.432735	0.023104	0.501915	3.414983	4.576961	2.600058	2.421724	1.942105	1.703471	1.490984	1.890444	2.135266	1.734343	0.278404	0.000000	670845.000000		1
7825.730469	2433.606445	1.409269	2.806202	2495.682129	39731.347656	395.085510	255.413742	62.963779	37.670952	22.767242	65.227242	92.823624	39.555119	2.464610	0.000000	3.893525	3.386250	0.148994	0.448119	3.397189	4.599133	2.596691	2.407244	1.799091	1.576007	1.357310	1.814429	1.967659	1.597203	0.391748	0.000000	671355.000000		1
16551.363281	4758.406250	2.140115	1.609712	3963.736084	50654.277344	589.598511	407.244720	127.746964	45.626999	40.307549	138.299515	200.649628	58.806896	1.092934	0.000000	4.218834	3.677462	0.330437	0.206748	3.598105	4.704616	2.770556	2.609855	2.106351	1.659222	1.605386	2.140821	2.302438	1.769428	0.038594	0.000000	671558.000000		1
15665.908203	6183.062500	2.032184	3.207088	4888.774414	67068.835938	789.196594	500.478455	132.606934	74.728241	39.172733	173.694672	253.255127	119.608978	2.699665	0.000000	4.194955	3.791204	0.307963	0.506111	3.689200	4.826521	2.897185	2.699385	2.122566	1.873485	1.592984	2.239786	2.403558	2.077764	0.431310	0.000000	672133.000000		1
10279.868164	2660.258057	1.662135	2.263464	1951.365234	30012.027344	280.617157	201.787521	61.085781	81.580307	17.358366	58.692799	79.912003	97.248787	1.614746	0.000000	4.011988	3.424924	0.220666	0.354774	3.290339	4.477295	2.448114	2.304894	1.785940	1.911585	1.239509	1.768585	1.902612	1.987884	0.208104	0.000000	672223.000000		1
6091.571289	3957.824463	4.193885	4.027363	1010.609009	23041.951172	148.700974	102.327705	62.923691	69.257690	19.646500	50.853935	73.004433	81.651237	0.260023	0.000000	3.784729	3.597456	0.622617	0.605021	3.004583	4.362519	2.172314	2.009993	1.798814	1.840468	1.293285	1.706325	1.863349	1.911963	0.000000	0.000000	672457.000000		1
5967.867188	4248.497559	2.346725	1.776234	1744.652954	27775.695312	251.185944	177.666519	83.004997	70.377083	29.594641	65.998177	86.027061	90.816109	1.120703	0.000000	3.775819	3.628235	0.370462	0.249500	3.241709	4.443665	2.399995	2.249606	1.919104	1.847431	1.471213	1.819532	1.934635	1.958163	0.049490	0.000000	672544.000000		1
13139.623047	2751.200684	2.368311	3.965688	2707.661377	32834.539062	400.448151	274.748779	67.644890	37.939240	21.419649	67.934761	118.850372	74.996529	0.339563	0.000000	4.118583	3.439522	0.374439	0.598319	3.432594	4.516331	2.602546	2.438936	1.830235	1.579089	1.330812	1.832092	2.075001	1.875041	0.000000	0.000000	673659.000000		1
11731.686523	3227.644531	3.644979	3.731324	4494.062012	61097.238281	676.566101	459.026855	126.535049	87.448662	35.657272	140.399536	180.087265	125.471161	2.216376	0.000000	4.069360	3.508886	0.561695	0.571863	3.652639	4.786022	2.830310	2.661838	2.102211	1.941753	1.552148	2.147366	2.255483	2.098544	0.345643	0.000000	673874.000000		1
19393.041016	4242.197754	3.096074	1.637465	4790.375488	64999.093750	789.393921	489.784058	112.800079	80.698357	31.907444	150.702316	212.642288	109.386383	3.321494	0.000000	4.287646	3.627591	0.490811	0.214172	3.680370	4.812907	2.897294	2.690005	2.052310	1.906865	1.503892	2.178120	2.327650	2.038963	0.521333	0.000000	675241.000000		1
14744.541992	2752.471191	1.258165	3.447620	2413.506592	40927.800781	384.058075	247.136993	61.098114	52.324879	17.278189	93.116577	138.669571	74.894760	0.845287	0.000000	4.168631	3.439723	0.099738	0.537519	3.382648	4.612019	2.584397	2.392938	1.786028	1.718708	1.237498	1.969027	2.141981	1.874451	0.000000	0.000000	675438.000000		1
114.832260	3.558635	0.000000	0.616748	24.084000	4636.166992	0.000000	1.742312	0.000000	0.000000	0.000000	0.351546	1.319840	16.433245	8.011326	0.000000	2.060064	0.551283	0.000000	0.000000	1.381729	3.666159	0.000000	0.241126	0.000000	0.000000	0.000000	0.000000	0.120521	1.215723	0.903704	0.000000	675452.000000		0
7712.091309	3242.236816	2.664350	3.392113	1330.127563	22547.560547	209.441376	136.970428	87.291389	70.944496	13.845987	55.127998	82.989578	40.526493	1.261507	99998.000000	3.887172	3.510845	0.425591	0.530470	3.123893	4.353099	2.321063	2.136627	1.940971	1.850919	1.141324	1.741372	1.919024	1.607739	0.100890	4.999991	675762.000000		1
8201.674805	2066.511963	1.665219	3.629560	4724.355469	55171.855469	727.709900	482.873413	122.751305	99.573921	41.969685	131.644806	184.598770	89.357498	0.838118	99998.000000	3.913903	3.315238	0.221471	0.559854	3.674343	4.741718	2.861958	2.683833	2.089026	1.998146	1.622936	2.119404	2.266229	1.951131	0.000000	4.999991	676065.000000		1
8695.001953	4849.160645	2.633513	2.812370	2933.499023	39640.730469	504.280701	302.416077	91.830658	57.514812	38.694756	101.846642	133.236023	93.881340	0.829336	0.000000	3.939270	3.685667	0.420535	0.449072	3.467386	4.598142	2.702672	2.480605	1.962988	1.759780	1.587652	2.007947	2.124622	1.972579	0.000000	0.000000	676527.000000		1
15808.811523	6399.291504	2.664350	2.355976	8107.253906	99998.000000	1290.520020	830.891846	203.088867	110.909744	49.022194	270.246521	361.260010	213.817200	4.139590	0.000000	4.198899	3.806132	0.425591	0.372171	3.908874	4.999991	3.110765	2.919544	2.307686	2.044970	1.690393	2.431760	2.557820	2.330043	0.616957	0.000000	676746.000000		1
18861.345703	7133.131836	3.244093	3.385945	6060.533203	78343.296875	905.774231	622.511230	154.732758	97.402969	32.468685	181.394760	259.619965	162.833740	0.001359	0.000000	4.275573	3.853280	0.511093	0.529680	3.782511	4.894002	2.957020	2.794147	2.189582	1.988572	1.511465	2.258625	2.414338	2.211744	0.000000	0.000000	677001.000000		1
19554.996094	3854.920166	2.837040	5.569232	2040.861450	28167.757812	314.525940	208.140030	67.410530	42.419910	28.509165	79.952095	98.556290	82.135384	1.274238	0.000000	4.291258	3.586015	0.452865	0.745795	3.309813	4.449752	2.497657	2.318356	1.828728	1.627570	1.454985	1.902830	1.993684	1.914530	0.105250	0.000000	677382.000000		1
14747.573242	3690.828125	2.053770	4.693450	2697.589844	40273.886719	430.930908	275.858948	82.893982	18.126217	24.062414	108.717209	132.261551	139.421997	2.847491	0.000000	4.168721	3.567124	0.312552	0.671492	3.430976	4.605023	2.634408	2.440687	1.918523	1.258307	1.381339	2.036298	2.121433	2.144331	0.454462	0.000000	677490.000000		1
10803.631836	3451.493164	2.133947	3.786831	3260.751465	38911.597656	521.719238	333.472412	87.319145	74.447624	22.949184	79.073227	103.126389	61.545258	1.751971	0.000000	4.033570	3.538007	0.329184	0.578276	3.513318	4.590079	2.717437	2.523060	1.941109	1.871851	1.360767	1.898029	2.013370	1.789195	0.243527	0.000000	677906.000000		1
16191.712891	3006.503418	2.399149	4.159964	3160.199951	39954.570312	459.473999	324.107117	107.529968	45.139767	34.337433	83.048172	106.176208	55.741661	1.539289	0.000000	4.209293	3.478062	0.380057	0.619090	3.499715	4.601566	2.662261	2.510689	2.031529	1.654559	1.535768	1.919330	2.026027	1.746180	0.187320	0.000000	678944.000000		1
10672.733398	2761.907471	3.669649	3.000478	3990.382568	55201.296875	665.217957	409.791870	117.120399	65.285835	29.569971	116.744179	144.343643	91.476028	0.134111	99998.000000	4.028275	3.441209	0.564625	0.477190	3.601015	4.741949	2.822964	2.612563	2.068633	1.814819	1.470851	2.067235	2.159398	1.961307	0.000000	4.999991	679859.000000		1
6727.203613	2394.171631	2.285050	3.589472	1032.972290	15446.422852	151.951233	100.579224	37.279316	54.205959	21.946968	46.724808	68.856804	50.684330	1.399757	99998.000000	3.827835	3.379155	0.358896	0.555031	3.014089	4.188828	2.181704	2.002508	1.571468	1.734047	1.341375	1.669548	1.837947	1.704874	0.146053	4.999991	679895.000000		1
7131.164551	2393.579590	2.349809	2.177119	902.141602	13901.833984	142.638336	91.161484	38.219856	56.327572	19.390549	27.824575	51.267159	67.675728	0.693936	0.000000	3.853160	3.379048	0.371033	0.337882	2.955275	4.143072	2.154236	1.959811	1.582289	1.750721	1.287590	1.444429	1.709839	1.830433	0.000000	0.000000	680173.000000		1
12047.288086	3287.031250	2.214124	2.756862	3503.238281	50731.695312	560.312256	357.892548	146.668777	53.468945	27.963343	151.257385	215.596512	116.537575	0.456516	0.000000	4.080889	3.516804	0.345202	0.440415	3.544470	4.705279	2.748430	2.553753	2.166338	1.728102	1.446589	2.179717	2.333642	2.066466	0.000000	0.000000	680987.000000		1
17207.089844	9301.971680	1.048471	3.274930	8898.960938	99998.000000	1409.154541	913.616211	220.965302	92.607758	58.988838	267.116547	394.326935	190.029236	3.412990	0.000000	4.235707	3.968575	0.020557	0.515202	3.949339	4.999991	3.148959	2.960764	2.344324	1.966647	1.770770	2.426701	2.595856	2.278821	0.533135	0.000000	681344.000000		1
109.848938	12.319536	0.000000	0.644501	196.961472	6691.296875	0.000000	15.461866	22.736406	0.000000	0.000000	0.444058	2.312804	1.517200	10.141974	0.000000	2.040796	1.090594	0.000000	0.000000	2.294381	3.825510	0.000000	1.189262	1.356722	0.000000	0.000000	0.000000	0.364139	0.181043	1.006122	0.000000	681359.000000		0
9555.633789	3764.097900	2.164785	4.514594	4093.542969	50088.664062	654.110352	420.473938	93.098076	69.371788	28.746613	96.419258	149.885117	98.210915	2.752919	0.000000	3.980259	3.575661	0.335415	0.654619	3.612099	4.699739	2.815651	2.623739	1.968941	1.841183	1.458587	1.984164	2.175759	1.992160	0.439793	0.000000	681488.000000		1
11893.280273	3138.265381	3.546299	4.348072	3493.666260	52590.519531	550.286987	357.272736	97.662003	62.495049	33.085434	109.275368	177.848465	73.016769	1.358676	99998.000000	4.075302	3.496690	0.549775	0.638297	3.543281	4.720908	2.740589	2.553000	1.989726	1.795846	1.519637	2.038522	2.250050	1.863423	0.133116	4.999991	682891.000000		1
18396.410156	2871.571289	3.666565	3.604891	3454.545898	45215.878906	578.225708	352.773560	67.826836	60.943928	18.820057	80.793953	96.440849	43.943275	2.159429	99998.000000	4.264733	3.458120	0.564259	0.556892	3.538391	4.655291	2.762097	2.547496	1.831402	1.784930	1.274621	1.907379	1.984261	1.642892	0.334339	4.999991	683496.000000		1
20855.552734	9337.900391	2.596508	4.742790	8896.715820	99998.000000	1406.776978	912.521484	196.677780	75.215469	60.573879	233.852249	324.113281	220.700104	1.825634	99998.000000	4.319221	3.970249	0.414390	0.676034	3.949230	4.999991	3.148225	2.960243	2.293755	1.876307	1.782285	2.368942	2.510697	2.343802	0.261414	4.999991	685273.000000		1
6877.323242	2878.497314	1.233495	3.607974	1222.310791	19180.923828	190.245102	125.048691	37.353329	50.665829	25.736883	45.346378	63.380081	125.495834	1.220727	0.000000	3.837420	3.459166	0.091138	0.557263	3.087182	4.282869	2.279314	2.097079	1.572329	1.704715	1.410556	1.656543	1.801953	2.098629	0.086618	0.000000	685394.000000		1
26485.861328	14680.335938	3.398280	3.176251	10770.213867	99998.000000	1673.097900	1103.565308	223.827011	122.479935	73.075356	316.795563	426.761688	219.296997	1.965786	0.000000	4.423014	4.166736	0.531259	0.501915	4.032224	4.999991	3.223521	3.042798	2.349912	2.088065	1.863771	2.500779	2.630185	2.341033	0.293536	0.000000	685735.000000		1
14374.425781	3801.447998	3.681984	3.564802	3606.167236	48086.054688	566.038757	367.421295	128.101593	61.187546	33.523323	120.382996	146.748962	111.125610	0.260168	0.000000	4.157590	3.579949	0.566082	0.552035	3.557046	4.682019	2.752846	2.565164	2.107554	1.786663	1.525347	2.080565	2.166575	2.045814	0.000000	0.000000	686202.000000		1
108.649368	13.562283	1.446273	1.477111	108.535271	2177.276855	0.000000	8.372351	11.844641	46.564457	9.763117	0.000000	2.901798	25.992834	3.027652	55703.886719	2.036027	1.132333	0.160250	0.169413	2.035571	3.337914	0.000000	0.922847	1.073522	1.668055	0.989588	0.000000	0.462667	1.414854	0.481106	4.745885	686214.000000		0
16570.419922	6386.435059	5.128258	4.070535	3284.912598	43936.476562	501.002686	336.078186	77.050293	84.065804	25.573446	101.957657	142.718506	79.548126	2.466538	0.000000	4.219334	3.805259	0.709970	0.609652	3.516524	4.642825	2.699840	2.526440	1.886774	1.924619	1.407789	2.008420	2.154480	1.900630	0.392088	0.000000	686463.000000		1
9982.524414	2251.357422	1.881081	3.441453	2185.285400	37618.660156	322.657745	224.523941	77.503609	67.438286	27.907835	73.130867	95.790176	101.115791	0.763829	99998.000000	3.999240	3.352444	0.274407	0.536742	3.339508	4.575403	2.508742	2.351263	1.889322	1.828907	1.445726	1.864101	1.981321	2.004819	0.000000	4.999991	686728.000000		1
6691.071777	3913.520508	2.685936	2.917217	1628.793823	22326.400391	229.800217	165.257553	44.960911	42.715950	23.195883	61.761120	82.055206	63.349247	1.472490	0.000000	3.825496	3.592568	0.429096	0.464969	3.211866	4.348819	2.361351	2.218161	1.652835	1.630590	1.365411	1.790715	1.914106	1.801741	0.168052	0.000000	686878.000000		1
9188.680664	2376.612793	1.665219	3.114576	1082.050049	22685.474609	160.511688	112.220337	67.990273	59.843033	14.530577	34.238750	63.361580	51.686546	2.774378	0.000000	3.963253	3.375958	0.221471	0.493399	3.034247	4.355748	2.205507	2.050071	1.832447	1.777014	1.162283	1.534518	1.801826	1.713377	0.443166	0.000000	687427.000000		1
8911.857422	2681.335449	4.964819	5.223854	1054.361084	16518.425781	166.037750	107.036575	53.101982	44.316410	24.210432	45.007168	59.454483	60.145241	1.322469	99998.000000	3.949968	3.428351	0.695903	0.717991	3.022989	4.217968	2.220207	2.029532	1.725111	1.646565	1.384003	1.653282	1.774185	1.779201	0.121386	4.999991	687584.000000		1
20973.021484	10841.715820	2.883296	4.126042	6779.778320	83864.437500	1062.733521	695.561951	162.593216	85.764938	50.147758	191.481674	273.684906	180.028671	2.362499	0.000000	4.321661	4.035098	0.459889	0.615534	3.831215	4.923578	3.026424	2.842336	2.211102	1.933310	1.700252	2.282127	2.437251	2.255342	0.373372	0.000000	687677.000000		1
15494.828125	3777.142090	1.665219	3.139246	2813.834473	35968.699219	416.992401	288.221649	63.426338	41.272758	28.379648	80.272804	97.779190	35.944057	2.503081	0.000000	4.190187	3.577163	0.221471	0.496825	3.449299	4.555925	2.620128	2.459727	1.802270	1.615664	1.453007	1.904568	1.990246	1.555627	0.398475	0.000000	690435.000000		1
12887.074219	7488.495605	4.082870	3.712821	5978.524414	70634.476562	920.853760	612.899231	110.231323	57.767677	29.973940	153.190887	229.026199	118.165787	2.501623	0.000000	4.110154	3.874395	0.610966	0.569704	3.776594	4.849017	2.964191	2.787389	2.042305	1.761685	1.476744	2.185233	2.359885	2.072492	0.398222	0.000000	691075.000000		1
10061.098633	2278.537598	3.139246	2.738360	1795.617920	24246.183594	243.578354	183.180252	42.210217	37.865227	14.990054	49.490925	68.474419	37.078876	1.655676	99998.000000	4.002645	3.357656	0.496825	0.437491	3.254214	4.384644	2.386639	2.262879	1.625418	1.578241	1.175803	1.694526	1.835528	1.569127	0.218975	4.999991	691669.000000		1
7061.182129	1383.698242	3.151581	2.565671	1531.045410	17171.621094	233.201569	159.487885	48.093990	24.589733	15.168911	44.078960	77.290825	44.637119	0.814363	99998.000000	3.848877	3.141041	0.498528	0.409201	3.184988	4.234811	2.367732	2.202728	1.682091	1.390754	1.180954	1.644231	1.888128	1.649696	0.000000	4.999991	692225.000000		1
9483.181641	3439.460449	3.133079	3.102241	2630.913330	40719.160156	420.976593	269.688385	78.268372	74.984192	13.907661	67.771324	95.565063	56.731541	1.183662	0.000000	3.976954	3.536490	0.495971	0.491676	3.420107	4.609799	2.624258	2.430862	1.893586	1.874970	1.143254	1.831046	1.980299	1.753825	0.073228	0.000000	692543.000000		1
7889.813477	4625.410645	2.571838	6.290827	4823.874023	62143.656250	772.248352	494.415833	121.246437	75.267899	44.208477	142.952881	215.457748	112.846336	1.844487	0.000000	3.897067	3.665150	0.410244	0.798708	3.683396	4.793397	2.887757	2.694092	2.083669	1.876610	1.645506	2.155193	2.333362	2.052487	0.265876	0.000000	693969.000000		1
7219.266602	3361.145752	2.658183	3.157748	2928.564941	41221.812500	457.651489	298.259216	85.848206	33.967381	27.093729	103.703049	146.335739	77.460434	0.662420	0.000000	3.858493	3.526487	0.424585	0.499378	3.466655	4.615127	2.660535	2.474594	1.933731	1.531062	1.432869	2.015791	2.165350	1.889080	0.000000	0.000000	694025.000000		1
9417.571289	3533.779541	1.646716	3.422950	5256.688965	61209.519531	818.778870	538.571899	137.417572	78.872787	27.072142	117.462692	162.291000	96.952744	2.490579	99998.000000	3.973939	3.548239	0.216619	0.534401	3.720712	4.786819	2.913167	2.731244	2.138042	1.896927	1.432523	2.069900	2.210294	1.986560	0.396300	4.999991	694414.000000		1
8409.482422	1677.365723	3.262596	3.410615	1699.457642	24498.404297	280.345764	173.293777	53.832829	53.764984	17.996700	47.443321	59.019676	43.468380	1.564192	99998.000000	3.924769	3.224628	0.513563	0.532833	3.230310	4.389138	2.447694	2.238783	1.731047	1.730500	1.255193	1.676175	1.770997	1.638173	0.194290	4.999991	694562.000000		1
8514.513672	3201.759521	4.274062	2.541001	3100.372559	36833.867188	490.857208	318.960358	66.784531	40.686848	23.800295	77.919914	111.520325	150.042389	1.339052	99998.000000	3.930160	3.505389	0.630841	0.405005	3.491414	4.566247	2.690955	2.503737	1.824676	1.609454	1.376582	1.891648	2.047354	2.176214	0.126797	4.999991	694692.000000		1
6864.538086	2268.614014	2.957305	2.482410	1429.719971	25050.687500	226.710312	143.760818	45.528320	26.587996	11.255647	55.935936	88.552643	117.052559	0.891064	99998.000000	3.836611	3.355761	0.470896	0.394873	3.155251	4.398819	2.355471	2.157640	1.658282	1.424686	1.051371	1.747691	1.947201	2.068381	0.000000	4.999991	694902.000000		1
8784.501953	4486.000977	2.106194	4.761292	2733.376709	34494.949219	407.833710	278.868652	88.093163	60.567715	26.258036	78.468819	101.377914	120.524849	1.708197	0.000000	3.943717	3.651859	0.323498	0.677725	3.436699	4.537755	2.610483	2.445400	1.944942	1.782241	1.419262	1.894697	2.005943	2.081077	0.232538	0.000000	695129.000000		1
8306.759766	2418.428223	1.884164	3.737491	983.126770	20241.939453	127.543434	100.283188	45.759598	35.151539	21.576920	53.287006	77.087303	51.294910	0.711754	99998.000000	3.919432	3.383533	0.275119	0.572580	2.992610	4.306252	2.105658	2.001228	1.660482	1.545944	1.333990	1.726621	1.886983	1.710074	0.000000	4.999991	697685.000000		1
8011.886230	2020.881958	1.961258	2.750695	1620.991943	19305.107422	287.234833	164.554474	31.102589	11.477675	17.820927	53.311676	67.638725	64.403885	1.226985	99998.000000	3.903735	3.305541	0.292535	0.439442	3.209781	4.285672	2.458237	2.216310	1.492797	1.059854	1.250930	1.726822	1.830195	1.808912	0.088839	4.999991	698300.000000		1
7778.077148	1071.155151	3.712821	3.009729	1426.411133	22501.220703	224.789139	146.785965	49.518677	67.142242	22.779577	34.941845	36.533054	56.028450	0.439160	0.000000	3.890872	3.029852	0.569704	0.478527	3.154245	4.352206	2.351775	2.166685	1.694769	1.826996	1.357546	1.543346	1.562686	1.748409	0.000000	0.000000	698680.000000		1
9136.362305	1394.537598	3.626477	1.890332	1088.047852	15707.815430	195.872925	111.606674	38.047169	19.128431	13.047298	37.544518	60.663307	33.436977	1.419510	0.000000	3.960773	3.144430	0.559485	0.276538	3.036648	4.196116	2.291974	2.047690	1.580322	1.281679	1.115521	1.574547	1.782926	1.524227	0.152139	0.000000	698932.000000		1
23386.839844	6763.397461	2.645848	3.592556	6155.241211	81894.046875	934.338928	630.316223	169.617966	87.109451	75.085953	194.044266	228.785660	212.432602	3.668440	0.000000	4.368971	3.830165	0.422565	0.555404	3.789245	4.913252	2.970505	2.799558	2.229472	1.940065	1.875559	2.287901	2.359429	2.327221	0.564481	0.000000	699108.000000		1
10415.247070	1911.122437	3.675817	5.880690	2555.830322	34767.039062	453.423706	262.740723	53.324009	46.370178	18.388334	55.183506	90.631081	69.155922	0.632393	99998.000000	4.017670	3.281289	0.565354	0.769428	3.407532	4.541168	2.656504	2.419527	1.726923	1.666239	1.264542	1.741809	1.957277	1.839829	0.000000	4.999991	699554.000000		1
6655.781250	3363.840820	2.355976	4.005776	3412.144531	40729.738281	523.233398	348.505646	94.732452	45.192192	34.642719	138.638733	169.812241	136.831650	1.410793	0.000000	3.823199	3.526835	0.372171	0.602687	3.533027	4.609911	2.718695	2.542210	1.976499	1.655063	1.539612	2.141885	2.229969	2.136187	0.149463	0.000000	700516.000000		1
7625.521484	2258.854004	3.598723	4.027363	2466.805908	34843.847656	412.474731	252.274506	45.916870	50.564064	14.200617	61.573013	89.881737	102.697754	0.221365	0.000000	3.882270	3.353888	0.556148	0.605021	3.392135	4.542126	2.615397	2.401873	1.661972	1.703842	1.152307	1.789390	1.953671	2.011561	0.000000	0.000000	700632.000000		1
12688.147461	3057.810791	2.608843	3.450704	3735.619629	46072.812500	538.581116	382.667297	112.056900	66.411400	30.343988	103.308334	137.836960	76.371872	1.915794	99998.000000	4.103398	3.485411	0.416448	0.537908	3.572363	4.663445	2.731251	2.582821	2.049439	1.822243	1.482073	2.014135	2.139366	1.882933	0.282349	4.999991	701529.000000		1
5905.868652	2390.144287	2.038351	2.571838	1666.369141	21281.279297	282.183685	168.365967	40.199619	48.414700	10.000565	32.379257	46.986927	39.246742	1.506037	99998.000000	3.771284	3.378424	0.309279	0.410244	3.221771	4.327998	2.450532	2.226254	1.604222	1.684977	1.000025	1.510267	1.671977	1.593804	0.177836	4.999991	704304.000000		1
18619.351562	9078.946289	2.624262	1.609712	6350.170410	81326.515625	971.809448	650.927917	174.006134	99.052773	48.531879	190.291351	264.590942	190.205002	2.982733	0.000000	4.269965	3.958035	0.419007	0.206748	3.802785	4.910232	2.987581	2.813533	2.240565	1.995867	1.686027	2.279419	2.422575	2.279222	0.474614	0.000000	705010.000000		1
118.554337	15.745570	2.796951	2.954222	0.000000	3926.947021	0.000000	0.000000	0.000000	3.157748	3.009729	0.225113	12.711171	17.275105	3.390489	99998.000000	2.073917	1.197158	0.446685	0.470443	0.000000	3.594055	0.000000	0.000000	0.000000	0.499378	0.478527	0.000000	1.104186	1.237421	0.530262	4.999991	705027.000000		0
7286.341309	2633.556152	3.129995	2.325139	2815.570557	38609.542969	427.134827	287.857758	57.616573	94.297646	21.431984	60.715733	85.080353	76.396545	0.509985	99998.000000	3.862509	3.420542	0.495544	0.366449	3.449566	4.586695	2.630565	2.459178	1.760547	1.974501	1.331062	1.783301	1.929829	1.883074	0.000000	4.999991	705050.000000		1
18004.423828	7882.837891	2.115445	2.861710	8815.693359	99998.000000	1356.277588	907.260620	216.833084	70.022453	75.048950	242.212265	298.357880	120.833221	2.913695	0.000000	4.255379	3.896683	0.325402	0.456626	3.945256	4.999991	3.132349	2.957732	2.336126	1.845237	1.875345	2.384196	2.474737	2.082186	0.464444	0.000000	705339.000000		1
15356.778320	5168.645508	2.923384	3.725156	4659.332031	57224.367188	717.558228	477.436768	143.961258	56.346073	29.656315	146.622528	178.579315	186.344162	1.254442	99998.000000	4.186300	3.713377	0.465886	0.571145	3.668324	4.757581	2.855857	2.678916	2.158246	1.750864	1.472117	2.166201	2.251831	2.270316	0.098451	4.999991	705605.000000		1
15097.448242	5842.201660	1.162570	4.021195	4936.082031	62785.851562	765.050903	503.210663	139.835220	70.219818	36.200008	158.769379	226.611633	191.867142	3.535368	99998.000000	4.178904	3.766577	0.065419	0.604355	3.693382	4.797862	2.883690	2.701750	2.145617	1.846460	1.558709	2.200767	2.355282	2.283001	0.548435	4.999991	705635.000000		1
5881.250977	1375.082275	2.362144	3.133079	1211.172363	17493.738281	150.517288	123.886124	56.046951	39.696968	19.381298	38.158184	57.736839	72.921173	0.059692	0.000000	3.769470	3.138329	0.373306	0.495971	3.083206	4.242883	2.177586	2.093023	1.748552	1.598757	1.287383	1.581588	1.761453	1.862854	0.000000	0.000000	706150.000000		1
6400.558594	2691.983643	2.553336	3.478457	1502.342041	21377.031250	237.722336	152.238022	41.362186	17.272020	11.752129	50.699749	83.735840	72.890335	1.542907	0.000000	3.806218	3.430072	0.407108	0.541387	3.176769	4.329947	2.376070	2.182523	1.616603	1.237343	1.070117	1.705006	1.922911	1.862670	0.188340	0.000000	706356.000000		1
7850.471191	3671.351318	0.860363	2.750695	3927.989258	52479.718750	618.918701	402.005432	88.262772	70.839645	28.805204	109.546738	202.546127	139.181458	1.696725	0.000000	3.894896	3.564826	0.000000	0.439442	3.594170	4.719992	2.791634	2.604232	1.945778	1.850276	1.459471	2.039599	2.306524	2.143581	0.229611	0.000000	706813.000000		1
5291.152832	2696.701904	2.559503	1.643633	1427.364014	18771.109375	210.104370	146.428253	27.969511	54.659271	17.256601	49.984322	57.561066	56.025364	1.748618	99998.000000	3.723550	3.430833	0.408156	0.215805	3.154535	4.273490	2.322435	2.165625	1.446685	1.737664	1.236955	1.698834	1.760129	1.748385	0.242695	4.999991	706893.000000		1
13128.422852	3764.508057	2.769197	2.692104	3473.153320	38504.601562	537.415466	356.578888	59.374306	46.592209	21.863708	80.411575	109.512817	70.164307	1.132415	0.000000	4.118213	3.575708	0.442354	0.430092	3.540724	4.585513	2.730310	2.552156	1.773599	1.668313	1.339724	1.905319	2.039465	1.846116	0.054006	0.000000	708464.000000		1
112.377609	9.982062	1.116313	0.684590	84.189148	3457.395264	3.527797	3.823836	0.000000	21.129778	5.186849	0.000000	0.326876	0.000000	2.540247	20981.396484	2.050680	0.999220	0.047786	0.000000	1.925256	3.538749	0.547504	0.582499	0.000000	1.324895	0.714904	0.000000	0.000000	0.000000	0.404876	4.321835	708480.000000		0
16087.822266	4553.353027	0.937457	3.389029	2403.484375	38319.332031	368.531464	244.515808	84.590034	32.286743	23.846552	100.199921	135.980545	110.737061	1.405739	0.000000	4.206497	3.658331	0.000000	0.530075	3.380841	4.583418	2.566475	2.388307	1.927319	1.509024	1.377426	2.000867	2.133477	2.044293	0.147905	0.000000	709086.000000		1
10140.680664	2707.433105	3.028231	2.072273	2111.102783	26653.759766	318.251099	215.738358	70.414093	45.676338	23.334652	63.669952	103.083221	63.984497	0.591817	99998.000000	4.006067	3.432558	0.481189	0.316447	3.324509	4.425758	2.502770	2.333927	1.847660	1.659691	1.368001	1.803935	2.013188	1.806075	0.000000	4.999991	709472.000000		1
9184.545898	1744.310669	2.861710	3.256428	2901.264648	41520.160156	463.374908	296.603241	94.368576	39.835735	23.380907	108.196060	137.904800	73.026016	0.857970	0.000000	3.963058	3.241624	0.456626	0.512742	3.462587	4.618259	2.665932	2.472176	1.974827	1.600273	1.368861	2.034211	2.139579	1.863478	0.000000	0.000000	710084.000000		1
19597.628906	10750.240234	4.357323	4.711953	10554.804688	99998.000000	1625.040894	1084.751343	242.363358	211.445801	104.199532	340.037720	471.414215	251.333954	3.220167	99998.000000	4.292203	4.031418	0.639220	0.673201	4.023450	4.999991	3.210864	3.035330	2.384467	2.325199	2.017866	2.531527	2.673403	2.400251	0.507878	4.999991	710363.000000		1
28191.363281	9142.042969	3.857757	4.943233	16413.140625	99998.000000	2601.152100	1686.052612	421.516235	114.184677	91.513031	474.602814	563.133850	361.377167	4.011495	0.000000	4.450116	3.961043	0.586335	0.694011	4.215192	4.999991	3.415166	3.226871	2.624814	2.057608	1.961483	2.676330	2.750612	2.557961	0.603306	0.000000	710461.000000		1
18391.019531	2075.069336	2.726025	3.009729	3111.245605	45770.617188	516.994995	316.934326	121.018242	65.335175	28.536919	149.820358	203.147461	158.695358	1.842523	0.000000	4.264606	3.317033	0.435530	0.478527	3.492934	4.660587	2.713486	2.500969	2.082851	1.815147	1.455407	2.175571	2.307811	2.200564	0.265413	0.000000	711189.000000		1
112.636642	7.761770	2.812370	2.429986	0.000000	2766.366455	0.000000	0.000000	0.000000	40.760860	0.000000	0.000000	24.484886	22.014811	2.681696	81745.757812	2.051680	0.889961	0.449072	0.385604	0.000000	3.441910	0.000000	0.000000	0.000000	1.610243	0.000000	0.000000	1.388898	1.342715	0.428409	4.912465	711205.000000		0
9814.130859	2543.393799	3.336605	2.257297	1820.321777	27756.429688	286.722931	188.256088	67.003479	66.164696	16.488750	61.511337	100.338692	58.501606	2.144058	99998.000000	3.991852	3.405414	0.523305	0.353589	3.260148	4.443364	2.457462	2.274749	1.826097	1.820626	1.217188	1.788955	2.001468	1.767168	0.331236	4.999991	711258.000000		1
5953.392090	1597.049805	3.287266	4.952485	494.209229	12711.960938	61.662441	49.700619	43.144588	28.262466	18.002867	23.208218	44.260902	63.315323	0.165691	0.000000	3.774765	3.203318	0.516835	0.694823	2.693911	4.104213	1.790021	1.696362	1.634926	1.451210	1.255342	1.365642	1.646020	1.801509	0.000000	0.000000	712177.000000		1
7486.688477	1746.817749	3.308852	2.559503	922.142761	19738.664062	150.039307	93.683983	48.464039	37.143635	9.214211	36.335693	48.457870	48.303684	1.661526	0.000000	3.874290	3.242248	0.519677	0.408156	2.964798	4.295318	2.176205	1.971665	1.685420	1.569884	0.964458	1.560333	1.685364	1.683980	0.220507	0.000000	712276.000000		1
15915.921875	8882.018555	3.364359	1.443190	991.323303	30535.138672	14.126607	99.697273	156.302383	69.723335	40.168781	28.515333	42.657356	87.741615	1.377757	0.000000	4.201832	3.948512	0.526902	0.159323	2.996215	4.484800	1.150038	1.998683	2.193966	1.843378	1.603889	1.455078	1.629994	1.943206	0.139173	0.000000	712829.000000		1
5729.620605	4128.688477	4.360406	3.604891	1636.509277	20131.367188	215.143204	168.621918	49.922646	32.965168	22.230673	58.449184	97.803856	69.063416	0.544430	0.000000	3.758126	3.615812	0.639527	0.556892	3.213918	4.303873	2.332728	2.226914	1.698298	1.518055	1.346953	1.766778	1.990356	1.839248	0.000000	0.000000	713318.000000		1
12634.022461	4227.741211	1.128648	1.856411	2372.616211	40587.886719	340.919647	242.579224	90.316544	43.588646	26.621916	100.261597	120.737625	79.912003	2.678162	99998.000000	4.101542	3.626108	0.052559	0.268674	3.375227	4.608397	2.532652	2.384854	1.955767	1.639373	1.425239	2.001135	2.081843	1.902612	0.427837	4.999991	713591.000000		1
14156.905273	9526.970703	2.365228	6.303162	10693.042969	99998.000000	1667.038330	1097.878784	252.878906	159.012985	82.385162	328.714203	437.918671	268.556641	2.255131	0.000000	4.150969	3.978955	0.373873	0.799558	4.029101	4.999991	3.221946	3.040554	2.402913	2.201433	1.915849	2.516819	2.641393	2.429036	0.353172	0.000000	713750.000000		1
14673.369141	2535.918701	3.817669	1.665219	2777.292236	35841.167969	420.122406	288.921661	76.800514	50.863186	21.647846	66.201706	73.380646	58.732887	3.125087	99998.000000	4.166530	3.404135	0.581798	0.221471	3.443622	4.554382	2.623376	2.460780	1.885364	1.706404	1.335415	1.820869	1.865582	1.768881	0.494862	4.999991	713872.000000		1
9660.508789	1644.934082	1.609712	2.380646	1317.086426	21975.937500	210.952408	134.475677	93.869011	31.133427	7.286875	52.975548	85.743355	44.492184	2.825406	0.000000	3.985000	3.216149	0.206748	0.376695	3.119614	4.341948	2.324184	2.128644	1.972522	1.493227	0.862541	1.724075	1.933200	1.648284	0.451081	0.000000	714182.000000		1
10380.830078	6794.796387	3.515462	4.502259	8123.458984	86198.156250	1254.976807	835.677795	179.251572	53.052643	49.059200	179.788132	241.410492	167.465515	1.724499	0.000000	4.016232	3.832176	0.545982	0.653430	3.909741	4.935498	3.098636	2.922039	2.253463	1.724707	1.690720	2.254761	2.382756	2.223925	0.236663	0.000000	715573.000000		1
19806.511719	6127.228516	3.765245	4.958652	10030.825195	99998.000000	1602.381592	1030.200073	229.716949	88.423126	61.573013	259.545959	362.536652	170.512253	2.123787	0.000000	4.296808	3.787264	0.575793	0.695364	4.001337	4.999991	3.204766	3.012922	2.361193	1.946566	1.789390	2.414214	2.559352	2.231755	0.327111	0.000000	717319.000000		1
15078.643555	2606.496338	2.161701	3.170084	3067.450439	41578.390625	468.466187	315.336945	94.991486	59.568581	28.521500	96.554947	148.173645	118.008514	0.553244	0.000000	4.178362	3.416057	0.334796	0.501071	3.486778	4.618868	2.670678	2.498775	1.977685	1.775017	1.455172	1.984774	2.170771	2.071913	0.000000	0.000000	717371.000000		1
14242.592773	2974.071777	2.547168	3.533965	3837.450684	46218.734375	569.911926	394.006226	81.762253	86.699318	28.012682	102.176598	143.387680	86.221336	1.521654	0.000000	4.153589	3.473351	0.406058	0.548262	3.584043	4.664818	2.755808	2.595503	1.912553	1.938016	1.447355	2.009351	2.156512	1.935615	0.182316	0.000000	718078.000000		1
9119.244141	7367.881348	5.427380	1.267417	7986.716797	87772.664062	1238.824219	821.893494	181.733978	61.770370	46.524368	165.208221	217.650284	178.832184	0.327470	0.000000	3.959959	3.867343	0.734590	0.102919	3.902368	4.943359	3.093010	2.914815	2.259436	1.790780	1.667681	2.218032	2.337759	2.252446	0.000000	0.000000	718970.000000		1
8683.798828	1761.530273	2.460824	2.938803	2525.578857	29523.689453	383.145294	259.940674	56.780880	42.025192	27.084478	50.234104	83.140678	57.881775	0.298850	0.000000	3.938710	3.245890	0.391080	0.468170	3.402361	4.470170	2.583364	2.414874	1.754202	1.623510	1.432720	1.700999	1.919814	1.762542	0.000000	0.000000	720203.000000		1
7720.445312	1891.318604	2.325139	0.629083	1596.164795	25950.345703	244.531235	165.359329	43.397457	52.694927	24.293694	29.187588	41.550297	26.008253	0.051433	0.000000	3.887642	3.276765	0.366449	0.000000	3.203078	4.414143	2.388334	2.218429	1.637464	1.721769	1.385494	1.465198	1.618574	1.415111	0.000000	0.000000	720463.000000		1
7250.313965	2610.403320	2.544085	2.433070	1575.926147	24592.298828	218.131348	160.971161	41.920345	83.791351	22.671648	55.670734	74.102242	69.803513	0.193163	0.000000	3.860357	3.416708	0.405532	0.386155	3.197536	4.390799	2.338718	2.206748	1.622425	1.923199	1.355483	1.745627	1.869831	1.843877	0.000000	0.000000	720552.000000		1
16009.506836	2304.434814	4.711953	4.011944	4126.171875	47854.574219	682.733582	424.467377	70.451096	16.753952	24.364620	79.242836	128.601151	121.715172	0.126628	99998.000000	4.204378	3.362564	0.673201	0.603355	3.615547	4.679924	2.834251	2.627844	1.847888	1.224117	1.386760	1.898960	2.109245	2.085345	0.000000	4.999991	720803.000000		1
5365.033203	4624.078613	2.624262	3.216340	2227.766846	32323.542969	350.173950	230.077744	71.872696	86.406357	23.013943	99.555420	132.637772	67.324181	0.348566	0.000000	3.729572	3.665025	0.419007	0.507362	3.347870	4.509519	2.544284	2.361875	1.856564	1.936546	1.361991	1.998065	2.122667	1.828171	0.000000	0.000000	721207.000000		1
[truncated: 3,807 more rows]
