# Supplementary material for: Distinct elongation stalls during translation are linked with distinct pathways for mRNA degradation
Source: eLife. 2022 Jul 27;11:e76038. doi: 10.7554/eLife.76038 (PMC9352352; doi:10.7554/eLife.76038)
Supplement: Figure 2—source data 1. [file elife-76038-fig2-data1.zip › S2F_flow_cytometry_data/list_mode_data.EAP1_OPT.CSV]

FSC-HLin	SSC-HLin	BLU-V-HLin	GRN-V-HLin	YEL-V-HLin	ORG-V-HLin	GRN-B-HLin	YEL-B-HLin	RED-B-HLin	NIR-B-HLin	YEL-G-HLin	ORG-G-HLin	RED-G-HLin	NIR-G-HLin	BLU-V-ALin	BLU-V-W	FSC-HLog	SSC-HLog	BLU-V-HLog	GRN-V-HLog	YEL-V-HLog	ORG-V-HLog	GRN-B-HLog	YEL-B-HLog	RED-B-HLog	NIR-B-HLog	YEL-G-HLog	ORG-G-HLog	RED-G-HLog	NIR-G-HLog	BLU-V-ALog	BLU-V-WLog	TIME		P01.R1
6656.089844	2749.088379	2.513247	2.994310	3301.990479	35823.945312	541.865295	338.190552	64.104759	32.268242	19.846943	39.502693	86.711647	47.905880	0.881932	0.000000	3.823219	3.439189	0.400235	0.476297	3.518776	4.554173	2.733891	2.529161	1.806890	1.508775	1.297694	1.596627	1.938077	1.680389	0.000000	0.000000	386.000000		1
9521.740234	6496.567871	1.844076	4.224722	6694.716797	76074.585938	1081.467163	685.697083	145.879349	32.801727	26.436892	157.159668	215.954224	107.813675	2.071840	0.000000	3.978716	3.812684	0.265779	0.625798	3.825732	4.881239	3.034013	2.836132	2.163994	1.515897	1.422210	2.196341	2.334362	2.032674	0.316356	0.000000	2265.000000		1
18871.130859	3472.453369	3.154665	4.567017	7701.609863	83716.109375	1224.392334	789.443298	130.590164	57.863274	30.325487	111.295212	140.562973	92.342560	1.163225	99998.000000	4.275798	3.540637	0.498953	0.659633	3.886581	4.922809	3.087921	2.897321	2.115911	1.762403	1.481808	2.046476	2.147871	1.965402	0.065664	4.999991	3560.000000		1
374.230194	298.604584	3.052901	2.476242	57.252693	5198.770508	4.702702	6.990836	22.665480	18.980412	9.624349	5.455134	17.191843	9.787786	1.133656	16704.300781	2.573139	2.475096	0.484713	0.393793	1.757796	3.715901	0.672347	0.844529	1.355365	1.278306	0.983371	0.736805	1.235322	0.990685	0.054481	4.222828	5472.000000		0
35589.917969	8738.051758	3.120744	5.344119	14625.713867	99998.000000	2338.639648	1505.024902	339.470306	150.011551	96.080048	448.841248	578.265747	364.716858	2.594749	0.000000	4.551327	3.941415	0.494258	0.727876	4.165117	4.999991	3.368963	3.177544	2.530802	2.176125	1.982633	2.652093	2.762127	2.561956	0.414095	0.000000	5654.000000		1
104.819366	18.576443	0.292955	0.000000	0.000000	2731.421631	7.175860	0.000000	0.000000	2.436154	0.000000	4.141461	0.000000	0.000000	5.659870	20981.396484	2.020442	1.268963	0.000000	0.000000	0.000000	3.436389	0.855874	0.000000	0.000000	0.386705	0.000000	0.617154	0.000000	0.000000	0.752806	4.321835	6373.000000		0
34941.441406	7982.140625	3.422950	5.482887	13685.126953	99998.000000	2242.297363	1406.178711	281.829041	127.938156	71.681511	280.694244	376.102020	220.558243	4.339277	99998.000000	4.543341	3.902119	0.534401	0.739009	4.136249	4.999991	3.350693	3.148041	2.449986	2.107000	1.855407	2.448234	2.575306	2.343523	0.637417	4.999991	6382.000000		1
372.256592	1425.840576	2.904882	3.900929	101.627693	6615.405762	5.550730	9.763117	22.943016	29.452789	9.374566	11.616444	23.424080	48.063152	1.032502	0.000000	2.570843	3.154071	0.463128	0.591168	2.007012	3.820556	0.744350	0.989588	1.360651	1.469126	0.971951	1.065073	1.369663	1.681812	0.013891	0.000000	6792.000000		0
10314.579102	9331.347656	3.154665	4.033530	4238.484863	56213.355469	644.408875	433.919037	91.710388	64.878777	43.560894	120.645111	152.308945	92.795868	2.131972	0.000000	4.013452	3.969944	0.498953	0.605685	3.627211	4.749839	2.809161	2.637409	1.962419	1.812103	1.639097	2.081510	2.182725	1.967529	0.328782	0.000000	6913.000000		1
24494.316406	5600.562988	3.370527	3.632644	8778.861328	99998.000000	1423.422974	900.889587	242.980118	104.640511	54.387901	229.390076	298.148193	151.294388	3.382938	99998.000000	4.389065	3.748232	0.527698	0.560223	3.943438	4.999991	3.153334	2.954672	2.385571	2.019700	1.735502	2.360575	2.474432	2.179823	0.529294	4.999991	8641.000000		1
16871.679688	5170.258301	2.232627	2.359060	7614.762207	92105.304688	1207.441040	779.368713	144.146286	99.703438	44.233150	157.184326	198.475586	121.505478	2.332346	0.000000	4.227159	3.713512	0.348816	0.372739	3.881656	4.964284	3.081866	2.891743	2.158803	1.998710	1.645748	2.196409	2.297707	2.084596	0.367793	0.000000	8742.000000		1
7970.308105	3445.331787	2.007514	2.183287	2226.265137	29897.910156	339.106415	232.612579	67.330353	73.389900	18.641201	66.368225	93.480453	59.506908	1.801712	0.000000	3.901475	3.537231	0.302659	0.339111	3.347577	4.475641	2.530336	2.366633	1.828211	1.865636	1.270474	1.821960	1.970721	1.774567	0.255685	0.000000	8834.000000		1
19029.177734	2019.651489	1.671386	4.304899	6108.615234	72527.195312	980.548767	625.372986	121.391373	70.340080	46.814240	140.217606	195.024887	113.163963	1.990162	0.000000	4.279420	3.305276	0.223077	0.633963	3.785943	4.860501	2.991469	2.796139	2.084188	1.847203	1.670378	2.146803	2.290090	2.053708	0.298888	0.000000	9370.000000		1
37461.121094	8828.719727	3.040566	6.330915	18806.230469	99998.000000	3034.109131	1931.101929	460.673553	209.518463	124.496704	545.479492	706.681885	397.210236	4.105114	0.000000	4.573581	3.945898	0.482955	0.801467	4.274302	4.999991	3.482031	3.285805	2.663393	2.321222	2.095158	2.736778	2.849224	2.599020	0.613325	0.000000	11199.000000		1
40805.589844	20738.265625	1.979760	7.564411	21236.517578	99998.000000	3359.048828	2185.679932	491.914917	200.190155	132.150543	576.816406	742.792480	450.259766	3.862428	0.000000	4.610720	4.316772	0.296613	0.878775	4.327083	4.999991	3.526216	3.339586	2.691890	2.301443	2.121069	2.761038	2.870867	2.653463	0.586860	0.000000	11320.000000		1
7701.782227	5132.503906	1.979760	2.969640	1819.516846	27800.921875	303.557068	182.853378	60.098984	60.999435	20.944754	79.856499	100.943108	113.737534	2.007175	0.000000	3.886591	3.710329	0.296613	0.472704	3.259956	4.444059	2.482240	2.262103	1.778867	1.785326	1.321075	1.902310	2.004077	2.055904	0.302585	0.000000	12131.000000		1
10039.707031	4225.209473	3.632644	3.015897	6415.767578	74508.101562	1058.154175	658.449158	142.302216	76.541481	26.076096	137.692017	206.012253	154.853027	3.544171	0.000000	4.001721	3.625848	0.560223	0.479416	3.807249	4.872203	3.024549	2.818522	2.153212	1.883897	1.416243	2.138909	2.313893	2.189920	0.549515	0.000000	12287.000000		1
25676.500000	6637.538086	2.719858	4.520761	10188.546875	99998.000000	1637.138428	1047.746460	209.114487	53.971596	57.046082	243.948410	302.570282	212.065628	0.941062	99998.000000	4.409536	3.822007	0.434546	0.655212	4.008112	4.999991	3.214085	3.020256	2.320384	1.732165	1.756226	2.387298	2.480826	2.326470	0.000000	4.999991	13103.000000		1
21083.019531	3078.669189	1.628214	3.740575	5649.554199	62915.363281	931.221252	577.538025	131.811325	57.887943	26.103849	132.310898	177.025101	175.492493	2.511226	99998.000000	4.323933	3.488363	0.211711	0.572938	3.752014	4.798757	2.969053	2.761580	2.119953	1.762588	1.416705	2.121596	2.248035	2.244259	0.399886	4.999991	14490.000000		1
14246.530273	6302.989258	2.867877	4.082870	9362.890625	99998.000000	1500.559570	961.818115	223.225677	83.156097	68.363403	293.019928	369.835876	189.403229	3.756265	99998.000000	4.153709	3.799546	0.457561	0.610966	3.971410	4.999991	3.176253	2.983093	2.348744	1.919894	1.834824	2.466897	2.568009	2.277387	0.574756	4.999991	15460.000000		1
16711.187500	4935.166016	2.466991	4.875391	4948.873535	60196.718750	746.887695	503.303162	121.018242	74.521629	32.736969	140.772675	211.467392	102.355453	1.780203	0.000000	4.223007	3.693302	0.392168	0.688009	3.694506	4.779573	2.873255	2.701830	2.082851	1.872282	1.515038	2.148518	2.325243	2.010111	0.250470	0.000000	16652.000000		1
13521.969727	5203.784668	2.294302	2.658183	9450.567383	99998.000000	1425.797485	971.201904	246.557251	120.592690	102.333870	309.548767	402.631439	233.065887	2.723859	99998.000000	4.131040	3.716319	0.360651	0.424585	3.975458	4.999991	3.154058	2.987309	2.391918	2.081321	2.010019	2.490729	2.604908	2.367479	0.435185	4.999991	16766.000000		1
16442.589844	5265.918945	1.400017	2.645848	7236.998047	93024.085938	1171.194702	741.407898	170.823715	56.068539	48.812500	197.791000	267.088776	219.460434	2.842864	0.000000	4.215970	3.721474	0.146133	0.422565	3.859558	4.968596	3.068629	2.870057	2.232548	1.748719	1.688531	2.296206	2.426656	2.341356	0.453756	0.000000	21588.000000		1
10738.281250	2221.423584	2.670518	4.526928	2718.035156	28809.251953	422.515381	279.966461	55.143417	48.214256	14.302381	55.840340	104.242706	60.549210	1.790237	99998.000000	4.030935	3.346631	0.426595	0.655804	3.434255	4.459532	2.625843	2.447106	1.741494	1.683175	1.155408	1.746948	2.018046	1.782108	0.252911	4.999991	21702.000000		1
13792.804688	2059.237549	3.589472	2.047602	3208.651855	37711.261719	525.432068	325.858673	70.068710	26.492399	24.629822	79.541954	117.037140	78.194366	2.253421	99998.000000	4.139653	3.313706	0.555031	0.311246	3.506323	4.576471	2.720517	2.513029	1.845524	1.423121	1.391461	1.900596	2.068324	1.893175	0.352842	4.999991	22950.000000		1
12552.605469	4573.190918	3.478457	4.847637	7896.464844	93066.625000	1292.894531	808.466858	205.259811	71.666092	58.236404	207.840912	275.868195	161.745178	0.270559	99998.000000	4.098734	3.660219	0.541387	0.685530	3.897433	4.968794	3.111563	2.907662	2.312304	1.855314	1.765195	2.317731	2.440702	2.208831	0.000000	4.999991	24298.000000		1
20769.900391	5278.460449	2.115445	2.411484	7502.495605	96310.679688	1220.984741	767.835510	165.892807	100.042656	60.987103	221.998352	286.584167	157.224426	2.056596	0.000000	4.317434	3.722507	0.325402	0.382284	3.875206	4.983675	3.086710	2.885268	2.219828	2.000185	1.785238	2.346350	2.457252	2.196520	0.313149	0.000000	27208.000000		1
120.765373	285.310608	2.177119	2.454656	58.017460	5056.418945	2.837040	4.110624	19.504648	18.810806	11.197056	5.960867	29.579222	0.000000	1.679384	0.000000	2.081942	2.455318	0.337882	0.389991	1.763559	3.703843	0.452865	0.613908	1.290138	1.274407	1.049104	0.775309	1.470987	0.000000	0.225150	0.000000	27618.000000		0
20083.585938	4378.665527	3.117660	4.338820	10418.325195	99998.000000	1742.293945	1066.985962	237.978287	129.461517	71.774017	272.901642	398.388214	179.011032	1.353976	0.000000	4.302841	3.641342	0.493829	0.637372	4.017798	4.999991	3.241122	3.028159	2.376537	2.112141	1.855967	2.436006	2.600307	2.252880	0.131611	0.000000	28339.000000		1
14288.318359	4469.349121	2.821621	5.294779	10623.797852	99998.000000	1732.435181	1090.724609	213.740097	128.561066	61.110451	290.185974	413.698975	236.861969	0.757131	0.000000	4.154981	3.650244	0.450499	0.723848	4.026280	4.999991	3.238657	3.037715	2.329886	2.109109	1.786116	2.462677	2.616684	2.374495	0.000000	0.000000	29939.000000		1
9071.344727	1820.636230	2.318972	3.268763	2142.600098	27471.113281	345.727203	217.958649	64.912704	73.451576	19.103762	57.891029	82.770630	62.565975	1.550671	0.000000	3.957672	3.260223	0.365295	0.514383	3.330941	4.438876	2.538733	2.338374	1.812330	1.866001	1.281119	1.762611	1.917876	1.796338	0.190520	0.000000	31982.000000		1
15874.208008	7389.350586	1.699140	3.953353	5989.829590	73528.195312	912.820618	611.523926	129.143890	102.253693	46.095726	155.762726	186.544601	106.731285	2.082639	99998.000000	4.200692	3.868606	0.230229	0.596966	3.777415	4.866454	2.960385	2.786413	2.111074	2.009679	1.663661	2.192464	2.270783	2.028292	0.318614	4.999991	32338.000000		1
19412.990234	6504.517578	2.726025	5.180681	8817.704102	99998.000000	1468.053955	903.880859	183.753830	97.668175	42.200966	231.012115	281.665619	190.223511	4.585883	0.000000	4.288093	3.813215	0.435530	0.714387	3.945355	4.999991	3.166742	2.956111	2.264236	1.989753	1.625322	2.363635	2.449734	2.279264	0.661423	0.000000	34564.000000		1
25706.500000	16466.597656	4.718120	6.593033	26327.958984	99998.000000	4062.976807	2709.702881	642.830017	338.172028	210.347992	686.717773	870.187927	527.115784	5.509922	99998.000000	4.410043	4.216604	0.673769	0.819085	4.420417	4.999991	3.608844	3.432922	2.808096	2.529138	2.322938	2.836778	2.939613	2.721906	0.741145	4.999991	34916.000000		1
23909.035156	4211.440430	3.524713	6.790393	3840.907715	46208.523438	626.584900	392.236145	101.966904	57.329788	37.202225	112.750740	156.185196	112.331352	0.808148	99998.000000	4.378562	3.624431	0.547124	0.831895	3.584434	4.664722	2.796980	2.593548	2.008459	1.758380	1.570569	2.052119	2.193640	2.050501	0.000000	4.999991	35829.000000		1
19585.605469	2336.666016	2.355976	3.311935	5653.048340	79528.710938	883.454163	581.266235	168.532486	69.673996	48.581219	184.870132	263.002838	157.468033	1.868747	99998.000000	4.291937	3.368597	0.372171	0.520082	3.752283	4.900524	2.946184	2.764375	2.226684	1.843071	1.686468	2.266867	2.419960	2.197192	0.271551	4.999991	36011.000000		1
10507.747070	4396.202637	3.126911	3.062153	4929.600098	58939.738281	789.529602	507.706757	102.213608	45.155186	28.243963	112.362190	134.725464	136.440018	1.442524	0.000000	4.021510	3.643078	0.495116	0.486027	3.692812	4.770408	2.897368	2.705613	2.009509	1.654708	1.450926	2.050620	2.129450	2.134942	0.159123	0.000000	37262.000000		1
109.540565	9.423905	0.878866	0.477980	100.733414	4146.697266	0.000000	8.230498	22.122742	24.182680	3.910181	0.000000	11.934069	5.106671	3.087219	0.000000	2.039575	0.974231	0.000000	0.000000	2.003174	3.617702	0.000000	0.915426	1.344839	1.383504	0.592197	0.000000	1.076789	0.708138	0.489568	0.000000	37278.000000		0
17694.330078	4206.928711	2.053770	2.812370	6674.669434	81258.359375	1038.886963	685.046387	132.576096	128.351379	47.264465	168.023666	188.681641	171.869095	1.576236	0.000000	4.247834	3.623965	0.312552	0.449072	3.824430	4.909868	3.016568	2.835720	2.122465	2.108401	1.674535	2.225370	2.275730	2.235198	0.197621	0.000000	37479.000000		1
8109.394043	2653.698975	3.305768	3.472290	2917.118164	35168.773438	432.426514	299.924438	60.243919	56.247395	40.196533	77.833565	95.232018	87.356148	0.253281	0.000000	3.908988	3.423852	0.519272	0.540616	3.464954	4.546157	2.635912	2.477012	1.779913	1.750102	1.604189	1.891167	1.978783	1.941293	0.000000	0.000000	37699.000000		1
17511.167969	7857.276855	1.899583	4.480672	13480.653320	99998.000000	2144.552246	1382.921143	334.428375	233.457520	112.315933	364.781616	495.297791	253.366150	4.557727	0.000000	4.243315	3.895272	0.278658	0.651343	4.129711	4.999991	3.331337	3.140797	2.524303	2.368208	2.050441	2.562033	2.694866	2.403749	0.658748	0.000000	39703.000000		1
8977.632812	2217.636719	1.871829	3.712821	3681.546143	44298.238281	580.766663	377.770325	63.830307	46.743313	19.057505	83.535400	127.099373	94.282227	1.217629	0.000000	3.953162	3.345891	0.272266	0.569704	3.566030	4.646387	2.764002	2.577228	1.805027	1.669719	1.280066	1.921871	2.104143	1.974430	0.085515	0.000000	41975.000000		1
6056.746582	1666.464722	3.120744	2.192538	1421.609741	22809.369141	218.199188	147.230026	36.677990	35.768288	19.057505	49.543346	75.573189	107.496048	0.200532	0.000000	3.782239	3.221796	0.494258	0.340947	3.152780	4.358113	2.338853	2.167996	1.564406	1.553498	1.280066	1.694985	1.878368	2.031393	0.000000	0.000000	42108.000000		1
17796.533203	8896.454102	2.164785	4.338820	12167.393555	99998.000000	1982.492432	1247.748535	269.241241	116.990883	92.650932	293.797028	400.127441	259.527466	3.335132	0.000000	4.250335	3.949217	0.335415	0.637372	4.085197	4.999991	3.297212	3.096127	2.430142	2.068152	1.966850	2.468047	2.602198	2.414183	0.523113	0.000000	42571.000000		1
13588.975586	7643.937500	2.935719	3.114576	11798.680664	99998.000000	1882.144531	1211.160034	269.361511	152.370621	82.505432	401.058716	550.854431	304.488373	3.786446	99998.000000	4.133187	3.883317	0.467715	0.493399	4.071834	4.999991	3.274653	3.083202	2.430336	2.182901	1.916483	2.603208	2.741037	2.483571	0.578232	4.999991	43548.000000		1
19650.060547	6971.556152	2.553336	2.917217	8319.076172	98365.968750	1274.237915	853.961243	190.322189	104.982803	67.694237	191.321320	252.644547	123.719597	3.106317	0.000000	4.293364	3.843330	0.407108	0.464969	3.920075	4.992845	3.105251	2.931438	2.279490	2.021118	1.830552	2.281763	2.402510	2.092438	0.492246	0.000000	44013.000000		1
15350.132812	5625.217285	4.773628	3.876260	6565.520508	80556.320312	1056.495117	674.006592	139.798218	78.823448	36.585476	167.015289	211.334778	157.202835	2.059777	0.000000	4.186112	3.750139	0.678849	0.588413	3.817269	4.906100	3.023868	2.828664	2.145502	1.896655	1.563309	2.222756	2.324971	2.196460	0.313820	0.000000	45767.000000		1
18337.912109	2994.569336	3.466122	3.833087	6339.827637	77154.632812	1010.467163	650.397522	132.095032	77.830482	35.540089	144.972733	165.226715	143.289001	3.610528	99998.000000	4.263350	3.476334	0.539844	0.583549	3.802078	4.887362	3.004522	2.813179	2.120887	1.891150	1.550719	2.161286	2.218080	2.156213	0.557571	4.999991	47448.000000		1
6331.717285	2628.298340	2.195622	3.978023	3404.928711	40354.132812	547.425293	349.301270	62.630733	75.678032	24.987535	76.260857	124.925339	63.793304	0.725635	0.000000	3.801522	3.419675	0.341558	0.599667	3.532108	4.605888	2.738325	2.543200	1.796788	1.878970	1.397723	1.882302	2.096651	1.804775	0.000000	0.000000	47655.000000		1
16594.535156	7879.048340	2.917217	3.669649	7326.133789	93061.578125	1205.920654	746.381958	171.298599	86.455696	54.520500	233.207748	313.233856	182.850296	1.962823	99998.000000	4.219965	3.896474	0.464969	0.564625	3.864875	4.968771	3.081319	2.872961	2.233754	1.936794	1.736560	2.367743	2.495869	2.262096	0.292881	4.999991	47703.000000		1
13771.607422	4874.891602	3.589472	3.416783	5246.546875	61591.890625	831.894043	537.076294	142.123352	61.702530	37.646282	133.501221	173.802597	111.060852	1.299359	0.000000	4.138985	3.687965	0.555031	0.533617	3.719874	4.789524	2.920068	2.730036	2.152665	1.790303	1.575722	2.125485	2.240056	2.045561	0.113729	0.000000	47851.000000		1
19693.958984	5757.676270	3.718989	3.953353	7594.301758	92997.968750	1152.565918	780.753296	213.533493	101.710953	63.241314	237.312195	296.498383	224.844650	3.839378	0.000000	4.294333	3.760247	0.570425	0.596966	3.880488	4.968473	3.061666	2.892514	2.329466	2.007368	1.801001	2.375320	2.472022	2.351882	0.584261	0.000000	53880.000000		1
13092.049805	2569.839844	2.056854	2.985059	4073.763916	51441.628906	660.259277	418.907410	105.513206	41.726070	27.673471	108.239227	137.229462	94.877388	0.358687	0.000000	4.117008	3.409906	0.313203	0.474953	3.609996	4.711315	2.819715	2.622118	2.023307	1.620407	1.442064	2.034385	2.137447	1.977163	0.000000	0.000000	54167.000000		1
19373.425781	5218.438477	3.028231	2.217208	7261.353516	78438.828125	1176.631348	745.749817	142.610580	36.116749	22.576052	101.057205	133.319275	104.902626	1.158549	99998.000000	4.287207	3.717541	0.481189	0.345806	3.861017	4.894531	3.070640	2.872593	2.154152	1.557709	1.353648	2.004567	2.124893	2.020786	0.063915	4.999991	54484.000000		1
7554.478516	2021.797852	5.146760	2.596508	1310.798706	20340.531250	201.833786	135.012253	42.802296	61.360233	10.500131	50.409878	66.463821	55.279102	1.230147	0.000000	3.878205	3.305738	0.711534	0.414390	3.117536	4.308362	2.304994	2.130373	1.631467	1.787887	1.021195	1.702516	1.822585	1.742561	0.089957	0.000000	54712.000000		1
14014.180664	1903.080078	4.039698	3.558635	2407.049316	32922.156250	387.178833	247.553299	63.830307	61.582264	29.869093	70.494270	99.777451	70.916740	2.033127	0.000000	4.146568	3.279457	0.606349	0.551283	3.381485	4.517488	2.587912	2.393669	1.805027	1.789456	1.475222	1.848154	1.999032	1.850749	0.308164	0.000000	57063.000000		1
16361.333984	4598.428223	0.647585	1.859494	8184.538574	90206.953125	1326.528809	838.875610	175.748444	66.719772	48.818668	170.962479	238.804733	115.572357	2.050796	0.000000	4.213819	3.662609	0.000000	0.269395	3.912994	4.955240	3.122717	2.923697	2.244891	1.824255	1.688586	2.232901	2.378043	2.062854	0.311923	0.000000	58494.000000		1
15973.785156	5078.316406	3.052901	4.733539	12990.789062	99998.000000	2091.388428	1332.677734	270.123169	105.559464	94.420998	329.571503	453.291107	316.508789	2.817274	0.000000	4.203408	3.705720	0.484713	0.675186	4.113636	4.999991	3.320435	3.124725	2.431562	2.023497	1.975069	2.517950	2.656377	2.500386	0.449829	0.000000	59115.000000		1
112.550301	5.782010	1.199574	0.000000	0.000000	5470.176270	0.000000	0.000000	48.420864	42.907143	4.594771	0.000000	0.000000	0.000000	5.326720	0.000000	2.051347	0.762079	0.079027	0.000000	0.000000	3.738001	0.000000	0.000000	1.685032	1.632530	0.662264	0.000000	0.000000	0.000000	0.726460	0.000000	59131.000000		0
15178.001953	4205.162109	1.159486	3.734408	8946.338867	96088.265625	1431.804565	918.180115	154.168442	47.116444	39.770977	151.710693	198.830231	138.302597	2.027261	99998.000000	4.181215	3.623783	0.064265	0.572222	3.951645	4.982670	3.155884	2.962928	2.187995	1.673172	1.599566	2.181016	2.298482	2.140830	0.306910	4.999991	59190.000000		1
16587.634766	8021.670898	2.818537	3.648063	13482.358398	99998.000000	2165.626465	1383.938721	325.920349	113.392159	78.638420	349.979675	470.997925	266.095825	3.203172	0.000000	4.219784	3.904265	0.450024	0.562062	4.129766	4.999991	3.335583	3.141117	2.513112	2.054583	1.895635	2.544043	2.673019	2.425038	0.505580	0.000000	60353.000000		1
7821.157227	4412.314941	2.294302	4.446751	3749.533447	47822.667969	626.159302	382.775238	88.262772	70.145805	32.884991	97.140854	169.136902	139.788956	1.122603	99998.000000	3.893271	3.644666	0.360651	0.648043	3.573977	4.679634	2.796685	2.582944	1.945778	1.846002	1.516998	1.987402	2.228238	2.145473	0.050226	4.999991	61755.000000		1
9410.596680	3780.410889	2.544085	3.706654	3178.699463	41761.109375	536.305359	329.713348	78.484238	51.205482	20.648714	95.090172	149.339294	61.341732	1.801458	0.000000	3.973617	3.577539	0.405532	0.568982	3.502249	4.620772	2.729412	2.518137	1.894782	1.709316	1.314893	1.978136	2.174174	1.787756	0.255624	0.000000	63639.000000		1
13415.664062	7188.812012	2.127780	4.042781	7242.462891	99998.000000	1046.747314	743.002197	231.878647	97.649673	94.818802	198.413925	268.023163	185.144592	2.808834	0.000000	4.127612	3.856657	0.327927	0.606680	3.859886	4.999991	3.019842	2.870990	2.365261	1.989671	1.976894	2.297572	2.428172	2.267511	0.448526	0.000000	64143.000000		1
117.182076	19.788351	1.591209	0.000000	53.937675	6067.730957	0.000000	1.834825	0.974461	12.933200	0.000000	0.000000	16.442495	48.029232	7.590474	0.000000	2.068861	1.296410	0.201727	0.000000	1.731892	3.783026	0.000000	0.263595	0.000000	1.111706	0.000000	0.000000	1.215968	1.681506	0.880269	0.000000	64157.000000		0
12211.213867	4020.066650	3.237926	2.590341	5452.839355	62520.476562	864.399719	562.116211	141.417175	90.011253	39.589039	133.788010	182.100937	140.168259	2.398046	99998.000000	4.086759	3.604233	0.510267	0.413357	3.736623	4.796022	2.936715	2.749826	2.150502	1.954297	1.597575	2.126417	2.260312	2.146650	0.379857	4.999991	64283.000000		1
26403.572266	5417.142090	3.802250	5.600070	10199.555664	99998.000000	1585.427124	1047.567627	211.889862	78.185112	60.487537	277.147949	339.735504	233.553116	2.980797	99998.000000	4.421663	3.733770	0.580041	0.748193	4.008581	4.999991	3.200146	3.020182	2.326110	1.893124	1.781666	2.442712	2.531141	2.368386	0.474332	4.999991	65325.000000		1
106.099113	11.903232	1.470943	0.000000	20.950922	1937.694946	0.049340	0.000000	30.849722	30.430334	0.000000	0.000000	6.568364	3.675817	4.205805	3620.154297	2.025712	1.075665	0.167596	0.000000	1.321203	3.287285	0.000000	0.000000	1.489251	1.483307	0.000000	0.000000	0.817457	0.565354	0.623849	3.558727	65341.000000		0
24284.777344	11394.100586	2.146282	4.434416	16089.277344	99998.000000	2542.280518	1653.932495	383.447510	154.079010	106.700447	388.683685	478.805939	293.386902	3.435414	0.000000	4.385334	4.056680	0.331687	0.646836	4.206537	4.999991	3.405223	3.218518	2.583706	2.187743	2.028166	2.589596	2.680160	2.467441	0.535979	0.000000	65469.000000		1
29330.468750	19994.968750	3.247177	8.369267	27283.101562	99998.000000	4381.132324	2809.005371	693.847412	285.557281	206.203445	805.568176	1117.994019	575.197449	4.841266	99998.000000	4.467319	4.300921	0.511506	0.922687	4.435894	4.999991	3.641586	3.448553	2.841264	2.455693	2.314296	2.906102	3.048440	2.759817	0.684959	4.999991	65990.000000		1
14052.742188	1512.684814	2.059937	2.004430	3250.272949	44812.855469	534.408813	329.460480	91.426689	50.422211	13.719554	80.676773	101.507431	71.789436	1.974486	0.000000	4.147761	3.179749	0.313854	0.301991	3.511920	4.651402	2.727874	2.517803	1.961073	1.702622	1.137340	1.906749	2.006498	1.856061	0.295454	0.000000	68045.000000		1
17898.251953	9209.986328	2.923384	6.451181	20556.986328	99998.000000	3375.432617	2112.379639	418.765564	185.070587	92.925385	442.846466	601.270447	374.692749	5.468691	99998.000000	4.252810	3.964259	0.465886	0.809639	4.312960	4.999991	3.528329	3.324772	2.621971	2.267337	1.968134	2.646253	2.779070	2.573675	0.737883	4.999991	68603.000000		1
22233.951172	11830.582031	2.574922	5.606237	15500.786133	99998.000000	2376.289062	1590.203857	395.622101	214.443192	138.450623	401.755646	542.266235	356.887268	3.461401	0.000000	4.347017	4.073006	0.410764	0.748671	4.190354	4.999991	3.375899	3.201453	2.597281	2.331312	2.141295	2.603962	2.734213	2.552531	0.539252	0.000000	71217.000000		1
17124.167969	2494.538086	3.873176	6.204483	2842.513184	41352.507812	451.946594	288.348083	75.591690	91.793648	32.798645	94.695450	131.277847	84.229240	1.283191	99998.000000	4.233610	3.396990	0.588067	0.792706	3.453702	4.616502	2.655087	2.459917	1.878474	1.962813	1.515856	1.976329	2.118191	1.925463	0.108291	4.999991	71554.000000		1
19783.328125	8541.040039	5.396543	7.376303	19489.255859	99998.000000	3145.956299	2001.482178	408.758820	182.224289	122.125305	520.356262	703.641357	511.912964	6.382199	0.000000	4.296299	3.931511	0.732116	0.867839	4.289795	4.999991	3.497753	3.301352	2.611467	2.260606	2.086806	2.716301	2.847351	2.709196	0.804970	0.000000	72100.000000		1
33104.527344	6587.535156	2.750695	7.342382	21750.716797	99998.000000	3587.535400	2237.983398	430.335754	155.919998	108.640114	519.276917	715.714172	377.350952	4.971206	0.000000	4.519887	3.818723	0.439442	0.865837	4.337473	4.999991	3.554796	3.349857	2.633807	2.192902	2.035990	2.715399	2.854740	2.576746	0.696462	0.000000	73856.000000		1
9854.808594	1961.430542	4.489923	1.995179	3005.855957	35750.488281	481.895844	306.366364	55.686153	65.831657	21.342556	81.601898	130.685760	98.121483	1.776155	0.000000	3.993648	3.292573	0.652239	0.299982	3.477968	4.553282	2.682953	2.486241	1.745747	1.818435	1.329246	1.911700	2.116228	1.991764	0.249481	0.000000	75040.000000		1
23021.433594	3197.800049	1.998263	3.524713	6647.917969	71348.203125	1076.523926	679.067017	136.948837	45.482063	38.201355	153.656540	206.906540	96.055382	1.747016	99998.000000	4.362133	3.504851	0.300653	0.547124	3.822686	4.853383	3.032024	2.831913	2.136558	1.657840	1.582079	2.186551	2.315774	1.982522	0.242297	4.999991	75232.000000		1
123.133690	13.805899	1.363013	1.251998	140.458130	5271.811523	2.155533	7.740184	25.138638	67.934761	6.790393	0.000000	0.000000	33.705265	2.861562	0.000000	2.090377	1.140065	0.134500	0.097604	2.147547	3.721960	0.333555	0.888751	1.400342	1.832092	0.831895	0.000000	0.000000	1.527698	0.456603	0.000000	75242.000000		0
8103.837402	3503.450928	2.531749	3.900929	4753.830078	56396.500000	782.384583	486.860687	120.160965	52.941628	38.784184	121.542480	158.479507	116.047256	1.250316	0.000000	3.908691	3.544496	0.403421	0.591168	3.677044	4.751252	2.893420	2.687405	2.079763	1.723797	1.588655	2.084728	2.199973	2.064635	0.097020	0.000000	76016.000000		1
10339.380859	1595.307495	2.695188	3.555551	2139.220459	31504.906250	359.212402	216.463043	80.713776	42.308895	23.485754	63.410919	103.453270	125.523582	0.930285	0.000000	4.014494	3.202844	0.430589	0.550907	3.330256	4.498378	2.555351	2.335384	1.906948	1.626432	1.370805	1.802164	2.014744	2.098725	0.000000	0.000000	76578.000000		1
8586.140625	3122.162109	3.392113	3.200921	4317.628906	52345.933594	714.551636	442.763214	73.066109	40.301380	33.862534	85.897545	124.188324	81.268852	0.319910	0.000000	3.933798	3.494455	0.530470	0.505275	3.635245	4.718883	2.854034	2.646172	1.863716	1.605320	1.529719	1.933981	2.094081	1.909924	0.000000	0.000000	76786.000000		1
13796.301758	3315.364502	3.607974	2.917217	2165.635742	35963.085938	359.085968	220.323883	44.667957	45.734928	26.871700	63.706959	87.442497	65.153229	0.258490	99998.000000	4.139763	3.520531	0.557263	0.464969	3.335585	4.555857	2.555198	2.343062	1.649996	1.660248	1.429295	1.804187	1.941723	1.813936	0.000000	4.999991	78066.000000		1
29299.921875	16386.824219	3.681984	4.687283	18714.818359	99998.000000	2895.596680	1928.012085	459.717590	226.549957	140.220688	530.680603	823.049866	411.605103	6.460880	0.000000	4.466866	4.214495	0.566082	0.670921	4.272186	4.999991	3.461738	3.285110	2.662491	2.355164	2.146812	2.724833	2.915426	2.614481	0.810292	0.000000	79573.000000		1
28305.542969	11510.178711	1.834825	3.799166	13754.714844	99998.000000	2060.110107	1414.202637	388.655945	199.934204	121.221771	413.698975	575.043274	335.350433	5.093462	99998.000000	4.451871	4.061082	0.263595	0.579688	4.138452	4.999991	3.313890	3.150512	2.589565	2.300887	2.083581	2.616684	2.759701	2.525499	0.707013	4.999991	79859.000000		1
20620.714844	7303.819824	2.846291	5.886858	17783.902344	99998.000000	2865.249756	1826.430664	386.879700	113.481583	97.384468	457.944458	649.919556	327.986450	1.846241	99998.000000	4.314304	3.863550	0.454279	0.769884	4.250027	4.999991	3.457162	3.261603	2.587576	2.054925	1.988490	2.660813	2.812860	2.515856	0.266288	4.999991	79916.000000		1
19937.425781	9682.375000	3.182418	3.691235	6189.184082	76282.476562	1028.784546	632.598145	164.014816	56.096291	35.910137	192.924866	283.201324	139.952393	1.520747	99998.000000	4.299669	3.985982	0.502757	0.567172	3.791633	4.882425	3.012324	2.801128	2.214883	1.748934	1.555217	2.285388	2.452095	2.145980	0.182057	4.999991	81606.000000		1
35784.136719	16872.216797	3.361275	14.758774	35076.996094	99998.000000	5610.291992	3609.932617	777.163818	280.709656	231.221817	956.933472	1343.119385	706.712769	6.892613	99998.000000	4.553690	4.227172	0.526504	1.169050	4.545022	4.999991	3.748986	3.557499	2.890512	2.448257	2.364029	2.980882	3.128115	2.849243	0.838384	4.999991	84418.000000		1
12609.959961	3060.616943	2.349809	3.395196	4996.082520	58934.195312	781.829529	512.776428	121.921776	25.450096	28.700357	144.590347	186.408920	105.099983	1.865769	0.000000	4.100714	3.485809	0.371033	0.530865	3.698630	4.770367	2.893112	2.709928	2.086081	1.405689	1.457887	2.160139	2.270467	2.021603	0.270858	0.000000	84794.000000		1
26857.027344	6982.059570	3.441453	5.596986	19393.013672	99998.000000	3047.452393	1993.408936	405.964966	171.804337	122.331917	448.190582	601.822449	288.853821	6.062384	0.000000	4.429058	3.843984	0.536742	0.747954	4.287645	4.999991	3.483937	3.299596	2.608489	2.235034	2.087540	2.651463	2.779468	2.460678	0.782643	0.000000	85951.000000		1
24816.664062	13145.374023	2.571838	4.699618	14701.381836	99998.000000	2310.876709	1511.633301	366.070618	229.553513	124.542953	403.608978	539.691284	346.057159	3.351579	0.000000	4.394743	4.118773	0.410244	0.672063	4.167358	4.999991	3.363777	3.179446	2.563565	2.360884	2.095319	2.605961	2.732145	2.539148	0.525250	0.000000	86162.000000		1
10963.490234	3277.218750	2.775365	2.864793	5076.207031	51873.550781	792.141541	520.417908	92.592339	58.134644	27.139984	84.013382	117.157402	63.386250	2.594077	99998.000000	4.039949	3.515505	0.443320	0.457093	3.705539	4.714946	2.898803	2.716352	1.966575	1.764435	1.433610	1.924348	2.068770	1.801995	0.413983	4.999991	89786.000000		1
10348.875977	2605.315186	2.756862	3.567886	3536.974365	44599.714844	545.510315	360.501404	113.725204	30.658531	27.991096	141.167389	206.197281	104.998222	1.495088	0.000000	4.014893	3.415860	0.440415	0.552411	3.548632	4.649332	2.736803	2.556907	2.055857	1.486551	1.447020	2.149734	2.314283	2.021182	0.174667	0.000000	89973.000000		1
16437.640625	7726.807129	2.679769	4.144545	10690.366211	99998.000000	1674.948120	1098.982788	209.620224	112.652061	61.835129	243.041779	316.419342	217.092117	2.661160	0.000000	4.215839	3.888000	0.428097	0.617477	4.028993	4.999991	3.224001	3.040991	2.321433	2.051739	1.791235	2.385681	2.500263	2.336644	0.425071	0.000000	91109.000000		1
11404.476562	5898.415039	3.336605	3.601807	5607.917480	69178.500000	890.192139	577.871033	113.336647	110.647629	47.276798	127.022285	188.666214	142.955963	2.788521	99998.000000	4.057076	3.770735	0.523305	0.556520	3.748802	4.839971	2.949484	2.761831	2.054370	2.043942	1.674648	2.103880	2.275694	2.155202	0.445374	4.999991	91319.000000		1
34866.875000	8033.287598	1.985928	4.372742	7723.402344	97736.929688	1219.667969	787.247681	199.847855	88.827095	59.448315	226.981674	270.446960	175.202621	2.428258	0.000000	4.542413	3.904893	0.297963	0.640754	3.887809	4.990059	3.086242	2.896111	2.300699	1.948545	1.774140	2.355991	2.432082	2.243541	0.385295	0.000000	92759.000000		1
19789.828125	6049.573730	3.493876	3.891678	6997.990234	91689.429688	1164.259399	713.885498	117.764900	69.122002	43.304943	188.225250	252.912827	107.051994	4.530574	99998.000000	4.296442	3.781725	0.543307	0.590137	3.844973	4.962319	3.066050	2.853629	2.071016	1.839616	1.636537	2.274678	2.402971	2.029595	0.656153	4.999991	93034.000000		1
8918.666016	3517.133545	2.923384	4.412830	4555.443848	52460.402344	745.426025	466.902710	72.918083	37.652451	24.623653	102.956787	145.876266	134.478760	1.483429	0.000000	3.950300	3.546189	0.465886	0.644717	3.658531	4.719831	2.872405	2.669226	1.862835	1.575793	1.391353	2.012655	2.163985	2.128654	0.171267	0.000000	93616.000000		1
12143.306641	3123.420410	2.494745	2.901798	2876.653320	36288.574219	445.726685	294.102325	68.224640	53.101982	15.542044	83.285614	118.708527	51.800644	1.424514	99998.000000	4.084337	3.494630	0.397026	0.462667	3.458888	4.559770	2.649069	2.468498	1.833941	1.725111	1.191508	1.920570	2.074482	1.714335	0.153667	4.999991	93799.000000		1
12812.089844	1160.731567	3.984190	2.460824	5204.320801	61087.093750	801.543884	534.658630	102.380127	49.796215	36.529968	119.402367	157.939850	75.933983	2.201102	99998.000000	4.107620	3.064732	0.600340	0.391080	3.716364	4.785949	2.903927	2.728077	2.010216	1.697196	1.562649	2.077013	2.198492	1.880436	0.342640	4.999991	94950.000000		1
14010.815430	3146.061035	3.459955	2.281967	4078.602295	53991.152344	665.637329	415.040405	84.543785	89.915657	28.762032	102.028580	149.777191	133.612228	1.276613	0.000000	4.146463	3.497767	0.539070	0.358309	3.610511	4.732323	2.823238	2.618090	1.927082	1.953835	1.458820	2.008722	2.175446	2.125846	0.106059	0.000000	96042.000000		1
10436.469727	4013.017334	2.590341	3.176251	4928.807617	56900.437500	798.299805	503.531372	99.055855	62.479630	28.623262	84.189148	162.747391	96.030708	2.209817	0.000000	4.018554	3.603471	0.413357	0.501915	3.692742	4.755116	2.902166	2.702027	1.995880	1.795738	1.456719	1.925256	2.211514	1.982410	0.344356	0.000000	96445.000000		1
12142.992188	2939.792969	2.692104	5.273193	4205.229980	50046.914062	670.885864	429.780670	67.712738	76.794350	35.271805	92.900711	157.372437	66.540916	0.561948	99998.000000	4.084326	3.468317	0.430092	0.722074	3.623790	4.699378	2.826649	2.633247	1.830670	1.885329	1.547428	1.968019	2.196929	1.823089	0.000000	4.999991	98366.000000		1
8461.359375	3343.068848	1.942755	4.058200	4332.872070	52241.925781	703.268188	446.562378	114.295692	18.696709	32.292912	119.251259	140.162094	111.366142	2.172073	0.000000	3.927440	3.524145	0.288418	0.608333	3.636776	4.718019	2.847121	2.649882	2.058030	1.271765	1.509107	2.076463	2.146631	2.046753	0.336874	0.000000	106758.000000		1
19184.962891	2561.655518	1.094727	2.994310	8859.458008	99903.234375	1410.896851	907.309937	172.479675	91.796738	45.371048	224.745956	268.399384	191.444672	4.248935	99998.000000	4.282961	3.408521	0.039306	0.476297	3.947407	4.999579	3.149495	2.957756	2.236738	1.962827	1.656779	2.351692	2.428782	2.282043	0.628280	4.999991	107562.000000		1
46898.441406	30976.556641	2.491661	15.434113	40380.738281	99998.000000	6438.895996	4154.585449	948.801636	490.033844	319.308807	1154.591919	1467.273682	752.253418	6.357421	0.000000	4.671158	4.491033	0.396489	1.188482	4.606174	4.999991	3.808811	3.618528	2.977175	2.690226	2.504211	3.062428	3.166511	2.876364	0.803281	0.000000	107784.000000		1
8878.009766	3343.210693	1.825573	2.978892	2553.292480	32267.777344	404.395325	262.160980	51.708130	47.779449	10.993528	71.795609	97.005173	140.994705	1.045236	0.000000	3.948316	3.524164	0.261399	0.474055	3.407101	4.508769	2.606806	2.418568	1.713559	1.679241	1.041137	1.856098	1.986795	2.149203	0.019214	0.000000	108932.000000		1
11447.090820	4052.828369	0.869614	1.924253	3149.934326	35446.390625	539.256470	325.562622	92.950050	58.865490	17.009903	65.026802	103.576614	79.646805	1.645464	99998.000000	4.058695	3.607758	0.000000	0.284262	3.498302	4.549572	2.731795	2.512635	1.968250	1.769861	1.230702	1.813092	2.015262	1.901168	0.216288	4.999991	109484.000000		1
26891.648438	14719.789062	2.294302	6.808895	16363.249023	99998.000000	2572.621338	1682.333618	375.636383	138.555466	121.308113	461.709686	605.029541	293.732269	1.699672	0.000000	4.429617	4.167902	0.360651	0.833077	4.213870	4.999991	3.410376	3.225912	2.574768	2.141624	2.083890	2.664369	2.781777	2.467952	0.230365	0.000000	109873.000000		1
21865.777344	6245.736816	2.022933	4.539263	10412.299805	99998.000000	1727.189697	1068.324341	252.471863	99.009598	71.206612	273.876099	365.774597	210.893814	3.923829	0.000000	4.339765	3.795584	0.305981	0.656985	4.017547	4.999991	3.237340	3.028703	2.402213	1.995677	1.852520	2.437554	2.563214	2.324064	0.593710	0.000000	109983.000000		1
18053.064453	6420.976074	3.490792	3.617226	8430.448242	99998.000000	1366.799316	867.273743	160.280411	84.997093	48.411613	195.163651	274.119690	181.283752	2.329349	0.000000	4.256551	3.807601	0.542924	0.558376	3.925851	4.999991	3.135705	2.938156	2.204880	1.929404	1.684950	2.290399	2.437940	2.258359	0.367235	0.000000	110081.000000		1
7649.919922	4170.223145	2.485493	3.182418	3849.745605	46754.710938	603.111450	395.822540	98.756737	86.912094	38.296951	113.247223	140.911438	122.806808	0.388546	0.000000	3.883657	3.620159	0.395413	0.502757	3.585432	4.669826	2.780398	2.597501	1.994567	1.939080	1.583164	2.054028	2.148946	2.089222	0.000000	0.000000	110427.000000		1
9512.803711	2074.582275	2.858626	3.564802	1982.908813	25060.193359	330.243744	202.453613	55.818756	45.793522	12.325704	49.916481	74.518547	88.771591	0.059473	0.000000	3.978308	3.316931	0.456157	0.552035	3.297303	4.398984	2.518835	2.306325	1.746780	1.660804	1.090812	1.698244	1.872264	1.948274	0.000000	0.000000	110540.000000		1
10018.191406	2658.552734	2.621178	4.267894	2655.978027	31285.451172	412.067688	269.598938	62.353199	47.298386	24.182680	70.145805	82.416000	86.363190	0.124046	99998.000000	4.000789	3.424645	0.418496	0.630214	3.424224	4.495342	2.614969	2.430718	1.794859	1.674846	1.383504	1.846002	1.916012	1.936329	0.000000	4.999991	110758.000000		1
105.056808	149.965302	2.547168	0.000000	147.063507	1598.989502	3.907097	14.734104	17.423124	0.000000	16.590515	0.000000	16.575096	40.039265	2.309815	99998.000000	2.021424	2.175991	0.406058	0.000000	2.167505	3.203846	0.591854	1.168324	1.241126	0.000000	1.219860	0.000000	1.219456	1.602486	0.363577	4.999991	110946.000000		0
22311.898438	4408.457520	2.312804	1.406185	8455.892578	99998.000000	1311.930420	870.240356	207.794647	106.799126	51.501522	233.318756	315.848846	288.554688	3.106517	99998.000000	4.348536	3.644287	0.364139	0.148042	3.927160	4.999991	3.117911	2.939639	2.317634	2.028568	1.711820	2.367950	2.499479	2.460228	0.492274	4.999991	111924.000000		1
14675.349609	3315.176514	2.608843	3.173167	8084.718262	97891.328125	1353.030518	832.325745	180.731766	99.099030	41.476288	192.036743	280.515381	105.756821	1.468898	0.000000	4.166588	3.520507	0.416448	0.501493	3.907665	4.990744	3.131308	2.920293	2.257035	1.996069	1.617800	2.283384	2.447957	2.024308	0.166992	0.000000	112547.000000		1
34197.410156	14381.114258	2.559503	4.422081	17148.230469	99998.000000	2810.840088	1762.794556	349.270416	145.123825	86.825745	403.494873	541.384277	290.583801	3.642143	0.000000	4.533993	4.157793	0.408156	0.645627	4.234219	4.999991	3.448836	3.246202	2.543162	2.161739	1.938648	2.605838	2.733506	2.463271	0.561357	0.000000	112724.000000		1
20993.625000	11914.333008	1.958174	3.759078	15514.120117	99998.000000	2526.938965	1595.344482	370.227509	123.454399	87.883469	393.512817	548.791382	318.914093	2.605394	0.000000	4.322087	4.076070	0.291851	0.575081	4.190727	4.999991	3.402595	3.202854	2.568469	2.091506	1.943907	2.594959	2.739407	2.503674	0.415873	0.000000	112908.000000		1
21995.509766	13639.928711	3.700486	7.256037	20035.396484	99998.000000	3188.098633	2060.992188	440.043365	189.150360	116.398804	541.387329	687.605896	395.794800	4.774478	99998.000000	4.342334	4.134812	0.568259	0.860699	4.301798	4.999991	3.503532	3.314076	2.643496	2.276807	2.065948	2.733508	2.837340	2.597470	0.678926	4.999991	113836.000000		1
10652.485352	3437.107422	3.040566	3.617226	4359.968750	52598.339844	680.223450	442.201965	104.258125	60.731152	18.764551	98.716644	123.238533	115.664871	3.093661	99998.000000	4.027451	3.536193	0.482955	0.558376	3.639483	4.720972	2.832652	2.645621	2.018110	1.783412	1.273338	1.994390	2.090746	2.063201	0.490473	4.999991	114536.000000		1
10048.843750	2770.498779	1.073141	3.059069	3891.554932	49703.035156	611.338867	398.412872	105.229500	77.454269	26.097681	98.624130	124.265419	94.741707	2.053359	0.000000	4.002116	3.442558	0.030657	0.485589	3.590123	4.696383	2.786282	2.600333	2.022137	1.889045	1.416602	1.993983	2.094350	1.976541	0.312465	0.000000	115098.000000		1
14634.048828	4382.378418	0.999131	2.664350	7569.918945	82619.757812	1268.372559	777.583252	146.064377	145.518555	29.458956	146.502258	214.301346	125.477333	2.671597	0.000000	4.165364	3.641710	0.000000	0.425591	3.879091	4.917084	3.103247	2.890747	2.164544	2.162918	1.469217	2.165844	2.331025	2.098565	0.426771	0.000000	115443.000000		1
13424.837891	3908.583252	2.627345	3.931767	4178.577148	44005.437500	633.988953	429.299622	68.989403	38.781097	34.883251	108.976242	110.934418	103.499527	0.510350	99998.000000	4.127909	3.592019	0.419517	0.594588	3.621028	4.643507	2.802082	2.632761	1.838782	1.588620	1.542617	2.037332	2.045066	2.014938	0.000000	4.999991	115978.000000		1
9462.933594	3241.983887	3.755994	4.002693	7977.539551	88046.453125	1286.878052	820.012390	126.174255	114.311111	46.919086	148.334000	188.684723	137.210953	4.703076	99998.000000	3.976026	3.510811	0.574725	0.602352	3.901869	4.944712	3.109537	2.913821	2.100971	2.058089	1.671350	2.171241	2.275737	2.137389	0.672382	4.999991	116104.000000		1
23478.544922	11214.965820	2.152450	4.366574	11879.085938	99998.000000	1826.763672	1220.278564	283.599121	106.179291	76.495224	271.532440	360.849854	246.918045	3.295614	99998.000000	4.370671	4.049798	0.332933	0.640141	4.074783	4.999991	3.261682	3.086459	2.452705	2.026040	1.883634	2.433822	2.557327	2.392553	0.517936	4.999991	117503.000000		1
7764.971191	5696.911133	2.482410	3.114576	3453.195312	47028.195312	547.079895	356.063904	112.161743	67.018898	23.926729	117.259163	133.738663	145.262604	0.859202	0.000000	3.890140	3.755640	0.394873	0.493399	3.538221	4.672359	2.738051	2.551528	2.049845	1.826197	1.378883	2.069147	2.126257	2.162154	0.000000	0.000000	119000.000000		1
12537.880859	2852.970215	3.105325	2.565671	4938.391602	58078.085938	824.937134	507.318207	105.180161	61.042610	30.430334	113.438416	142.277542	142.857285	0.839306	0.000000	4.098224	3.455297	0.492107	0.409201	3.693586	4.764012	2.916421	2.705281	2.021934	1.785633	1.483307	2.054760	2.153136	2.154902	0.000000	0.000000	120094.000000		1
10094.446289	2468.104248	3.040566	1.927337	2441.685791	31896.220703	399.923920	249.554642	60.031143	20.328007	22.939932	57.212605	79.011551	77.963081	0.722121	0.000000	4.004083	3.392364	0.482955	0.284958	3.387690	4.503739	2.601977	2.397166	1.778377	1.308095	1.360592	1.757492	1.897691	1.891889	0.000000	0.000000	121049.000000		1
11498.681641	6649.292969	2.581089	2.904882	6901.706543	82745.625000	1093.459839	708.350220	156.638504	108.652451	50.508556	201.747437	262.790039	133.488876	2.796059	0.000000	4.060648	3.822775	0.411803	0.463128	3.838957	4.917745	3.038803	2.850248	2.194899	2.036040	1.703365	2.304808	2.419609	2.125445	0.446546	0.000000	121120.000000		1
21342.365234	8276.421875	3.410615	4.440584	10565.163086	99998.000000	1627.751465	1083.909546	261.988281	144.750702	84.867577	291.925201	443.987457	180.938370	0.209095	0.000000	4.329243	3.917843	0.532833	0.647440	4.023876	4.999991	3.211588	3.034993	2.418282	2.160621	1.928742	2.465271	2.647371	2.257531	0.000000	0.000000	122326.000000		1
12483.708008	3957.972412	3.031315	4.724288	4341.762207	48805.730469	709.722473	445.378235	92.006432	47.597507	23.091036	94.433334	137.149277	80.858711	0.872661	0.000000	4.096344	3.597473	0.481631	0.674336	3.637666	4.688471	2.851089	2.648729	1.963818	1.677584	1.363443	1.975125	2.137193	1.907727	0.000000	0.000000	123092.000000		1
13596.839844	3777.669434	1.412352	2.590341	3320.677734	43767.597656	541.498352	341.625824	85.629257	36.446709	30.331654	85.018677	114.890854	91.698059	1.958565	0.000000	4.133438	3.577224	0.149943	0.413357	3.521227	4.641153	2.733597	2.533551	1.932622	1.561658	1.481896	1.929514	2.060286	1.962360	0.291938	0.000000	123598.000000		1
103.342255	5.769675	2.528666	2.272716	261.137177	2442.999512	0.000000	23.784878	1.902667	0.000000	0.000000	1.958174	5.402710	32.178814	6.644186	38342.640625	2.014278	0.761151	0.402891	0.356545	2.416869	3.387923	0.000000	1.376301	0.279363	0.000000	0.000000	0.291851	0.732612	1.507570	0.822442	4.583682	123617.000000		0
8426.852539	2298.643555	5.248523	5.226937	4414.803711	47571.523438	709.707031	452.751434	74.089905	52.910789	22.523628	57.117008	108.455093	146.489929	0.330202	0.000000	3.925665	3.361472	0.720037	0.718247	3.644911	4.677347	2.851079	2.655860	1.869759	1.723544	1.352638	1.756765	2.035250	2.165808	0.000000	0.000000	124368.000000		1
12134.132812	3432.777832	2.386814	3.503127	5368.536133	64355.402344	873.922302	549.651733	125.338562	72.020721	27.559374	135.801682	194.667175	103.767807	2.348278	0.000000	4.084009	3.535646	0.377819	0.544456	3.729856	4.808585	2.941473	2.740088	2.098085	1.857458	1.440269	2.132905	2.289293	2.016063	0.370750	0.000000	125407.000000		1
19142.794922	4839.089355	0.952875	1.326008	2803.022949	41048.640625	442.090942	286.047607	84.485191	60.752739	16.303726	103.524193	140.189850	85.385643	3.994821	99998.000000	4.282005	3.684764	0.000000	0.122546	3.447627	4.613299	2.645512	2.456438	1.926781	1.783566	1.212287	2.015042	2.146717	1.931385	0.601497	4.999991	127069.000000		1
20058.646484	5061.870605	2.066105	4.822968	7564.296875	88550.078125	1217.487793	775.085388	143.177994	86.116486	63.361580	189.464905	308.216614	204.547470	0.914855	0.000000	4.302301	3.704311	0.315152	0.683314	3.878769	4.947189	3.085465	2.889349	2.155876	1.935086	1.801826	2.277529	2.488856	2.310794	0.000000	0.000000	127480.000000		1
28129.816406	12370.069336	3.092990	4.332653	14120.464844	99998.000000	2275.373535	1448.697266	421.466919	197.309937	130.707352	454.382751	573.791260	416.856720	3.913255	99998.000000	4.449167	4.092372	0.490378	0.636754	4.149849	4.999991	3.357053	3.160978	2.624763	2.295149	2.116300	2.657422	2.758754	2.619987	0.592538	4.999991	128052.000000		1
13670.383789	4299.693848	2.497828	1.751564	6166.462891	71096.203125	982.106018	632.141785	113.706696	98.858498	34.355934	158.066284	200.042130	112.460869	1.929369	99998.000000	4.135781	3.633438	0.397563	0.243426	3.790036	4.851846	2.992158	2.800814	2.055786	1.995014	1.536002	2.198839	2.301121	2.051002	0.285415	4.999991	129467.000000		1
10326.672852	4407.365723	3.820752	4.452919	1886.430908	21135.257812	280.688080	190.208084	79.338432	43.823009	23.547430	56.904232	78.151192	45.429638	1.507772	99998.000000	4.013960	3.644179	0.582149	0.648645	3.275641	4.325007	2.448224	2.279229	1.899484	1.641702	1.371943	1.755145	1.892936	1.657339	0.178336	4.999991	130285.000000		1
17237.460938	3110.261963	2.652015	4.613273	3764.390869	46789.992188	614.360962	383.617096	92.139030	26.930290	31.882774	87.895805	115.152969	126.658401	0.980794	99998.000000	4.236473	3.492797	0.423576	0.664009	3.575695	4.670153	2.788424	2.583898	1.964444	1.430241	1.503556	1.943968	2.061275	2.102634	0.000000	4.999991	131759.000000		1
14125.281250	7237.908203	4.132210	4.233974	11681.970703	99998.000000	1805.402588	1198.353271	268.914368	154.535400	74.604889	250.973160	367.341125	173.003906	2.005440	0.000000	4.149997	3.859613	0.616182	0.626748	4.067516	4.999991	3.256574	3.078585	2.429614	2.189028	1.872767	2.399627	2.565069	2.238056	0.302210	0.000000	132868.000000		1
7797.754395	3190.041504	2.423819	3.577137	3651.343994	44465.824219	555.116150	373.792297	63.740879	46.092644	23.643024	81.564888	104.298210	105.630386	0.044379	0.000000	3.891969	3.503796	0.384500	0.553536	3.562453	4.648026	2.744384	2.572630	1.804418	1.663632	1.373703	1.911503	2.018277	2.023789	0.000000	0.000000	133115.000000		1
8388.484375	2447.335205	3.552467	3.746742	2477.919678	36667.410156	391.243195	253.773193	85.462738	63.898151	25.064629	95.361534	133.615311	74.552467	0.702730	0.000000	3.923683	3.388694	0.550530	0.573654	3.394087	4.564280	2.592447	2.404446	1.931777	1.805488	1.399061	1.979373	2.125856	1.872462	0.000000	0.000000	133334.000000		1
7245.731445	3871.307129	3.830003	4.363490	3127.675781	44574.042969	509.001923	321.769623	119.402367	40.273628	32.715385	84.383430	143.023804	107.508385	1.734436	0.000000	3.860082	3.587858	0.583199	0.639834	3.495222	4.649082	2.706719	2.507545	2.077013	1.605021	1.514752	1.926257	2.155408	2.031442	0.239158	0.000000	133455.000000		1
15160.347656	2421.157471	1.532618	4.594771	3503.817871	43531.152344	549.364990	358.811493	81.737579	51.211651	30.532097	84.824402	105.559464	34.439194	0.675306	0.000000	4.180709	3.384023	0.185434	0.662264	3.544542	4.638800	2.739861	2.554866	1.912422	1.709369	1.484757	1.928521	2.023497	1.537053	0.000000	0.000000	133591.000000		1
10180.908203	3103.656738	2.781532	4.372742	2807.586914	39015.964844	420.304352	286.710602	81.854759	44.819057	24.429379	77.207565	96.795479	75.810631	0.644275	0.000000	4.007787	3.491874	0.444284	0.640754	3.448333	4.591242	2.623564	2.457444	1.913044	1.651463	1.387912	1.887660	1.985855	1.879730	0.000000	0.000000	134034.000000		1
9825.636719	4463.416016	3.089906	3.077571	3991.239990	53915.695312	620.704163	410.658417	98.827660	81.327438	43.897022	132.656281	150.076309	88.086998	1.031251	0.000000	3.992361	3.649667	0.489945	0.488208	3.601108	4.731715	2.792885	2.613481	1.994879	1.910237	1.642435	2.122728	2.176312	1.944912	0.013364	0.000000	134949.000000		1
109.636162	19.224028	0.518068	0.000000	101.954567	7235.579590	6.420344	10.373697	36.943192	0.000000	1.076225	9.500999	10.262683	0.000000	6.005826	0.000000	2.039954	1.283844	0.000000	0.000000	2.008407	3.859473	0.807558	1.015934	1.567534	0.000000	0.031903	0.977769	1.011261	0.000000	0.778573	0.000000	135102.000000		0
26872.312500	11871.142578	3.651147	6.096551	15583.969727	99998.000000	2521.314209	1601.416382	356.492523	143.190323	86.609886	340.910400	462.539215	227.188278	3.869009	99998.000000	4.429305	4.074492	0.562429	0.785084	4.192678	4.999991	3.401627	3.204504	2.552050	2.155914	1.937567	2.532640	2.665148	2.356386	0.587600	4.999991	135112.000000		1
10074.482422	6444.175293	0.888117	2.442321	10118.135742	99998.000000	1621.991089	1040.471924	215.858627	88.552643	55.824924	220.317719	312.259399	160.752213	3.769385	0.000000	4.003223	3.809167	0.000000	0.387803	4.005101	4.999991	3.210048	3.017230	2.334169	1.947201	1.746828	2.343050	2.494515	2.206157	0.576270	0.000000	136234.000000		1
14151.061523	7995.298828	2.556419	3.916348	9692.770508	99998.000000	1538.014648	995.116333	198.833313	112.747658	48.568886	225.606323	307.769470	164.372528	1.878924	99998.000000	4.150789	3.902835	0.407632	0.592881	3.986448	4.999991	3.186960	2.997874	2.298489	2.052108	1.686358	2.353351	2.488225	2.215829	0.273909	4.999991	138270.000000		1
8518.307617	1627.288940	3.974939	3.059069	1676.570190	24391.593750	274.690186	171.042648	72.338341	51.418259	14.690931	56.299820	74.170082	69.788094	0.221223	0.000000	3.930353	3.211465	0.599330	0.485589	3.224422	4.387240	2.438843	2.233104	1.859369	1.711117	1.167049	1.750507	1.870229	1.843781	0.000000	0.000000	138790.000000		1
10675.231445	2782.864502	2.667434	2.584173	2492.854248	33837.570312	403.720001	255.567932	88.947357	78.305382	24.651407	84.179901	115.322578	84.701050	1.049531	0.000000	4.028378	3.444492	0.426094	0.412322	3.396697	4.529399	2.606080	2.407506	1.949133	1.893792	1.391842	1.925208	2.061914	1.927889	0.020995	0.000000	138956.000000		1
9300.355469	3980.221680	1.948923	2.806202	4445.092285	54938.222656	761.014282	456.516693	77.531357	91.321838	35.274887	115.054291	176.309677	120.478592	0.589398	0.000000	3.968500	3.599907	0.289795	0.448119	3.647881	4.739875	2.881393	2.659457	1.889477	1.960575	1.547466	2.060903	2.246276	2.080910	0.000000	0.000000	139523.000000		1
17935.693359	5327.960449	3.086823	4.184633	4868.933594	54761.402344	782.350708	498.375366	106.919388	52.491402	36.357281	119.288269	159.244263	122.017372	1.981420	99998.000000	4.253718	3.726561	0.489512	0.621657	3.687434	4.738474	2.893401	2.697556	2.029057	1.720088	1.560591	2.076598	2.202064	2.086422	0.296977	4.999991	141823.000000		1
10198.988281	1729.487183	2.707523	3.133079	2982.379395	31507.119141	450.114838	307.300720	51.270241	62.510468	16.991400	65.847076	101.134293	46.823490	0.339766	0.000000	4.008557	3.237917	0.432572	0.495971	3.474563	4.498409	2.653323	2.487564	1.709865	1.795953	1.230229	1.818537	2.004899	1.670464	0.000000	0.000000	142629.000000		1
27236.123047	8806.997070	1.952007	5.236188	16364.208008	99998.000000	2648.185303	1682.740723	334.557892	179.236145	82.480759	363.535797	511.074188	303.739014	2.479119	99998.000000	4.435145	3.944828	0.290481	0.719015	4.213895	4.999991	3.422948	3.226017	2.524471	2.253426	1.916353	2.560547	2.708484	2.482501	0.394297	4.999991	143239.000000		1
29179.310547	10586.953125	1.390766	4.681116	10207.088867	99998.000000	1545.125854	1046.170654	318.244934	124.626221	79.230499	320.733490	432.657806	252.191238	2.861917	0.000000	4.465075	4.024771	0.143254	0.670349	4.008902	4.999991	3.188964	3.019603	2.502762	2.095609	1.898892	2.506144	2.636145	2.401730	0.456657	0.000000	143396.000000		1
9927.797852	2058.290771	2.584173	3.740575	2300.462891	31571.330078	350.843140	234.715698	36.785919	61.011772	22.144327	58.418346	82.724373	100.560722	0.468331	0.000000	3.996853	3.313507	0.412322	0.572938	3.361815	4.499293	2.545113	2.370542	1.565682	1.785414	1.345263	1.766549	1.917634	2.002428	0.000000	0.000000	144446.000000		1
6763.533203	3467.775146	1.273584	2.750695	3832.846680	48613.218750	619.384338	392.677124	79.165741	64.400803	34.016724	96.619705	141.488098	155.096634	1.001367	0.000000	3.830174	3.540051	0.105028	0.439442	3.583521	4.686754	2.791960	2.594036	1.898537	1.808891	1.531693	1.985066	2.150720	2.190602	0.000593	0.000000	145531.000000		1
9825.901367	4769.815918	2.661267	2.895631	3759.811523	46466.187500	553.753113	386.244446	89.857063	53.761902	21.052685	107.764336	138.937851	53.188328	0.359204	0.000000	3.992373	3.678502	0.425088	0.461743	3.575166	4.667137	2.743316	2.586862	1.953552	1.730475	1.323308	2.032475	2.142821	1.725816	0.000000	0.000000	147384.000000		1
10878.733398	2503.280518	3.666565	4.452919	2897.776855	38434.160156	438.233185	298.074188	79.659142	52.016506	24.867270	89.351334	122.723549	125.495834	0.246760	0.000000	4.036578	3.398510	0.564259	0.648645	3.462065	4.584717	2.641705	2.474324	1.901236	1.716141	1.395628	1.951101	2.088928	2.098629	0.000000	0.000000	147643.000000		1
20591.628906	3747.461182	2.090775	3.009729	3630.803223	44387.027344	594.560242	373.471588	105.725983	36.169170	25.567278	89.924904	107.674904	54.628433	3.550543	0.000000	4.313691	3.573737	0.320307	0.478527	3.560003	4.647256	2.774196	2.572258	2.024182	1.558339	1.407684	1.953880	2.032115	1.737419	0.550295	0.000000	149839.000000		1
27008.478516	13073.276367	3.108409	5.122090	13765.708008	99998.000000	2243.385986	1413.234253	283.241394	158.245132	79.504951	315.013153	403.100159	277.780090	2.714136	0.000000	4.431500	4.116385	0.492538	0.709447	4.138799	4.999991	3.350904	3.150214	2.452157	2.199330	1.900394	2.498329	2.605413	2.443701	0.433632	0.000000	150239.000000		1
18963.617188	7689.123535	3.577137	5.294779	7798.170898	89006.093750	1251.168457	800.717407	146.850723	80.855629	60.157574	213.737015	283.740967	160.487015	3.149150	99998.000000	4.277921	3.885877	0.553536	0.723848	3.891993	4.949420	3.097316	2.903479	2.166876	1.907710	1.779290	2.329880	2.452922	2.205440	0.498193	4.999991	150863.000000		1
9391.726562	4663.538086	1.958174	4.977154	4960.391113	52350.203125	771.206055	508.342010	140.371780	69.029495	31.238274	97.153191	117.169739	100.785835	1.493588	0.000000	3.972745	3.668715	0.291851	0.696981	3.695516	4.718918	2.887170	2.706156	2.147280	1.839035	1.494687	1.987457	2.068815	2.003400	0.174231	0.000000	155251.000000		1
22604.566406	11116.998047	2.744528	3.783747	12684.817383	99998.000000	1994.087280	1301.519653	286.938812	147.495224	75.696533	272.898560	376.135956	224.752136	3.296199	99998.000000	4.354196	4.045988	0.438468	0.577922	4.103284	4.999991	3.299744	3.114451	2.457789	2.168778	1.879076	2.436001	2.575345	2.351704	0.518013	4.999991	157176.000000		1
14500.325195	4871.233887	3.373610	5.933114	12558.495117	99998.000000	2002.447388	1288.305908	258.287781	127.358414	66.062935	267.754883	342.658875	278.029877	2.376506	0.000000	4.161378	3.687639	0.528095	0.773283	4.098938	4.999991	3.301561	3.110019	2.412104	2.105028	1.819958	2.427737	2.534862	2.444092	0.375939	0.000000	158056.000000		1
15367.543945	5185.198730	3.003561	3.641896	6310.041992	80064.539062	1030.677979	644.223877	163.709518	144.211044	34.750652	193.384338	249.594727	119.636726	2.953612	99998.000000	4.186604	3.714765	0.477637	0.561327	3.800032	4.903440	3.013123	2.809037	2.214074	2.158998	1.540963	2.286421	2.397235	2.077864	0.470353	4.999991	158114.000000		1
26716.583984	10228.447266	3.709738	4.412830	8452.833008	99998.000000	1323.081177	865.960083	207.643555	77.303162	56.454006	265.078186	384.961609	174.073975	3.202459	0.000000	4.426781	4.009809	0.569343	0.644717	3.927002	4.999991	3.121587	2.937498	2.317318	1.888197	1.751695	2.423374	2.585418	2.240734	0.505484	0.000000	158649.000000		1
8251.030273	3427.085205	2.053770	3.463039	4264.779785	46010.929688	651.501465	437.101471	104.560333	23.106455	26.258036	100.141335	121.083000	72.119400	0.898004	0.000000	3.916508	3.534925	0.312552	0.539457	3.629897	4.662861	2.813915	2.640582	2.019367	1.363733	1.419262	2.000613	2.083083	1.858052	0.000000	0.000000	160733.000000		1
15763.584961	5508.525879	2.633513	3.614142	4369.034668	51269.054688	678.582886	448.634644	76.448967	54.952225	36.311024	119.121742	141.136551	119.673737	3.180238	99998.000000	4.197655	3.741035	0.420535	0.558005	3.640385	4.709855	2.831603	2.651893	1.883372	1.739985	1.560038	2.075991	2.149640	2.077999	0.502460	4.999991	162293.000000		1
7209.099609	3678.829346	3.191670	3.318103	2715.370850	35842.125000	432.966187	278.828583	104.951965	45.966209	13.139811	88.623566	99.071274	65.674385	0.995231	0.000000	3.857881	3.565710	0.504018	0.520890	3.433829	4.554394	2.636454	2.445337	2.020991	1.662439	1.118589	1.947549	1.995948	1.817396	0.000000	0.000000	163738.000000		1
7725.551758	3347.722168	1.054639	1.356845	3897.691650	45523.109375	625.172546	398.064423	67.496872	26.776104	18.443842	72.816322	116.929207	30.889811	1.478396	0.000000	3.887929	3.524750	0.023104	0.132530	3.590807	4.658232	2.796000	2.599953	1.829284	1.427747	1.265851	1.862229	2.067923	1.489815	0.169791	0.000000	164344.000000		1
10594.603516	5419.091309	3.805334	3.447620	6798.068359	81770.609375	1098.110107	697.538635	160.613449	67.894676	33.794693	173.195099	230.811676	148.451187	0.375710	0.000000	4.025084	3.733927	0.580393	0.537519	3.832386	4.912597	3.040646	2.843568	2.205782	1.831836	1.528849	2.238536	2.363258	2.171584	0.000000	0.000000	165631.000000		1
17504.710938	3960.800293	2.861710	2.951138	5558.963379	69001.593750	859.962219	569.091675	157.344681	54.668522	41.997437	133.951447	212.919830	82.693535	4.320609	99998.000000	4.243155	3.597783	0.456626	0.469990	3.744994	4.838859	2.934479	2.755182	2.196852	1.737737	1.623223	2.126947	2.328216	1.917472	0.635545	4.999991	166714.000000		1
9129.843750	3338.369141	2.214124	3.268763	2349.605469	27961.806641	330.854340	242.468216	67.666481	81.712906	15.834998	63.133385	92.065018	66.870872	0.720903	0.000000	3.960463	3.523534	0.345202	0.514383	3.370995	4.446565	2.519637	2.384655	1.830374	1.912291	1.199618	1.800259	1.964095	1.825237	0.000000	0.000000	166938.000000		1
14619.290039	4985.609863	2.898715	1.739229	6883.441406	79909.343750	1112.791748	707.412781	132.125870	93.992355	37.381081	156.080353	230.241180	120.065369	1.768868	99998.000000	4.164926	3.697718	0.462205	0.240357	3.837806	4.902597	3.046414	2.849673	2.120988	1.973093	1.572652	2.193348	2.362183	2.079418	0.247695	4.999991	167596.000000		1
12844.668945	5634.107910	3.139246	3.376694	2919.165771	42649.312500	452.643494	298.931458	70.438759	83.843773	32.363838	98.383598	152.071487	100.995529	0.615012	0.000000	4.108723	3.750825	0.496825	0.528492	3.465259	4.629912	2.655756	2.475572	1.847812	1.923471	1.510060	1.992923	2.182048	2.004302	0.000000	0.000000	167689.000000		1
7403.582031	2372.351074	2.553336	5.809764	2123.215820	29615.234375	333.450836	216.805344	49.333652	18.379084	16.920475	67.487625	114.243271	81.000565	1.538603	99998.000000	3.869442	3.375179	0.407108	0.764158	3.326994	4.471515	2.523032	2.336070	1.693143	1.264324	1.228413	1.829224	2.057831	1.908488	0.187127	4.999991	168088.000000		1
21284.957031	4552.933594	2.007514	4.224722	5987.658691	65027.316406	954.521973	613.849060	138.422867	66.386726	32.255909	135.104767	162.398941	158.072449	1.431624	99998.000000	4.328073	3.658291	0.302659	0.625798	3.777257	4.813096	2.979786	2.788062	2.141208	1.822081	1.508609	2.130671	2.210583	2.198856	0.155829	4.999991	169589.000000		1
105.386772	18.915653	0.450226	1.770066	138.117569	3748.500244	0.000000	8.875000	0.000000	13.861405	4.252476	0.000000	14.068016	0.000000	3.018533	0.000000	2.022786	1.276821	0.000000	0.247989	2.140249	3.573858	0.000000	0.948168	0.000000	1.141807	0.628642	0.000000	1.148233	0.000000	0.479796	0.000000	169604.000000		0
19170.873047	6364.139648	2.707523	4.576268	7374.711914	85272.710938	1177.134033	755.460510	153.274155	84.494438	43.662659	180.232193	251.950714	131.509125	1.367454	0.000000	4.282642	3.803740	0.432572	0.660511	3.867745	4.930810	3.070826	2.878212	2.185469	1.926828	1.640110	2.255832	2.401316	2.118956	0.135913	0.000000	169648.000000		1
103.925079	16.346899	0.339211	0.000000	0.000000	1869.198975	0.000000	0.000000	0.000000	12.461389	0.000000	0.000000	0.000000	39.848072	0.018239	55703.886719	2.016720	1.213435	0.000000	0.000000	0.000000	3.271656	0.000000	0.000000	0.000000	1.095566	0.000000	0.000000	0.000000	1.600407	0.000000	4.745885	169666.000000		0
20665.718750	7026.215332	2.362144	3.037483	10705.103516	99998.000000	1718.583008	1095.192871	235.113495	129.103806	83.902367	291.243713	366.884735	194.213867	1.970064	99998.000000	4.315250	3.846721	0.373306	0.482514	4.029591	4.999991	3.235171	3.039491	2.371278	2.110939	1.923774	2.464257	2.564530	2.288280	0.294480	4.999991	170706.000000		1
13563.149414	2002.320923	1.400017	2.954222	3792.166016	49230.113281	605.914551	385.627686	101.066452	71.370049	22.794996	104.002174	138.160751	123.426643	1.260908	99998.000000	4.132360	3.301534	0.146133	0.470443	3.578887	4.692231	2.782411	2.586168	2.004607	1.853516	1.357840	2.017042	2.140385	2.091409	0.100683	4.999991	173042.000000		1
16408.005859	5981.574219	1.526451	4.104456	7323.250488	81521.671875	1207.441040	752.564880	154.738922	75.138382	43.980282	169.432938	224.853897	121.863190	1.426893	0.000000	4.215056	3.776815	0.183683	0.613256	3.864704	4.911273	3.081866	2.876544	2.189600	1.875862	1.643258	2.228998	2.351900	2.085873	0.154391	0.000000	175263.000000		1
8585.001953	3333.151611	3.971855	3.336605	3979.003662	45044.296875	615.437134	406.927094	78.141937	35.518501	24.484886	83.837608	128.650497	94.858887	0.075189	0.000000	3.933740	3.522855	0.598993	0.523305	3.599774	4.653640	2.789184	2.609517	1.892884	1.550455	1.388898	1.923439	2.109411	1.977078	0.000000	0.000000	177077.000000		1
34699.261719	20419.919922	3.120744	14.413395	41938.808594	99998.000000	6748.290527	4317.240234	912.916199	344.157593	281.795135	1005.786072	1381.416260	740.969971	5.364475	99998.000000	4.540320	4.310054	0.494258	1.158766	4.622616	4.999991	3.829194	3.635206	2.960431	2.536757	2.449934	3.002506	3.140325	2.869801	0.729527	4.999991	177355.000000		1
11186.154297	1632.438843	2.978892	3.194753	2356.525391	25859.785156	368.229248	242.166000	56.722290	31.583652	27.284920	61.520588	76.772758	23.935980	0.396246	0.000000	4.048681	3.212837	0.474055	0.504437	3.372272	4.412625	2.566118	2.384113	1.753754	1.499462	1.435923	1.789020	1.885207	1.379051	0.000000	0.000000	179608.000000		1
13894.546875	6262.863770	3.441453	5.088169	8630.958984	99998.000000	1409.515259	884.033875	199.376038	96.274323	61.449661	243.066452	358.811493	191.376831	2.715659	99998.000000	4.142844	3.796773	0.536742	0.706562	3.936059	4.999991	3.149070	2.946469	2.299673	1.983510	1.788520	2.385725	2.554866	2.281889	0.433875	4.999991	179728.000000		1
104.810112	10.151668	0.983713	0.000000	40.279797	4184.137207	0.000000	0.000000	0.000000	52.546909	7.135771	0.000000	0.000000	33.205700	2.820040	0.000000	2.020403	1.006537	0.000000	0.000000	1.605087	3.621606	0.000000	0.000000	0.000000	1.720547	0.853441	0.000000	0.000000	1.521213	0.450255	0.000000	179742.000000		0
13538.174805	5078.670898	2.503996	4.298732	8528.341797	90175.187500	1359.478516	873.530701	192.394455	71.471809	39.869659	178.227768	292.541962	165.861969	1.602915	0.000000	4.131560	3.705750	0.398634	0.633340	3.930865	4.955087	3.133372	2.941278	2.284193	1.854135	1.600643	2.250975	2.466188	2.219747	0.204910	0.000000	180228.000000		1
10112.673828	3404.200928	2.547168	3.361275	3614.357666	41996.621094	584.078613	369.838959	70.050209	48.738491	20.226242	87.923561	124.290092	79.689980	0.689981	0.000000	4.004866	3.532015	0.406058	0.526504	3.558031	4.623214	2.766471	2.568013	1.845409	1.687872	1.305915	1.944105	2.094436	1.901404	0.000000	0.000000	180727.000000		1
14329.144531	6041.994141	3.244093	4.039698	7089.860840	85764.390625	1125.062012	725.313843	154.297958	45.386467	48.044651	183.917267	242.693329	163.694107	0.820053	99998.000000	4.156220	3.781180	0.511093	0.606349	3.850638	4.933307	3.051177	2.860526	2.188360	1.656926	1.681645	2.264622	2.385058	2.214033	0.000000	4.999991	181142.000000		1
116.953873	23.920561	2.389898	1.467860	50.271111	1735.892090	0.000000	0.000000	20.189238	0.000000	0.000000	1.557288	4.764376	14.123524	0.870421	81745.757812	2.068015	1.378771	0.378379	0.166685	1.701319	3.239523	0.000000	0.000000	1.305120	0.000000	0.000000	0.192369	0.678006	1.149943	0.000000	4.912465	181160.000000		0
24671.640625	10913.536133	2.596508	2.861710	8600.202148	97941.796875	1411.707886	880.160706	198.108627	76.288612	67.527710	225.575485	308.676086	150.141068	2.318942	99998.000000	4.392198	4.037965	0.414390	0.456626	3.934509	4.990968	3.149745	2.944562	2.296903	1.882460	1.829482	2.353292	2.489503	2.176500	0.365290	4.999991	182118.000000		1
15829.451172	4940.312988	1.853327	3.478457	7860.197266	92509.046875	1309.781006	805.676086	192.197098	96.194145	37.273151	200.427597	279.750610	106.879303	3.067500	0.000000	4.199466	3.693754	0.267952	0.541387	3.895433	4.966184	3.117199	2.906160	2.283747	1.983149	1.571396	2.301958	2.446771	2.028894	0.486785	0.000000	182347.000000		1
25608.017578	9329.191406	4.480672	2.923384	10576.668945	99998.000000	1613.843872	1083.628906	273.271667	117.471947	84.756561	304.084381	402.255219	265.192291	2.515294	99998.000000	4.408376	3.969844	0.651343	0.465886	4.024349	4.999991	3.207861	3.034881	2.436595	2.069934	1.928173	2.482994	2.604502	2.423561	0.400589	4.999991	185043.000000		1
22800.400391	6668.696289	4.193885	3.873176	8589.590820	99998.000000	1385.906250	881.147522	226.519119	112.032227	48.639812	229.386993	288.079803	212.306168	2.928002	99998.000000	4.357943	3.824041	0.622617	0.588067	3.933972	4.999991	3.141734	2.945049	2.355105	2.049343	1.686992	2.360569	2.459513	2.326963	0.466571	4.999991	186764.000000		1
16219.250977	2440.683594	1.517200	3.268763	5522.815918	67114.117188	895.863098	566.112732	120.096207	52.950878	33.529491	122.116051	170.049683	86.739403	1.548109	0.000000	4.210031	3.387511	0.181043	0.514383	3.742161	4.826814	2.952242	2.752903	2.079529	1.723873	1.525427	2.086773	2.230576	1.938216	0.189801	0.000000	187143.000000		1
16227.197266	1909.444824	2.605759	4.724288	3392.667725	40988.316406	557.897705	346.353210	73.201790	42.897888	33.856369	78.197449	95.620575	117.188240	0.092653	0.000000	4.210244	3.280907	0.415934	0.674336	3.530541	4.612660	2.746555	2.539519	1.864522	1.632436	1.529640	1.893193	1.980551	2.068884	0.000000	0.000000	189156.000000		1
1050.204224	4957.372070	2.161701	2.211041	253.483322	7241.922852	2.710606	27.069059	14.949965	49.130127	12.671082	9.901885	18.064541	17.367617	0.434323	99998.000000	3.021274	3.695251	0.334796	0.344597	2.403949	3.859854	0.433066	1.432473	1.174640	1.691348	1.102814	0.995718	1.256827	1.239740	0.000000	4.999991	189951.000000		0
8245.596680	3418.836426	3.857757	4.089037	4524.109863	59426.148438	739.394226	461.376648	63.626781	60.086651	26.584911	105.883255	172.732544	100.804337	0.235260	0.000000	3.916222	3.533878	0.586335	0.611621	3.655533	4.773978	2.868876	2.664056	1.803640	1.778778	1.424635	2.024827	2.237374	2.003479	0.000000	0.000000	190403.000000		1
7541.110352	5826.656738	2.738360	3.685068	3500.453613	40222.503906	556.232483	357.732208	78.629173	38.830437	32.841816	97.649673	129.039047	97.958046	0.264809	0.000000	3.877435	3.765419	0.437491	0.566445	3.544124	4.604469	2.745256	2.553558	1.895584	1.589172	1.516427	1.989671	2.110721	1.991040	0.000000	0.000000	190566.000000		1
8479.375000	3548.957764	2.479326	4.196969	4277.414062	51822.136719	684.611572	432.463531	97.307373	41.753822	30.902145	93.085739	150.859589	95.867271	1.733028	0.000000	3.928364	3.550101	0.394334	0.622936	3.631181	4.714515	2.835444	2.635949	1.988146	1.620696	1.489989	1.968883	2.178573	1.981670	0.238806	0.000000	190992.000000		1
27938.703125	4065.866455	4.341904	4.940149	4833.482910	60430.488281	756.771057	494.946228	150.745483	77.192146	36.070492	137.096863	178.375778	155.812073	0.138393	99998.000000	4.446206	3.609153	0.637680	0.693740	3.684260	4.781256	2.878964	2.694558	2.178244	1.887573	1.557152	2.137028	2.251336	2.192601	0.000000	4.999991	191323.000000		1
12591.836914	2366.171143	2.615010	3.567886	2039.868530	26227.958984	325.420776	209.160751	79.141068	64.533401	12.399714	69.754173	68.847549	50.699749	2.549658	99998.000000	4.100089	3.374046	0.417473	0.552411	3.309602	4.418765	2.512445	2.320480	1.898402	1.809785	1.093412	1.843570	1.837888	1.705006	0.406482	4.999991	191606.000000		1
9771.220703	3886.898438	5.254691	5.720335	5942.043945	66239.796875	958.413696	606.102661	108.532188	92.475159	27.698141	73.571838	87.109451	93.906013	0.681111	0.000000	3.989949	3.589603	0.720547	0.757421	3.773936	4.821119	2.981553	2.782546	2.035558	1.966025	1.442451	1.866712	1.940065	1.972693	0.000000	0.000000	191825.000000		1
13784.549805	3803.970703	3.786831	4.122959	6242.082520	72765.796875	967.436707	640.174927	155.593124	98.420609	49.709869	149.647675	189.276794	121.813850	1.141130	99998.000000	4.139392	3.580237	0.578276	0.615209	3.795330	4.861928	2.985623	2.806299	2.191990	1.993086	1.696443	2.175070	2.277097	2.085697	0.057335	4.999991	192926.000000		1
20331.255859	6538.420410	3.231758	5.538395	10553.322266	99998.000000	1679.721802	1082.854858	204.649231	90.840775	75.110626	232.032837	307.350067	186.745056	2.278597	99998.000000	4.308164	3.815473	0.509439	0.743384	4.023389	4.999991	3.225237	3.034570	2.311010	1.958281	1.875701	2.365550	2.487633	2.271249	0.357668	4.999991	193640.000000		1
8691.616211	2120.829102	2.078440	1.871829	1703.611450	27261.589844	255.049866	172.470428	63.759384	67.654144	16.923559	44.337997	79.116402	53.925339	1.400176	0.000000	3.939101	3.326506	0.317737	0.272266	3.231370	4.435551	2.406625	2.236715	1.804544	1.830294	1.228492	1.646776	1.898267	1.731793	0.146183	0.000000	193691.000000		1
16927.462891	9834.370117	2.204873	4.452919	11344.852539	99998.000000	1762.933350	1164.327271	263.536316	149.755600	96.977417	296.082092	394.228241	251.071838	4.391556	0.000000	4.228592	3.992747	0.343384	0.648645	4.054799	4.999991	3.246236	3.066075	2.420841	2.175383	1.986671	2.471412	2.595748	2.399798	0.642618	0.000000	194903.000000		1
24629.525391	5622.466797	3.213256	5.186849	8872.461914	99998.000000	1372.177368	913.838196	188.108063	105.846252	56.793217	194.682602	274.036438	170.601685	3.696313	0.000000	4.391456	3.749927	0.506945	0.714904	3.948044	4.999991	3.137410	2.960869	2.274407	2.024675	1.754296	2.289327	2.437808	2.231983	0.567769	0.000000	196307.000000		1
12771.710938	3409.239746	2.824705	4.375825	7336.149902	89372.437500	1117.553101	753.696594	180.068756	116.691757	43.172344	180.306198	227.774200	146.785965	2.504791	99998.000000	4.106249	3.532658	0.450973	0.641060	3.865468	4.951204	3.048268	2.877197	2.255438	2.067040	1.635206	2.256011	2.357505	2.166685	0.398771	4.999991	196668.000000		1
10573.550781	2584.876221	2.568754	4.656446	2578.058105	31018.642578	435.084686	260.551270	72.452438	28.894632	20.136814	70.944496	126.750916	67.718903	0.156656	0.000000	4.024221	3.412440	0.409723	0.668055	3.411293	4.491623	2.638574	2.415893	1.860053	1.460817	1.303991	1.850919	2.102951	1.830710	0.000000	0.000000	196720.000000		1
10738.827148	2399.414062	3.049818	5.310198	3205.463135	41366.257812	509.069763	320.042755	79.936676	69.772675	26.492399	93.412613	116.842865	93.141243	0.812928	99998.000000	4.030957	3.380105	0.484274	0.725111	3.505891	4.616646	2.706777	2.505208	1.902746	1.843685	1.423121	1.970406	2.067602	1.969142	0.000000	4.999991	196750.000000		1
6836.328125	2011.285278	2.084607	1.560372	1590.768188	22515.158203	261.155670	164.301605	46.817322	56.376911	21.712605	57.080006	88.333694	63.401669	1.572358	99998.000000	3.834823	3.303474	0.319024	0.193228	3.201607	4.352475	2.416899	2.215642	1.670407	1.751101	1.336712	1.756484	1.946126	1.802101	0.196551	4.999991	197912.000000		1
10116.621094	3980.650391	3.250261	3.780664	6087.978516	68647.140625	985.066406	623.223572	123.645592	66.038269	37.720291	151.756958	182.631348	110.123398	1.539530	0.000000	4.005035	3.599954	0.511918	0.577568	3.784473	4.836622	2.993465	2.794644	2.092179	1.819796	1.576575	2.181149	2.261575	2.041880	0.187388	0.000000	198029.000000		1
12597.054688	4737.674316	3.293433	1.437022	4271.536133	54622.207031	667.651001	441.372437	124.462776	87.041611	46.027885	112.689064	147.498306	96.243484	2.828941	0.000000	4.100269	3.675565	0.517649	0.157463	3.630584	4.737369	2.824549	2.644805	2.095039	1.939727	1.663021	2.051882	2.168787	1.983371	0.451624	0.000000	198522.000000		1
9383.490234	1216.097046	3.385945	4.076703	1908.538208	27798.603516	325.553375	194.886124	58.840820	84.161400	15.131907	55.103329	89.212563	75.681114	0.571745	99998.000000	3.972364	3.084968	0.529680	0.610309	3.280701	4.444023	2.512622	2.289781	1.769679	1.925113	1.179894	1.741178	1.950426	1.878988	0.000000	4.999991	199296.000000		1
9637.355469	1898.818359	5.125174	2.830872	2139.171143	28066.953125	347.515778	216.188583	71.826447	46.746395	16.445580	58.594120	87.158791	55.559723	0.956228	0.000000	3.983958	3.278483	0.709709	0.451920	3.330245	4.448195	2.540975	2.334833	1.856284	1.669748	1.216049	1.767854	1.940311	1.744760	0.000000	0.000000	199317.000000		1
9017.428711	3706.632324	3.836171	3.598723	4275.560547	51662.347656	722.316467	438.785187	91.284836	46.444191	25.191061	105.605721	162.630219	113.925644	0.977881	0.000000	3.955083	3.568980	0.583898	0.556148	3.630993	4.713174	2.858727	2.642252	1.960399	1.666931	1.401246	2.023687	2.211201	2.056622	0.000000	0.000000	199666.000000		1
13644.060547	1721.602051	2.886379	4.375825	4953.122559	67414.789062	836.337708	506.232727	121.878609	41.433113	51.270241	150.076309	208.806122	109.645416	1.273051	99998.000000	4.134943	3.235933	0.460353	0.641060	3.694879	4.828755	2.922382	2.704350	2.085927	1.617348	1.709865	2.176312	2.319743	2.039990	0.104846	4.999991	200179.000000		1
11629.981445	4362.263184	3.200921	2.041435	1472.805908	23854.033203	208.793777	148.007126	43.819927	48.673733	11.641114	47.797951	73.257301	63.990662	0.595986	99998.000000	4.065579	3.639712	0.505275	0.309936	3.168145	4.377562	2.319718	2.170283	1.641672	1.687295	1.065995	1.679409	1.864851	1.806117	0.000000	4.999991	201210.000000		1
19285.908203	7782.116699	3.139246	3.962604	11256.574219	99998.000000	1792.904175	1151.125732	276.364655	136.322845	86.205917	371.763214	500.484619	295.027466	3.410386	99998.000000	4.285240	3.891098	0.496825	0.597981	4.051406	4.999991	3.253557	3.061123	2.441483	2.134569	1.935537	2.570266	2.699391	2.469862	0.532803	4.999991	202982.000000		1
19624.755859	6473.615723	4.668780	4.132210	9028.138672	97152.390625	1387.352417	927.699646	184.216385	156.123520	69.874435	197.001572	307.575195	174.915833	3.527132	99998.000000	4.292804	3.811147	0.669203	0.616182	3.955598	4.987453	3.142187	2.967407	2.265328	2.193468	1.844318	2.294470	2.487951	2.242829	0.547422	4.999991	203288.000000		1
107.714996	10.201008	1.363013	0.992964	37.171387	5065.105469	0.305290	0.218945	0.000000	2.679769	9.892633	0.000000	0.000000	0.000000	4.774897	38342.640625	2.032276	1.008643	0.134500	0.000000	1.570209	3.704588	0.000000	0.000000	0.000000	0.428097	0.995312	0.000000	0.000000	0.000000	0.678964	4.583682	203303.000000		0
27885.607422	11232.691406	4.385077	7.117269	22514.623047	99998.000000	3582.851074	2315.844727	610.290405	213.980637	195.453537	737.377441	920.773560	543.888245	5.824285	0.000000	4.445380	4.050484	0.641977	0.852313	4.352465	4.999991	3.554229	3.364709	2.785537	2.330374	2.291044	2.867690	2.964153	2.735510	0.765243	0.000000	203342.000000		1
862.580322	1041.646851	2.951138	3.379778	87.633690	6683.467285	4.813716	9.541088	34.864750	64.089340	19.335041	8.612883	4.915480	84.062721	0.337384	0.000000	2.935800	3.017720	0.469990	0.528888	1.942671	3.825002	0.682481	0.979598	1.542387	1.806786	1.286345	0.935149	0.691566	1.924603	0.000000	0.000000	203683.000000		0
8786.274414	6877.533203	1.634382	2.929552	5097.213379	68210.820312	796.119568	521.043945	143.375351	58.372089	44.905403	160.218735	259.092651	124.934593	1.866419	0.000000	3.943805	3.837433	0.213353	0.466801	3.707333	4.833853	2.900978	2.716874	2.156475	1.766205	1.652299	2.204713	2.413455	2.096683	0.271009	0.000000	204201.000000		1
11780.134766	4814.635254	1.976677	3.512378	5672.519043	60286.000000	899.535828	579.619507	117.724808	47.304554	34.127735	134.830307	149.015503	88.296692	0.352279	99998.000000	4.071150	3.682563	0.295936	0.545601	3.753776	4.780217	2.954018	2.763143	2.070868	1.674903	1.533108	2.129787	2.173231	1.945944	0.000000	4.999991	206069.000000		1
10558.761719	3153.530029	2.648932	3.259512	4850.437500	61743.050781	796.326172	495.448883	110.120308	82.449921	29.502129	136.850159	186.643295	154.556992	2.832170	0.000000	4.023613	3.498797	0.423071	0.513153	3.685781	4.790588	2.901091	2.694999	2.041867	1.916190	1.469853	2.136245	2.271012	2.189089	0.452119	0.000000	206511.000000		1
27925.083984	10397.139648	3.268763	6.411093	15119.617188	99998.000000	2430.760254	1553.670898	316.727722	170.765121	88.046906	353.933044	499.707520	327.073669	2.818558	99998.000000	4.445994	4.016914	0.514383	0.806932	4.179541	4.999991	3.385742	3.191359	2.500686	2.232399	1.944714	2.548921	2.698716	2.514646	0.450027	4.999991	208290.000000		1
17104.617188	3595.287842	2.645848	3.974939	5865.499512	66537.632812	968.614685	600.453247	112.393028	32.545780	47.224377	142.107925	166.009995	120.006775	0.341960	0.000000	4.233113	3.555734	0.422565	0.599330	3.768305	4.823067	2.986151	2.778479	2.050739	1.512495	1.674166	2.152618	2.220134	2.079206	0.000000	0.000000	208779.000000		1
107.579308	12.769762	0.021586	0.000000	171.511383	7396.236328	3.136162	12.452137	0.000000	7.875869	0.000000	0.000000	0.000000	19.964125	0.188986	0.000000	2.031729	1.106183	0.000000	0.000000	2.234293	3.869011	0.496399	1.095244	0.000000	0.896298	0.000000	0.000000	0.000000	1.300250	0.000000	0.000000	208792.000000		0
8647.709961	2333.979980	0.900452	3.577137	2227.452393	26484.048828	330.977692	227.357895	79.791740	74.780663	20.130646	48.371525	66.679680	45.324791	1.702296	0.000000	3.936901	3.368097	0.000000	0.553536	3.347808	4.422985	2.519799	2.356710	1.901958	1.873789	1.303858	1.684590	1.823994	1.656336	0.231035	0.000000	209956.000000		1
15043.713867	4888.567871	2.522498	3.984190	8883.304688	99701.359375	1428.326172	909.681335	217.900070	89.853981	58.233322	221.319931	287.956451	137.972641	1.720544	0.000000	4.177355	3.689182	0.401831	0.600340	3.948575	4.998701	3.154827	2.958889	2.338257	1.953537	1.765172	2.345021	2.459327	2.139793	0.235666	0.000000	212768.000000		1
17137.298828	5432.465332	2.359060	2.263464	8330.951172	89762.734375	1314.930908	853.831726	144.016769	55.192757	38.337040	172.171295	190.229675	143.751572	2.595164	99998.000000	4.233943	3.734997	0.372739	0.354774	3.920695	4.953096	3.118903	2.931372	2.158413	1.741882	1.583619	2.235961	2.279278	2.157613	0.414165	4.999991	214770.000000		1
26557.806641	4696.768555	3.888595	3.743659	7857.369629	94488.664062	1242.598755	802.765015	164.674728	81.623482	39.943668	210.829056	268.781738	184.348984	2.524490	99998.000000	4.424192	3.671799	0.589793	0.573296	3.895277	4.975380	3.094331	2.904588	2.216627	1.911815	1.601448	2.323931	2.429400	2.265641	0.402174	4.999991	215243.000000		1
14670.689453	4045.301025	2.352893	3.583304	4031.951416	49041.492188	687.849487	410.362366	102.848854	78.262207	33.023758	101.411835	146.946320	92.533752	2.082081	0.000000	4.166451	3.606951	0.371602	0.554284	3.605515	4.690564	2.837493	2.613168	2.012199	1.893552	1.518826	2.006089	2.167159	1.966300	0.318498	0.000000	216864.000000		1
13886.408203	5889.376465	3.194753	5.211518	4234.947754	52230.281250	608.708435	433.478058	130.007339	57.974289	31.229023	118.094856	146.949402	96.943497	3.628608	0.000000	4.142590	3.770069	0.504437	0.716964	3.626848	4.717922	2.784409	2.636967	2.113968	1.763235	1.494558	2.072231	2.167168	1.986519	0.559740	0.000000	217259.000000		1
21845.914062	6333.247070	2.824705	2.701355	7380.404297	87093.132812	1186.425293	757.193542	164.017899	122.967163	50.844685	194.744263	273.351868	164.301605	2.745836	0.000000	4.339370	3.801626	0.450973	0.431582	3.868080	4.939984	3.074240	2.879207	2.214891	2.089789	1.706246	2.289465	2.436722	2.215642	0.438675	0.000000	217475.000000		1
17360.347656	3593.588623	2.997394	6.654708	6107.066895	66994.609375	970.757874	623.908203	102.207436	73.636597	42.512421	147.516815	204.297699	84.771980	2.218421	0.000000	4.239558	3.555528	0.476744	0.823129	3.785833	4.826040	2.987111	2.795121	2.009482	1.867094	1.628516	2.168842	2.310263	1.928252	0.346044	0.000000	218259.000000		1
16837.996094	2261.154541	3.120744	3.515462	1030.770508	22538.304688	143.236588	104.430809	65.424599	31.380125	19.316540	71.798691	94.612190	85.333221	1.836650	0.000000	4.226290	3.354330	0.494258	0.545982	3.013162	4.352921	2.156054	2.018829	1.815741	1.496655	1.285929	1.856117	1.975947	1.931118	0.264026	0.000000	222542.000000		1
8584.913086	2180.101562	1.671386	3.845422	2029.149414	31007.832031	329.775024	207.917999	48.982105	37.498264	19.162354	67.034309	90.347382	52.312546	1.898934	99998.000000	3.933736	3.338477	0.223077	0.584944	3.307314	4.491471	2.518218	2.317892	1.690037	1.574011	1.282449	1.826297	1.955916	1.718606	0.278510	4.999991	225017.000000		1
22392.205078	5619.712891	3.527797	3.712821	10021.256836	99998.000000	1584.005615	1032.050293	221.921265	89.696709	63.580524	240.994186	337.213013	192.798431	2.466408	0.000000	4.350097	3.749714	0.547504	0.569704	4.000922	4.999991	3.199757	3.013701	2.346199	1.952777	1.803324	2.382007	2.527904	2.285104	0.392065	0.000000	226108.000000		1
7315.793945	3607.610352	4.900061	3.376694	3146.986328	43697.222656	487.184479	324.545013	64.443970	33.125523	23.377823	90.116096	111.585083	77.078049	0.141149	0.000000	3.864261	3.557220	0.690201	0.528492	3.497895	4.640454	2.687693	2.511275	1.809182	1.520163	1.368804	1.954802	2.047606	1.886931	0.000000	0.000000	226880.000000		1
9760.187500	3703.733643	3.089906	4.755125	3163.256104	41115.511719	521.537292	324.600494	59.232452	42.953396	26.532488	88.170258	107.881516	56.534184	1.323749	99998.000000	3.989458	3.568640	0.489945	0.677162	3.500134	4.614006	2.717285	2.511349	1.772560	1.632998	1.423778	1.945322	2.032947	1.752311	0.121806	4.999991	227225.000000		1
18183.607422	4467.945801	2.578006	3.774496	7114.043457	86440.437500	1125.823730	729.020508	147.686417	106.459915	50.425297	189.094864	243.612274	106.114532	2.867433	99998.000000	4.259680	3.650108	0.411284	0.576859	3.852117	4.936717	3.051470	2.862740	2.169341	2.027186	1.702649	2.276680	2.386699	2.025775	0.457493	4.999991	230135.000000		1
123.287872	16.146456	3.071404	0.444058	126.883514	5737.413086	0.000000	8.162657	1.856411	17.663656	0.212778	0.000000	9.319058	22.909096	4.420403	38342.640625	2.090920	1.208077	0.487337	0.000000	2.103405	3.758716	0.000000	0.911832	0.268674	1.247081	0.000000	0.000000	0.969372	1.360008	0.645462	4.583682	230155.000000		0
14369.605469	3918.620850	1.073141	3.015897	2820.958008	41099.441406	444.579529	291.650757	105.365189	59.294128	14.120440	85.959221	105.914093	112.426949	2.617335	99998.000000	4.157445	3.593133	0.030657	0.479416	3.450397	4.613836	2.647949	2.464863	2.022697	1.773012	1.149848	1.934292	2.024954	2.050870	0.417859	4.999991	230333.000000		1
14427.968750	14856.935547	4.218554	5.044997	15387.816406	99998.000000	2355.424316	1580.752197	347.864227	162.577789	112.445450	344.194580	453.732056	276.790222	3.640623	99998.000000	4.159205	4.171929	0.625164	0.702861	4.187177	4.999991	3.372069	3.198864	2.541410	2.211061	2.050942	2.536804	2.656800	2.442151	0.561176	4.999991	231910.000000		1
17514.019531	5059.218750	1.822490	4.440584	4854.051270	60118.589844	776.836975	502.038849	97.131599	69.939194	36.101330	137.522415	152.870178	110.052467	2.238655	99998.000000	4.243386	3.704083	0.260665	0.647440	3.686104	4.779009	2.890330	2.700737	1.987361	1.844721	1.557523	2.138373	2.184323	2.041600	0.349987	4.999991	232105.000000		1
19060.068359	4796.576660	2.941887	3.160832	6530.350098	76460.593750	1015.567688	669.495117	128.104675	73.972725	40.745441	167.690628	233.377350	244.833435	1.312642	0.000000	4.280125	3.680931	0.468626	0.499801	3.814936	4.883438	3.006709	2.825747	2.107565	1.869072	1.610079	2.224509	2.368059	2.388871	0.118146	0.000000	232298.000000		1
14003.991211	4578.735352	3.068320	3.046734	6276.907227	82156.000000	1022.558533	643.847656	159.210342	78.989967	50.918694	173.380127	201.901627	146.045868	1.488554	0.000000	4.146252	3.660746	0.486901	0.483835	3.797746	4.914639	3.009688	2.808783	2.201971	1.897572	1.706877	2.238999	2.305140	2.164489	0.172765	0.000000	234438.000000		1
20339.496094	8249.809570	2.100026	5.146760	8975.757812	99998.000000	1466.052612	918.374390	171.113586	107.702660	63.484928	205.145721	278.921082	167.154053	0.078841	0.000000	4.308340	3.916444	0.322225	0.711534	3.953071	4.999991	3.166150	2.963020	2.233284	2.032226	1.802671	2.312063	2.445481	2.223117	0.000000	0.000000	235675.000000		1
6678.801270	2750.805908	3.083739	2.978892	4125.508789	48961.617188	652.312500	425.731720	75.061287	68.616272	26.285789	100.295517	111.878044	80.941978	0.619111	0.000000	3.824698	3.439460	0.489078	0.474055	3.615478	4.689856	2.814456	2.629136	1.875416	1.836427	1.419721	2.001281	2.048745	1.908174	0.000000	0.000000	235843.000000		1
11101.191406	6264.254395	3.225591	3.466122	4283.464355	51669.292969	695.457092	439.161407	99.092857	47.464909	26.967295	142.197357	151.713776	103.548866	2.019802	0.000000	4.045370	3.796869	0.508609	0.539844	3.631795	4.713233	2.842270	2.642624	1.996042	1.676373	1.430837	2.152892	2.181025	2.015145	0.305309	0.000000	238592.000000		1
28894.767578	7945.773926	3.123827	1.979760	7607.712891	83687.203125	1218.582520	781.092529	178.412796	65.803902	39.545864	152.864014	204.020157	141.737885	3.459598	0.000000	4.460819	3.900136	0.494687	0.296613	3.881254	4.922659	3.085855	2.892703	2.251426	1.818252	1.597101	2.184305	2.309673	2.151486	0.539026	0.000000	238994.000000		1
23942.623047	14613.504883	2.275799	2.578006	8754.355469	99998.000000	1351.892578	899.452576	198.814804	77.531357	48.266678	203.323227	259.502777	190.167999	3.197955	0.000000	4.379172	4.164754	0.357134	0.411284	3.942224	4.999991	3.130942	2.953978	2.298449	1.889477	1.683647	2.308187	2.414142	2.279137	0.504872	0.000000	239960.000000		1
14872.606445	8765.089844	3.792999	4.110624	12427.874023	99998.000000	1948.747070	1277.639160	340.352234	116.340210	100.643982	351.490723	471.269287	279.849304	3.310262	0.000000	4.172387	3.942756	0.578983	0.613908	4.094397	4.999991	3.289756	3.106408	2.531929	2.065730	2.002788	2.545914	2.673269	2.446924	0.519862	0.000000	240546.000000		1
8862.677734	4659.566406	3.083739	2.775365	6475.089844	72125.562500	1008.163635	663.910461	107.129082	98.235580	33.097767	134.932068	192.671997	143.236588	1.135228	99998.000000	3.947565	3.668345	0.489078	0.443320	3.811246	4.858089	3.003531	2.822109	2.029907	1.992269	1.519799	2.130115	2.284819	2.156054	0.055083	4.999991	243881.000000		1
56229.238281	13184.654297	5.001824	10.275018	38483.824219	99998.000000	6216.663086	3964.429932	825.316406	279.602600	228.070236	958.358154	1279.803955	701.334717	5.363057	99998.000000	4.749962	4.120069	0.699128	1.011783	4.585278	4.999991	3.793557	3.598181	2.916620	2.446541	2.358069	2.981528	3.107143	2.845925	0.729412	4.999991	244367.000000		1
32956.207031	14401.849609	3.318103	8.677641	22585.964844	99998.000000	3592.426025	2317.849121	495.664734	164.452698	159.574234	569.230408	750.529602	467.722992	5.480279	0.000000	4.517937	4.158418	0.520890	0.938402	4.353838	4.999991	3.555388	3.365085	2.695188	2.216041	2.202963	2.755288	2.875368	2.669989	0.738803	0.000000	244433.000000		1
14662.172852	10447.355469	2.513247	7.154274	17821.759766	99998.000000	2881.793945	1834.072144	430.915497	177.271805	121.129257	513.411682	644.390381	406.427521	3.754114	0.000000	4.166198	4.019006	0.400235	0.854566	4.250951	4.999991	3.459663	3.263417	2.634392	2.248640	2.083249	2.710466	2.809149	2.608983	0.574507	0.000000	246223.000000		1
10301.624023	4350.686523	1.427771	2.954222	4993.732422	58216.992188	822.208008	511.845123	133.655411	40.603588	17.685242	101.128128	150.939758	68.243141	2.827131	99998.000000	4.012906	3.638558	0.154659	0.470443	3.698425	4.765050	2.914982	2.709139	2.125987	1.608564	1.247611	2.004872	2.178804	1.834059	0.451346	4.999991	246931.000000		1
17063.964844	4375.683594	2.608843	5.310198	5661.778320	67531.132812	867.070251	577.901917	135.585831	104.329048	59.531578	183.926514	220.817276	192.801514	0.191504	99998.000000	4.232080	3.641046	0.416448	0.725111	3.752953	4.829504	2.938054	2.761854	2.132214	2.018405	1.774747	2.264644	2.344033	2.285110	0.000000	4.999991	247343.000000		1
102.247528	8.236666	0.000000	0.000000	2.103110	4500.633301	0.144936	0.000000	0.000000	12.853024	0.000000	0.000000	0.000000	39.915913	2.226500	0.000000	2.009653	0.915751	0.000000	0.000000	0.322862	3.653274	0.000000	0.000000	0.000000	1.109005	0.000000	0.000000	0.000000	1.601146	0.347623	0.000000	247357.000000		0
13104.218750	4884.913574	5.615488	7.644588	6217.970703	74807.187500	991.767395	638.377075	138.281006	98.753647	42.228718	145.006653	189.705444	161.359711	0.430458	99998.000000	4.117411	3.688857	0.749388	0.883354	3.793649	4.873943	2.996410	2.805077	2.140763	1.994553	1.625608	2.161388	2.278080	2.207795	0.000000	4.999991	247828.000000		1
27749.142578	13524.199219	2.590341	4.033530	12851.438477	99998.000000	2006.530273	1318.770142	295.866241	126.747833	90.137680	367.079010	416.659363	305.863708	4.977235	0.000000	4.443250	4.131112	0.413357	0.605685	4.108952	4.999991	3.302446	3.120169	2.471095	2.102941	1.954906	2.564759	2.619781	2.485528	0.696988	0.000000	248082.000000		1
16831.416016	8189.605469	2.972724	5.356454	8935.006836	99998.000000	1433.312500	917.751465	184.037521	166.608231	48.763161	254.901840	305.265472	200.359756	2.553417	99998.000000	4.226120	3.913263	0.473155	0.728877	3.951095	4.999991	3.156341	2.962725	2.264906	2.221696	1.688092	2.406373	2.484678	2.301811	0.407122	4.999991	248297.000000		1
46687.585938	21951.806641	2.491661	12.063586	39349.082031	99998.000000	6425.444824	4051.403564	826.139771	376.468994	248.777542	1100.746704	1436.612061	737.303406	5.416170	99998.000000	4.669201	4.341470	0.396489	1.081476	4.594934	4.999991	3.807903	3.607605	2.917053	2.575729	2.395811	3.041687	3.157340	2.867646	0.733692	4.999991	248695.000000		1
15717.912109	4288.638672	4.076703	3.429117	7181.491211	86495.773438	1169.652832	738.086731	134.608276	130.944794	45.815105	166.768585	207.532532	135.064667	3.769320	0.000000	4.196395	3.632319	0.610309	0.535182	3.856215	4.936995	3.068057	2.868107	2.129072	2.117088	1.661009	2.222114	2.317086	2.130542	0.576263	0.000000	248833.000000		1
14583.166992	2460.641602	0.733930	2.402232	4474.474121	58460.816406	743.458557	456.954590	84.667130	57.027580	37.257732	117.872833	154.242447	157.569794	1.676627	0.000000	4.163852	3.391048	0.000000	0.380615	3.650742	4.766865	2.871257	2.659873	1.927715	1.756085	1.571216	2.071414	2.188204	2.197473	0.224436	0.000000	249810.000000		1
14354.499023	2551.534668	1.538786	2.630429	4943.393555	53406.816406	813.659912	507.410706	90.988792	35.718945	30.069536	104.242706	150.520370	60.373436	0.679021	99998.000000	4.156988	3.406801	0.187178	0.420027	3.694025	4.727597	2.910443	2.705360	1.958988	1.552899	1.478127	2.018046	2.177595	1.780846	0.000000	4.999991	250677.000000		1
9004.196289	2308.101318	3.601807	5.297863	5049.822754	62484.058594	855.703552	516.859314	102.210518	99.922386	37.892982	113.422997	164.141251	112.982018	1.908295	99998.000000	3.954445	3.363255	0.556520	0.724101	3.703276	4.795769	2.932323	2.713372	2.009495	1.999663	1.578559	2.054701	2.215218	2.053009	0.280646	4.999991	251799.000000		1
8027.338867	4107.922363	2.833956	2.053770	3330.018555	39735.406250	482.071625	342.023621	91.238579	37.729542	26.008253	93.027145	110.934418	81.626564	1.404523	0.000000	3.904572	3.613622	0.452393	0.312552	3.522447	4.599178	2.683112	2.534056	1.960178	1.576681	1.415111	1.968610	2.045066	1.911831	0.147529	0.000000	252900.000000		1
9380.418945	1952.900879	2.368311	3.009729	1334.050049	22502.443359	190.260513	134.050125	40.313717	43.301861	18.351330	33.640507	53.749565	64.841774	0.079765	0.000000	3.972222	3.290680	0.374439	0.478527	3.125172	4.352230	2.279349	2.127267	1.605453	1.636507	1.263668	1.526863	1.730375	1.811855	0.000000	0.000000	253015.000000		1
20604.414062	3664.357422	2.670518	1.803987	6851.614258	81743.195312	1062.847534	705.056763	135.690674	99.311806	36.523800	151.793961	188.240662	99.407402	2.213499	0.000000	4.313960	3.563998	0.426595	0.256233	3.835793	4.912452	3.026471	2.848224	2.132550	1.997001	1.562576	2.181254	2.274714	1.997419	0.345079	0.000000	254206.000000		1
9461.002930	1847.073120	2.426902	4.668780	1720.165039	24427.617188	282.270020	174.817154	48.457870	80.408485	13.679465	44.550774	64.314453	88.469383	1.645607	0.000000	3.975937	3.266484	0.385052	0.669203	3.235570	4.387881	2.450665	2.242584	1.685364	1.905302	1.136069	1.648855	1.808309	1.946793	0.216326	0.000000	254532.000000		1
13549.399414	5666.690430	4.489923	3.937934	8439.480469	99756.210938	1395.434937	867.967590	187.099686	110.555115	59.722767	212.673126	318.140076	168.600327	2.472342	0.000000	4.131920	3.753330	0.652239	0.595268	3.926316	4.998940	3.144710	2.938504	2.272073	2.043579	1.776140	2.327713	2.502618	2.226858	0.393109	0.000000	254663.000000		1
19425.525391	7926.534668	3.188586	6.263073	11881.824219	99998.000000	1917.021606	1219.038940	247.426865	101.683205	71.968292	245.391602	364.445496	181.117233	2.206524	0.000000	4.288373	3.899083	0.503598	0.796788	4.074883	4.999991	3.282627	3.086018	2.393447	2.007249	1.857141	2.389860	2.561633	2.257960	0.343709	0.000000	255320.000000		1
6903.775391	4048.468018	2.053770	3.592556	4822.924316	53054.281250	749.422546	492.497742	109.182854	120.327484	35.734364	114.548561	137.972641	98.796822	1.299408	0.000000	3.839087	3.607291	0.312552	0.555404	3.683311	4.724720	2.874727	2.692404	2.038154	2.080365	1.553086	2.058990	2.139793	1.994743	0.113745	0.000000	255801.000000		1
25982.511719	12221.602539	3.823836	8.400105	18180.369141	99998.000000	2963.198486	1866.139893	406.658783	135.388474	125.292305	471.676331	599.040894	416.301636	2.866820	0.000000	4.414681	4.087128	0.582499	0.924285	4.259603	4.999991	3.471761	3.270944	2.609230	2.131582	2.097924	2.673644	2.777457	2.619408	0.457400	0.000000	256030.000000		1
16051.304688	4097.230957	2.010598	4.446751	5335.487793	61627.835938	810.591553	547.292725	109.892113	55.871178	35.250217	140.257690	201.966385	135.647507	2.754849	99998.000000	4.205510	3.612490	0.303325	0.648043	3.727174	4.789777	2.908802	2.738220	2.040967	1.747188	1.547162	2.146927	2.305279	2.132412	0.440098	4.999991	256149.000000		1
23516.017578	6741.743652	2.559503	3.796082	12190.235352	99998.000000	1948.337036	1251.769775	267.952240	104.110107	69.547562	313.992462	440.021759	232.871613	4.253432	0.000000	4.371364	3.828772	0.408156	0.579336	4.086012	4.999991	3.289664	3.097524	2.428057	2.017493	1.842282	2.496919	2.643474	2.367116	0.628740	0.000000	256774.000000		1
9997.958984	3958.761963	2.362144	2.744528	3864.232910	52426.507812	645.272339	397.762207	117.447273	31.543564	33.575748	118.986061	135.647507	97.674339	0.800899	0.000000	3.999911	3.597559	0.373306	0.438468	3.587063	4.719551	2.809743	2.599623	2.069843	1.498911	1.526026	2.075496	2.132412	1.989780	0.000000	0.000000	258173.000000		1
15457.675781	4203.277832	2.417651	3.786831	7459.024414	90423.187500	1217.410767	767.767700	135.422394	31.929031	42.136208	186.048126	220.937546	177.666519	1.660848	99998.000000	4.189144	3.623588	0.383394	0.578276	3.872682	4.956280	3.085437	2.885230	2.131691	1.504186	1.624655	2.269625	2.344270	2.249606	0.220330	4.999991	258303.000000		1
22056.207031	6411.172852	1.433939	2.732193	5986.974121	82609.226562	876.990601	615.933655	200.655792	68.224640	74.040565	208.581009	284.169617	163.965469	2.843832	0.000000	4.343531	3.806937	0.156531	0.436511	3.777207	4.917028	2.942995	2.789534	2.302452	1.833941	1.869470	2.319275	2.453578	2.214752	0.453904	0.000000	258548.000000		1
15963.146484	3439.429443	3.250261	2.386814	4085.469727	47981.085938	649.120850	418.241333	87.251305	70.944496	18.940323	132.952316	170.102112	88.845596	1.638046	0.000000	4.203118	3.536486	0.511918	0.377819	3.611242	4.681070	2.812325	2.621427	1.940772	1.850919	1.277387	2.123696	2.230710	1.948636	0.214326	0.000000	260823.000000		1
101.140465	9.158704	0.000000	0.000000	137.251038	1222.952148	2.833956	8.757818	4.708869	13.099722	0.000000	0.000000	0.000000	0.000000	8.804523	0.000000	2.004925	0.961834	0.000000	0.000000	2.137516	3.087409	0.452393	0.942396	0.672917	1.117262	0.000000	0.000000	0.000000	0.000000	0.944706	0.000000	260842.000000		0
10469.478516	2406.117920	1.819406	3.537048	2295.322266	30050.433594	372.210358	233.994095	38.213692	65.955002	21.385729	71.878868	99.182289	76.812851	0.548862	0.000000	4.019925	3.381317	0.259930	0.548641	3.360844	4.477851	2.570788	2.369205	1.582219	1.819248	1.330124	1.856601	1.996434	1.885434	0.000000	0.000000	261532.000000		1
39778.082031	24423.250000	2.935719	9.793954	33171.484375	99998.000000	4273.250977	3415.761719	1792.577393	1163.997314	670.845764	1478.282715	2186.006836	1457.899170	8.143800	0.000000	4.599644	4.387804	0.467715	0.990958	4.520765	4.999991	3.630758	3.533488	3.253478	3.065952	2.826623	3.169758	3.339652	3.163728	0.910827	0.000000	264247.000000		1
13827.521484	4361.007812	2.214124	4.089037	5116.228027	61483.632812	826.201477	523.480042	107.351112	101.781883	46.330090	138.169998	236.695450	120.796211	0.026047	99998.000000	4.140744	3.639587	0.345202	0.611621	3.708950	4.788760	2.917086	2.718900	2.030807	2.007670	1.665863	2.140414	2.374190	2.082053	0.000000	4.999991	264710.000000		1
10481.276367	4312.121582	2.359060	4.579352	7659.923828	94815.984375	1262.630615	785.641052	183.282013	95.623657	49.213387	213.527328	286.639679	142.234360	1.118172	99998.000000	4.020414	3.634691	0.372739	0.660804	3.884224	4.976882	3.101276	2.895224	2.263120	1.980565	1.692083	2.329453	2.457336	2.153004	0.048508	4.999991	265320.000000		1
10266.207031	3974.303955	2.534833	3.950269	6115.368652	76245.273438	1007.368042	628.172974	158.399323	87.186546	32.456352	139.795135	192.622650	137.923294	1.021435	0.000000	4.011410	3.599261	0.403949	0.596627	3.786423	4.882213	3.003188	2.798079	2.199753	1.940449	1.511300	2.145492	2.284707	2.139638	0.009211	0.000000	266851.000000		1
10046.407227	5298.341309	1.452441	6.179812	7444.120605	88817.742188	1188.805908	764.520508	168.279617	59.318798	57.591904	183.769241	267.483490	126.242096	0.868089	99998.000000	4.002011	3.724140	0.162098	0.790975	3.871813	4.948500	3.075111	2.883389	2.226032	1.773192	1.760361	2.264273	2.427297	2.101204	0.000000	4.999991	268211.000000		1
16743.964844	5049.720703	4.385077	4.150712	9956.143555	99998.000000	1598.523804	1018.250549	200.834656	77.263077	55.365444	263.496216	392.427338	215.679779	2.632155	0.000000	4.223858	3.703267	0.641977	0.618123	3.998091	4.999991	3.203719	3.007855	2.302839	1.887972	1.743239	2.420774	2.593759	2.333809	0.420311	0.000000	269313.000000		1
18977.414062	5060.915039	2.544085	3.015897	6707.656250	84729.765625	1045.103760	686.162720	189.908966	68.822884	43.813759	159.028412	209.540054	168.042175	2.485833	99998.000000	4.278237	3.704229	0.405532	0.479416	3.826571	4.928036	3.019159	2.836427	2.278545	1.837733	1.641611	2.201475	2.321267	2.225418	0.395472	4.999991	269708.000000		1
17973.191406	6863.005371	2.901798	5.415045	11398.565430	99998.000000	1805.482788	1170.454590	249.301773	102.262947	87.593597	312.040436	392.350250	211.933029	2.286832	0.000000	4.254625	3.836514	0.462667	0.733602	4.056850	4.999991	3.256593	3.068355	2.396725	2.009718	1.942472	2.494211	2.593674	2.326199	0.359234	0.000000	270062.000000		1
10407.865234	1551.724976	2.716774	3.580221	3361.580566	37022.683594	534.485962	345.884460	81.197922	65.856323	28.647932	82.082954	116.953873	57.178684	1.307044	0.000000	4.017362	3.190815	0.434053	0.553910	3.526544	4.568468	2.727936	2.538931	1.909545	1.818597	1.457093	1.914253	2.068015	1.757234	0.116290	0.000000	270146.000000		1
12222.561523	4238.950684	2.300469	4.983322	5403.302246	65274.011719	867.094910	556.013489	136.473938	49.749958	43.742836	137.389816	189.492661	127.407753	0.016394	0.000000	4.087162	3.627258	0.361816	0.697519	3.732659	4.814740	2.938067	2.745085	2.135050	1.696793	1.640907	2.137954	2.277592	2.105196	0.000000	0.000000	271142.000000		1
113.484673	294.706757	2.621178	1.307505	127.136383	4648.273438	1.171821	12.927032	25.329830	43.505386	10.814672	7.283791	15.535876	30.781879	0.184652	0.000000	2.054937	2.469390	0.418496	0.116443	2.104270	3.667292	0.068861	1.111499	1.403632	1.638543	1.034013	0.862357	1.191336	1.488295	0.000000	0.000000	271953.000000		0
23754.529297	10293.217773	3.660398	6.364837	16078.918945	99998.000000	2625.353271	1652.245605	336.472900	137.429901	98.457611	422.580139	513.300659	415.752747	3.249663	0.000000	4.375746	4.012551	0.563528	0.803787	4.206257	4.999991	3.419188	3.218075	2.526950	2.138081	1.993249	2.625909	2.710372	2.618835	0.511838	0.000000	272024.000000		1
11832.327148	4762.665039	2.682853	3.333522	4673.902344	53377.093750	769.917053	481.414795	66.445320	43.073662	23.050947	106.416740	155.852158	94.720116	0.175932	99998.000000	4.073070	3.677850	0.428597	0.522903	3.669680	4.727355	2.886444	2.682519	1.822464	1.634212	1.362689	2.027010	2.192713	1.976442	0.000000	4.999991	272243.000000		1
15869.215820	3073.926270	2.152450	2.534833	4326.519531	55022.472656	675.496033	441.335449	140.578400	81.694405	27.423689	155.349503	206.345291	131.663315	3.411676	99998.000000	4.200555	3.487694	0.332933	0.403949	3.636139	4.740540	2.829623	2.644769	2.147919	1.912192	1.438126	2.191310	2.314595	2.119465	0.532968	4.999991	273124.000000		1
11031.001953	2767.538330	3.003561	4.237057	3046.052490	39152.652344	493.284088	313.366455	106.284142	74.404449	22.384859	72.763901	110.653801	82.234062	0.100616	0.000000	4.042615	3.442094	0.477637	0.627064	3.483737	4.592761	2.693097	2.496053	2.026469	1.871599	1.349954	1.861916	2.043966	1.915052	0.000000	0.000000	273597.000000		1
7170.324707	739.634766	1.683721	3.632644	1841.911011	26139.089844	279.380554	183.871002	54.295387	70.247566	21.305552	51.368919	94.063286	108.214561	0.751540	0.000000	3.855539	2.869017	0.226270	0.560223	3.265269	4.417291	2.446196	2.264513	1.734763	1.846631	1.328493	1.710700	1.973420	2.034286	0.000000	0.000000	273998.000000		1
17781.103516	5423.149414	2.824705	3.675817	3399.044922	48347.832031	535.546753	347.981415	86.474205	72.489449	34.796909	129.470764	156.589172	86.591385	0.910927	0.000000	4.249959	3.734251	0.450973	0.565354	3.531357	4.684377	2.728797	2.541556	1.936887	1.860275	1.541541	2.112172	2.194762	1.937475	0.000000	0.000000	274393.000000		1
13805.941406	3748.568115	2.599592	3.373610	6477.630859	71776.179688	972.944275	662.300720	91.963257	68.856804	37.609280	147.661743	162.386597	132.354065	0.735223	99998.000000	4.140066	3.573865	0.414905	0.528095	3.811416	4.855980	2.988088	2.821055	1.963614	1.837947	1.575295	2.169268	2.210550	2.121737	0.000000	4.999991	275737.000000		1
10388.724609	2304.336182	3.823836	3.348940	1998.993530	28297.607422	330.869751	206.906540	40.819450	24.528057	12.486058	50.576401	68.101288	47.477242	0.943115	99998.000000	4.016562	3.362546	0.582499	0.524907	3.300811	4.451750	2.519657	2.315774	1.610867	1.389663	1.096425	1.703948	1.833155	1.676485	0.000000	4.999991	276661.000000		1
10077.812500	2857.065430	1.834825	3.003561	2345.664307	35985.753906	378.596771	238.181808	92.771194	57.662830	19.492313	83.618660	126.223595	99.018852	1.316655	99998.000000	4.003366	3.455920	0.263595	0.477637	3.370266	4.556130	2.578177	2.376909	1.967413	1.760896	1.289863	1.922303	2.101140	1.995718	0.119472	4.999991	276814.000000		1
12409.177734	2579.556641	2.059937	2.513247	3024.000488	36727.089844	474.312927	308.947449	70.201309	56.228893	25.536440	71.906624	112.220337	59.099854	1.633183	0.000000	4.093743	3.411545	0.313854	0.400235	3.480582	4.564987	2.676065	2.489885	1.846345	1.749960	1.407160	1.856769	2.050071	1.771586	0.213035	0.000000	276950.000000		1
9531.928711	3340.238037	1.689889	2.880212	3115.060303	40950.628906	508.249481	315.207428	108.189888	64.616661	30.902145	100.813591	138.163834	70.984581	3.066131	0.000000	3.979181	3.523777	0.227858	0.459424	3.493466	4.612260	2.706077	2.498596	2.034187	1.810344	1.489989	2.003519	2.140394	1.851164	0.486591	0.000000	277066.000000		1
8167.784668	2919.541992	2.106194	1.384599	969.394836	23983.009766	98.204742	98.827660	42.385990	63.043957	30.125044	65.322838	97.082260	54.912136	0.824526	0.000000	3.912104	3.465315	0.323498	0.141324	2.986501	4.379904	1.992132	1.994879	1.627222	1.799644	1.478928	1.815065	1.987140	1.739668	0.000000	0.000000	277354.000000		1
13395.560547	6793.707520	3.034399	4.366574	8687.138672	99998.000000	1380.222900	891.844971	209.762070	57.755344	71.613663	263.749084	368.358765	175.020676	0.931447	99998.000000	4.126961	3.832107	0.482073	0.640141	3.938877	4.999991	3.139949	2.950289	2.321727	1.761592	1.854996	2.421191	2.566271	2.243089	0.000000	4.999991	278689.000000		1
9827.446289	2331.324951	4.018112	3.126911	2926.646973	31971.931641	441.930603	299.794922	53.320927	58.951832	21.768112	68.536095	118.896629	74.376694	0.840414	0.000000	3.992441	3.367603	0.604022	0.495116	3.466370	4.504769	2.645354	2.476824	1.726898	1.770497	1.337821	1.835919	2.075170	1.871437	0.000000	0.000000	279105.000000		1
36996.347656	20442.160156	3.268763	13.685633	39164.992188	99998.000000	6212.956543	4029.330322	957.618042	441.887421	296.766693	1166.707886	1585.121948	923.437927	5.853865	99998.000000	4.568159	4.310527	0.514383	1.136265	4.592898	4.999991	3.793298	3.605233	2.981192	2.645312	2.472415	3.066962	3.200063	2.965408	0.767443	4.999991	279644.000000		1
18037.541016	3088.339600	1.992095	3.305768	7759.143066	94500.507812	1291.044189	796.427979	181.191238	81.953438	53.373352	192.076828	266.330170	141.232147	2.949853	0.000000	4.256177	3.489725	0.299310	0.519272	3.889814	4.975434	3.110941	2.901146	2.258137	1.913567	1.727324	2.283475	2.425420	2.149934	0.469800	0.000000	280244.000000		1
32287.478516	16695.990234	2.522498	4.779795	14654.281250	99998.000000	2368.299072	1506.677734	320.418945	188.767990	86.212082	387.894257	500.756012	255.413742	2.871294	0.000000	4.509034	4.222612	0.401831	0.679409	4.165965	4.999991	3.374437	3.178020	2.505718	2.275928	1.935568	2.588713	2.699626	2.407244	0.458078	0.000000	281547.000000		1
12193.192383	7208.100586	3.959521	6.142807	10903.313477	99998.000000	1738.112305	1118.465820	216.385941	131.592377	59.608669	292.936676	400.627014	171.634735	2.739178	99998.000000	4.086117	3.857821	0.597643	0.788367	4.037559	4.999991	3.240078	3.048623	2.335229	2.119231	1.775309	2.466774	2.602740	2.234605	0.437620	4.999991	282107.000000		1
9346.374023	1232.860229	3.851590	3.410615	1133.088989	12885.615234	177.046692	112.519463	30.152798	20.543867	11.141548	32.280579	53.882168	21.570753	1.442317	0.000000	3.970643	3.090914	0.585640	0.532833	3.054264	4.110105	2.248088	2.051228	1.479328	1.312682	1.046946	1.508941	1.731445	1.333865	0.159061	0.000000	284601.000000		1
11213.858398	3335.445801	5.408878	3.558635	3287.194580	35093.046875	501.089050	336.031921	73.759949	46.527451	18.783052	67.395111	114.221680	51.597118	0.759564	0.000000	4.049755	3.523154	0.733107	0.551283	3.516825	4.545221	2.699915	2.526381	1.867821	1.667709	1.273766	1.828628	2.057749	1.712626	0.000000	0.000000	284954.000000		1
12594.546875	3927.489746	4.644111	6.210650	6525.857422	80267.625000	1088.276123	671.194214	142.209702	68.175293	47.545086	194.682602	284.277527	220.595245	1.182835	0.000000	4.100183	3.594115	0.666903	0.793137	3.814638	4.904541	3.036739	2.826848	2.152929	1.833627	1.677106	2.289327	2.453743	2.343596	0.072924	0.000000	285706.000000		1
11430.059570	4996.560547	2.315888	4.187717	2356.186035	36653.234375	351.021973	239.843948	88.734581	50.030579	37.760380	131.049652	174.743134	105.371353	1.945114	0.000000	4.058049	3.698671	0.364717	0.621977	3.372210	4.564112	2.545334	2.379929	1.948093	1.699236	1.577036	2.117436	2.242400	2.022722	0.288945	0.000000	289280.000000		1
963.045471	641.115479	4.132210	2.553336	64.767761	5919.291992	4.727372	5.439715	37.344078	59.004257	6.885989	7.835780	9.097030	39.447186	1.863580	0.000000	2.983647	2.806936	0.616182	0.407108	1.811359	3.772270	0.674620	0.735576	1.572222	1.770883	0.837966	0.894082	0.958900	1.596016	0.270348	0.000000	290708.000000		0
7092.842773	1839.212769	2.904882	2.642764	5254.733887	65271.203125	911.189270	539.447693	125.733276	78.320793	30.852806	111.440147	172.670868	124.237663	0.199598	99998.000000	3.850820	3.264632	0.463128	0.422058	3.720551	4.814722	2.959609	2.731949	2.099450	1.893877	1.489295	2.047042	2.237219	2.094253	0.000000	4.999991	292070.000000		1
30177.671875	12839.500977	4.440584	5.782010	12007.489258	99998.000000	1853.727905	1233.082275	262.478577	124.842079	82.338905	337.709473	420.532532	222.171036	1.953402	0.000000	4.479686	4.108548	0.647440	0.762079	4.079452	4.999991	3.268046	3.090992	2.419094	2.096361	1.915605	2.528543	2.623800	2.346688	0.290792	0.000000	292333.000000		1
110.626045	49.561848	1.492530	1.557288	90.717430	5563.440918	1.187239	5.023410	18.397585	0.000000	7.120353	1.042304	3.204005	31.059416	1.682050	90426.382812	2.043857	1.695148	0.173923	0.192369	1.957691	3.745343	0.074538	0.700999	1.264761	0.000000	0.852502	0.017994	0.505693	1.492193	0.225839	4.956295	292347.000000		0
26362.562500	6840.555664	3.385945	4.141461	12978.512695	99998.000000	2134.810547	1335.844849	275.421051	177.669601	75.415916	341.098511	465.478027	301.574219	3.674068	0.000000	4.420988	3.835091	0.529680	0.617154	4.113225	4.999991	3.329359	3.125756	2.439997	2.249613	1.877463	2.532880	2.667899	2.479394	0.565147	0.000000	292527.000000		1
9699.418945	2639.516846	1.961258	2.167868	2284.597168	22604.373047	355.659912	235.924515	74.607979	22.989273	13.287830	49.897976	94.572098	53.401104	1.506735	0.000000	3.986746	3.421525	0.292535	0.336033	3.358810	4.354192	2.551035	2.372773	1.872785	1.361525	1.123454	1.698083	1.975763	1.727550	0.178037	0.000000	293040.000000		1
10798.581055	4819.251465	3.052901	2.719858	6496.241211	78010.203125	1055.492798	665.951904	129.871658	66.247963	52.839863	175.381470	271.930237	151.393066	1.390139	0.000000	4.033367	3.682980	0.484713	0.434546	3.812662	4.892151	3.023455	2.823443	2.113514	1.821172	1.722962	2.243984	2.434458	2.180106	0.143058	0.000000	293736.000000		1
7026.483887	2976.911865	2.877128	5.236188	2726.080566	35167.796875	418.722382	280.543121	79.036224	74.863922	24.176512	75.878479	92.894547	59.176945	1.173616	0.000000	3.846738	3.473766	0.458959	0.719015	3.435539	4.546145	2.621926	2.448000	1.897826	1.874273	1.383394	1.880119	1.967990	1.772153	0.069526	0.000000	296806.000000		1
13298.102539	4893.695801	5.378040	3.225591	4821.931152	60095.402344	803.471191	497.650665	117.792656	50.311199	36.625565	155.340256	185.415955	214.233505	0.149853	0.000000	4.123790	3.689637	0.730624	0.508609	3.683221	4.778841	2.904970	2.696925	2.071118	1.701665	1.563784	2.191284	2.268147	2.330887	0.000000	0.000000	296964.000000		1
8884.041992	3807.498291	2.491661	4.255559	4154.961914	50942.394531	675.668762	425.629944	84.377258	60.539959	22.283096	109.518982	142.012344	68.116707	0.220659	99998.000000	3.948611	3.580640	0.396489	0.628957	3.618567	4.707079	2.829734	2.629032	1.926225	1.782042	1.347975	2.039490	2.152326	1.833254	0.000000	4.999991	297605.000000		1
15809.295898	3494.221436	2.170952	2.201789	3506.559326	48872.777344	555.026733	358.657318	83.242447	31.287613	23.982237	108.390335	144.732193	94.269890	2.114206	0.000000	4.198913	3.543350	0.336650	0.342776	3.544881	4.689067	2.744314	2.554680	1.920345	1.495372	1.379890	2.034991	2.160565	1.974373	0.325147	0.000000	297822.000000		1
14880.449219	2390.051758	2.877128	4.900061	3340.200928	38017.046875	551.696289	341.832428	72.295174	42.950314	30.612274	82.832306	130.509995	84.056549	0.894975	0.000000	4.172616	3.378407	0.458959	0.690201	3.523772	4.579978	2.741700	2.533813	1.859109	1.632966	1.485896	1.918200	2.115644	1.924572	0.000000	0.000000	298744.000000		1
19542.201172	2837.502197	3.342773	3.996526	7162.840332	83289.921875	1123.948730	735.921936	159.589645	97.572578	54.554420	200.936417	293.898804	146.782883	1.998888	0.000000	4.290974	3.452936	0.524107	0.601683	3.855085	4.920592	3.050746	2.866832	2.203005	1.989328	1.736830	2.303059	2.468198	2.166675	0.300789	0.000000	299115.000000		1
5969.609375	1914.872192	3.453787	6.913742	2805.927734	40049.429688	426.592072	285.036133	84.327919	52.892288	22.662395	68.628609	118.745529	75.952484	1.177204	0.000000	3.775946	3.282140	0.538296	0.839713	3.448076	4.602596	2.630013	2.454900	1.925971	1.723392	1.355306	1.836505	2.074617	1.880542	0.070852	0.000000	299284.000000		1
12427.205078	1988.530396	0.857279	3.395196	2664.874512	35653.847656	442.707703	270.323608	55.929771	52.938541	20.220076	82.829224	91.216995	76.452049	1.498582	0.000000	4.094374	3.298532	0.000000	0.530865	3.425677	4.552106	2.646117	2.431884	1.747643	1.723772	1.305783	1.918184	1.960076	1.883389	0.175680	0.000000	299469.000000		1
13550.577148	3644.936035	2.482410	2.476242	2841.640625	34832.078125	452.948792	291.444153	56.935070	28.481411	17.601980	83.276367	122.446014	57.635078	0.017742	99998.000000	4.131958	3.561690	0.394873	0.393793	3.453569	4.541979	2.656049	2.464555	1.755380	1.454561	1.245561	1.920522	2.087945	1.760687	0.000000	4.999991	300620.000000		1
8173.526855	1532.889526	2.972724	3.015897	2001.075073	24620.650391	320.884613	206.246613	25.373003	72.443192	13.223072	60.311764	48.356106	64.712257	0.073494	99998.000000	3.912410	3.185511	0.473155	0.479416	3.301263	4.391300	2.506349	2.314387	1.404372	1.859998	1.121332	1.780402	1.684451	1.810987	0.000000	4.999991	300897.000000		1
24728.625000	6560.099121	2.405316	2.812370	8953.746094	99998.000000	1358.960449	918.698181	219.682465	122.945580	64.277451	233.895416	336.969391	258.861359	2.615020	99998.000000	4.393200	3.816911	0.381172	0.449072	3.952005	4.999991	3.133207	2.963173	2.341795	2.089713	1.808059	2.369022	2.527591	2.413067	0.417475	4.999991	301175.000000		1
14240.120117	6817.504883	2.473158	4.101373	7375.732422	82926.070312	1159.599854	757.076355	157.690063	83.097511	39.965256	176.260345	205.306076	107.455963	0.586296	0.000000	4.153513	3.833626	0.393252	0.612929	3.867805	4.918691	3.064308	2.879140	2.197804	1.919588	1.601683	2.246155	2.312402	2.031230	0.000000	0.000000	302572.000000		1
23722.250000	3478.340088	3.478457	4.557766	8448.189453	98034.382812	1344.701294	867.912109	197.661484	139.483673	48.633644	201.368134	290.074982	165.245224	1.054550	0.000000	4.375156	3.541372	0.541387	0.658752	3.926764	4.991378	3.128626	2.938476	2.295922	2.144523	1.686937	2.303991	2.462510	2.218129	0.023067	0.000000	302764.000000		1
12744.854492	1145.294434	1.594293	1.726894	3258.623779	45088.312500	499.442322	333.025269	94.411743	100.690239	18.613447	85.237625	106.296478	74.777580	2.268630	99998.000000	4.105335	3.058917	0.202568	0.237266	3.513034	4.654064	2.698485	2.522477	1.975026	2.002987	1.269827	1.930631	2.026519	1.873771	0.355764	4.999991	303463.000000		1
24177.115234	14478.254883	2.565671	10.089993	28119.482422	99998.000000	4481.409180	2893.253174	614.684753	219.790390	180.007080	720.666687	938.896667	536.107971	3.792520	0.000000	4.383404	4.160716	0.409201	1.003891	4.449008	4.999991	3.651415	3.461386	2.788652	2.342009	2.255290	2.857734	2.972618	2.729252	0.578928	0.000000	304346.000000		1
7161.977051	3294.854492	1.187239	2.682853	5040.229004	59894.691406	857.859131	516.597168	113.200966	79.825661	25.009121	108.748047	143.856415	123.913872	1.226656	0.000000	3.855033	3.517836	0.074538	0.428597	3.702450	4.777388	2.933416	2.713152	2.053850	1.902143	1.398098	2.036422	2.157929	2.093120	0.088723	0.000000	304581.000000		1
6949.294922	1473.213013	1.785485	3.450704	1521.806519	20777.632812	247.331268	156.678604	44.069710	70.691628	18.055290	50.055248	68.277061	36.548473	1.508334	0.000000	3.841941	3.168266	0.251756	0.537908	3.182359	4.317596	2.393279	2.195010	1.644140	1.849368	1.256604	1.699450	1.834275	1.562869	0.178498	0.000000	305082.000000		1
22123.205078	3401.570557	2.568754	3.170084	5706.399902	65618.929688	920.301758	585.197998	112.781578	34.383686	37.637032	140.726425	159.466293	139.770462	1.876402	0.000000	4.344848	3.531679	0.409723	0.501071	3.756362	4.817029	2.963930	2.767303	2.052238	1.536352	1.575615	2.148376	2.202669	2.145415	0.273326	0.000000	305797.000000		1
7386.458008	2979.733398	3.154665	4.967903	2979.215332	32403.742188	469.428284	304.451355	53.169823	55.353111	21.000261	59.509991	84.787399	89.175560	0.468889	0.000000	3.868436	3.474177	0.498953	0.696173	3.474102	4.510595	2.671569	2.483518	1.725665	1.743142	1.322225	1.774590	1.928331	1.950246	0.000000	0.000000	305870.000000		1
11742.096680	2655.074463	1.881081	2.818537	1856.410767	24212.154297	327.860016	191.086960	61.754951	64.770851	19.683504	59.870789	60.135990	80.988228	0.605592	0.000000	4.069746	3.424077	0.274407	0.450024	3.268674	4.384033	2.515688	2.281231	1.790672	1.811380	1.294102	1.777215	1.779135	1.908422	0.000000	0.000000	306603.000000		1
11579.519531	3693.924316	3.120744	3.145414	2983.665283	40267.855469	496.586792	305.061951	52.136772	68.014938	26.017504	100.918434	128.847855	135.632080	1.423019	99998.000000	4.063691	3.567488	0.494258	0.497678	3.474750	4.604959	2.695995	2.484388	1.717144	1.832604	1.415266	2.003970	2.110077	2.132362	0.153211	4.999991	306846.000000		1
11072.046875	2649.036377	2.553336	3.913265	3152.493896	34637.585938	515.545593	322.744110	64.709175	33.248871	27.491531	77.969254	106.959480	68.125954	0.095178	0.000000	4.044228	3.423088	0.407108	0.592539	3.498654	4.539547	2.712267	2.508858	1.810966	1.521777	1.439199	1.891923	2.029219	1.833313	0.000000	0.000000	307962.000000		1
19375.457031	9877.119141	3.521630	6.139724	14624.760742	99998.000000	2334.667725	1503.276367	319.820709	112.796997	81.046822	345.212219	429.746735	224.184723	1.470932	99998.000000	4.287252	3.994630	0.546744	0.788149	4.165089	4.999991	3.368225	3.177039	2.504907	2.052298	1.908736	2.538086	2.633213	2.350606	0.167593	4.999991	308698.000000		1
9457.993164	3273.980713	3.978023	3.484625	2688.027344	32691.046875	429.500061	275.100342	63.296822	40.967468	16.306810	82.110710	96.894157	79.760902	1.400533	0.000000	3.975799	3.515076	0.599667	0.542156	3.429434	4.514429	2.632963	2.439491	1.801382	1.612439	1.212369	1.914400	1.986298	1.901790	0.146293	0.000000	310246.000000		1
101.504341	5.991704	0.339211	0.000000	15.757905	5732.753418	0.622915	0.000000	24.275192	21.820536	0.000000	0.000000	0.000000	13.747308	0.835107	99998.000000	2.006485	0.777550	0.000000	0.000000	1.197498	3.758363	0.000000	0.000000	1.385163	1.338865	0.000000	0.000000	0.000000	1.138218	0.000000	4.999991	310260.000000		0
28104.929688	7800.533203	4.015028	8.800990	9614.628906	99998.000000	1536.701050	987.107849	180.602249	84.728806	55.131081	222.908051	275.106506	224.397507	3.245072	99998.000000	4.448782	3.892124	0.603689	0.944532	3.982933	4.999991	3.186589	2.994365	2.256723	1.928031	1.741397	2.348126	2.439501	2.351018	0.511224	4.999991	312266.000000		1
110.410179	25.570362	1.440106	0.875782	49.839386	3558.375488	0.000000	2.069189	0.000000	24.796343	0.718511	5.559981	0.120266	46.132732	4.481523	0.000000	2.043009	1.407737	0.158394	0.000000	1.697573	3.551252	0.000000	0.315800	0.000000	1.394388	0.000000	0.745073	0.000000	1.664009	0.651426	0.000000	312277.000000		0
12017.798828	2233.077148	2.340558	3.851590	3279.534668	37554.226562	533.489868	333.259644	72.541870	51.103718	14.576833	60.943928	83.649498	12.597073	1.382169	99998.000000	4.079825	3.348904	0.369319	0.585640	3.515812	4.574659	2.727126	2.522783	1.860589	1.708452	1.163663	1.784930	1.922463	1.100270	0.140561	4.999991	313145.000000		1
15010.964844	3584.112305	1.535702	3.126911	4658.931152	51901.273438	738.848389	478.124451	83.325706	60.395023	28.903883	117.012466	146.070541	95.503387	0.527611	0.000000	4.176409	3.554382	0.186307	0.495116	3.668286	4.715178	2.868555	2.679541	1.920779	1.781001	1.460956	2.068232	2.164563	1.980019	0.000000	0.000000	313243.000000		1
13413.622070	3958.990234	2.417651	2.485493	2897.283691	37530.703125	460.796906	296.569336	87.747787	42.389072	28.074358	70.192062	102.728592	37.744961	0.983627	0.000000	4.127546	3.597584	0.383394	0.395413	3.461991	4.574387	2.663510	2.472126	1.943236	1.627254	1.448310	1.846288	2.011691	1.576859	0.000000	0.000000	314792.000000		1
10744.800781	4637.690430	4.471421	4.338820	5189.148926	62164.652344	817.277100	531.087646	113.355156	25.665958	37.643200	107.505302	170.182297	96.218819	0.578734	0.000000	4.031199	3.666302	0.650446	0.637372	3.715096	4.793543	2.912369	2.725166	2.054441	1.409357	1.575687	2.031430	2.230914	1.983260	0.000000	0.000000	314945.000000		1
12697.836914	2198.884521	5.051164	6.189064	3377.230469	40047.378906	556.605591	345.206055	76.538399	35.774452	16.753952	79.224335	98.661140	55.800251	1.473177	0.000000	4.103730	3.342202	0.703391	0.791625	3.528561	4.602574	2.745548	2.538078	1.883879	1.553573	1.224117	1.898859	1.994146	1.746636	0.168255	0.000000	316796.000000		1
12389.851562	2829.721924	2.207957	2.488577	2639.180908	35691.628906	431.612396	269.475586	78.919044	62.448795	16.871134	54.498917	68.705696	47.347725	0.070850	0.000000	4.093066	3.451744	0.343991	0.395951	3.421469	4.552567	2.635094	2.430519	1.897182	1.795524	1.227144	1.736388	1.836993	1.675299	0.000000	0.000000	317627.000000		1
21679.923828	10321.507812	3.006645	2.544085	8331.472656	99998.000000	1272.807007	852.323792	223.663574	120.956566	94.371658	242.708740	361.145905	228.458786	4.637634	99998.000000	4.336058	4.013743	0.478082	0.405532	3.920722	4.999991	3.104763	2.930605	2.349595	2.082629	1.974842	2.385085	2.557683	2.358808	0.666296	4.999991	318556.000000		1
22512.785156	6263.431152	2.917217	2.861710	6667.598145	75802.554688	1036.768433	683.452087	128.789261	63.861145	49.509426	172.865143	251.016327	135.221939	0.821685	0.000000	4.352429	3.796812	0.464969	0.456626	3.823969	4.879684	3.015682	2.834708	2.109880	1.805237	1.694688	2.237707	2.399702	2.131047	0.000000	0.000000	318805.000000		1
20821.304688	7730.587891	1.757731	2.855542	6230.333496	71993.320312	1019.616638	640.905762	123.756607	62.072578	35.706612	150.683807	191.080795	124.438110	2.581652	99998.000000	4.318508	3.888212	0.244952	0.455689	3.794511	4.857292	3.008437	2.806794	2.092568	1.792900	1.552749	2.178066	2.281217	2.094953	0.411898	4.999991	319181.000000		1
9487.473633	2023.207031	2.442321	3.231758	1660.359009	23728.708984	291.132690	166.904282	58.273411	24.996786	15.483452	54.890549	80.263550	58.816151	0.160031	0.000000	3.977151	3.306040	0.387803	0.509439	3.220202	4.375274	2.464091	2.222467	1.765470	1.397884	1.189868	1.739498	1.904518	1.769497	0.000000	0.000000	320044.000000		1
9085.961914	2176.268555	3.373610	3.089906	2606.561035	33005.406250	362.000092	266.401093	91.624046	65.591125	16.211214	64.863358	103.530357	110.885078	0.391175	99998.000000	3.958371	3.337713	0.528095	0.489945	3.416068	4.518585	2.558709	2.425536	1.962009	1.816845	1.209816	1.811999	2.015068	2.044873	0.000000	4.999991	321559.000000		1
21678.119141	8288.658203	3.885511	4.058200	9981.038086	99998.000000	1586.592896	1023.295532	235.261520	75.224724	77.744141	277.422394	379.873444	206.511810	2.547107	0.000000	4.336021	3.918484	0.589448	0.608333	3.999176	4.999991	3.200465	3.010001	2.371551	1.876361	1.890668	2.443141	2.579639	2.314945	0.406047	0.000000	322841.000000		1
14278.394531	4163.010254	4.730455	4.360406	8477.148438	99486.062500	1401.479126	870.860168	168.057602	113.601852	54.825790	205.191971	274.486664	183.143250	1.245721	99998.000000	4.154679	3.619407	0.674903	0.639527	3.928250	4.997762	3.146587	2.939948	2.225458	2.055385	1.738985	2.312160	2.438521	2.262791	0.095421	4.999991	324107.000000		1
39770.300781	10180.149414	3.749826	6.041044	18840.867188	99998.000000	3014.625977	1935.329712	484.026703	188.475021	154.874619	586.709045	722.418213	424.125092	3.490829	99998.000000	4.599559	4.007754	0.574011	0.781112	4.275101	4.999991	3.479234	3.286755	2.684869	2.275254	2.189980	2.768423	2.858789	2.627494	0.542929	4.999991	325312.000000		1
8016.101562	1768.798584	3.250261	3.413699	2207.145996	27834.726562	354.133484	224.853897	54.631516	53.290089	24.034660	76.717255	100.659401	62.081829	0.270566	0.000000	3.903963	3.247678	0.511918	0.533225	3.343831	4.444587	2.549167	2.351900	1.737443	1.726646	1.380838	1.884893	2.002854	1.792964	0.000000	0.000000	325530.000000		1
18132.742188	5105.375977	3.015897	4.563933	9632.224609	99998.000000	1576.623169	991.566956	178.295609	99.305641	51.886990	187.645508	265.947784	175.622009	1.546597	99998.000000	4.258463	3.708028	0.479416	0.659339	3.983727	4.999991	3.197728	2.996322	2.251141	1.996974	1.715058	2.273338	2.424796	2.244579	0.189377	4.999991	325716.000000		1
121.005905	37.192974	0.918954	0.000000	174.080139	5751.382324	3.629560	14.518242	21.876043	1.671386	0.000000	0.000000	0.000000	0.000000	2.556158	0.000000	2.082807	1.570461	0.000000	0.000000	2.240749	3.759772	0.559854	1.161914	1.339969	0.223077	0.000000	0.000000	0.000000	0.000000	0.407588	0.000000	325730.000000		0
8129.870117	3969.641357	3.552467	2.553336	3445.325684	44032.679688	552.494995	351.515381	88.962776	33.831699	19.939455	76.729591	137.272629	59.158443	2.502861	0.000000	3.910084	3.598751	0.550530	0.407108	3.537230	4.643775	2.742328	2.545944	1.949208	1.529324	1.299713	1.884963	2.137584	1.772017	0.398437	0.000000	327479.000000		1
10124.635742	4409.067871	0.968294	4.659529	3526.973877	43307.046875	580.513794	359.548523	92.117447	41.898758	22.736406	92.549164	136.711395	63.762466	1.586081	99998.000000	4.005379	3.644347	0.000000	0.668342	3.547402	4.636559	2.763813	2.555758	1.964342	1.622201	1.356722	1.966372	2.135805	1.804565	0.200325	4.999991	329297.000000		1
14160.170898	2685.958008	2.639680	3.648063	3855.789795	45135.988281	639.826477	392.553772	114.493050	39.191235	19.464560	69.020241	111.887291	117.610710	0.416130	0.000000	4.151069	3.429099	0.421551	0.562062	3.586113	4.654523	2.806062	2.593899	2.058779	1.593189	1.289245	1.838977	2.048781	2.070447	0.000000	0.000000	329590.000000		1
10977.447266	2594.700928	2.238794	1.754647	2776.906738	34052.167969	452.406067	286.137024	87.103287	52.852200	20.235495	84.960083	131.672562	84.549950	0.417914	0.000000	4.040502	3.414087	0.350014	0.244190	3.443561	4.532145	2.655528	2.456574	1.940035	1.723063	1.306114	1.929215	2.119495	1.927113	0.000000	0.000000	330004.000000		1
9452.415039	1658.644409	4.304899	2.494745	839.122314	14547.661133	107.125999	85.857452	59.802944	46.182072	16.818710	11.283401	25.055378	33.412308	0.365955	99998.000000	3.975543	3.219753	0.633963	0.397026	2.923825	4.162793	2.029895	1.933778	1.776723	1.664473	1.225793	1.052440	1.398901	1.523906	0.000000	4.999991	331031.000000		1
13106.561523	3982.457520	1.967425	2.756862	3776.198486	52064.976562	598.889832	384.918427	88.355286	100.338692	33.042259	117.499695	169.436020	93.372528	3.181531	99998.000000	4.117489	3.600151	0.293898	0.440415	3.577055	4.716546	2.777347	2.585369	1.946233	2.001468	1.519070	2.070037	2.229006	1.970219	0.502636	4.999991	331140.000000		1
22034.191406	7266.250488	2.596508	3.799166	12670.382812	99998.000000	2051.888916	1301.091064	235.110413	130.836868	95.870354	325.007568	451.924988	236.513504	3.417586	99998.000000	4.343097	3.861310	0.414390	0.579688	4.102790	4.999991	3.312154	3.114308	2.371272	2.116730	1.981684	2.511894	2.655066	2.373856	0.533719	4.999991	331750.000000		1
109.762596	13.284746	0.943624	0.425556	35.216297	3152.105225	0.000000	0.107931	0.986796	4.866140	0.000000	0.000000	3.805334	11.958739	8.939956	55703.886719	2.040454	1.123353	0.000000	0.000000	1.546744	3.498601	0.000000	0.000000	0.000000	0.687185	0.000000	0.000000	0.580393	1.077685	0.951335	4.745885	331765.000000		0
12042.030273	1951.198730	3.712821	2.303553	3250.729492	40298.808594	501.307983	332.198853	73.584175	31.669996	23.007774	87.840302	103.718468	46.798820	0.906053	0.000000	4.080700	3.290302	0.569704	0.362398	3.511981	4.605292	2.700105	2.521398	1.866784	1.500648	1.361875	1.943694	2.015856	1.670235	0.000000	0.000000	333096.000000		1
7091.307129	921.569153	3.031315	3.453787	1844.772705	25771.761719	293.090851	189.412491	62.732498	35.814541	16.161875	52.497570	78.804947	96.909576	0.182287	0.000000	3.850726	2.964528	0.481631	0.538296	3.265943	4.411144	2.467002	2.277409	1.797493	1.554059	1.208492	1.720139	1.896554	1.986367	0.000000	0.000000	333715.000000		1
12527.645508	2866.196289	1.548037	2.232627	2665.201416	33818.128906	421.303467	272.784454	64.721512	55.106411	29.153666	78.394806	92.980888	65.325920	0.090158	0.000000	4.097869	3.457306	0.189781	0.348816	3.425730	4.529150	2.624595	2.435820	1.811049	1.741202	1.464693	1.894287	1.968394	1.815086	0.000000	0.000000	333825.000000		1
26954.667969	13843.936523	5.054248	4.092121	13047.656250	99998.000000	2028.153442	1336.837769	311.090637	146.576263	101.140465	341.049164	422.099091	240.204742	4.095284	0.000000	4.430634	4.141260	0.703657	0.611948	4.115532	4.999991	3.307101	3.126079	2.492887	2.166064	2.004925	2.532817	2.625414	2.380582	0.612284	0.000000	334301.000000		1
8213.908203	1681.411621	3.564802	3.586388	1987.404907	26292.134766	319.259460	205.512680	58.042130	45.463562	18.736797	48.146412	83.445969	57.320538	0.819590	99998.000000	3.914550	3.225674	0.552035	0.554657	3.298286	4.419826	2.504144	2.312839	1.763743	1.657663	1.272695	1.682564	1.921405	1.758310	0.000000	4.999991	335379.000000		1
25887.826172	8537.225586	3.632644	4.243225	9015.427734	99998.000000	1488.166016	925.066101	219.981583	123.044258	77.959999	285.699158	390.290314	282.248444	1.786497	0.000000	4.413095	3.931317	0.560223	0.627696	3.954986	4.999991	3.172651	2.966173	2.342386	2.090061	1.891872	2.455909	2.591388	2.450632	0.252002	0.000000	335581.000000		1
20406.808594	9901.034180	4.280230	4.187717	8842.602539	99998.000000	1413.271362	905.663208	206.348373	126.488792	62.491966	254.562637	306.289276	164.363281	2.666449	0.000000	4.309775	3.995681	0.631467	0.621977	3.946580	4.999991	3.150226	2.956967	2.314601	2.102052	1.795824	2.405795	2.486132	2.215805	0.425933	0.000000	336419.000000		1
23152.796875	4471.745117	4.119875	5.538395	5688.030273	75311.523438	891.715454	585.527954	134.191971	99.000351	37.704872	158.679947	203.773453	133.852768	1.813958	0.000000	4.364604	3.650477	0.614884	0.743384	3.754962	4.876862	2.950226	2.767548	2.127727	1.995637	1.576397	2.200522	2.309148	2.126627	0.258627	0.000000	337904.000000		1
27331.568359	17747.244141	3.207088	4.526928	14109.776367	99998.000000	2255.862793	1448.132935	329.182953	183.917267	95.759338	379.709991	501.881561	309.625885	4.091435	0.000000	4.436665	4.249131	0.506111	0.655804	4.149520	4.999991	3.353313	3.160808	2.517437	2.264622	1.981181	2.579452	2.700601	2.490837	0.611876	0.000000	339980.000000		1
9623.050781	4201.060547	3.009729	2.763030	5208.314453	57402.964844	853.322937	536.502686	112.803162	32.724636	29.119745	90.375130	85.706352	63.383167	0.013778	0.000000	3.983313	3.623359	0.478527	0.441386	3.716697	4.758934	2.931113	2.729572	2.052321	1.514875	1.464188	1.956049	1.933013	1.801974	0.000000	0.000000	340195.000000		1
11230.550781	1643.688232	2.146282	3.040566	2073.462646	25872.765625	344.410431	211.618484	62.032490	43.341949	13.519111	61.730282	90.082176	76.988625	1.727003	99998.000000	4.050401	3.215819	0.331687	0.482955	3.316696	4.412843	2.537076	2.325554	1.792619	1.636908	1.130948	1.790498	1.954639	1.886427	0.237293	4.999991	341577.000000		1
13911.994141	5889.299805	2.448488	3.410615	10213.651367	99998.000000	1564.090820	1046.543823	306.856689	158.803299	89.326660	289.279358	388.218048	218.871445	2.839883	0.000000	4.143389	3.770064	0.388898	0.532833	4.009181	4.999991	3.194262	3.019758	2.486936	2.200860	1.950981	2.461318	2.589076	2.340189	0.453301	0.000000	343267.000000		1
8254.125977	2585.918457	3.786831	2.670518	2103.328857	25663.984375	334.369781	217.446747	56.040783	51.606369	17.222681	58.433765	67.789825	50.693581	3.251436	99998.000000	3.916671	3.412615	0.578276	0.426595	3.322907	4.409324	2.524227	2.337353	1.748504	1.712703	1.236101	1.766664	1.831164	1.704953	0.512075	4.999991	343341.000000		1
19454.494141	4894.294434	2.093859	4.779795	8226.999023	94470.265625	1354.159058	847.975708	157.517380	108.128212	43.721249	183.963516	225.242447	116.750351	0.761684	0.000000	4.289020	3.689690	0.320947	0.679409	3.915241	4.975295	3.131670	2.928383	2.197329	2.033939	1.640693	2.264732	2.352650	2.067258	0.000000	0.000000	344187.000000		1
111.421646	25.801641	0.000000	0.000000	15.122655	2061.991211	2.331306	0.376216	0.000000	13.315584	1.134816	0.000000	0.000000	3.799166	1.609483	0.000000	2.046970	1.411647	0.000000	0.000000	1.179628	3.314287	0.367599	0.000000	0.000000	1.124360	0.054925	0.000000	0.000000	0.579688	0.206686	0.000000	344201.000000		0
14320.161133	2928.506348	2.211041	2.645848	3221.211914	41758.187500	512.320007	330.240662	83.664917	65.535614	33.319798	95.312195	118.023933	89.804642	1.199441	99998.000000	4.155948	3.466646	0.344597	0.422565	3.508019	4.620742	2.709541	2.518831	1.922543	1.816477	1.522702	1.979149	2.071970	1.953299	0.078979	4.999991	344456.000000		1
10999.869141	2532.276855	1.566539	2.522498	3096.030518	42775.203125	540.511536	318.248016	76.285530	55.356194	18.971161	70.922905	107.061241	86.834999	1.974612	0.000000	4.041388	3.403511	0.194941	0.401831	3.490805	4.631192	2.732805	2.502766	1.882442	1.743166	1.278094	1.850787	2.029632	1.938695	0.295482	0.000000	345105.000000		1
19952.330078	3653.644531	5.254691	4.187717	7170.043945	86989.359375	1159.837280	733.821899	133.828094	76.168350	41.618137	194.719604	257.356506	174.638290	1.040345	0.000000	4.299994	3.562726	0.720547	0.621977	3.855522	4.939466	3.064397	2.865591	2.126547	1.881775	1.619283	2.289410	2.410535	2.242140	0.017177	0.000000	345283.000000		1
7959.863770	1325.770264	1.029969	1.208826	1845.870483	25931.943359	284.388550	188.317764	67.774414	41.803162	13.926165	54.609928	54.150452	53.441193	1.355198	0.000000	3.900906	3.122468	0.012824	0.082364	3.266201	4.413835	2.453912	2.274891	1.831066	1.621209	1.143831	1.737272	1.733602	1.727876	0.132003	0.000000	345447.000000		1
9524.105469	2036.266724	2.411484	3.237926	1733.468262	23895.328125	265.960144	180.522064	60.000305	58.480022	16.238968	53.509033	72.671387	60.009556	0.972007	99998.000000	3.978824	3.308835	0.382284	0.510267	3.238916	4.378313	2.424817	2.256530	1.778153	1.767008	1.210558	1.728427	1.861363	1.778220	0.000000	4.999991	345969.000000		1
22980.906250	16334.749023	2.655099	10.441540	18829.802734	99998.000000	3063.817871	1936.230225	404.897980	207.359848	152.534058	585.771606	781.484131	452.711365	4.388969	99998.000000	4.361367	4.213112	0.424081	1.018764	4.274846	4.999991	3.486263	3.286957	2.607346	2.316725	2.183367	2.767728	2.892920	2.655821	0.642363	4.999991	346442.000000		1
12927.458008	4071.398682	3.176251	4.557766	5466.972168	72976.515625	865.105896	553.265930	142.511902	115.381172	38.913700	136.214905	179.757294	106.475334	1.725176	0.000000	4.111513	3.609744	0.501915	0.658752	3.737747	4.863183	2.937069	2.742934	2.153851	2.062135	1.590103	2.134225	2.254687	2.027249	0.236833	0.000000	348005.000000		1
18258.107422	16748.498047	3.540132	3.916348	13281.480469	99998.000000	2060.899658	1365.390137	294.534058	78.373222	89.690544	296.519989	359.761292	259.200592	2.805405	0.000000	4.261456	4.223976	0.549019	0.592881	4.123247	4.999991	3.314057	3.135257	2.469136	1.894168	1.952747	2.472054	2.556015	2.413636	0.447996	0.000000	348161.000000		1
23570.316406	7231.734375	3.034399	3.256428	12818.046875	99998.000000	2037.728394	1318.211914	303.069855	107.869179	80.510254	286.716766	376.814362	218.467468	2.655305	0.000000	4.372365	3.859242	0.482073	0.512742	4.107822	4.999991	3.309146	3.119985	2.481543	2.032897	1.905851	2.457453	2.576128	2.339387	0.424114	0.000000	348261.000000		1
8529.745117	2321.586670	3.145414	3.441453	1733.446655	27342.558594	271.180908	179.427338	67.043564	45.102764	15.520457	47.156532	69.010986	62.516636	0.069839	0.000000	3.930936	3.365785	0.497678	0.536742	3.238910	4.436839	2.433259	2.253889	1.826357	1.654203	1.190904	1.673542	1.838918	1.795996	0.000000	0.000000	348624.000000		1
9715.756836	4902.728516	2.106194	4.440584	5749.809570	68217.468750	915.358521	590.822754	106.456833	58.683548	37.544518	146.024277	173.636078	95.071663	1.284775	99998.000000	3.987477	3.690438	0.323498	0.647440	3.759654	4.833896	2.961591	2.771457	2.027174	1.768516	1.574547	2.164425	2.239640	1.978051	0.108827	4.999991	349462.000000		1
9301.903320	1595.689819	2.399149	3.749826	1464.853027	20274.404297	248.759033	153.092209	44.513767	37.128216	12.720423	47.141113	68.092033	67.583221	0.924536	99998.000000	3.968572	3.202949	0.380057	0.574011	3.165794	4.306948	2.395779	2.184953	1.648494	1.569704	1.104501	1.673400	1.833096	1.829839	0.000000	4.999991	349822.000000		1
7977.160156	2015.525513	1.933504	4.733539	1720.060181	30697.095703	302.631958	174.641373	39.166565	42.444580	26.843946	54.606846	79.831825	123.990967	0.484301	0.000000	3.901848	3.304388	0.286345	0.675186	3.235544	4.487097	2.480915	2.242147	1.592916	1.627822	1.428846	1.737247	1.902176	2.093390	0.000000	0.000000	350128.000000		1
10503.503906	5368.955566	4.329569	3.783747	2503.816895	31708.679688	430.597870	256.005829	60.496788	70.984581	23.994572	79.819496	80.867966	86.523544	1.907819	99998.000000	4.021334	3.729890	0.636445	0.577922	3.398602	4.501178	2.634072	2.408250	1.781732	1.851164	1.380113	1.902109	1.907776	1.937134	0.280537	4.999991	350731.000000		1
19235.769531	3826.953613	2.423819	4.237057	5965.896484	73965.312500	981.797668	612.418152	146.122955	67.367355	40.026928	141.654617	184.302734	91.497612	3.053092	99998.000000	4.284110	3.582853	0.384500	0.627064	3.775676	4.869028	2.992022	2.787048	2.164718	1.828449	1.602352	2.151231	2.265532	1.961410	0.484740	4.999991	352781.000000		1
16072.631836	2037.894897	4.742790	3.219423	3491.788330	50390.664062	562.011414	357.463898	91.947838	73.275803	38.124264	98.112228	160.098465	84.963173	0.959000	0.000000	4.206087	3.309182	0.676034	0.507778	3.543048	4.702350	2.749745	2.553232	1.963542	1.864961	1.581201	1.991723	2.204387	1.929231	0.000000	0.000000	353189.000000		1
26215.693359	4161.486816	1.862578	3.506211	9564.943359	99998.000000	1460.933594	983.139099	201.007339	71.989883	74.561722	202.237747	304.636383	206.533401	3.238905	0.000000	4.418561	3.619249	0.270115	0.544838	3.980682	4.999991	3.164630	2.992615	2.303212	1.857271	1.872516	2.305862	2.483782	2.314990	0.510398	0.000000	354665.000000		1
6187.231934	3311.485107	2.531749	3.022064	3090.177490	37094.765625	509.649506	314.282318	85.703270	102.475723	20.392765	95.972115	116.300125	95.358452	0.772169	0.000000	3.791497	3.520023	0.403421	0.480304	3.489983	4.569313	2.707272	2.497320	1.932997	2.010621	1.309476	1.982145	2.065580	1.979359	0.000000	0.000000	356602.000000		1
19008.939453	4634.144043	2.103110	3.472290	6790.994141	86547.718750	1050.472534	694.624512	170.293304	89.224899	59.423645	193.048218	301.931946	136.023712	2.705158	99998.000000	4.278958	3.665970	0.322862	0.540616	3.831933	4.937256	3.021385	2.841750	2.231198	1.950486	1.773959	2.285666	2.479909	2.133615	0.432193	4.999991	357412.000000		1
31578.005859	16625.996094	3.114576	7.351633	30264.740234	99998.000000	4894.608887	3115.834229	664.224976	325.365265	172.581436	764.024048	979.549622	582.530579	6.377502	99998.000000	4.499385	4.220788	0.493399	0.866384	4.480937	4.999991	3.689718	3.493574	2.822315	2.512371	2.236994	2.883107	2.991026	2.765319	0.804651	4.999991	357775.000000		1
15844.404297	7251.054199	3.796082	4.896977	12661.760742	99998.000000	2002.792725	1300.461914	343.072113	159.472473	91.201576	369.080353	529.795593	262.632782	2.248920	99998.000000	4.199876	3.860401	0.579336	0.689928	4.102494	4.999991	3.301636	3.114098	2.535385	2.202686	1.960002	2.567121	2.724108	2.419349	0.351974	4.999991	358847.000000		1
100.930771	16.035442	0.169606	0.354630	13.867573	5635.097656	0.000000	0.000000	0.000000	0.000000	2.420735	1.140983	0.000000	0.000000	2.471367	99998.000000	2.004024	1.205081	0.000000	0.000000	1.142000	3.750901	0.000000	0.000000	0.000000	0.000000	0.383947	0.057279	0.000000	0.000000	0.392937	4.999991	358863.000000		0
25236.945312	8686.874023	3.484625	2.429986	9369.850586	99998.000000	1488.650269	961.602234	212.139633	103.644463	57.002911	197.735489	260.008514	182.026932	0.944571	99998.000000	4.402037	3.938864	0.542156	0.385604	3.971733	4.999991	3.172793	2.982996	2.326622	2.015546	1.755897	2.296085	2.414988	2.260136	0.000000	4.999991	359057.000000		1
12570.419922	2854.913086	3.398280	3.422950	2531.394775	30810.478516	422.947113	261.322174	54.736362	87.889641	32.218903	76.470551	85.919128	62.448795	1.941948	0.000000	4.099350	3.455593	0.531259	0.534401	3.403360	4.488698	2.626286	2.417176	1.738276	1.943938	1.508111	1.883494	1.934090	1.795524	0.288238	0.000000	360038.000000		1
21906.169922	7318.643555	2.707523	3.663482	8756.917969	99998.000000	1371.054932	901.901062	187.836700	74.083740	58.168564	215.658188	297.651703	146.588608	2.000546	0.000000	4.340567	3.864431	0.432572	0.563894	3.942351	4.999991	3.137055	2.955159	2.273780	1.869723	1.764688	2.333766	2.473708	2.166100	0.301148	0.000000	362132.000000		1
10635.395508	4896.011719	1.948923	2.312804	3851.768555	48424.121094	592.836426	394.906677	86.939850	28.243963	29.150583	108.085045	123.633255	95.836433	1.899256	99998.000000	4.026753	3.689842	0.289795	0.364139	3.585660	4.685062	2.772935	2.596494	1.939219	1.450926	1.464647	2.033766	2.092135	1.981531	0.278583	4.999991	363670.000000		1
8349.055664	4811.397461	0.989880	2.312804	3848.512207	46564.054688	578.234924	394.462616	95.605156	62.960693	40.353806	117.487366	154.957870	89.570274	2.373837	99998.000000	3.921637	3.682271	0.000000	0.364139	3.585293	4.668051	2.762104	2.596006	1.980481	1.799070	1.605885	2.069991	2.190214	1.952164	0.375451	4.999991	363955.000000		1
103.493355	13.343338	0.000000	0.000000	138.484543	616.087830	0.000000	9.374566	0.000000	0.000000	0.000000	0.000000	0.000000	15.107236	6.595291	0.000000	2.014912	1.125265	0.000000	0.000000	2.141401	2.789643	0.000000	0.971951	0.000000	0.000000	0.000000	0.000000	0.000000	1.179185	0.819234	0.000000	363972.000000		0
14144.936523	2787.594971	3.934851	2.645848	2944.841064	35351.542969	487.477417	303.908630	89.588776	61.165958	25.992834	76.473640	113.120789	85.589172	0.646617	99998.000000	4.150601	3.445230	0.594928	0.422565	3.469062	4.548409	2.687954	2.482743	1.952254	1.786510	1.414854	1.883512	2.053542	1.932419	0.000000	4.999991	364951.000000		1
36290.546875	9120.570312	2.214124	7.539741	25649.941406	99998.000000	4119.492676	2639.113037	549.448242	228.844254	155.315582	645.105835	861.676758	443.046906	4.771498	99998.000000	4.559793	3.960022	0.345202	0.877356	4.409086	4.999991	3.614844	3.421458	2.739927	2.359540	2.191215	2.809631	2.935344	2.646450	0.678655	4.999991	365067.000000		1
101.572189	7.490401	0.832609	0.388551	124.308594	3414.229248	0.891200	13.408096	0.000000	0.000000	0.000000	0.000000	3.074487	0.000000	9.381375	3620.154297	2.006775	0.874505	0.000000	0.000000	2.094501	3.533293	0.000000	1.127367	0.000000	0.000000	0.000000	0.000000	0.487773	0.000000	0.972266	3.558727	367426.000000		0
30045.416016	13683.499023	2.044519	6.352502	19430.505859	99998.000000	3090.646240	1999.163208	408.151337	195.126648	138.120651	533.437439	668.788940	413.282654	3.263124	99998.000000	4.477778	4.136197	0.310591	0.802945	4.288484	4.999991	3.490049	3.300848	2.610821	2.290317	2.140259	2.727083	2.825289	2.616247	0.513634	4.999991	367444.000000		1
16169.029297	7084.858887	3.537048	2.966557	10363.838867	99998.000000	1655.680908	1065.564331	239.378311	163.117447	56.685287	273.552307	350.682770	231.255737	2.995841	99998.000000	4.208684	3.850331	0.548641	0.472253	4.015521	4.999991	3.218977	3.027580	2.379085	2.212500	1.753470	2.437040	2.544914	2.364093	0.476519	4.999991	367792.000000		1
20270.972656	10093.597656	2.664350	3.709738	10402.413086	99998.000000	1602.446289	1067.066162	273.095917	190.926605	87.399323	304.716553	425.278412	251.145859	3.694713	99998.000000	4.306875	4.004046	0.425591	0.569343	4.017134	4.999991	3.204783	3.028191	2.436315	2.280866	1.941508	2.483896	2.628673	2.399926	0.567581	4.999991	368427.000000		1
7403.285645	5024.816406	3.626477	5.211518	2875.012695	36291.765625	445.979553	293.985138	73.599594	49.040699	35.817627	107.742744	149.903625	112.840172	0.236026	99998.000000	3.869425	3.701120	0.559485	0.716964	3.458640	4.559808	2.649315	2.468325	1.866875	1.690557	1.554097	2.032388	2.175812	2.052464	0.000000	4.999991	368821.000000		1
10119.390625	3709.355225	2.951138	3.885511	4798.809570	60083.078125	764.366333	492.069122	107.779755	34.124653	24.407793	117.083389	149.493484	108.892982	1.496544	0.000000	4.005154	3.569299	0.469990	0.589448	3.681134	4.778752	2.883301	2.692026	2.032537	1.533068	1.387529	2.068495	2.174622	2.037000	0.175090	0.000000	369048.000000		1
16928.599609	3638.916504	2.624262	3.287266	6559.778320	75317.078125	1028.550171	674.037476	140.970032	123.377304	43.782925	173.941360	233.673386	147.060425	1.272755	0.000000	4.228621	3.560972	0.419007	0.516835	3.816889	4.876894	3.012225	2.828684	2.149127	2.091235	1.641305	2.240403	2.368609	2.167496	0.104745	0.000000	369407.000000		1
5672.025391	2012.469482	2.948054	3.715905	1440.892334	22045.142578	213.684586	147.751175	50.061417	43.070580	30.781879	40.797863	63.315323	60.444363	2.233240	99998.000000	3.753738	3.303729	0.469535	0.570065	3.158632	4.343313	2.329773	2.169531	1.699503	1.634181	1.488295	1.610637	1.801509	1.781356	0.348935	4.999991	370263.000000		1
11820.500977	2329.813965	2.417651	2.448488	2799.189941	35448.769531	454.506073	284.934387	82.974159	49.259644	29.779665	66.019760	133.488876	86.289177	0.938465	0.000000	4.072636	3.367321	0.383394	0.388898	3.447032	4.549601	2.657540	2.454745	1.918943	1.692491	1.473920	1.819674	2.125445	1.935956	0.000000	0.000000	370360.000000		1
22995.078125	17515.220703	1.788568	8.375435	24886.568359	99998.000000	3966.431152	2561.328857	569.301331	239.378311	172.263809	681.056030	909.175598	497.444061	3.798241	0.000000	4.361635	4.243416	0.252506	0.923007	4.395965	4.999991	3.598400	3.408465	2.755342	2.379085	2.236194	2.833183	2.958648	2.696744	0.579582	0.000000	371316.000000		1
15173.548828	2159.088867	2.244962	2.155533	3292.544922	38616.027344	533.104431	336.571594	70.364754	50.974201	18.169388	80.605850	110.610626	55.084824	2.127127	0.000000	4.181087	3.334270	0.351209	0.333555	3.517532	4.586768	2.726812	2.527077	1.847355	1.707350	1.259340	1.906367	2.043797	1.741032	0.327794	0.000000	371417.000000		1
17212.972656	4887.050781	3.262596	5.322533	6018.939941	72052.835938	951.481445	618.474670	152.805420	75.563934	41.713734	176.423782	205.814896	123.016510	1.462527	0.000000	4.235856	3.689047	0.513563	0.726118	3.779520	4.857651	2.978400	2.791322	2.184139	1.878315	1.620279	2.246557	2.313477	2.089963	0.165104	0.000000	371711.000000		1
116.327873	15.665393	3.052901	2.238794	184.641937	1499.656128	0.000000	14.163612	2.621178	12.859191	11.675035	0.000000	0.000000	13.895327	2.262590	3620.154297	2.065684	1.194941	0.484713	0.350014	2.266330	3.175992	0.000000	1.151174	0.418496	1.109214	1.067258	0.000000	0.000000	1.142869	0.354606	3.558727	371729.000000		0
20266.109375	4715.437500	3.755994	3.361275	5423.698242	60755.437500	875.831116	554.638184	120.105453	60.663307	33.477066	136.094635	184.244141	133.128082	1.212842	0.000000	4.306770	3.673522	0.574725	0.526504	3.734296	4.783585	2.942420	2.744010	2.079563	1.782926	1.524747	2.133841	2.265394	2.124270	0.083804	0.000000	372923.000000		1
8255.809570	2945.762939	1.578874	3.398280	2395.935547	33967.066406	391.841431	244.432556	66.411400	63.302990	14.626173	69.137421	94.017029	63.275234	2.239333	99998.000000	3.916760	3.469198	0.198348	0.531259	3.379475	4.531058	2.593110	2.388159	1.822243	1.801424	1.165131	1.839713	1.973207	1.801234	0.350119	4.999991	373556.000000		1
13847.380859	4958.781250	4.079786	2.806202	12557.416016	99998.000000	2031.363525	1290.886963	247.426865	131.191498	76.723419	286.022949	388.319794	242.721085	2.996836	0.000000	4.141367	3.695375	0.610637	0.448119	4.098900	4.999991	3.307788	3.110888	2.393447	2.117906	1.884928	2.456401	2.589190	2.385108	0.476663	0.000000	373956.000000		1
21490.464844	7653.321289	2.090775	6.340167	13718.002930	99998.000000	2205.372803	1405.753174	281.785889	85.068016	76.612404	366.761383	492.032104	258.762695	2.469408	0.000000	4.332246	3.883850	0.320307	0.802101	4.137291	4.999991	3.343482	3.147909	2.449919	1.929766	1.884299	2.564384	2.691993	2.412902	0.392593	0.000000	374761.000000		1
14883.073242	5542.903320	3.466122	3.009729	8011.423828	90418.359375	1292.336304	822.701416	174.758560	69.929947	44.581612	190.568893	273.413544	149.758682	2.935802	99998.000000	4.172693	3.743737	0.539844	0.478527	3.903710	4.956256	3.111376	2.915242	2.242439	1.844663	1.649156	2.280052	2.436820	2.175392	0.467727	4.999991	377027.000000		1
18623.474609	3512.736084	2.608843	3.947186	5123.968262	63391.882812	812.121094	522.999023	158.868057	82.348160	42.941063	138.678818	235.884430	99.580093	1.897904	99998.000000	4.270061	3.545645	0.416448	0.596288	3.709606	4.802033	2.909621	2.718501	2.201037	1.915654	1.632873	2.142010	2.372699	1.998173	0.278274	4.999991	377976.000000		1
19359.048828	3724.619873	2.096942	3.176251	5971.437988	62707.261719	929.808899	613.602356	157.674652	81.842430	36.841427	143.125565	213.866531	118.131866	2.078327	0.000000	4.286884	3.571082	0.321587	0.501915	3.776079	4.797318	2.968394	2.787887	2.197762	1.912979	1.566336	2.155717	2.330143	2.072367	0.317714	0.000000	378626.000000		1
29499.253906	11174.093750	4.459086	8.717730	20900.810547	99998.000000	3396.735107	2148.715332	442.599762	261.531891	143.683716	535.929138	683.325684	407.022675	5.053733	99998.000000	4.469811	4.048213	0.649246	0.940403	4.320163	4.999991	3.531062	3.332179	2.646011	2.417525	2.157408	2.729107	2.834628	2.609619	0.703612	4.999991	378685.000000		1
11930.492188	2301.785889	2.408400	3.672733	4072.009277	49801.578125	629.212219	419.456299	126.208176	77.876740	30.501261	98.929420	176.269592	81.179420	1.022345	0.000000	4.076658	3.362065	0.381729	0.564989	3.609809	4.697243	2.798797	2.622687	2.101088	1.891408	1.484318	1.995325	2.246177	1.909446	0.009597	0.000000	379753.000000		1
11017.347656	4089.355225	2.726025	5.310198	4684.677246	57067.156250	768.042114	479.123566	76.809761	75.252480	29.859842	110.086388	141.885910	54.878216	1.374301	0.000000	4.042077	3.611655	0.435530	0.725111	3.670680	4.756386	2.885385	2.680448	1.885416	1.876521	1.475088	2.041734	2.151939	1.739400	0.138082	0.000000	379910.000000		1
27849.978516	11767.549805	3.506211	8.252085	22193.013672	99998.000000	3426.564209	2282.435303	582.471985	201.556244	190.390030	657.277344	900.044678	487.677856	4.750491	0.000000	4.444825	4.070686	0.544838	0.916564	4.346216	4.999991	3.534859	3.358398	2.765275	2.304396	2.279644	2.817749	2.954264	2.688133	0.676738	0.000000	382706.000000		1
28473.257812	11402.968750	4.588603	8.652971	22144.972656	99998.000000	3567.823975	2277.788330	484.504700	201.898544	122.772888	541.097473	711.819397	517.439026	3.726473	0.000000	4.454437	4.057018	0.661681	0.937165	4.345275	4.999991	3.552403	3.357513	2.685298	2.305133	2.089103	2.733275	2.852370	2.713859	0.571298	0.000000	384209.000000		1
18432.826172	6137.438965	3.478457	3.910181	6990.040039	84718.257812	1138.874023	719.790894	186.899231	59.035095	46.246830	185.468384	288.181549	122.708130	2.798658	99998.000000	4.265592	3.787987	0.541387	0.592197	3.844480	4.927977	3.056476	2.857206	2.271607	1.771110	1.665082	2.268270	2.459666	2.088873	0.446950	4.999991	385146.000000		1
11129.194336	2620.480957	3.947186	3.589472	2650.603027	34049.902344	355.138763	272.790619	96.123222	52.176861	34.229500	62.353199	68.434334	92.814369	1.680343	99998.000000	4.046463	3.418381	0.596288	0.555031	3.423345	4.532116	2.550398	2.435829	1.982828	1.717478	1.534401	1.794859	1.835274	1.967615	0.225398	4.999991	385895.000000		1
6548.014160	1375.347534	2.337474	3.503127	1922.066650	26983.029297	300.781708	195.916092	76.482887	39.681549	30.014029	70.935242	110.095642	57.320538	1.040824	99998.000000	3.816110	3.138412	0.368747	0.544456	3.283768	4.431091	2.478251	2.292070	1.883564	1.598589	1.477324	1.850862	2.041770	1.758310	0.017377	4.999991	386048.000000		1
8690.888672	2114.791016	2.516331	3.459955	2628.150391	41630.265625	416.156708	268.066315	70.494270	116.673256	26.452311	91.398933	124.641640	99.348808	1.657977	0.000000	3.939064	3.325268	0.400768	0.539070	3.419650	4.619409	2.619257	2.428242	1.848154	2.066971	1.422464	1.960941	2.095663	1.997163	0.219579	0.000000	387272.000000		1
39138.847656	12266.501953	2.682853	5.926946	23304.843750	99998.000000	3711.510986	2399.229004	469.585571	160.977325	129.791473	521.130249	708.035645	408.515198	4.157307	0.000000	4.592608	4.088721	0.428597	0.772831	4.367446	4.999991	3.569551	3.380072	2.671715	2.206765	2.113246	2.716946	2.850055	2.611208	0.618812	0.000000	388671.000000		1
12493.834961	4271.699707	3.552467	5.538395	4059.001953	45716.656250	593.854065	415.290192	74.786835	38.182854	23.778709	70.321579	71.172691	76.708000	0.459834	0.000000	4.096696	3.630601	0.550530	0.743384	3.608419	4.660074	2.773680	2.618352	1.873825	1.581868	1.376188	1.847089	1.852313	1.884841	0.000000	0.000000	389810.000000		1
23967.296875	5117.319336	1.646716	2.581089	6248.650879	79134.843750	1035.488647	637.603088	122.615623	75.998741	39.394764	177.925552	237.518814	170.025024	1.064188	99998.000000	4.379619	3.709043	0.216619	0.411803	3.795786	4.898368	3.015145	2.804550	2.088546	1.880806	1.595438	2.250238	2.375698	2.230513	0.027019	4.999991	389906.000000		1
11443.920898	4174.636230	3.059069	4.668780	1550.275635	23176.708984	247.029053	156.339386	60.006474	47.162701	23.717035	62.399452	83.701920	56.521847	0.686932	0.000000	4.058575	3.620619	0.485589	0.669203	3.190409	4.365052	2.392748	2.194068	1.778198	1.673599	1.375060	1.795181	1.922735	1.752216	0.000000	0.000000	391078.000000		1
11879.761719	2252.162354	2.143198	4.372742	4738.614746	73981.289062	775.159424	485.935547	129.751389	86.307678	43.311111	186.001877	257.868408	138.095993	1.437782	99998.000000	4.074808	3.352600	0.331062	0.640754	3.675651	4.869122	2.889391	2.686579	2.113112	1.936049	1.636599	2.269517	2.411398	2.140181	0.157693	4.999991	391356.000000		1
16283.907227	3313.350830	4.076703	7.317712	4916.854980	56050.132812	816.755981	507.028320	129.470764	83.578575	29.751911	104.097771	140.994705	74.176254	1.526464	0.000000	4.211759	3.520267	0.610309	0.864375	3.691687	4.748577	2.912092	2.705032	2.112172	1.922095	1.473515	2.017442	2.149203	1.870265	0.183687	0.000000	395564.000000		1
21796.492188	9652.571289	3.102241	2.824705	8005.287109	98149.671875	1204.452881	819.741028	208.596420	120.231888	67.777496	228.067154	305.851379	158.658356	2.860832	0.000000	4.338387	3.984643	0.491676	0.450973	3.903377	4.991889	3.080790	2.913677	2.319307	2.080020	1.831086	2.358063	2.485510	2.200463	0.456492	0.000000	397442.000000		1
123.559242	16.445580	1.344510	1.396934	96.397675	7219.763184	1.982844	4.514594	0.610580	17.145588	0.000000	0.000000	0.000000	3.620309	2.448083	0.000000	2.091875	1.216049	0.128564	0.145176	1.984067	3.858523	0.297289	0.654619	0.000000	1.234152	0.000000	0.000000	0.000000	0.558746	0.388826	0.000000	397457.000000		0
8732.003906	3558.378662	3.348940	4.619441	3995.612549	53699.609375	629.212219	411.691467	94.892807	72.196495	37.846725	101.331657	112.593468	70.105721	1.427149	0.000000	3.941114	3.551252	0.524907	0.664589	3.601583	4.729971	2.798797	2.614572	1.977233	1.858516	1.578028	2.005745	2.051513	1.845753	0.154469	0.000000	397580.000000		1
19038.158203	5482.572754	2.985059	2.627345	3146.884521	42868.984375	490.474823	320.576233	95.626740	53.453529	28.675686	117.993095	154.032745	92.694099	1.246994	99998.000000	4.279625	3.738984	0.474953	0.419517	3.497881	4.632143	2.690617	2.505931	1.980579	1.727976	1.457514	2.071856	2.187613	1.967052	0.095865	4.999991	400515.000000		1
19389.507812	5221.038086	4.267894	7.906706	17395.808594	99998.000000	2853.611572	1792.743896	360.717255	150.137985	109.179771	463.600037	625.480896	415.780487	3.071475	99998.000000	4.287567	3.717757	0.630214	0.897996	4.240445	4.999991	3.455395	3.253518	2.557167	2.176491	2.038142	2.666143	2.796214	2.618864	0.487347	4.999991	402007.000000		1
19533.587891	3554.237061	3.139246	5.291696	11488.980469	99998.000000	1852.475830	1180.748169	228.677734	87.991402	59.658009	257.917755	341.443878	175.840958	2.491828	0.000000	4.290782	3.550746	0.496825	0.723595	4.060281	4.999991	3.267753	3.072157	2.359224	1.944440	1.775669	2.411481	2.533319	2.245120	0.396518	0.000000	402956.000000		1
10264.504883	4699.473145	1.332175	2.149366	4999.859863	61113.070312	816.919373	511.323975	121.832352	72.026886	33.581917	133.091080	169.901672	125.708611	1.657700	99998.000000	4.011338	3.672049	0.124561	0.332310	3.698958	4.786134	2.912179	2.708696	2.085763	1.857495	1.526106	2.124149	2.230198	2.099365	0.219506	4.999991	404537.000000		1
20127.560547	4678.494141	4.073619	3.185502	5241.399902	69342.195312	812.059448	535.984619	133.069489	101.538269	43.163090	168.248779	217.896973	96.419258	3.228667	0.000000	4.303791	3.670106	0.609980	0.503178	3.719447	4.840998	2.909588	2.729152	2.124079	2.006630	1.635113	2.225952	2.338251	1.984164	0.509023	0.000000	404752.000000		1
11527.870117	2186.774658	1.418520	3.086823	3694.143311	49483.367188	592.333801	372.984375	111.477158	45.232281	40.563499	87.482582	102.747093	104.507904	0.173776	99998.000000	4.061749	3.339804	0.151835	0.489512	3.567514	4.694459	2.772567	2.571691	2.047186	1.655448	1.608135	1.941922	2.011770	2.019149	0.000000	4.999991	404785.000000		1
17536.056641	13237.118164	3.996526	8.390853	18576.707031	99998.000000	2967.022217	1914.184570	349.224152	132.619263	96.644371	400.275452	495.698669	319.213226	2.830650	0.000000	4.243932	4.121793	0.601683	0.923806	4.268969	4.999991	3.472321	3.281984	2.543104	2.122607	1.985177	2.602359	2.695218	2.504081	0.451886	0.000000	405237.000000		1
14475.329102	3167.394531	1.548037	1.887248	3541.310059	48653.300781	595.500793	365.660492	83.556984	39.832653	23.852718	105.420692	118.579002	133.781845	2.012708	99998.000000	4.160628	3.500702	0.189781	0.275829	3.549164	4.687112	2.774882	2.563078	1.921983	1.600239	1.377538	2.022926	2.074008	2.126397	0.303781	4.999991	406874.000000		1
525.102112	270.709076	1.437022	4.082870	67.675728	6992.719727	4.662613	7.740184	20.019632	3.521630	14.814281	6.300078	12.547733	15.455699	0.116321	99998.000000	2.720244	2.432503	0.157463	0.610966	1.830433	3.844646	0.668629	0.888751	1.301456	0.546744	1.170681	0.799346	1.098565	1.189089	0.000000	4.999991	407107.000000		0
12289.315430	4840.122070	2.019849	2.553336	4005.863037	47126.492188	662.007812	410.840332	127.013031	68.292480	23.300730	116.639336	140.044907	78.857368	3.447573	0.000000	4.089528	3.684856	0.305319	0.407108	3.602696	4.673265	2.820863	2.613673	2.103848	1.834373	1.367370	2.066845	2.146267	1.896842	0.537513	0.000000	407371.000000		1
17666.798828	2166.573242	1.918085	3.675817	6805.475098	75315.937500	1079.438110	696.178711	145.500046	70.192062	41.633556	140.738754	201.534668	93.313934	1.597947	0.000000	4.247158	3.335773	0.282868	0.565354	3.832859	4.876887	3.033198	2.842721	2.162863	1.846288	1.619444	2.148414	2.304350	1.969947	0.203562	0.000000	409085.000000		1
102.392464	7.360884	0.770935	0.000000	70.932159	3936.087158	1.119397	1.292086	0.000000	17.842512	4.027363	0.000000	0.000000	0.000000	5.819945	0.000000	2.010268	0.866930	0.000000	0.000000	1.850843	3.595065	0.048984	0.111292	0.000000	1.251456	0.605021	0.000000	0.000000	0.000000	0.764919	0.000000	409102.000000		0
37006.253906	15448.791016	4.903145	5.334868	21270.677734	99998.000000	3450.413818	2187.715332	509.812927	230.472473	151.608932	685.644653	943.044312	422.888519	3.405612	99998.000000	4.568275	4.188894	0.690475	0.727124	4.327781	4.999991	3.537871	3.339991	2.707411	2.362619	2.180725	2.836099	2.974532	2.626226	0.532195	4.999991	409767.000000		1
13417.119141	5536.541504	3.074487	3.749826	9230.258789	99998.000000	1494.484619	947.666809	170.586258	87.214302	62.146587	259.188232	328.680298	188.610718	1.715621	99998.000000	4.127659	3.743238	0.487773	0.574011	3.965214	4.999991	3.174491	2.976656	2.231944	1.940588	1.793417	2.413615	2.516774	2.275566	0.234421	4.999991	410471.000000		1
12190.997070	1993.930054	2.793867	4.446751	3062.285156	36798.984375	489.324585	314.874390	63.346161	61.215298	25.157141	76.270111	141.839645	68.523758	0.435393	0.000000	4.086039	3.299710	0.446206	0.648043	3.486046	4.565836	2.689597	2.498137	1.801720	1.786860	1.400661	1.882354	2.151798	1.835841	0.000000	0.000000	411741.000000		1
15775.029297	7165.955078	3.123827	3.922516	8717.819336	99998.000000	1373.614380	889.942322	209.916260	117.114227	58.048298	249.338776	324.665253	179.208389	3.084064	99998.000000	4.197970	3.855274	0.494687	0.593565	3.940408	4.999991	3.137865	2.949362	2.322046	2.068610	1.763790	2.396790	2.511436	2.253358	0.489123	4.999991	411869.000000		1
9919.881836	3386.352295	4.810632	5.794345	5369.430664	68518.406250	805.114868	549.583923	148.408005	66.485405	53.983929	131.589294	161.486145	144.383728	2.025084	0.000000	3.996506	3.529732	0.682202	0.763004	3.729928	4.835807	2.905858	2.740034	2.171457	1.822726	1.732265	2.119220	2.208135	2.159518	0.306443	0.000000	413839.000000		1
7384.820312	2671.079102	1.862578	3.811501	2034.576782	29138.900391	319.691193	208.460739	45.676338	48.408531	20.984842	47.039352	66.960304	73.405319	0.288447	0.000000	3.868340	3.426687	0.270115	0.581096	3.308474	4.464473	2.504731	2.319024	1.659691	1.684922	1.321906	1.672461	1.825817	1.865728	0.000000	0.000000	414362.000000		1
8528.560547	1552.585327	2.769197	3.459955	2958.745605	37228.347656	493.601715	302.829315	106.055946	54.505081	28.210043	70.753304	74.777580	68.896889	1.906044	99998.000000	3.930876	3.191056	0.442354	0.539070	3.471108	4.570874	2.693377	2.481198	2.025535	1.736437	1.450404	1.849747	1.873771	1.838200	0.280133	4.999991	415423.000000		1
12493.104492	2731.526367	3.607974	3.768329	2325.734131	35346.085938	352.468262	232.634171	84.253914	43.123001	22.983105	67.459869	124.015640	135.641327	0.158211	0.000000	4.096670	3.436405	0.557263	0.576149	3.366560	4.548341	2.547120	2.366673	1.925590	1.634709	1.361409	1.829046	2.093477	2.132392	0.000000	0.000000	415472.000000		1
21866.828125	7399.523438	4.030447	3.731324	9615.362305	99998.000000	1415.269531	984.517517	333.250397	149.912872	111.979805	321.137482	451.665955	246.982803	2.011491	0.000000	4.339786	3.869204	0.605353	0.571863	3.982966	4.999991	3.150839	2.993223	2.522771	2.175839	2.049140	2.506691	2.654817	2.392667	0.303518	0.000000	416512.000000		1
14489.150391	5302.020020	4.437500	3.188586	3008.304443	36631.015625	476.295776	307.300720	75.187721	38.839691	27.229414	82.678116	123.586998	117.755646	3.005601	0.000000	4.161043	3.724441	0.647138	0.503598	3.478322	4.563849	2.677877	2.487564	1.876147	1.589276	1.435038	1.917391	2.091973	2.070982	0.477931	0.000000	416817.000000		1
12024.542969	2013.160278	1.733061	2.932636	3567.990479	40891.996094	582.835876	365.441559	68.681030	35.814541	13.438933	71.129517	107.184593	58.779144	1.612512	99998.000000	4.080069	3.303878	0.238814	0.467258	3.552424	4.611639	2.765546	2.562818	1.836837	1.554059	1.128365	1.852050	2.030132	1.769223	0.207503	4.999991	417237.000000		1
10592.300781	2750.667236	2.781532	4.456003	3116.648438	42320.976562	493.836090	320.856842	81.632729	69.094254	20.099810	95.888855	120.561852	115.603195	0.324821	99998.000000	4.024990	3.439438	0.444284	0.648945	3.493688	4.626555	2.693583	2.506311	1.911864	1.839442	1.303192	1.981768	2.081210	2.062970	0.000000	4.999991	418397.000000		1
287.607971	413.113068	4.755125	4.200052	77.922997	4615.798828	3.857757	5.757340	23.713951	17.663656	8.230498	4.166131	23.097202	31.787180	1.222617	0.000000	2.458801	2.616069	0.677162	0.623255	1.891666	3.664247	0.586335	0.760222	1.375004	1.247081	0.915426	0.619733	1.363559	1.502252	0.087290	0.000000	418844.000000		0
16191.971680	5024.412598	3.015897	4.079786	4480.456543	57468.765625	736.856262	460.044495	112.747658	81.534050	35.700443	133.895935	191.978149	96.986664	0.865830	99998.000000	4.209300	3.701085	0.479416	0.610637	3.651322	4.759432	2.867383	2.662800	2.052108	1.911339	1.552674	2.126767	2.283252	1.986712	0.000000	4.999991	421398.000000		1
113.645027	19.436806	1.902667	1.773150	163.163696	4615.687500	0.000000	14.049514	0.000000	0.000000	1.036136	0.000000	9.837127	0.000000	2.865637	0.000000	2.055550	1.288625	0.279363	0.248745	2.212624	3.664236	0.000000	1.147661	0.000000	0.000000	0.015417	0.000000	0.992868	0.000000	0.457221	0.000000	421418.000000		0
18043.322266	3382.442139	1.076225	2.248045	4250.847656	53232.230469	679.865723	437.539368	104.310547	21.012596	27.750565	129.455353	152.231842	88.793175	2.685789	0.000000	4.256317	3.529230	0.031903	0.351805	3.628475	4.726175	2.832423	2.641017	2.018328	1.322480	1.443272	2.112120	2.182506	1.948380	0.429072	0.000000	421602.000000		1
11103.519531	5379.326172	3.685068	4.940149	5143.299805	68926.429688	834.302429	527.763367	129.054474	50.940281	35.496918	190.417786	254.945023	143.245834	0.799296	0.000000	4.045461	3.730728	0.566445	0.693740	3.711242	4.838386	2.921324	2.722439	2.110773	1.707061	1.550191	2.279707	2.406446	2.156082	0.000000	0.000000	423552.000000		1
39418.210938	16246.560547	2.907966	3.435285	13505.360352	99998.000000	1910.715332	1386.276245	631.441772	362.240631	213.339218	567.466492	776.744446	433.055603	4.347395	99998.000000	4.595697	4.210762	0.463589	0.535963	4.130506	4.999991	3.281196	3.141850	2.800333	2.558997	2.329071	2.753940	2.890278	2.636544	0.638229	4.999991	423953.000000		1
11243.191406	4072.459473	2.756862	3.207088	6838.801270	85806.625000	1119.810425	701.735596	151.898804	73.041435	56.774715	195.814331	274.107361	157.242920	1.503496	0.000000	4.050889	3.609857	0.440415	0.506111	3.834980	4.933521	3.049145	2.846174	2.181554	1.863569	1.754155	2.291844	2.437921	2.196571	0.177102	0.000000	426114.000000		1
403.556549	2057.297852	1.615879	0.447142	156.943802	3287.453613	5.202267	20.528448	10.583391	28.327225	1.079309	3.308852	20.463690	36.298687	0.026761	99998.000000	2.605904	3.313297	0.208409	0.000000	2.195744	3.516860	0.716193	1.312356	1.024625	1.452204	0.033146	0.519677	1.310984	1.559891	0.000000	4.999991	427468.000000		0
12404.002930	2747.968994	2.451572	3.703570	4794.754395	57997.046875	757.659180	490.206543	114.745918	57.332870	37.063457	110.345421	162.617874	105.309677	3.684777	99998.000000	4.093562	3.439012	0.389445	0.568621	3.680766	4.763406	2.879474	2.690379	2.059737	1.758404	1.568946	2.042754	2.211168	2.022468	0.566411	4.999991	429248.000000		1
29885.814453	7243.825684	2.448488	3.447620	9951.367188	99998.000000	1584.363281	1021.846191	234.191452	137.186279	75.280228	216.592560	296.230103	210.489838	3.418609	0.000000	4.475465	3.859968	0.388898	0.537519	3.997883	4.999991	3.199855	3.009386	2.369571	2.137311	1.876681	2.335644	2.471629	2.323231	0.533849	0.000000	430051.000000		1
25412.320312	3662.698486	3.009729	2.140115	6140.309570	77979.656250	997.694336	630.788025	140.260773	95.814850	39.761726	133.208267	187.266205	95.515724	2.951329	0.000000	4.405045	3.563801	0.478527	0.330437	3.788190	4.891981	2.998997	2.799883	2.146936	1.981433	1.599465	2.124531	2.272460	1.980075	0.470018	0.000000	430473.000000		1
7330.145508	3806.563965	1.930420	3.617226	2512.695068	29646.830078	387.527283	255.555603	43.252522	43.394371	14.197534	61.526756	63.882732	59.984886	0.098725	0.000000	3.865113	3.580533	0.285652	0.558376	3.400140	4.471978	2.588302	2.407485	1.636011	1.637433	1.152213	1.789064	1.805383	1.778042	0.000000	0.000000	431431.000000		1
11882.034180	3559.211182	2.645848	3.043650	3971.645752	50602.140625	657.903320	407.112091	94.717033	92.302467	26.396803	103.693802	126.895851	57.206436	1.724785	0.000000	4.074891	3.551354	0.422565	0.483395	3.598970	4.704169	2.818162	2.609714	1.976428	1.965213	1.421551	2.015753	2.103447	1.757445	0.236735	0.000000	431557.000000		1
18214.716797	3731.052490	2.590341	5.279361	5683.173340	63811.140625	945.246094	583.575989	112.260422	66.861626	49.019112	146.625610	197.124908	117.305420	3.083996	99998.000000	4.260422	3.571831	0.413357	0.722581	3.754591	4.804896	2.975545	2.766097	2.050227	1.825177	1.690365	2.166210	2.294741	2.069318	0.489114	4.999991	431759.000000		1
101.245308	11.946404	0.000000	1.156402	0.000000	4341.210449	0.576659	0.000000	2.932636	0.000000	2.957305	0.000000	2.587257	0.000000	2.015783	16641.083984	2.005375	1.077237	0.000000	0.063109	0.000000	3.637611	0.000000	0.000000	0.467258	0.000000	0.470896	0.000000	0.412840	0.000000	0.304444	4.221181	431777.000000		0
9723.987305	5914.129883	3.015897	4.847637	8637.780273	99670.484375	1369.454468	889.350281	202.472122	111.652931	58.523193	203.859802	271.939514	196.471161	2.862390	0.000000	3.987844	3.771891	0.479416	0.685530	3.936402	4.998567	3.136548	2.949073	2.306365	2.047870	1.767328	2.309332	2.434472	2.293299	0.456729	0.000000	432128.000000		1
9868.592773	1969.886108	1.569623	3.151581	2854.768066	37036.515625	460.343597	293.087769	60.832912	27.451443	22.128910	56.867226	95.521889	103.989838	3.210304	99998.000000	3.994255	3.294441	0.195795	0.498528	3.455571	4.568630	2.663082	2.466998	1.784139	1.438565	1.344960	1.754862	1.980103	2.016991	0.506546	4.999991	433003.000000		1
22167.628906	4805.463867	1.911918	3.120744	4722.764160	59551.972656	764.906006	485.115265	104.597336	35.555508	28.191540	136.316666	145.552475	108.960823	1.099246	99998.000000	4.345719	3.681735	0.281469	0.494258	3.674196	4.774896	2.883608	2.685845	2.019521	1.550907	1.450119	2.134549	2.163020	2.037270	0.041095	4.999991	433622.000000		1
14256.491211	3909.107666	3.179335	4.243225	5073.397949	61304.609375	795.610779	517.010376	117.774147	75.002693	37.097378	102.969124	166.543472	75.918564	3.128219	99998.000000	4.154013	3.592078	0.502336	0.627696	3.705299	4.787493	2.900701	2.713499	2.071050	1.875077	1.569343	2.012707	2.221528	1.880348	0.495297	4.999991	434100.000000		1
19604.857422	5504.220703	2.960389	5.606237	7464.673828	85387.828125	1223.220459	769.713501	212.303085	45.664005	63.710041	225.994873	312.413574	186.951660	1.208865	99998.000000	4.292364	3.740696	0.471349	0.748671	3.873011	4.931396	3.087505	2.886329	2.326956	1.659574	1.804208	2.354099	2.494730	2.271729	0.082378	4.999991	435021.000000		1
7969.401855	7098.131348	1.844076	4.163047	9807.445312	99998.000000	1535.005005	1006.492249	223.373703	85.290047	66.988060	230.891861	316.126404	185.597900	1.268086	99998.000000	3.901426	3.851144	0.265779	0.619411	3.991556	4.999991	3.186110	3.002810	2.349032	1.930898	1.825997	2.363409	2.499861	2.268573	0.103149	4.999991	435292.000000		1
25826.574219	18973.615234	2.935719	9.109365	23201.451172	99998.000000	3582.200439	2383.958252	605.103577	266.283936	209.173080	881.859863	1127.680054	631.478760	6.580341	0.000000	4.412067	4.278150	0.467715	0.959488	4.365515	4.999991	3.554150	3.377299	2.781830	2.425345	2.320506	2.945400	3.052186	2.800359	0.818248	0.000000	435588.000000		1
10329.667969	2331.889404	1.467860	4.332653	3147.535156	38390.253906	525.990234	326.685120	70.007034	115.519936	22.838169	70.478851	103.030792	44.239315	2.430002	0.000000	4.014086	3.367708	0.166685	0.636754	3.497971	4.584221	2.720978	2.514129	1.845142	2.062657	1.358661	1.848059	2.012967	1.645808	0.385607	0.000000	437224.000000		1
15040.226562	2534.148682	3.533965	4.372742	5116.443848	58971.664062	834.354858	522.508667	95.158012	82.496178	31.377041	127.037704	184.163956	158.692276	0.651903	0.000000	4.177254	3.403832	0.548262	0.640754	3.708968	4.770643	2.921351	2.718093	1.978445	1.916434	1.496612	2.103933	2.265205	2.200556	0.000000	0.000000	438470.000000		1
18280.550781	4307.458984	2.923384	4.175382	6061.356934	70980.164062	960.621643	622.822693	154.294861	48.309853	48.763161	144.374481	210.119797	126.923607	0.063316	99998.000000	4.261989	3.634221	0.465886	0.620696	3.782570	4.851137	2.982552	2.794364	2.188351	1.684036	1.688092	2.159490	2.322467	2.103542	0.000000	4.999991	439331.000000		1
16511.644531	6392.701660	1.622047	3.123827	6076.322266	70487.718750	924.745422	625.425415	153.073715	69.803513	48.781662	152.984283	206.521072	189.634521	0.500395	0.000000	4.217790	3.805684	0.210063	0.494687	3.783641	4.848114	2.966022	2.796175	2.184901	1.843877	1.688257	2.184647	2.314964	2.277917	0.000000	0.000000	439539.000000		1
13068.754883	2438.552734	1.427771	1.856411	1796.968628	25857.917969	278.776154	184.823883	45.981628	57.752258	18.579527	51.125305	63.537354	40.326050	2.402879	99998.000000	4.116234	3.387132	0.154659	0.268674	3.254540	4.412593	2.445256	2.266758	1.662584	1.761569	1.269035	1.708636	1.803029	1.605586	0.380732	4.999991	440142.000000		1
26845.916016	13868.183594	2.355976	5.214602	18521.533203	99998.000000	2952.445557	1901.649170	458.767822	140.590729	127.315239	506.778534	633.887146	306.243011	4.923176	0.000000	4.428878	4.142020	0.372171	0.717221	4.267677	4.999991	3.470182	3.279130	2.661593	2.147957	2.104880	2.704818	2.802012	2.486066	0.692245	0.000000	441196.000000		1
19317.865234	5801.635254	3.077571	3.114576	7620.439453	93463.765625	1232.918823	784.435303	188.524368	102.602158	35.170040	192.918701	282.263855	151.337570	2.671916	99998.000000	4.285959	3.763551	0.488208	0.493399	3.881980	4.970643	3.090935	2.894557	2.275367	2.011157	1.546173	2.285374	2.450655	2.179947	0.426823	4.999991	441459.000000		1
10941.820312	4647.669434	2.503996	4.681116	4925.122559	51612.679688	814.995117	505.097900	124.336349	95.349205	21.524496	110.120308	185.468384	126.917435	0.324630	0.000000	4.039090	3.667235	0.398634	0.670349	3.692417	4.712757	2.911155	2.703376	2.094598	1.979317	1.332933	2.041867	2.268270	2.103521	0.000000	0.000000	442113.000000		1
22308.085938	5961.085938	4.644111	3.947186	8804.422852	99998.000000	1385.156860	903.964111	241.987152	109.136597	76.782013	235.927597	295.422180	202.441284	2.695150	99998.000000	4.348462	3.775325	0.666903	0.596288	3.944701	4.999991	3.141499	2.956151	2.383792	2.037970	1.885260	2.372779	2.470443	2.306299	0.430583	4.999991	444098.000000		1
7866.821289	3085.348389	2.652015	3.049818	4598.902832	49751.699219	650.496216	469.193939	76.211517	44.282490	28.459826	94.895889	112.260422	79.193497	1.486252	99998.000000	3.895799	3.489304	0.423576	0.484274	3.662654	4.696808	2.813245	2.671352	1.882021	1.646232	1.454232	1.977247	2.050227	1.898690	0.172092	4.999991	444165.000000		1
10210.700195	10911.060547	4.773628	4.372742	13698.556641	99998.000000	2175.321777	1409.062012	347.213562	180.731766	100.989357	430.190796	575.339294	276.364655	3.907646	99998.000000	4.009056	4.037867	0.678849	0.640754	4.136675	4.999991	3.337523	3.148930	2.540597	2.257035	2.004276	2.633661	2.759924	2.441483	0.591915	4.999991	444283.000000		1
19677.392578	5171.534668	2.528666	5.297863	6509.605957	80252.156250	990.256348	666.124573	156.697098	93.224503	44.492184	170.987152	233.830658	136.153229	1.542150	99998.000000	4.293968	3.713619	0.402891	0.724101	3.813555	4.904457	2.995748	2.823555	2.195061	1.969530	1.648284	2.232964	2.368901	2.134028	0.188127	4.999991	444626.000000		1
8950.607422	2479.739258	2.503996	3.755994	2494.374512	31975.292969	443.321381	257.322571	50.906361	59.503822	17.389202	70.299995	114.708916	71.801773	0.727077	0.000000	3.951853	3.394406	0.398634	0.574725	3.396962	4.504815	2.646719	2.410478	1.706772	1.774545	1.240280	1.846955	2.059597	1.856135	0.000000	0.000000	445546.000000		1
24080.179688	17092.423828	2.800035	4.671864	16784.681641	99998.000000	2652.619629	1719.767212	421.281891	183.615051	147.183762	601.840942	764.313904	625.511719	4.064157	99998.000000	4.381660	4.232804	0.447163	0.669490	4.224913	4.999991	3.423675	3.235470	2.624573	2.263908	2.167860	2.779482	2.883272	2.796236	0.608971	4.999991	447155.000000		1
19917.093750	5961.687500	2.664350	4.718120	8740.358398	99998.000000	1446.692871	897.139771	227.000183	62.371700	48.473289	226.472855	274.363312	137.547089	1.976567	99998.000000	4.299226	3.775369	0.425591	0.673769	3.941529	4.999991	3.160376	2.952860	2.356026	1.794988	1.685503	2.355016	2.438326	2.138451	0.295912	4.999991	447552.000000		1
15362.156250	8087.548828	2.029100	6.556028	12822.565430	99998.000000	2071.285645	1315.757324	312.262482	132.212219	94.809547	373.847809	484.933350	311.732056	1.196025	0.000000	4.186452	3.907817	0.307303	0.816641	4.107975	4.999991	3.316240	3.119176	2.494520	2.121272	1.976852	2.572695	2.685682	2.493782	0.077740	0.000000	447619.000000		1
17162.029297	2300.142334	2.109277	3.595639	6889.911133	86309.265625	1121.037720	707.116699	173.386292	76.547646	52.189194	181.191238	233.950928	114.394371	3.156566	0.000000	4.234569	3.361755	0.324134	0.555776	3.838214	4.936058	3.049620	2.849491	2.239015	1.883932	1.717581	2.258137	2.369125	2.058405	0.499215	0.000000	447879.000000		1
16886.587891	8899.275391	3.018980	4.903145	10806.290039	99998.000000	1730.510986	1109.923950	217.344986	111.970551	67.358109	256.320374	336.445160	203.483582	1.749280	99998.000000	4.227542	3.949355	0.479860	0.690475	4.033677	4.999991	3.238174	3.045293	2.337150	2.049104	1.828390	2.408783	2.526914	2.308529	0.242859	4.999991	448078.000000		1
7769.670898	3778.813477	3.567886	3.626477	3243.032471	41289.218750	512.199768	334.841614	104.708351	59.846119	22.603806	107.906189	148.904495	113.959564	1.106851	99998.000000	3.890403	3.577355	0.552411	0.559485	3.510951	4.615837	2.709439	2.524839	2.019981	1.777036	1.354182	2.033046	2.172908	2.056751	0.044089	4.999991	448157.000000		1
108.621613	5.967034	1.985928	1.107062	141.266068	1269.797241	0.000000	11.594858	0.000000	0.000000	0.000000	0.000000	0.000000	14.484321	1.344826	81745.757812	2.035916	0.775759	0.297963	0.044172	2.150038	3.103734	0.000000	1.064265	0.000000	0.000000	0.000000	0.000000	0.000000	1.160898	0.128666	4.912465	448175.000000		0
36845.832031	12198.564453	4.835302	7.067929	14878.438477	99998.000000	2331.772217	1529.747192	387.946655	198.429337	122.338081	451.558044	620.035034	310.328979	2.239168	0.000000	4.566388	4.086309	0.684424	0.849292	4.172557	4.999991	3.367686	3.184620	2.588772	2.297606	2.087562	2.654714	2.792416	2.491822	0.350087	0.000000	448703.000000		1
19206.394531	6442.879883	2.183287	2.488577	6935.387207	99998.000000	1013.538574	710.570496	302.224915	217.678040	83.951706	238.410004	335.745148	174.755478	1.609064	0.000000	4.283446	3.809080	0.339111	0.395951	3.841071	4.999991	3.005840	2.851607	2.480330	2.337815	1.924029	2.377325	2.526010	2.242431	0.206573	0.000000	449584.000000		1
13398.471680	1955.947632	2.861710	2.140115	2900.015869	36855.914062	455.579224	294.857849	83.890030	68.255470	16.938976	65.329002	89.903320	97.476982	2.956475	99998.000000	4.127055	3.291357	0.456626	0.330437	3.462400	4.566507	2.658564	2.469613	1.923710	1.834137	1.228887	1.815106	1.953776	1.988902	0.470774	4.999991	450838.000000		1
10388.295898	2754.571289	2.565671	2.553336	1375.026733	19511.132812	222.655182	141.025543	45.398804	29.014898	19.461475	46.431854	78.135773	79.671471	0.525955	129.573914	4.016544	3.440054	0.409201	0.407108	3.138311	4.290282	2.347633	2.149298	1.657044	1.462621	1.289176	1.666816	1.892850	1.901303	0.000000	2.112518	451273.000000		1
24130.587891	14683.465820	2.106194	3.244093	15500.171875	99998.000000	2460.959229	1593.537476	374.483063	142.283707	100.539131	432.152069	560.876587	298.962311	3.441426	0.000000	4.382568	4.166829	0.323498	0.511093	4.190337	4.999991	3.391104	3.202362	2.573432	2.153155	2.002335	2.635637	2.748867	2.475616	0.536738	0.000000	451552.000000		1
11450.920898	5339.931641	3.009729	6.130473	6395.075684	79046.742188	1016.344788	653.675537	152.564896	77.460434	45.784267	156.376389	196.616104	114.699661	1.085948	0.000000	4.058840	3.727536	0.478527	0.787494	3.805846	4.897884	3.007041	2.815362	2.183455	1.889080	1.660716	2.194171	2.293619	2.059562	0.035809	0.000000	455248.000000		1
8145.236328	3184.598633	2.750695	3.244093	4352.129883	52436.949219	693.073364	444.446930	117.771065	63.198143	26.757601	126.997612	145.318100	109.663918	0.962636	0.000000	3.910904	3.503055	0.439442	0.511093	3.638702	4.719637	2.840779	2.647820	2.071038	1.800704	1.427447	2.103796	2.162320	2.040064	0.000000	0.000000	456393.000000		1
14401.963867	2357.539795	1.998263	2.294302	3998.443604	48053.359375	658.436829	411.284393	117.786484	78.576744	19.742096	86.184334	97.748352	70.241402	3.602834	0.000000	4.158422	3.372459	0.300653	0.360651	3.601891	4.681724	2.818514	2.614142	2.071095	1.895294	1.295393	1.935428	1.990109	1.846593	0.556644	0.000000	456897.000000		1
11397.640625	1853.009399	2.516331	3.225591	3407.771973	36738.769531	527.556763	349.014465	85.222206	27.053640	15.909008	76.165260	97.726768	86.631470	1.133899	99998.000000	4.056815	3.267878	0.400768	0.508609	3.532470	4.565125	2.722269	2.542843	1.930553	1.432226	1.201643	1.881757	1.990013	1.937676	0.054574	4.999991	457258.000000		1
16020.605469	3051.529053	3.315019	3.176251	5291.772949	59480.277344	866.937622	540.385132	85.499741	51.729717	24.034660	107.277107	164.073410	94.081787	1.800835	0.000000	4.204679	3.484518	0.520486	0.501915	3.723601	4.774373	2.937988	2.732703	1.931965	1.713740	1.380838	2.030507	2.215038	1.973506	0.255474	0.000000	460628.000000		1
15511.033203	3386.823975	2.692104	3.666565	3896.303955	51245.375000	629.317078	398.514648	113.444580	50.234104	20.898497	107.930855	157.104156	61.224548	2.594688	99998.000000	4.190641	3.529793	0.430092	0.564259	3.590653	4.709655	2.798870	2.600444	2.054784	1.700999	1.320115	2.033146	2.196188	1.786926	0.414085	4.999991	461008.000000		1
18006.267578	3114.782715	4.076703	4.736623	5851.313965	70782.335938	961.306213	602.118469	156.542908	48.279015	42.577183	145.151581	201.960220	198.830231	2.135182	0.000000	4.255424	3.493428	0.610309	0.675469	3.767253	4.849925	2.982862	2.779682	2.194633	1.683758	1.629177	2.161822	2.305266	2.298482	0.329435	0.000000	462176.000000		1
10476.718750	2517.231201	1.992095	2.602675	2974.593018	39388.265625	462.351105	304.432861	54.856628	69.455048	22.298515	78.875870	102.750175	94.288399	0.188203	99998.000000	4.020225	3.400923	0.299310	0.415420	3.473428	4.595367	2.664972	2.483491	1.739229	1.841704	1.348276	1.896944	2.011783	1.974458	0.000000	4.999991	462947.000000		1
20915.322266	6922.833008	3.666565	4.653362	6758.392578	80645.109375	1062.495972	694.152649	152.901016	83.908531	43.496136	161.193192	215.137039	132.178299	3.049327	0.000000	4.320465	3.840284	0.564259	0.667767	3.829844	4.906578	3.026327	2.841455	2.184410	1.923806	1.638451	2.207347	2.332715	2.121160	0.484204	0.000000	464681.000000		1
14072.990234	2933.116699	3.830003	4.224722	4483.626465	49008.414062	686.233643	461.049774	83.516899	19.828440	28.268633	120.854805	173.666916	113.265724	2.323375	0.000000	4.148386	3.467329	0.583199	0.625798	3.651629	4.690270	2.836472	2.663748	1.921774	1.297289	1.451305	2.082264	2.239717	2.054099	0.366119	0.000000	464817.000000		1
15576.328125	4457.723145	3.666565	4.699618	5201.462402	63014.066406	835.434143	534.205322	126.960609	39.302250	38.053337	150.449448	183.932678	129.677383	0.382018	99998.000000	4.192465	3.649113	0.564259	0.672063	3.716125	4.799438	2.921912	2.727708	2.103669	1.594417	1.580393	2.177391	2.264659	2.112864	0.000000	4.999991	465598.000000		1
101.979240	15.853501	2.503996	0.000000	0.000000	4288.274902	0.502649	0.000000	8.301425	11.807635	0.000000	0.000000	0.000000	0.000000	4.588433	99998.000000	2.008512	1.200125	0.398634	0.000000	0.000000	3.632283	0.000000	0.000000	0.919153	1.072163	0.000000	0.000000	0.000000	0.000000	0.661664	4.999991	465611.000000		0
18175.140625	8804.790039	2.541001	4.230890	6607.178711	82405.187500	1025.176636	677.213684	151.864883	65.572624	41.127823	198.864151	252.903580	119.201920	1.438243	0.000000	4.259478	3.944719	0.405005	0.626432	3.820016	4.915955	3.010799	2.830726	2.181457	1.816723	1.614136	2.298557	2.402955	2.076283	0.157832	0.000000	467021.000000		1
9338.014648	1962.503662	0.931289	1.396934	3944.154297	53298.472656	658.945618	403.109406	92.179115	42.237968	28.521500	100.748825	137.938721	91.497612	2.206946	0.000000	3.970255	3.292810	0.000000	0.145176	3.595954	4.726715	2.818850	2.605423	1.964633	1.625703	1.455172	2.003240	2.139686	1.961410	0.343792	0.000000	468169.000000		1
10995.696289	2742.720459	1.501781	1.908834	2639.057373	31300.904297	437.613373	270.064575	45.377216	25.298992	13.916913	71.585915	86.153496	72.822487	1.597513	0.000000	4.041223	3.438182	0.176607	0.280768	3.421449	4.495557	2.641091	2.431468	1.656838	1.403103	1.143543	1.854828	1.935273	1.862265	0.203444	0.000000	470354.000000		1
8820.183594	2671.902344	0.370049	2.374479	2722.975342	36735.828125	424.433472	279.269562	71.351547	41.226501	24.398540	80.463997	98.032051	75.937065	2.529391	0.000000	3.945478	3.426821	0.000000	0.375568	3.435044	4.565090	2.627810	2.446024	1.853403	1.615176	1.387364	1.905602	1.991368	1.880454	0.403016	0.000000	470676.000000		1
25338.132812	6284.841309	2.670518	2.756862	7748.936035	93639.515625	1268.431152	794.229248	203.964645	75.708870	48.991356	232.973373	328.538452	172.874390	3.069375	99998.000000	4.403775	3.798294	0.426595	0.440415	3.889242	4.971459	3.103267	2.899946	2.309555	1.879147	1.690120	2.367306	2.516586	2.237731	0.487050	4.999991	471008.000000		1
18302.251953	7714.095703	2.251129	2.463907	11834.828125	99998.000000	1912.963379	1215.036255	231.653534	135.117096	76.054245	262.423096	359.332672	167.823227	2.813616	99998.000000	4.262505	3.887285	0.352400	0.391624	4.073162	4.999991	3.281707	3.084589	2.364839	2.130710	1.881123	2.419002	2.555497	2.224852	0.449265	4.999991	471821.000000		1
17847.300781	4983.050293	1.967425	5.254691	8745.926758	99998.000000	1413.875732	896.424377	203.184464	92.102028	53.805073	238.866409	332.942017	224.123047	2.148746	0.000000	4.251573	3.697495	0.293898	0.720547	3.941806	4.999991	3.150411	2.952514	2.307890	1.964269	1.730823	2.378155	2.522369	2.350487	0.332185	0.000000	472131.000000		1
116.127434	4.634860	2.525582	1.418520	96.823227	4616.208984	0.000000	3.595639	0.000000	4.246308	0.000000	0.000000	0.000000	0.000000	7.368891	38342.640625	2.064935	0.666037	0.402361	0.151835	1.985980	3.664285	0.000000	0.555776	0.000000	0.628012	0.000000	0.000000	0.000000	0.000000	0.867402	4.583682	472148.000000		0
12786.885742	5858.653320	2.898715	2.994310	7442.797852	84240.562500	1192.950562	763.564575	138.984100	60.391941	46.490444	159.438538	200.051376	176.821579	1.912089	99998.000000	4.106765	3.767798	0.462205	0.476297	3.871736	4.925521	3.076622	2.882846	2.142965	1.780979	1.667364	2.202593	2.301142	2.247535	0.281508	4.999991	472364.000000		1
9722.874023	2363.429688	6.041044	3.589472	2271.913574	34600.925781	360.778931	235.468124	84.025711	63.339993	26.402971	99.792870	149.996140	90.325790	2.713062	0.000000	3.987795	3.373543	0.781112	0.555031	3.356392	4.539088	2.557241	2.371932	1.924412	1.801678	1.421653	1.999099	2.176080	1.955812	0.433460	0.000000	473269.000000		1
17998.994141	3349.217773	2.713690	2.380646	4768.354492	60313.808594	737.244812	489.666870	111.668350	56.244312	32.629040	124.968513	197.794083	87.898888	3.561172	0.000000	4.255248	3.524943	0.433560	0.376695	3.678369	4.780417	2.867612	2.689901	2.047930	1.750079	1.513604	2.096801	2.296213	1.943983	0.551593	0.000000	474371.000000		1
11683.623047	3513.544189	0.804856	2.386814	1896.915649	25521.111328	344.777405	192.850861	46.817322	66.325050	15.505038	49.682114	63.000782	46.468861	2.408906	0.000000	4.067577	3.545745	0.000000	0.377819	3.278048	4.406899	2.537539	2.285222	1.670407	1.821678	1.190473	1.696200	1.799346	1.667162	0.381820	0.000000	474408.000000		1
14578.390625	5218.213379	3.663482	3.410615	10012.064453	99998.000000	1600.552979	1029.410645	168.976547	83.920868	49.114708	238.699875	297.929260	181.570541	2.849123	0.000000	4.163710	3.717522	0.563894	0.532833	4.000524	4.999991	3.204270	3.012589	2.227826	1.923870	1.691212	2.377852	2.474113	2.259045	0.454711	0.000000	475175.000000		1
110.086388	2.223376	1.208826	0.052424	178.465210	5308.526855	0.000000	11.431419	0.000000	0.000000	0.000000	0.000000	1.292086	38.750259	7.787997	99998.000000	2.041734	0.347013	0.082364	0.000000	2.251554	3.724974	0.000000	1.058100	0.000000	0.000000	0.000000	0.000000	0.111292	1.588275	0.891426	4.999991	475193.000000		0
12755.105469	1255.050781	4.104456	5.902276	4869.420898	58154.015625	760.406799	497.382385	87.652191	41.581135	41.430031	105.433029	144.149368	115.738884	1.139463	0.000000	4.105684	3.098661	0.613256	0.771020	3.687477	4.764580	2.881046	2.696690	1.942763	1.618896	1.617315	2.022977	2.158813	2.063479	0.056700	0.000000	477272.000000		1
8155.058105	3725.508057	2.497828	2.874044	2380.066650	34320.542969	390.567841	243.683197	69.834351	32.508774	24.975201	77.620789	133.572144	101.951485	0.669036	99998.000000	3.911427	3.571186	0.397563	0.458493	3.376589	4.535554	2.591697	2.386826	1.844069	1.512001	1.397509	1.889978	2.125716	2.008394	0.000000	4.999991	478822.000000		1
11376.442383	948.511780	1.868746	2.405316	1329.017334	23751.730469	230.894943	135.277451	39.663048	69.963867	24.935112	51.523106	76.877609	39.397846	0.685169	0.000000	4.056006	2.977043	0.271550	0.381172	3.123531	4.375695	2.363415	2.131225	1.598386	1.844874	1.396811	1.712002	1.885800	1.595472	0.000000	0.000000	479575.000000		1
8545.841797	1895.031494	2.633513	2.565671	3568.305176	40775.234375	564.564697	365.663574	74.570969	35.925556	32.659878	76.402710	108.251564	77.922997	0.530629	99998.000000	3.931755	3.277617	0.420535	0.409201	3.552462	4.610396	2.751714	2.563082	1.872570	1.555403	1.514015	1.883109	2.034434	1.891666	0.000000	4.999991	480174.000000		1
31154.664062	3106.354980	2.186371	3.459955	9392.586914	99998.000000	1447.550171	965.281128	194.047348	127.626694	63.614449	201.405151	273.296356	204.800339	3.319545	0.000000	4.493523	3.492251	0.339724	0.539070	3.972785	4.999991	3.160634	2.984654	2.287908	2.105942	1.803556	2.304070	2.436634	2.311331	0.521079	0.000000	480455.000000		1
109.037918	3.697403	1.628214	1.233495	181.915909	4762.895996	0.000000	15.714733	0.000000	17.999783	0.000000	0.000000	0.157271	24.207350	7.408085	47023.261719	2.037578	0.567897	0.211711	0.091138	2.259871	3.677871	0.000000	1.196307	0.000000	1.255267	0.000000	0.000000	0.000000	1.383947	0.869706	4.672313	480468.000000		0
10584.529297	2840.033936	3.355108	2.047602	3452.001953	48583.636719	539.278076	353.516724	101.908318	39.422516	26.159355	127.968994	162.833740	106.987228	1.163790	0.000000	4.024672	3.453324	0.525706	0.311246	3.538071	4.686490	2.731813	2.548410	2.008210	1.595744	1.417627	2.107105	2.211744	2.029332	0.065874	0.000000	480863.000000		1
18859.869141	4854.877930	2.951138	4.329569	4795.050293	57727.335938	762.146057	490.172607	114.400543	88.688324	27.741314	127.913483	152.355194	162.543869	3.813042	99998.000000	4.275538	3.686178	0.469990	0.636445	3.680793	4.761382	2.882038	2.690349	2.058428	1.947866	1.443127	2.106916	2.182857	2.210971	0.581272	4.999991	482295.000000		1
8783.730469	1226.628052	4.030447	2.843207	2104.525146	24038.863281	294.472382	215.251129	63.302990	52.321796	18.129299	50.604153	70.879738	74.620308	0.520963	0.000000	3.943679	3.088713	0.605353	0.453808	3.323154	4.380914	2.469045	2.332945	1.801424	1.718683	1.258381	1.704186	1.850522	1.872857	0.000000	0.000000	482651.000000		1
26553.830078	12765.666992	4.397411	4.514594	21492.048828	99998.000000	3495.004639	2209.825684	459.785461	157.893585	118.048607	527.871338	629.492859	386.432556	4.414979	0.000000	4.424127	4.106043	0.643197	0.654619	4.332278	4.999991	3.543448	3.344358	2.662555	2.198364	2.072061	2.722528	2.798991	2.587074	0.644929	0.000000	484200.000000		1
18937.146484	4499.828613	3.506211	3.737491	4248.220215	64058.406250	653.669373	434.557373	154.001907	120.799301	58.816151	137.648849	215.978897	128.832443	1.725688	0.000000	4.277315	3.653196	0.544838	0.572580	3.628207	4.806576	2.815358	2.638047	2.187526	2.082064	1.769497	2.138772	2.334411	2.110025	0.236962	0.000000	487555.000000		1
21264.013672	5443.693359	4.850721	4.206220	7373.502930	92678.460938	1140.912354	756.416443	156.567581	122.430595	37.313240	191.154800	258.198364	162.072052	3.588193	0.000000	4.327645	3.735894	0.685806	0.623892	3.867674	4.966979	3.057252	2.878761	2.194702	2.087890	1.571863	2.281385	2.411953	2.209708	0.554876	0.000000	488557.000000		1
282.051086	289.254700	2.510163	1.474027	211.874435	8462.445312	3.438369	18.064541	34.476200	52.426643	9.787786	12.769762	31.102589	39.505775	0.828710	0.000000	2.450328	2.461280	0.399702	0.168505	2.326079	3.927496	0.536352	1.256827	1.537519	1.719552	0.990685	1.106183	1.492797	1.596661	0.000000	0.000000	488945.000000		0
23985.726562	20840.341797	2.325139	4.243225	15113.530273	99998.000000	2277.082031	1553.066406	579.718201	268.044739	157.492706	676.297852	860.215088	663.861084	3.045542	99998.000000	4.379953	4.318905	0.366449	0.627696	4.179366	4.999991	3.357379	3.191190	2.763217	2.428207	2.197260	2.830138	2.934607	2.822077	0.483665	4.999991	489958.000000		1
20282.207031	7264.819824	1.982844	4.745874	7285.459473	88362.039062	1174.515869	749.758667	166.787094	129.853149	52.805943	183.898758	235.165924	139.403488	1.591668	0.000000	4.307115	3.861225	0.297289	0.676316	3.862457	4.946266	3.069859	2.874922	2.222162	2.113452	1.722683	2.264579	2.371374	2.144274	0.201852	0.000000	490101.000000		1
8072.703613	3089.801270	1.674470	2.923384	5008.469727	59008.488281	815.429932	514.509460	104.137856	66.599503	28.472160	90.803772	109.426468	102.898193	2.385550	0.000000	3.907019	3.489931	0.223877	0.465886	3.699705	4.770915	2.911387	2.711393	2.017609	1.823471	1.454420	1.958104	2.039122	2.012408	0.377588	0.000000	490964.000000		1
5510.934082	9395.332031	4.206220	4.637943	9218.922852	99998.000000	1439.846924	946.584473	197.994537	96.465515	58.418346	198.913483	263.900208	142.015427	3.480737	99998.000000	3.741225	3.972912	0.623892	0.666325	3.964680	4.999991	3.158316	2.976159	2.296653	1.984372	1.766549	2.298664	2.421440	2.152335	0.541671	4.999991	491788.000000		1
18696.636719	11582.035156	3.120744	6.081133	16827.925781	99998.000000	2648.271729	1729.070801	363.474121	197.081741	128.499390	392.997833	586.607300	331.221283	3.705705	99998.000000	4.271763	4.063785	0.494258	0.783984	4.226030	4.999991	3.422962	3.237813	2.560473	2.294647	2.108901	2.594390	2.768348	2.520118	0.568871	4.999991	492673.000000		1
100.748825	63.996830	1.110146	2.365228	0.000000	2743.466797	0.000000	0.000000	16.143372	8.640636	0.000000	5.637074	2.399149	13.747308	0.569257	0.000000	2.003240	1.806158	0.045380	0.373873	0.000000	3.438300	0.000000	0.000000	1.207994	0.936546	0.000000	0.751054	0.380057	1.138218	0.000000	0.000000	493788.000000		0
14645.915039	4337.784180	2.109277	5.384208	10719.223633	99998.000000	1752.084717	1099.075317	223.324356	66.833870	48.522629	223.487793	315.700836	172.492004	1.693466	0.000000	4.165717	3.637268	0.324134	0.731122	4.030163	4.999991	3.243555	3.041028	2.348936	1.824997	1.685944	2.349254	2.499276	2.236769	0.228776	0.000000	494282.000000		1
14151.085938	2652.724609	2.747611	3.432201	3460.096680	43693.058594	533.085938	355.733948	65.202576	34.186329	24.068581	76.501389	86.973770	73.676689	3.270044	0.000000	4.150790	3.423692	0.438955	0.535573	3.539088	4.640412	2.726797	2.551125	1.814265	1.533852	1.381451	1.883669	1.939388	1.867330	0.514554	0.000000	494938.000000		1
16618.292969	5020.622559	2.590341	2.667434	7765.526367	91542.226562	1209.164795	794.605469	171.378784	105.337433	46.814240	167.317490	227.240707	126.143417	3.280813	0.000000	4.220586	3.700758	0.413357	0.426094	3.890171	4.961621	3.082485	2.900151	2.233957	2.022583	1.670378	2.223541	2.356486	2.100865	0.515981	0.000000	496772.000000		1
13977.088867	1782.141968	2.312804	1.819406	5130.604492	56320.921875	860.353882	524.929443	96.514854	40.221203	31.281446	91.762817	121.400627	69.627739	3.665457	99998.000000	4.145417	3.250942	0.364139	0.259930	3.710169	4.750670	2.934677	2.720101	1.984594	1.604455	1.495287	1.962667	2.084221	1.842782	0.564128	4.999991	497087.000000		1
13269.537109	4181.432617	2.386814	3.503127	4965.670410	57455.195312	787.654724	508.927917	127.922737	47.323055	32.616703	135.033829	167.261993	148.386429	1.327248	0.000000	4.122856	3.621325	0.377819	0.544456	3.695978	4.759329	2.896336	2.706656	2.106948	1.675073	1.513440	2.130443	2.223397	2.171394	0.122952	0.000000	497617.000000		1
9673.830078	2475.955322	3.422950	2.935719	1012.934143	17815.037109	202.573883	103.607452	34.571796	43.206264	7.252954	49.919563	65.702141	31.037830	0.970824	99998.000000	3.985599	3.393743	0.534401	0.467715	3.005581	4.250787	2.306583	2.015391	1.538722	1.635547	0.860515	1.698271	1.817580	1.491891	0.000000	4.999991	497706.000000		1
20021.386719	3018.758301	4.588603	3.179335	4058.730713	47135.937500	635.577087	413.803833	85.604591	77.380257	28.132948	93.209091	148.673218	141.321579	1.797292	99998.000000	4.301494	3.479828	0.661681	0.502336	3.608390	4.673352	2.803168	2.616795	1.932497	1.888630	1.449215	1.969458	2.172233	2.150208	0.254619	4.999991	498662.000000		1
7887.235352	3167.733643	2.525582	3.373610	3668.131836	38222.648438	546.577271	373.850891	89.977333	81.160919	22.199835	89.434593	99.308723	53.108150	1.132986	0.000000	3.896925	3.500749	0.402361	0.528095	3.564445	4.582321	2.737652	2.572698	1.954133	1.909347	1.346350	1.951506	1.996987	1.725161	0.054225	0.000000	499712.000000		1
21043.412109	10661.428711	3.145414	4.730455	12812.342773	99998.000000	2018.233032	1316.978516	321.504425	124.567627	90.862366	366.502350	462.980194	249.400452	4.892687	99998.000000	4.323116	4.027815	0.497678	0.674903	4.107628	4.999991	3.304971	3.119579	2.507187	2.095405	1.958384	2.564077	2.665562	2.396897	0.689547	4.999991	500553.000000		1
21420.185547	6028.206543	5.489055	3.435285	9684.145508	99998.000000	1532.038452	992.834351	180.429550	98.960258	54.239880	238.931168	311.429871	134.691544	3.569001	0.000000	4.330823	3.780188	0.739498	0.535963	3.986061	4.999991	3.185270	2.996877	2.256308	1.995461	1.734319	2.378273	2.493360	2.129340	0.552547	0.000000	502467.000000		1
17542.939453	3930.209717	1.847160	2.602675	7167.207031	83009.523438	1151.295410	736.683594	111.150276	84.882996	39.043217	167.292831	195.219162	116.543739	3.943523	0.000000	4.244102	3.594416	0.266504	0.415420	3.855350	4.919128	3.061187	2.867281	2.045911	1.928821	1.591546	2.223477	2.290522	2.066489	0.595884	0.000000	502679.000000		1
18976.492188	6340.348633	3.663482	4.317234	9926.916016	99998.000000	1583.339478	1019.141724	227.949966	69.566063	56.056202	228.572891	314.618439	218.242355	1.194466	99998.000000	4.278216	3.802113	0.563894	0.635206	3.996814	4.999991	3.199574	3.008235	2.357840	1.842397	1.748624	2.359025	2.497784	2.338939	0.077174	4.999991	502809.000000		1
17744.320312	6076.170898	2.596508	5.297863	10347.978516	99998.000000	1673.871948	1065.857300	172.131210	56.395412	53.601547	248.728195	323.823395	168.187119	2.566022	0.000000	4.249059	3.783630	0.414390	0.724101	4.014855	4.999991	3.223722	3.027699	2.235860	1.751244	1.729177	2.395725	2.510308	2.225793	0.409260	0.000000	502917.000000		1
24281.404297	7433.296875	3.681984	7.000087	5995.781250	68987.132812	935.853027	614.749512	148.327835	60.206917	43.366619	152.339783	212.848892	125.255302	3.430093	99998.000000	4.385274	3.871181	0.566082	0.845103	3.777846	4.838768	2.971208	2.788698	2.171223	1.779646	1.637156	2.182813	2.328071	2.097796	0.535306	4.999991	503305.000000		1
10785.129883	2836.620361	3.188586	2.053770	1894.960571	28467.601562	324.535736	192.857025	64.064674	34.735233	20.738144	53.752651	85.169777	77.990837	0.848126	0.000000	4.032825	3.452801	0.503598	0.312552	3.277600	4.454351	2.511262	2.285235	1.806619	1.540770	1.316770	1.730400	1.930285	1.892044	0.000000	0.000000	503860.000000		1
8463.068359	1878.132568	3.626477	3.478457	2095.261719	28337.814453	349.911835	213.444061	67.466034	59.513073	19.063673	51.035877	75.909309	62.704742	0.892290	0.000000	3.927528	3.273726	0.559485	0.541387	3.321238	4.452366	2.543959	2.329284	1.829085	1.774612	1.280207	1.707876	1.880295	1.797300	0.000000	0.000000	505110.000000		1
14491.175781	7773.876953	1.893416	4.255559	8946.690430	99998.000000	1398.028320	917.847107	185.708908	77.904495	50.625740	193.677292	233.247833	177.462997	2.211661	99998.000000	4.161104	3.890638	0.277246	0.628957	3.951662	4.999991	3.145516	2.962770	2.268833	1.891562	1.704371	2.287079	2.367818	2.249108	0.344719	4.999991	506775.000000		1
10490.811523	4047.576660	2.849375	2.800035	2699.871826	35296.339844	421.035187	277.783173	98.568626	34.534790	21.959303	79.480286	123.198448	117.986931	1.396626	99998.000000	4.020809	3.607195	0.454750	0.447163	3.431343	4.547729	2.624318	2.443706	1.993739	1.538257	1.341619	1.900259	2.090605	2.071834	0.145080	4.999991	507090.000000		1
13474.069336	1674.655151	3.250261	2.877128	3150.628174	39892.578125	504.838867	321.865234	96.656708	50.258774	18.604197	84.833656	110.712387	87.522675	1.241140	0.000000	4.129499	3.223925	0.511918	0.458959	3.498397	4.600892	2.703153	2.507674	1.985232	1.701212	1.269611	1.928568	2.044196	1.942121	0.093821	0.000000	507203.000000		1
8286.357422	3870.458984	2.442321	4.594771	3174.847900	42154.355469	503.016388	323.820312	62.584476	54.492748	21.484407	90.828438	165.226715	86.011642	0.376585	99998.000000	3.918364	3.587762	0.387803	0.662264	3.501723	4.624843	2.701582	2.510304	1.796467	1.736339	1.332123	1.958222	2.218080	1.934557	0.000000	4.999991	507331.000000		1
13219.738281	8339.287109	1.899583	3.731324	13793.159180	99998.000000	2265.573486	1415.062988	290.827393	132.881393	86.384773	325.633575	435.164886	198.990585	3.695155	0.000000	4.121223	3.921129	0.278658	0.571863	4.139664	4.999991	3.355178	3.150776	2.463635	2.123464	1.936437	2.512729	2.638654	2.298832	0.567633	0.000000	509093.000000		1
20657.380859	2687.651123	2.726025	2.790784	6521.352051	79949.734375	1011.919617	668.011841	154.590912	44.600113	45.636250	192.702835	249.076660	141.222900	3.430110	99998.000000	4.315075	3.429373	0.435530	0.445726	3.814338	4.902817	3.005146	2.824784	2.189184	1.649336	1.659310	2.284888	2.396333	2.149905	0.535308	4.999991	510299.000000		1
117.382515	8.323010	0.431723	2.898715	0.000000	5795.544922	0.403970	0.000000	0.000000	15.646891	5.489055	1.470943	16.260555	0.000000	7.959520	47023.261719	2.069603	0.920280	0.000000	0.462205	0.000000	3.763094	0.000000	0.000000	0.000000	1.194428	0.739498	0.167596	1.211135	0.000000	0.900887	4.672313	510315.000000		0
13226.495117	1867.410400	4.175382	3.231758	3989.118164	49594.960938	624.666809	410.750916	97.850113	62.177425	38.768764	114.801430	138.977936	147.896103	1.146929	0.000000	4.121445	3.271240	0.620696	0.509439	3.600877	4.695437	2.795648	2.613579	1.990561	1.793633	1.588482	2.059947	2.142946	2.169957	0.059537	0.000000	511262.000000		1
16367.806641	2601.818115	3.537048	2.624262	3293.019775	39681.050781	515.480835	336.346466	84.343338	62.643070	26.045258	93.782661	116.343292	65.316673	1.221146	0.000000	4.213991	3.415277	0.548641	0.419007	3.517594	4.598583	2.712213	2.526787	1.926051	1.796873	1.415729	1.972123	2.065741	1.815024	0.086768	0.000000	511482.000000		1
12637.192383	5052.329590	4.181550	3.586388	3156.582764	39491.062500	498.363007	323.774078	81.497047	37.165218	39.462605	76.522980	109.420303	102.595985	0.088042	0.000000	4.101651	3.703492	0.621337	0.554657	3.499217	4.596499	2.697546	2.510242	1.911142	1.570137	1.596186	1.883792	2.039098	2.011130	0.000000	0.000000	512225.000000		1
6522.952637	4597.607910	2.531749	3.537048	4710.105469	61346.121094	773.891968	483.184845	134.401672	56.392330	44.711128	156.937637	186.664871	129.711304	1.950754	0.000000	3.814444	3.662532	0.403421	0.548641	3.673031	4.787787	2.888680	2.684113	2.128405	1.751220	1.650416	2.195727	2.271063	2.112978	0.290203	0.000000	513477.000000		1
30704.302734	11485.083008	2.917217	5.310198	11743.235352	99998.000000	1745.368408	1204.785889	317.063843	112.186417	100.961609	356.942749	459.066925	248.299561	4.163060	0.000000	4.487199	4.060134	0.464969	0.725111	4.069788	4.999991	3.241887	3.080910	2.501147	2.049940	2.004156	2.552598	2.661876	2.394976	0.619413	0.000000	513575.000000		1
22683.099609	5721.001465	3.367443	4.163047	9245.736328	99998.000000	1484.299072	949.992004	205.179642	68.437416	67.015808	219.383347	276.759399	234.031097	2.833989	0.000000	4.355702	3.757472	0.527300	0.619411	3.965941	4.999991	3.171521	2.977720	2.312134	1.835294	1.826177	2.341204	2.442102	2.369274	0.452398	0.000000	517407.000000		1
8384.182617	1361.791382	1.840992	3.413699	2381.885986	17793.863281	385.710968	242.064240	26.853197	31.716253	19.412136	21.996309	21.345640	59.963299	0.187489	0.000000	3.923461	3.134111	0.265052	0.533225	3.376921	4.250270	2.586262	2.383931	1.428996	1.501282	1.288073	1.342350	1.329309	1.777886	0.000000	0.000000	517886.000000		1
14260.262695	6534.146484	3.592556	5.245440	8648.850586	95074.351562	1382.563477	888.930847	199.271194	99.725029	46.804985	223.860931	339.877350	171.801254	1.775679	0.000000	4.154128	3.815189	0.555404	0.719782	3.936958	4.978064	3.140685	2.948868	2.299444	1.998804	1.670292	2.349978	2.531322	2.235026	0.249364	0.000000	518286.000000		1
104.837868	6.811979	3.533965	0.872698	27.611797	0.000000	0.000000	0.000000	0.000000	0.000000	3.500043	2.571838	13.784312	16.010771	3.861595	0.000000	2.020518	0.833273	0.548262	0.000000	1.441095	0.000000	0.000000	0.000000	0.000000	0.000000	0.544073	0.410244	1.139385	1.204412	0.586767	0.000000	518302.000000		0
10956.730469	2634.623047	4.283313	3.028231	2506.808350	30794.388672	389.608795	256.193939	71.733932	84.016464	28.524584	90.754433	105.568710	68.292480	1.321444	0.000000	4.039681	3.420718	0.631780	0.481189	3.399121	4.488472	2.590629	2.408569	1.855725	1.924364	1.455219	1.957868	2.023535	1.834373	0.121049	0.000000	519235.000000		1
13639.611328	2577.496826	2.047602	4.203136	6291.274414	76484.656250	1016.566833	646.441040	132.292389	55.741661	45.667088	132.529846	196.643860	98.056725	1.883103	99998.000000	4.134802	3.411198	0.311246	0.623573	3.798739	4.883574	3.007136	2.810529	2.121535	1.746180	1.659603	2.122314	2.293680	1.991477	0.274874	4.999991	519827.000000		1
8736.371094	3020.885986	3.398280	4.045865	2185.276123	28337.603516	364.078522	220.552078	75.418999	34.806160	10.321274	60.179161	88.281273	62.448795	0.251144	99998.000000	3.941331	3.480134	0.531259	0.607011	3.339506	4.452363	2.561195	2.343511	1.877481	1.541656	1.013733	1.779446	1.945869	1.795524	0.000000	4.999991	521719.000000		1
11277.713867	3545.220215	1.603544	2.158617	4483.602051	49478.445312	741.127258	460.494720	91.913918	56.469425	16.195795	99.549255	128.234192	62.232933	1.917660	99998.000000	4.052221	3.549643	0.205081	0.334176	3.651627	4.694416	2.869893	2.663225	1.963381	1.751813	1.209402	1.998038	2.108004	1.794020	0.282772	4.999991	522955.000000		1
28244.734375	8621.097656	3.956437	3.370527	8170.572266	99987.265625	1283.082031	840.223206	180.056427	79.097900	56.953571	213.107941	270.653595	200.584869	3.025406	99998.000000	4.450937	3.935563	0.597304	0.527698	3.912252	4.999945	3.108254	2.924395	2.255409	1.898165	1.755521	2.328600	2.432414	2.302298	0.480784	4.999991	524911.000000		1
10480.671875	2928.747070	5.316366	4.230890	7114.401367	81506.953125	1140.187744	728.773804	155.796646	75.369659	40.239708	171.702576	236.103378	170.660263	1.707098	99998.000000	4.020389	3.466682	0.725615	0.626432	3.852138	4.911195	3.056976	2.862593	2.192558	1.877197	1.604655	2.234777	2.373102	2.232132	0.232259	4.999991	525249.000000		1
9787.996094	2388.540771	3.496960	3.003561	2625.140625	36190.093750	450.037750	269.672943	67.496872	40.804031	31.047081	100.153664	122.923996	81.546387	0.685955	99998.000000	3.990694	3.378133	0.543691	0.477637	3.419152	4.558590	2.653249	2.430837	1.829284	1.610703	1.492021	2.000667	2.089637	1.911405	0.000000	4.999991	526684.000000		1
22789.517578	3826.734863	1.652884	3.068320	5480.790527	69666.867188	866.345581	560.373901	123.250870	62.017071	44.230064	147.140594	178.240097	103.949753	1.424150	0.000000	4.357735	3.582828	0.218242	0.486901	3.738843	4.843026	2.937691	2.748478	2.090790	1.792511	1.645718	2.167732	2.251005	2.016824	0.153556	0.000000	526930.000000		1
109.472725	7.206697	1.739229	2.399149	86.134995	1585.861938	0.000000	3.333522	0.000000	0.000000	0.000000	4.459086	0.000000	17.083912	5.583422	0.000000	2.039306	0.857736	0.240357	0.380057	1.935180	3.200265	0.000000	0.522903	0.000000	0.000000	0.000000	0.649246	0.000000	1.232587	0.746900	0.000000	526946.000000		0
18105.277344	6713.163574	4.280230	3.765245	9383.588867	99998.000000	1475.787964	962.635315	226.392685	103.616707	74.330437	225.131424	307.861969	272.732025	2.206616	0.000000	4.257805	3.826927	0.631467	0.575793	3.972369	4.999991	3.169024	2.983462	2.354862	2.015430	1.871167	2.352436	2.488356	2.435736	0.343727	0.000000	528115.000000		1
8619.891602	2723.752441	3.580221	2.010598	3399.149658	43167.515625	548.375122	349.032959	72.387680	54.366314	20.170734	84.189148	140.495132	71.832611	0.110167	0.000000	3.935502	3.435168	0.553910	0.303325	3.531370	4.635157	2.739078	2.542866	1.859665	1.735330	1.304722	1.925256	2.147661	1.856322	0.000000	0.000000	529013.000000		1
9906.473633	4424.579102	3.080655	5.134425	5871.679199	66356.671875	921.458130	600.382324	101.396416	75.733543	35.450661	118.070190	152.256516	124.916092	2.045995	0.000000	3.995919	3.645872	0.488643	0.710492	3.768762	4.821885	2.964476	2.778428	2.006023	1.879288	1.549624	2.072140	2.182576	2.096618	0.310905	0.000000	529429.000000		1
11599.011719	6337.724609	2.556419	3.194753	3431.535156	45319.882812	555.843933	351.225494	96.154060	70.645370	26.591080	97.933372	129.914825	95.944366	2.733021	99998.000000	4.064421	3.801933	0.407632	0.504437	3.535488	4.656289	2.744953	2.545586	1.982968	1.849084	1.424736	1.990931	2.113659	1.982019	0.436643	4.999991	530220.000000		1
15367.626953	4504.978516	2.312804	2.494745	4371.224121	50863.066406	663.232056	449.399414	76.513725	29.696404	31.198185	110.669220	132.443497	122.372002	2.059989	0.000000	4.186607	3.653693	0.364139	0.397026	3.640603	4.706402	2.821666	2.652632	1.883739	1.472704	1.494129	2.044027	2.122031	2.087682	0.313865	0.000000	530773.000000		1
197.353119	342.365936	3.330438	2.047602	27.876999	4961.408691	2.883296	3.466122	30.214472	25.345249	8.307592	2.556419	23.609104	15.834998	1.072633	0.000000	2.295244	2.534491	0.522501	0.311246	1.445246	3.695605	0.459889	0.539844	1.480215	1.403897	0.919475	0.407632	1.373080	1.199618	0.030451	0.000000	530830.000000		0
9137.821289	3187.892090	3.515462	2.371395	3993.259766	47320.140625	668.899963	408.357941	107.748917	36.816757	11.434504	96.693710	153.197052	63.151886	1.478026	99998.000000	3.960843	3.503504	0.545982	0.375004	3.601328	4.675046	2.825361	2.611041	2.032413	1.566046	1.058217	1.985398	2.185251	1.800386	0.169682	4.999991	531492.000000		1
12038.910156	2755.462402	3.089906	3.200921	1549.002075	18939.671875	225.208527	159.882599	70.728630	63.105629	24.750088	42.990402	74.740578	42.228718	1.140233	0.000000	4.080587	3.440195	0.489945	0.505275	3.190052	4.277372	2.352585	2.203801	1.849595	1.800068	1.393577	1.633371	1.873556	1.625608	0.056994	0.000000	531709.000000		1
18968.867188	4421.945801	4.280230	5.788177	5868.700195	80427.492188	931.603638	600.999084	155.926163	108.171387	46.345509	186.880737	232.834610	131.367264	2.593012	99998.000000	4.278041	3.645613	0.631467	0.762542	3.768542	4.905405	2.969231	2.778874	2.192919	2.034112	1.666008	2.271564	2.367048	2.118487	0.413805	4.999991	532512.000000		1
13014.827148	4938.271484	3.620309	3.126911	7025.139160	92621.492188	1131.429932	722.082092	168.914871	78.635338	57.527145	268.710815	354.124237	243.895981	1.676885	99998.000000	4.114439	3.693575	0.558746	0.495116	3.846655	4.966712	3.053628	2.858587	2.227668	1.895618	1.759873	2.429285	2.549156	2.387205	0.224503	4.999991	534465.000000		1
15201.481445	3167.499268	2.359060	2.380646	7462.558105	98093.476562	1175.015503	766.796326	219.688629	127.253563	52.540741	278.076141	361.457367	220.132690	1.233238	99998.000000	4.181886	3.500716	0.372739	0.376695	3.872888	4.991640	3.070044	2.884680	2.341808	2.104670	1.720496	2.444164	2.558057	2.342685	0.091047	4.999991	535457.000000		1
31818.265625	10311.815430	4.027363	5.085085	19550.078125	99998.000000	3206.644287	2004.988403	443.620483	228.776413	109.963043	577.294373	758.750854	369.348633	5.867391	99998.000000	4.502676	4.013335	0.605021	0.706298	4.291149	4.999991	3.506051	3.302112	2.647012	2.359411	2.041247	2.761397	2.880099	2.567436	0.768445	4.999991	535521.000000		1
15087.457031	4363.083496	3.521630	3.225591	3500.875977	42855.773438	577.738464	358.496979	68.203049	63.876564	29.252346	92.549164	150.356934	51.091385	3.684139	99998.000000	4.178616	3.639794	0.546744	0.508609	3.544177	4.632010	2.761731	2.554486	1.833804	1.805342	1.466161	1.966372	2.177124	1.708348	0.566336	4.999991	535654.000000		1
19175.261719	3273.860596	1.631298	3.882427	6108.473145	83938.601562	976.863647	624.188782	168.720596	69.501305	57.024498	201.207779	259.878998	216.006653	2.877726	0.000000	4.282741	3.515060	0.212533	0.589103	3.785933	4.923962	2.989834	2.795316	2.227168	1.841993	1.756061	2.303645	2.414771	2.334467	0.459049	0.000000	537148.000000		1
130.146103	13.691800	0.881949	0.000000	123.337212	4965.713867	3.543216	6.793477	17.706827	79.036224	9.328310	0.000000	0.000000	20.358843	5.492616	99998.000000	2.114431	1.136461	0.000000	0.000000	2.091094	3.695982	0.549398	0.832092	1.248141	1.897826	0.969803	0.000000	0.000000	1.308753	0.739779	4.999991	537163.000000		0
7389.452148	4176.812988	2.744528	2.405316	5526.510254	65204.242188	917.036072	565.273987	98.136902	69.461212	23.729370	135.181854	183.769241	118.011597	2.112251	0.000000	3.868612	3.620845	0.438468	0.381172	3.742451	4.814276	2.962386	2.752259	1.991832	1.841742	1.375286	2.130919	2.264273	2.071925	0.324745	0.000000	537389.000000		1
17023.396484	6145.598145	3.028231	6.472768	9588.787109	99998.000000	1527.900024	983.795898	206.795517	112.050728	66.537834	291.376312	432.173645	225.236282	1.536327	0.000000	4.231046	3.788564	0.481189	0.811090	3.981764	4.999991	3.184095	2.992905	2.315541	2.049415	1.823069	2.464454	2.635658	2.352638	0.186484	0.000000	539385.000000		1
11546.689453	2769.240479	2.673601	3.509295	2253.741211	24733.091797	341.271210	228.930603	76.156013	35.142288	24.013073	55.559723	92.897629	63.882732	1.065775	99998.000000	4.062458	3.442361	0.427097	0.545220	3.352904	4.393279	2.533100	2.359704	1.881704	1.545830	1.380448	1.744760	1.968005	1.805383	0.027665	4.999991	540174.000000		1
34588.847656	10842.154297	3.910181	7.252954	16613.414062	99998.000000	2641.265381	1703.207520	391.428223	170.117538	130.460648	384.400360	519.421875	289.840607	5.831717	0.000000	4.538936	4.035116	0.592197	0.860515	4.220459	4.999991	3.421812	3.231267	2.592652	2.230749	2.115479	2.584784	2.715520	2.462159	0.765796	0.000000	540322.000000		1
37387.238281	11214.046875	3.379778	2.917217	17024.150391	99998.000000	2736.633057	1749.050415	358.879333	169.164658	98.059807	420.732971	522.610474	294.743744	4.573115	0.000000	4.572723	4.049762	0.528888	0.464969	4.231065	4.999991	3.437217	3.242802	2.554949	2.228310	1.991491	2.624007	2.718178	2.469445	0.660212	0.000000	541068.000000		1
47080.656250	19999.029297	1.671386	14.052597	44257.578125	99998.000000	7191.223145	4555.520996	958.977966	452.153198	295.110718	1361.063599	1807.083252	966.909363	5.712565	99998.000000	4.672843	4.301009	0.223077	1.147757	4.645988	4.999991	3.856803	3.658538	2.981809	2.655286	2.469985	3.133878	3.256978	2.985386	0.756831	4.999991	541356.000000		1
15490.590820	3906.036133	3.774496	6.827398	6855.666016	81619.937500	1136.262085	704.418457	146.970993	65.631210	55.507298	205.518860	281.193787	173.762512	1.296361	0.000000	4.190068	3.591736	0.576859	0.834255	3.836050	4.911796	3.055479	2.847831	2.167232	1.817110	1.744350	2.312852	2.449006	2.239956	0.112726	0.000000	541961.000000		1
14471.283203	7317.952637	2.695188	4.440584	10477.763672	99998.000000	1655.992432	1075.275024	219.367920	102.410965	58.988838	240.303421	312.851471	179.331741	1.759434	0.000000	4.160507	3.864390	0.430589	0.647440	4.020268	4.999991	3.219058	3.031520	2.341173	2.010346	1.770770	2.380760	2.495338	2.253657	0.245373	0.000000	544955.000000		1
8028.560059	4907.619141	2.411484	3.231758	2924.334229	40775.597656	470.439758	299.619141	73.423820	71.931290	23.599854	123.972466	158.568924	84.907661	0.471789	0.000000	3.904638	3.690871	0.382284	0.509439	3.466027	4.610400	2.672504	2.476570	1.865837	1.856918	1.372909	2.093325	2.200218	1.928947	0.000000	0.000000	546084.000000		1
12492.052734	5488.830078	5.359538	3.219423	5650.007812	73987.382812	872.519226	578.953430	122.538528	44.689541	50.027493	165.217468	233.944763	166.290619	1.414079	99998.000000	4.096634	3.739480	0.729127	0.507778	3.752049	4.869158	2.940775	2.762644	2.088273	1.650206	1.699209	2.218056	2.369113	2.220868	0.150474	4.999991	548409.000000		1
8856.831055	3413.060547	2.639680	4.045865	4375.184082	52866.976562	696.366821	447.339478	98.889336	59.263290	30.772629	112.337517	161.754425	115.436676	1.452640	0.000000	3.947278	3.533144	0.421551	0.607011	3.640996	4.723185	2.842838	2.650637	1.995149	1.772786	1.488165	2.050525	2.208856	2.062344	0.162158	0.000000	550052.000000		1
101.023285	25.810894	0.000000	0.049340	129.205566	4612.708984	5.812848	15.033226	0.000000	0.000000	0.000000	1.103979	0.000000	0.000000	15.310947	0.000000	2.004421	1.411803	0.000000	0.000000	2.111281	3.663956	0.764389	1.177052	0.000000	0.000000	0.000000	0.042961	0.000000	0.000000	1.185002	0.000000	550357.000000		0
17699.375000	12547.952148	3.083739	5.939281	22718.050781	99998.000000	3631.700684	2338.910889	453.432953	174.915833	116.071930	543.700134	674.040527	341.977386	3.875308	0.000000	4.247958	4.098573	0.489078	0.773734	4.356371	4.999991	3.560110	3.369014	2.656513	2.242829	2.064727	2.735359	2.828686	2.533997	0.588306	0.000000	550373.000000		1
13425.633789	6524.469727	5.445883	2.778449	7847.390625	92055.531250	1220.226196	805.225891	190.402359	80.883385	45.158272	170.943970	259.459625	136.911835	0.083183	0.000000	4.127935	3.814545	0.736068	0.443802	3.894725	4.964050	3.086440	2.905918	2.279672	1.907859	1.654737	2.232854	2.414070	2.136441	0.000000	0.000000	550757.000000		1
7184.078125	1616.159668	3.089906	2.630429	2379.819824	30949.496094	392.485931	241.885391	54.064106	39.956001	17.978197	54.887466	89.564110	62.396370	1.119541	99998.000000	3.856371	3.208484	0.489945	0.420027	3.376544	4.490654	2.593824	2.383610	1.732909	1.601582	1.254746	1.739473	1.952134	1.795159	0.049040	4.999991	551044.000000		1
15764.750977	3648.260254	2.010598	3.669649	5096.643066	61765.515625	865.805908	519.825867	102.879692	97.116188	32.049297	122.134560	140.929947	87.553513	1.904431	0.000000	4.197687	3.562086	0.303325	0.564625	3.707284	4.790746	2.937421	2.715858	2.012330	1.987292	1.505818	2.086838	2.149003	1.942274	0.279765	0.000000	552254.000000		1
8739.991211	5480.210938	1.535702	3.607974	8359.282227	92140.531250	1353.946289	859.117310	173.922867	60.734234	32.946663	176.158569	246.662094	114.388206	1.929055	99998.000000	3.941511	3.738797	0.186307	0.557263	3.922169	4.964451	3.131601	2.934052	2.240357	1.783434	1.517811	2.245904	2.392102	2.058381	0.285345	4.999991	552668.000000		1
12543.406250	3781.505615	3.416783	2.874044	5459.907715	63755.421875	870.715210	559.377869	116.670174	50.187847	31.161180	136.184067	188.949921	110.579788	1.463951	0.000000	4.098415	3.577665	0.533617	0.458493	3.737185	4.804517	2.939876	2.747705	2.066960	1.700599	1.493614	2.134126	2.276347	2.043676	0.165527	0.000000	552733.000000		1
9505.871094	1647.533691	1.134816	5.378040	3610.512207	45623.410156	563.315796	373.733704	97.082260	42.623436	20.889246	87.155708	103.533447	53.459694	0.279763	0.000000	3.977992	3.216834	0.054925	0.730624	3.557569	4.659188	2.750752	2.572562	1.987140	1.629648	1.319923	1.940296	2.015081	1.728027	0.000000	0.000000	554408.000000		1
9768.199219	3379.469238	2.013681	2.738360	2575.150146	34016.230469	398.671906	264.122223	81.530968	62.177425	16.029274	64.733841	91.553123	98.716644	1.315102	0.000000	3.989815	3.528848	0.303991	0.437491	3.410803	4.531686	2.600616	2.421805	1.911323	1.793633	1.204914	1.811131	1.961673	1.994390	0.118960	0.000000	556924.000000		1
12649.964844	6646.015137	1.856411	3.592556	8243.835938	99998.000000	1359.901001	845.527222	191.080795	50.610321	41.938847	202.206924	282.547577	162.661057	1.990274	99998.000000	4.102089	3.822561	0.268674	0.555404	3.916129	4.999991	3.133507	2.927128	2.281217	1.704239	1.622617	2.305796	2.451092	2.211284	0.298913	4.999991	558901.000000		1
9145.718750	3273.706299	2.861710	2.966557	3427.042236	39939.308594	558.776550	349.251923	57.511726	19.680420	17.028406	87.803291	129.692795	76.211517	1.586448	99998.000000	3.961218	3.515040	0.456626	0.472253	3.534920	4.601400	2.747238	2.543139	1.759756	1.294034	1.231174	1.943511	2.112916	1.882021	0.200426	4.999991	561874.000000		1
11276.557617	4045.192871	2.584173	3.339689	5719.104980	61546.320312	941.289673	584.306824	126.106415	62.010902	32.126389	114.412872	152.833176	85.980804	0.052488	0.000000	4.052176	3.606939	0.412322	0.523706	3.757328	4.789202	2.973723	2.766641	2.100737	1.792468	1.506862	2.058475	2.184218	1.934402	0.000000	0.000000	562230.000000		1
9973.100586	5589.455566	3.586388	2.550252	5802.415039	65850.875000	915.056274	593.746155	123.482147	87.624435	29.255430	119.923515	172.297729	118.486496	2.488263	99998.000000	3.998830	3.747370	0.554657	0.406583	3.763609	4.818562	2.961448	2.773601	2.091604	1.942625	1.466206	2.078904	2.236279	2.073669	0.395896	4.999991	563628.000000		1
10571.765625	1370.691040	2.041435	1.511032	1363.194458	21036.998047	241.453659	141.737885	58.686634	42.262638	18.480846	52.624001	66.843124	25.551859	1.500668	99998.000000	4.024148	3.136940	0.309936	0.179274	3.134558	4.322984	2.382834	2.151486	1.768539	1.625957	1.266722	1.721184	1.825057	1.407423	0.176285	4.999991	564060.000000		1
23805.402344	10547.548828	3.031315	5.775843	13437.490234	99998.000000	2123.345215	1378.141357	302.150879	161.797607	94.917480	306.859772	421.920227	211.926865	3.679575	99998.000000	4.376676	4.023151	0.481631	0.761615	4.128318	4.999991	3.327021	3.139294	2.480224	2.208972	1.977346	2.486940	2.625230	2.326186	0.565798	4.999991	565639.000000		1
10653.392578	5240.807617	2.041435	4.101373	5866.958008	70418.210938	918.050598	600.129456	148.515945	46.878998	48.689152	147.868362	211.621567	92.953140	2.239864	0.000000	4.027488	3.719398	0.309936	0.612929	3.768413	4.847685	2.962867	2.778245	2.171773	1.670978	1.687432	2.169875	2.325560	1.968264	0.350222	0.000000	566101.000000		1
12185.363281	3318.981689	1.939672	3.478457	4217.043457	45184.421875	649.790039	433.980713	80.029190	104.218033	21.962387	86.785660	109.367882	100.792000	0.770611	0.000000	4.085838	3.521005	0.287728	0.541387	3.625008	4.654989	2.812773	2.637470	1.903248	2.017943	1.341680	1.938448	2.038890	2.003426	0.000000	0.000000	566292.000000		1
14524.483398	3127.493896	3.607974	2.790784	2246.090576	33028.164062	364.408478	232.446060	71.308372	39.983757	25.561111	84.738060	99.062027	129.097641	0.941000	0.000000	4.162101	3.495197	0.557263	0.445726	3.351427	4.518885	2.561589	2.366322	1.853140	1.601884	1.407580	1.928079	1.995907	2.110918	0.000000	0.000000	566339.000000		1
11991.836914	5376.622070	2.383730	2.904882	4289.209473	55283.453125	726.041626	439.808990	103.699966	60.515289	24.543476	130.349640	151.507172	125.813454	0.483177	0.000000	4.078886	3.730510	0.377257	0.463128	3.632377	4.742595	2.860961	2.643264	2.015779	1.781865	1.389936	2.115110	2.180433	2.099727	0.000000	0.000000	567464.000000		1
10588.954102	3515.030518	2.750695	1.464776	2317.287842	28052.037109	350.658112	238.046127	56.716122	24.583565	18.456177	71.965210	84.210739	70.198227	0.375196	0.000000	4.024853	3.545929	0.439442	0.165771	3.364980	4.447964	2.544884	2.376661	1.753707	1.390645	1.266142	1.857123	1.925367	1.846326	0.000000	0.000000	567946.000000		1
11307.554688	5016.558594	3.558635	4.940149	6191.795898	68808.890625	1011.404663	634.306580	141.383255	81.669739	38.426468	154.689590	196.125778	176.531708	0.701777	99998.000000	4.053369	3.700406	0.551283	0.693740	3.791817	4.837645	3.004925	2.802299	2.150398	1.912061	1.584630	2.189461	2.292535	2.246823	0.000000	4.999991	568213.000000		1
12260.417969	1738.553345	3.225591	2.670518	1665.246704	28305.181641	286.756866	170.296387	41.550297	34.352848	20.109060	62.738667	101.926819	91.395851	0.496213	0.000000	4.088505	3.240188	0.508609	0.426595	3.221479	4.451866	2.457514	2.231205	1.618574	1.535963	1.303392	1.797535	2.008288	1.960927	0.000000	0.000000	568269.000000		1
37429.031250	8697.734375	3.595639	4.196969	11917.542969	99998.000000	1968.227051	1220.241577	233.617874	96.018372	57.366791	266.021820	349.948853	252.166565	3.369742	0.000000	4.573209	3.939406	0.555776	0.622936	4.076187	4.999991	3.294075	3.086446	2.368506	1.982354	1.758661	2.424917	2.544005	2.401687	0.527597	0.000000	568469.000000		1
14177.069336	3354.059326	4.329569	3.533965	6049.555176	71182.703125	966.443726	617.105469	133.784927	74.598724	37.205307	148.864410	195.496704	143.375351	1.789994	99998.000000	4.151587	3.525571	0.636445	0.548262	3.781723	4.852375	2.985177	2.790359	2.126407	1.872731	1.570605	2.172791	2.291139	2.156475	0.252852	4.999991	570240.000000		1
119.630562	6.963082	0.000000	1.350678	0.000000	5807.003906	0.311458	0.000000	3.928683	7.777189	0.000000	0.000000	0.000000	0.000000	2.431590	0.000000	2.077842	0.842802	0.000000	0.130552	0.000000	3.763952	0.000000	0.000000	0.594247	0.890823	0.000000	0.000000	0.000000	0.000000	0.385890	0.000000	570262.000000		0
8983.590820	2193.913574	2.627345	2.343642	2816.449463	35198.671875	425.901337	286.192535	78.166611	45.790436	20.001129	68.440498	90.495399	78.024757	1.616479	0.000000	3.953450	3.341219	0.419517	0.369891	3.449702	4.546526	2.629309	2.456658	1.893021	1.660775	1.301054	1.835313	1.956627	1.892232	0.208570	0.000000	570380.000000		1
12891.813477	2570.857422	3.379778	2.170952	1141.461304	20015.759766	212.044037	117.064888	64.320625	62.596813	10.586475	50.601070	70.657707	40.150280	1.046762	0.000000	4.110314	3.410078	0.528888	0.336650	3.057461	4.301372	2.326426	2.068427	1.808350	1.796552	1.024751	1.704160	1.849160	1.603689	0.019848	0.000000	572069.000000		1
9569.291992	2812.449951	4.354239	3.429117	2807.469727	38260.914062	454.561584	287.241028	64.576576	41.541046	17.133253	52.654839	95.787094	60.657143	0.033972	0.000000	3.980880	3.449085	0.638912	0.535182	3.448315	4.582756	2.657593	2.458246	1.810075	1.618477	1.233840	1.721438	1.981307	1.782882	0.000000	0.000000	572457.000000		1
14311.286133	3833.642334	2.346725	3.472290	4763.118164	55146.742188	796.443359	488.044830	101.279228	77.879822	35.410572	108.273148	172.865143	99.888466	1.194581	0.000000	4.155679	3.583611	0.370462	0.540616	3.677891	4.741520	2.901155	2.688460	2.005520	1.891425	1.549133	2.034521	2.237707	1.999515	0.077216	0.000000	574963.000000		1
9889.232422	2246.827393	2.867877	2.522498	2378.870117	27482.013672	365.059174	243.948410	50.625740	59.966385	26.375217	70.247566	119.420868	48.633644	0.790200	0.000000	3.995162	3.351570	0.457561	0.401831	3.376371	4.439049	2.562363	2.387298	1.704371	1.777908	1.421196	1.846631	2.077080	1.686937	0.000000	0.000000	575582.000000		1
4191.723145	1323.022583	2.985059	1.902667	593.410034	12887.773438	126.396286	61.437328	34.482368	54.310806	13.861405	29.517548	31.568233	70.423340	1.615502	99998.000000	3.622393	3.121567	0.474953	0.279363	2.773355	4.110178	2.101734	1.788432	1.537597	1.734886	1.141807	1.470080	1.499250	1.847717	0.208307	4.999991	576274.000000		1
16056.324219	6878.051270	4.119875	3.755994	8534.262695	98578.632812	1369.957153	876.685364	160.625778	87.390076	47.104111	225.680344	289.708008	192.067581	1.918090	0.000000	4.205646	3.837466	0.614884	0.574725	3.931166	4.993783	3.136707	2.942844	2.205815	1.941462	1.673059	2.353494	2.461961	2.283454	0.282869	0.000000	577128.000000		1
17647.265625	5113.659180	3.755994	4.042781	7248.000977	90397.515625	1185.725342	744.864746	193.264069	48.772411	36.829090	170.848373	216.352020	133.103409	2.835999	99998.000000	4.246677	3.708732	0.574725	0.606680	3.860218	4.956157	3.073984	2.872077	2.286151	1.688174	1.566191	2.232611	2.335161	2.124189	0.452706	4.999991	580065.000000		1
101.140465	13.093554	0.000000	0.000000	0.000000	4412.509277	3.247177	0.000000	14.502823	0.000000	0.000000	0.000000	25.277407	23.664612	2.114156	0.000000	2.004925	1.117058	0.000000	0.000000	0.000000	3.644686	0.511506	0.000000	1.161453	0.000000	0.000000	0.000000	1.402732	1.374099	0.325137	0.000000	580078.000000		0
19849.193359	6772.778320	6.352502	8.649887	8598.284180	99998.000000	1357.332275	881.113586	224.406754	117.490448	66.494659	207.924164	272.929382	165.575180	0.162465	99998.000000	4.297743	3.830767	0.802945	0.937010	3.934412	4.999991	3.132686	2.945032	2.351036	2.070003	1.822787	2.317905	2.436050	2.218995	0.000000	4.999991	580462.000000		1
9106.468750	4086.031006	3.108409	3.626477	4284.935059	58416.359375	736.020569	441.135010	120.709869	48.895763	35.944057	115.745049	149.983795	117.891335	2.410619	99998.000000	3.959350	3.611302	0.492538	0.559485	3.631944	4.766534	2.866890	2.644572	2.081743	1.689271	1.555627	2.063502	2.176044	2.071482	0.382129	4.999991	580831.000000		1
22078.595703	7954.220215	1.819406	4.181550	7851.165039	91315.804688	1247.773193	803.218323	191.672867	79.048561	61.394154	172.723297	232.597168	169.753647	3.429614	99998.000000	4.343971	3.900598	0.259930	0.621337	3.894934	4.960546	3.096136	2.904834	2.282561	1.897894	1.788127	2.237351	2.366604	2.229819	0.535245	4.999991	581105.000000		1
9672.470703	3737.367920	3.657314	2.938803	3241.502930	42156.320312	529.144897	331.356995	92.006432	35.314976	28.339560	93.690147	142.098679	141.768723	0.028462	99998.000000	3.985538	3.572566	0.563162	0.468170	3.510746	4.624863	2.723575	2.520296	1.963818	1.547959	1.452393	1.971694	2.152590	2.151580	0.000000	4.999991	581190.000000		1
13903.890625	2408.070068	3.006645	5.260859	7820.213379	95098.460938	1318.508057	804.414856	154.282532	63.515766	27.204742	172.661621	197.868103	143.930420	2.502347	99998.000000	4.143137	3.381669	0.478082	0.721057	3.893219	4.978173	3.120083	2.905480	2.188317	1.802882	1.434645	2.237196	2.296376	2.158153	0.398348	4.999991	581325.000000		1
116.836693	8.249002	2.226459	0.900452	75.896980	2514.798096	0.000000	5.236188	1.495613	46.999264	17.574226	0.000000	0.000000	0.000000	1.956798	3620.154297	2.067579	0.916401	0.347615	0.000000	1.880224	3.400503	0.000000	0.719015	0.174819	1.672091	1.244876	0.000000	0.000000	0.000000	0.291546	3.558727	581341.000000		0
23013.380859	5573.478516	3.438369	4.261727	6695.179199	72944.609375	1079.949951	685.342407	165.661530	47.131863	36.628651	137.981888	173.571320	134.586700	3.798237	99998.000000	4.361980	3.746126	0.536352	0.629586	3.825762	4.862993	3.033404	2.835908	2.219222	1.673315	1.563821	2.139822	2.239478	2.129002	0.579582	4.999991	581662.000000		1
100.903015	16.189629	0.000000	0.000000	0.000000	3258.787109	0.000000	0.000000	0.000000	10.157835	3.296517	0.000000	0.000000	27.288004	1.386930	0.000000	2.003904	1.209237	0.000000	0.000000	0.000000	3.513056	0.000000	0.000000	0.000000	1.006801	0.518055	0.000000	0.000000	1.435972	0.142055	0.000000	581675.000000		0
30730.375000	5175.426270	3.657314	4.628692	9270.807617	99998.000000	1533.401489	948.872559	177.996490	80.541092	54.622265	238.548782	354.213654	205.793304	3.554541	0.000000	4.487568	3.713946	0.563162	0.665458	3.967118	4.999991	3.185656	2.977208	2.250412	1.906018	1.737370	2.377577	2.549265	2.313431	0.550784	0.000000	582348.000000		1
26650.814453	7336.205078	2.334390	4.607106	13098.038086	99998.000000	2108.555664	1343.060791	264.405914	166.935120	83.535400	304.463684	348.206543	274.708710	3.392324	0.000000	4.425711	3.865471	0.368173	0.663428	4.117206	4.999991	3.323985	3.128096	2.422271	2.222548	1.921871	2.483536	2.541837	2.438872	0.530497	0.000000	582720.000000		1
10892.887695	3505.399902	3.632644	3.333522	3096.024414	41364.832031	490.070831	316.860321	77.395676	37.088127	18.413004	81.543304	136.751480	102.432549	1.059344	99998.000000	4.037143	3.544738	0.560223	0.522903	3.490804	4.616631	2.690259	2.500868	1.888717	1.569235	1.265125	1.911388	2.135932	2.010438	0.025037	4.999991	586284.000000		1
22362.560547	4692.235352	3.120744	2.710606	6634.096680	71877.968750	1034.865723	680.698303	158.581268	106.284142	55.784836	160.425339	187.047256	148.238403	3.357200	99998.000000	4.349522	3.671380	0.494258	0.433066	3.821782	4.856596	3.014884	2.832955	2.200252	2.026469	1.746516	2.205273	2.271951	2.170961	0.525977	4.999991	586440.000000		1
131.706482	11.832306	0.302206	0.641418	69.575317	5893.037109	3.071404	2.503996	14.055681	16.183460	0.000000	2.938803	29.221508	14.687848	6.194230	0.000000	2.119607	1.073069	0.000000	0.000000	1.842455	3.770339	0.487337	0.398634	1.147852	1.209071	0.000000	0.468170	1.465703	1.166958	0.791987	0.000000	586454.000000		0
13668.690430	12855.496094	3.176251	6.932245	14628.646484	99998.000000	2305.236572	1504.886108	315.528137	158.155716	111.659096	387.138733	467.263519	315.762512	1.754458	0.000000	4.135727	4.109089	0.501915	0.840874	4.165204	4.999991	3.362715	3.177504	2.499038	2.199085	2.047894	2.587867	2.669562	2.499361	0.244143	0.000000	586747.000000		1
103.644463	49.238056	0.000000	1.375347	159.589645	3038.074707	4.798297	11.826138	0.000000	18.644285	0.860363	0.225113	7.034008	0.000000	7.434279	0.000000	2.015546	1.692301	0.000000	0.138412	2.203005	3.482599	0.681087	1.072843	0.000000	1.270546	0.000000	0.000000	0.847203	0.000000	0.871239	0.000000	586761.000000		0
10789.958984	1923.654785	4.150712	4.745874	3161.411865	41324.980469	564.058960	320.677979	49.207218	23.726286	29.643980	69.325531	106.250221	85.135857	3.232668	69118.351562	4.033020	3.284127	0.618123	0.676316	3.499881	4.616213	2.751324	2.506069	1.692029	1.375230	1.471936	1.840893	2.026330	1.930112	0.509561	4.839593	586930.000000		1
33535.941406	21370.917969	3.595639	4.089037	18671.605469	99998.000000	2791.421875	1921.261719	523.202515	239.276535	170.814453	579.483826	796.378601	435.596588	5.718376	99998.000000	4.525510	4.329823	0.555776	0.611621	4.271182	4.999991	3.445826	3.283587	2.718670	2.378900	2.232525	2.763041	2.901119	2.639085	0.757273	4.999991	587309.000000		1
9990.008789	5530.972168	3.447620	5.032661	3953.112549	48403.164062	643.076721	403.834106	81.845512	103.333000	37.313240	104.199532	156.866699	101.273064	1.276681	0.000000	3.999566	3.742801	0.537519	0.701798	3.596939	4.684874	2.808263	2.606203	1.912995	2.014239	1.571863	2.017866	2.195531	2.005494	0.106082	0.000000	588669.000000		1
14787.301758	6681.644531	1.896499	3.836171	9113.163086	99998.000000	1445.625854	935.957886	251.815018	73.695190	60.302513	266.209900	318.584137	212.534363	2.910966	99998.000000	4.169889	3.824883	0.277953	0.583898	3.959669	4.999991	3.160056	2.971256	2.401082	1.867439	1.780335	2.425224	2.503224	2.327429	0.464037	4.999991	590500.000000		1
18712.232422	12236.910156	2.559503	5.044997	15804.611328	99998.000000	2531.755615	1619.702881	367.489136	184.271896	111.760857	415.284027	587.224060	265.010345	4.398453	99998.000000	4.272126	4.087672	0.408156	0.702861	4.198784	4.999991	3.403422	3.209435	2.565244	2.265459	2.048290	2.618345	2.768804	2.423263	0.643300	4.999991	590538.000000		1
15654.902344	6845.264648	4.169215	3.774496	7608.132324	88854.640625	1177.164795	781.036987	188.931427	80.843292	63.525017	207.677475	313.927673	196.841217	0.490847	0.000000	4.194650	3.835390	0.620054	0.576859	3.881278	4.948680	3.070837	2.892672	2.276304	1.907644	1.802945	2.317389	2.496830	2.294116	0.000000	0.000000	590733.000000		1
6150.720703	2589.227295	4.557766	3.219423	4026.548584	32569.183594	646.376282	412.274292	73.648933	41.710651	19.011250	28.512249	38.583740	0.000000	0.677220	0.000000	3.788926	3.413170	0.658752	0.507778	3.604933	4.512807	2.810485	2.615186	1.867167	1.620247	1.279011	1.455032	1.586404	0.000000	0.000000	0.000000	590932.000000		1
10130.599609	3332.281982	3.512378	3.139246	7804.705566	88549.414062	1234.994141	802.105103	145.318100	87.263641	34.571796	137.500824	198.028458	153.406754	1.245209	99998.000000	4.005635	3.522742	0.545601	0.496825	3.892357	4.947186	3.091665	2.904231	2.162320	1.940833	1.538722	2.138305	2.296728	2.185844	0.095242	4.999991	591616.000000		1
17682.330078	4296.135254	4.021195	3.361275	6989.935059	80346.242188	1101.011963	718.979858	173.879700	89.305077	50.215603	171.437378	249.428207	128.579575	3.608269	99998.000000	4.247540	3.633078	0.604355	0.526504	3.844473	4.904965	3.041792	2.856717	2.240249	1.950876	1.700839	2.234106	2.396945	2.109172	0.557299	4.999991	592028.000000		1
14444.648438	3648.217041	1.597377	2.633513	3682.030273	46876.562500	587.964111	374.927124	68.644028	64.357628	15.184330	106.324226	148.025635	104.729935	1.920042	0.000000	4.159707	3.562081	0.203407	0.420535	3.566087	4.670956	2.769351	2.573947	1.836603	1.808600	1.181396	2.026632	2.170337	2.020071	0.283311	0.000000	592492.000000		1
17529.404297	6916.736816	4.631775	3.617226	9025.862305	99998.000000	1424.970947	927.998779	199.533310	103.891159	72.680641	273.589294	346.217529	186.405838	3.197269	0.000000	4.243767	3.839901	0.665747	0.558376	3.955489	4.999991	3.153806	2.967547	2.300015	2.016579	1.861419	2.437099	2.539349	2.270459	0.504779	0.000000	594356.000000		1
9054.955078	2180.092285	3.546299	3.860841	1498.536621	20494.761719	232.032837	152.512466	38.367878	61.625435	15.899757	30.837387	72.554207	64.820190	1.304336	0.000000	3.956886	3.338475	0.549775	0.586682	3.175667	4.311643	2.365550	2.183305	1.583968	1.789760	1.201391	1.489078	1.860663	1.811710	0.115389	0.000000	596439.000000		1
7078.765625	3220.450195	2.547168	4.514594	3260.424561	37002.953125	551.699341	336.364960	100.246178	34.136990	32.058548	76.193016	123.352631	27.880081	0.525212	0.000000	3.849957	3.507917	0.406058	0.654619	3.513274	4.568236	2.741703	2.526811	2.001068	1.533225	1.505944	1.881915	2.091148	1.445294	0.000000	0.000000	597758.000000		1
15058.016602	5826.335938	1.609712	2.917217	9036.949219	99998.000000	1444.306030	929.839722	226.182983	112.340599	64.357628	251.713257	316.891174	230.228851	3.642286	99998.000000	4.177768	3.765395	0.206748	0.464969	3.956022	4.999991	3.159659	2.968408	2.354460	2.050537	1.808600	2.400906	2.500910	2.362160	0.561374	4.999991	597856.000000		1
28172.257812	29809.291016	2.494745	11.378996	30771.371094	99998.000000	4863.154785	3164.094727	721.116882	273.160675	251.725601	937.465820	1220.981689	726.615173	3.814928	99998.000000	4.449821	4.474352	0.397026	1.056104	4.488147	4.999991	3.686918	3.500249	2.858006	2.436418	2.400927	2.971956	3.086709	2.861305	0.581486	4.999991	598636.000000		1
14134.633789	4351.442383	2.843207	2.655099	5249.895508	64383.753906	893.337524	538.796997	143.726898	83.859192	36.252434	148.512863	161.883957	95.435547	2.176008	99998.000000	4.150285	3.638633	0.453808	0.424081	3.720151	4.808776	2.951015	2.731425	2.157538	1.923551	1.559337	2.171764	2.209204	1.979710	0.337660	4.999991	601548.000000		1
10747.091797	4416.135742	2.541001	2.837040	5088.175293	60871.355469	774.955872	521.241272	151.920395	67.749741	36.930855	145.207092	189.030106	155.509857	1.113386	0.000000	4.031291	3.645042	0.405005	0.452865	3.706562	4.784413	2.889277	2.717039	2.181616	1.830908	1.567389	2.161988	2.276531	2.191758	0.046646	0.000000	603057.000000		1
12027.382812	2940.610107	1.375347	2.454656	3346.969727	38775.761719	546.531006	343.784454	92.505997	57.360626	33.261208	99.758949	102.747093	66.260292	0.477544	0.000000	4.080171	3.468437	0.138412	0.389991	3.524652	4.588560	2.737615	2.536286	1.966170	1.758614	1.521938	1.998952	2.011770	1.821253	0.000000	0.000000	603531.000000		1
9876.548828	1844.889893	2.738360	4.607106	1361.424438	17278.984375	217.940155	141.685455	51.479935	37.825138	15.757905	29.946186	50.416046	56.333740	1.196046	0.000000	3.994605	3.265970	0.437491	0.663428	3.133994	4.237518	2.338337	2.151325	1.711638	1.577780	1.197498	1.476341	1.702569	1.750769	0.077748	0.000000	605968.000000		1
15271.371094	8132.161621	1.600460	3.336605	8269.526367	99366.164062	1344.161621	846.251953	169.920166	69.032578	41.596554	194.324875	245.413177	109.195190	3.472897	0.000000	4.183878	3.910206	0.204245	0.523305	3.917481	4.997239	3.128452	2.927500	2.230245	1.839054	1.619057	2.288528	2.389898	2.038203	0.540692	0.000000	606722.000000		1
20930.617188	9783.038086	3.577137	3.503127	7538.156250	94468.007812	1211.863037	772.137329	148.913742	89.490097	55.436371	225.930115	365.139343	169.624130	2.877880	99998.000000	4.320782	3.990474	0.553536	0.544456	3.877265	4.975285	3.083454	2.887695	2.172935	1.951775	1.743795	2.353974	2.562459	2.229488	0.459073	4.999991	608330.000000		1
9770.308594	3791.555420	2.103110	2.235711	2656.751953	39897.621094	463.606201	271.742157	98.032051	37.152885	20.497612	84.145981	105.648888	60.515289	0.604134	99998.000000	3.989908	3.578817	0.322862	0.349416	3.424351	4.600947	2.666149	2.434157	1.991368	1.569993	1.311703	1.925033	2.023865	1.781865	0.000000	4.999991	608417.000000		1
12995.412109	4723.522949	1.005299	3.740575	4907.474121	59354.433594	791.873291	503.605377	102.602158	35.228630	22.280012	118.619095	143.319839	88.265854	2.110594	0.000000	4.113790	3.674266	0.002295	0.572938	3.690858	4.773453	2.898656	2.702090	2.011157	1.546896	1.347915	2.074155	2.156306	1.945793	0.324405	0.000000	608789.000000		1
13417.541992	3463.575195	2.004430	3.561718	3496.564941	39869.847656	574.050293	358.820770	116.670174	63.802555	12.862274	87.800209	125.964561	62.279186	2.581840	99998.000000	4.127673	3.539525	0.301991	0.551660	3.543642	4.600645	2.758950	2.554878	2.066960	1.804838	1.109318	1.943496	2.100248	1.794343	0.411929	4.999991	613115.000000		1
12129.300781	2984.874023	3.037483	2.497828	4292.983887	53016.085938	694.297607	440.376404	91.260162	37.707958	23.291479	103.786308	142.296036	142.447144	1.743902	99998.000000	4.083836	3.474926	0.482514	0.397563	3.632759	4.724408	2.841546	2.643824	1.960281	1.576433	1.367197	2.016140	2.153193	2.153654	0.241522	4.999991	613525.000000		1
9701.466797	5411.613281	2.118529	3.493876	5340.869141	63923.312500	838.909546	547.903259	142.070923	110.299164	37.288570	142.740097	176.926422	92.172951	1.638170	99998.000000	3.986837	3.733327	0.326034	0.543307	3.727612	4.805659	2.923715	2.738704	2.152505	2.042572	1.571576	2.154546	2.247793	1.964604	0.214359	4.999991	613770.000000		1
26829.005859	9692.916016	3.207088	5.171430	14790.607422	99998.000000	2246.679443	1520.751953	314.442688	127.676033	116.605415	353.612335	451.736877	310.079193	2.363056	0.000000	4.428605	3.986454	0.506111	0.713611	4.169986	4.999991	3.351541	3.182058	2.497541	2.106109	2.066719	2.548527	2.654886	2.491473	0.373474	0.000000	614620.000000		1
6916.579102	1847.714600	2.895631	2.960389	1666.631226	25198.449219	271.800720	169.821487	50.351288	69.310112	8.144154	42.842384	54.276886	90.850029	0.807230	0.000000	3.839891	3.266635	0.461743	0.471349	3.221839	4.401374	2.434251	2.229993	1.702011	1.840797	0.910846	1.631874	1.734615	1.958325	0.000000	0.000000	615399.000000		1
9780.379883	1754.265015	1.899583	3.025148	1740.264771	22132.220703	263.804596	174.977509	57.628910	45.941540	11.582522	48.001476	91.858414	78.154274	1.770979	99998.000000	3.990356	3.244095	0.278658	0.480747	3.240615	4.345025	2.421282	2.242982	1.760640	1.662206	1.063803	1.681255	1.963119	1.892953	0.248213	4.999991	616015.000000		1
18261.228516	6285.300781	3.441453	4.662613	8752.128906	99115.679688	1405.981323	898.000122	176.540955	96.718384	70.059464	228.788742	289.976288	195.317841	1.924142	0.000000	4.261530	3.798326	0.536742	0.668629	3.942114	4.996142	3.147979	2.953276	2.246845	1.985509	1.845467	2.359435	2.462363	2.290742	0.284237	0.000000	617460.000000		1
9448.695312	1658.132446	3.607974	3.170084	2541.608154	28517.753906	362.379395	255.919479	42.182461	65.563370	11.230976	51.701965	76.621658	38.167435	0.955170	0.000000	3.975372	3.219619	0.557263	0.501071	3.405109	4.455115	2.559164	2.408103	1.625132	1.816661	1.050418	1.713507	1.884351	1.581693	0.000000	0.000000	618382.000000		1
12983.794922	4833.994629	1.936588	2.707523	4147.295410	50587.835938	670.247559	426.336121	93.363274	52.839863	29.455873	95.435547	166.207352	81.182503	1.028734	0.000000	4.113401	3.684306	0.287037	0.432572	3.617765	4.704046	2.826235	2.629752	1.970176	1.722962	1.469172	1.979710	2.220650	1.909462	0.012303	0.000000	618893.000000		1
9852.002930	1935.280396	2.522498	2.479326	1552.742676	19734.003906	247.676651	159.071579	58.489273	45.522152	16.556593	53.613880	86.326180	56.608192	1.710150	0.000000	3.993525	3.286744	0.401831	0.394334	3.191099	4.295215	2.393885	2.201593	1.767076	1.658223	1.218971	1.729277	1.936143	1.752879	0.233034	0.000000	621601.000000		1
13892.237305	8549.717773	1.498697	3.937934	12076.655273	99998.000000	1934.586548	1240.606567	284.178864	132.304733	86.628387	332.655243	437.761383	287.210175	2.147671	0.000000	4.142772	3.931952	0.175714	0.595268	4.081947	4.999991	3.286588	3.093634	2.453592	2.121575	1.937660	2.521994	2.641237	2.458200	0.331968	0.000000	623176.000000		1
29049.914062	7930.697754	2.473158	3.385945	12519.297852	99998.000000	1978.881470	1284.340210	266.909912	144.695190	77.586868	324.051605	441.868927	190.719986	3.689879	0.000000	4.463145	3.899311	0.393252	0.529680	4.097580	4.999991	3.296420	3.108680	2.426365	2.160454	1.889788	2.510614	2.645293	2.280396	0.567012	0.000000	623789.000000		1
11675.626953	2658.256836	1.316756	2.803118	2584.490723	34317.003906	404.598846	262.056122	60.675644	49.253475	12.738925	80.463997	95.327614	39.120308	1.402133	0.000000	4.067280	3.424597	0.119505	0.447641	3.412375	4.535510	2.607025	2.418394	1.783014	1.692437	1.105133	1.905602	1.979219	1.592402	0.146789	0.000000	623852.000000		1
27893.037109	3936.475830	2.957305	4.033530	6971.143066	85491.429688	1079.589233	711.742310	156.111191	66.439148	49.586517	204.353195	250.226898	132.215302	3.120067	99998.000000	4.445496	3.595108	0.470896	0.605685	3.843304	4.931922	3.033258	2.852323	2.193434	1.822424	1.695364	2.310381	2.398334	2.121282	0.494164	4.999991	624556.000000		1
11769.168945	2730.878906	3.145414	4.338820	2461.656250	31735.550781	397.077606	251.540573	49.432331	38.022499	26.853197	54.572926	56.003780	89.033707	0.225087	0.000000	4.070746	3.436302	0.497678	0.637372	3.391227	4.501546	2.598875	2.400608	1.694011	1.580041	1.428996	1.736977	1.748217	1.949554	0.000000	0.000000	625031.000000		1
19248.910156	5621.193359	3.046734	4.138377	5901.668457	75025.960938	950.944824	602.445374	134.444839	76.384209	36.761250	185.863098	257.146820	156.339386	2.284070	0.000000	4.284406	3.749829	0.483835	0.616830	3.770975	4.875212	2.978155	2.779918	2.128544	1.883004	1.565390	2.269193	2.410181	2.194068	0.358709	0.000000	625338.000000		1
32444.224609	11892.758789	3.392113	6.630038	23396.363281	99998.000000	3709.814697	2404.927734	511.049530	179.880646	147.288620	548.575562	672.168701	411.346069	4.896719	0.000000	4.511137	4.075283	0.530470	0.821516	4.369148	4.999991	3.569352	3.381102	2.708463	2.254984	2.168169	2.739236	2.827478	2.614207	0.689905	0.000000	628314.000000		1
7500.716309	3415.191406	3.860841	2.593424	4386.673828	51841.015625	718.005371	449.115723	90.578659	72.356850	26.325878	95.491051	135.548828	99.253212	0.315630	0.000000	3.875103	3.533415	0.586682	0.413874	3.642135	4.714674	2.856128	2.652358	1.957026	1.859480	1.420383	1.979963	2.132096	1.996745	0.000000	0.000000	631108.000000		1
12965.887695	2595.555176	3.102241	3.543216	5092.180664	66933.992188	801.482178	523.180969	115.143723	57.283531	36.711910	121.144676	174.437851	122.658791	1.799576	99998.000000	4.112802	3.414230	0.491676	0.549398	3.706904	4.825647	2.903894	2.718652	2.061240	1.758030	1.564807	2.083304	2.241641	2.088699	0.255170	4.999991	634571.000000		1
17166.587891	5979.054688	3.614142	4.372742	10916.854492	99998.000000	1722.052246	1122.897217	240.146149	126.013901	70.392502	248.530838	355.083252	154.883865	3.569978	0.000000	4.234684	3.776633	0.558005	0.640754	4.038097	4.999991	3.236046	3.050340	2.380476	2.100419	1.847526	2.395380	2.550330	2.190006	0.552666	0.000000	636071.000000		1
12083.922852	2629.467041	2.929552	3.527797	4132.049805	51645.417969	687.007629	425.747131	65.020630	68.499092	23.532011	107.261688	118.295303	100.973938	0.655549	99998.000000	4.082208	3.419868	0.466801	0.547504	3.616166	4.713032	2.836962	2.629152	1.813051	1.835685	1.371659	2.030445	2.072968	2.004209	0.000000	4.999991	636543.000000		1
14725.867188	1347.439697	2.553336	2.466991	2537.161377	31808.642578	381.458496	262.537170	67.114487	53.009468	19.017416	69.211433	88.605064	73.439240	0.838260	0.000000	4.168081	3.129509	0.407108	0.392168	3.404348	4.502545	2.581447	2.419191	1.826816	1.724353	1.279152	1.840178	1.947459	1.865928	0.000000	0.000000	636732.000000		1
12660.644531	3627.028809	1.443190	3.268763	9487.649414	99998.000000	1510.569458	971.504150	184.851639	83.890030	34.775322	205.503433	273.876099	178.209259	3.379065	0.000000	4.102456	3.559551	0.159323	0.514383	3.977159	4.999991	3.179141	2.987445	2.266823	1.923710	1.541271	2.312819	2.437554	2.250930	0.528796	0.000000	636889.000000		1
8634.194336	5299.978516	1.893416	2.763030	3009.790771	40708.371094	492.682770	308.595917	87.963646	49.638943	25.712214	107.489883	138.777496	102.269112	1.585816	0.000000	3.936222	3.724274	0.277246	0.441386	3.478536	4.609684	2.692567	2.489390	1.944303	1.695822	1.410139	2.031368	2.142319	2.009744	0.200253	0.000000	638922.000000		1
11385.496094	4197.665527	2.325139	3.345856	7946.332031	97103.828125	1300.804321	811.729492	203.446579	84.491356	56.873394	218.553818	296.532318	210.631699	2.492281	99998.000000	4.056352	3.623008	0.366449	0.524507	3.900167	4.987236	3.114212	2.909411	2.308450	1.926812	1.754909	2.339558	2.472072	2.323524	0.396597	4.999991	639176.000000		1
27497.605469	7376.521973	1.893416	3.728240	9717.027344	99998.000000	1521.596924	998.354248	203.095032	123.398888	65.233406	202.533798	263.215607	251.768768	1.394119	0.000000	4.439295	3.867852	0.277246	0.571504	3.987533	4.999991	3.182300	2.999285	2.307699	2.091311	1.814470	2.306498	2.420312	2.401002	0.144300	0.000000	639705.000000		1
7802.959961	1871.132446	1.575791	2.904882	1974.123169	26999.556641	315.466461	203.964645	48.158749	75.311066	22.816584	76.461304	88.404625	63.407837	0.401848	99998.000000	3.892259	3.272105	0.197498	0.463128	3.295374	4.431356	2.498953	2.309555	1.682675	1.876859	1.358251	1.883442	1.946475	1.802143	0.000000	4.999991	641138.000000		1
31214.318359	5715.389160	2.146282	3.500043	10117.728516	99998.000000	1636.049805	1038.319458	218.476730	101.189804	61.976982	272.102936	337.478210	216.244095	5.561828	99998.000000	4.494354	3.757046	0.331687	0.544073	4.005083	4.999991	3.213797	3.016331	2.339405	2.005137	1.792230	2.434733	2.528246	2.334944	0.745218	4.999991	641369.000000		1
14844.970703	4043.330322	0.271369	1.766982	2474.687988	36299.718750	376.169861	253.424728	64.351463	70.124222	15.979934	62.750999	92.151367	64.607414	3.522448	0.000000	4.171579	3.606739	0.000000	0.247232	3.393520	4.559903	2.575384	2.403849	1.808558	1.845868	1.203575	1.797621	1.964502	1.810282	0.546845	0.000000	643412.000000		1
8517.730469	4666.279785	4.733539	3.540132	3145.228516	41511.230469	523.591064	324.316803	67.977936	46.499695	27.402103	98.630302	145.580215	135.246613	0.948510	0.000000	3.930324	3.668971	0.675186	0.549019	3.497652	4.618165	2.718992	2.510969	1.832368	1.667450	1.437784	1.994010	2.163102	2.131126	0.000000	0.000000	643595.000000		1
11934.309570	6203.767090	2.377563	3.774496	6253.211426	69929.625000	989.725952	640.649780	132.847458	48.738491	54.625347	152.521713	223.074585	108.405754	0.864479	0.000000	4.076797	3.792655	0.376132	0.576859	3.796103	4.844661	2.995515	2.806621	2.123353	1.687872	1.737394	2.183332	2.348450	2.035052	0.000000	0.000000	644490.000000		1
17730.955078	2442.944092	2.602675	3.194753	3765.645996	44276.910156	624.182617	385.936066	88.774673	54.622265	23.202051	64.761597	111.881126	91.587044	2.226205	0.000000	4.248732	3.387913	0.415420	0.504437	3.575840	4.646177	2.795312	2.586515	1.948289	1.737370	1.365526	1.811318	2.048757	1.961834	0.347565	0.000000	645080.000000		1
9674.647461	3028.965332	2.864793	2.911049	2503.927979	36047.597656	412.006012	253.285965	65.763809	71.274452	15.033226	89.055290	107.178421	89.397583	1.776155	0.000000	3.985635	3.481294	0.457093	0.464050	3.398622	4.556876	2.614903	2.403611	1.817987	1.852934	1.177052	1.949660	2.030107	1.951326	0.249481	0.000000	645144.000000		1
7346.138184	4740.662598	4.203136	3.996526	3594.739014	45986.386719	581.420410	370.320007	99.373482	87.522675	31.022411	94.251389	121.203270	98.920174	0.907077	0.000000	3.866059	3.675839	0.623573	0.601683	3.555667	4.662629	2.764490	2.568577	1.997270	1.942121	1.491675	1.974288	2.083514	1.995285	0.000000	0.000000	646047.000000		1
9056.021484	2057.014160	2.402232	2.485493	3232.547607	40695.253906	521.383118	330.071075	78.496567	72.449356	14.305464	81.105415	113.959564	98.099899	2.033260	99998.000000	3.956938	3.313237	0.380615	0.395413	3.509545	4.609544	2.717157	2.518607	1.894851	1.860035	1.155502	1.909050	2.056751	1.991669	0.308193	4.999991	646528.000000		1
11482.634766	3132.054688	1.443190	3.601807	4321.273926	55246.093750	693.397156	443.521820	75.977158	44.714211	39.996090	92.499825	127.737709	131.774323	3.520795	0.000000	4.060041	3.495829	0.159323	0.556520	3.635612	4.742301	2.840982	2.646915	1.880683	1.650446	1.602018	1.966141	2.106319	2.119831	0.546641	0.000000	648061.000000		1
8866.969727	3657.153809	2.633513	2.648932	3417.645996	41753.589844	513.078613	349.100800	91.059723	75.776711	26.751434	79.242836	119.414696	66.744438	1.594766	99998.000000	3.947775	3.563143	0.420535	0.423071	3.533727	4.620694	2.710184	2.542951	1.959326	1.879536	1.427347	1.898960	2.077058	1.824415	0.202697	4.999991	648907.000000		1
16663.978516	6058.180664	3.336605	5.914611	7307.023926	87145.429688	1122.221924	745.432190	165.504257	78.999222	34.534790	174.351501	256.752075	120.568016	0.945542	0.000000	4.221779	3.782342	0.523305	0.771926	3.863740	4.940245	3.050079	2.872408	2.218809	1.897623	1.538257	2.241426	2.409514	2.081232	0.000000	0.000000	650510.000000		1
13333.441406	2807.031738	2.713690	4.067451	4373.145508	52508.878906	716.380249	447.345642	76.797432	67.651062	21.225374	98.716644	153.116882	71.320709	1.888383	0.000000	4.124942	3.448247	0.433560	0.609322	3.640794	4.720233	2.855144	2.650643	1.885347	1.830275	1.326855	1.994390	2.185023	1.853216	0.276090	0.000000	650710.000000		1
20366.029297	5773.311035	3.459955	4.138377	6415.166504	76018.875000	992.399536	657.527100	134.913574	79.745483	40.557331	189.884293	225.973297	140.673996	1.995432	99998.000000	4.308907	3.761425	0.539070	0.616830	3.807208	4.880921	2.996686	2.817914	2.130056	1.901706	1.608069	2.278489	2.354057	2.148214	0.300037	4.999991	651484.000000		1
144.923386	18.934156	1.433939	2.457740	173.873520	3433.064697	1.267417	10.830091	6.241487	29.899931	0.000000	7.172776	0.296039	18.083044	5.376585	0.000000	2.161139	1.277246	0.156531	0.390536	2.240233	3.535682	0.102919	1.034632	0.795288	1.475670	0.000000	0.855687	0.000000	1.257272	0.730507	0.000000	651502.000000		0
20300.988281	5436.434082	3.009729	3.867008	8692.683594	99998.000000	1436.689209	890.509766	165.507339	65.884079	41.180248	189.341553	256.761353	141.935242	4.237368	0.000000	4.307517	3.735314	0.478527	0.587375	3.939154	4.999991	3.157363	2.949639	2.218817	1.818780	1.614689	2.277246	2.409530	2.152090	0.627096	0.000000	651986.000000		1
14839.126953	5516.096191	4.095205	4.169215	13345.384766	99998.000000	2130.992920	1371.745728	293.032288	167.835571	68.196884	265.876862	348.447052	234.601593	4.660154	99998.000000	4.171408	3.741632	0.612276	0.620054	4.125331	4.999991	3.328582	3.137274	2.466915	2.224884	1.833765	2.424680	2.542137	2.370331	0.668400	4.999991	652432.000000		1
109.460388	16.809460	0.089428	0.129517	110.903580	3075.619385	1.788568	6.728718	0.000000	0.000000	4.138377	0.000000	0.101763	0.000000	6.211693	0.000000	2.039257	1.225554	0.000000	0.000000	2.044945	3.487933	0.252506	0.827932	0.000000	0.000000	0.616830	0.000000	0.000000	0.000000	0.793210	0.000000	652449.000000		0
14013.757812	3240.654785	3.139246	1.760815	3989.321777	52966.628906	668.091980	407.485229	103.897324	40.526493	34.704395	96.243484	131.950104	94.834221	1.179357	99998.000000	4.146554	3.510633	0.496825	0.245714	3.600899	4.724002	2.824836	2.610112	2.016604	1.607739	1.540385	1.983371	2.120410	1.976965	0.071645	4.999991	652951.000000		1
8088.600586	3209.654053	3.555551	2.402232	2240.601318	31941.080078	381.686676	229.041611	51.612534	54.424904	12.048167	65.754562	76.501389	69.205261	0.157554	0.000000	3.907873	3.506458	0.550907	0.380615	3.350365	4.504350	2.581707	2.359914	1.712755	1.735798	1.080921	1.817926	1.883669	1.840139	0.000000	0.000000	655209.000000		1
11060.627930	3310.917725	3.022064	3.626477	4301.883301	49643.695312	665.489319	438.797516	97.011337	63.025452	31.303032	101.578354	126.531967	90.119179	3.634909	0.000000	4.043780	3.519948	0.480304	0.559485	3.633659	4.695864	2.823141	2.642264	1.986822	1.799516	1.495586	2.006801	2.102200	1.954817	0.560494	0.000000	656236.000000		1
10765.550781	3075.794922	3.752910	3.376694	3995.094482	46409.222656	654.791809	409.526672	80.904968	45.753433	24.432463	67.863838	116.312462	81.814674	0.722792	0.000000	4.032036	3.487957	0.574368	0.528492	3.601527	4.666605	2.816103	2.612282	1.907975	1.660424	1.387967	1.831638	2.065626	1.912831	0.000000	0.000000	658600.000000		1
27156.066406	15860.969727	4.619441	8.924340	26880.359375	99998.000000	4370.783203	2765.910156	650.304993	220.444153	173.802597	712.146301	895.178528	455.591553	5.467361	0.000000	4.433867	4.200330	0.664589	0.950576	4.429435	4.999991	3.640559	3.441838	2.813117	2.343299	2.240056	2.852569	2.951910	2.658576	0.737778	0.000000	659979.000000		1
22098.433594	10049.938477	2.568754	6.179812	16868.472656	99998.000000	2626.787354	1734.300781	350.516235	173.728592	94.680031	394.946747	503.118134	301.006836	4.657749	99998.000000	4.344361	4.002163	0.409723	0.790975	4.227076	4.999991	3.419425	3.239125	2.544708	2.239871	1.976258	2.596539	2.701670	2.478576	0.668176	4.999991	660470.000000		1
12720.418945	1647.993164	4.320318	4.613273	3398.801270	45957.308594	539.984253	345.902985	82.758293	81.651237	31.142677	130.435974	154.470642	131.336426	0.899798	0.000000	4.104501	3.216955	0.635516	0.664009	3.531326	4.662354	2.732381	2.538954	1.917812	1.911963	1.493356	2.115397	2.188846	2.118385	0.000000	0.000000	662404.000000		1
20239.154297	5815.471680	3.108409	4.403579	10501.561523	99998.000000	1727.461060	1077.193115	223.854767	119.501045	81.426125	267.113464	359.671875	186.381165	3.838676	0.000000	4.306192	3.764585	0.492538	0.643806	4.021254	4.999991	3.237408	3.032294	2.349966	2.077372	1.910764	2.426696	2.555907	2.270402	0.584181	0.000000	664482.000000		1
8796.201172	1850.212402	3.607974	2.997394	4116.840332	45046.304688	614.752563	421.981903	55.442539	50.786095	13.475939	67.771324	90.452225	74.941017	1.810324	99998.000000	3.944295	3.267222	0.557263	0.476744	3.614564	4.653659	2.788700	2.625294	1.743843	1.705745	1.129559	1.831046	1.956419	1.874720	0.257756	4.999991	666914.000000		1
16976.011719	8134.776367	2.547168	3.503127	4843.316895	60747.148438	797.460999	493.003479	125.261467	109.500481	26.048342	115.371918	138.882339	77.623871	0.711028	99998.000000	4.229836	3.910346	0.406058	0.544456	3.685143	4.783526	2.901710	2.692850	2.097817	2.039416	1.415780	2.062100	2.142647	1.889995	0.000000	4.999991	667029.000000		1
8634.711914	2035.162720	2.035268	3.059069	3290.592773	42671.136719	487.899902	336.050446	73.041435	36.705742	22.110407	76.288612	65.036049	74.830002	0.967322	0.000000	3.936248	3.308599	0.308622	0.485589	3.517274	4.630134	2.688331	2.526404	1.863569	1.564734	1.344597	1.882460	1.813154	1.874076	0.000000	0.000000	667180.000000		1
11361.973633	2092.643555	2.063021	2.837040	2885.333984	38945.800781	483.215698	294.608063	78.808029	56.016113	11.258730	79.434029	103.107887	74.352028	3.616727	99998.000000	4.055454	3.320695	0.314504	0.452865	3.460196	4.590461	2.684141	2.469245	1.896570	1.748313	1.051489	1.900007	2.013292	1.871293	0.558316	4.999991	667871.000000		1
10446.818359	3057.252441	1.313673	5.072750	3898.582764	49175.753906	645.556030	399.692627	70.494270	78.305382	29.585390	101.328575	140.664749	104.507904	2.165263	0.000000	4.018984	3.485331	0.118487	0.705243	3.590907	4.691751	2.809934	2.601726	1.848154	1.893792	1.471077	2.005732	2.148185	2.019149	0.335511	0.000000	669043.000000		1
8588.493164	1605.875488	1.541869	2.528666	1916.256836	27660.216797	297.031891	195.583054	57.918781	65.628128	19.001999	54.165871	82.986496	39.761726	0.521659	0.000000	3.933917	3.205712	0.188048	0.402891	3.282454	4.441855	2.472803	2.291331	1.762819	1.817090	1.278799	1.733726	1.919007	1.599465	0.000000	0.000000	670397.000000		1
25341.392578	8317.910156	4.563933	3.348940	13364.862305	99998.000000	2129.216797	1373.025391	315.059418	152.130081	111.662178	323.499603	414.232452	244.389374	4.395169	0.000000	4.403831	3.920014	0.659339	0.524907	4.125965	4.999991	3.328220	3.137679	2.498393	2.182215	2.047906	2.509874	2.617244	2.388082	0.642976	0.000000	671201.000000		1
28020.841797	7637.841309	4.045865	4.881558	14061.022461	99998.000000	2337.066895	1446.732910	284.283722	129.119232	78.154274	342.196320	456.165131	257.560028	3.373859	99998.000000	4.447481	3.882971	0.607011	0.688559	4.148017	4.999991	3.368671	3.160388	2.453752	2.110991	1.892953	2.534275	2.659122	2.410878	0.528127	4.999991	671426.000000		1
19548.716797	5810.806152	1.387682	2.325139	5842.217285	69557.945312	951.379639	600.502625	130.217041	83.402802	35.271805	154.812943	224.641113	131.866837	1.856502	99998.000000	4.291118	3.764236	0.142290	0.366449	3.766578	4.842347	2.978354	2.778515	2.114668	1.921181	1.547428	2.189807	2.351489	2.120136	0.268695	4.999991	672320.000000		1
101.627693	4.600938	0.000000	0.000000	3.796082	4907.329102	0.000000	0.000000	0.000000	57.123177	2.460824	0.000000	0.000000	1.810155	8.900762	0.000000	2.007012	0.662846	0.000000	0.000000	0.579336	3.690845	0.000000	0.000000	0.000000	1.756812	0.391080	0.000000	0.000000	0.257716	0.949427	0.000000	672339.000000		0
22830.548828	6959.634277	4.493007	3.771412	8741.551758	99998.000000	1424.360474	898.949951	185.644150	71.089432	64.329872	186.516861	247.636551	191.216476	0.683190	99998.000000	4.358516	3.842587	0.652537	0.576504	3.941589	4.999991	3.153620	2.953736	2.268681	1.851805	1.808413	2.270718	2.393815	2.281525	0.000000	4.999991	672870.000000		1
25091.363281	5271.151855	3.601807	5.748089	16842.955078	99998.000000	2785.001465	1730.976562	350.362061	103.715385	73.886383	383.808289	537.205811	300.251312	4.114704	0.000000	4.399524	3.721905	0.556520	0.759523	4.226418	4.999991	3.444825	3.238291	2.544517	2.015843	1.868564	2.584114	2.730141	2.477485	0.614339	0.000000	673198.000000		1
22922.248047	4724.343262	2.531749	3.015897	10094.359375	99998.000000	1603.723022	1036.009766	218.131348	104.936546	62.251434	230.457047	295.123047	199.915695	2.183277	0.000000	4.360257	3.674341	0.403421	0.479416	4.004079	4.999991	3.205129	3.015364	2.338718	2.020927	1.794149	2.362590	2.470003	2.300847	0.339109	0.000000	675247.000000		1
14806.602539	2144.120361	2.010598	3.746742	3287.971680	43679.765625	551.483521	338.779541	74.188583	64.752350	21.835955	85.681679	80.288223	69.504387	2.062855	99998.000000	4.170455	3.331249	0.303325	0.573654	3.516928	4.640280	2.741533	2.529917	1.870337	1.811256	1.339172	1.932888	1.904652	1.842012	0.314469	4.999991	675679.000000		1
27704.402344	10943.532227	5.057332	4.375825	21329.697266	99998.000000	3419.206299	2193.081055	421.025940	197.929779	117.268417	447.999390	549.306396	324.091705	6.978735	0.000000	4.442549	4.039157	0.703921	0.641060	4.328985	4.999991	3.533925	3.341055	2.624309	2.296511	2.069181	2.651277	2.739815	2.510668	0.843777	0.000000	677525.000000		1
20134.482422	10505.091797	3.712821	4.539263	6902.582031	93912.164062	1114.700684	707.890747	189.686935	87.195793	70.623787	228.153488	314.121979	203.101196	2.106995	99998.000000	4.303940	4.021400	0.569704	0.656985	3.839012	4.972722	3.047158	2.849966	2.278037	1.940495	1.848951	2.358227	2.497098	2.307713	0.323663	4.999991	677805.000000		1
9926.002930	3836.451660	3.028231	4.024279	2655.462891	37441.343750	400.725677	272.127625	112.821663	48.849506	27.947924	87.004608	112.719902	79.939758	0.137420	0.000000	3.996774	3.583930	0.481189	0.604688	3.424140	4.573351	2.602847	2.434773	2.052392	1.688860	1.446350	1.939542	2.052001	1.902763	0.000000	0.000000	678427.000000		1
11961.603516	1569.327026	4.856888	1.807071	2133.293457	27264.878906	366.042877	217.274063	54.794952	61.647022	33.362968	62.908272	87.442497	45.941540	1.178131	0.000000	4.077789	3.195714	0.686358	0.256975	3.329051	4.435604	2.563532	2.337008	1.738741	1.789912	1.523265	1.798708	1.941723	1.662206	0.071193	0.000000	682614.000000		1
10566.902344	1723.698975	2.041435	3.913265	2064.140625	33026.542969	329.318634	207.745316	52.624001	69.316277	28.388899	76.396545	118.138031	72.498695	1.818088	99998.000000	4.023948	3.236461	0.309936	0.592539	3.314739	4.518863	2.517616	2.317531	1.721184	1.840835	1.453149	1.883074	2.072390	1.860330	0.259615	4.999991	683136.000000		1
13465.061523	2037.660522	2.281967	3.453787	2437.812744	33729.796875	373.153961	247.096909	72.381516	70.293823	25.591948	60.105152	81.783836	65.440018	1.893021	99998.000000	4.129209	3.309132	0.358309	0.538296	3.387000	4.528014	2.571888	2.392867	1.859628	1.846917	1.408103	1.778912	1.912668	1.815843	0.277155	4.999991	683657.000000		1
11982.903320	3512.532715	3.552467	2.874044	3864.840576	49975.414062	547.197083	393.663910	104.011421	81.136253	24.743919	124.727982	154.587830	112.766159	2.500983	99998.000000	4.078562	3.545620	0.550530	0.458493	3.587132	4.698756	2.738144	2.595126	2.017081	1.909215	1.393468	2.095964	2.189175	2.052179	0.398111	4.999991	683809.000000		1
3439.848877	3271.951660	2.466991	3.450704	308.133331	12346.811523	8.603631	30.263813	63.158054	82.012032	24.287527	11.641114	49.037613	51.516941	1.148892	0.000000	3.536539	3.514807	0.392168	0.537908	2.488739	4.091555	0.934682	1.480924	1.800429	1.913878	1.385383	1.065995	1.690529	1.711950	0.060279	0.000000	684397.000000		1
15949.133789	3709.111816	3.342773	3.657314	6136.239258	72089.140625	989.189392	629.933838	95.642159	102.136513	33.418476	116.034920	151.760040	85.074188	1.160829	0.000000	4.202737	3.569270	0.524107	0.563162	3.787902	4.857870	2.995280	2.799295	1.980649	2.009181	1.523987	2.064589	2.181157	1.929798	0.064768	0.000000	684564.000000		1
16294.741211	4964.995117	3.074487	2.389898	7077.670898	84072.109375	1135.475830	727.484802	177.607941	112.044563	54.338562	157.659225	227.271545	144.636597	2.723567	0.000000	4.212048	3.695919	0.487773	0.378379	3.849890	4.924652	3.055178	2.861824	2.249462	2.049391	1.735108	2.197719	2.356545	2.160278	0.435138	0.000000	685169.000000		1
16768.433594	4527.360352	4.002693	3.160832	6786.322266	79526.812500	1096.996948	696.715271	141.127304	52.312546	32.807896	177.977982	245.336090	114.560898	3.529007	0.000000	4.224493	3.655845	0.602352	0.499801	3.831635	4.900514	3.040205	2.843055	2.149611	1.718606	1.515978	2.250366	2.389761	2.059036	0.547653	0.000000	687138.000000		1
14243.298828	2865.601318	1.896499	4.903145	4847.279785	52684.457031	757.523499	495.757263	98.608711	81.117744	26.467730	80.232712	106.860802	124.438110	0.418426	0.000000	4.153611	3.457216	0.277953	0.690475	3.685498	4.721683	2.879396	2.695269	1.993915	1.909116	1.422717	1.904351	2.028818	2.094953	0.000000	0.000000	688232.000000		1
8188.630859	1178.111572	2.883296	3.009729	2700.658203	36599.863281	439.731903	276.241302	83.658745	39.986839	15.653058	55.824924	84.808983	63.361580	1.831890	0.000000	3.913211	3.071186	0.459889	0.478527	3.431470	4.563479	2.643188	2.441289	1.922511	1.601917	1.194599	1.746828	1.928442	1.801826	0.262899	0.000000	688349.000000		1
13954.568359	5481.610840	2.988143	3.105325	6098.432617	66797.195312	983.518372	627.065918	122.751305	65.177902	33.649757	155.667130	224.397507	119.667564	0.878105	0.000000	4.144716	3.738908	0.475401	0.492107	3.785218	4.824758	2.992783	2.797313	2.089026	1.814100	1.526982	2.192197	2.351018	2.077976	0.000000	0.000000	688507.000000		1
11538.810547	4439.979492	3.459955	3.422950	7180.957520	81060.578125	1132.422852	735.582703	147.686417	46.438023	39.696968	180.694763	223.219513	136.510941	2.230631	0.000000	4.062161	3.647381	0.539070	0.534401	3.856182	4.908810	3.054009	2.866632	2.169341	1.666874	1.598757	2.256946	2.348732	2.135167	0.348428	0.000000	689610.000000		1
102.145760	8.982931	1.541869	1.464776	0.000000	4668.835938	0.000000	0.000000	4.258643	3.324270	7.474983	0.749349	0.000000	8.326095	6.246230	0.000000	2.009220	0.953418	0.188048	0.165771	0.000000	3.669209	0.000000	0.000000	0.629271	0.521696	0.873610	0.000000	0.000000	0.920441	0.795618	0.000000	689630.000000		0
12311.888672	3975.232178	2.312804	5.507557	3318.195312	45887.546875	562.110046	339.778656	80.106285	62.948360	30.778797	101.843559	158.874222	88.034576	0.040797	0.000000	4.090325	3.599363	0.364139	0.740959	3.520902	4.661695	2.749821	2.531196	1.903667	1.798984	1.488252	2.007934	2.201053	1.944653	0.000000	0.000000	690342.000000		1
11246.169922	5578.668457	3.176251	4.829135	7483.805176	85964.796875	1209.852417	768.529358	163.746521	58.369007	52.519154	180.176682	241.438248	106.589432	0.564060	0.000000	4.051004	3.746531	0.501915	0.683869	3.874122	4.934320	3.082732	2.885660	2.214172	1.766182	1.720318	2.255699	2.382806	2.027714	0.000000	0.000000	690658.000000		1
12182.858398	2547.041748	3.096074	3.071404	3150.196289	40594.707031	495.196014	321.229980	71.320709	66.812286	20.389681	81.934937	103.786308	67.725067	0.908742	0.000000	4.085749	3.406036	0.490811	0.487337	3.498338	4.608469	2.694777	2.506816	1.853216	1.824856	1.309410	1.913469	2.016140	1.830749	0.000000	0.000000	691498.000000		1
13710.299805	2050.578369	2.781532	3.234842	2555.574463	32516.527344	384.397278	263.332794	95.114838	51.149975	22.754908	65.473938	87.840302	98.312675	0.028705	0.000000	4.137047	3.311876	0.444284	0.509853	3.407489	4.512104	2.584780	2.420505	1.978248	1.708845	1.357075	1.816068	1.943694	1.992610	0.000000	0.000000	692038.000000		1
11372.667969	2456.540283	2.602675	3.392113	3493.009521	41296.816406	570.232605	361.031799	87.778625	55.544304	17.398455	85.388725	97.566414	54.739445	2.735546	99998.000000	4.055862	3.390324	0.415420	0.530470	3.543200	4.615917	2.756052	2.557545	1.943389	1.744640	1.240511	1.931401	1.989300	1.738300	0.437044	4.999991	693780.000000		1
19277.906250	6777.663086	2.787700	4.036614	6650.939941	81033.367188	1052.159302	680.941956	180.737930	74.031319	62.541306	189.532745	220.903625	165.232895	0.873356	0.000000	4.285060	3.831080	0.445246	0.606017	3.822883	4.908664	3.022082	2.833110	2.257049	1.869416	1.796167	2.277684	2.344203	2.218096	0.000000	0.000000	693860.000000		1
11340.208984	2364.731201	1.011466	1.856411	3133.652100	37287.207031	478.867615	324.242798	74.126915	46.246830	20.892330	63.901234	93.816582	64.928116	1.956295	0.000000	4.054621	3.373782	0.004951	0.268674	3.496051	4.571560	2.680215	2.510870	1.869976	1.665082	1.319987	1.805509	1.972280	1.812433	0.291434	0.000000	694068.000000		1
22242.130859	10823.752930	2.821621	4.995657	13329.325195	99998.000000	2154.614502	1367.927979	286.269623	95.373871	76.455132	301.025330	430.779816	214.276672	4.567123	99998.000000	4.347177	4.034378	0.450499	0.698593	4.124808	4.999991	3.333369	3.136063	2.456775	1.979429	1.883407	2.478603	2.634255	2.330975	0.659643	4.999991	695464.000000		1
16773.738281	5666.351562	3.151581	4.150712	4230.877441	52285.765625	675.693420	432.179810	84.247742	94.041695	30.004778	120.938065	161.708176	88.120918	1.495159	0.000000	4.224630	3.753304	0.498528	0.618123	3.626431	4.718383	2.829750	2.635664	1.925558	1.973320	1.477190	2.082563	2.208732	1.945079	0.174687	0.000000	695538.000000		1
8791.267578	3417.272949	3.651147	2.763030	4065.397705	45567.660156	635.132996	417.880524	92.046516	57.012161	32.712299	92.626259	110.558205	109.337044	0.988046	99998.000000	3.944052	3.533680	0.562429	0.441386	3.609103	4.658657	2.802865	2.621052	1.964007	1.755967	1.514711	1.966734	2.043591	2.038767	0.000000	4.999991	695882.000000		1
33074.269531	9512.249023	3.028231	6.189064	23338.224609	99998.000000	3770.832764	2402.143066	500.450714	207.106979	131.851425	593.299011	729.908630	401.243744	4.350741	0.000000	4.519490	3.978283	0.481189	0.791625	4.368068	4.999991	3.576437	3.380599	2.699361	2.316195	2.120085	2.773274	2.863269	2.603408	0.638563	0.000000	696972.000000		1
16738.361328	5045.123047	2.223376	4.381993	8273.877930	96208.640625	1345.009644	846.165588	171.788925	92.953140	50.702831	203.045700	304.790558	164.384857	2.199044	99998.000000	4.223713	3.702872	0.347013	0.641672	3.917709	4.983214	3.128725	2.927455	2.234995	1.968264	1.705032	2.307594	2.484001	2.215862	0.342234	4.999991	698588.000000		1
23443.220703	7159.223145	0.807940	4.317234	15061.683594	99998.000000	2466.047363	1547.864136	343.025848	130.365051	99.348808	427.976685	530.871765	273.277832	5.778585	0.000000	4.370017	3.854866	0.000000	0.635206	4.177874	4.999991	3.392001	3.189733	2.535327	2.115161	1.997163	2.631420	2.724990	2.436604	0.761822	0.000000	698805.000000		1
116.583824	16.050859	3.043650	1.029969	0.000000	2746.195801	0.000000	0.000000	0.000000	32.730804	0.000000	0.000000	14.108105	44.529186	11.985070	55703.886719	2.066638	1.205498	0.483395	0.012824	0.000000	3.438731	0.000000	0.000000	0.000000	1.514957	0.000000	0.000000	1.149469	1.648645	1.078641	4.745885	698826.000000		0
26982.523438	10222.131836	3.453787	6.898324	16300.621094	99998.000000	2579.766357	1678.334106	355.804871	177.940979	93.391029	384.597717	490.123260	346.720154	4.620754	99998.000000	4.431083	4.009542	0.538296	0.838744	4.212204	4.999991	3.411580	3.224878	2.551212	2.250276	1.970305	2.585007	2.690305	2.539979	0.664713	4.999991	698962.000000		1
22078.378906	4087.736328	2.553336	3.996526	8095.489746	96570.468750	1282.175415	833.661011	201.176956	67.780579	59.661095	230.518723	283.229065	257.115967	3.061796	99998.000000	4.343967	3.611483	0.407108	0.601683	3.908243	4.984844	3.107947	2.920990	2.303578	1.831105	1.775691	2.362706	2.452138	2.410129	0.485976	4.999991	699385.000000		1
10861.822266	6167.416016	1.011466	4.326486	8243.095703	99998.000000	1345.903931	845.878784	180.071838	60.083565	74.817673	258.321716	359.644104	176.380600	3.135417	0.000000	4.035903	3.790103	0.004951	0.636135	3.916090	4.999991	3.129014	2.927308	2.255446	1.778756	1.874004	2.412161	2.555873	2.246451	0.496295	0.000000	699552.000000		1
21068.712891	8377.093750	1.893416	4.418998	11072.135742	99998.000000	1719.224487	1134.763428	246.865616	139.875305	85.879044	278.205658	369.684784	253.905792	2.497709	0.000000	4.323638	3.923093	0.277246	0.645324	4.044231	4.999991	3.235332	3.054905	2.392461	2.145741	1.933887	2.444366	2.567832	2.404673	0.397542	0.000000	700634.000000		1
25292.416016	7292.295898	3.755994	5.658660	13834.608398	99998.000000	2195.424561	1418.633911	292.807159	109.682419	74.253342	341.628906	440.283875	222.004517	3.107629	0.000000	4.402990	3.862864	0.574725	0.752714	4.140967	4.999991	3.341518	3.151870	2.466582	2.040137	1.870716	2.533555	2.643733	2.346362	0.492429	0.000000	701582.000000		1
41542.308594	18927.917969	3.675817	6.216817	27767.498047	99998.000000	4519.620117	2854.835938	562.184082	214.350677	138.916260	719.960510	995.998291	570.704468	5.846684	0.000000	4.618491	4.277103	0.565354	0.793568	4.443537	4.999991	3.655102	3.455581	2.749879	2.331125	2.142753	2.857309	2.998259	2.756411	0.766910	0.000000	704694.000000		1
24101.173828	15017.857422	2.824705	5.066583	18749.583984	99998.000000	2937.470947	1927.515625	389.106171	144.174042	127.586609	459.054596	623.220520	390.691193	4.479587	0.000000	4.382038	4.176608	0.450973	0.704715	4.272992	4.999991	3.467973	3.284998	2.590068	2.158887	2.105805	2.661864	2.794642	2.591834	0.651238	0.000000	704969.000000		1
7587.650391	3657.197021	1.097811	2.689020	3293.522461	42431.753906	498.699158	339.340790	61.554508	21.974722	33.902622	87.232803	118.949059	46.681637	2.122413	0.000000	3.880107	3.563148	0.040528	0.429594	3.517661	4.627691	2.697839	2.530636	1.789260	1.341923	1.530233	1.940680	2.075361	1.669146	0.326830	0.000000	705055.000000		1
13720.210938	3426.983643	3.953353	4.826051	2429.939941	37130.050781	376.533752	250.683289	97.816193	61.307812	33.874870	92.848289	146.641022	83.445969	0.971519	0.000000	4.137361	3.534912	0.596966	0.683592	3.385596	4.569726	2.575804	2.399125	1.990411	1.787516	1.529878	1.967774	2.166255	1.921405	0.000000	0.000000	705312.000000		1
10345.258789	4977.576660	3.123827	4.045865	3560.472412	49888.644531	598.121948	362.943726	135.906540	47.298386	27.195492	115.436676	174.573532	106.185463	0.666106	0.000000	4.014741	3.697018	0.494687	0.607011	3.551508	4.698002	2.776790	2.559839	2.133240	1.674846	1.434497	2.062344	2.241978	2.026065	0.000000	0.000000	705680.000000		1
28637.855469	6181.708984	4.520761	2.334390	7707.709473	86497.640625	1248.655151	792.567139	145.842346	87.923561	39.666130	184.614182	258.707184	158.251312	1.080071	0.000000	4.456941	3.791109	0.655212	0.368173	3.886925	4.937004	3.096442	2.899036	2.163884	1.944105	1.598420	2.266265	2.412808	2.199347	0.033452	0.000000	706352.000000		1
19409.150391	3029.366211	2.929552	3.049818	6648.065918	77460.109375	1069.264771	681.524780	136.591125	41.297428	39.382427	156.290054	195.468948	118.017769	1.927653	0.000000	4.288006	3.481352	0.466801	0.484274	3.822695	4.889078	3.029085	2.833482	2.135422	1.615923	1.595302	2.193931	2.291078	2.071947	0.285029	0.000000	708664.000000		1
192.798431	1242.200928	4.021195	1.810155	181.666138	5322.160156	6.189064	21.425817	16.498003	47.125694	17.799339	1.020718	16.053944	26.427641	0.272532	0.000000	2.285104	3.094192	0.604355	0.257716	2.259274	3.726088	0.791625	1.330937	1.217431	1.673258	1.250404	0.008906	1.205582	1.422058	0.000000	0.000000	708949.000000		0
7819.090820	1568.858276	2.251129	2.676685	1755.745117	21056.976562	272.019684	180.195190	42.216385	63.784054	22.835085	53.635468	59.867702	66.954132	0.995946	0.000000	3.893156	3.195584	0.352400	0.427597	3.244462	4.323396	2.434600	2.255743	1.625481	1.804712	1.358603	1.729452	1.777193	1.825777	0.000000	0.000000	709696.000000		1
43664.464844	9595.561523	4.264811	7.117269	25574.984375	99998.000000	4063.667725	2629.608887	638.639221	240.596375	199.813934	779.334778	1074.417725	522.249634	7.917734	99998.000000	4.640128	3.982070	0.629900	0.852313	4.407815	4.999991	3.608918	3.419891	2.805256	2.381289	2.300626	2.891724	3.031173	2.717878	0.898601	4.999991	709938.000000		1
8358.510742	713.953369	3.681984	2.701355	1572.768433	23219.935547	253.230453	158.562759	50.385208	74.247177	16.522673	45.898369	68.301727	77.750305	0.339615	0.000000	3.922129	2.853670	0.566082	0.431582	3.196665	4.365861	2.403516	2.200201	1.702303	1.870680	1.218080	1.661797	1.834432	1.890702	0.000000	0.000000	712702.000000		1
11088.251953	2430.458008	4.033530	3.583304	3047.578857	32942.535156	527.149719	308.975189	78.900543	21.296299	29.878345	59.608669	78.064850	52.090515	0.165287	99998.000000	4.044863	3.385688	0.605685	0.554284	3.483955	4.517757	2.721934	2.489924	1.897080	1.328304	1.475357	1.775309	1.892456	1.716759	0.000000	4.999991	712763.000000		1
11760.374023	3200.812988	3.632644	3.167000	5611.686035	64670.355469	863.298828	576.403198	134.062454	62.991531	37.982410	95.407791	125.156624	77.734886	2.055184	99998.000000	4.070421	3.505260	0.560223	0.500648	3.749093	4.810705	2.936161	2.760726	2.127307	1.799282	1.579583	1.979584	2.097454	1.890616	0.312851	4.999991	714575.000000		1
37160.894531	47081.453125	2.689020	27.226330	70869.984375	99998.000000	11467.221680	7299.403809	1541.360596	612.174561	470.538452	1955.623901	2573.040771	1288.262695	7.123618	0.000000	4.570086	4.672850	0.429594	1.434989	4.850462	4.999991	4.059458	3.863287	3.187904	2.786875	2.672595	3.291285	3.410447	3.110004	0.852701	0.000000	717327.000000		0
21339.416016	7655.057617	2.035268	4.079786	9415.240234	99998.000000	1493.685913	962.589050	200.594116	131.142151	81.241096	252.129562	314.911407	275.797272	2.901747	99998.000000	4.329183	3.883949	0.308622	0.610637	3.973831	4.999991	3.174259	2.983441	2.302318	2.117742	1.909776	2.401624	2.498188	2.440590	0.462660	4.999991	717674.000000		1
16034.528320	4138.528320	2.232627	1.449357	5028.079102	56968.476562	825.640198	515.440735	147.223862	23.849636	36.690323	131.475204	164.523636	118.616013	1.894359	0.000000	4.205056	3.616846	0.348816	0.161175	3.701402	4.755635	2.916791	2.712179	2.167978	1.377482	1.564552	2.118844	2.216228	2.074143	0.277462	0.000000	718088.000000		1
26524.347656	4314.804199	3.632644	3.512378	3500.555420	40872.066406	556.898560	356.748474	77.358673	59.574749	44.171474	110.064804	145.857758	60.604717	0.461031	0.000000	4.423645	3.634961	0.560223	0.545601	3.544137	4.611427	2.745776	2.552362	1.888509	1.775062	1.645142	2.041648	2.163929	1.782506	0.000000	0.000000	720039.000000		1
21861.894531	11512.201172	3.570970	4.156880	15074.418945	99998.000000	2336.271240	1547.198120	368.673309	130.710434	107.415871	415.626312	575.357788	345.711792	3.944069	99998.000000	4.339688	4.061158	0.552786	0.618767	4.178241	4.999991	3.368523	3.189546	2.566642	2.116310	2.031069	2.618703	2.759938	2.538714	0.595944	4.999991	723530.000000		1
18026.142578	3825.865234	1.708391	5.405794	4532.911133	56975.679688	734.259766	466.221222	112.954269	71.835693	27.929422	108.960823	165.695450	94.087952	0.835710	0.000000	4.255903	3.582730	0.232587	0.732859	3.656377	4.755690	2.865850	2.668592	2.052903	1.856340	1.446062	2.037270	2.219311	1.973534	0.000000	0.000000	723772.000000		1
18000.794922	3946.500977	1.677554	4.113708	4173.239258	47772.011719	636.104370	426.715424	91.596291	44.862232	34.741402	119.229675	166.296783	92.453575	0.491052	0.000000	4.255291	3.596212	0.224676	0.614233	3.620473	4.679173	2.803528	2.630138	1.961878	1.651881	1.540847	2.076384	2.220884	1.965924	0.000000	0.000000	723988.000000		1
6969.092285	3457.299805	2.106194	1.766982	4071.053223	41774.796875	640.813232	417.751007	62.143505	59.417477	18.604197	82.967995	114.613319	84.685631	0.076465	0.000000	3.843176	3.538737	0.323498	0.247232	3.609707	4.620914	2.806731	2.620918	1.793396	1.773914	1.269611	1.918911	2.059235	1.927810	0.000000	0.000000	725265.000000		1
27291.699219	6755.447754	1.887248	4.496091	10716.216797	99998.000000	1635.254272	1100.928711	230.555725	86.909012	74.052902	234.148285	301.096252	201.482239	2.434699	0.000000	4.436030	3.829654	0.275829	0.652835	4.030042	4.999991	3.213585	3.041759	2.362776	1.939065	1.869542	2.369491	2.478705	2.304237	0.386445	0.000000	726014.000000		1
19709.611328	6577.864746	2.676685	5.316366	12252.816406	99998.000000	1883.467407	1257.980347	419.012268	213.684586	154.618668	592.364624	809.333374	473.739380	2.493606	99998.000000	4.294678	3.818085	0.427597	0.725615	4.088236	4.999991	3.274958	3.099674	2.622227	2.329773	2.189262	2.772589	2.908128	2.675539	0.396828	4.999991	726109.000000		1
19379.841797	13862.408203	3.447620	6.007123	17030.271484	99998.000000	2633.580811	1750.219116	400.275452	184.296570	124.200661	437.323486	610.904053	314.593781	1.770582	0.000000	4.287350	4.141839	0.537519	0.778666	4.231222	4.999991	3.420547	3.243093	2.602359	2.265517	2.094124	2.640803	2.785973	2.497750	0.248116	0.000000	726221.000000		1
17672.949219	8924.222656	2.306637	4.045865	10291.974609	99998.000000	1614.105957	1056.562866	239.890198	93.936852	61.610016	248.802216	298.237640	224.770630	3.202894	0.000000	4.247309	3.950570	0.362979	0.607011	4.012499	4.999991	3.207932	3.023895	2.380013	1.972836	1.789651	2.395854	2.474562	2.351740	0.505543	0.000000	726853.000000		1
17892.925781	6544.594238	2.457740	3.281098	10535.865234	99998.000000	1542.627930	1079.629272	315.759430	234.197617	115.165306	284.027771	388.261200	273.758911	3.086245	99998.000000	4.252681	3.815883	0.390536	0.516019	4.022670	4.999991	3.188261	3.033275	2.499356	2.369582	2.061322	2.453361	2.589124	2.437368	0.489430	4.999991	730239.000000		1
8536.667969	3342.584717	3.697403	2.849375	3408.376221	36112.492188	545.784729	345.705627	86.634560	67.302597	25.345249	86.557465	114.551643	68.138290	0.181227	0.000000	3.931288	3.524082	0.567897	0.454750	3.532547	4.557657	2.737021	2.538707	1.937691	1.828032	1.403897	1.937304	2.059001	1.833391	0.000000	0.000000	731261.000000		1
20354.992188	3675.677734	3.592556	5.069666	4963.706055	57968.269531	768.893250	503.429596	121.949532	62.498135	37.054203	117.693970	154.264038	101.849724	1.403548	99998.000000	4.308671	3.565337	0.555404	0.704979	3.695806	4.763190	2.885866	2.701939	2.086180	1.795867	1.568838	2.070754	2.188265	2.007960	0.147227	4.999991	732721.000000		1
27077.044922	11895.102539	1.924253	8.665306	19974.861328	99998.000000	3189.301270	2051.364746	420.319763	162.617874	126.470291	475.127045	614.256104	423.421997	3.205298	0.000000	4.432601	4.075368	0.284262	0.937784	4.300484	4.999991	3.503695	3.312043	2.623580	2.211168	2.101989	2.676810	2.788349	2.626773	0.505868	0.000000	733172.000000		1
1059.187134	2135.285645	1.847160	2.066105	262.102386	12553.999023	7.404057	26.393721	50.619572	79.245918	25.175644	9.100113	47.224377	69.979286	1.124858	0.000000	3.024973	3.329456	0.266504	0.315152	2.418471	4.098782	0.869470	1.421501	1.704319	1.898977	1.400981	0.959047	1.674166	1.844970	0.051098	0.000000	733851.000000		0
13198.997070	4755.137695	3.577137	4.329569	8441.262695	94207.062500	1372.926758	864.100586	203.795044	99.336479	40.989056	225.356537	289.479797	161.368958	1.002970	0.000000	4.120541	3.677163	0.553536	0.636445	3.926407	4.974083	3.137647	2.936564	2.309194	1.997109	1.612668	2.352870	2.461618	2.207820	0.001288	0.000000	734303.000000		1
27957.214844	6414.713379	3.111492	3.089906	10320.441406	99998.000000	1621.747437	1057.654541	237.262863	115.439758	61.107368	221.788666	291.320801	178.378860	3.919634	99998.000000	4.446494	3.807177	0.492969	0.489945	4.013698	4.999991	3.209983	3.024344	2.375230	2.062356	1.786094	2.345939	2.464371	2.251343	0.593246	4.999991	734501.000000		1
114.449883	10.901016	2.886379	1.507948	70.488098	3472.480957	0.000000	0.015419	5.630907	34.420692	2.636597	0.000000	0.000000	14.848202	6.230125	20981.396484	2.058615	1.037467	0.460353	0.178386	1.848116	3.540640	0.000000	0.000000	0.750578	1.536820	0.421044	0.000000	0.000000	1.171674	0.794497	4.321835	734518.000000		0
12673.472656	2967.907471	4.002693	2.911049	3823.829834	44394.285156	602.050659	392.316315	100.474373	45.423473	22.616140	109.296951	127.737709	111.313721	1.117664	0.000000	4.102896	3.472450	0.602352	0.464050	3.582499	4.647327	2.779633	2.593636	2.002055	1.657280	1.354419	2.038608	2.106319	2.046549	0.048311	0.000000	735007.000000		1
12732.322266	10100.540039	1.955090	6.290827	10000.500000	99998.000000	1491.092529	1025.077881	257.763550	111.871872	109.821190	262.845551	313.717987	196.653107	3.596882	99998.000000	4.104908	4.004344	0.291167	0.798708	4.000022	4.999991	3.173505	3.010757	2.411222	2.048721	2.040686	2.419701	2.496539	2.293701	0.555926	4.999991	735583.000000		1
33914.621094	14397.325195	3.737491	10.080742	32481.587891	99998.000000	5236.545898	3341.212402	690.310364	263.687408	200.257996	824.224792	1039.580811	710.289856	4.475798	0.000000	4.530387	4.158282	0.572580	1.003492	4.511637	4.999991	3.719045	3.523904	2.839044	2.421089	2.301590	2.916046	3.016858	2.851436	0.650870	0.000000	736176.000000		1
21925.554688	4038.411865	2.516331	5.242356	7208.677246	96258.390625	1099.815430	740.337830	232.113022	107.826012	61.998566	225.849945	332.562714	255.040619	0.406185	0.000000	4.340950	3.606211	0.400768	0.719526	3.857856	4.983438	3.041320	2.869430	2.365700	2.032723	1.792382	2.353820	2.521873	2.406609	0.000000	0.000000	737421.000000		1
13755.506836	3519.890381	3.065236	4.317234	4973.441406	59753.371094	840.722778	511.842041	123.053513	102.574402	34.544041	128.539490	151.636688	91.713470	1.418411	0.000000	4.138476	3.546529	0.486464	0.635206	3.696657	4.776362	2.924653	2.709136	2.090094	2.011039	1.538373	2.109037	2.180804	1.962433	0.151802	0.000000	738605.000000		1
11466.925781	3235.199707	2.670518	5.082002	3910.822266	44895.714844	621.083496	398.752075	86.344688	67.108322	24.660658	88.090080	121.968033	82.542435	0.171008	0.000000	4.059447	3.509901	0.426595	0.706035	3.592268	4.652205	2.793150	2.600703	1.936236	1.826776	1.392005	1.944927	2.086246	1.916677	0.000000	0.000000	740712.000000		1
7032.864258	3133.812500	3.897846	5.495223	2595.033936	31688.033203	411.642120	265.867615	62.081829	62.676991	34.016724	72.507950	94.649193	127.210388	0.966177	99998.000000	3.847132	3.496073	0.590825	0.739985	3.414143	4.500896	2.614520	2.424665	1.792964	1.797108	1.531693	1.860386	1.976117	2.104522	0.000000	4.999991	741458.000000		1
10553.093750	7143.909668	3.475374	4.230890	8581.548828	97745.390625	1369.445190	880.210083	171.175247	96.369919	50.268024	250.433502	323.052460	234.283966	4.946649	99998.000000	4.023380	3.853936	0.541001	0.626432	3.933566	4.990096	3.136545	2.944586	2.233441	1.983941	1.701292	2.398692	2.509273	2.369743	0.694311	4.999991	741491.000000		1
103.724640	0.000000	1.159486	0.521152	4.366574	3787.176514	0.000000	0.000000	11.681202	5.714168	0.000000	0.000000	9.929639	0.000000	9.036971	0.000000	2.015882	0.000000	0.064265	0.000000	0.640141	3.578315	0.000000	0.000000	1.067487	0.756953	0.000000	0.000000	0.996933	0.000000	0.956023	0.000000	741511.000000		0
19979.339844	5110.670898	2.578006	3.876260	5535.696289	62121.386719	867.008545	565.298645	148.630035	64.838692	36.943192	135.949707	175.874878	96.776970	1.431151	99998.000000	4.300581	3.708478	0.411284	0.588413	3.743172	4.793241	2.938023	2.752278	2.172107	1.811834	1.567534	2.133378	2.245204	1.985772	0.155685	4.999991	742091.000000		1
11483.248047	4606.140625	2.500912	2.960389	6483.604004	75849.898438	1070.686401	664.200317	148.790390	78.539742	28.213125	148.571442	200.177811	151.192627	2.579939	99998.000000	4.060065	3.663337	0.398098	0.471349	3.811816	4.879955	3.029662	2.822299	2.172575	1.895090	1.450451	2.171935	2.301416	2.179531	0.411610	4.999991	743054.000000		1
13132.887695	3256.415771	2.149366	2.917217	4965.707520	57184.437500	794.497559	510.050385	123.232368	37.263901	37.365662	125.687027	174.360764	66.180115	1.906862	0.000000	4.118360	3.512740	0.332310	0.464969	3.695981	4.757278	2.900093	2.707613	2.090725	1.571288	1.572473	2.099290	2.241449	1.820727	0.280319	0.000000	745351.000000		1
12668.205078	3864.726318	3.200921	2.732193	4247.085449	43206.214844	638.740967	432.593048	99.083611	35.228630	28.558504	85.345551	102.500389	65.199486	0.881530	99998.000000	4.102715	3.587119	0.505275	0.436511	3.628091	4.635546	2.805325	2.636080	1.996002	1.546896	1.455735	1.931181	2.010725	1.814244	0.000000	4.999991	745978.000000		1
7477.199707	4652.313477	3.540132	5.137509	4697.113770	60042.960938	736.803894	479.293182	117.882080	78.333130	35.219379	114.887772	150.107147	113.333565	0.753514	99998.000000	3.873739	3.667669	0.549019	0.710753	3.671831	4.778462	2.867352	2.680601	2.071448	1.893945	1.546782	2.060274	2.176401	2.054358	0.000000	4.999991	746082.000000		1
13502.044922	3657.949463	3.256428	3.786831	4304.504395	52664.003906	678.807983	442.368500	73.966560	57.604240	33.307461	117.225243	170.795959	99.879211	1.563405	99998.000000	4.130400	3.563238	0.512742	0.578276	3.633923	4.721514	2.831747	2.645784	1.869035	1.760454	1.522542	2.069021	2.232478	1.999475	0.194071	4.999991	746220.000000		1
14456.767578	4003.787598	2.695188	4.687283	6204.494629	67247.796875	1030.964844	637.510559	103.274414	61.243053	27.627216	108.889900	180.818100	101.081871	1.313090	0.000000	4.160071	3.602471	0.430589	0.670921	3.792706	4.827678	3.013244	2.804487	2.013993	1.787057	1.441337	2.036988	2.257242	2.004673	0.118295	0.000000	746305.000000		1
6997.931641	1689.170288	3.065236	2.429986	1668.324219	24374.398438	278.208740	169.056732	63.376999	20.013464	19.057505	41.167912	59.374306	45.124348	1.288871	0.000000	3.844970	3.227674	0.486464	0.385604	3.222281	4.386934	2.444371	2.228033	1.801932	1.301322	1.280066	1.614559	1.773599	1.654411	0.110210	0.000000	748785.000000		1
10172.569336	1933.858887	3.435285	4.113708	2723.690674	34526.691406	429.311951	277.943542	67.095985	72.751564	31.626825	84.463608	138.913177	111.205788	0.311207	99998.000000	4.007431	3.286425	0.535963	0.614233	3.435158	4.538155	2.632773	2.443957	1.826697	1.861842	1.500056	1.926670	2.142743	2.046127	0.000000	4.999991	749011.000000		1
27703.029297	6683.781738	2.837040	4.055117	10649.136719	99998.000000	1674.812378	1093.333374	260.486511	167.826309	88.993614	314.917572	407.368042	228.579056	3.314013	99998.000000	4.442527	3.825022	0.452865	0.608003	4.027314	4.999991	3.223966	3.038753	2.415785	2.224860	1.949359	2.498197	2.609987	2.359036	0.520354	4.999991	749978.000000		1
24462.056641	10944.712891	4.335737	5.951616	14984.438477	99998.000000	2333.829102	1542.575562	373.974243	146.246307	124.811241	425.062561	548.575562	301.879517	4.334028	0.000000	4.388493	4.039205	0.637063	0.774635	4.175641	4.999991	3.368069	3.188246	2.572842	2.165085	2.096254	2.628453	2.739236	2.479834	0.636892	0.000000	750637.000000		1
10937.481445	5301.008789	2.615010	4.890810	5687.623047	68670.046875	908.207336	582.518250	138.589386	98.719727	35.022022	165.362411	234.034180	114.351204	1.646729	99998.000000	4.038918	3.724359	0.417473	0.689381	3.754931	4.836767	2.958185	2.765310	2.141730	1.994404	1.544341	2.218437	2.369279	2.058241	0.216622	4.999991	751706.000000		1
14315.890625	2729.188965	2.439237	3.826920	2253.408203	29041.257812	335.738983	228.958344	51.911659	35.660355	20.522282	72.085480	88.071579	93.754906	0.630106	0.000000	4.155818	3.436034	0.387254	0.582849	3.352840	4.463016	2.526002	2.359756	1.715265	1.552186	1.312226	1.857848	1.944836	1.971994	0.000000	0.000000	752058.000000		1
33093.125000	4563.276367	2.547168	5.899192	10872.633789	99998.000000	1755.779053	1116.856201	211.960785	113.623436	51.763638	265.238525	365.823914	193.615616	2.813023	0.000000	4.519738	3.659277	0.406058	0.770793	4.036335	4.999991	3.244470	3.047997	2.326256	2.055468	1.714025	2.423637	2.563272	2.286940	0.449173	0.000000	752216.000000		1
18718.173828	3853.412109	3.120744	4.156880	6685.193848	77507.562500	1071.574585	686.320007	146.030441	49.389160	44.532272	180.941452	259.058716	214.890335	1.167143	0.000000	4.272264	3.585845	0.494258	0.618767	3.825114	4.889344	3.030022	2.836527	2.164443	1.693632	1.648675	2.257538	2.413398	2.332217	0.067124	0.000000	752509.000000		1
10621.268555	2453.962158	1.948923	2.553336	2235.661133	29249.363281	362.885132	228.535873	55.420952	54.616096	26.587996	62.100330	69.855934	82.786049	1.031291	0.000000	4.026176	3.389868	0.289795	0.407108	3.349406	4.466116	2.559769	2.358954	1.743674	1.737321	1.424686	1.793094	1.844203	1.917957	0.013381	0.000000	752684.000000		1
9851.940430	4814.869629	2.735276	4.122959	3655.442383	46869.996094	599.355469	374.985718	74.083740	41.954266	18.101547	91.414352	127.272064	88.987450	1.905822	0.000000	3.993522	3.682585	0.437001	0.615209	3.562940	4.670895	2.777684	2.574015	1.869723	1.622776	1.257716	1.961014	2.104733	1.949329	0.280082	0.000000	753149.000000		1
11693.752930	3416.514160	1.726894	3.737491	3721.209229	42281.382812	601.221130	380.687561	76.988625	85.185196	23.538177	87.815628	101.535179	101.399498	1.836205	0.000000	4.067954	3.533583	0.237266	0.572580	3.570684	4.626149	2.779034	2.580569	1.886427	1.930364	1.371773	1.943572	2.006617	2.006036	0.263921	0.000000	754670.000000		1
9210.982422	2004.424072	3.330438	4.616357	3069.192871	38482.253906	483.607330	314.269989	38.790348	42.176296	17.330612	69.282356	87.963646	91.451355	0.139067	0.000000	3.964306	3.301990	0.522501	0.664299	3.487024	4.585260	2.684493	2.497303	1.588724	1.625068	1.238814	1.840623	1.944303	1.961190	0.000000	0.000000	755570.000000		1
19540.550781	6921.960449	4.471421	2.861710	8313.839844	99998.000000	1326.402344	852.098694	211.902191	119.377693	63.167305	269.262817	348.517975	177.697357	2.827399	99998.000000	4.290937	3.840229	0.650446	0.456626	3.919802	4.999991	3.122675	2.930490	2.326135	2.076923	1.800492	2.430176	2.542225	2.249681	0.451387	4.999991	756961.000000		1
10828.610352	3959.372559	2.685936	3.863925	3612.319336	50084.199219	571.253357	371.066284	80.303642	48.753910	26.362883	96.977417	103.888077	100.412704	1.529743	0.000000	4.034573	3.597626	0.429096	0.587029	3.557786	4.699701	2.756829	2.569452	1.904735	1.688010	1.420993	1.986671	2.016566	2.001789	0.184619	0.000000	758860.000000		1
8792.047852	3061.875000	2.232627	2.907966	3009.636475	39545.957031	522.425415	306.659302	82.110710	21.040350	23.208218	93.175163	150.887344	75.909309	0.432677	0.000000	3.944090	3.485987	0.348816	0.463589	3.478514	4.597102	2.718024	2.486656	1.914400	1.323053	1.365642	1.969300	2.178653	1.880295	0.000000	0.000000	760932.000000		1
10979.016602	3559.460938	2.183287	4.039698	6343.781250	76296.687500	1042.519531	651.883850	122.359673	103.826401	36.588562	157.332352	217.801392	170.984070	1.598758	99998.000000	4.040564	3.551384	0.339111	0.606349	3.802348	4.882506	3.018084	2.814170	2.087638	2.016308	1.563345	2.196818	2.338061	2.232956	0.203783	4.999991	761217.000000		1
7947.165039	3459.905518	2.485493	2.133947	3346.053955	44961.347656	492.846222	339.760162	111.039268	48.692234	28.247047	84.611626	127.876480	91.090561	1.509120	99998.000000	3.900212	3.539064	0.395413	0.329184	3.524533	4.652839	2.692711	2.531173	2.045477	1.687460	1.450973	1.927430	2.106791	1.959473	0.178724	4.999991	761597.000000		1
12828.883789	4336.902344	4.483756	4.983322	3553.953369	48686.289062	561.878784	365.426117	99.533836	59.935547	36.801338	105.722900	127.383080	158.405487	2.397321	99998.000000	4.108189	3.637180	0.651642	0.697519	3.550712	4.687407	2.749643	2.562800	1.997971	1.777684	1.565864	2.024169	2.105112	2.199770	0.379726	4.999991	762059.000000		1
11464.960938	3051.217529	3.743659	4.147629	5600.908203	67992.835938	885.958130	574.926086	133.032486	48.291348	38.824272	136.652802	176.864746	140.131256	1.181292	0.000000	4.059372	3.484473	0.573296	0.617800	3.748258	4.832463	2.947413	2.759612	2.123958	1.683869	1.589103	2.135618	2.247641	2.146535	0.072357	0.000000	762141.000000		1
20467.933594	2457.493164	3.466122	4.101373	5913.796875	69010.781250	932.106323	604.955505	142.080185	92.148285	30.121960	115.328743	165.017029	92.509079	2.734598	99998.000000	4.311074	3.390492	0.539844	0.612929	3.771866	4.838917	2.969465	2.781723	2.152534	1.964487	1.478883	2.061938	2.217529	1.966184	0.436893	4.999991	763358.000000		1
9956.985352	1382.905762	3.281098	4.163047	1646.287842	23338.527344	265.050415	169.796829	42.518589	37.769630	17.635902	46.203659	80.171043	61.825878	0.608011	0.000000	3.998128	3.140793	0.516019	0.619411	3.216506	4.368073	2.423328	2.229930	1.628579	1.577143	1.246398	1.664676	1.904018	1.791170	0.000000	0.000000	764347.000000		1
8269.674805	3129.433594	1.307505	3.207088	3016.701416	42155.601562	508.218658	308.191925	86.246002	28.277884	27.297255	91.454437	114.733582	77.296997	0.828949	0.000000	3.917488	3.495466	0.116443	0.506111	3.479532	4.624856	2.706051	2.488821	1.935739	1.451447	1.436119	1.961205	2.059690	1.888163	0.000000	0.000000	766197.000000		1
8137.943359	2848.986084	2.368311	3.632644	3112.812256	38991.804688	505.282928	317.961212	108.492096	57.647411	33.039177	103.909660	173.253693	157.520462	1.091851	0.000000	3.910515	3.454690	0.374439	0.560223	3.493153	4.590973	2.703535	2.502374	2.035398	1.760780	1.519029	2.016656	2.238683	2.197337	0.038163	0.000000	766833.000000		1
20058.767578	8325.697266	2.380646	2.429986	8738.729492	99998.000000	1386.082031	896.723450	206.851028	111.964386	60.802078	228.804169	309.397675	174.425522	2.831346	0.000000	4.302304	3.920421	0.376695	0.385604	3.941448	4.999991	3.141789	2.952658	2.315658	2.049080	1.783918	2.359464	2.490517	2.241610	0.451993	0.000000	767013.000000		1
8080.863281	4017.494873	3.860841	3.259512	4631.060059	53333.328125	754.325684	476.113831	91.346512	55.127998	21.246960	116.330963	161.137680	83.794434	1.809649	0.000000	3.907458	3.603955	0.586682	0.513153	3.665680	4.726999	2.877559	2.677711	1.960692	1.741372	1.327297	2.065695	2.207197	1.923215	0.257594	0.000000	767476.000000		1
8639.402344	4796.740234	1.606628	3.068320	5313.852539	63811.398438	863.718201	543.888245	110.965256	27.670387	26.005169	134.451004	179.288574	105.479286	1.267745	0.000000	3.936484	3.680946	0.205915	0.486901	3.725410	4.804898	2.936372	2.735510	2.045187	1.442015	1.415060	2.128564	2.253553	2.023167	0.103032	0.000000	767815.000000		1
10086.095703	2408.856445	1.066974	2.938803	2667.544922	40791.933594	427.221161	274.132050	71.925125	47.646847	22.955351	86.215164	112.063065	49.398411	2.682489	99998.000000	4.003723	3.381811	0.028154	0.468170	3.426112	4.610574	2.630653	2.437960	1.856881	1.678034	1.360884	1.935584	2.049463	1.693713	0.428538	4.999991	770303.000000		1
11526.466797	1605.076782	2.362144	3.700486	3279.149170	44394.148438	521.568176	336.334137	55.090992	60.940845	16.454830	85.694016	112.615059	48.732323	2.119357	99998.000000	4.061696	3.205496	0.373306	0.568259	3.515761	4.647326	2.717311	2.526771	1.741081	1.784909	1.216293	1.932950	2.051596	1.687817	0.326204	4.999991	771375.000000		1
20087.837891	5423.371582	2.411484	3.034399	12088.335938	99998.000000	1958.158691	1240.964355	253.477158	105.630386	64.974373	282.381042	410.032410	239.350555	2.983698	99998.000000	4.302933	3.734269	0.382284	0.482073	4.082366	4.999991	3.291848	3.093759	2.403939	2.023789	1.812742	2.450835	2.612818	2.379035	0.474755	4.999991	772357.000000		1
11750.528320	3459.060547	1.403101	3.099157	4768.681152	52138.898438	738.333374	488.365540	101.137383	36.403538	15.952181	89.323578	131.694153	92.897629	1.280099	0.000000	4.070057	3.538958	0.147089	0.491244	3.678398	4.717162	2.868253	2.688745	2.004912	1.561144	1.202820	1.950966	2.119566	1.968005	0.107244	0.000000	772599.000000		1
11697.824219	2865.221924	2.041435	2.944971	3080.917236	37435.859375	456.288483	313.092010	61.659355	65.773064	33.332130	71.311462	96.761551	93.088821	0.082887	0.000000	4.068105	3.457158	0.309936	0.469081	3.488680	4.573288	2.659240	2.495672	1.789999	1.818048	1.522863	1.853159	1.985703	1.968898	0.000000	0.000000	772736.000000		1
13405.514648	3241.142090	3.466122	3.154665	3487.369385	40433.996094	553.765442	356.091644	87.602852	65.261162	30.350157	77.858238	118.276802	106.114532	1.486343	99998.000000	4.127284	3.510698	0.539844	0.498953	3.542498	4.606747	2.743326	2.551562	1.942518	1.814655	1.482161	1.891305	2.072900	2.025775	0.172119	4.999991	773517.000000		1
12528.875977	2771.713623	3.191670	2.800035	3546.065186	45809.664062	547.422241	365.003662	79.147240	48.565800	34.688976	100.542221	131.354935	126.334610	1.911224	99998.000000	4.097912	3.442748	0.504018	0.447163	3.549747	4.660957	2.738322	2.562297	1.898436	1.686331	1.540192	2.002348	2.118446	2.101522	0.281312	4.999991	773614.000000		1
106.256386	7.342382	1.736145	2.497828	0.000000	4634.041992	0.000000	0.000000	0.000000	6.010207	7.185112	2.574922	4.915480	0.000000	2.434695	0.000000	2.026355	0.865837	0.239586	0.397563	0.000000	3.665960	0.000000	0.000000	0.000000	0.778889	0.856434	0.410764	0.691566	0.000000	0.386445	0.000000	773634.000000		0
11962.871094	2874.312744	1.992095	2.340558	4102.294434	49340.984375	639.792542	419.897278	78.511986	52.303291	25.545692	92.940804	115.763550	106.012772	1.505484	99998.000000	4.077836	3.458534	0.299310	0.369319	3.613027	4.693208	2.806039	2.623143	1.894936	1.718529	1.407318	1.968206	2.063572	2.025358	0.177676	4.999991	775375.000000		1
13020.849609	3625.995605	1.298254	3.496960	1622.062012	28284.373047	254.004471	164.572968	63.346161	50.483887	23.723202	63.484928	68.317146	83.905449	0.858034	99998.000000	4.114639	3.559427	0.113360	0.543691	3.210068	4.451547	2.404841	2.216358	1.801720	1.703153	1.375173	1.802671	1.834530	1.923790	0.000000	4.999991	776006.000000		1
18749.501953	4980.854980	2.800035	3.937934	7329.868164	85361.773438	1152.461060	747.547607	163.601593	65.785400	49.444668	163.320969	204.269943	119.470207	2.057596	0.000000	4.272990	3.697304	0.447163	0.595268	3.865096	4.931263	3.061626	2.873639	2.213788	1.818130	1.694119	2.213042	2.310205	2.077260	0.313360	0.000000	777375.000000		1
13905.712891	3394.881836	1.517200	2.433070	4181.562012	44546.511719	652.189148	428.655090	85.478157	71.872696	23.001608	88.975113	125.261467	101.106544	2.253174	99998.000000	4.143193	3.530825	0.181043	0.386155	3.621339	4.648814	2.814373	2.632108	1.931855	1.856564	1.361758	1.949269	2.097817	2.004779	0.352795	4.999991	778913.000000		1
10145.179688	2569.454346	2.584173	2.340558	2847.814209	41695.312500	472.074158	289.791260	97.890205	99.984062	37.501347	106.641853	168.686676	119.356110	0.805369	0.000000	4.006260	3.409841	0.412322	0.369319	3.454512	4.620087	2.674010	2.462085	1.990739	1.999931	1.574047	2.027928	2.227081	2.076845	0.000000	0.000000	779642.000000		1
11803.062500	1610.630615	1.936588	3.352024	2397.166016	34287.617188	372.361450	247.544037	58.171646	67.219337	27.312674	62.347031	94.124954	70.333916	0.005791	0.000000	4.071995	3.206996	0.287037	0.525307	3.379698	4.535137	2.570965	2.393652	1.764711	1.827494	1.436364	1.794816	1.973705	1.847165	0.000000	0.000000	779894.000000		1
15948.853516	3982.969238	4.261727	3.265679	7487.255859	87982.992188	1182.675537	765.208191	165.057114	82.511597	62.146587	190.316025	241.413574	193.165390	2.935009	99998.000000	4.202730	3.600207	0.629586	0.513974	3.874323	4.944399	3.072866	2.883780	2.217634	1.916515	1.793417	2.279475	2.382762	2.285929	0.467609	4.999991	780170.000000		1
7031.976074	2137.345459	3.034399	3.777580	2180.372803	27759.064453	347.235138	222.260468	70.293823	40.002258	25.194145	58.513943	65.628128	59.352718	0.645565	99998.000000	3.847077	3.329875	0.482073	0.577214	3.338531	4.443405	2.540624	2.346862	1.846917	1.602085	1.401300	1.767259	1.817090	1.773441	0.000000	4.999991	780704.000000		1
19497.777344	2761.981445	4.721204	4.119875	7294.639648	85871.093750	1168.706177	747.658630	175.958130	82.727463	54.594509	190.032318	260.992218	138.194672	0.414232	0.000000	4.289985	3.441221	0.674053	0.614884	3.863004	4.933847	3.067705	2.873703	2.245409	1.917650	1.737149	2.278827	2.416628	2.140491	0.000000	0.000000	780825.000000		1
34965.230469	7466.107910	2.482410	6.093468	15602.608398	99998.000000	2503.323730	1603.686035	320.351105	149.764862	87.547340	355.203522	417.902100	297.297089	3.585735	99998.000000	4.543636	3.873094	0.394873	0.784864	4.193197	4.999991	3.398517	3.205119	2.505626	2.175410	1.942243	2.550477	2.621074	2.473191	0.554578	4.999991	781401.000000		1
23091.732422	13443.621094	3.811501	8.850330	28033.769531	99998.000000	4543.056641	2881.001465	619.180847	171.714905	174.619797	707.024231	948.588867	470.936249	7.044379	0.000000	4.363457	4.128516	0.581096	0.946959	4.447681	4.999991	3.657348	3.459543	2.791817	2.234808	2.242094	2.849434	2.977078	2.672962	0.847843	0.000000	781519.000000		1
44235.972656	16607.216797	2.294302	6.130473	23416.482422	99998.000000	2954.681152	2404.428223	1429.547241	893.346802	497.749359	1220.442017	1774.543579	1108.724365	4.515657	0.000000	4.645776	4.220297	0.360651	0.787494	4.369522	4.999991	3.470511	3.381012	3.155199	2.951020	2.697011	3.086517	3.249087	3.044824	0.654721	0.000000	781664.000000		1
13941.835938	6379.540039	2.627345	3.817669	5829.690918	72491.945312	945.431152	595.140015	130.469910	50.551731	40.770111	173.679245	218.485977	143.470947	2.303905	0.000000	4.144320	3.804789	0.419517	0.581798	3.765646	4.860290	2.975630	2.774619	2.115510	1.703736	1.610342	2.239748	2.339424	2.156764	0.362465	0.000000	782733.000000		1
12989.873047	3863.480713	2.537917	3.062153	5300.650879	60392.531250	874.394104	545.047729	97.378304	51.661877	33.625088	120.947319	169.812241	99.752785	0.226521	0.000000	4.113605	3.586979	0.404477	0.486027	3.724329	4.780983	2.941707	2.736434	1.988462	1.713170	1.526663	2.082596	2.229969	1.998925	0.000000	0.000000	786230.000000		1
11800.244141	2468.477295	2.886379	4.662613	2138.464844	28019.662109	371.522675	219.414185	61.329395	55.599812	19.541653	61.070362	89.382164	101.239143	0.807022	99998.000000	4.071891	3.392429	0.460353	0.668629	3.330102	4.447463	2.569985	2.341265	1.787669	1.745073	1.290961	1.785830	1.951251	2.005348	0.000000	4.999991	786949.000000		1
11107.991211	7114.863770	4.289481	2.602675	6084.944336	81723.273438	934.826172	622.983093	157.930603	84.118225	46.660049	173.124176	282.562988	131.768158	2.111037	0.000000	4.045636	3.852167	0.632405	0.415420	3.784257	4.912346	2.970731	2.794476	2.198466	1.924890	1.668945	2.238358	2.451115	2.119811	0.324496	0.000000	788947.000000		1
23877.562500	8436.825195	3.934851	3.651147	12908.397461	99998.000000	2038.058350	1326.245117	311.596375	84.414261	76.627823	249.163010	356.319855	188.650803	5.219854	99998.000000	4.377990	3.926179	0.594928	0.562429	4.110872	4.999991	3.309216	3.122624	2.493593	1.926416	1.884387	2.396484	2.551840	2.275659	0.717658	4.999991	791977.000000		1
17633.181641	15191.465820	2.118529	10.086909	26236.214844	99998.000000	4232.375977	2702.832275	639.567444	205.444839	182.591248	650.082947	859.697021	396.161743	4.496642	0.000000	4.246331	4.181600	0.326034	1.003758	4.418901	4.999991	3.626584	3.431819	2.805886	2.312695	2.261480	2.812969	2.934345	2.597872	0.652888	0.000000	792099.000000		1
103.511856	18.625782	0.000000	0.000000	0.000000	4755.575195	0.000000	0.000000	10.860928	0.000000	3.922516	0.000000	0.000000	0.000000	12.023683	0.000000	2.014990	1.270115	0.000000	0.000000	0.000000	3.677203	0.000000	0.000000	1.035867	0.000000	0.593565	0.000000	0.000000	0.000000	1.080037	0.000000	792121.000000		0
12756.746094	6002.583984	4.912396	5.242356	8522.482422	96668.820312	1317.585938	873.746521	178.240097	85.592255	55.390114	205.753220	241.672607	170.487579	1.038868	0.000000	4.105740	3.778338	0.691293	0.719526	3.930566	4.985286	3.119779	2.941386	2.251005	1.932434	1.743432	2.313347	2.383227	2.231693	0.016561	0.000000	792883.000000		1
8305.750977	3308.247314	2.541001	4.483756	5120.239746	54654.574219	840.704285	525.839111	106.336563	70.589867	30.732540	116.824356	133.035568	81.897934	1.217572	99998.000000	3.919379	3.519598	0.405005	0.651642	3.709290	4.737627	2.924643	2.720853	2.026683	1.848742	1.487598	2.067533	2.123968	1.913273	0.085495	4.999991	793724.000000		1
33979.339844	2975.240479	2.417651	3.419866	12178.087891	99998.000000	1973.127197	1249.515503	269.450928	97.988884	51.575531	234.407318	335.853058	139.067368	4.989330	0.000000	4.531215	3.473522	0.383394	0.534009	4.085579	4.999991	3.295155	3.096742	2.430480	1.991177	1.712444	2.369971	2.526149	2.143225	0.698042	0.000000	795896.000000		1
12011.825195	2931.642578	3.842339	2.960389	2138.551270	28199.166016	355.474915	216.342773	64.440887	26.797689	19.945621	56.993660	106.416740	57.915699	0.288237	99998.000000	4.079609	3.467111	0.584596	0.471349	3.330120	4.450236	2.550809	2.335142	1.809162	1.428097	1.299848	1.755827	2.027010	1.762796	0.000000	4.999991	797794.000000		1
9711.676758	2746.868164	2.756862	2.161701	2300.000488	27040.658203	348.206543	235.135086	67.484535	55.673820	16.935894	48.584305	71.968292	50.160095	0.497204	99998.000000	3.987294	3.438838	0.440415	0.334796	3.361728	4.432017	2.541837	2.371317	1.829204	1.745651	1.228808	1.686496	1.857141	1.700358	0.000000	4.999991	798504.000000		1
20044.806641	6956.143555	4.887726	5.553813	5538.761719	61089.242188	928.575439	568.795593	108.356415	44.004951	35.691193	111.662178	157.801086	108.393417	2.292283	0.000000	4.302002	3.842369	0.689107	0.744591	3.743413	4.785965	2.967817	2.754956	2.034855	1.643502	1.552561	2.047906	2.198110	2.035003	0.360268	0.000000	798902.000000		1
32839.859375	32681.382812	3.315019	14.583000	35740.570312	99998.000000	5115.975098	3677.697754	1517.930298	912.703430	640.079346	1699.183228	2330.578613	1306.012695	3.621281	0.000000	4.516401	4.514300	0.520486	1.163847	4.553162	4.999991	3.708928	3.565576	3.181252	2.960330	2.806234	3.230240	3.367464	3.115947	0.558862	0.000000	799367.000000		1
10905.015625	2503.647461	2.460824	3.170084	2011.572144	26982.794922	325.134003	202.225418	63.364662	49.367573	19.831524	68.628609	120.836304	46.678555	1.448548	0.000000	4.037626	3.398573	0.391080	0.501071	3.303536	4.431087	2.512062	2.305836	1.801847	1.693442	1.297356	1.836505	2.082197	1.669117	0.160933	0.000000	800294.000000		1
11866.303711	3682.668701	2.574922	5.020327	5172.583008	56023.054688	777.891602	526.906128	104.970467	46.151234	29.758080	111.554253	126.707741	125.273804	0.949509	0.000000	4.074316	3.566163	0.410764	0.700732	3.713707	4.748367	2.890919	2.721733	2.021067	1.664183	1.473605	2.047486	2.102803	2.097860	0.000000	0.000000	800450.000000		1
11905.809570	3377.569824	1.492530	3.231758	3799.486816	46760.402344	610.438416	387.194244	84.907661	83.714256	20.898497	107.856850	149.286880	93.677818	1.358345	0.000000	4.075759	3.528604	0.173923	0.509439	3.579725	4.669878	2.785642	2.587929	1.928947	1.922799	1.320115	2.032848	2.174022	1.971637	0.133010	0.000000	804598.000000		1
133.084915	202.749649	2.050686	0.373132	199.123184	4242.299316	3.271847	20.553120	17.426208	20.216991	6.108886	2.541001	0.000000	34.843163	0.044129	0.000000	2.124129	2.306960	0.311899	0.000000	2.299122	3.627601	0.514793	1.312878	1.241203	1.305717	0.785962	0.405005	0.000000	1.542118	0.000000	0.000000	804853.000000		0
19570.251953	6959.640625	2.682853	2.568754	7339.101074	82916.007812	1126.791992	754.621704	162.349594	51.282574	43.067497	173.096420	268.966766	128.989716	3.063542	0.000000	4.291596	3.842587	0.428597	0.409723	3.865643	4.918638	3.051844	2.877729	2.210451	1.709970	1.634150	2.238288	2.429699	2.110555	0.486224	0.000000	805980.000000		1
17166.451172	6100.924316	1.948923	2.941887	7567.180176	83893.812500	1241.285034	776.087585	140.479721	68.360321	35.691193	133.202103	185.483795	77.583786	2.131223	0.000000	4.234681	3.785396	0.289795	0.468626	3.878934	4.923730	3.093872	2.889911	2.147614	1.834804	1.552561	2.124511	2.268306	1.889771	0.328629	0.000000	806234.000000		1
11193.092773	2925.018799	5.630907	4.465254	2522.843750	32557.685547	434.418610	258.799683	50.246441	52.990967	29.742661	66.325050	92.071190	88.722244	2.380457	0.000000	4.048950	3.466129	0.750578	0.649846	3.401890	4.512653	2.637908	2.412964	1.701105	1.724202	1.473380	1.821678	1.964124	1.948032	0.376660	0.000000	806394.000000		1
33790.425781	12841.190430	3.746742	5.390375	24068.007812	99998.000000	3792.147461	2475.631592	549.775085	223.632736	167.157150	641.340576	848.928589	399.701874	4.547071	99998.000000	4.528794	4.108605	0.573654	0.731619	4.381440	4.999991	3.578885	3.393686	2.740185	2.349535	2.223125	2.807089	2.928871	2.601736	0.657732	4.999991	806598.000000		1
7287.025879	2025.967041	2.137031	2.013681	1089.478760	20144.289062	173.808762	114.400543	37.199139	31.287613	7.240619	39.814152	54.347813	37.245396	1.108303	99998.000000	3.862550	3.306632	0.329811	0.303991	3.037219	4.304152	2.240072	2.058428	1.570533	1.495372	0.859776	1.600037	1.735182	1.571073	0.044658	4.999991	807173.000000		1
10247.769531	3587.442871	1.973593	3.583304	4313.157715	54133.949219	648.056946	439.562286	118.545082	111.433983	42.793041	116.404968	146.326492	93.172081	2.199996	0.000000	4.010629	3.554785	0.295258	0.554284	3.634795	4.733469	2.811613	2.643020	2.073884	2.047018	1.631373	2.065972	2.165323	1.969286	0.342422	0.000000	807367.000000		1
8187.431152	2338.510010	2.371395	3.145414	2826.382324	37618.195312	458.440948	286.177124	91.476028	73.769196	14.848202	57.730675	65.480110	71.206612	0.880073	99998.000000	3.913148	3.368939	0.375004	0.497678	3.451231	4.575398	2.661283	2.456635	1.961307	1.867875	1.171674	1.761407	1.816109	1.852520	0.000000	4.999991	808305.000000		1
20196.410156	14191.460938	1.319840	5.331784	17318.394531	99998.000000	2771.584229	1780.288696	471.448151	201.630264	135.305206	463.307068	622.471191	409.930634	3.121354	0.000000	4.305274	4.152027	0.120521	0.726873	4.238508	4.999991	3.442728	3.250490	2.673434	2.304556	2.131315	2.665869	2.794119	2.612710	0.494343	0.000000	808801.000000		1
11489.992188	2849.121826	1.591209	1.807071	2450.141357	30856.037109	400.525238	249.119843	59.337299	76.658661	21.586172	71.459480	96.995918	71.508820	1.529197	0.000000	4.060320	3.454711	0.201727	0.256975	3.389191	4.489340	2.602630	2.396408	1.773328	1.884561	1.334176	1.854060	1.986753	1.854360	0.184463	0.000000	812449.000000		1
9891.211914	2725.790771	3.034399	3.447620	4494.826660	53617.261719	748.259949	461.481506	94.374741	70.540527	26.267286	101.621529	161.486145	111.193451	1.262030	99998.000000	3.995250	3.435493	0.482073	0.537519	3.652713	4.729305	2.874053	2.664154	1.974856	1.848439	1.419415	2.006986	2.208135	2.046079	0.101070	4.999991	813572.000000		1
14425.233398	5170.350586	1.807071	2.226459	5950.869629	70918.125000	900.908081	611.789124	125.751785	65.100807	25.539524	130.957138	172.926819	131.866837	2.591964	0.000000	4.159123	3.713520	0.256975	0.347615	3.774580	4.850757	2.954680	2.786602	2.099514	1.813586	1.407213	2.117129	2.237862	2.120136	0.413629	0.000000	813627.000000		1
12651.195312	2144.965332	1.535702	3.114576	2782.673340	34535.503906	456.559845	282.852844	58.276493	38.266113	23.467253	82.554771	114.983368	100.872177	2.527169	0.000000	4.102131	3.331420	0.186307	0.493399	3.444462	4.538266	2.659498	2.451560	1.765493	1.582814	1.370462	1.916742	2.060635	2.003771	0.402634	0.000000	816927.000000		1
24367.328125	8198.217773	1.844076	5.334868	12799.260742	99998.000000	2052.622803	1313.373535	253.554245	101.945320	73.682854	249.841431	331.023926	216.629562	2.135199	0.000000	4.386808	3.913719	0.265779	0.727124	4.107185	4.999991	3.312309	3.118388	2.404071	2.008367	1.867366	2.397665	2.519859	2.335718	0.329438	0.000000	817276.000000		1
13747.004883	4627.896484	3.712821	4.033530	7765.060547	99998.000000	1281.626465	795.357910	238.804733	95.207352	75.579353	256.480713	367.618652	213.474899	1.245186	0.000000	4.138208	3.665384	0.569704	0.605685	3.890145	4.999991	3.107761	2.900563	2.378043	1.978670	1.878403	2.409055	2.565398	2.329347	0.095234	0.000000	819737.000000		1
9710.949219	1606.708008	3.065236	3.638812	2579.680176	34291.644531	405.998871	264.948669	83.319534	60.984016	22.483540	78.604500	104.174866	124.663223	1.385445	0.000000	3.987262	3.205937	0.486464	0.560960	3.411566	4.535188	2.608525	2.423162	1.920747	1.785216	1.351865	1.895447	2.017763	2.095738	0.141589	0.000000	823353.000000		1
11268.111328	1612.708984	3.891678	4.048949	1938.330200	31736.259766	330.564453	199.604248	42.068363	45.219944	34.759903	60.922344	86.357018	80.602760	2.511191	99998.000000	4.051851	3.207556	0.590137	0.607342	3.287428	4.501556	2.519256	2.300170	1.623956	1.655330	1.541079	1.784777	1.936298	1.906350	0.399880	4.999991	823804.000000		1
12915.752930	1680.218262	3.731324	3.256428	2034.178955	29537.853516	323.616791	210.141373	56.931984	56.962822	21.407314	78.811111	92.607758	70.364754	1.670664	0.000000	4.111120	3.225366	0.571863	0.512742	3.308389	4.470379	2.510031	2.322512	1.755356	1.755592	1.330562	1.896587	1.966647	1.847355	0.222889	0.000000	825093.000000		1
12108.235352	2715.413818	2.599592	6.296995	3482.685059	41165.339844	552.834167	357.621185	86.458786	85.690933	22.557549	79.258255	106.314980	59.664177	1.163750	0.000000	4.083081	3.433836	0.414905	0.799133	3.541914	4.614532	2.742595	2.553423	1.936809	1.932935	1.353292	1.899045	2.026594	1.775714	0.065860	0.000000	825341.000000		1
16691.265625	3865.512695	1.952007	1.810155	4277.836426	51661.167969	661.391052	438.390472	60.641724	59.636425	32.502605	92.034180	142.481064	142.888123	1.304101	0.000000	4.222489	3.587207	0.290481	0.257716	3.631224	4.713164	2.820458	2.641861	1.782772	1.775512	1.511918	1.963949	2.153757	2.154996	0.115311	0.000000	827079.000000		1
9906.566406	2325.690918	3.028231	2.920300	2790.863770	35629.003906	455.283203	284.851105	76.254692	58.063717	30.791132	71.866531	94.596771	71.055511	1.914582	0.000000	3.995923	3.366552	0.481189	0.465428	3.445739	4.551804	2.658282	2.454618	1.882267	1.763905	1.488426	1.856527	1.975876	1.851598	0.282074	0.000000	828656.000000		1
20451.900391	4763.469727	3.028231	3.651147	8015.614746	87232.835938	1247.671387	821.403137	161.933289	49.645111	51.415176	178.536133	238.702972	175.655930	0.342624	0.000000	4.310734	3.677923	0.481189	0.562429	3.903937	4.940680	3.096100	2.914556	2.209336	1.695876	1.711091	2.251726	2.377858	2.244663	0.000000	0.000000	829042.000000		1
18575.597656	5429.020508	1.504864	4.597855	7321.554199	82590.195312	1152.127930	752.407593	147.559982	88.879517	36.687241	164.437286	243.612274	137.321976	1.793748	99998.000000	4.268943	3.734721	0.177497	0.662555	3.864603	4.916928	3.061501	2.876453	2.168969	1.948802	1.564515	2.216000	2.386699	2.137740	0.253761	4.999991	829954.000000		1
7113.438965	3774.230957	2.670518	4.280230	3447.625977	45616.996094	566.997803	351.570892	78.462646	92.302467	21.956221	96.878738	127.420082	72.387680	0.322809	0.000000	3.852080	3.576828	0.426595	0.631467	3.537520	4.659127	2.753581	2.546013	1.894663	1.965213	1.341558	1.986228	2.105238	1.859665	0.000000	0.000000	831695.000000		1
20282.693359	8147.244141	3.333522	5.510641	11797.737305	99998.000000	1882.258667	1207.955933	197.519638	73.732193	60.462864	258.796600	341.342133	229.732376	1.460255	0.000000	4.307126	3.911011	0.522903	0.741202	4.071799	4.999991	3.274679	3.082051	2.295610	1.867657	1.781489	2.412959	2.533190	2.361222	0.164429	0.000000	831874.000000		1
10888.833008	5480.143066	2.106194	2.599592	7160.114258	82531.085938	1175.761719	733.744812	141.423340	66.143112	38.062588	132.844376	163.644760	123.016510	2.453087	0.000000	4.036981	3.738792	0.323498	0.414905	3.854920	4.916617	3.070319	2.865545	2.150521	1.820485	1.580498	2.123343	2.213902	2.089963	0.389713	0.000000	832236.000000		1
26963.521484	4971.236816	3.688152	4.184633	9618.107422	99998.000000	1534.379028	987.746216	196.233719	93.283096	50.354370	234.308640	287.978027	197.988358	3.043026	99998.000000	4.430777	3.696465	0.566809	0.621657	3.983090	4.999991	3.185933	2.994645	2.292774	1.969803	1.702037	2.369788	2.459359	2.296640	0.483306	4.999991	832504.000000		1
25015.472656	16697.671875	2.608843	7.996135	23840.763672	99998.000000	3757.871826	2449.299561	652.309448	325.519470	194.651764	704.631226	941.709045	576.498779	4.737924	99998.000000	4.398209	4.222656	0.416448	0.902880	4.377320	4.999991	3.574942	3.389042	2.814454	2.512577	2.289258	2.847962	2.973917	2.760798	0.675588	4.999991	833782.000000		1
13532.660156	3537.248779	2.571838	2.732193	3029.742432	43531.902344	487.162872	309.406921	87.670692	39.681549	17.336779	95.938194	131.401199	103.009209	0.285304	0.000000	4.131383	3.548666	0.410244	0.436511	3.481406	4.638808	2.687674	2.490530	1.942854	1.598589	1.238968	1.981992	2.118599	2.012876	0.000000	0.000000	834417.000000		1
362.993042	2113.794922	2.590341	2.972724	66.651932	5377.180176	3.176251	8.912005	28.980976	45.025669	5.942365	7.046343	13.648627	41.457783	0.231505	0.000000	2.559898	3.325063	0.413357	0.473155	1.823813	3.730555	0.501915	0.949975	1.462113	1.653460	0.773959	0.847964	1.135089	1.617606	0.000000	0.000000	834661.000000		0
11481.410156	4925.683594	3.601807	2.525582	2866.433838	36333.109375	432.176727	293.627441	98.229416	60.502953	32.718468	79.026970	93.952271	38.090340	0.649357	0.000000	4.059995	3.692466	0.556520	0.402361	3.457342	4.560303	2.635661	2.467797	1.992242	1.781777	1.514793	1.897775	1.972907	1.580815	0.000000	0.000000	835206.000000		1
11636.793945	2611.976074	4.169215	3.262596	2997.961426	38897.894531	469.144592	307.664612	73.537918	60.536877	24.161093	85.616920	127.481758	38.818104	0.440007	0.000000	4.065834	3.416969	0.620054	0.513563	3.476826	4.589926	2.671307	2.488078	1.866511	1.782020	1.383117	1.932560	2.105448	1.589034	0.000000	0.000000	835687.000000		1
20710.037109	6262.851562	3.231758	4.995657	9422.209961	99998.000000	1532.365234	971.445557	178.110580	87.201965	69.855934	242.684067	311.580963	217.798294	2.097291	99998.000000	4.316181	3.796772	0.509439	0.698593	3.974153	4.999991	3.185362	2.987418	2.250690	1.940526	1.844203	2.385041	2.493571	2.338054	0.321659	4.999991	836932.000000		1
12304.052734	2806.263916	1.868746	3.626477	2556.394775	35011.093750	425.642303	257.248566	52.679508	47.088692	31.225939	77.956917	110.212822	92.879128	0.560650	0.000000	4.090048	3.448128	0.271550	0.559485	3.407628	4.544206	2.629045	2.410353	1.721642	1.672917	1.494516	1.891855	2.042232	1.967918	0.000000	0.000000	838187.000000		1
9989.046875	2251.388428	3.244093	3.509295	1633.533569	21331.029297	237.654495	166.716171	55.581306	30.784964	16.248219	52.990967	77.842819	55.414783	1.309195	0.000000	3.999524	3.352450	0.511093	0.545220	3.213128	4.329012	2.375946	2.221978	1.744929	1.488339	1.210806	1.724202	1.891219	1.743626	0.117004	0.000000	838289.000000		1
14512.370117	5211.542969	2.479326	4.366574	8816.310547	99889.179688	1395.191284	901.913391	172.399506	97.547905	58.014378	193.991837	299.027069	144.556427	1.659671	0.000000	4.161738	3.716966	0.394334	0.640141	3.945287	4.999518	3.144634	2.955165	2.236536	1.989218	1.763536	2.287783	2.475710	2.160038	0.220022	0.000000	838347.000000		1
29373.437500	19209.031250	2.796951	4.915480	15473.929688	99998.000000	2436.110352	1588.057617	330.582947	156.919128	94.063286	356.788574	547.576416	321.229980	3.817070	99998.000000	4.467955	4.283505	0.446685	0.691566	4.189600	4.999991	3.386697	3.200866	2.519280	2.195676	1.973420	2.552411	2.738445	2.506816	0.581730	4.999991	839408.000000		1
10009.249023	3430.347900	3.259512	3.472290	5337.495605	61866.386719	837.799377	547.277283	120.376823	71.160355	27.118399	122.692711	150.181168	82.412918	0.865719	0.000000	4.000401	3.535338	0.513153	0.540616	3.727338	4.791455	2.923140	2.738207	2.080543	1.852238	1.433264	2.088819	2.176615	1.915995	0.000000	0.000000	840488.000000		1
11969.602539	6252.656738	4.110624	3.527797	6592.552246	85104.179688	1007.821350	676.393433	196.979980	102.269112	70.765640	174.018463	270.690582	166.250519	1.573799	0.000000	4.078080	3.796065	0.613908	0.547504	3.819054	4.929951	3.003384	2.830199	2.294422	2.009744	1.849822	2.240595	2.432473	2.220763	0.196949	0.000000	840647.000000		1
10704.690430	1796.074341	3.478457	2.220292	2452.602295	32966.671875	393.697845	254.975861	96.006035	43.274105	19.066757	57.468555	78.194366	52.065845	1.108045	99998.000000	4.029574	3.254324	0.541387	0.346410	3.389627	4.518075	2.595163	2.406499	1.982298	1.636228	1.280277	1.759430	1.893175	1.716553	0.044557	4.999991	843336.000000		1
30159.027344	6454.968262	2.954222	3.771412	10759.016602	99998.000000	1718.980835	1104.715454	242.779663	121.838516	63.309158	293.488678	404.447754	218.100510	3.043842	99998.000000	4.479417	3.809894	0.470443	0.576504	4.031773	4.999991	3.235271	3.043250	2.385212	2.085785	1.801467	2.467591	2.606863	2.338657	0.483422	4.999991	843403.000000		1
30266.371094	7330.515625	3.712821	4.289481	10990.796875	99998.000000	1727.470337	1128.022339	281.042694	106.521591	62.214428	281.551514	377.683990	220.009338	4.133839	0.000000	4.480960	3.865134	0.569704	0.632405	4.041029	4.999991	3.237411	3.052318	2.448772	2.027438	1.793891	2.449558	2.577129	2.342441	0.616354	0.000000	844581.000000		1
14444.164062	2161.179688	3.170084	3.595639	2053.726807	30824.238281	326.574097	209.438278	77.096550	102.799515	24.990620	72.766983	87.824883	56.848724	0.462703	0.000000	4.159692	3.334691	0.501071	0.555776	3.312543	4.488893	2.513982	2.321056	1.887035	2.011991	1.397777	1.861934	1.943618	1.754721	0.000000	0.000000	844965.000000		1
166.306030	239.646591	1.850243	1.566539	236.532013	5703.208496	4.946317	23.769459	24.598984	59.312630	2.803118	5.448967	16.152624	17.484798	0.339430	0.000000	2.220908	2.379571	0.267229	0.194941	2.373890	3.756119	0.694282	1.376019	1.390917	1.773147	0.447641	0.736314	1.208243	1.242661	0.000000	0.000000	847424.000000		0
9341.057617	5800.589844	1.504864	3.274930	2906.806152	41864.558594	424.236115	299.073334	94.683113	62.396370	31.959867	115.152969	125.511253	77.084221	0.300588	99998.000000	3.970396	3.763472	0.177497	0.515202	3.463416	4.621847	2.627608	2.475778	1.976273	1.795159	1.504605	2.061275	2.098683	1.886966	0.000000	4.999991	848272.000000		1
13945.104492	4592.451660	5.020327	3.096074	4951.626953	62593.074219	820.225159	504.919037	114.733582	82.018196	20.118311	111.467903	155.007217	79.387772	3.297680	99998.000000	4.144422	3.662045	0.700732	0.490811	3.694748	4.796526	2.913933	2.703222	2.059690	1.913910	1.303591	2.047150	2.190352	1.899754	0.518208	4.999991	848871.000000		1
22852.830078	6761.439453	3.170084	4.465254	10154.757812	99998.000000	1632.247559	1039.812012	263.061432	124.629303	76.044998	304.105988	399.726562	307.137299	3.110816	99998.000000	4.358940	3.830039	0.501071	0.649846	4.006670	4.999991	3.212786	3.016955	2.420057	2.095620	1.881071	2.483025	2.601763	2.487333	0.492874	4.999991	849185.000000		1
14594.385742	5645.613281	4.748958	3.577137	10547.138672	99998.000000	1730.005249	1081.584351	210.687195	89.246483	52.485233	226.426605	333.512512	198.247391	4.455040	99998.000000	4.164186	3.751711	0.676598	0.553536	4.023135	4.999991	3.238047	3.034060	2.323638	1.950591	1.720037	2.354928	2.523112	2.297208	0.648852	4.999991	849737.000000		1
12687.309570	3389.620850	1.939672	2.667434	6029.461914	72138.656250	973.061401	619.553955	124.154404	48.377693	40.619007	126.078659	180.216782	111.696098	0.928128	99998.000000	4.103370	3.530151	0.287728	0.426094	3.780278	4.858168	2.988140	2.792079	2.093962	1.684645	1.608729	2.100641	2.255795	2.048038	0.000000	4.999991	850856.000000		1
21505.359375	8852.852539	1.788568	5.168346	10462.644531	99998.000000	1695.020142	1076.903198	285.122498	80.097031	52.932377	233.130646	316.465607	188.496613	3.534627	0.000000	4.332547	3.947083	0.252506	0.713352	4.019641	4.999991	3.229175	3.032177	2.455031	1.903616	1.723721	2.367599	2.500327	2.275304	0.548344	0.000000	850954.000000		1
12673.099609	4961.445801	2.578006	4.659529	5966.393066	73503.585938	952.363403	607.986877	145.028229	84.047302	50.480804	143.063889	189.572845	140.442719	1.962747	99998.000000	4.102883	3.695608	0.411284	0.668342	3.775712	4.866309	2.978803	2.783894	2.161453	1.924524	1.703126	2.155530	2.277776	2.147499	0.292864	4.999991	852700.000000		1
16881.345703	9443.585938	2.411484	5.205351	6790.479004	81967.726562	1109.035767	693.890564	156.798859	171.529877	55.528885	206.548828	236.365494	181.669220	0.852145	99998.000000	4.227407	3.975137	0.382284	0.716450	3.831900	4.913643	3.044945	2.841291	2.195343	2.234340	1.744519	2.315023	2.373584	2.259281	0.000000	4.999991	852954.000000		1
117.496613	12.905447	0.354630	0.000000	0.000000	5789.509766	0.000000	0.000000	0.191192	55.168087	0.000000	0.000000	2.152450	27.106064	2.518710	0.000000	2.070025	1.110773	0.000000	0.000000	0.000000	3.762642	0.000000	0.000000	0.000000	1.741688	0.000000	0.000000	0.332933	1.433066	0.401178	0.000000	852971.000000		0
11767.059570	3551.452393	1.948923	2.855542	2665.515869	30889.052734	414.041260	272.235535	51.449097	56.173386	31.296865	83.091339	102.207436	66.303467	0.456374	0.000000	4.070668	3.550406	0.289795	0.455689	3.425781	4.489805	2.617044	2.434945	1.711378	1.749531	1.495501	1.919556	2.009482	1.821536	0.000000	0.000000	854108.000000		1
14456.323242	3504.656738	2.886379	3.435285	4294.510254	47845.042969	701.532043	439.845978	71.098679	67.089821	39.604458	112.716820	122.960999	138.441360	2.327303	0.000000	4.160058	3.544646	0.460353	0.535963	3.632914	4.679837	2.846047	2.643301	1.851861	1.826657	1.597744	2.051989	2.089767	2.141266	0.366853	0.000000	854676.000000		1
20218.576172	5057.374512	2.312804	4.249392	5838.445801	70243.117188	951.617126	596.524597	134.771713	39.616791	41.010643	136.473938	180.034836	109.966125	0.983277	99998.000000	4.305750	3.703925	0.364139	0.628327	3.766297	4.846604	2.978462	2.775628	2.129599	1.597879	1.612897	2.135050	2.255357	2.041259	0.000000	4.999991	858018.000000		1
26518.398438	14386.390625	2.531749	7.511988	27196.066406	99998.000000	4470.844727	2795.853271	621.786560	240.358932	172.707870	696.098511	930.697021	586.786133	2.599546	99998.000000	4.423547	4.157952	0.403421	0.875755	4.434506	4.999991	3.650390	3.446514	2.793641	2.380860	2.237312	2.842671	2.968808	2.768480	0.414898	4.999991	859162.000000		1
11765.234375	3360.051025	3.342773	4.039698	4835.354980	57622.953125	798.272034	499.214142	92.182205	39.336170	31.568233	124.200661	156.755692	85.925293	2.150402	0.000000	4.070601	3.526346	0.524107	0.606349	3.684428	4.760595	2.902151	2.698287	1.964647	1.594792	1.499250	2.094124	2.195223	1.934121	0.332520	0.000000	859271.000000		1
15867.871094	3908.164062	2.793867	1.754647	4386.818848	57271.898438	715.094360	445.729767	94.565933	70.013206	33.455482	101.883644	150.686890	125.551338	3.702793	99998.000000	4.200519	3.591973	0.446206	0.244190	3.642150	4.757942	2.854363	2.649072	1.975735	1.845180	1.524467	2.008105	2.178076	2.098821	0.568529	4.999991	860836.000000		1
27480.025391	12417.182617	1.005299	7.808026	19990.195312	99998.000000	3218.356201	2054.923340	447.320984	182.998306	144.220291	530.236572	686.008545	524.929443	3.677670	99998.000000	4.439017	4.094023	0.002295	0.892541	4.300817	4.999991	3.507634	3.312796	2.650619	2.262447	2.159026	2.724470	2.836329	2.720101	0.565573	4.999991	861546.000000		1
11622.429688	2194.511963	1.893416	2.029100	1831.623657	28105.615234	315.568237	185.749008	46.431854	103.360756	32.391590	62.038654	96.965080	59.491489	2.438071	99998.000000	4.065297	3.341338	0.277246	0.307303	3.262836	4.448793	2.499093	2.268927	1.666816	2.014356	1.510432	1.792662	1.986615	1.774455	0.387046	4.999991	861736.000000		1
20499.240234	6928.513184	3.453787	6.185980	7581.460938	94611.343750	1207.644531	777.811401	189.912048	66.281883	64.089340	225.001907	296.846863	192.931030	1.099174	0.000000	4.311738	3.840640	0.538296	0.791408	3.879753	4.975943	3.081939	2.890874	2.278553	1.821395	1.806786	2.352186	2.472533	2.285402	0.041067	0.000000	862678.000000		1
12449.987305	2260.485352	4.021195	3.879343	2749.535400	34493.730469	406.732819	281.822876	52.812111	68.221550	28.635597	75.585518	116.127434	72.591209	1.845093	99998.000000	4.095169	3.354202	0.604355	0.588758	3.439259	4.537740	2.609309	2.449976	1.722733	1.833922	1.456906	1.878439	2.064935	1.860884	0.266018	4.999991	863855.000000		1
121.579483	485.849213	2.158617	1.594293	66.358971	6362.946289	1.955090	8.430942	47.727024	19.668085	1.554204	0.000000	14.949965	25.039959	0.423585	0.000000	2.084860	2.686502	0.334176	0.202568	1.821900	3.803658	0.291167	0.925876	1.678764	1.293762	0.191508	0.000000	1.174640	1.398634	0.000000	0.000000	867574.000000		0
17813.019531	3241.246826	3.071404	3.219423	4643.993164	54651.437500	744.041382	472.348602	98.806076	94.356239	23.488838	112.840172	152.487793	137.189377	1.395713	0.000000	4.250738	3.510712	0.487337	0.507778	3.666892	4.737602	2.871597	2.674263	1.994784	1.974771	1.370862	2.052464	2.183235	2.137321	0.144796	0.000000	868420.000000		1
6822.451172	1581.856201	1.418520	2.975808	1151.979980	26185.642578	196.551346	117.940674	30.966904	34.389854	8.545040	43.249435	42.352070	61.671692	0.855270	99998.000000	3.833941	3.199167	0.151835	0.473605	3.061445	4.418063	2.293476	2.071664	1.490898	1.536430	0.931714	1.635980	1.626875	1.790086	0.000000	4.999991	868489.000000		1
10287.099609	2567.113770	3.441453	3.681984	4525.324707	57694.667969	723.204590	463.948486	88.620483	48.032314	51.109886	109.398712	154.578568	106.604851	1.269527	0.000000	4.012293	3.409445	0.536742	0.566082	3.655650	4.761136	2.859261	2.666470	1.947534	1.681533	1.708505	2.039012	2.189149	2.027777	0.103642	0.000000	869446.000000		1
8379.224609	2062.179443	1.526451	1.998263	1229.227661	17882.292969	191.518677	124.842079	26.615749	41.750740	22.492790	43.058243	70.756386	61.474331	0.892369	0.000000	3.923204	3.314327	0.183683	0.300653	3.089632	4.252423	2.282211	2.096361	1.425139	1.620664	1.352043	1.634056	1.849766	1.788694	0.000000	0.000000	869844.000000		1
37134.804688	17184.845703	3.247177	6.124305	17627.505859	99998.000000	2633.926025	1809.075317	455.230774	207.122391	168.569489	560.688477	766.432434	466.942810	5.142214	0.000000	4.569781	4.235146	0.511506	0.787057	4.246191	4.999991	3.420604	3.257457	2.658231	2.316227	2.226779	2.748722	2.884474	2.669264	0.711150	0.000000	870092.000000		1
13259.015625	2966.747803	2.337474	1.905751	3859.354492	42802.148438	604.104431	396.396118	93.677818	69.254608	36.409702	103.462517	131.182251	95.222771	0.165760	0.000000	4.122511	3.472281	0.368747	0.280066	3.586515	4.631465	2.781112	2.598130	1.971637	1.840449	1.561217	2.014783	2.117875	1.978741	0.000000	0.000000	870494.000000		1
15226.666016	7709.732422	2.695188	3.928683	8550.578125	99998.000000	1385.721191	877.144836	203.233795	116.500565	55.565887	231.693634	315.321533	168.390640	3.875094	0.000000	4.182605	3.887039	0.430589	0.594247	3.931995	4.999991	3.141676	2.943071	2.307996	2.066328	1.744808	2.364914	2.498754	2.226318	0.588282	0.000000	870661.000000		1
13087.969727	3125.400146	1.803987	4.591687	5572.707520	63478.593750	845.336060	573.220764	116.195274	60.203831	41.217251	114.570145	132.298553	94.152710	1.699991	0.000000	4.116872	3.494906	0.256233	0.661972	3.746066	4.802627	2.927029	2.758322	2.065188	1.779624	1.615079	2.059072	2.121555	1.973833	0.230447	0.000000	871709.000000		1
21907.583984	11598.207031	2.207957	5.988621	11755.412109	99998.000000	1855.541138	1207.585938	224.409836	126.226677	78.983803	286.969635	343.195465	175.409225	2.942539	0.000000	4.340594	4.064391	0.343991	0.777327	4.070238	4.999991	3.268471	3.081918	2.351042	2.101151	1.897538	2.457836	2.535542	2.244052	0.468722	0.000000	875429.000000		1
11789.028320	5849.426758	1.418520	2.584173	7145.306152	86651.578125	1174.395630	734.068604	142.255951	78.789528	29.594641	150.134903	211.017166	131.484451	2.148901	0.000000	4.071478	3.767113	0.151835	0.412322	3.854021	4.937777	3.069814	2.865737	2.153070	1.896469	1.471213	2.176482	2.324318	2.118874	0.332217	0.000000	876341.000000		1
18232.222656	7768.776855	1.430855	4.456003	10014.118164	99998.000000	1578.279053	1028.944946	191.028366	53.385685	53.132820	229.282150	293.864899	149.185120	0.815873	99998.000000	4.260839	3.890353	0.155596	0.648945	4.000613	4.999991	3.198184	3.012392	2.281098	1.727425	1.725363	2.360370	2.468148	2.173726	0.000000	4.999991	877102.000000		1
11887.156250	1931.746460	1.492530	4.372742	2192.405762	28186.615234	345.249237	221.014633	46.644630	55.257515	17.219597	54.720943	91.136818	60.765072	0.174711	4713.739258	4.075078	3.285950	0.173923	0.640754	3.340921	4.450043	2.538133	2.344421	1.668802	1.742391	1.236023	1.738154	1.959694	1.783654	0.000000	3.673366	877137.000000		1
9770.351562	3718.951904	2.960389	4.033530	4495.989258	55662.796875	712.581116	461.173126	112.100075	80.975899	30.328571	112.941933	145.170090	111.723854	0.717550	0.000000	3.989910	3.570421	0.471349	0.605685	3.652825	4.745565	2.852834	2.663864	2.049606	1.908356	1.481852	2.052855	2.161877	2.048146	0.000000	0.000000	878125.000000		1
8387.926758	2461.600586	2.041435	2.800035	3280.317871	37647.121094	510.044220	336.997131	67.937851	38.404881	23.871222	72.443192	101.263817	114.474548	1.868205	99998.000000	3.923655	3.391217	0.309936	0.447163	3.515916	4.575732	2.707608	2.527626	1.832112	1.584386	1.377875	1.859998	2.005454	2.058709	0.271425	4.999991	880811.000000		1
10020.738281	2119.774414	3.108409	3.237926	1436.929688	22890.865234	234.493668	148.087296	40.218121	60.681812	23.251390	59.189281	86.634560	66.984970	1.064859	0.000000	4.000900	3.326290	0.492538	0.510267	3.157435	4.359662	2.370131	2.170518	1.604422	1.783059	1.366449	1.772243	1.937691	1.825977	0.027292	0.000000	881592.000000		1
25787.876953	16314.130859	2.072273	9.195709	18392.300781	99998.000000	2866.002197	1892.194458	432.966187	110.869659	143.560379	470.544617	634.503906	427.945831	3.047096	0.000000	4.411416	4.212564	0.316447	0.963585	4.264636	4.999991	3.457277	3.276966	2.636454	2.044813	2.157035	2.672601	2.802434	2.631389	0.483886	0.000000	882038.000000		1
10467.729492	3171.609863	1.896499	4.668780	2637.774658	31677.730469	429.530884	270.450043	45.790436	33.372219	12.541566	62.464211	88.854851	63.602112	2.226960	99998.000000	4.019853	3.501280	0.277953	0.669203	3.421238	4.500754	2.632994	2.432087	1.660775	1.523385	1.098352	1.795631	1.948681	1.803472	0.347712	4.999991	882940.000000		1
24258.244141	8142.547363	2.069189	4.415914	11130.967773	99998.000000	1815.674561	1141.146729	279.244873	92.882210	83.387383	286.997406	368.577698	322.460388	4.063113	0.000000	4.384860	3.910760	0.315800	0.645021	4.046533	4.999991	3.259038	3.057342	2.445985	1.967933	1.921100	2.457878	2.566529	2.508476	0.608859	0.000000	885844.000000		1
12733.006836	9668.939453	3.142330	2.929552	7123.535156	86649.382812	1174.630005	729.196289	170.342651	58.936417	49.000610	183.775406	256.526978	102.253693	2.846703	99998.000000	4.104931	3.985379	0.497252	0.466801	3.852695	4.937766	3.069901	2.862844	2.231323	1.770384	1.690202	2.264287	2.409133	2.009679	0.454342	4.999991	887791.000000		1
13362.241211	4003.291260	6.429595	3.971855	4268.098145	51989.496094	661.606873	434.656067	149.900543	78.616837	31.145761	107.372696	126.753998	134.401672	0.565519	0.000000	4.125879	3.602417	0.808184	0.598993	3.630234	4.715916	2.820600	2.638146	2.175803	1.895516	1.493399	2.030894	2.102962	2.128405	0.000000	0.000000	888251.000000		1
10393.612305	4575.799805	3.515462	4.008861	4091.217773	53151.808594	665.372131	417.069489	116.623917	50.323532	27.016636	107.209259	155.071976	74.219421	3.553926	99998.000000	4.016767	3.660467	0.545982	0.603021	3.611853	4.725518	2.823065	2.620209	2.066788	1.701771	1.431631	2.030232	2.190533	1.870518	0.550708	4.999991	888620.000000		1
26165.197266	4014.355713	2.106194	2.436154	10959.604492	99998.000000	1793.434570	1123.554077	185.027405	68.579269	53.419605	244.065582	307.985321	221.622131	2.899378	99998.000000	4.417724	3.603616	0.323498	0.386705	4.039795	4.999991	3.253685	3.050594	2.267236	1.836193	1.727701	2.387506	2.488530	2.345613	0.462305	4.999991	891461.000000		1
106.509254	6.330915	0.289871	1.387682	0.000000	3019.991699	0.000000	0.000000	15.690063	0.000000	4.900061	0.000000	19.014334	14.521326	8.742044	0.000000	2.027387	0.801467	0.000000	0.142290	0.000000	3.480006	0.000000	0.000000	1.195625	0.000000	0.690201	0.000000	1.279081	1.162006	0.941613	0.000000	891477.000000		0
158.615189	1377.734253	2.812370	2.275799	248.734375	3406.156006	3.814585	25.089298	31.700834	58.939499	8.397020	6.451181	2.386814	33.359886	0.527997	0.000000	2.200345	3.139165	0.449072	0.357134	2.395736	3.532264	0.581447	1.399489	1.501071	1.770406	0.924125	0.809639	0.377819	1.523225	0.000000	0.000000	892792.000000		0
13371.079102	4839.644043	2.954222	4.745874	4232.894043	51709.675781	671.940491	433.456482	118.964470	124.771156	36.594727	125.896721	174.727722	113.210220	1.927272	0.000000	4.126166	3.684813	0.470443	0.676316	3.626637	4.713572	2.827331	2.636945	2.075417	2.096114	1.563419	2.100014	2.242362	2.053886	0.284943	0.000000	892941.000000		1
21153.875000	11773.563477	4.662613	4.255559	12309.942383	99998.000000	1948.284546	1264.937256	271.899414	122.526192	83.624825	292.313751	398.961792	213.647583	1.928826	0.000000	4.325390	4.070908	0.668629	0.628957	4.090256	4.999991	3.289652	3.102069	2.434408	2.088229	1.922335	2.465849	2.600931	2.329698	0.285293	0.000000	893696.000000		1
38893.253906	10340.392578	3.262596	6.839733	22070.109375	99998.000000	3551.603516	2268.990234	435.251221	195.675552	143.242752	500.111511	612.994812	355.471802	3.348270	99998.000000	4.589874	4.014537	0.513563	0.835039	4.343804	4.999991	3.550425	3.355833	2.638740	2.291537	2.156073	2.699067	2.787457	2.550805	0.524821	4.999991	894139.000000		1
33102.085938	12634.528320	2.186371	6.469684	20658.314453	99998.000000	3304.885986	2124.313721	426.530396	163.074280	117.364014	437.252563	630.575256	406.171570	4.936772	0.000000	4.519855	4.101559	0.339724	0.810883	4.315095	4.999991	3.519156	3.327219	2.629950	2.212385	2.069535	2.640732	2.799737	2.608710	0.693443	0.000000	894254.000000		1
6930.835449	3040.739014	3.885511	4.357323	1180.060425	20260.841797	187.223038	114.659576	42.444580	47.316887	19.924036	45.386467	90.964127	39.379345	0.605128	0.000000	3.840786	3.482979	0.589448	0.639220	3.071904	4.306657	2.272359	2.059410	1.627822	1.675016	1.299377	1.656926	1.958870	1.595268	0.000000	0.000000	895235.000000		1
25351.003906	4349.909668	3.768329	4.415914	8859.590820	99998.000000	1489.288574	908.423157	204.168182	78.709351	68.875305	232.322708	296.439819	164.622314	1.105111	99998.000000	4.403995	3.638480	0.576149	0.645021	3.947414	4.999991	3.172979	2.958288	2.309988	1.896026	1.838063	2.366092	2.471936	2.216489	0.043406	4.999991	895981.000000		1
23361.742188	13546.549805	4.856888	7.592165	20105.980469	99998.000000	3149.114014	2065.963135	448.369446	145.598724	139.681030	529.440918	698.728943	397.971893	4.346113	0.000000	4.368505	4.131829	0.686358	0.880366	4.303325	4.999991	3.498188	3.315123	2.651636	2.163157	2.145138	2.723818	2.844309	2.599852	0.638101	0.000000	896851.000000		1
8368.464844	2939.031250	2.568754	1.948923	2904.234375	34896.789062	425.629944	295.782959	76.251610	46.317757	36.243183	78.141937	107.437462	106.086777	0.346677	0.000000	3.922646	3.468204	0.409723	0.289795	3.463032	4.542786	2.629032	2.470973	1.882249	1.665748	1.559226	1.892884	2.031156	2.025661	0.000000	0.000000	897243.000000		1
33664.343750	31864.908203	3.271847	12.310285	33042.867188	99998.000000	5326.498535	3400.127197	938.353943	299.628387	296.920868	1298.741211	1733.579224	756.980774	4.905387	0.000000	4.527170	4.503313	0.514793	1.090268	4.519078	4.999991	3.726442	3.531495	2.972367	2.476583	2.472641	3.113523	3.238944	2.879085	0.690673	0.000000	898158.000000		1
12560.826172	1908.097290	2.066105	3.167000	2243.626465	29802.546875	318.618042	226.287827	60.903839	29.125912	27.436024	73.800034	91.503777	87.254387	1.039496	54056.101562	4.099018	3.280601	0.315152	0.500648	3.350950	4.474253	2.503270	2.354661	1.784645	1.464280	1.438321	1.868057	1.961439	1.940787	0.016823	4.732845	900512.000000		1
6300.035156	2552.540039	3.126911	2.479326	2262.495850	27542.191406	348.181854	230.481720	33.865620	47.902798	28.465992	60.435112	66.084518	98.593292	0.441814	0.000000	3.799343	3.406973	0.495116	0.394334	3.354588	4.439999	2.541806	2.362637	1.529759	1.680361	1.454326	1.781289	1.820100	1.993847	0.000000	0.000000	901733.000000		1
12060.746094	3730.124268	2.972724	2.935719	6989.306152	79460.398438	1169.181030	716.737976	148.620789	66.232544	44.242401	155.309418	239.217957	118.890465	0.629392	0.000000	4.081374	3.571723	0.473155	0.467715	3.844434	4.900151	3.067882	2.855361	2.172080	1.821071	1.645839	2.191198	2.378794	2.075147	0.000000	0.000000	901981.000000		1
8426.050781	3626.057373	3.176251	4.311067	3397.120605	44842.613281	540.579407	347.821075	101.806549	58.705135	31.201269	91.815239	124.166740	76.852936	0.257415	0.000000	3.925624	3.559435	0.501915	0.634585	3.531111	4.651691	2.732860	2.541356	2.007776	1.768676	1.494172	1.962915	2.094005	1.885660	0.000000	0.000000	903339.000000		1
14321.268555	5048.102051	3.570970	4.073619	8047.065430	91469.226562	1309.179688	827.206726	176.192490	51.809895	43.752087	162.001129	214.714569	100.437370	1.929491	0.000000	4.155982	3.703128	0.552786	0.609980	3.905638	4.961275	3.116999	2.917614	2.245987	1.714413	1.640999	2.209518	2.331861	2.001895	0.285443	0.000000	905114.000000		1
14279.033203	4309.932129	1.452441	2.442321	4282.813477	51895.140625	689.073730	437.459167	107.912354	59.432896	34.948009	123.879951	173.614487	98.291092	0.667128	99998.000000	4.154699	3.634470	0.162098	0.387803	3.631729	4.715127	2.838266	2.640938	2.033071	1.774027	1.543422	2.093001	2.239586	1.992514	0.000000	4.999991	905397.000000		1
7728.947266	3073.864502	3.028231	2.911049	4339.939941	50094.656250	674.802246	445.942535	88.657486	32.410095	28.968641	88.959694	123.500656	62.760250	0.442391	0.000000	3.888120	3.487685	0.481189	0.464050	3.637484	4.699791	2.829176	2.649279	1.947715	1.510680	1.461928	1.949193	2.091669	1.797685	0.000000	0.000000	906043.000000		1
10302.018555	4123.643066	3.768329	4.585519	5196.361816	62264.535156	853.467896	536.249817	123.842949	50.709000	49.413830	141.959915	189.381653	145.123825	0.696244	0.000000	4.012922	3.615281	0.576149	0.661389	3.715699	4.794241	2.931187	2.729367	2.092871	1.705085	1.693848	2.152166	2.277338	2.161739	0.000000	0.000000	906893.000000		1
7609.840820	4352.441406	2.066105	4.539263	4189.863281	50333.875000	687.969788	428.667450	80.834045	61.952312	26.402971	111.683769	141.888992	79.178078	0.630750	0.000000	3.881376	3.638733	0.315152	0.656985	3.622200	4.701860	2.837569	2.632121	1.907594	1.792058	1.421653	2.047990	2.151949	1.898605	0.000000	0.000000	907503.000000		1
25729.115234	13860.921875	2.251129	11.360494	31569.589844	99998.000000	5222.518066	3248.268555	641.590332	297.118225	168.137772	741.907471	923.086365	545.445557	6.040595	0.000000	4.410425	4.141792	0.352400	1.055397	4.499269	4.999991	3.717880	3.511652	2.807258	2.472929	2.225665	2.870350	2.965242	2.736751	0.781080	0.000000	909463.000000		1
12760.217773	2568.822266	0.925122	2.127780	3307.562744	40513.906250	519.199829	338.865875	80.568840	49.339821	28.965559	80.929642	98.380516	112.408447	2.198548	0.000000	4.105858	3.409734	0.000000	0.327927	3.519508	4.607604	2.715335	2.530028	1.906167	1.693198	1.461882	1.908108	1.992909	2.050799	0.342136	0.000000	912331.000000		1
11860.071289	3079.332031	2.115445	5.300947	3789.813232	42602.437500	619.344238	388.492493	79.967514	62.584476	23.889725	90.473808	140.859024	90.516983	0.832363	99998.000000	4.074087	3.488456	0.325402	0.724353	3.578618	4.629435	2.791932	2.589383	1.902914	1.796467	1.378211	1.956523	2.148785	1.956730	0.000000	4.999991	916009.000000		1
36451.527344	25029.671875	4.015028	14.135859	40114.320312	99998.000000	6451.548340	4129.403809	841.274780	324.104034	244.935196	995.495605	1314.193848	721.897095	5.900548	0.000000	4.561716	4.398455	0.603689	1.150322	4.603300	4.999991	3.809664	3.615887	2.924938	2.510684	2.389051	2.998039	3.118659	2.858475	0.770892	0.000000	916962.000000		1
12453.913086	3170.293213	2.978892	4.428249	4069.073486	48996.804688	664.613525	416.354065	89.243401	62.208263	29.520632	90.779099	122.960999	55.895847	1.199044	0.000000	4.095306	3.501099	0.474055	0.646232	3.609496	4.690168	2.822569	2.619463	1.950576	1.793848	1.470126	1.957986	2.089767	1.747380	0.078835	0.000000	917344.000000		1
19676.076172	8178.445312	3.968772	6.007123	8255.283203	99998.000000	1217.312012	848.382812	273.191498	131.336426	85.360970	259.919098	321.609283	219.642380	1.745688	0.000000	4.293939	3.912671	0.598656	0.778666	3.916732	4.999991	3.085402	2.928592	2.436467	2.118385	1.931259	2.414838	2.507329	2.341716	0.241967	0.000000	918083.000000		1
27522.412109	10582.055664	3.675817	2.593424	11103.371094	99998.000000	1674.704468	1137.887207	317.760773	106.580177	90.005081	315.303040	419.511810	245.989838	2.958111	0.000000	4.439686	4.024570	0.565354	0.413874	4.045455	4.999991	3.223938	3.056099	2.502100	2.027676	1.954267	2.498728	2.622744	2.390917	0.471014	0.000000	918555.000000		1
8491.913086	4008.037109	3.120744	4.153796	1664.929077	25290.076172	254.174088	173.105682	52.969379	52.173775	19.899366	47.745525	67.728157	75.024277	0.397994	99998.000000	3.929006	3.602932	0.494258	0.618445	3.221396	4.402950	2.405131	2.238311	1.724025	1.717452	1.298839	1.678933	1.830769	1.875202	0.000000	4.999991	918758.000000		1
16411.009766	5402.401855	2.661267	4.375825	7141.007812	86055.460938	1158.801147	731.592346	163.357971	54.258385	53.521370	158.889633	233.019638	144.349808	1.426300	0.000000	4.215135	3.732587	0.425088	0.641060	3.853760	4.934778	3.064009	2.864269	2.213140	1.734467	1.728527	2.201096	2.367393	2.159416	0.154211	0.000000	919413.000000		1
14779.428711	2577.114502	2.818537	4.718120	3608.325928	44272.261719	596.795959	369.579926	102.518898	30.778797	24.821012	92.524498	128.181763	123.929291	1.080570	99998.000000	4.169658	3.411134	0.450024	0.673769	3.557306	4.646132	2.775826	2.567708	2.010804	1.488252	1.394819	1.966257	2.107826	2.093174	0.033653	4.999991	919737.000000		1
13271.883789	1686.055786	3.145414	2.318972	2712.789551	32886.562500	458.036957	274.952301	70.586777	58.772976	20.842991	66.220207	107.915436	78.740189	1.920805	0.000000	4.122932	3.226872	0.497678	0.365295	3.433416	4.517018	2.660901	2.439257	1.848723	1.769178	1.318960	1.820991	2.033084	1.896196	0.283483	0.000000	921365.000000		1
12015.905273	1840.529419	3.102241	2.423819	3063.404541	42134.746094	503.241486	313.807434	61.986233	43.039742	23.195883	83.257866	99.820625	59.688847	0.031057	0.000000	4.079756	3.264943	0.491676	0.384500	3.486204	4.624640	2.701777	2.496663	1.792295	1.633870	1.365411	1.920425	1.999220	1.775893	0.000000	0.000000	921942.000000		1
8685.529297	3382.145996	1.634382	1.474027	3603.243896	43838.699219	584.106384	368.170654	67.379692	71.548904	32.977501	86.609886	122.695801	95.654495	3.749646	99998.000000	3.938796	3.529192	0.213353	0.168505	3.556694	4.641858	2.766492	2.566049	1.828529	1.854603	1.518218	1.937567	2.088830	1.980705	0.573990	4.999991	925456.000000		1
12380.356445	3723.478760	3.163916	4.348072	4774.229004	54135.804688	747.035706	489.898163	108.134384	56.783966	19.954874	82.428337	104.082352	55.818756	0.099416	99998.000000	4.092733	3.570949	0.500225	0.638297	3.678903	4.733485	2.873341	2.690106	2.033964	1.754226	1.300049	1.916077	2.017377	1.746780	0.000000	4.999991	925785.000000		1
140.300858	429.830017	3.299600	2.497828	122.843819	4897.853027	3.820752	11.594858	27.630299	49.197968	3.780664	1.840992	13.994006	16.735451	0.252208	0.000000	2.147060	2.633297	0.518461	0.397563	2.089353	3.690006	0.582149	1.064265	1.441386	1.691947	0.577568	0.265052	1.145942	1.223637	0.000000	0.000000	926409.000000		0
11255.507812	2292.580811	2.574922	2.849375	2689.723389	36189.437500	474.760071	273.299438	62.532055	43.058243	18.067625	68.156792	112.235756	49.432331	0.177713	99998.000000	4.051365	3.360325	0.410764	0.454750	3.429708	4.558582	2.676474	2.436639	1.796103	1.634056	1.256901	1.833509	2.050131	1.694011	0.000000	4.999991	926611.000000		1
10226.769531	3452.957764	2.380646	3.953353	1316.774902	18949.031250	216.894760	132.440414	62.334694	38.626911	10.987361	55.106411	75.687286	95.127174	1.096239	0.000000	4.009738	3.538191	0.376695	0.596966	3.119512	4.277587	2.336249	2.122020	1.794730	1.586890	1.040893	1.741202	1.879023	1.978305	0.039905	0.000000	926957.000000		1
10616.242188	2883.141602	3.743659	3.163916	2652.881836	38528.609375	434.273682	270.314362	93.227592	47.205872	35.330395	85.450401	115.708046	94.023193	0.754170	0.000000	4.025971	3.459866	0.573296	0.500225	3.423718	4.585783	2.637764	2.431869	1.969544	1.673996	1.548149	1.931714	2.063364	1.973235	0.000000	0.000000	927463.000000		1
12720.088867	6756.573242	2.457740	3.071404	7391.080566	93268.968750	1193.419189	759.219543	201.550079	100.388031	45.546822	174.915833	247.667389	181.508865	1.928243	0.000000	4.104490	3.829726	0.390536	0.487337	3.868708	4.969737	3.076793	2.880367	2.304383	2.001682	1.658458	2.242829	2.393869	2.258898	0.285162	0.000000	927567.000000		1
18457.625000	9731.110352	2.164785	4.082870	10979.916992	99998.000000	1669.770508	1124.368164	255.308899	118.116447	97.566414	283.549774	406.572449	324.393890	2.276213	99998.000000	4.266176	3.988162	0.335415	0.610966	4.040599	4.999991	3.222657	3.050909	2.407066	2.072310	1.989300	2.452629	2.609138	2.511073	0.357213	4.999991	929449.000000		1
16946.572266	6485.392578	3.805334	3.355108	6448.930176	80761.640625	1000.340210	659.226257	194.068924	56.870312	63.623699	205.521942	258.201447	218.353378	1.563324	0.000000	4.229082	3.811936	0.580393	0.525706	3.809488	4.907205	3.000148	2.819035	2.287956	1.754886	1.803619	2.312858	2.411959	2.339160	0.194049	0.000000	929561.000000		1
13744.492188	2346.694336	0.894284	3.225591	3586.813721	39450.292969	545.710754	367.260956	82.872398	43.730499	22.110407	69.584564	97.964211	39.959087	2.152515	0.000000	4.138129	3.370456	0.000000	0.508609	3.554709	4.596050	2.736963	2.564975	1.918410	1.640784	1.344597	1.842513	1.991067	1.601616	0.332946	0.000000	930007.000000		1
14072.278320	3816.990234	4.548515	2.867877	8002.897461	97734.609375	1216.522583	817.967896	215.929550	119.562721	50.375957	233.186157	323.789490	161.859283	1.992691	99998.000000	4.148365	3.581721	0.657870	0.457561	3.903247	4.990048	3.085120	2.912736	2.334312	2.077596	1.702223	2.367703	2.510263	2.209138	0.299440	4.999991	930190.000000		1
30431.296875	4003.988037	2.790784	5.569232	9268.602539	99998.000000	1493.220337	950.994202	233.987930	93.745659	68.736534	251.192108	349.140900	237.987534	2.496592	99998.000000	4.483320	3.602493	0.445726	0.745795	3.967014	4.999991	3.174124	2.978178	2.369194	1.971951	1.837188	2.400006	2.543001	2.376554	0.397348	4.999991	930342.000000		1
15040.932617	9466.665039	4.181550	2.975808	5154.281250	62764.187500	806.721497	528.993774	161.045166	82.462257	40.483322	165.559769	236.276062	128.042999	1.801698	99998.000000	4.177275	3.976197	0.621337	0.473605	3.712168	4.797712	2.906724	2.723451	2.206948	1.916255	1.607276	2.218955	2.373420	2.107356	0.255682	4.999991	931527.000000		1
7200.323242	3995.584961	1.995179	3.447620	3260.057617	37796.789062	516.594055	333.404572	82.909401	30.698620	29.230759	83.923950	129.991928	60.080482	1.239624	0.000000	3.857352	3.601580	0.299982	0.537519	3.513225	4.577455	2.713149	2.522972	1.918604	1.487119	1.465840	1.923886	2.113916	1.778733	0.093290	0.000000	933689.000000		1
11260.784180	3291.666016	3.395196	5.849853	3543.773926	41860.332031	580.680359	364.337555	68.144463	42.817711	25.591948	86.649979	121.542480	80.840210	0.219989	99998.000000	4.051569	3.517416	0.530865	0.767145	3.549466	4.621803	2.763937	2.561504	1.833431	1.631623	1.408103	1.937768	2.084728	1.907627	0.000000	4.999991	934265.000000		1
17032.494141	3104.510742	3.028231	4.764376	5344.205566	59387.621094	876.105591	548.967163	104.998222	43.826096	21.660181	121.456131	181.003128	117.478111	0.541443	0.000000	4.231278	3.491993	0.481189	0.678006	3.727883	4.773696	2.942556	2.739546	2.021182	1.641733	1.335662	2.084419	2.257686	2.069957	0.000000	0.000000	934684.000000		1
13418.666992	4628.994141	2.658183	3.635728	6920.764160	82332.664062	1075.201050	709.719360	157.622223	77.102722	52.398888	163.925385	222.411575	115.550774	2.058846	0.000000	4.127709	3.665487	0.424585	0.560591	3.840154	4.915572	3.031490	2.851087	2.197618	1.887070	1.719322	2.214646	2.347157	2.062773	0.313624	0.000000	935409.000000		1
18295.062500	11664.084961	2.707523	7.715514	24783.062500	99998.000000	4026.502441	2549.613525	506.189545	218.960876	142.493393	560.910522	810.684082	389.485443	5.509756	0.000000	4.262334	4.066851	0.432572	0.887365	4.394155	4.999991	3.604928	3.406474	2.704313	2.340367	2.153795	2.748893	2.908852	2.590491	0.741132	0.000000	936208.000000		1
9758.787109	7596.624023	2.183287	3.552467	11494.750000	99998.000000	1818.493042	1179.348145	213.440979	94.072533	54.461910	235.643890	317.896454	134.562027	2.024553	99998.000000	3.989396	3.880621	0.339111	0.550530	4.060500	4.999991	3.259712	3.071642	2.329278	1.973463	1.736093	2.372256	2.502286	2.128922	0.306329	4.999991	936275.000000		1
14569.641602	7610.087402	4.243225	6.420344	14054.299805	99998.000000	2262.841309	1443.491943	298.049530	132.073441	83.128349	343.815277	438.822205	285.270508	2.761986	0.000000	4.163449	3.881390	0.627696	0.807558	4.147809	4.999991	3.354654	3.159414	2.474288	2.120816	1.919749	2.536325	2.642289	2.455257	0.441222	0.000000	937732.000000		1
16113.361328	7472.965820	4.668780	4.107540	5818.848633	69586.406250	937.216064	596.401245	121.869354	56.592773	36.838345	153.480759	213.255951	122.325752	0.141671	99998.000000	4.207186	3.873493	0.669203	0.613582	3.764837	4.842525	2.971840	2.775538	2.085895	1.752761	1.566300	2.186054	2.328901	2.087518	0.000000	4.999991	940697.000000		1
9133.744141	3357.044434	3.003561	3.219423	3578.135986	40212.625000	538.001404	367.390472	90.735931	57.363708	19.220943	72.779320	93.267677	90.951790	1.749242	99998.000000	3.960649	3.525957	0.477637	0.507778	3.553657	4.604362	2.730783	2.565128	1.957779	1.758637	1.283775	1.862008	1.969731	1.958811	0.242850	4.999991	941188.000000		1
17270.802734	5586.818848	2.615010	4.622524	4879.603516	55737.097656	777.413635	501.702698	95.009995	83.205437	41.732235	103.715385	143.128647	130.059769	1.484134	99998.000000	4.237312	3.747164	0.417473	0.664879	3.688385	4.746144	2.890652	2.700446	1.977769	1.920152	1.620472	2.015843	2.155727	2.114143	0.171473	4.999991	941336.000000		1
19331.474609	5908.264648	2.796951	3.133079	7637.930664	91647.031250	1221.626221	784.102234	151.911133	81.392204	55.032402	213.721603	306.773407	150.671478	1.325997	99998.000000	4.286265	3.771460	0.446685	0.495971	3.882976	4.962119	3.086938	2.894373	2.181590	1.910583	1.740618	2.329849	2.486818	2.178031	0.122543	4.999991	942424.000000		1
12526.337891	3597.517334	4.270978	4.190801	2079.664062	30608.531250	337.539886	212.488098	66.827705	52.506821	19.479979	76.270111	111.424736	69.729500	0.880520	0.000000	4.097824	3.556003	0.630527	0.622297	3.317993	4.485843	2.528325	2.327335	1.824957	1.720216	1.289588	1.882354	2.046982	1.843417	0.000000	0.000000	942945.000000		1
15249.383789	1738.941895	2.695188	3.746742	2350.795654	29640.273438	343.229370	240.605637	47.912048	65.514030	19.782185	75.496094	103.662964	68.446663	0.218267	24828.333984	4.183252	3.240285	0.430589	0.573654	3.371215	4.471882	2.535584	2.381306	1.680445	1.816334	1.296274	1.877924	2.015624	1.835352	0.000000	4.394948	943483.000000		1
19493.910156	2323.334961	1.504864	1.911918	1756.895386	34608.839844	293.843292	181.074051	57.801598	51.396675	22.492790	86.125740	96.798561	74.521629	0.378310	0.000000	4.289899	3.366112	0.177497	0.281469	3.244746	4.539187	2.468116	2.257856	1.761940	1.710935	1.352043	1.935133	1.985869	1.872282	0.000000	0.000000	943970.000000		1
120.207222	11.782966	1.486362	1.396934	0.000000	2991.843262	0.188108	0.000000	15.856585	27.263334	2.349809	4.560850	1.782401	8.958261	1.811275	20981.396484	2.079931	1.071255	0.172125	0.145176	0.000000	3.475939	0.000000	0.000000	1.200210	1.435579	0.371033	0.659046	0.251005	0.952224	0.257984	4.321835	943984.000000		0
15069.747070	3285.686523	3.706654	1.955090	4812.239258	56704.960938	787.185974	494.600861	115.741966	69.584564	16.470249	102.278366	127.910400	94.926727	2.896724	0.000000	4.178106	3.516626	0.568982	0.291167	3.682347	4.753621	2.896077	2.694255	2.063491	1.842513	1.216700	2.009784	2.106906	1.977389	0.461907	0.000000	944619.000000		1
17344.125000	6368.459961	2.303553	2.615010	8466.250977	96489.671875	1329.208618	861.491760	202.268585	66.133858	51.035877	205.176559	261.689148	139.702621	2.275720	99998.000000	4.239152	3.804034	0.362398	0.417473	3.927691	4.984481	3.123593	2.935251	2.305928	1.820424	1.707876	2.312128	2.417786	2.145205	0.357119	4.999991	945705.000000		1
15605.947266	4246.080078	2.639680	5.951616	17523.931641	99998.000000	2723.576660	1797.492798	483.055328	248.065201	154.442886	655.020020	806.459351	416.764221	3.632450	0.000000	4.193290	3.627988	0.421551	0.774635	4.243631	4.999991	3.435140	3.254667	2.683997	2.394566	2.188768	2.816255	2.906583	2.619890	0.560200	0.000000	945740.000000		1
6130.046875	1034.033081	3.496960	2.550252	1402.373413	18374.931641	212.327744	145.145416	40.363056	51.112968	10.170171	15.495788	35.055943	35.718945	0.072952	0.000000	3.787464	3.014534	0.543691	0.406583	3.146864	4.264226	2.327007	2.161803	1.605984	1.708531	1.007328	1.190214	1.544762	1.552899	0.000000	0.000000	945901.000000		1
13232.280273	3306.452637	2.781532	3.641896	4932.526367	55329.914062	779.254639	502.082001	70.158142	51.816063	28.558504	115.741966	179.933075	89.021370	0.842976	0.000000	4.121634	3.519362	0.444284	0.561327	3.693069	4.742960	2.891679	2.700775	1.846078	1.714464	1.455735	2.063491	2.255111	1.949494	0.000000	0.000000	947970.000000		1
29482.777344	16703.931641	2.581089	10.157835	32057.148438	99998.000000	5149.939453	3299.002197	631.845764	195.126648	174.783234	795.105042	1078.892212	679.582031	1.948360	99998.000000	4.469568	4.222819	0.411803	1.006801	4.505925	4.999991	3.711802	3.518383	2.800611	2.290317	2.242500	2.900424	3.032978	2.832242	0.289669	4.999991	949009.000000		1
8200.802734	2318.200684	3.762161	2.399149	2097.447998	28564.191406	334.613403	214.976685	41.963516	34.195580	22.264593	51.233234	62.248352	79.634468	0.257978	99998.000000	3.913856	3.365151	0.575437	0.380057	3.321691	4.455822	2.524543	2.332391	1.622872	1.533970	1.347615	1.709552	1.794128	1.901101	0.000000	4.999991	949154.000000		1
902.900208	1035.093872	1.763899	0.733930	241.968643	8958.597656	3.561718	24.632906	49.352154	71.814110	20.984842	8.344597	13.223072	23.094120	1.249751	99998.000000	2.955640	3.014980	0.246474	0.000000	2.383759	3.952240	0.551660	1.391516	1.693306	1.856210	1.321906	0.921405	1.121332	1.363501	0.096823	4.999991	949750.000000		0
11098.573242	3600.918701	1.002215	3.077571	3990.752686	44773.472656	648.769287	408.052643	92.931549	68.563850	29.455873	91.682640	105.303513	90.165436	0.705081	99998.000000	4.045267	3.556413	0.000961	0.488208	3.601055	4.651021	2.812090	2.610716	1.968163	1.836095	1.469172	1.962287	2.022443	1.955040	0.000000	4.999991	950655.000000		1
9419.797852	908.037720	1.625130	1.893416	1640.166626	20421.208984	249.073578	169.365097	53.734146	35.857716	17.787004	59.617920	62.350113	62.525887	1.745298	99998.000000	3.974042	2.958104	0.210888	0.277246	3.214888	4.310081	2.396328	2.228824	1.730250	1.554583	1.250103	1.775377	1.794837	1.796060	0.241870	4.999991	951357.000000		1
9329.099609	3723.898193	4.163047	4.206220	4189.172852	45762.933594	681.123901	430.045868	99.666435	55.843426	37.674038	119.063156	182.199615	79.560463	0.890628	0.000000	3.969840	3.570998	0.619411	0.623892	3.622128	4.660514	2.833226	2.633515	1.998549	1.746972	1.576042	2.075777	2.260547	1.900697	0.000000	0.000000	952879.000000		1
14666.656250	5530.050293	2.559503	4.570101	7032.231934	77139.601562	1141.970093	722.205444	142.271378	74.145416	60.028057	170.018860	227.379471	157.730148	1.215030	99998.000000	4.166331	3.742729	0.408156	0.659926	3.847093	4.887278	3.057655	2.858661	2.153117	1.870084	1.778354	2.230497	2.356751	2.197915	0.084587	4.999991	956113.000000		1
10244.892578	4230.787598	1.757731	5.365705	2942.031738	36490.218750	478.611664	300.010773	93.141243	49.857887	25.579613	96.200317	126.787918	80.349899	0.629433	99998.000000	4.010508	3.626421	0.244952	0.729627	3.468647	4.562177	2.679983	2.477137	1.969142	1.697734	1.407894	1.983176	2.103078	1.904985	0.000000	4.999991	956339.000000		1
10499.090820	4077.001709	2.383730	4.995657	3834.474854	44949.906250	611.934021	393.096527	87.994484	40.147194	21.672516	89.776886	126.143417	68.437416	0.801061	99998.000000	4.021152	3.610341	0.377257	0.698593	3.583706	4.652729	2.786705	2.594499	1.944456	1.603655	1.335909	1.953165	2.100865	1.835294	0.000000	4.999991	956685.000000		1
10017.358398	4105.041992	2.621178	1.933504	3472.777100	45156.152344	556.790588	356.252014	108.899147	69.825096	29.847507	85.055679	101.038704	91.728889	1.514329	0.000000	4.000753	3.613317	0.418496	0.286345	3.540677	4.654717	2.745692	2.551757	2.037024	1.844012	1.474908	1.929703	2.004488	1.962506	0.180220	0.000000	956758.000000		1
22556.500000	4090.573242	3.546299	2.966557	6085.172363	71571.250000	940.423157	620.966309	116.460480	60.783573	41.457783	156.379471	214.066971	119.760078	2.753788	0.000000	4.353271	3.611784	0.549775	0.472253	3.784273	4.854739	2.973323	2.793068	2.066179	1.783786	1.617606	2.194180	2.330550	2.078312	0.439930	0.000000	958295.000000		1
30289.750000	10522.172852	1.387682	3.768329	11478.760742	99998.000000	1835.015747	1177.750732	292.218170	79.199661	87.467163	305.549164	405.209442	221.739319	2.597959	0.000000	4.481296	4.022105	0.142290	0.576149	4.059895	4.999991	3.263640	3.071053	2.465707	1.898723	1.941845	2.485081	2.607680	2.345843	0.414632	0.000000	958502.000000		1
16987.441406	3196.708496	2.059937	2.726025	4400.828125	56666.332031	704.054565	452.236450	131.108231	124.478195	26.304291	108.501350	165.007782	75.209305	0.853691	99998.000000	4.230128	3.504703	0.313854	0.435530	3.643534	4.753325	2.847606	2.655365	2.117630	2.095093	1.420027	2.035435	2.217505	1.876272	0.000000	4.999991	960249.000000		1
10166.538086	4684.319336	2.470075	3.089906	7975.966797	96694.429688	1262.155762	817.653320	187.441971	158.399323	42.669693	181.496521	250.704880	127.500259	2.318636	0.000000	4.007173	3.670646	0.392710	0.489945	3.901783	4.985402	3.101113	2.912569	2.272867	2.199753	1.630120	2.258868	2.399163	2.105511	0.365233	0.000000	960397.000000		1
11856.879883	5234.979492	3.429117	3.734408	6670.016113	70959.156250	1004.472412	683.960938	107.690323	76.590820	47.637596	151.645935	229.504166	94.556679	0.839979	99998.000000	4.073970	3.718915	0.535182	0.572222	3.824127	4.851008	3.001938	2.835031	2.032177	1.884177	1.677950	2.180831	2.360790	1.975692	0.000000	4.999991	960999.000000		1
9681.934570	4834.503906	3.025148	5.180681	3236.312988	43359.781250	539.515503	330.737152	105.019806	69.294693	35.413654	119.167999	187.438889	130.846115	0.495285	0.000000	3.985962	3.684352	0.480747	0.714387	3.510051	4.637087	2.732004	2.519483	2.021271	1.840700	1.549171	2.076160	2.272860	2.116761	0.000000	0.000000	961196.000000		1
296.988708	2456.469238	3.182418	1.927337	89.767632	6733.729004	4.483756	9.454743	15.628388	46.391766	3.968772	7.299210	13.451268	56.546516	1.034481	99998.000000	2.472740	3.390311	0.502757	0.284958	1.953120	3.828256	0.651642	0.975650	1.193914	1.666441	0.598656	0.863276	1.128763	1.752406	0.014722	4.999991	962822.000000		0
12386.221680	2775.895264	3.148497	3.681984	4240.915039	47355.632812	672.535645	432.728729	115.226982	34.383686	28.111362	80.559593	94.750954	87.676857	0.008213	0.000000	4.092939	3.443403	0.498103	0.566082	3.627460	4.675372	2.827715	2.636216	2.061554	1.536352	1.448882	1.906117	1.976584	1.942885	0.000000	0.000000	962894.000000		1
9175.742188	1923.284668	2.325139	3.669649	1512.074341	20366.701172	220.367050	152.228760	42.543259	69.044914	31.198185	39.499611	69.100418	102.611404	0.640331	99998.000000	3.962641	3.284044	0.366449	0.564625	3.179573	4.308921	2.343147	2.182497	1.628831	1.839132	1.494129	1.596593	1.839481	2.011196	0.000000	4.999991	964111.000000		1
25684.484375	12435.651367	3.416783	4.212387	13352.045898	99998.000000	2034.805054	1370.265503	349.399933	192.277283	91.022720	347.762482	434.884247	348.302124	3.135183	0.000000	4.409671	4.094668	0.533617	0.624528	4.125548	4.999991	3.308523	3.136805	2.543323	2.283928	1.959150	2.541283	2.638374	2.541956	0.496263	0.000000	964788.000000		1
10744.995117	2605.965820	2.661267	3.077571	3458.144775	36769.761719	533.739685	351.700409	67.419777	38.090340	26.276537	46.126564	56.700703	89.672043	0.484818	99998.000000	4.031206	3.415969	0.425088	0.488208	3.538843	4.565491	2.727329	2.546173	1.828787	1.580815	1.419568	1.663951	1.753588	1.952657	0.000000	4.999991	965148.000000		1
32167.230469	10185.947266	2.491661	4.351155	18867.955078	99998.000000	3058.769775	1937.161499	421.627258	155.660965	117.660049	477.347351	647.831848	352.409668	4.059309	99998.000000	4.507414	4.008001	0.396489	0.638605	4.275725	4.999991	3.485547	3.287166	2.624929	2.192180	2.070629	2.678834	2.811462	2.547048	0.608452	4.999991	967663.000000		1
431.371887	6066.864258	1.005299	2.565671	249.027328	6884.446777	3.762161	25.289742	22.135077	3.142330	6.364837	2.220292	18.394501	18.450008	2.263703	0.000000	2.634852	3.782964	0.002295	0.409201	2.396247	3.837869	0.575437	1.402944	1.345081	0.497252	0.803787	0.346410	1.264688	1.265997	0.354819	0.000000	968862.000000		0
13356.153320	3541.889893	4.027363	4.150712	4210.401367	44846.058594	614.894409	432.485107	91.075142	56.244312	33.631256	98.559372	150.424774	83.131432	0.486501	0.000000	4.125681	3.549235	0.605021	0.618123	3.624324	4.651724	2.788800	2.635971	1.959400	1.750079	1.526743	1.993698	2.177319	1.919765	0.000000	0.000000	969055.000000		1
11976.963867	2169.638428	2.473158	2.288134	3044.316162	43909.726562	453.627228	309.662872	77.472771	26.939541	30.828136	84.802818	142.166519	92.993225	1.996393	99998.000000	4.078347	3.336387	0.393252	0.359481	3.483490	4.642561	2.656699	2.490889	1.889149	1.430390	1.488947	1.928410	2.152797	1.968451	0.300246	4.999991	971829.000000		1
23742.562500	14929.249023	3.136162	6.167478	17249.146484	99998.000000	2650.535156	1771.873169	538.673645	201.065933	147.967041	497.663025	687.451721	504.246796	2.918819	99998.000000	4.375527	4.174038	0.496399	0.790108	4.236768	4.999991	3.423334	3.248433	2.731326	2.303339	2.170165	2.696935	2.837242	2.702643	0.465207	4.999991	971911.000000		1
27842.460938	13927.458984	2.029100	6.512856	19180.105469	99998.000000	3136.569336	1972.044800	435.124786	254.226501	123.836784	435.044617	621.928406	347.306091	3.895293	99998.000000	4.444707	4.143872	0.307303	0.813771	4.282851	4.999991	3.496455	3.294917	2.638614	2.405221	2.092850	2.638534	2.793741	2.540712	0.590540	4.999991	973349.000000		1
7451.839355	2746.171143	1.585042	1.893416	1637.169189	23597.392578	242.502136	166.512634	78.286873	61.246136	10.860928	45.660919	68.162964	63.259815	1.569466	0.000000	3.872263	3.438728	0.200041	0.277246	3.214093	4.372864	2.384716	2.221447	1.893689	1.787079	1.035867	1.659545	1.833548	1.801128	0.195752	0.000000	974760.000000		1
16771.437500	4477.961914	2.682853	3.268763	3783.368164	50413.800781	602.207947	388.116272	99.413567	64.308289	24.346117	107.745834	128.965042	111.878044	1.107358	0.000000	4.224570	3.651080	0.428597	0.514383	3.577879	4.702549	2.779747	2.588962	1.997446	1.808267	1.386430	2.032400	2.110472	2.048745	0.044288	0.000000	976470.000000		1
106.654190	13.438933	2.143198	3.059069	4.456003	3573.615234	0.000000	0.000000	0.000000	30.868225	0.000000	0.000000	7.277624	24.595900	0.753420	73065.132812	2.027978	1.128365	0.331062	0.485589	0.648945	3.553108	0.000000	0.000000	0.000000	1.489512	0.000000	0.000000	0.861990	1.390863	0.000000	4.863710	976487.000000		0
21702.810547	16716.947266	2.655099	4.600938	15299.583984	99998.000000	2438.216553	1569.598389	292.788666	194.522247	100.724159	399.325653	513.340759	288.539276	3.953740	0.000000	4.336516	4.223157	0.424081	0.662846	4.184680	4.999991	3.387072	3.195789	2.466554	2.288969	2.003134	2.601327	2.710406	2.460205	0.597008	0.000000	977580.000000		1
33816.460938	40983.480469	2.769197	13.068885	39142.054688	99998.000000	5594.864258	4026.295898	1384.922485	797.094055	558.862915	1625.321533	2200.827393	1423.432251	6.376460	99998.000000	4.529128	4.612609	0.442354	1.116238	4.592644	4.999991	3.747790	3.604906	3.141425	2.901510	2.747305	3.210939	3.342586	3.153337	0.804580	4.999991	978277.000000		1
10617.581055	4607.407715	3.706654	5.652493	9683.198242	99998.000000	1534.514648	998.311096	236.831131	144.800034	59.457565	223.632736	317.736115	195.805069	2.287413	99998.000000	4.026026	3.663457	0.568982	0.752240	3.986019	4.999991	3.185971	2.999266	2.374439	2.160769	1.774207	2.349535	2.502067	2.291824	0.359345	4.999991	979825.000000		1
13303.350586	2425.816895	0.425556	4.033530	3515.986328	44025.398438	578.404541	357.895630	60.521458	79.887337	26.424557	83.883858	89.866318	75.940147	1.439645	0.000000	4.123961	3.384858	0.000000	0.605685	3.546047	4.643703	2.762232	2.553756	1.781909	1.902478	1.422008	1.923678	1.953597	1.880471	0.158255	0.000000	980733.000000		1
13044.214844	4164.083496	2.164785	3.614142	4373.373535	57216.343750	714.329590	446.963257	101.985405	67.521545	28.336475	145.281097	195.027969	105.537872	0.871658	99998.000000	4.115418	3.619519	0.335415	0.558005	3.640817	4.757520	2.853899	2.650272	2.008538	1.829442	1.452346	2.162209	2.290097	2.023408	0.000000	4.999991	981611.000000		1
32579.017578	14763.692383	1.955090	6.364837	19544.072266	99998.000000	3148.287598	2008.543945	398.995697	177.136124	115.572357	482.124054	597.677917	375.087494	3.351190	0.000000	4.512938	4.169195	0.291167	0.803787	4.291015	4.999991	3.498074	3.302881	2.600968	2.248307	2.062854	2.683159	2.776467	2.574133	0.525199	0.000000	981904.000000		1
11109.243164	4777.386719	2.830872	4.477589	7426.034668	80858.625000	1218.514648	762.624023	145.083740	46.724808	49.648193	171.853683	243.507431	118.933640	0.047699	0.000000	4.045684	3.679190	0.451920	0.651044	3.870757	4.907726	3.085831	2.882310	2.161619	1.669548	1.695903	2.235159	2.386512	2.075305	0.000000	0.000000	983055.000000		1
7235.061523	2666.511963	1.535702	3.170084	4932.369141	56850.796875	767.496338	503.044128	101.078789	108.633949	16.741617	81.632729	102.444885	63.787136	0.764969	0.000000	3.859442	3.425944	0.186307	0.501071	3.693056	4.754736	2.885076	2.701606	2.004660	2.035966	1.223797	1.911864	2.010490	1.804733	0.000000	0.000000	983710.000000		1
11873.470703	5449.900879	1.908834	3.700486	6180.928711	71748.539062	1010.411682	634.781433	129.350510	43.304943	31.935198	124.317841	185.215515	95.475632	1.705795	99998.000000	4.074578	3.736389	0.280768	0.568259	3.791054	4.855813	3.004498	2.802624	2.111768	1.636537	1.504270	2.094533	2.267677	1.979892	0.231927	4.999991	984974.000000		1
14733.101562	6609.497559	2.880212	4.079786	7990.253906	87193.492188	1274.570923	818.797424	158.692276	81.065323	42.685112	175.390732	261.889587	133.723251	0.834760	0.000000	4.168294	3.820168	0.459424	0.610637	3.902560	4.940484	3.105364	2.913177	2.200556	1.908835	1.630276	2.244007	2.418118	2.126207	0.000000	0.000000	986203.000000		1
42741.785156	6053.487305	3.718989	7.801859	24668.578125	99998.000000	3951.027832	2530.238525	545.383850	254.729156	151.655182	588.880005	761.812988	526.252380	3.641472	0.000000	4.630853	3.782006	0.570425	0.892198	4.392144	4.999991	3.596710	3.403162	2.736702	2.406079	2.180857	2.770027	2.881848	2.721194	0.561277	0.000000	986243.000000		1
13457.395508	4566.807617	1.952007	4.252476	9545.756836	99998.000000	1514.874268	979.543457	237.201187	85.919128	51.202396	247.029053	337.105072	165.815720	3.149994	0.000000	4.128961	3.659613	0.290481	0.628642	3.979810	4.999991	3.180377	2.991024	2.375117	1.934090	1.709290	2.392748	2.527765	2.219626	0.498310	0.000000	986685.000000		1
9160.153320	1397.174194	2.550252	4.267894	2256.898926	33789.625000	383.021942	229.473343	103.539612	47.261379	18.989664	79.825661	104.976631	113.253387	1.742822	99998.000000	3.961903	3.145251	0.406583	0.630214	3.353512	4.528783	2.583224	2.360732	2.015106	1.674506	1.278517	1.902143	2.021093	2.054051	0.241253	4.999991	993017.000000		1
9855.620117	1250.773682	1.985928	3.715905	2572.405518	33191.585938	397.876312	262.201050	52.374218	52.855282	22.754908	62.584476	90.248695	77.204483	1.511461	0.000000	3.993684	3.097179	0.297963	0.570065	3.410339	4.521028	2.599748	2.418634	1.719118	1.723088	1.357075	1.796467	1.955441	1.887643	0.179397	0.000000	993473.000000		1
10444.012695	2554.927002	3.688152	4.644111	3022.366211	41871.718750	449.821899	309.089294	85.123528	68.236969	25.949661	83.322624	131.832916	87.812546	0.224616	99998.000000	4.018867	3.407378	0.566809	0.666903	3.480347	4.621921	2.653041	2.490084	1.930050	1.834020	1.414132	1.920763	2.120024	1.943557	0.000000	4.999991	993974.000000		1
27845.359375	16373.345703	2.016765	7.900538	16150.653320	99998.000000	2634.931396	1659.853271	331.440247	134.824142	106.722031	468.339752	626.190186	320.412781	2.631338	99998.000000	4.444753	4.214138	0.304655	0.897657	4.208190	4.999991	3.420769	3.220070	2.520405	2.129768	2.028254	2.670561	2.796706	2.505710	0.420177	4.999991	994291.000000		1
20328.609375	6530.661621	1.609712	2.997394	6776.676270	80816.390625	1057.309204	691.386536	151.488663	100.455872	30.356325	187.497482	254.778488	153.594864	1.286585	0.000000	4.308108	3.814957	0.206748	0.476744	3.831017	4.907499	3.024202	2.839721	2.180380	2.001975	1.482249	2.272995	2.406163	2.186377	0.109439	0.000000	995581.000000		1
23064.466797	8812.584961	2.775365	2.621178	10274.610352	99998.000000	1672.592163	1052.847046	207.998184	107.366531	66.229454	237.540390	335.171570	243.596863	1.819603	99998.000000	4.362944	3.945103	0.443320	0.418496	4.011765	4.999991	3.223390	3.022365	2.318059	2.030869	1.821051	2.375737	2.525267	2.386672	0.259977	4.999991	997182.000000		1
18597.050781	2519.408447	1.952007	3.410615	6346.787598	75901.414062	964.084656	651.230103	112.349854	86.976852	33.372219	171.952362	256.243286	127.046951	0.373286	0.000000	4.269444	3.401299	0.290481	0.532833	3.802554	4.880250	2.984115	2.813735	2.050572	1.939404	1.523385	2.235408	2.408653	2.103964	0.000000	0.000000	997462.000000		1
9861.901367	3810.384766	2.695188	3.823836	3331.776123	39716.308594	498.538788	341.369873	70.518936	65.412270	33.597332	76.066582	123.938545	79.073227	0.680085	0.000000	3.993961	3.580969	0.430589	0.582499	3.522676	4.598969	2.697699	2.533225	1.848306	1.815659	1.526305	1.881194	2.093206	1.898029	0.000000	0.000000	997632.000000		1
15796.399414	7055.251953	3.574053	6.697881	9249.276367	99998.000000	1519.478394	950.994202	214.350677	131.395020	58.279579	233.072052	340.620544	190.417786	2.307164	0.000000	4.198558	3.848512	0.553161	0.825937	3.966108	4.999991	3.181695	2.978178	2.331125	2.118579	1.765516	2.367490	2.532271	2.279707	0.363078	0.000000	997731.000000		1
15497.206055	3981.282471	2.726025	2.618094	4712.211914	59355.292969	805.617493	482.133301	103.733887	73.975807	36.270935	156.909882	204.818848	153.172394	2.538270	0.000000	4.190253	3.600023	0.435530	0.417985	3.673225	4.773459	2.906129	2.683167	2.015921	1.869090	1.559559	2.195650	2.311370	2.185180	0.404538	0.000000	998212.000000		1
17343.902344	6964.521973	3.219423	5.285528	12245.150391	99998.000000	1942.206543	1258.288818	260.548157	138.845337	78.875870	341.042999	447.259308	222.315979	1.907131	0.000000	4.239147	3.842891	0.507778	0.723088	4.087964	4.999991	3.288296	3.099780	2.415888	2.142531	1.896944	2.532809	2.650559	2.346971	0.280381	0.000000	999282.000000		1
18338.328125	5868.693848	3.601807	3.376694	5885.142578	72123.453125	933.438477	602.192505	120.851723	98.772156	40.159531	154.812943	197.883514	143.335266	0.614047	0.000000	4.263360	3.768541	0.556520	0.528492	3.769757	4.858077	2.970086	2.779735	2.082253	1.994635	1.603789	2.189807	2.296410	2.156353	0.000000	0.000000	1000526.000000		1
7197.727051	1218.422241	2.112361	2.726025	1863.848755	25242.742188	292.868835	191.679031	49.864056	65.831657	15.375522	57.169434	82.616447	30.020197	1.086141	99998.000000	3.857195	3.085798	0.324768	0.435530	3.270411	4.402136	2.466673	2.282575	1.697788	1.818435	1.186830	1.757164	1.917067	1.477414	0.035886	4.999991	1000697.000000		1
18594.824219	4923.179688	2.093859	4.622524	8147.000488	94513.812500	1274.496948	838.567261	151.226547	83.686501	46.993095	219.771896	287.453796	212.895157	1.649049	99998.000000	4.269392	3.692246	0.320947	0.664879	3.910998	4.975495	3.105339	2.923538	2.179628	1.922655	1.672034	2.341972	2.458568	2.328166	0.217234	4.999991	1001157.000000		1
10846.166016	2083.117920	3.120744	4.206220	3249.508301	35130.234375	530.615845	328.627869	57.548733	38.750259	17.194927	60.000305	108.294739	48.211170	1.457342	0.000000	4.035276	3.318714	0.494258	0.623892	3.511818	4.545681	2.724780	2.516704	1.760036	1.588275	1.235400	1.778153	2.034607	1.683148	0.163561	0.000000	1004476.000000		1
21739.759766	12994.920898	3.025148	6.836649	17547.494141	99998.000000	2779.823975	1796.185303	504.098785	226.004135	148.935333	547.456116	728.567200	457.386292	4.187340	0.000000	4.337255	4.113774	0.480747	0.834843	4.244215	4.999991	3.444017	3.254351	2.702516	2.354116	2.172998	2.738349	2.862470	2.660283	0.621938	0.000000	1004517.000000		1
1112.875000	1800.875732	3.145414	3.552467	271.261078	13827.185547	27.904753	29.252346	27.907835	23.186632	19.612579	13.472855	33.890289	26.874783	0.428838	0.000000	3.046446	3.255484	0.497678	0.550530	2.433388	4.140734	1.445678	1.466161	1.445726	1.365238	1.292535	1.129460	1.530075	1.429345	0.000000	0.000000	1004802.000000		0
18204.195312	10374.156250	4.052033	2.396065	6888.912109	74527.203125	1086.253174	708.276184	126.679985	101.134293	41.685982	139.496002	186.920822	112.525627	2.525620	0.000000	4.260171	4.015953	0.607673	0.379499	3.838151	4.872315	3.035931	2.850203	2.102708	2.004899	1.619990	2.144562	2.271658	2.051251	0.402368	0.000000	1009052.000000		1
14203.158203	9473.779297	3.108409	4.378909	10145.075195	99998.000000	1601.872803	1043.688354	173.981461	100.372612	64.240448	222.824799	299.816498	147.846771	2.478487	0.000000	4.152385	3.976523	0.492538	0.641366	4.006255	4.999991	3.204628	3.018571	2.240503	2.001615	1.807809	2.347964	2.476856	2.169812	0.394187	0.000000	1009825.000000		1
25260.232422	6572.452637	3.139246	3.022064	8553.649414	99998.000000	1315.541504	875.165039	246.150192	106.567841	73.004433	296.285614	423.092041	199.900284	2.633081	0.000000	4.402437	3.817728	0.496825	0.480304	3.932152	4.999991	3.119105	2.942090	2.391200	2.027626	1.863349	2.471711	2.626435	2.300813	0.420464	0.000000	1011576.000000		1
101.007866	23.488838	0.000000	2.898715	118.421738	3593.635010	9.442408	14.345552	0.000000	0.000000	0.592078	5.085085	8.122568	0.000000	5.703139	0.000000	2.004355	1.370862	0.000000	0.462205	2.073431	3.555534	0.975083	1.156717	0.000000	0.000000	0.000000	0.706298	0.909693	0.000000	0.756114	0.000000	1012097.000000		0
22017.136719	12810.263672	4.563933	11.903232	37341.910156	99998.000000	6122.482910	3846.267090	776.849304	359.286407	216.484634	976.447388	1346.064331	697.406006	4.695472	0.000000	4.342761	4.107558	0.659339	1.075665	4.572196	4.999991	3.786928	3.585039	2.890337	2.555441	2.335427	2.989649	3.129066	2.843486	0.671679	0.000000	1012110.000000		1
17670.988281	7949.193848	2.288134	4.156880	6907.876953	87967.929688	1114.913452	706.786743	150.615967	73.281967	52.253952	195.009476	269.016113	169.688889	1.233778	0.000000	4.247261	3.900323	0.359481	0.618767	3.839345	4.944324	3.047241	2.849288	2.177871	1.864997	1.718119	2.290056	2.429778	2.229653	0.091237	0.000000	1012278.000000		1
28973.914062	8998.019531	3.274930	8.489532	20519.414062	99998.000000	3330.015381	2113.394043	446.146057	251.028671	147.470551	519.505127	691.759705	398.736664	4.449942	99998.000000	4.462007	3.954147	0.515202	0.928884	4.312165	4.999991	3.522446	3.324980	2.649477	2.399723	2.168705	2.715590	2.839955	2.600686	0.648354	4.999991	1014239.000000		1
13269.592773	4680.479980	2.843207	3.444536	4983.624023	63056.500000	767.172546	513.467163	141.065628	79.366180	45.793522	134.654541	199.567230	136.032974	1.506597	0.000000	4.122858	3.670290	0.453808	0.537131	3.697545	4.799730	2.884893	2.710513	2.149421	1.899635	1.660804	2.129221	2.300089	2.133644	0.177997	0.000000	1014401.000000		1
24293.375000	13589.108398	3.191670	3.330438	15197.284180	99998.000000	2455.408447	1559.317139	323.647644	113.774544	99.681854	431.806671	580.868469	265.004181	3.763493	99998.000000	4.385488	4.133191	0.504018	0.522501	4.181766	4.999991	3.390124	3.192935	2.510072	2.056045	1.998616	2.635289	2.764078	2.423253	0.575591	4.999991	1015111.000000		1
26143.148438	6507.878906	3.441453	4.440584	8396.536133	97242.234375	1370.623169	865.173767	168.026764	150.079391	51.890072	218.766602	303.165436	136.242661	4.303023	0.000000	4.417358	3.813439	0.536742	0.647440	3.924100	4.987855	3.136918	2.937103	2.225379	2.176321	1.715084	2.339981	2.481680	2.134313	0.633774	0.000000	1015432.000000		1
12742.859375	3962.033691	2.877128	4.307983	7379.205078	79079.468750	1157.561523	753.348145	140.979279	79.726982	43.092167	173.568237	256.320374	171.878342	0.889387	0.000000	4.105267	3.597918	0.458959	0.634274	3.868010	4.898064	3.063544	2.876996	2.149155	1.901605	1.634398	2.239470	2.408783	2.235221	0.000000	0.000000	1015595.000000		1
13987.055664	6830.672363	2.985059	4.456003	6885.227051	81192.382812	1114.278198	706.829956	134.833389	55.007732	47.764030	195.034134	229.087875	138.700409	1.363150	99998.000000	4.145726	3.834463	0.474953	0.648945	3.837918	4.909515	3.046994	2.849315	2.129797	1.740424	1.679101	2.290111	2.360002	2.142078	0.134544	4.999991	1015822.000000		1
13768.566406	3518.774170	3.663482	3.040566	4187.057129	48770.464844	646.508911	429.987274	62.328529	43.918606	26.646587	82.320404	120.531013	60.826748	0.021756	99998.000000	4.138889	3.546391	0.563894	0.482955	3.621909	4.688157	2.810575	2.633456	1.794687	1.642649	1.425642	1.915507	2.081099	1.784095	0.000000	4.999991	1016993.000000		1
11257.758789	2302.825195	3.675817	3.274930	2750.374268	33578.464844	421.938721	279.103027	70.463432	74.345856	26.402971	81.456963	111.412399	127.481758	0.711546	99998.000000	4.051452	3.362261	0.565354	0.515202	3.439392	4.526061	2.625249	2.445765	1.847964	1.871257	1.421653	1.910928	2.046933	2.105448	0.000000	4.999991	1019387.000000		1
7828.400879	1179.992676	2.775365	3.984190	1551.339478	20781.839844	241.903885	158.386993	37.744961	14.869788	20.818321	61.542175	59.509991	51.615620	1.204970	0.000000	3.893673	3.071879	0.443320	0.600340	3.190707	4.317684	2.383643	2.199719	1.576859	1.172305	1.318446	1.789173	1.774590	1.712781	0.080976	0.000000	1019955.000000		1
9139.233398	1475.069458	1.961258	2.957305	1880.062988	24317.167969	304.432861	191.025284	42.500088	44.970161	28.789785	51.794476	55.137249	90.624916	0.952333	0.000000	3.960910	3.168813	0.292535	0.470896	3.274172	4.385913	2.483491	2.281091	1.628390	1.652924	1.459238	1.714283	1.741445	1.957248	0.000000	0.000000	1020356.000000		1
10283.155273	6070.743652	2.978892	2.374479	6677.811523	82180.851562	1086.999390	682.138428	166.632904	70.867401	34.877087	196.878220	239.476990	154.260941	4.299321	99998.000000	4.012126	3.783242	0.474055	0.375568	3.824634	4.914771	3.036229	2.833873	2.221761	1.850446	1.542540	2.294198	2.379264	2.188256	0.633400	4.999991	1020473.000000		1
25767.931641	7940.315918	2.510163	3.885511	14880.242188	99998.000000	2408.612793	1530.052490	298.179047	105.803078	67.765160	336.287872	439.340271	245.943588	4.403445	99998.000000	4.411079	3.899838	0.399702	0.589448	4.172610	4.999991	3.381767	3.184706	2.474477	2.024498	1.831006	2.526711	2.642801	2.390836	0.643793	4.999991	1021334.000000		1
14055.317383	3272.281738	2.880212	3.426034	4327.570801	57786.007812	731.669434	442.612122	109.895195	62.047909	21.330221	105.103065	132.767288	66.343559	1.065198	0.000000	4.147840	3.514851	0.459424	0.534792	3.636244	4.761823	2.864315	2.646023	2.040979	1.792727	1.328995	2.021615	2.123091	1.821799	0.027430	0.000000	1022014.000000		1
24241.839844	6673.969238	2.473158	4.653362	10776.291992	99998.000000	1682.981201	1108.153809	242.983200	163.567673	72.853325	245.234329	349.319763	177.931732	1.778332	0.000000	4.384565	3.824384	0.393252	0.667767	4.032469	4.999991	3.226079	3.044600	2.385576	2.213697	1.862449	2.389581	2.543223	2.250253	0.250013	0.000000	1022384.000000		1
27411.001953	5369.479980	2.679769	4.243225	11812.630859	99998.000000	1886.113281	1213.448120	228.909012	77.660873	80.208046	296.677246	363.264435	273.829834	1.130934	99998.000000	4.437925	3.729932	0.428097	0.627696	4.072347	4.999991	3.275568	3.084021	2.359663	1.890202	1.904218	2.472284	2.560223	2.437481	0.053437	4.999991	1022629.000000		1
27756.498047	6677.830078	2.997394	5.973202	14139.441406	99998.000000	2183.148193	1449.320190	302.545624	124.200661	100.341774	311.923248	461.577087	268.494965	2.346304	99998.000000	4.443365	3.824635	0.476744	0.776207	4.150432	4.999991	3.339083	3.161164	2.480791	2.094124	2.001482	2.494048	2.664244	2.428936	0.370384	4.999991	1023722.000000		1
15224.793945	4248.460938	2.679769	3.552467	3953.241943	49558.984375	646.425659	405.628815	91.439018	76.670998	24.790176	92.697189	128.826263	91.550034	0.016561	0.000000	4.182551	3.628232	0.428097	0.550530	3.596953	4.695122	2.810519	2.608129	1.961132	1.884631	1.394280	1.967067	2.110004	1.961658	0.000000	0.000000	1023872.000000		1
13805.586914	4361.140625	4.104456	3.472290	10135.074219	99998.000000	1645.233154	1042.661377	187.648590	76.556900	43.687328	216.614151	274.798126	141.417175	3.638888	99998.000000	4.140055	3.639600	0.613256	0.540616	4.005827	4.999991	3.216228	3.018143	2.273345	1.883984	1.640355	2.335687	2.439014	2.150502	0.560969	4.999991	1024720.000000		1
109.321625	8.939758	1.930420	1.384599	0.000000	2633.858154	0.000000	0.000000	7.678510	20.232410	0.000000	1.224244	6.124305	48.753910	4.484239	0.000000	2.038706	0.951326	0.285652	0.141324	0.000000	3.420592	0.000000	0.000000	0.885277	1.306048	0.000000	0.087868	0.787057	1.688010	0.651689	0.000000	1024738.000000		0
15934.076172	6733.115234	2.383730	3.546299	5884.202148	71754.132812	949.285828	602.735229	139.042694	56.978241	40.036179	162.719635	213.666092	113.848549	2.836776	99998.000000	4.202327	3.828216	0.377257	0.549775	3.769688	4.855847	2.977397	2.780127	2.143148	1.755709	1.602453	2.211440	2.329736	2.056328	0.452825	4.999991	1026866.000000		1
568.074036	1438.736816	3.040566	4.224722	309.931152	8513.317383	3.558635	36.190758	28.968641	76.615486	15.014724	6.361753	24.799427	28.308722	0.426709	0.000000	2.754405	3.157981	0.482955	0.625798	2.491265	3.930099	0.551283	1.558598	1.461928	1.884317	1.176517	0.803577	1.394442	1.451920	0.000000	0.000000	1028734.000000		0
30562.078125	7750.736816	4.156880	4.785963	8774.415039	99998.000000	1380.164307	896.717285	246.578827	86.511208	83.205437	232.883957	317.683685	190.112488	3.078551	0.000000	4.485183	3.889343	0.618767	0.679969	3.943218	4.999991	3.139931	2.952656	2.391956	1.937072	1.920152	2.367140	2.501995	2.279011	0.488346	0.000000	1028798.000000		1
22148.746094	2726.000488	2.328223	3.540132	4058.002930	53299.890625	641.571838	415.080475	132.384903	55.094078	38.263031	110.521194	164.986191	117.656967	1.528450	99998.000000	4.345349	3.435526	0.367025	0.549019	3.608312	4.726727	2.807245	2.618132	2.121839	1.741105	1.582779	2.043446	2.217448	2.070618	0.184251	4.999991	1030099.000000		1
114.724335	6.238403	2.050686	1.538786	17.774670	1431.635010	0.000000	0.000000	0.000000	22.955351	3.521630	0.000000	0.000000	13.186067	2.287814	55703.886719	2.059656	0.795073	0.311899	0.187178	1.249802	3.155832	0.000000	0.000000	0.000000	1.360884	0.546744	0.000000	0.000000	1.120115	0.359421	4.745885	1030119.000000		0
20862.386719	5619.182617	2.713690	4.338820	5883.045898	67692.890625	923.413208	602.707458	140.485886	106.379738	28.762032	131.765076	189.742447	112.935760	1.425165	0.000000	4.319364	3.749673	0.433560	0.637372	3.769602	4.830543	2.965396	2.780107	2.147633	2.026859	1.458820	2.119800	2.278164	2.052831	0.153865	0.000000	1031040.000000		1
17028.113281	3471.586670	3.003561	3.709738	2921.577148	46907.816406	475.086945	301.839447	81.176338	80.935806	34.531708	108.886818	132.671692	97.686676	0.887757	0.000000	4.231166	3.540528	0.477637	0.569343	3.465617	4.671245	2.676773	2.479776	1.909429	1.908141	1.538218	2.036975	2.122778	1.989835	0.000000	0.000000	1032533.000000		1
19028.212891	9437.560547	3.059069	3.207088	9929.629883	99998.000000	1539.353027	1016.958435	221.400101	121.884773	62.220596	258.050354	324.137939	184.765289	1.673752	0.000000	4.279398	3.974860	0.485589	0.506111	3.996933	4.999991	3.187338	3.007303	2.345178	2.085949	1.793934	2.411705	2.510730	2.266620	0.223691	0.000000	1033120.000000		1
20181.886719	5919.094727	3.796082	4.628692	7285.320312	84908.539062	1139.965698	746.369629	141.044037	106.771370	52.451313	167.878738	272.386658	173.762512	1.949225	0.000000	4.304962	3.772255	0.579336	0.665458	3.862449	4.928951	3.056892	2.872954	2.149355	2.028455	1.719756	2.224996	2.435186	2.239956	0.289862	0.000000	1033681.000000		1
27625.976562	20786.980469	2.090775	5.103588	18403.248047	99998.000000	2888.510254	1891.571533	420.668213	202.573883	117.953011	515.530212	700.776550	400.071930	4.311311	99998.000000	4.441318	4.317791	0.320307	0.707876	4.264894	4.999991	3.460674	3.276823	2.623940	2.306583	2.071709	2.712254	2.845580	2.602138	0.634609	4.999991	1034069.000000		1
27248.705078	10144.291992	3.620309	3.786831	7232.240234	83032.195312	1190.335449	742.015381	154.353455	90.128433	48.056984	169.873917	251.892120	131.459778	2.431230	0.000000	4.435346	4.006222	0.558746	0.578276	3.859273	4.919247	3.075669	2.870413	2.188516	1.954862	1.681756	2.230127	2.401215	2.118793	0.385826	0.000000	1034265.000000		1
13851.241211	3980.705811	3.191670	3.441453	6151.546875	66395.328125	960.507507	631.962891	133.026321	55.303772	39.000046	102.719337	178.190765	113.879387	2.894555	0.000000	4.141489	3.599960	0.504018	0.536742	3.788984	4.822137	2.982501	2.800692	2.123938	1.742755	1.591065	2.011652	2.250885	2.056445	0.461582	0.000000	1034392.000000		1
8058.706543	1749.479004	1.884164	2.935719	1889.030518	23186.792969	263.551727	193.461441	50.573315	43.045910	13.448185	50.157009	72.800903	121.348206	0.440613	99998.000000	3.906265	3.242909	0.275119	0.467715	3.276239	4.365241	2.420866	2.286594	1.703921	1.633932	1.128664	1.700332	1.862137	2.084033	0.000000	4.999991	1036867.000000		1
20807.910156	2787.083008	2.682853	4.678032	6375.543457	68976.539062	992.387207	651.920898	127.611275	40.020763	31.568233	116.552986	143.948929	75.739708	2.754604	0.000000	4.318228	3.445150	0.428597	0.670063	3.804517	4.838701	2.996681	2.814195	2.105889	1.602285	1.499250	2.066523	2.158208	1.879324	0.440059	0.000000	1036900.000000		1
[truncated: 3,813 more rows]
