# Supplementary material for: Distinct elongation stalls during translation are linked with distinct pathways for mRNA degradation
Source: eLife. 2022 Jul 27;11:e76038. doi: 10.7554/eLife.76038 (PMC9352352; doi:10.7554/eLife.76038)
Supplement: Figure 2—source data 1. [file elife-76038-fig2-data1.zip › S2F_flow_cytometry_data/list_mode_data.WT_CGA.CSV]

FSC-HLin	SSC-HLin	BLU-V-HLin	GRN-V-HLin	YEL-V-HLin	ORG-V-HLin	GRN-B-HLin	YEL-B-HLin	RED-B-HLin	NIR-B-HLin	YEL-G-HLin	ORG-G-HLin	RED-G-HLin	NIR-G-HLin	BLU-V-ALin	BLU-V-W	FSC-HLog	SSC-HLog	BLU-V-HLog	GRN-V-HLog	YEL-V-HLog	ORG-V-HLog	GRN-B-HLog	YEL-B-HLog	RED-B-HLog	NIR-B-HLog	YEL-G-HLog	ORG-G-HLog	RED-G-HLog	NIR-G-HLog	BLU-V-ALog	BLU-V-WLog	TIME		P01.R1
8190.416504	1579.669800	2.220292	3.373610	643.382019	17724.955078	90.942543	66.485405	59.411312	47.810287	19.211693	44.476765	78.228287	47.292217	0.044513	0.000000	3.913306	3.198566	0.346410	0.528095	2.808469	4.248585	1.958767	1.822726	1.773869	1.679521	1.283566	1.648133	1.893364	1.674790	0.000000	0.000000	192.000000		1
8718.364258	2830.313965	2.630429	2.901798	1190.819580	24968.798828	190.177246	120.222641	50.573315	73.439240	30.865141	83.149933	137.278793	95.676079	0.038471	0.000000	3.940435	3.451835	0.420027	0.462667	3.075846	4.397398	2.279159	2.079986	1.703921	1.865928	1.489468	1.919862	2.137604	1.980803	0.000000	0.000000	922.000000		1
18105.677734	6253.177734	2.602675	4.400495	2838.445801	54469.828125	431.174530	289.655579	140.556808	68.310982	35.478413	194.096680	255.358246	117.885162	0.505933	0.000000	4.257815	3.796101	0.415420	0.643502	3.453081	4.736156	2.634653	2.461882	2.147852	1.834491	1.549964	2.288018	2.407150	2.071459	0.000000	0.000000	1843.000000		1
10249.703125	2434.423584	3.034399	4.311067	1613.523071	29982.796875	226.657883	166.882690	67.765160	50.317364	30.997742	113.506256	152.527893	80.399239	1.194028	99998.000000	4.010711	3.386396	0.482073	0.634585	3.207775	4.476872	2.355371	2.222411	1.831006	1.701718	1.491330	2.055020	2.183349	1.905252	0.077014	4.999991	2083.000000		1
9593.917969	2611.840332	3.136162	4.092121	1697.329956	29925.625000	239.843948	171.261597	77.441933	53.860580	24.102503	87.994484	161.846939	73.303551	0.921377	99998.000000	3.981996	3.416947	0.496399	0.611948	3.229766	4.476043	2.379929	2.233660	1.888976	1.731271	1.382062	1.944456	2.209105	1.865125	0.000000	4.999991	2705.000000		1
11592.723633	3418.046875	3.422950	2.423819	1023.881470	18843.376953	141.645370	104.532578	50.604153	60.095901	9.621264	65.060722	111.289047	57.240360	3.367609	0.000000	4.064186	3.533778	0.534401	0.384500	3.010250	4.275159	2.151202	2.019252	1.704186	1.778845	0.983232	1.813319	2.046453	1.757702	0.527322	0.000000	2801.000000		1
8815.107422	2147.050049	2.929552	2.784616	698.485352	16353.584961	88.093163	71.120270	52.559242	33.615837	13.207653	44.001869	77.744141	65.384514	0.580191	0.000000	3.945228	3.331842	0.466801	0.444765	2.844157	4.213613	1.944942	1.851993	1.720649	1.526544	1.120826	1.643471	1.890668	1.815475	0.000000	0.000000	3491.000000		1
20392.890625	3457.685303	1.689889	2.661267	2989.857422	50952.023438	421.991150	307.023193	125.320061	60.583130	45.371048	173.047089	213.737015	154.276367	1.211464	0.000000	4.309479	3.538785	0.227858	0.425088	3.475651	4.707161	2.625303	2.487171	2.098021	1.782352	1.656779	2.238164	2.329880	2.188299	0.083311	0.000000	3718.000000		1
15062.342773	3082.440430	2.507080	2.183287	1564.100098	35693.101562	211.004822	160.227982	110.872742	71.811028	36.505299	116.355629	147.180679	72.387680	0.735356	0.000000	4.177893	3.488895	0.399168	0.339111	3.194265	4.552584	2.324292	2.204738	2.044825	1.856191	1.562356	2.065787	2.167851	1.859665	0.000000	0.000000	3908.000000		1
5676.342773	3199.835449	1.945839	1.754647	888.221619	15400.521484	110.052467	91.210823	44.288654	19.859278	20.975592	54.899799	92.832870	73.494743	0.049798	0.000000	3.754069	3.505128	0.289107	0.244190	2.948521	4.187535	2.041600	1.960046	1.646292	1.297964	1.321714	1.739571	1.967702	1.866256	0.000000	0.000000	4457.000000		1
7526.240723	1676.187744	2.164785	1.890332	246.770020	9286.491211	19.686588	24.709999	66.432983	39.518112	14.305464	6.694797	26.390636	26.847029	0.129346	0.000000	3.876578	3.224323	0.335415	0.276538	2.392292	3.967852	1.294170	1.392873	1.822384	1.596796	1.155502	0.825737	1.421450	1.428896	0.000000	0.000000	4764.000000		1
6605.713867	2569.950928	1.800903	1.955090	933.293518	15980.587891	133.559814	95.796341	57.067669	44.180725	11.166218	65.899498	87.158791	57.092339	0.157846	0.000000	3.819920	3.409925	0.255490	0.291167	2.970018	4.203593	2.125676	1.981349	1.756390	1.645233	1.047906	1.818882	1.940311	1.756578	0.000000	0.000000	5875.000000		1
8587.928711	3851.965820	2.001346	3.521630	1047.780396	27149.642578	138.552383	104.261208	90.948708	60.678726	21.296299	63.682289	75.681114	61.557594	0.054539	0.000000	3.933888	3.585682	0.301322	0.546744	3.020270	4.433764	2.141614	2.018123	1.958797	1.783036	1.328304	1.804019	1.878988	1.789282	0.000000	0.000000	6220.000000		1
22031.761719	8964.573242	3.080655	2.016765	3130.596191	66644.007812	469.431396	320.499146	228.147324	92.620094	58.754475	267.381744	353.038757	190.390030	2.112032	0.000000	4.343049	3.952530	0.488643	0.304655	3.495627	4.823761	2.671572	2.505827	2.358215	1.966705	1.769041	2.427132	2.547822	2.279644	0.324701	0.000000	6564.000000		1
11991.269531	5110.535156	3.244093	3.219423	2837.082764	47306.695312	414.053589	290.870575	115.134468	60.302513	38.981541	172.846634	235.628479	137.701263	0.727511	0.000000	4.078865	3.708466	0.511093	0.507778	3.452872	4.674922	2.617057	2.463700	2.061205	1.780335	1.590859	2.237661	2.372228	2.138938	0.000000	0.000000	8359.000000		1
10375.455078	5936.952637	2.038351	2.618094	1834.133789	34947.605469	252.385513	187.062683	123.824448	114.070580	32.437847	118.119530	197.016983	87.288307	2.819340	99998.000000	4.016007	3.773564	0.309279	0.417985	3.263431	4.543417	2.402064	2.271987	2.092806	2.057174	1.511052	2.072322	2.294504	1.940956	0.450147	4.999991	8736.000000		1
7132.644531	4078.096436	0.542738	0.524236	1425.347168	29179.582031	162.417435	145.648071	54.631516	55.306854	24.096334	96.946579	132.224548	104.822449	1.814177	0.000000	3.853251	3.610457	0.000000	0.000000	3.153921	4.465079	2.210633	2.163305	1.737443	1.742779	1.381951	1.986532	2.121312	2.020454	0.258680	0.000000	9391.000000		1
7927.120605	3427.014404	3.059069	3.697403	1370.607788	27162.652344	217.295654	140.883682	77.173645	81.099243	29.896847	97.936462	146.166138	69.180595	0.430241	0.000000	3.899116	3.534916	0.485589	0.567897	3.136913	4.433972	2.337051	2.148861	1.887469	1.909017	1.475625	1.990944	2.164847	1.839984	0.000000	0.000000	9546.000000		1
10414.417969	2919.369385	2.288134	4.132210	1151.014771	26887.275391	153.369751	119.309853	64.666000	49.469337	20.661049	89.234146	119.926598	88.984367	0.642804	0.000000	4.017635	3.465289	0.359481	0.616182	3.061081	4.429547	2.185740	2.076676	1.810676	1.694336	1.315152	1.950531	2.078916	1.949314	0.000000	0.000000	10038.000000		1
5955.686523	1685.978638	3.259512	3.453787	499.146301	11923.460938	62.985363	48.494877	26.705177	51.347336	9.482496	33.791611	55.815670	71.863449	0.579514	4325.261719	3.774932	3.226852	0.513153	0.538296	2.698228	4.076402	1.799240	1.685696	1.426595	1.710518	0.976923	1.528809	1.746756	1.856508	0.000000	3.636012	10434.000000		1
6440.511719	2775.596191	3.540132	1.948923	517.654907	19380.070312	83.079002	54.622265	71.906624	43.005821	18.443842	62.276104	76.569237	59.966385	1.108698	99998.000000	3.808920	3.443356	0.549019	0.289795	2.714040	4.287355	1.919491	1.737370	1.856769	1.633527	1.265851	1.794321	1.884054	1.777908	0.044813	4.999991	10503.000000		1
22743.283203	9170.197266	3.290349	4.243225	2913.260498	61507.894531	401.243744	297.994019	166.284439	95.592819	52.559242	217.372742	297.297089	126.303772	1.590908	99998.000000	4.356853	3.962379	0.517242	0.627696	3.464379	4.788931	2.603408	2.474208	2.220852	1.980425	1.720649	2.337205	2.473191	2.101416	0.201645	4.999991	12523.000000		1
24051.687500	5034.363770	5.396543	5.304030	3375.509766	86974.945312	496.996918	344.126740	235.295441	140.532135	76.146759	355.922028	477.964081	234.774277	3.779825	0.000000	4.381145	3.701945	0.732116	0.724606	3.528339	4.939394	2.696354	2.536718	2.371614	2.147776	1.881651	2.551355	2.679395	2.370651	0.577472	0.000000	12631.000000		1
24022.750000	6699.872559	3.250261	5.889941	3975.744141	71069.773438	617.577271	407.793610	193.794479	61.341732	67.388947	267.936798	368.071960	218.223862	3.210693	0.000000	4.380623	3.826066	0.511918	0.770111	3.599418	4.851685	2.790691	2.610440	2.287341	1.787756	1.828589	2.428032	2.565933	2.338902	0.506599	0.000000	12981.000000		1
7792.401367	1899.123535	0.971378	1.985928	690.442932	18927.439453	108.051125	71.089432	47.184288	68.804382	20.815237	51.483017	76.729591	110.441017	1.550299	0.000000	3.891671	3.278553	0.000000	0.297963	2.839128	4.277092	2.033629	1.851805	1.673797	1.837616	1.318381	1.711664	1.884963	2.043130	0.190416	0.000000	13389.000000		1
19530.986328	7637.887207	2.726025	2.238794	4265.439941	71228.234375	628.749634	435.066193	184.941071	57.792347	57.194103	267.893646	333.691376	275.495056	1.775715	99998.000000	4.290724	3.882973	0.435530	0.350014	3.629964	4.852652	2.798478	2.638555	2.267033	1.761870	1.757351	2.427962	2.523345	2.440114	0.249373	4.999991	13532.000000		1
13904.473633	3919.055664	2.214124	3.583304	2003.474243	37070.226562	292.612885	205.679214	89.400673	56.157967	27.405186	130.466812	170.499908	154.652588	0.141439	99998.000000	4.143155	3.593181	0.345202	0.554284	3.301784	4.569025	2.466293	2.313190	1.951341	1.749411	1.437833	2.115500	2.231724	2.189357	0.000000	4.999991	13705.000000		1
7901.698242	3532.163818	3.712821	2.707523	1525.143188	26629.841797	244.682327	155.303253	76.785095	29.014898	26.702093	99.931641	150.190414	84.195320	1.908217	99998.000000	3.897720	3.548041	0.569704	0.432572	3.183311	4.425369	2.388602	2.191180	1.885277	1.462621	1.426545	1.999703	2.176642	1.925288	0.280628	4.999991	14252.000000		1
23091.898438	8373.004883	4.107540	4.853805	3887.330322	66245.914062	497.305298	399.316406	173.293777	47.619095	59.543911	233.081314	318.115417	135.456314	0.178139	0.000000	4.363460	3.922881	0.613582	0.686082	3.589651	4.821159	2.696623	2.601317	2.238783	1.677781	1.774837	2.367507	2.502585	2.131799	0.000000	0.000000	15484.000000		1
10220.145508	1833.628052	4.119875	1.918085	1296.150879	26257.578125	168.745270	133.322357	69.069580	57.850941	35.953312	99.080528	138.709656	70.216728	0.861928	99998.000000	4.009457	3.263311	0.614884	0.282868	3.112656	4.419255	2.227232	2.124903	1.839287	1.762310	1.555739	1.995988	2.142107	1.846441	0.000000	4.999991	15851.000000		1
18801.968750	4022.795898	1.588125	2.318972	2025.233032	39591.691406	303.079102	210.125961	86.912094	58.720554	39.894329	153.545517	187.886032	146.789047	0.296107	99998.000000	4.274203	3.604528	0.200885	0.365295	3.306475	4.597604	2.481556	2.322480	1.939080	1.768790	1.600911	2.186237	2.273895	2.166694	0.000000	4.999991	15901.000000		1
10088.549805	4593.274902	1.313673	2.698272	2718.568604	45646.507812	380.354492	280.237854	114.178513	66.935631	59.337299	137.281876	191.620438	107.681076	2.031428	0.000000	4.003829	3.662122	0.118487	0.431086	3.434340	4.659408	2.580189	2.447527	2.057584	1.825657	1.773328	2.137613	2.282442	2.032139	0.307801	0.000000	16240.000000		1
9611.674805	1859.704102	2.578006	2.029100	818.658630	21860.281250	81.194839	85.579918	55.161919	44.091297	16.797125	52.512989	61.767288	70.099548	0.218196	99998.000000	3.982799	3.269444	0.411284	0.307303	2.913103	4.339656	1.909528	1.932372	1.741639	1.644353	1.225235	1.720267	1.790758	1.845715	0.000000	4.999991	16589.000000		1
23074.103516	5288.605957	1.134816	2.146282	2432.156982	52975.398438	325.362183	248.481506	132.144379	106.342728	54.313892	202.459778	232.877777	188.570618	1.754884	99998.000000	4.363125	3.723341	0.054925	0.331687	3.385992	4.724074	2.512367	2.395294	2.121049	2.026708	1.734911	2.306339	2.367128	2.275474	0.244249	4.999991	17019.000000		1
105.614967	17.626650	0.000000	0.000000	0.000000	2640.546875	0.000000	0.000000	0.000000	28.934721	0.000000	0.000000	0.000000	29.795084	3.437445	0.000000	2.023726	1.246170	0.000000	0.000000	0.000000	3.421694	0.000000	0.000000	0.000000	1.461419	0.000000	0.000000	0.000000	1.474145	0.536236	0.000000	17031.000000		0
15523.611328	1778.768311	4.052033	3.660398	683.168396	16981.908203	76.529144	73.124695	75.089035	56.305984	15.958348	47.440235	83.069756	32.098637	0.049680	0.000000	4.190993	3.250119	0.607673	0.563528	2.834528	4.229987	1.883827	1.864064	1.875576	1.750555	1.202988	1.676147	1.919443	1.506487	0.000000	0.000000	17250.000000		1
9681.157227	2629.081543	1.942755	3.194753	948.422363	22374.017578	112.722984	95.876518	44.091297	66.904793	32.329918	85.687851	125.529755	59.041264	1.221493	0.000000	3.985927	3.419804	0.288418	0.504437	2.977002	4.349744	2.052012	1.981712	1.644353	1.825457	1.509605	1.932919	2.098747	1.771156	0.086891	0.000000	17611.000000		1
7321.246094	4452.110840	1.899583	3.040566	2257.028564	37617.757812	327.739746	226.623962	76.834435	31.925947	29.384947	131.663315	188.916000	101.035614	0.117895	99998.000000	3.864585	3.648566	0.278658	0.482955	3.353537	4.575393	2.515529	2.355306	1.885556	1.504144	1.468125	2.119465	2.276269	2.004474	0.000000	4.999991	17644.000000		1
10135.724609	3077.096436	2.318972	2.827788	1365.658325	30014.195312	174.431686	139.545349	67.271759	57.265030	23.211302	83.751259	118.532753	91.479111	0.741955	99998.000000	4.005855	3.488141	0.365295	0.451447	3.135342	4.477327	2.241625	2.144715	1.827833	1.757890	1.365700	1.922991	2.073838	1.961322	0.000000	4.999991	18009.000000		1
8807.669922	2056.181396	2.994310	4.079786	878.008240	15081.881836	105.035225	87.800209	56.771629	64.286705	17.105499	52.420475	55.969860	58.507774	0.500333	0.000000	3.944861	3.313061	0.476297	0.610637	2.943499	4.178455	2.021335	1.943496	1.754131	1.808121	1.233136	1.719501	1.747954	1.767214	0.000000	0.000000	18054.000000		1
7134.358887	2727.073486	2.436154	5.347203	945.434204	17767.232422	126.143417	98.028969	61.307812	55.004646	13.059633	59.741272	57.376041	26.291956	1.196170	99998.000000	3.853355	3.435697	0.386705	0.728127	2.975631	4.249620	2.100865	1.991354	1.787516	1.740399	1.115931	1.776274	1.758731	1.419823	0.077793	4.999991	19131.000000		1
6713.749512	2149.168457	1.859494	2.423819	1286.400146	27222.031250	190.442459	132.628525	63.463345	78.817276	30.430334	108.294739	138.614059	127.216560	1.139821	0.000000	3.826965	3.332270	0.269395	0.384500	3.109376	4.434920	2.279764	2.122637	1.802523	1.896621	1.483307	2.034607	2.141807	2.104544	0.056836	0.000000	19257.000000		1
7353.039551	2118.084473	1.862578	2.645848	1010.158813	20800.298828	127.219643	104.406143	50.042912	22.566801	16.362318	83.137596	112.220337	53.370266	1.589830	99998.000000	3.866467	3.325943	0.270115	0.422565	3.004390	4.318069	2.104554	2.018726	1.699343	1.353470	1.213845	1.919797	2.050071	1.727299	0.201351	4.999991	19384.000000		1
12257.416992	1586.663818	3.080655	3.675817	966.110657	20233.193359	144.315887	100.684067	66.204788	41.343685	21.657097	76.371872	106.466080	68.218468	0.850398	0.000000	4.088399	3.200485	0.488643	0.565354	2.985027	4.306065	2.159314	2.002961	1.820889	1.616409	1.335600	1.882933	2.027211	1.833902	0.000000	0.000000	20002.000000		1
11174.535156	5592.872070	6.284659	4.354239	2579.239014	53066.394531	348.733856	263.234100	141.932159	60.453613	48.612057	184.407578	246.699097	164.779587	2.652175	0.000000	4.048230	3.747635	0.798282	0.638912	3.411492	4.724820	2.542494	2.420342	2.152081	1.781422	1.686744	2.265779	2.392168	2.216903	0.423602	0.000000	20086.000000		1
17623.958984	5702.890625	3.342773	4.369658	2455.476318	53020.183594	352.129059	250.421173	144.121613	56.413918	35.675774	152.725250	216.120743	118.471077	3.026909	0.000000	4.246103	3.756095	0.524107	0.640447	3.390136	4.724441	2.546702	2.398671	2.158729	1.751386	1.552373	2.183911	2.334697	2.073612	0.480999	0.000000	20918.000000		1
10263.897461	5047.481934	3.015897	3.524713	1925.508057	36576.929688	257.738892	197.797165	79.844162	102.475723	33.319798	122.822227	186.038879	138.638733	1.441441	99998.000000	4.011312	3.703075	0.479416	0.547124	3.284545	4.563207	2.411180	2.296220	1.902243	2.010621	1.522702	2.089277	2.269604	2.141885	0.158797	4.999991	21369.000000		1
5059.563965	2669.984375	3.910181	5.452050	444.761475	11013.295898	47.945969	47.134945	39.885078	55.235928	19.100677	45.845943	51.125305	52.984798	0.886058	99998.000000	3.704113	3.426509	0.592197	0.736560	2.648127	4.041917	1.680752	1.673343	1.600810	1.742222	1.281049	1.661301	1.708636	1.724151	0.000000	4.999991	22268.000000		1
23258.839844	8631.317383	1.961258	3.071404	4006.593750	66335.148438	528.287598	413.338165	185.573227	131.703400	53.234581	215.944977	275.920593	146.755127	3.080922	99998.000000	4.366588	3.936077	0.292535	0.487337	3.602775	4.821743	2.722870	2.616306	2.268515	2.119597	1.726194	2.334343	2.440784	2.166593	0.488681	4.999991	22371.000000		1
13495.060547	5817.506836	3.348940	2.744528	3185.711914	66040.882812	417.152771	326.315063	171.943100	79.779404	56.037701	198.953568	252.508865	201.553162	1.317834	99998.000000	4.130175	3.764737	0.524907	0.438468	3.503206	4.819813	2.620295	2.513637	2.235385	1.901891	1.748480	2.298752	2.402277	2.304390	0.119861	4.999991	22417.000000		1
10121.311523	1922.017212	2.035268	2.485493	962.767883	17506.916016	148.408005	97.763771	42.367485	42.241055	20.257080	34.781490	58.597202	28.953222	2.070539	0.000000	4.005237	3.283757	0.308622	0.395413	2.983522	4.243210	2.171457	1.990178	1.627033	1.625735	1.306577	1.541348	1.767877	1.461697	0.316083	0.000000	23555.000000		1
8076.573730	2691.678467	2.349809	2.510163	822.285095	23569.388672	123.704178	82.545517	56.799385	61.169041	24.034660	72.979759	100.067322	112.322098	0.876235	0.000000	3.907227	3.430023	0.371033	0.399702	2.915022	4.372348	2.092384	1.916693	1.754344	1.786532	1.380838	1.863202	2.000292	2.050465	0.000000	0.000000	23769.000000		1
11310.114258	2971.737305	2.553336	1.899583	1526.913208	29973.330078	206.502563	158.405487	94.658447	51.960999	17.250435	82.240227	142.718506	121.419128	0.860555	0.000000	4.053467	3.473010	0.407108	0.278658	3.183814	4.476735	2.314925	2.199770	1.976159	1.715677	1.236800	1.915084	2.154480	2.084287	0.000000	0.000000	23942.000000		1
22254.238281	11913.500000	4.045865	5.519892	5810.331055	99998.000000	819.623840	593.706055	293.183380	139.261642	86.606804	412.875610	563.997314	309.166382	1.222557	99998.000000	4.347413	4.076039	0.607011	0.741931	3.764201	4.999991	2.913615	2.773571	2.467139	2.143831	1.937552	2.615819	2.751277	2.490192	0.087269	4.999991	24219.000000		1
8098.992676	3564.493652	2.747611	2.544085	1738.911011	32112.822266	259.046387	179.186813	91.232414	54.659271	28.506081	102.207436	122.837646	72.874916	0.516689	0.000000	3.908431	3.551998	0.438955	0.405532	3.240277	4.506679	2.413378	2.253306	1.960149	1.737664	1.454937	2.009482	2.089331	1.862578	0.000000	0.000000	24327.000000		1
6591.954102	1618.987549	1.504864	2.744528	595.374329	11473.083984	81.506302	61.702530	41.513290	47.844208	24.672995	32.592033	62.473465	34.562546	0.257327	99998.000000	3.819014	3.209244	0.177497	0.438468	2.774790	4.059680	1.911191	1.790303	1.618187	1.679829	1.392222	1.513111	1.795696	1.538606	0.000000	4.999991	24742.000000		1
15755.098633	2491.895264	1.652884	1.964342	1711.074097	30562.181641	284.789429	174.354584	89.348244	43.890854	30.689367	107.446709	130.220123	139.841385	0.096795	0.000000	4.197421	3.396530	0.218242	0.293217	3.233269	4.485184	2.454524	2.241433	1.951086	1.642374	1.486988	2.031193	2.114678	2.145636	0.000000	0.000000	24980.000000		1
9926.422852	2273.264404	2.528666	2.460824	974.091370	20532.392578	138.820663	96.514854	45.327877	98.340431	13.867573	68.135208	98.152321	73.177124	0.810281	99998.000000	3.996793	3.356650	0.402891	0.391080	2.988600	4.312439	2.142454	1.984594	1.656365	1.992732	1.142000	1.833372	1.991901	1.864375	0.000000	4.999991	25012.000000		1
11105.541992	2582.372070	3.077571	3.259512	1195.688843	21910.482422	148.395676	123.728851	78.074097	50.394459	13.411180	59.614838	98.096817	75.560852	0.847573	99998.000000	4.045540	3.412019	0.488208	0.513153	3.077618	4.340652	2.171421	2.092471	1.892507	1.702383	1.127467	1.775354	1.991655	1.878297	0.000000	4.999991	25065.000000		1
15304.373047	5407.746094	1.190323	3.478457	2366.439453	41402.523438	343.411316	239.390640	122.923996	52.553074	37.026451	162.349594	208.497742	97.745270	2.584067	0.000000	4.184815	3.733016	0.075665	0.541387	3.374095	4.617027	2.535815	2.379107	2.089637	1.720598	1.568512	2.210451	2.319101	1.990096	0.412304	0.000000	26805.000000		1
8082.932617	1982.103882	2.488577	3.718989	580.754333	13737.445312	104.788528	58.942581	39.996090	63.185806	23.161963	49.512508	72.113228	60.999435	0.536771	0.000000	3.907569	3.297126	0.395951	0.570425	2.763993	4.137906	2.020314	1.770429	1.602018	1.800619	1.364775	1.694715	1.858015	1.785326	0.000000	0.000000	28178.000000		1
10170.352539	5093.275391	1.714559	2.026016	1541.527100	31786.505859	235.585312	158.815628	79.042389	13.250826	30.707870	115.035789	137.355896	124.157486	1.391123	0.000000	4.007336	3.706997	0.234152	0.306643	3.187951	4.502243	2.372148	2.200893	1.897860	1.122243	1.487250	2.060833	2.137847	2.093973	0.143366	0.000000	28796.000000		1
7708.156738	2881.180176	1.640549	2.066105	601.958130	15156.791992	90.553986	60.755821	9.864881	38.574490	12.708087	55.538136	84.531448	67.262512	0.237632	0.000000	3.886950	3.459570	0.214989	0.315152	2.779566	4.180607	1.956908	1.783588	0.994092	1.586300	1.104080	1.744591	1.927018	1.827773	0.000000	0.000000	29088.000000		1
13012.143555	3685.999023	2.275799	2.571838	1754.712158	37108.230469	261.581238	177.006607	75.995659	72.245834	25.058460	126.013901	186.100555	108.054207	2.037922	0.000000	4.114349	3.566555	0.357134	0.410244	3.244206	4.569470	2.417607	2.247989	1.880789	1.858813	1.398954	2.100419	2.269748	2.033642	0.309188	0.000000	29222.000000		1
8092.482910	1789.493652	2.112361	2.812370	804.905151	17817.318359	105.935677	80.571922	48.448620	66.380562	15.542044	34.716732	44.680290	65.837822	0.152123	0.000000	3.908082	3.252730	0.324768	0.449072	2.905745	4.250843	2.025042	1.906184	1.685281	1.822041	1.191508	1.540539	1.650116	1.818475	0.000000	0.000000	29668.000000		1
8284.519531	2255.027100	3.802250	3.558635	574.648560	11696.772461	86.196663	58.868572	50.980370	19.344294	20.531532	29.721073	47.014683	56.173386	1.482896	99998.000000	3.918267	3.353152	0.580041	0.551283	2.759402	4.068066	1.935490	1.769884	1.707403	1.286553	1.312421	1.473065	1.672233	1.749531	0.171111	4.999991	30184.000000		1
5611.417969	3692.188232	2.096942	2.516331	1161.958984	25368.164062	180.741013	120.185631	59.398975	65.329002	23.211302	73.352890	103.576614	66.473076	0.838244	0.000000	3.749073	3.567284	0.321587	0.400768	3.065191	4.404289	2.257057	2.079853	1.773779	1.815106	1.365700	1.865417	2.015262	1.822646	0.000000	0.000000	30308.000000		1
10136.866211	3368.105713	3.287266	2.929552	1989.227295	40777.765625	275.667755	202.669479	115.825226	40.221203	45.876781	150.033142	212.836563	132.403412	0.845660	99998.000000	4.005904	3.527386	0.516835	0.466801	3.298684	4.610424	2.440386	2.306788	2.063803	1.604455	1.661593	2.176187	2.328046	2.121899	0.000000	4.999991	30384.000000		1
13569.394531	3349.338135	1.578874	3.515462	1630.893799	31345.152344	246.307465	167.502518	92.160614	54.279968	24.706915	100.758080	107.853760	80.134033	2.017926	0.000000	4.132560	3.524959	0.198348	0.545982	3.212426	4.496171	2.391478	2.224021	1.964545	1.734640	1.392819	2.003280	2.032835	1.903817	0.304905	0.000000	30471.000000		1
7772.134766	3349.421387	0.912787	3.626477	1484.786255	33895.210938	232.464569	149.629166	78.166611	51.677296	47.871960	110.536613	151.494827	151.497925	1.759084	0.000000	3.890540	3.524970	0.000000	0.559485	3.171664	4.530138	2.366357	2.175016	1.893021	1.713300	1.680081	2.043506	2.180398	2.180407	0.245286	0.000000	30797.000000		1
40851.742188	6258.238281	2.667434	3.262596	7466.351562	99998.000000	1074.766235	766.333740	437.496185	198.074707	158.701538	627.695007	813.286743	372.444702	3.957659	99998.000000	4.611210	3.796452	0.426094	0.513563	3.873108	4.999991	3.031314	2.884418	2.640974	2.296829	2.200581	2.797749	2.910244	2.571062	0.597438	4.999991	30855.000000		1
18002.996094	2350.148193	3.385945	3.077571	1845.808838	38777.695312	254.840164	187.164444	112.537964	87.920479	39.061718	116.395721	150.406281	121.597984	1.046268	0.000000	4.255345	3.371095	0.529680	0.488208	3.266187	4.588582	2.406268	2.272223	2.051299	1.944090	1.591751	2.065937	2.177266	2.084926	0.019643	0.000000	31365.000000		1
17364.240234	3671.379150	4.246308	3.145414	2142.248535	48005.164062	289.976288	217.915482	143.301346	62.273022	37.766548	152.123917	250.300903	165.532013	0.305931	99998.000000	4.239656	3.564829	0.628012	0.497678	3.330870	4.681288	2.462363	2.338288	2.156250	1.794300	1.577107	2.182198	2.398463	2.218882	0.000000	4.999991	31485.000000		1
101.710953	9.312891	2.392981	0.148019	0.000000	4118.172852	1.088560	0.000000	0.000000	6.259990	0.000000	0.000000	2.497828	10.678988	0.941242	0.000000	2.007368	0.969085	0.378939	0.000000	0.000000	3.614705	0.036852	0.000000	0.000000	0.796574	0.000000	0.000000	0.397563	1.028530	0.000000	0.000000	31502.000000		0
8710.039062	4042.275879	3.157748	3.626477	1911.116211	30756.808594	279.639587	195.601547	67.749741	59.704266	20.580872	113.842384	145.213257	133.186676	1.509781	0.000000	3.940020	3.606626	0.499378	0.559485	3.281287	4.487941	2.446599	2.291372	1.830908	1.776005	1.313464	2.056304	2.162006	2.124461	0.178914	0.000000	31547.000000		1
19346.720703	4648.242676	2.756862	2.658183	2611.704590	49554.816406	374.119171	271.011292	133.279190	83.156097	44.489098	188.943756	205.996826	146.890808	1.211820	0.000000	4.286607	3.667289	0.440415	0.424585	3.416924	4.695086	2.573010	2.432987	2.124762	1.919894	1.648254	2.276333	2.313860	2.166995	0.083438	0.000000	31660.000000		1
8560.696289	3634.442139	2.547168	2.220292	1456.246338	27634.132812	185.036667	148.963089	63.339993	47.847290	30.007862	92.237709	104.659012	59.818363	1.061488	99998.000000	3.932509	3.560438	0.406058	0.346410	3.163235	4.441446	2.267258	2.173079	1.801678	1.679857	1.477235	1.964908	2.019777	1.776834	0.025915	4.999991	31715.000000		1
10970.080078	4323.524902	2.288134	4.243225	2278.303223	39399.765625	349.803894	238.752304	136.887161	56.537266	28.681854	133.171265	141.235229	97.843948	3.334438	99998.000000	4.040210	3.635838	0.359481	0.627696	3.357611	4.595494	2.543825	2.377948	2.136363	1.752335	1.457607	2.124411	2.149943	1.990534	0.523023	4.999991	31763.000000		1
31390.271484	12567.715820	2.633513	2.544085	5104.895020	99998.000000	761.109924	523.563354	303.205536	96.101631	103.888077	503.364838	631.370850	315.682343	4.356664	0.000000	4.496795	4.099257	0.420535	0.405532	3.707987	4.999991	2.881447	2.718969	2.481737	1.982731	2.016566	2.701883	2.800285	2.499250	0.639154	0.000000	31803.000000		1
7065.240234	2794.302002	3.123827	1.785485	943.670288	19883.712891	164.952271	96.669044	72.538788	48.124828	23.599854	65.036049	89.533272	43.819927	1.243846	0.000000	3.849127	3.446273	0.494687	0.251756	2.974820	4.298498	2.217358	1.985287	1.860570	1.682369	1.372909	1.813154	1.951984	1.641672	0.094767	0.000000	32107.000000		1
8378.790039	5628.001953	3.700486	2.170952	1601.601440	33767.820312	234.934631	165.470337	83.834518	55.433289	32.157227	85.965385	137.343552	73.220291	2.474339	99998.000000	3.923181	3.750354	0.568259	0.336650	3.204555	4.528503	2.370947	2.218720	1.923423	1.743771	1.507279	1.934324	2.137808	1.864631	0.393459	4.999991	32260.000000		1
24272.376953	7461.007324	2.787700	4.156880	3080.880127	62575.437500	452.106934	315.842682	157.421783	78.160446	47.406315	233.294083	342.480011	243.556763	1.831598	0.000000	4.385112	3.872797	0.445246	0.618767	3.488675	4.796404	2.655241	2.499471	2.197065	1.892987	1.675836	2.367904	2.534635	2.386600	0.262830	0.000000	32505.000000		1
6938.251953	1066.773193	2.522498	3.675817	462.095154	12080.404297	69.023323	42.811546	21.351807	49.882557	13.075052	31.632992	45.306290	49.099289	0.276439	0.000000	3.841250	3.028072	0.401831	0.565354	2.664732	4.082081	1.838996	1.631561	1.329435	1.697949	1.116443	1.500140	1.656158	1.691075	0.000000	0.000000	32570.000000		1
11813.291016	3484.032715	3.281098	2.096942	1128.642212	23587.845703	133.982285	114.641075	55.831089	63.191975	26.412222	82.884727	120.111626	103.151062	1.410114	0.000000	4.072371	3.542082	0.516019	0.321587	3.052556	4.372688	2.127047	2.059340	1.746876	1.800662	1.421805	1.918475	2.079585	2.013474	0.149254	0.000000	33063.000000		1
16955.136719	4943.590820	2.140115	3.928683	2596.637451	57170.062500	334.927948	266.650879	127.870308	101.849724	56.074707	216.188583	292.156494	165.707779	1.020253	0.000000	4.229301	3.694042	0.330437	0.594247	3.414411	4.757169	2.524951	2.425943	2.106770	2.007960	1.748767	2.334833	2.465616	2.219343	0.008708	0.000000	33156.000000		1
19464.669922	3846.942383	3.318103	2.972724	2491.620850	46374.753906	326.123871	253.612839	115.100548	57.949619	44.026539	157.357025	235.175171	120.642029	2.655365	99998.000000	4.289247	3.585116	0.520890	0.473155	3.396482	4.666282	2.513383	2.404171	2.061077	1.763051	1.643715	2.196886	2.371392	2.081499	0.424124	4.999991	33292.000000		1
15308.850586	7311.745117	3.533965	3.438369	1829.335449	34215.375000	244.765594	185.246353	87.269806	71.783272	36.653320	129.190155	191.318237	107.425125	1.935583	99998.000000	4.184943	3.864021	0.548262	0.536352	3.262293	4.534221	2.388750	2.267750	1.940864	1.856023	1.564113	2.111229	2.281756	2.031106	0.286812	4.999991	33398.000000		1
7722.532715	4990.550293	0.906619	2.137031	1750.231445	32036.042969	270.844788	177.247131	93.196754	73.917221	24.232019	126.131081	160.866318	62.464211	0.923983	0.000000	3.887760	3.698148	0.000000	0.329811	3.243095	4.505639	2.432720	2.248579	1.969401	1.868746	1.384390	2.100822	2.206465	1.795631	0.000000	0.000000	33435.000000		1
8458.084961	3164.008545	2.106194	1.144067	1566.403564	28768.427734	217.218552	159.861023	51.732800	44.239315	21.755777	96.749222	127.639030	90.294952	1.999156	0.000000	3.927272	3.500238	0.323498	0.058451	3.194904	4.458916	2.336897	2.203743	1.713766	1.645808	1.337575	1.985647	2.105983	1.955663	0.300847	0.000000	33573.000000		1
7353.939941	3871.763428	2.503996	3.416783	1098.785400	16166.842773	156.515167	112.963516	40.705353	33.103935	14.903709	53.092731	73.775368	73.574921	0.221518	0.000000	3.866520	3.587909	0.398634	0.533617	3.040913	4.208625	2.194556	2.052938	1.609652	1.519880	1.173294	1.725035	1.867911	1.866730	0.000000	0.000000	34133.000000		1
8021.748047	1716.816040	2.633513	2.707523	374.862366	13011.101562	48.356106	39.274498	39.070969	24.577398	10.349028	40.363056	50.820015	64.937370	0.569735	0.000000	3.904269	3.234724	0.420535	0.432572	2.573872	4.114314	1.684451	1.594111	1.591854	1.390536	1.014899	1.605984	1.706035	1.812495	0.000000	0.000000	35406.000000		1
10354.948242	6663.265625	1.745396	4.699618	4051.927979	71315.007812	583.942932	412.080017	166.990616	69.920692	57.576485	250.439682	302.428436	186.310242	0.895559	0.000000	4.015148	3.823687	0.241894	0.672063	3.607662	4.853181	2.766370	2.614982	2.222692	1.844606	1.760245	2.398703	2.480623	2.270237	0.000000	0.000000	35632.000000		1
17725.546875	3599.512451	3.700486	2.978892	1364.970703	28562.267578	172.057205	139.267807	47.045517	64.332954	27.688890	90.569405	112.698318	65.868660	1.784415	0.000000	4.248600	3.556244	0.568259	0.474055	3.135123	4.455793	2.235673	2.143851	1.672518	1.808434	1.442306	1.956982	2.051918	1.818679	0.251496	0.000000	35840.000000		1
12671.711914	5555.466309	3.182418	4.656446	1844.263916	36922.269531	274.421906	189.742447	116.546822	47.387814	37.707958	130.584000	129.100723	83.831436	0.282612	0.000000	4.102835	3.744720	0.502757	0.668055	3.265823	4.567288	2.438419	2.278164	2.066500	1.675667	1.576433	2.115890	2.110929	1.923407	0.000000	0.000000	35918.000000		1
5809.578613	3047.696045	2.904882	2.886379	1260.237671	23968.634766	189.199707	129.933334	56.765465	51.042046	25.514854	73.510162	86.915176	82.230980	0.963493	0.000000	3.764145	3.483972	0.463128	0.460353	3.100452	4.379643	2.276921	2.113721	1.754084	1.707928	1.406793	1.866347	1.939096	1.915035	0.000000	0.000000	36579.000000		1
22126.460938	9747.538086	2.695188	3.666565	3737.719482	80488.875000	530.625122	381.470825	203.101196	114.687325	72.177986	319.284149	466.810211	234.283966	0.068341	0.000000	4.344912	3.988895	0.430589	0.564259	3.572607	4.905736	2.724788	2.581461	2.307713	2.059515	1.858405	2.504177	2.669140	2.369743	0.000000	0.000000	37402.000000		1
16591.390625	6504.018066	2.056854	5.945448	2525.760986	51499.628906	360.220764	256.974121	92.937721	100.175255	43.468380	170.641769	257.513763	145.626480	0.543225	0.000000	4.219883	3.813182	0.313203	0.774185	3.402392	4.711804	2.556569	2.409889	1.968192	2.000761	1.638173	2.232085	2.410800	2.163240	0.000000	0.000000	38766.000000		1
13580.606445	4190.844238	2.608843	4.878475	2079.839844	38479.847656	327.224762	208.275711	111.378479	76.581566	35.176208	156.135864	210.335648	138.644897	1.356394	0.000000	4.132919	3.622302	0.416448	0.688284	3.318030	4.585233	2.514846	2.318639	2.046801	1.884124	1.546249	2.193503	2.322913	2.141904	0.132386	0.000000	38816.000000		1
15706.000000	3294.496826	2.164785	3.629560	1175.163452	25615.289062	187.543747	121.567146	66.229454	54.286137	24.750088	81.515549	96.989754	76.128258	2.299931	99998.000000	4.196065	3.517789	0.335415	0.559854	3.070098	4.408499	2.273103	2.084816	1.821051	1.734689	1.393577	1.911240	1.986726	1.881546	0.361715	4.999991	38946.000000		1
8792.331055	2538.148193	3.836171	6.068798	880.074341	21662.666016	137.793777	90.834610	51.945580	59.050514	17.617399	70.472679	86.751740	107.998695	0.761380	0.000000	3.944104	3.404517	0.583898	0.783103	2.944519	4.335712	2.139230	1.958251	1.715549	1.771224	1.245942	1.848021	1.938278	2.033418	0.000000	0.000000	39435.000000		1
18573.574219	5164.433105	3.274930	4.243225	2969.560303	64596.433594	459.563416	303.877777	167.524109	52.972466	62.189758	279.544006	380.511780	149.219040	1.371262	99998.000000	4.268896	3.713023	0.515202	0.627696	3.472692	4.810208	2.662345	2.482699	2.224077	1.724050	1.793719	2.446450	2.580368	2.173824	0.137120	4.999991	40550.000000		1
12918.750000	4913.308594	3.142330	3.046734	1425.035767	28323.533203	235.529800	143.079315	66.510078	66.016678	22.387943	98.673470	125.539001	125.363228	0.796426	0.000000	4.111220	3.691374	0.497252	0.483835	3.153826	4.452147	2.372046	2.155577	1.822887	1.819654	1.350014	1.994200	2.098779	2.098170	0.000000	0.000000	41956.000000		1
21021.859375	5614.279297	4.681116	3.802250	2895.044678	50913.792969	391.896942	295.431427	135.869522	51.458347	38.944538	151.016861	178.055069	103.132561	1.831931	0.000000	4.322671	3.749294	0.670349	0.580041	3.461655	4.706835	2.593172	2.470457	2.133122	1.711456	1.590447	2.179025	2.250554	2.013396	0.262909	0.000000	42100.000000		1
16309.993164	5050.963867	2.519415	4.496091	2666.101807	50147.484375	375.916992	270.382202	133.368622	98.192406	51.834564	188.906754	261.636719	154.436722	0.968397	0.000000	4.212454	3.703374	0.401300	0.652835	3.425877	4.700249	2.575092	2.431978	2.125054	1.992078	1.714619	2.276248	2.417699	2.188751	0.000000	0.000000	42933.000000		1
5339.037109	2846.226074	3.000478	2.035268	927.138367	20078.158203	125.961479	94.747871	66.278793	54.159702	19.368963	77.118141	104.218033	89.712128	0.675942	0.000000	3.727463	3.454269	0.477190	0.308622	2.967144	4.302724	2.100238	1.976569	1.821375	1.733676	1.287106	1.887157	2.017943	1.952851	0.000000	0.000000	43681.000000		1
26047.699219	6690.812500	5.038829	5.455134	3053.138916	61897.382812	407.870697	308.447876	157.048645	82.067543	48.584305	171.270844	239.088440	182.976715	1.234660	0.000000	4.415770	3.825479	0.702330	0.736805	3.484746	4.791672	2.610523	2.489182	2.196034	1.914171	1.686496	2.233683	2.378559	2.262396	0.091547	0.000000	44185.000000		1
28480.869141	6615.535645	2.133947	2.063021	3854.667236	70809.476562	592.614441	395.433990	161.476898	105.769157	63.713127	247.396027	328.523010	207.492447	2.543647	0.000000	4.454553	3.820565	0.329184	0.314504	3.585987	4.850091	2.772772	2.597074	2.208110	2.024359	1.804229	2.393393	2.516566	2.317002	0.405457	0.000000	44262.000000		1
11182.484375	3199.197021	3.635728	3.644979	740.778809	15756.369141	93.394112	77.599205	39.700054	43.841515	20.932419	53.922256	68.662529	75.844551	0.035453	0.000000	4.048538	3.505041	0.560591	0.561695	2.869689	4.197456	1.970320	1.889857	1.598791	1.641886	1.320819	1.731768	1.836720	1.879924	0.000000	0.000000	44494.000000		1
9701.698242	2562.287842	5.852936	2.152450	1143.931396	21504.279297	162.420517	115.646370	45.821274	73.895630	28.259382	71.746269	91.201576	83.711174	1.469820	0.000000	3.986848	3.408628	0.767374	0.332933	3.058400	4.332525	2.210641	2.063132	1.661067	1.868619	1.451163	1.855799	1.960002	1.922783	0.167264	0.000000	45475.000000		1
26103.738281	5476.547363	2.004430	2.417651	3931.554199	65267.144531	547.101501	404.056122	170.974808	88.256599	75.705788	220.101852	294.222595	154.464478	1.981356	99998.000000	4.416703	3.738507	0.301991	0.383394	3.594564	4.814694	2.738068	2.606442	2.232932	1.945747	1.879129	2.342624	2.468676	2.188829	0.296963	4.999991	45801.000000		1
23621.871094	5148.129395	4.301816	5.347203	3554.983398	66883.109375	502.846771	364.229645	198.438583	50.517807	63.990662	237.503387	279.204803	150.634476	1.535549	0.000000	4.373314	3.711649	0.633652	0.728127	3.550838	4.825316	2.701436	2.561375	2.297626	1.703444	1.806117	2.375670	2.445923	2.177924	0.186264	0.000000	45889.000000		1
5404.094727	2161.651611	3.706654	2.695188	835.344727	18396.517578	105.803078	83.405884	45.577660	63.306072	22.619225	52.824444	79.837997	87.060112	0.126303	0.000000	3.732723	3.334786	0.568982	0.430589	2.921866	4.264736	2.024498	1.921197	1.658752	1.801445	1.354478	1.722835	1.902210	1.939819	0.000000	0.000000	45929.000000		1
11156.208008	3030.272949	1.859494	2.991227	1157.993286	24084.835938	143.076233	114.542389	65.202576	50.030579	21.311718	92.268547	96.912659	110.271416	1.678569	0.000000	4.047517	3.481482	0.269395	0.475849	3.063706	4.381744	2.155567	2.058966	1.814265	1.699236	1.328618	1.965054	1.986380	2.042463	0.224939	0.000000	46168.000000		1
21786.658203	6829.210938	2.244962	3.675817	3516.846680	63635.046875	515.776917	358.635742	160.425339	66.861626	62.926773	247.772247	321.004883	242.270859	1.218323	0.000000	4.338191	3.834371	0.351209	0.565354	3.546154	4.803696	2.712462	2.554654	2.205273	1.825177	1.798836	2.394053	2.506512	2.384301	0.085763	0.000000	46505.000000		1
15991.584961	3355.449951	2.399149	2.069189	1524.884155	33168.812500	201.744354	155.401932	91.821404	103.043129	38.651581	110.441017	143.548035	93.560631	2.026509	99998.000000	4.203891	3.525751	0.380057	0.315800	3.183237	4.520730	2.304801	2.191456	1.962944	2.013019	1.587167	2.043130	2.156997	1.971093	0.306749	4.999991	46683.000000		1
12611.187500	3869.490723	4.752041	2.550252	1205.023315	24214.898438	127.182640	122.421341	76.982452	52.599331	33.615837	72.375351	99.799034	83.180771	0.879791	0.000000	4.100756	3.587654	0.676880	0.406583	3.080996	4.384083	2.104428	2.087857	1.886392	1.720980	1.526544	1.859591	1.999126	1.920023	0.000000	0.000000	46789.000000		1
8511.090820	4556.119141	3.595639	3.213256	1434.524414	27539.060547	179.100464	146.699615	73.812370	50.332783	25.968164	83.664917	125.341644	72.696060	1.186069	0.000000	3.929985	3.658595	0.555776	0.506945	3.156708	4.439949	2.253097	2.166429	1.868129	1.701851	1.414441	1.922543	2.098095	1.861511	0.074110	0.000000	48373.000000		1
16159.198242	2346.490723	3.780664	1.190323	1390.895752	31355.689453	202.129822	144.599594	83.748177	50.792259	27.571709	126.716995	173.765594	100.940018	0.585478	0.000000	4.208420	3.370419	0.577568	0.075665	3.143295	4.496316	2.305630	2.160167	1.922975	1.705798	1.440464	2.102835	2.239964	2.004063	0.000000	0.000000	48725.000000		1
107.853760	2.587257	1.310589	0.222029	0.000000	3021.632324	0.397802	0.000000	5.100504	24.355370	2.204873	0.000000	9.534921	0.000000	1.073377	12300.778320	2.032835	0.412840	0.117467	0.000000	0.000000	3.480242	0.000000	0.000000	0.707613	1.386595	0.343384	0.000000	0.979317	0.000000	0.030752	4.089932	48744.000000		0
20168.160156	6852.517578	2.929552	4.089037	3345.819580	77962.218750	448.896759	341.838623	199.052246	65.899498	63.219727	276.466431	345.199890	207.461609	0.259090	0.000000	4.304667	3.835850	0.466801	0.611621	3.524503	4.891884	2.652147	2.533821	2.298967	1.818882	1.800853	2.441643	2.538071	2.316938	0.000000	0.000000	49342.000000		1
7286.036133	4098.159180	3.194753	3.447620	1502.502319	34957.843750	230.531052	155.142899	68.070450	71.212776	29.428120	116.488228	141.531281	179.220734	2.844101	0.000000	3.862491	3.612589	0.504437	0.537519	3.176815	4.543545	2.362730	2.190732	1.832959	1.852558	1.468763	2.066282	2.150852	2.253388	0.453945	0.000000	50019.000000		1
6527.306641	3161.405762	2.960389	3.728240	585.706848	15088.098633	103.925079	59.075184	31.253693	60.746571	15.329266	55.895847	95.950531	54.970726	0.049073	0.000000	3.814734	3.499880	0.471349	0.571504	2.767680	4.178635	2.016720	1.771405	1.494901	1.783522	1.185521	1.747380	1.982047	1.740131	0.000000	0.000000	50426.000000		1
5984.257324	3988.276367	1.911918	1.948923	1220.253906	29257.101562	170.635605	124.342514	92.922302	60.854500	16.837214	81.123917	90.486145	113.111534	0.489886	0.000000	3.777010	3.600785	0.281469	0.289795	3.086450	4.466231	2.232070	2.094620	1.968120	1.784293	1.226270	1.909149	1.956582	2.053507	0.000000	0.000000	51429.000000		1
7910.280273	2525.727051	2.349809	4.841470	1353.406738	22703.986328	203.807373	138.931686	48.155663	38.737926	18.323576	83.405884	111.045433	86.690063	1.441169	99998.000000	3.898192	3.402386	0.371033	0.684977	3.131428	4.356102	2.309220	2.142801	1.682647	1.588136	1.263010	1.921197	2.045501	1.937969	0.158715	4.999991	53437.000000		1
17416.851562	5546.585449	3.867008	4.298732	2877.294678	51958.597656	438.137604	295.819977	133.525894	110.231323	48.605888	198.706879	265.152191	202.768158	0.656164	99998.000000	4.240970	3.744026	0.587375	0.633340	3.458984	4.715657	2.641611	2.471028	2.125566	2.042305	1.686689	2.298213	2.423495	2.307000	0.000000	4.999991	54510.000000		1
7424.902832	4355.201172	3.580221	1.961258	1852.821289	31322.042969	237.469467	186.837570	53.817410	51.726635	34.892506	115.384254	155.167572	80.849464	0.445652	99998.000000	3.870691	3.639008	0.553910	0.292535	3.267833	4.495850	2.375608	2.271464	1.730923	1.713714	1.542732	2.062147	2.190801	1.907677	0.000000	4.999991	54867.000000		1
21855.810547	4871.345215	4.280230	3.694319	3633.661865	68710.968750	543.234497	373.773804	187.836700	74.111496	66.658096	306.233765	393.666992	249.536133	0.937075	99998.000000	4.339567	3.687649	0.631467	0.567534	3.560344	4.837026	2.734987	2.572609	2.273780	1.869886	1.823853	2.486053	2.595129	2.397133	0.000000	4.999991	55434.000000		1
6954.709961	2521.446777	3.854673	3.475374	877.416199	18002.136719	107.545387	90.187027	60.589298	57.135513	18.712128	52.068928	84.207657	41.359104	1.161305	0.000000	3.842279	3.401650	0.585988	0.541001	2.943206	4.255324	2.031592	1.955144	1.782396	1.756906	1.272123	1.716579	1.925352	1.616571	0.064946	0.000000	56055.000000		1
21995.525391	8286.333008	3.210172	3.077571	2918.863525	53804.234375	452.856293	299.480377	144.522507	54.779533	44.146805	190.951263	260.270630	155.368011	2.639891	0.000000	4.342334	3.918362	0.506528	0.488208	3.465214	4.730816	2.655960	2.476368	2.159935	1.738618	1.644899	2.280923	2.415425	2.191362	0.421586	0.000000	56281.000000		1
125.588341	23.874306	2.935719	0.585910	134.895065	4527.912109	0.000000	11.486927	0.000000	7.638421	0.000000	0.000000	5.495223	20.130646	2.680726	64384.511719	2.098949	1.377931	0.467715	0.000000	2.129996	3.655898	0.000000	1.060204	0.000000	0.883004	0.000000	0.000000	0.739985	1.303858	0.428252	4.808782	56297.000000		0
7935.699707	4218.363281	1.939672	3.577137	1527.616333	26902.105469	182.911957	153.878571	74.728241	53.552208	33.076183	94.269890	136.563370	103.323753	0.651627	0.000000	3.899585	3.625144	0.287728	0.553536	3.184014	4.429786	2.262242	2.187178	1.873485	1.728777	1.519515	1.974373	2.135334	2.014200	0.000000	0.000000	57447.000000		1
7342.471191	1979.612305	3.644979	3.410615	639.715454	14798.399414	16.445580	62.704742	80.186462	115.257820	34.525539	13.516026	14.061849	49.315151	0.394516	0.000000	3.865842	3.296580	0.561695	0.532833	2.805987	4.170215	1.216049	1.797300	1.904101	2.061670	1.538140	1.130849	1.148042	1.692980	0.000000	0.000000	57570.000000		1
10524.467773	6168.461426	2.886379	3.620309	1969.694946	43004.062500	277.379211	202.200745	100.236931	62.852764	51.186981	184.447662	243.701706	136.384506	0.414962	0.000000	4.022200	3.790177	0.460353	0.558746	3.294399	4.633510	2.443074	2.305783	2.001028	1.798324	1.709159	2.265873	2.386858	2.134765	0.000000	0.000000	57952.000000		1
7376.371094	2119.965576	3.823836	3.028231	814.924194	16685.341797	91.343422	83.742012	62.507385	30.014029	27.238665	39.413265	71.209694	91.550034	0.564723	0.000000	3.867843	3.326329	0.582499	0.481189	2.911117	4.222335	1.960677	1.922943	1.795931	1.477324	1.435186	1.595642	1.852539	1.961658	0.000000	0.000000	58004.000000		1
6294.126465	3012.899170	3.416783	2.932636	1148.754395	26743.351562	179.627777	116.216866	52.207699	42.978065	18.573359	71.767853	100.514465	98.510033	1.962934	99998.000000	3.798935	3.478985	0.533617	0.467258	3.060227	4.427216	2.254374	2.065269	1.717735	1.633247	1.268891	1.855930	2.002228	1.993480	0.292906	4.999991	58085.000000		1
16594.400391	11534.551758	1.822490	3.259512	4004.580078	77895.476562	540.708923	410.618317	203.261551	61.113533	63.447926	275.698578	368.654785	205.259811	2.612097	0.000000	4.219962	4.062001	0.260665	0.513153	3.602557	4.891512	2.732964	2.613438	2.308055	1.786137	1.802417	2.440434	2.566620	2.312304	0.416989	0.000000	58649.000000		1
17194.523438	8562.978516	2.840123	2.849375	5573.931641	99998.000000	840.957153	571.265686	274.884460	116.016418	97.810028	436.062256	560.380066	322.457306	1.920952	0.000000	4.235390	3.932625	0.453337	0.454750	3.746162	4.999991	2.924774	2.756838	2.439150	2.064519	1.990383	2.639549	2.748483	2.508472	0.283517	0.000000	58912.000000		1
12526.883789	4527.323242	2.377563	3.398280	1749.886108	25235.570312	256.255615	177.490753	48.229675	44.914654	20.457523	87.920479	132.816635	100.338692	1.063675	99998.000000	4.097843	3.655842	0.376132	0.531259	3.243010	4.402013	2.408673	2.249176	1.683314	1.652388	1.310853	1.944090	2.123252	2.001468	0.026809	4.999991	59348.000000		1
8246.752930	3061.153564	2.087691	2.988143	1468.975952	25393.853516	221.548126	147.328705	64.814018	58.060635	30.803467	83.584740	101.306984	68.970901	0.458184	99998.000000	3.916283	3.485885	0.319666	0.475401	3.167015	4.404728	2.345468	2.168287	1.811669	1.763882	1.488600	1.922127	2.005639	1.838666	0.000000	4.999991	59426.000000		1
15489.931641	8543.948242	3.355108	2.581089	3079.477051	62170.867188	402.088684	316.847992	179.655533	120.151711	51.476852	186.917740	264.356598	101.100372	3.651273	99998.000000	4.190050	3.931659	0.525706	0.411803	3.488477	4.793587	2.604322	2.500851	2.254441	2.079730	1.711612	2.271651	2.422190	2.004753	0.562444	4.999991	59809.000000		1
15271.871094	4548.150879	3.194753	3.808417	4040.598145	73591.796875	598.115784	413.196320	203.933807	94.892807	57.715256	281.270905	384.344849	205.339996	1.946343	99998.000000	4.183892	3.657835	0.504437	0.580745	3.606446	4.866829	2.776785	2.616156	2.309489	1.977233	1.761291	2.449125	2.584721	2.312474	0.289219	4.999991	60113.000000		1
23297.316406	7617.698242	1.122481	3.789915	4252.852051	69970.593750	601.335205	433.706268	156.734100	109.142769	56.151798	218.384216	312.259399	189.538925	1.230304	0.000000	4.367306	3.881824	0.050179	0.578629	3.628680	4.844915	2.779117	2.637196	2.195163	2.037995	1.749364	2.339221	2.494515	2.277699	0.090013	0.000000	60627.000000		1
103.536530	25.218815	1.757731	0.296039	66.383644	5579.750977	0.000000	2.695188	0.000000	9.389984	3.651147	0.206611	5.877606	0.000000	1.169810	20981.396484	2.015094	1.401725	0.244952	0.000000	1.822061	3.746615	0.000000	0.430589	0.000000	0.972665	0.562429	0.000000	0.769200	0.000000	0.068115	4.321835	60638.000000		0
34058.304688	25268.914062	2.429986	3.826920	9085.856445	99998.000000	1285.669312	929.892151	512.366272	196.061020	149.194366	650.496216	874.273865	426.336121	3.479904	0.000000	4.532223	4.402586	0.385604	0.582849	3.958366	4.999991	3.109129	2.968433	2.709580	2.292391	2.173752	2.813245	2.941648	2.629752	0.541567	0.000000	60667.000000		1
8430.575195	2142.849854	2.312804	3.043650	612.871460	15489.481445	98.321930	63.265984	57.727589	13.358756	29.946186	54.807289	94.337738	51.668041	0.039074	0.000000	3.925857	3.330992	0.364139	0.483395	2.787369	4.190037	1.992650	1.801170	1.761383	1.125766	1.476341	1.738838	1.974685	1.713222	0.000000	0.000000	60760.000000		1
8253.525391	2921.210205	2.605759	3.370527	892.791687	21915.734375	123.698013	91.050468	35.802208	79.893501	18.052206	56.611275	89.508598	87.664528	0.798140	0.000000	3.916640	3.465563	0.415934	0.527698	2.950750	4.340756	2.092363	1.959282	1.553910	1.902511	1.256530	1.752903	1.951865	1.942824	0.000000	0.000000	60795.000000		1
9327.227539	3727.358154	3.256428	3.792999	1727.602905	38571.125000	244.879700	177.672699	74.885513	35.700443	31.509642	123.913872	183.871002	82.338905	1.496323	99998.000000	3.969753	3.571401	0.512742	0.578983	3.237444	4.586262	2.388953	2.249621	1.874398	1.552674	1.498443	2.093120	2.264513	1.915605	0.175025	4.999991	60943.000000		1
11492.190430	1321.511597	1.924253	2.263464	662.606018	19613.035156	101.165131	66.947968	63.747047	36.983280	18.857063	70.657707	119.016899	62.729412	2.605540	99998.000000	4.060403	3.121071	0.284262	0.354774	2.821255	4.292545	2.005031	1.825737	1.804460	1.568005	1.275474	1.849160	2.075609	1.797471	0.415898	4.999991	61248.000000		1
6610.675293	3223.370361	3.799166	3.271847	1218.206299	27352.814453	147.362625	124.472031	67.441368	74.749825	23.242140	102.250610	159.003738	137.355896	0.852421	0.000000	3.820246	3.508310	0.579688	0.514793	3.085721	4.437002	2.168387	2.095072	1.828926	1.873610	1.366276	2.009666	2.201407	2.137847	0.000000	0.000000	62000.000000		1
11489.745117	5398.399414	2.195622	3.632644	1532.664429	35991.445312	229.698456	156.641586	94.350067	52.534573	35.311893	125.881302	178.159927	88.170258	0.928623	99998.000000	4.060310	3.732265	0.341558	0.560223	3.185447	4.556199	2.361158	2.194907	1.974742	1.720445	1.547921	2.099961	2.250810	1.945322	0.000000	4.999991	62065.000000		1
16266.691406	4384.490723	3.133079	3.059069	2095.008789	43788.789062	306.381775	208.695099	111.612839	85.549080	46.114231	143.736145	211.569153	118.218208	0.916021	2399.635742	4.211299	3.641919	0.495971	0.485589	3.321186	4.641363	2.486263	2.319512	2.047714	1.932215	1.663835	2.157566	2.325452	2.072684	0.000000	3.380145	62607.000000		1
7254.026855	2451.396484	2.824705	2.584173	1046.192261	19290.775391	142.043167	106.570930	34.799992	27.818407	18.591862	65.547951	100.767334	53.246918	1.477903	99998.000000	3.860579	3.389414	0.450973	0.412322	3.019612	4.285350	2.152420	2.027639	1.541579	1.444332	1.269323	1.816559	2.003320	1.726295	0.169646	4.999991	62673.000000		1
7880.559082	2731.674561	0.505733	2.072273	691.682617	18322.330078	88.975113	70.185890	19.054422	36.101330	14.697099	50.277275	56.398499	55.084824	1.523417	99998.000000	3.896557	3.436429	0.000000	0.316447	2.839907	4.262981	1.949269	1.846250	1.279996	1.557523	1.167232	1.701372	1.751268	1.741032	0.182819	4.999991	62727.000000		1
8563.554688	2002.977783	2.315888	3.666565	686.748596	20429.541016	100.606979	70.512772	26.412222	25.841730	19.708174	62.596813	64.798599	69.155922	0.277712	99998.000000	3.932654	3.301676	0.364717	0.564259	2.836798	4.310258	2.002628	1.848268	1.421805	1.412322	1.294646	1.796552	1.811566	1.839829	0.000000	4.999991	62757.000000		1
13904.173828	4627.606445	3.040566	3.944102	1966.666748	40911.097656	291.169708	200.850067	119.525711	44.615532	29.101242	138.657227	200.267242	142.730850	0.523947	0.000000	4.143145	3.665356	0.482955	0.595948	3.293731	4.611841	2.464146	2.302872	2.077461	1.649486	1.463912	2.141943	2.301610	2.154518	0.000000	0.000000	62897.000000		1
5470.049805	3033.994873	2.599592	3.237926	764.560608	17837.685547	110.191238	77.737968	52.799774	64.758514	15.955264	54.572926	61.212215	45.966209	1.068585	99998.000000	3.737991	3.482015	0.414905	0.510267	2.883412	4.251338	2.042147	1.890633	1.722632	1.811297	1.202904	1.736977	1.786838	1.662439	0.028809	4.999991	63478.000000		1
7201.365723	3554.807617	2.497828	3.293433	1335.339111	26438.166016	177.043610	136.535614	55.038570	34.707481	20.312588	78.481148	95.108673	83.705002	0.235270	0.000000	3.857415	3.550816	0.397563	0.517649	3.125592	4.422231	2.248080	2.135246	1.740667	1.540423	1.307765	1.894765	1.978220	1.922751	0.000000	0.000000	63668.000000		1
10587.036133	4907.979980	1.887248	2.346725	2319.982910	42750.875000	315.145752	237.928940	115.791306	92.758865	36.785919	149.474991	188.308502	139.332565	1.570905	0.000000	4.024775	3.690903	0.275829	0.370462	3.365485	4.630945	2.498512	2.376447	2.063676	1.967355	1.565682	2.174569	2.274870	2.144053	0.196150	0.000000	63866.000000		1
22354.447266	19339.933594	2.861710	2.738360	6392.121582	99998.000000	929.926086	655.852661	300.316071	149.841949	107.378868	459.242706	670.195129	412.758423	2.560559	99998.000000	4.349364	4.286455	0.456626	0.437491	3.805645	4.999991	2.968448	2.816806	2.477579	2.175633	2.030919	2.662042	2.826201	2.615696	0.408335	4.999991	64452.000000		1
12827.840820	4007.198242	2.759946	2.429986	1395.111206	27073.808594	192.857025	140.066498	78.289963	37.670952	22.172081	84.713387	122.652626	65.406097	0.010411	0.000000	4.108153	3.602841	0.440901	0.385604	3.144609	4.432549	2.285235	2.146334	1.893706	1.576007	1.345806	1.927952	2.088677	1.815618	0.000000	0.000000	64636.000000		1
7023.912109	1254.871948	3.805334	2.599592	425.913666	11681.929688	46.953007	42.796127	12.495310	36.770500	16.982149	20.090557	54.844296	63.414005	0.710301	99998.000000	3.846579	3.098599	0.580393	0.414905	2.629322	4.067514	1.671663	1.631405	1.096747	1.565500	1.229993	1.302992	1.739131	1.802185	0.000000	4.999991	64748.000000		1
9012.257812	4569.906738	3.385945	1.452441	2371.802246	49276.039062	368.802826	241.185379	136.153229	84.583870	36.696491	140.029495	167.622787	102.870438	1.637484	0.000000	3.954834	3.659907	0.529680	0.162098	3.375078	4.692636	2.566794	2.382351	2.134028	1.927288	1.564625	2.146219	2.224333	2.012290	0.214177	0.000000	66286.000000		1
16189.949219	6337.878906	3.364359	4.443667	3012.615479	57625.605469	436.287354	306.212189	140.618484	79.853416	38.512814	191.006775	275.174347	125.782623	1.207046	99998.000000	4.209246	3.801944	0.526902	0.647742	3.478944	4.760615	2.639773	2.486022	2.148042	1.902293	1.585605	2.281049	2.439608	2.099621	0.081724	4.999991	67329.000000		1
9973.566406	4274.567871	3.352024	2.645848	1114.299805	26401.136719	158.195801	114.317276	86.400192	40.017677	20.886162	87.010773	120.799301	119.260513	0.481477	99998.000000	3.998851	3.630892	0.525307	0.422565	3.047002	4.421623	2.199195	2.058112	1.936515	1.602252	1.319859	1.939573	2.082064	2.076497	0.000000	4.999991	67514.000000		1
25486.910156	6651.645996	2.325139	2.531749	3046.363770	70725.015625	439.913849	310.914886	220.363968	101.562935	64.225029	277.240448	331.665344	279.013611	1.206826	99998.000000	4.406317	3.822929	0.366449	0.403421	3.483782	4.849573	2.643368	2.492641	2.343141	2.006735	1.807704	2.442857	2.520700	2.445625	0.081645	4.999991	67866.000000		1
109.232193	11.215558	0.363881	2.429986	7.188195	2585.199951	0.000000	0.000000	20.852242	0.000000	0.000000	0.000000	11.005863	31.990705	0.973063	3620.154297	2.038351	1.049821	0.000000	0.385604	0.856620	3.412494	0.000000	0.000000	1.319153	0.000000	0.000000	0.000000	1.041624	1.505024	0.000000	3.558727	67882.000000		0
20651.060547	7444.663574	2.211041	3.416783	3236.710693	60877.554688	408.592316	330.370178	145.577133	78.567497	57.129345	240.121490	278.936493	147.282440	1.727748	0.000000	4.314942	3.871845	0.344597	0.533617	3.510104	4.784457	2.611290	2.519001	2.163093	1.895243	1.756859	2.380431	2.445505	2.168151	0.237480	0.000000	67966.000000		1
9563.028320	2612.253662	5.094337	3.237926	1153.293579	21790.472656	140.818924	116.701012	60.083565	43.098331	27.109148	59.756691	84.660965	68.172211	0.127957	0.000000	3.980595	3.417015	0.707088	0.510267	3.061940	4.338267	2.148661	2.067075	1.778756	1.634460	1.433116	1.776386	1.927683	1.833607	0.000000	0.000000	68610.000000		1
7004.271484	2616.743408	0.974461	0.820275	1328.243408	23250.644531	181.690796	135.369965	93.273849	55.997612	21.250044	68.755035	105.938759	57.557983	0.735051	0.000000	3.845363	3.417761	0.000000	0.000000	3.123278	4.366435	2.259333	2.131522	1.969760	1.748170	1.327360	1.837304	2.025055	1.760106	0.000000	0.000000	69002.000000		1
21118.800781	10238.265625	1.588125	3.003561	4702.063477	86135.171875	625.986633	476.073761	237.805603	130.568588	74.709740	279.321960	372.244263	220.666183	2.328360	99998.000000	4.324669	4.010226	0.200885	0.477637	3.672288	4.935181	2.796565	2.677674	2.376222	2.115839	1.873377	2.446105	2.570828	2.343736	0.367050	4.999991	69873.000000		1
17895.568359	6266.289551	2.013681	4.042781	2227.760742	42848.671875	319.999573	227.721771	106.401321	61.569927	40.699184	154.418213	207.261169	130.898544	3.236422	99998.000000	4.252746	3.797010	0.303991	0.606680	3.347868	4.631938	2.505149	2.357404	2.026947	1.789369	1.609586	2.188699	2.316518	2.116935	0.510065	4.999991	69936.000000		1
9796.655273	3737.614746	2.349809	2.861710	1373.087158	29191.945312	205.753220	139.246216	88.102417	85.305466	29.310936	117.351677	146.835312	102.953705	2.086765	0.000000	3.991078	3.572595	0.371033	0.456626	3.137698	4.465263	2.313347	2.143783	1.944988	1.930977	1.467030	2.069489	2.166831	2.012642	0.319474	0.000000	70149.000000		1
12041.228516	3964.698242	1.998263	2.904882	1112.884277	26545.507812	160.727554	111.976723	60.576965	54.218296	23.106455	81.275017	116.768852	96.104721	0.355340	0.000000	4.080671	3.598210	0.300653	0.463128	3.046450	4.423991	2.206090	2.049128	1.782308	1.734146	1.363733	1.909957	2.067327	1.982745	0.000000	0.000000	70637.000000		1
7474.470703	3780.287598	2.482410	3.170084	841.573914	18467.876953	123.516075	86.520454	31.703918	33.076183	25.983583	46.542870	75.400497	79.415527	0.372707	0.000000	3.873580	3.577525	0.394873	0.501071	2.925092	4.266417	2.091723	1.937119	1.501113	1.519515	1.414699	1.667853	1.877374	1.899905	0.000000	0.000000	70931.000000		1
6835.995117	3102.857910	1.652884	2.652015	1358.864868	24281.673828	193.387421	135.400803	48.414700	54.699356	22.588387	81.645065	110.083305	70.935242	1.476446	99998.000000	3.834802	3.491762	0.218242	0.423576	3.133176	4.385279	2.286428	2.131621	1.684977	1.737982	1.353885	1.911930	2.041721	1.850862	0.169218	4.999991	70959.000000		1
8314.354492	3296.408691	2.997394	2.571838	1707.142334	27980.375000	238.517944	173.407883	76.156013	37.630863	28.607845	97.476982	144.803116	99.931641	0.413149	0.000000	3.919829	3.518041	0.476744	0.410244	3.232270	4.446854	2.377521	2.239069	1.881704	1.575544	1.456485	1.988902	2.160778	1.999703	0.000000	0.000000	71269.000000		1
12983.307617	4888.166992	2.010598	3.256428	2553.351074	49163.503906	381.603424	259.114227	109.290787	42.534008	33.655926	162.704224	241.660278	139.280151	1.578986	0.000000	4.113385	3.689146	0.303325	0.512742	3.407110	4.691643	2.581612	2.413491	2.038584	1.628736	1.527062	2.211399	2.383205	2.143889	0.198378	0.000000	71447.000000		1
16557.660156	9193.455078	3.157748	3.851590	2414.527344	47733.625000	377.896759	245.107895	108.109711	49.808548	43.129169	189.144196	220.490402	186.806732	0.021252	99998.000000	4.218999	3.963479	0.499378	0.585640	3.382832	4.678824	2.577373	2.389357	2.033865	1.697304	1.634771	2.276793	2.343390	2.271393	0.000000	4.999991	71737.000000		1
7872.957520	3532.743408	2.263464	1.618963	1286.221313	29596.388672	192.921783	130.423645	94.824966	31.358540	30.643112	94.405579	115.263985	123.630173	1.294457	0.000000	3.896138	3.548112	0.354774	0.209237	3.109316	4.471239	2.285381	2.115356	1.976923	1.496356	1.486333	1.974998	2.061694	2.092124	0.112088	0.000000	71826.000000		1
5481.937500	3456.309814	3.367443	3.022064	1397.433228	25664.199219	199.323624	142.302216	100.011818	70.485016	26.412222	92.123611	105.426857	119.081657	1.399179	0.000000	3.738934	3.538613	0.527300	0.480304	3.145331	4.409328	2.299559	2.153212	2.000051	1.848097	1.421805	1.964371	2.022951	2.075845	0.145873	0.000000	72141.000000		1
9177.903320	2555.673096	2.726025	3.065236	1215.221313	25157.279297	162.355759	123.537659	59.559330	44.239315	20.540783	68.773544	104.622002	68.298645	0.008957	0.000000	3.962744	3.407505	0.435530	0.486464	3.084655	4.400664	2.210468	2.091799	1.774950	1.645808	1.312617	1.837421	2.019623	1.834412	0.000000	0.000000	72436.000000		1
7012.511230	3189.578857	4.773628	3.342773	1322.368896	28411.312500	187.300125	129.834656	85.265373	70.096466	21.478241	90.335045	117.980759	86.912094	1.368710	0.000000	3.845874	3.503733	0.678849	0.524107	3.121353	4.453491	2.272538	2.113391	1.930773	1.845696	1.331999	1.955856	2.071811	1.939080	0.136311	0.000000	72922.000000		1
9351.496094	3062.855713	3.509295	5.806680	1534.493042	23330.693359	210.517593	154.973297	69.593819	72.125565	25.194145	82.070625	126.707741	113.401405	0.566947	99998.000000	3.970881	3.486126	0.545220	0.763928	3.185965	4.367928	2.323288	2.190257	1.842571	1.858089	1.401300	1.914188	2.102803	2.054618	0.000000	4.999991	73483.000000		1
14461.273438	5157.879883	2.170952	2.571838	2250.197998	51621.761719	316.465607	229.146454	153.829224	106.271805	42.299644	176.093811	248.796036	146.351151	1.132154	99998.000000	4.160206	3.712471	0.336650	0.410244	3.352221	4.712833	2.500327	2.360113	2.187039	2.026418	1.626337	2.245744	2.395844	2.165396	0.053905	4.999991	73666.000000		1
15982.204102	6021.311523	2.809286	3.725156	3206.095215	64937.308594	464.352478	325.377625	137.855453	66.380562	49.675949	202.595474	290.081146	169.442200	1.916876	99998.000000	4.203637	3.779691	0.448596	0.571145	3.505976	4.812494	2.666848	2.512388	2.139424	1.822041	1.696146	2.306630	2.462519	2.229022	0.282594	4.999991	74216.000000		1
9116.414062	2968.292725	3.330438	2.713690	1293.723999	24620.828125	196.131958	132.267715	85.296211	70.475769	24.349201	83.942451	113.974983	61.782707	1.584420	0.000000	3.959824	3.472507	0.522501	0.433560	3.111842	4.391303	2.292548	2.121454	1.930930	1.848040	1.386485	1.923982	2.056809	1.790867	0.199870	0.000000	74385.000000		1
7034.384277	2700.442383	4.949401	5.868355	1181.281616	25112.744141	137.217117	117.323921	68.354156	25.786224	26.572577	64.690674	95.139511	83.544647	0.068722	0.000000	3.847226	3.431435	0.694553	0.768516	3.072353	4.399894	2.137408	2.069386	1.834765	1.411388	1.424434	1.810842	1.978361	1.921919	0.000000	0.000000	74424.000000		1
17023.650391	4853.588867	3.706654	5.689498	1959.500122	41267.914062	263.857025	199.135513	104.039177	76.143677	39.604458	166.173431	201.506912	117.804985	0.965039	99998.000000	4.231053	3.686063	0.568982	0.755074	3.292145	4.615613	2.421369	2.299149	2.017197	1.881634	1.597744	2.220562	2.304290	2.071164	0.000000	4.999991	74915.000000		1
8221.701172	2777.233643	2.331306	4.431333	1398.617432	30784.566406	195.077316	142.801773	92.376480	67.499954	25.860233	121.369789	133.356277	112.294350	1.421392	0.000000	3.914962	3.443612	0.367599	0.646534	3.145699	4.488333	2.290207	2.154734	1.965561	1.829304	1.412632	2.084110	2.125013	2.050358	0.152714	0.000000	76215.000000		1
25368.136719	5809.782227	2.510163	4.181550	3482.882568	61065.371094	521.444824	353.547577	200.294998	40.643677	55.109497	191.740707	285.517212	179.371826	1.204326	99998.000000	4.404289	3.764160	0.399702	0.621337	3.541939	4.785795	2.717208	2.548448	2.301670	1.608993	1.741226	2.282714	2.455632	2.253754	0.080744	4.999991	76655.000000		1
9431.602539	2258.092285	3.712821	2.898715	955.613647	20003.710938	120.938065	95.648323	60.947014	98.386688	19.729761	57.308201	96.561111	76.467468	0.157000	0.000000	3.974586	3.353742	0.569704	0.462205	2.980282	4.301111	2.082563	1.980677	1.784952	1.992936	1.295122	1.758217	1.984802	1.883477	0.000000	0.000000	77359.000000		1
14908.427734	3710.496338	3.293433	3.484625	1797.653198	29525.734375	269.342987	181.798737	74.509293	60.910007	30.717121	98.312675	147.337952	77.512856	0.415439	0.000000	4.173432	3.569432	0.517649	0.542156	3.254706	4.470201	2.430306	2.259591	1.872210	1.784689	1.487381	1.992610	2.168315	1.889374	0.000000	0.000000	77929.000000		1
133.698578	11.832306	1.844076	1.332175	65.131645	3145.925537	0.000000	0.727762	8.042391	46.897499	0.000000	3.438369	0.000000	0.000000	0.540569	64384.511719	2.126127	1.073069	0.265779	0.124561	1.813792	3.497748	0.000000	0.000000	0.905385	1.671150	0.000000	0.536352	0.000000	0.000000	0.000000	4.808782	77946.000000		0
15731.113281	2535.338867	4.277146	4.277146	1751.076416	25098.691406	264.174652	175.924210	49.469337	53.382603	31.062500	86.486534	136.094635	64.258949	1.482644	0.000000	4.196759	3.404036	0.631154	0.631154	3.243305	4.399651	2.421891	2.245326	1.694336	1.727400	1.492236	1.936949	2.133841	1.807934	0.171037	0.000000	78195.000000		1
9258.049805	1322.257812	3.225591	5.211518	836.229797	18532.751953	119.251259	86.995354	38.247612	36.159920	36.341862	66.463821	125.822708	104.622002	0.217546	99998.000000	3.966520	3.121316	0.508609	0.716964	2.922326	4.267940	2.076463	1.939496	1.582604	1.558227	1.560407	1.822585	2.099759	2.019623	0.000000	4.999991	78702.000000		1
7418.069336	2031.900146	3.302684	4.622524	570.719849	11133.536133	49.984322	55.562805	44.415089	44.714211	32.030796	37.738796	64.906532	62.334694	0.439213	99998.000000	3.870291	3.307902	0.518867	0.664879	2.756423	4.046633	1.698834	1.744784	1.647531	1.650446	1.505568	1.576788	1.812288	1.794730	0.000000	4.999991	80130.000000		1
8450.227539	3820.049316	5.661744	5.926946	1336.843872	29056.460938	175.224197	133.809586	75.668785	24.352285	27.590210	76.902275	93.625389	70.814980	0.125143	99998.000000	3.926868	3.582069	0.752950	0.772831	3.126081	4.463243	2.243594	2.126487	1.878917	1.386540	1.440755	1.885939	1.971394	1.850125	0.000000	4.999991	80459.000000		1
7550.451172	2609.530762	2.661267	3.638812	985.532043	22733.824219	110.589043	94.004692	64.869530	48.143330	20.226242	73.254211	89.172470	55.621395	0.326865	0.000000	3.877973	3.416562	0.425088	0.560960	2.993671	4.356672	2.043712	1.973150	1.812041	1.682536	1.305915	1.864833	1.950231	1.745242	0.000000	0.000000	80498.000000		1
12190.741211	5855.995117	2.300469	3.595639	2222.802002	40597.410156	308.287537	227.586090	100.696404	59.509991	51.634121	148.531357	204.297699	107.912354	0.099160	0.000000	4.086030	3.767601	0.361816	0.555776	3.346901	4.608498	2.488956	2.357146	2.003014	1.774590	1.712937	2.171818	2.310263	2.033071	0.000000	0.000000	80573.000000		1
8437.455078	2284.618652	4.317234	2.251129	514.910339	14237.334961	78.003174	51.418259	42.006691	47.640678	15.347768	44.581612	31.861189	65.560287	0.115648	0.000000	3.926211	3.358814	0.635206	0.352400	2.711732	4.153429	1.892112	1.711117	1.623318	1.677978	1.186045	1.649156	1.503262	1.816641	0.000000	0.000000	81018.000000		1
9131.187500	1314.900024	2.445405	3.749826	864.109863	17644.128906	105.991188	86.757904	70.494270	49.117790	17.037657	44.652538	62.183594	29.153666	1.830053	0.000000	3.960527	3.118893	0.388351	0.574011	2.936569	4.246600	2.025270	1.938309	1.848154	1.691239	1.231410	1.649846	1.793676	1.464693	0.262464	0.000000	81895.000000		1
7510.359375	1517.807007	3.151581	3.737491	864.769775	16996.970703	103.184982	88.916527	82.446838	33.461651	20.152233	62.464211	80.602760	69.892937	1.025131	0.000000	3.875661	3.181216	0.498528	0.572580	2.936901	4.230371	2.013617	1.948982	1.916174	1.524547	1.304323	1.795631	1.906350	1.844433	0.010779	0.000000	82594.000000		1
10716.664062	3939.365234	2.470075	2.830872	784.780701	20368.400391	104.239624	82.261818	74.450706	42.697445	20.115229	62.763336	113.432243	67.552383	1.609510	0.000000	4.030060	3.595426	0.392710	0.451920	2.894748	4.308957	2.018033	1.915198	1.871869	1.630402	1.303525	1.797706	2.054737	1.829641	0.206694	0.000000	83314.000000		1
22027.718750	4087.992188	4.224722	5.495223	3184.743408	56918.027344	457.380127	324.202698	165.495010	116.886032	61.258469	186.689545	243.362488	127.901146	2.008670	99998.000000	4.342969	3.611510	0.625798	0.739985	3.503074	4.755250	2.660277	2.510817	2.218785	2.067763	1.787166	2.271120	2.386254	2.106874	0.302909	4.999991	83496.000000		1
22339.892578	6748.213379	3.419866	4.135293	3372.392090	69924.460938	503.210663	345.859802	185.246353	93.446533	76.843689	279.093781	380.379181	222.093948	0.580815	99998.000000	4.349081	3.829189	0.534009	0.616506	3.527938	4.844629	2.701750	2.538900	2.267750	1.970563	1.885608	2.445750	2.580217	2.346537	0.000000	4.999991	83809.000000		1
12695.098633	3477.307129	3.725156	2.787700	1424.810669	28895.001953	190.066238	144.164780	83.153015	64.021500	40.147194	90.378212	146.369659	115.754303	0.688730	0.000000	4.103636	3.541243	0.571145	0.445246	3.153757	4.460823	2.278905	2.158859	1.919878	1.806326	1.603655	1.956064	2.165451	2.063537	0.000000	0.000000	83994.000000		1
6323.181641	2495.725342	2.824705	3.617226	1062.320190	16561.613281	137.118439	108.439674	34.729065	42.348984	16.720032	65.131645	88.694496	40.088604	1.156875	0.000000	3.800936	3.397197	0.450973	0.558376	3.026255	4.219103	2.137096	2.035188	1.540693	1.626843	1.223237	1.813792	1.947897	1.603021	0.063286	0.000000	84223.000000		1
9909.137695	3059.389648	1.782401	3.031315	1778.765259	35538.054688	260.002350	176.741409	93.825836	73.741447	31.056334	114.141502	139.588516	69.522888	2.377560	0.000000	3.996036	3.485635	0.251005	0.481631	3.250119	4.550694	2.414977	2.247338	1.972322	1.867712	1.492150	2.057444	2.144850	1.842128	0.376132	0.000000	84252.000000		1
9680.293945	1324.888306	1.498697	2.355976	769.371216	20602.578125	123.731934	79.489532	59.405144	73.359062	19.976460	66.849289	75.718124	32.447098	0.296216	0.000000	3.985888	3.122179	0.175714	0.372171	2.886136	4.313921	2.092482	1.900310	1.773824	1.865454	1.300519	1.825097	1.879200	1.511176	0.000000	0.000000	84586.000000		1
32558.308594	11708.416016	2.140115	4.967903	6923.699707	99998.000000	984.693298	708.618469	333.734528	130.880035	117.604546	475.749969	656.830200	316.644470	3.790773	0.000000	4.512662	4.068498	0.330437	0.696173	3.840338	4.999991	2.993301	2.850412	2.523401	2.116874	2.070424	2.677379	2.817453	2.500572	0.578728	0.000000	85181.000000		1
6750.578613	2222.734131	2.167868	3.133079	997.839294	15952.359375	113.213303	103.015373	60.860668	83.532318	12.011163	48.439369	70.719383	74.370529	1.012001	99998.000000	3.829341	3.346888	0.336033	0.495971	2.999061	4.202825	2.053897	2.012902	1.784337	1.921854	1.079585	1.685198	1.849538	1.871401	0.005181	4.999991	85365.000000		1
7196.135742	2922.107666	4.459086	4.255559	1311.618896	22093.693359	187.901459	133.451874	45.275452	51.418259	20.392765	77.784225	86.711647	78.049431	1.025640	0.000000	3.857099	3.465696	0.649246	0.628957	3.117808	4.344268	2.273930	2.125325	1.655863	1.711117	1.309476	1.890892	1.938077	1.892370	0.010995	0.000000	85719.000000		1
5852.004883	1631.791138	1.800903	3.546299	713.438354	15340.623047	97.452309	74.512383	51.701965	33.671345	13.232323	67.715820	75.613274	61.147457	0.824110	0.000000	3.767305	3.212665	0.255490	0.549775	2.853356	4.185843	1.988792	1.872229	1.713507	1.527260	1.121636	1.830690	1.878598	1.786378	0.000000	0.000000	86133.000000		1
10772.742188	1635.189453	2.923384	2.907966	1184.541138	19104.453125	196.329315	122.782143	75.440582	60.172993	18.116964	86.557465	104.427727	75.813721	0.312054	99998.000000	4.032326	3.213568	0.465886	0.463589	3.073550	4.281135	2.292985	2.089135	1.877605	1.779402	1.258085	1.937304	2.018816	1.879748	0.000000	4.999991	86180.000000		1
7059.405762	1641.421753	2.596508	3.570970	919.712769	17911.322266	129.708221	91.142982	67.277931	86.369354	23.920561	47.187370	66.275711	67.805244	1.527875	0.000000	3.848768	3.215220	0.414390	0.552786	2.963652	4.253128	2.112967	1.959723	1.827873	1.936360	1.378771	1.673826	1.821354	1.831263	0.184088	0.000000	86570.000000		1
13809.947266	5678.421387	1.708391	1.948923	2405.214355	44719.101562	366.425262	244.753265	97.773018	55.507298	44.563110	144.386810	181.160400	125.199791	0.753757	99998.000000	4.140192	3.754228	0.232587	0.289795	3.381154	4.650493	2.563985	2.388728	1.990219	1.744350	1.648975	2.159528	2.258063	2.097604	0.000000	4.999991	86714.000000		1
9830.564453	3615.224121	2.096942	3.265679	925.793884	19616.673828	130.028931	93.665482	93.828918	32.107887	19.609495	62.359364	85.237625	34.183243	1.735070	0.000000	3.992579	3.558135	0.321587	0.513974	2.966514	4.292625	2.114040	1.971580	1.972337	1.506612	1.292466	1.794902	1.930631	1.533813	0.239317	0.000000	87164.000000		1
10259.715820	2943.949707	3.737491	4.400495	1433.627075	28843.953125	200.970337	148.475861	63.013119	52.334129	29.162918	96.052292	161.924042	80.864883	1.316370	0.000000	4.011135	3.468930	0.572580	0.643502	3.156436	4.460055	2.303132	2.171656	1.799431	1.718785	1.464831	1.982508	2.209311	1.907760	0.119378	0.000000	87480.000000		1
5757.599121	667.580078	3.743659	3.163916	567.990784	12819.592773	75.311066	55.488796	33.618919	31.250608	16.368484	38.380211	61.128952	61.011772	0.161384	0.000000	3.760242	2.824503	0.573296	0.500225	2.754341	4.107874	1.876859	1.744205	1.526584	1.494859	1.214008	1.584107	1.786247	1.785414	0.000000	0.000000	87530.000000		1
10566.960938	4752.331055	2.198706	4.193885	2551.306641	46748.652344	352.372650	259.064880	116.876785	57.120094	35.472248	180.078003	212.716293	110.496529	1.715326	99998.000000	4.023950	3.676907	0.342167	0.622617	3.406763	4.669769	2.547002	2.413409	2.067728	1.756789	1.549889	2.255461	2.327801	2.043349	0.234347	4.999991	88511.000000		1
10880.302734	3310.677246	2.140115	3.062153	1171.839233	26267.441406	179.775803	119.134079	56.450920	63.050121	26.671257	77.071884	116.429642	92.364143	0.456925	0.000000	4.036641	3.519917	0.330437	0.486027	3.068868	4.419418	2.254731	2.076036	1.751671	1.799686	1.426044	1.886896	2.066064	1.965503	0.000000	0.000000	90124.000000		1
10856.924805	1851.393433	3.441453	5.569232	1139.512451	23117.070312	157.751740	120.512512	69.899109	60.018806	21.638596	79.174995	117.243744	70.050209	0.345784	99998.000000	4.035707	3.267499	0.536742	0.745795	3.056719	4.363933	2.197974	2.081032	1.844472	1.778287	1.335229	1.898588	2.069090	1.845409	0.000000	4.999991	91273.000000		1
10591.476562	5931.247559	3.786831	4.718120	3751.186279	74376.882812	539.537109	384.628571	190.433197	100.887596	71.952873	251.164352	338.881317	199.665924	0.719165	99998.000000	4.024957	3.773146	0.578276	0.673769	3.574169	4.871438	2.732021	2.585042	2.279743	2.003838	1.857048	2.399958	2.530048	2.300304	0.000000	4.999991	91397.000000		1
19056.078125	1948.626831	2.485493	1.788568	862.823914	22342.824219	112.618141	89.453094	47.051685	49.691368	14.286962	73.436157	76.273193	72.603546	0.462018	0.000000	4.280034	3.289729	0.395413	0.252506	2.935922	4.349138	2.051608	1.951595	1.672575	1.696281	1.154940	1.865910	1.882372	1.860958	0.000000	0.000000	91752.000000		1
12469.193359	2987.020264	2.547168	3.663482	2019.003906	36233.554688	306.156677	205.787140	125.242966	16.800209	20.170734	119.821754	168.202530	70.161224	1.316501	99998.000000	4.095839	3.475238	0.406058	0.563894	3.305137	4.559111	2.485944	2.313418	2.097753	1.225315	1.304722	2.078536	2.225832	1.846097	0.119421	4.999991	92029.000000		1
15628.832031	3076.633789	2.078440	2.954222	1428.662231	26804.443359	198.882645	148.241486	68.363403	76.436630	31.552814	103.928162	110.129562	128.166351	0.192677	0.000000	4.193926	3.488076	0.317737	0.470443	3.154930	4.428207	2.298597	2.170970	1.834824	1.883301	1.499038	2.016733	2.041904	2.107774	0.000000	0.000000	93063.000000		1
8253.376953	2333.637695	4.101373	3.990358	1155.242554	21259.822266	140.892944	116.343292	44.726547	24.740835	29.733410	66.368225	84.167564	93.067238	0.368997	0.000000	3.916632	3.368033	0.612929	0.601012	3.062673	4.327559	2.148889	2.065741	1.650565	1.393414	1.473245	1.821960	1.925145	1.968797	0.000000	0.000000	93145.000000		1
6583.406250	2265.413086	3.006645	2.951138	1773.060303	38016.191406	225.106766	180.562149	88.712997	70.040955	27.109148	130.192368	154.140686	110.040131	1.804563	99998.000000	3.818451	3.355147	0.478082	0.469990	3.248724	4.579968	2.352389	2.256627	1.947987	1.845352	1.433116	2.114586	2.187917	2.041551	0.256372	4.999991	93831.000000		1
21194.859375	4232.070801	2.630429	3.762161	2354.354248	44619.203125	355.595154	236.942154	85.555244	72.511032	40.474072	154.365799	183.186417	134.284485	0.670839	0.000000	4.326231	3.626553	0.420027	0.575437	3.371872	4.649522	2.550956	2.374642	1.932247	1.860404	1.607177	2.188551	2.262893	2.128026	0.000000	0.000000	93928.000000		1
8782.469727	6097.202148	2.226459	2.013681	2271.445068	39499.824219	316.252838	233.685730	93.276932	49.922646	33.726852	117.755646	171.637817	71.268288	0.717363	0.000000	3.943617	3.785131	0.347615	0.303991	3.356302	4.596595	2.500034	2.368632	1.969774	1.698298	1.527976	2.070982	2.234613	1.852896	0.000000	0.000000	94038.000000		1
7292.958984	3609.309570	2.334390	5.282444	1601.330078	37132.289062	209.459869	166.423218	70.654625	55.615227	30.566019	107.206177	184.598770	165.609100	1.095680	99998.000000	3.862904	3.557424	0.368173	0.722835	3.204481	4.569752	2.321101	2.221214	1.849141	1.745194	1.485239	2.030220	2.266229	2.219084	0.039684	4.999991	94368.000000		1
8108.971680	1813.848999	3.028231	3.681984	797.624451	17915.992188	114.144592	81.367531	39.342339	64.231194	15.304595	56.398499	60.666393	90.547821	0.499799	0.000000	3.908966	3.258601	0.481189	0.566082	2.901798	4.253241	2.057455	1.910451	1.594860	1.807746	1.184822	1.751268	1.782948	1.956878	0.000000	0.000000	94730.000000		1
9144.299805	2659.854248	3.256428	2.454656	896.325684	18977.029297	122.791397	90.683502	67.802162	34.136990	28.379648	55.251347	103.366920	46.357845	1.359772	0.000000	3.961150	3.424858	0.512742	0.389991	2.952466	4.278228	2.089168	1.957528	1.831244	1.533225	1.453007	1.742343	2.014382	1.666123	0.133466	0.000000	95451.000000		1
8669.980469	3123.000977	3.324270	3.200921	894.296570	20940.562500	100.647064	94.510422	69.035660	34.093815	33.224201	58.427597	108.183723	48.100159	0.027833	0.000000	3.938018	3.494572	0.521696	0.505275	2.951482	4.320988	2.002801	1.975480	1.839074	1.532676	1.521455	1.766618	2.034162	1.682147	0.000000	0.000000	95674.000000		1
11408.463867	3611.798096	2.800035	2.904882	1777.516357	37750.992188	249.190765	182.107101	106.848465	68.218468	36.184589	169.022812	227.706360	139.625519	2.611666	99998.000000	4.057227	3.557724	0.447163	0.463128	3.249814	4.576928	2.396532	2.260327	2.028768	1.833902	1.558524	2.227945	2.357375	2.144965	0.416918	4.999991	95961.000000		1
7182.881836	2873.242676	2.254213	2.738360	1527.338745	28640.195312	239.711349	155.256989	85.539825	52.793606	27.984930	102.589821	126.374695	77.420341	1.343845	99998.000000	3.856299	3.458372	0.352995	0.437491	3.183935	4.456976	2.379689	2.191051	1.932168	1.722581	1.446924	2.011104	2.101660	1.888855	0.128349	4.999991	96751.000000		1
10316.457031	2529.183838	1.942755	2.368311	1314.887695	23297.708984	184.324310	130.839951	40.911961	32.212734	20.485277	67.826836	97.976547	69.979286	0.453995	0.000000	4.013531	3.402980	0.288418	0.374439	3.118889	4.367313	2.265583	2.116740	1.611850	1.508028	1.311442	1.831402	1.991122	1.844970	0.000000	0.000000	96861.000000		1
13847.217773	2705.872803	4.085954	2.991227	1413.018433	28582.585938	202.903839	143.319839	83.322624	46.922169	34.226418	95.201180	132.702530	90.076012	0.426568	0.000000	4.141363	3.432307	0.611293	0.475849	3.150148	4.456101	2.307290	2.156306	1.920763	1.671378	1.534361	1.978642	2.122879	1.954609	0.000000	0.000000	97137.000000		1
122.831482	4.721204	1.023801	2.787700	0.000000	4193.144531	0.000000	0.000000	0.000000	18.872480	7.752519	1.819406	13.728805	6.639289	0.688420	38342.640625	2.089310	0.674053	0.010216	0.445246	0.000000	3.622540	0.000000	0.000000	0.000000	1.275829	0.889443	0.259930	1.137633	0.822122	0.000000	4.583682	97154.000000		0
10613.276367	3562.822266	2.750695	1.696056	1019.138672	21488.224609	139.499084	105.562546	51.193146	53.499783	27.951008	65.131645	90.294952	67.496872	0.498503	99998.000000	4.025849	3.551794	0.439442	0.229440	3.008233	4.332201	2.144571	2.023510	1.709212	1.728352	1.446397	1.813792	1.955663	1.829284	0.000000	4.999991	97288.000000		1
8141.539062	3060.216064	2.689020	4.989489	1591.129028	31891.539062	219.944580	163.826706	76.723419	48.340687	31.562067	100.825920	118.563591	99.015770	1.805453	99998.000000	3.910707	3.485752	0.429594	0.698056	3.201705	4.503675	2.342313	2.214385	1.884928	1.684313	1.499165	2.003572	2.073951	1.995704	0.256586	4.999991	98530.000000		1
9398.279297	3216.681885	2.485493	3.142330	2079.858398	35547.148438	293.078522	215.047607	68.607018	58.332001	29.989359	97.591080	148.753387	88.978195	0.607922	0.000000	3.973048	3.507408	0.395413	0.497252	3.318034	4.550805	2.466984	2.332535	1.836369	1.765907	1.476967	1.989410	2.172467	1.949284	0.000000	0.000000	98632.000000		1
17174.253906	3336.065674	2.047602	2.386814	1329.368896	23479.330078	141.170471	136.597290	111.686852	49.737621	23.991488	82.283401	101.140465	82.819969	0.993666	99998.000000	4.234878	3.523235	0.311246	0.377819	3.123646	4.370686	2.149744	2.135442	2.048002	1.696685	1.380057	1.915312	2.004925	1.918135	0.000000	4.999991	98865.000000		1
114.847679	9.596595	4.082870	3.160832	0.000000	4604.083496	3.805334	0.000000	17.996700	0.000000	2.935719	3.327354	1.424687	4.681116	0.436957	0.000000	2.060122	0.982117	0.610966	0.499801	0.000000	3.663143	0.580393	0.000000	1.255193	0.000000	0.467715	0.522099	0.153720	0.670349	0.000000	0.000000	98882.000000		0
15524.709961	2888.695312	3.777580	4.304899	1733.431274	39140.691406	264.865417	177.685028	90.372047	53.641636	36.394283	120.324402	159.814758	99.971725	1.007612	0.000000	4.191023	3.460702	0.577214	0.633963	3.238907	4.592628	2.423025	2.249651	1.956034	1.729502	1.561033	2.080354	2.203617	1.999877	0.003293	0.000000	98905.000000		1
427.252014	2078.890137	1.504864	0.228197	0.000000	6699.403809	5.300947	0.308374	38.343208	15.449532	8.051641	4.668780	0.000000	29.381863	1.483219	99998.000000	2.630684	3.317832	0.177497	0.000000	0.000000	3.826036	0.724353	0.000000	1.583688	1.188915	0.905884	0.669203	0.000000	1.468079	0.171205	4.999991	100067.000000		0
12215.497070	3027.124512	3.108409	2.611927	1674.581177	36465.687500	235.190582	168.341293	84.136726	79.594383	40.831783	140.402618	176.355942	108.356415	1.409699	0.000000	4.086911	3.481030	0.492538	0.416961	3.223906	4.561884	2.371420	2.226191	1.924986	1.900882	1.610998	2.147375	2.246390	2.034855	0.149126	0.000000	100236.000000		1
8366.889648	2556.120361	2.152450	1.955090	729.347412	17282.160156	117.922173	73.553337	52.195362	60.755821	24.790176	54.893635	58.859322	63.725460	0.381218	0.000000	3.922564	3.407581	0.332933	0.291167	2.862934	4.237598	2.071595	1.866602	1.717632	1.783588	1.394280	1.739522	1.769815	1.804313	0.000000	0.000000	100289.000000		1
9989.672852	2312.230469	3.315019	2.192538	610.419922	15940.508789	72.517197	61.563759	35.108364	31.084087	19.557072	38.950703	67.493790	76.510643	1.934846	64847.125000	3.999551	3.364031	0.520486	0.340947	2.785629	4.202502	1.860441	1.789325	1.545411	1.492538	1.291304	1.590515	1.829264	1.883722	0.286646	4.811891	100446.000000		1
7609.578613	1034.841064	3.823836	3.817669	703.545715	17563.353516	90.190109	74.407532	61.847466	52.309460	18.672039	62.766418	78.795692	105.849335	2.233528	0.000000	3.881361	3.014874	0.582499	0.581798	2.847292	4.244607	1.955159	1.871617	1.791322	1.718580	1.271192	1.797727	1.896502	2.024688	0.348991	0.000000	100649.000000		1
8165.826660	2136.284668	2.133947	3.410615	729.150024	15725.087891	97.184029	72.714561	36.684155	28.922386	7.178944	56.543434	69.196014	47.341557	0.650937	0.000000	3.912000	3.329659	0.329184	0.532833	2.862817	4.196593	1.987595	1.861621	1.564479	1.461234	0.856061	1.752382	1.840081	1.675243	0.000000	0.000000	101116.000000		1
7105.051270	2896.956787	2.010598	2.658183	1134.973145	22996.078125	181.743225	116.056511	63.534271	49.953484	26.291956	77.352501	107.930855	108.149803	0.042282	99998.000000	3.851567	3.461942	0.303325	0.424585	3.054986	4.361654	2.259458	2.064670	1.803008	1.698566	1.419823	1.888474	2.033146	2.034026	0.000000	4.999991	101309.000000		1
9316.467773	3457.740723	3.611058	2.288134	1539.242065	33903.937500	205.845734	156.573746	77.898323	52.568493	40.763943	102.602158	149.857361	88.537224	2.139142	99998.000000	3.969251	3.538792	0.557634	0.359481	3.187307	4.530250	2.313542	2.194719	1.891528	1.720726	1.610276	2.011157	2.175678	1.947126	0.330240	4.999991	101335.000000		1
7908.013672	1773.427368	3.786831	2.608843	744.069153	18351.564453	146.856888	76.911530	65.242661	87.109451	20.633295	61.091949	102.562065	65.945755	0.985930	0.000000	3.898067	3.248813	0.578276	0.416448	2.871613	4.263673	2.166894	1.885991	1.814532	1.940065	1.314569	1.785984	2.010987	1.819187	0.000000	0.000000	101562.000000		1
6469.347656	2866.776123	3.225591	2.374479	681.056030	17644.789062	104.177948	69.414963	53.993183	64.314453	13.648627	44.593945	79.634468	58.794563	0.087359	99998.000000	3.810860	3.457394	0.508609	0.375568	2.833183	4.246616	2.017776	1.841453	1.732339	1.808309	1.135089	1.649276	1.901101	1.769337	0.000000	4.999991	101971.000000		1
8549.357422	3122.535156	3.151581	2.547168	1101.887695	27070.742188	154.775925	114.082916	75.122963	38.528233	27.217079	70.910576	126.217430	96.200317	0.314503	0.000000	3.931933	3.494507	0.498528	0.406058	3.042137	4.432500	2.189703	2.057221	1.875773	1.585779	1.434842	1.850711	2.101119	1.983176	0.000000	0.000000	102242.000000		1
23046.158203	6967.463867	1.511032	2.460824	2274.100098	46736.945312	308.352295	231.169388	138.219345	85.780357	50.323532	174.952835	205.546600	129.424515	2.446643	0.000000	4.362598	3.843075	0.179274	0.391080	3.356810	4.669660	2.489047	2.363930	2.140569	1.933388	1.701771	2.242921	2.312910	2.112016	0.388571	0.000000	102860.000000		1
11620.653320	4992.739746	2.251129	2.281967	2358.477295	44702.781250	310.896362	243.202133	120.990486	63.629864	42.799210	141.358582	179.738800	115.436676	1.151738	99998.000000	4.065230	3.698339	0.352400	0.358309	3.372632	4.650334	2.492616	2.385967	2.082751	1.803661	1.631436	2.150322	2.254642	2.062344	0.061354	4.999991	102994.000000		1
6281.899414	2336.925049	1.551121	2.713690	1615.749634	29264.166016	217.859970	163.743439	69.384125	52.374218	20.250912	104.369141	133.825012	70.531273	0.482885	0.000000	3.798091	3.368645	0.190646	0.433560	3.208374	4.466336	2.338177	2.214164	1.841260	1.719118	1.306445	2.018572	2.126537	1.848382	0.000000	0.000000	103063.000000		1
23723.609375	5842.926270	3.256428	1.464776	2851.662842	54038.671875	427.529541	292.301422	123.127518	63.589775	45.334042	194.873779	249.243179	206.783188	2.717518	0.000000	4.375181	3.766630	0.512742	0.165771	3.455098	4.732705	2.630966	2.465831	2.090355	1.803387	1.656424	2.289753	2.396623	2.315515	0.434172	0.000000	103303.000000		1
6161.272949	4333.596680	2.667434	3.324270	1486.183228	29351.583984	210.277069	151.053864	63.302990	84.466690	54.301556	120.617355	151.695282	121.931030	0.419731	0.000000	3.789670	3.636848	0.426094	0.521696	3.172072	4.467631	2.322792	2.179132	1.801424	1.926685	1.734812	2.081410	2.180972	2.086114	0.000000	0.000000	103778.000000		1
16072.606445	7885.625488	3.299600	3.410615	2770.141113	51339.191406	422.000397	281.946228	123.935463	23.997656	39.860409	160.613449	226.115143	158.479507	0.402725	0.000000	4.206086	3.896836	0.518461	0.532833	3.442502	4.710449	2.625313	2.450166	2.093196	1.380169	1.600542	2.205782	2.354330	2.199973	0.000000	0.000000	103946.000000		1
15610.588867	5401.738770	4.785963	5.920778	1547.210449	35376.332031	195.536789	159.404617	85.561417	67.083656	36.335693	110.314583	131.361099	74.089905	2.519975	99998.000000	4.193419	3.732534	0.679969	0.772379	3.189549	4.548713	2.291229	2.202501	1.932278	1.826617	1.560333	2.042633	2.118467	1.869759	0.401396	4.999991	104140.000000		1
9432.867188	2375.218994	2.796951	1.948923	854.473145	17596.621094	124.647804	88.793175	76.168350	25.783140	17.793173	58.356670	84.401932	67.860756	2.212425	0.000000	3.974644	3.375704	0.446685	0.289795	2.931698	4.245430	2.095685	1.948380	1.881775	1.411336	1.250253	1.766091	1.926352	1.831619	0.344869	0.000000	104370.000000		1
20789.712891	6937.292969	3.422950	4.674948	3609.121582	54607.140625	518.607788	368.614716	143.285919	68.748871	58.294998	206.588913	241.601685	144.294296	1.785001	0.000000	4.317849	3.841190	0.534401	0.669777	3.557401	4.737249	2.714839	2.566573	2.156204	1.837266	1.765631	2.315107	2.383100	2.159249	0.251638	0.000000	105312.000000		1
7426.802246	2063.076660	2.917217	4.847637	935.313354	24690.863281	134.204315	94.763290	75.752045	72.915001	23.723202	82.184723	117.302338	82.684288	1.654063	0.000000	3.870802	3.314515	0.464969	0.685530	2.970957	4.392536	2.127766	1.976640	1.879394	1.862817	1.375173	1.914791	2.069307	1.917423	0.218552	0.000000	105614.000000		1
8076.900879	2065.247803	3.509295	3.604891	788.314636	18750.509766	127.170303	79.754738	47.350807	54.554420	33.344467	57.490143	108.535271	73.127777	0.173955	0.000000	3.907245	3.314972	0.545220	0.556892	2.896700	4.273013	2.104386	1.901757	1.675327	1.736830	1.523024	1.759593	2.035571	1.864082	0.000000	0.000000	105779.000000		1
8057.784668	3467.226318	2.121612	4.261727	1205.199097	21160.017578	171.132080	123.565414	81.660484	67.614059	24.432463	72.292084	111.862625	77.750305	0.065152	99998.000000	3.906216	3.539982	0.326666	0.629586	3.081059	4.325516	2.233331	2.091897	1.912012	1.830037	1.387967	1.859091	2.048685	1.890702	0.000000	4.999991	105873.000000		1
13059.103516	2762.804688	2.837040	3.546299	2457.992676	34963.984375	355.012329	250.371826	89.884819	98.951012	30.621527	150.949005	187.454315	157.051727	0.472541	0.000000	4.115913	3.441350	0.452865	0.549775	3.390581	4.543621	2.550243	2.398586	1.953686	1.995420	1.486027	2.178830	2.272895	2.196043	0.000000	0.000000	106153.000000		1
8348.167969	2958.872070	3.830003	2.963473	792.523926	19368.447266	117.841995	79.582047	48.439369	52.096684	20.793650	44.103630	72.763901	32.376175	0.416411	0.000000	3.921591	3.471126	0.583199	0.471801	2.899012	4.287095	2.071300	1.900815	1.685198	1.716810	1.317931	1.644474	1.861916	1.510226	0.000000	0.000000	106879.000000		1
13161.514648	8495.025391	1.480195	2.174036	2878.515869	56818.589844	362.049438	291.104950	149.737106	144.297394	50.613403	193.387421	283.478851	138.151489	1.174837	99998.000000	4.119306	3.929165	0.170319	0.337267	3.459169	4.754490	2.558768	2.464050	2.175329	2.159259	1.704266	2.286428	2.452521	2.140356	0.069978	4.999991	107467.000000		1
11079.697266	963.770142	5.282444	4.681116	813.055481	16757.103516	104.729935	81.571060	64.184937	79.674561	18.776886	42.040611	63.713127	63.537354	1.802000	0.000000	4.044528	2.983974	0.722835	0.670349	2.910120	4.224199	2.020071	1.911536	1.807433	1.901320	1.273624	1.623669	1.804229	1.803029	0.255755	0.000000	107632.000000		1
15600.492188	3608.575684	3.509295	2.537917	2333.261475	47692.695312	317.649750	235.024063	130.047424	70.722466	44.911572	161.328873	230.370697	183.362183	2.226853	99998.000000	4.193138	3.557336	0.545220	0.404477	3.367963	4.678452	2.501949	2.371112	2.114102	1.849557	1.652358	2.207712	2.362427	2.263310	0.347692	4.999991	108122.000000		1
10964.041992	6570.889160	2.189455	2.053770	1490.364746	32459.439453	218.905365	150.057816	60.811329	104.387642	39.320751	104.563416	123.997131	86.572884	2.089844	99998.000000	4.039971	3.817624	0.340336	0.312552	3.173293	4.511341	2.340256	2.176259	1.783985	2.018649	1.594622	2.019380	2.093412	1.937382	0.320114	4.999991	108465.000000		1
27933.400391	13945.980469	4.163047	4.048949	6506.624023	99998.000000	921.149780	664.684448	316.570465	134.281403	118.187370	444.305084	550.931519	323.647644	3.940022	0.000000	4.446124	4.144449	0.619411	0.607342	3.813356	4.999991	2.964330	2.822616	2.500470	2.128016	2.072571	2.647681	2.741098	2.510072	0.595499	0.000000	109190.000000		1
18075.685547	6231.233887	2.978892	3.040566	3257.300781	66550.812500	474.948181	328.677216	183.590393	142.786362	65.862495	247.106155	294.123932	234.197617	2.693429	0.000000	4.257095	3.794574	0.474055	0.482955	3.512858	4.823153	2.676646	2.516770	2.263850	2.154687	1.818638	2.392884	2.468530	2.369582	0.430305	0.000000	109231.000000		1
113.407578	12.097507	1.412352	1.359929	0.000000	1341.253662	0.000000	0.000000	5.220770	31.256777	11.147716	0.000000	0.000000	36.529968	11.351367	99998.000000	2.054642	1.082696	0.149943	0.133516	0.000000	3.127511	0.000000	0.000000	0.717735	1.494944	1.047186	0.000000	0.000000	1.562649	1.055048	4.999991	109246.000000		0
6194.293457	1301.553589	3.268763	2.584173	1009.893616	18329.179688	115.982498	103.798645	29.924601	52.722683	21.777363	49.099289	79.551208	67.376610	0.775084	99998.000000	3.791992	3.114462	0.514383	0.412322	3.004276	4.263143	2.064393	2.016192	1.476028	1.721997	1.338005	1.691075	1.900647	1.828509	0.000000	4.999991	109330.000000		1
8688.674805	5006.844727	3.065236	2.735276	2556.542725	50917.796875	380.348328	259.656982	109.204437	61.489750	37.899151	146.095200	193.735886	188.767990	1.481553	0.000000	3.938954	3.699564	0.486464	0.437001	3.407653	4.706870	2.580182	2.414400	2.038240	1.788803	1.578629	2.164636	2.287210	2.275928	0.170717	0.000000	111091.000000		1
9691.290039	6609.013184	1.945839	2.547168	2687.725098	51945.066406	394.721649	270.659760	111.153366	103.163399	41.911095	197.402451	287.043640	209.213165	1.050358	0.000000	3.986382	3.820137	0.289107	0.406058	3.429385	4.715544	2.596291	2.432424	2.045923	2.013526	1.622329	2.295352	2.457948	2.320589	0.021337	0.000000	111637.000000		1
20037.748047	5421.132324	2.466991	3.919432	3143.368896	58523.503906	469.832275	320.126007	181.095642	74.842339	65.273499	189.042435	253.634430	154.273285	1.580511	99998.000000	4.301849	3.734090	0.392168	0.593223	3.497395	4.767330	2.671943	2.505321	2.257908	1.874147	1.814737	2.276559	2.404208	2.188291	0.198797	4.999991	112702.000000		1
6001.072754	3686.319824	2.966557	2.818537	1282.298706	24518.796875	217.477585	131.786652	73.596512	56.706871	25.468597	78.317711	126.251350	87.386986	0.419645	99998.000000	3.778229	3.566593	0.472253	0.450024	3.107989	4.389499	2.337415	2.119871	1.866857	1.753636	1.406005	1.893860	2.101236	1.941447	0.000000	4.999991	113999.000000		1
8168.469238	4048.942871	2.059937	2.044519	1178.413818	23031.855469	163.783539	121.545563	54.683941	48.226589	21.743443	66.062935	88.037659	81.725243	0.832613	0.000000	3.912141	3.607342	0.313854	0.310591	3.071298	4.362329	2.214270	2.084739	1.737860	1.683287	1.337328	1.819958	1.944669	1.912356	0.000000	0.000000	114122.000000		1
22500.240234	9153.334961	2.627345	2.584173	4717.524902	87092.828125	692.222229	482.262817	234.179123	91.025803	68.856804	310.958038	446.580872	251.266113	2.693193	99998.000000	4.352187	3.961579	0.419517	0.412322	3.673714	4.939982	2.840245	2.683284	2.369548	1.959165	1.837947	2.492702	2.649900	2.400134	0.430268	4.999991	114237.000000		1
10591.316406	3186.988525	2.500912	2.485493	723.340271	13585.994141	74.503128	71.308372	56.420086	64.554985	21.102024	53.613880	80.769287	58.791481	0.647557	0.000000	4.024950	3.503381	0.398098	0.395413	2.859343	4.133091	1.872175	1.853140	1.751434	1.809930	1.324324	1.729277	1.907246	1.769314	0.000000	0.000000	115119.000000		1
10044.480469	2176.385742	2.519415	1.992095	935.131470	20202.935547	130.056686	91.229324	60.441280	33.495571	20.102894	73.029099	107.372696	80.454742	0.833785	0.000000	4.001927	3.337736	0.401300	0.299310	2.970873	4.305415	2.114133	1.960135	1.781334	1.524987	1.303259	1.863496	2.030894	1.905552	0.000000	0.000000	115197.000000		1
11911.640625	2875.814697	2.830872	2.325139	1296.912598	25080.425781	181.730896	130.028931	80.621269	70.873566	20.587040	75.915482	101.683205	63.198143	1.040562	0.000000	4.075972	3.458761	0.451920	0.366449	3.112911	4.399335	2.259429	2.114040	1.906450	1.850484	1.313594	1.880330	2.007249	1.800704	0.017268	0.000000	116182.000000		1
12481.632812	3343.941650	2.263464	3.052901	1294.991455	24125.740234	169.769073	134.904312	52.096684	27.941757	10.934937	61.449661	90.402885	60.888420	1.156963	0.000000	4.096272	3.524259	0.354774	0.484713	3.112267	4.382481	2.229859	2.130026	1.716810	1.446254	1.038816	1.788520	1.956182	1.784535	0.063320	0.000000	116453.000000		1
7267.006348	2508.735596	3.250261	3.342773	1318.760864	23165.769531	185.193924	135.493317	68.273979	47.572838	27.799906	84.429680	121.918694	53.379517	0.864180	99998.000000	3.861356	3.399455	0.511918	0.524107	3.120166	4.364847	2.267627	2.131918	1.834255	1.677359	1.444043	1.926495	2.086070	1.727375	0.000000	4.999991	116780.000000		1
12510.542969	2144.808105	2.664350	3.515462	1234.525513	26124.410156	177.789871	125.631516	64.308289	79.110237	38.074921	85.842033	135.191101	116.879868	0.334855	0.000000	4.097276	3.331388	0.425591	0.545982	3.091500	4.417047	2.249907	2.099099	1.808267	1.898233	1.580639	1.933700	2.130948	2.067740	0.000000	0.000000	117006.000000		1
17881.291016	6941.789062	2.843207	3.641896	3451.665771	69069.250000	497.857300	348.351471	154.356537	109.996964	52.966297	233.136810	304.880005	155.223068	1.972611	0.000000	4.252399	3.841471	0.453808	0.561327	3.538029	4.839285	2.697105	2.542018	2.188525	2.041381	1.724000	2.367611	2.484129	2.190956	0.295042	0.000000	117076.000000		1
10576.505859	6155.509277	2.852458	3.706654	2551.072266	55189.273438	370.899750	260.770203	123.466736	104.859451	57.024498	226.728806	307.103363	117.774147	1.039249	0.000000	4.024342	3.789264	0.455219	0.568982	3.406723	4.741855	2.569257	2.416258	2.091550	2.020607	1.756061	2.355507	2.487285	2.071050	0.016720	0.000000	117191.000000		1
15107.584961	4639.219727	1.541869	1.877997	2239.848877	43780.757812	299.298431	227.928375	113.752953	89.409920	51.853065	161.708176	187.315536	213.148026	0.724344	99998.000000	4.179195	3.666445	0.188048	0.273695	3.350219	4.641284	2.476104	2.357798	2.055963	1.951386	1.714774	2.208732	2.272574	2.328681	0.000000	4.999991	117752.000000		1
8250.620117	4342.292480	3.543216	3.022064	830.589600	22838.900391	104.807030	83.544647	39.397846	25.632036	18.098463	75.789047	110.027802	124.894501	1.008808	0.000000	3.916487	3.637719	0.549398	0.480304	2.919386	4.358675	2.020391	1.921919	1.595472	1.408783	1.257642	1.879606	2.041502	2.096543	0.003808	0.000000	117885.000000		1
14343.995117	3494.082520	1.381515	2.362144	1573.813843	31658.917969	212.565201	161.217865	76.738838	85.216034	29.875261	110.391678	145.506210	131.148331	2.308487	99998.000000	4.156670	3.543333	0.140356	0.373306	3.196953	4.500496	2.327492	2.207413	1.885015	1.930521	1.475312	2.042936	2.162882	2.117763	0.363327	4.999991	118377.000000		1
7622.403809	2424.694336	1.572707	2.377563	1311.110107	23140.072266	170.583176	133.772583	46.071056	38.571404	10.114663	55.689240	85.752609	78.129608	1.853796	0.000000	3.882092	3.384657	0.196648	0.376132	3.117639	4.364365	2.231936	2.126367	1.663428	1.586265	1.004951	1.745771	1.933247	1.892816	0.268062	0.000000	118425.000000		1
8799.269531	3346.911133	2.417651	1.029969	1163.722778	23238.929688	158.464081	120.012947	50.101505	64.434723	27.250999	68.563850	91.839905	72.569626	0.362801	99998.000000	3.944447	3.524644	0.383394	0.012824	3.065850	4.366216	2.199931	2.079228	1.699851	1.809120	1.435382	1.836095	1.963031	1.860755	0.000000	4.999991	118659.000000		1
8113.871582	3343.636230	3.450704	4.872307	787.870605	21241.662109	123.651756	79.168823	63.050121	66.682770	37.390331	84.482109	95.672997	83.054337	1.058519	0.000000	3.909228	3.524219	0.537908	0.687735	2.896455	4.327188	2.092200	1.898554	1.799686	1.824014	1.572759	1.926765	1.980789	1.919362	0.024699	0.000000	119757.000000		1
9101.802734	1080.227539	3.225591	2.602675	880.404358	21015.738281	136.615799	90.994965	57.699837	46.746395	19.553988	74.148499	120.537178	81.056076	0.932667	99998.000000	3.959127	3.033515	0.508609	0.415420	2.944682	4.322545	2.135501	1.959017	1.761175	1.669748	1.291235	1.870102	2.081121	1.908786	0.000000	4.999991	120661.000000		1
13260.961914	3530.406006	2.695188	2.121612	2070.675049	48910.835938	284.320709	214.424698	135.777023	50.314281	41.389942	176.948013	246.887207	183.516373	1.341522	99998.000000	4.122575	3.547825	0.430589	0.326666	3.316112	4.689405	2.453809	2.331275	2.132826	1.701691	1.616895	2.247846	2.392498	2.263675	0.127598	4.999991	120992.000000		1
15602.907227	11117.069336	1.313673	3.620309	4659.174805	95108.132812	653.111206	476.030579	256.897034	105.038307	73.633514	337.228424	472.095734	263.200195	2.526295	0.000000	4.193205	4.045990	0.118487	0.558746	3.668309	4.978218	2.814987	2.677635	2.409759	2.021348	1.867076	2.527924	2.674030	2.420286	0.402484	0.000000	121903.000000		1
5586.436523	2716.428467	2.972724	2.528666	1180.584717	19577.365234	149.382477	120.913399	51.415176	53.253086	12.214689	56.972073	62.618401	65.338257	1.804556	99998.000000	3.747135	3.433998	0.473155	0.402891	3.072097	4.291754	2.174300	2.082474	1.711091	1.726345	1.086882	1.755662	1.796702	1.815168	0.256370	4.999991	122104.000000		1
16413.490234	3244.315186	3.022064	4.286397	2038.795410	47268.566406	323.305328	207.162491	147.223862	31.318451	45.127434	178.906189	216.700485	116.697922	0.394769	99998.000000	4.215201	3.511123	0.480304	0.632092	3.309374	4.674572	2.509613	2.316311	2.167978	1.495800	1.654441	2.252625	2.335860	2.067063	0.000000	4.999991	123501.000000		1
128.351379	16.908140	1.140983	1.350678	128.150925	4430.626465	0.000000	8.726980	14.080351	16.516504	6.577615	0.194276	12.760511	45.660919	1.663036	47023.261719	2.108401	1.228096	0.057279	0.130552	2.107722	3.646465	0.000000	0.940864	1.148613	1.217918	0.818068	0.000000	1.105868	1.659545	0.220902	4.672313	123517.000000		0
9651.744141	3211.504150	4.261727	3.799166	2028.989136	38318.609375	327.949463	207.276581	107.446709	63.623699	33.467815	130.380478	183.229584	73.571838	0.341727	0.000000	3.984606	3.506708	0.629586	0.579688	3.307280	4.583410	2.515807	2.316550	2.031193	1.803619	1.524627	2.115213	2.262995	1.866712	0.000000	0.000000	123714.000000		1
11313.855469	6293.941406	3.086823	2.861710	2396.919189	46332.906250	331.856537	245.027710	113.937981	54.131950	41.611969	154.711166	220.104935	116.361801	1.842830	99998.000000	4.053611	3.798923	0.489512	0.456626	3.379653	4.665890	2.520950	2.389215	2.056669	1.733454	1.619218	2.189522	2.342630	2.065810	0.265485	4.999991	123856.000000		1
7213.265625	2098.222168	1.902667	4.036614	763.675537	20343.492188	129.316589	77.087303	45.201443	45.571491	15.828831	53.027973	72.982841	70.771805	0.067983	0.000000	3.858132	3.321851	0.279363	0.606017	2.882909	4.308425	2.111654	1.886983	1.655152	1.658693	1.199449	1.724505	1.863221	1.849860	0.000000	0.000000	125453.000000		1
10389.223633	4545.517090	2.442321	2.664350	3225.710938	58688.410156	451.977417	327.628754	118.335388	77.873657	55.263683	198.349167	260.378571	165.473419	0.021512	0.000000	4.016583	3.657583	0.387803	0.425591	3.508626	4.768552	2.655117	2.515382	2.073115	1.891391	1.742440	2.297430	2.415605	2.218728	0.000000	0.000000	125689.000000		1
7554.700684	1974.502563	2.503996	1.267417	722.674194	15687.571289	90.655754	73.038353	27.741314	47.323055	15.939846	61.150539	59.469902	87.134125	0.227529	0.000000	3.878217	3.295458	0.398634	0.102919	2.858943	4.195556	1.957395	1.863551	1.443127	1.675073	1.202484	1.786400	1.774297	1.940188	0.000000	0.000000	126328.000000		1
22571.750000	6859.807617	3.022064	4.933982	2538.194580	56942.277344	329.170624	255.549423	159.302856	47.443321	66.923302	197.615234	268.050903	173.358536	3.402072	0.000000	4.353565	3.836312	0.480304	0.693198	3.404525	4.755435	2.517421	2.407475	2.202224	1.676175	1.825577	2.295820	2.428217	2.238945	0.531744	0.000000	126407.000000		1
8008.623535	998.261719	1.073141	2.158617	421.220215	11731.556641	62.698578	43.440628	30.763378	26.495483	29.230759	34.790741	39.348507	53.493614	0.341432	0.000000	3.903558	2.999244	0.030657	0.334176	2.624509	4.069355	1.797258	1.637896	1.488034	1.423172	1.465840	1.541464	1.594928	1.728302	0.000000	0.000000	126984.000000		1
6475.986816	2082.091064	3.216340	3.435285	714.536194	16879.898438	86.394028	72.831741	60.194580	67.678818	19.948706	46.555202	92.959305	52.232368	1.328241	0.000000	3.811306	3.318500	0.507362	0.535963	2.854024	4.227370	1.936484	1.862321	1.779557	1.830453	1.299915	1.667968	1.968293	1.717940	0.123277	0.000000	127606.000000		1
17779.228516	4852.062500	2.818537	3.749826	2011.396362	44672.730469	267.548248	202.194580	121.431465	69.427292	47.600590	126.908188	172.408752	162.303345	0.067039	0.000000	4.249913	3.685926	0.450024	0.574011	3.303498	4.650043	2.427402	2.305769	2.084331	1.841530	1.677612	2.103490	2.236559	2.210327	0.000000	0.000000	128384.000000		1
103.410095	6.694797	0.000000	0.000000	15.421778	643.776733	0.000000	0.000000	9.633600	54.761032	0.000000	0.000000	0.000000	0.000000	5.051972	0.000000	2.014563	0.825737	0.000000	0.000000	1.188134	2.808735	0.000000	0.000000	0.983789	1.738472	0.000000	0.000000	0.000000	0.000000	0.703461	0.000000	128398.000000		0
12366.282227	6644.368652	2.985059	3.228674	2527.666748	49090.343750	355.764771	258.034912	106.163872	85.731018	44.288654	168.106934	251.867447	119.229675	0.024247	0.000000	4.092239	3.822454	0.474953	0.509024	3.402720	4.690996	2.551163	2.411679	2.025977	1.933138	1.646292	2.225586	2.401172	2.076384	0.000000	0.000000	128499.000000		1
18407.033203	6150.819336	2.550252	2.914133	2290.379150	47756.980469	328.803650	234.512161	134.608276	81.327438	34.497784	190.667572	254.325180	126.957527	1.974921	0.000000	4.264984	3.788933	0.406583	0.464509	3.359907	4.679037	2.516937	2.370165	2.129072	1.910237	1.537791	2.280277	2.405389	2.103658	0.295550	0.000000	128661.000000		1
19924.048828	6890.151855	1.726894	2.272716	2626.056396	41896.730469	345.397247	269.592773	120.154800	79.443275	28.410484	153.465347	222.867966	90.708176	1.816262	0.000000	4.299377	3.838229	0.237266	0.356545	3.419304	4.622180	2.538319	2.430708	2.079741	1.900057	1.453479	2.186010	2.348048	1.957646	0.259178	0.000000	128755.000000		1
6162.133301	1757.490601	3.006645	2.109277	956.979736	24557.986328	135.302124	94.309982	77.173645	63.327660	21.364141	80.559593	114.764420	92.049599	0.114948	0.000000	3.789731	3.244893	0.478082	0.324134	2.980903	4.390193	2.131305	1.974558	1.887469	1.801593	1.329685	1.906117	2.059807	1.964022	0.000000	0.000000	129380.000000		1
12927.717773	3207.473877	1.893416	2.056854	1504.605469	30096.349609	214.797821	150.625214	62.976112	67.194664	24.022326	109.318542	188.983841	142.089432	2.720395	0.000000	4.111522	3.506163	0.277246	0.313203	3.177423	4.478514	2.332030	2.177898	1.799176	1.827335	1.380615	2.038694	2.276425	2.152562	0.434632	0.000000	130235.000000		1
18549.089844	7392.554199	4.637943	4.970987	1997.991333	42051.777344	261.525726	203.600769	127.120964	96.551857	39.826485	159.481720	234.691025	127.571190	0.199789	0.000000	4.268322	3.868794	0.666325	0.696443	3.300594	4.623785	2.417514	2.308779	2.104217	1.984761	1.600172	2.202711	2.370497	2.105753	0.000000	0.000000	130300.000000		1
9728.036133	3469.869141	2.229543	2.729109	1294.935913	27153.701172	209.117569	132.656281	57.428467	61.024105	36.218513	111.057770	145.848511	112.485535	1.649731	0.000000	3.988025	3.540313	0.348216	0.436021	3.112248	4.433829	2.320390	2.122728	1.759127	1.785501	1.558931	2.045549	2.163902	2.051097	0.217413	0.000000	130341.000000		1
14694.181641	6069.815430	3.611058	2.081524	2840.431885	53760.820312	416.360229	291.080261	146.311066	98.571709	41.661312	185.517731	272.136871	201.639511	2.047438	0.000000	4.167145	3.783175	0.557634	0.318381	3.453384	4.730466	2.619469	2.464013	2.165277	1.993752	1.619733	2.268385	2.434787	2.304576	0.311211	0.000000	130849.000000		1
26042.339844	19301.755859	2.584173	4.403579	8696.748047	99998.000000	1290.680298	892.270569	387.123322	156.632339	133.945282	639.678406	858.852051	481.402466	3.450260	99998.000000	4.415680	4.285597	0.412322	0.643806	3.939357	4.999991	3.110819	2.950497	2.587849	2.194881	2.126927	2.805962	2.933918	2.682508	0.537852	4.999991	131018.000000		1
17890.816406	8868.884766	2.281967	4.674948	3464.750000	68122.414062	503.189056	354.247559	198.509521	58.433765	67.080566	250.276230	357.870972	194.139862	0.775126	0.000000	4.252630	3.947869	0.358309	0.669777	3.539672	4.833290	2.701731	2.549307	2.297781	1.766664	1.826597	2.398420	2.553726	2.288115	0.000000	0.000000	131984.000000		1
8179.978027	2966.683105	2.429986	3.228674	1344.257202	20886.597656	154.122177	139.162964	50.258774	33.242702	20.957088	59.562412	58.365925	69.581482	0.114516	99998.000000	3.912752	3.472271	0.385604	0.509024	3.128482	4.319868	2.187865	2.143524	1.701212	1.521696	1.321331	1.774972	1.766159	1.842494	0.000000	4.999991	132787.000000		1
11306.914062	1783.159546	2.189455	3.102241	867.082581	24115.494141	121.240273	88.034576	51.856152	20.435936	19.785267	72.159485	115.708046	80.849464	0.537654	0.000000	4.053344	3.251190	0.340336	0.491676	2.938061	4.382296	2.083647	1.944653	1.714800	1.310395	1.296342	1.858293	2.063364	1.907677	0.000000	0.000000	133033.000000		1
10815.695312	1819.923950	1.899583	5.532228	1223.528809	27924.154297	191.811630	122.557030	55.103329	48.528797	27.904753	97.211777	107.557724	51.686546	0.019096	0.000000	4.034054	3.260053	0.278658	0.742900	3.087614	4.445980	2.282875	2.088338	1.741178	1.686000	1.445678	1.987719	2.031642	1.713377	0.000000	0.000000	133072.000000		1
9126.420898	3565.326172	2.479326	3.885511	1673.816406	34688.308594	236.470337	171.209183	108.726463	67.385857	28.234713	99.108276	121.443802	98.485367	1.070906	99998.000000	3.960300	3.552099	0.394334	0.589448	3.223708	4.540183	2.373777	2.233527	2.036335	1.828569	1.450783	1.996110	2.084375	1.993372	0.029752	4.999991	133436.000000		1
6515.548340	3273.379395	1.319840	3.469206	1276.131226	27459.207031	193.917831	129.689713	64.894196	34.226418	24.201181	93.650063	119.266678	86.529709	1.665914	99998.000000	3.813951	3.514996	0.120521	0.540230	3.105895	4.438688	2.287618	2.112906	1.812206	1.534361	1.383837	1.971508	2.076519	1.937165	0.221653	4.999991	134626.000000		1
8353.977539	2307.953369	2.618094	2.756862	1246.323853	26972.697266	171.924606	125.076447	51.223984	31.321535	28.086693	66.346642	88.688324	110.478027	1.343767	99998.000000	3.921893	3.363227	0.417985	0.440415	3.095631	4.430924	2.235338	2.097176	1.709473	1.495843	1.448501	1.821819	1.947866	2.043276	0.128324	4.999991	134741.000000		1
16556.531250	5185.062988	3.015897	4.076703	2190.268555	44473.250000	290.195221	222.797043	113.910225	92.644760	41.238838	149.832703	193.452179	151.050781	1.232624	0.000000	4.218969	3.714754	0.479416	0.610309	3.340497	4.648099	2.462690	2.347909	2.056563	1.966821	1.615306	2.175607	2.286574	2.179123	0.090831	0.000000	135576.000000		1
25512.041016	6469.073242	2.029100	4.027363	3849.906006	70975.429688	546.349060	393.127350	168.843948	112.491707	78.693932	263.536316	371.192719	310.899445	1.296590	0.000000	4.406745	3.810842	0.307303	0.605021	3.585450	4.851108	2.737470	2.594533	2.227485	2.051121	1.895941	2.420841	2.569599	2.492620	0.112803	0.000000	136428.000000		1
11999.623047	2875.379883	2.587257	2.750695	1693.687988	33013.550781	261.568878	173.044006	90.387466	62.951443	27.102980	122.942497	185.986450	72.159485	0.970962	99998.000000	4.079167	3.458695	0.412840	0.439442	3.228833	4.518692	2.417586	2.238157	1.956108	1.799006	1.433017	2.089702	2.269481	1.858293	0.000000	4.999991	136596.000000		1
8540.938477	1662.502197	3.123827	2.380646	659.364990	19052.691406	111.918129	66.072189	62.670822	58.988838	19.479979	63.410919	70.861229	43.221684	0.930246	0.000000	3.931506	3.220762	0.494687	0.376695	2.819126	4.279956	2.048900	1.820019	1.797065	1.770770	1.289588	1.802164	1.850409	1.635702	0.000000	0.000000	137222.000000		1
20765.097656	6880.515137	2.503996	3.003561	3238.878662	61066.199219	476.989624	331.619110	122.331917	68.474419	55.035484	223.432297	291.505829	151.411575	1.363510	0.000000	4.317334	3.837621	0.398634	0.477637	3.510395	4.785801	2.678509	2.520640	2.087540	1.835528	1.740643	2.349146	2.464647	2.180159	0.134658	0.000000	137344.000000		1
18772.562500	4831.762207	3.987274	2.158617	722.408997	17618.478516	73.044518	76.655579	29.918434	17.876434	17.518721	63.025452	65.162483	64.055420	0.646755	0.000000	4.273523	3.684106	0.600676	0.334176	2.858783	4.245968	1.863588	1.884544	1.475939	1.252281	1.243502	1.799516	1.813998	1.806556	0.000000	0.000000	137390.000000		1
104.742271	6.778058	0.000000	0.000000	13.556115	4267.092773	4.159964	2.840123	0.000000	61.239967	0.000000	0.000000	0.000000	0.000000	2.618636	0.000000	2.020122	0.831105	0.000000	0.000000	1.132135	3.630132	0.619090	0.453337	0.000000	1.787035	0.000000	0.000000	0.000000	0.000000	0.418075	0.000000	137408.000000		0
8049.230469	832.344238	2.695188	2.383730	589.228455	13285.406250	94.612190	60.934677	32.659878	39.644547	15.520457	52.839863	72.023804	78.740189	0.214745	0.000000	3.905754	2.920303	0.430589	0.377257	2.770284	4.123375	1.975947	1.784865	1.514015	1.598184	1.190904	1.722962	1.857476	1.896196	0.000000	0.000000	138251.000000		1
13300.041992	3687.238770	3.287266	3.648063	1578.090942	27083.818359	241.610931	159.148666	66.787613	42.259556	20.241661	89.853981	128.431549	85.709435	1.196428	99998.000000	4.123853	3.566701	0.516835	0.562062	3.198132	4.432710	2.383116	2.201803	1.824696	1.625925	1.306246	1.953537	2.108672	1.933029	0.077886	4.999991	139215.000000		1
7154.261719	2861.536865	2.664350	2.627345	773.993774	16335.587891	123.787437	79.652969	49.321316	59.238621	17.506386	54.088779	86.739403	58.600288	1.103305	0.000000	3.854565	3.456599	0.425591	0.419517	2.888737	4.213135	2.092677	1.901202	1.693035	1.772605	1.243196	1.733107	1.938216	1.767900	0.042695	0.000000	139514.000000		1
14390.303711	7735.361328	3.780664	6.000956	2630.355225	45701.851562	396.235748	269.339905	114.190849	81.167091	43.631821	140.106583	206.332962	106.173126	0.824621	0.000000	4.158070	3.888481	0.577568	0.778220	3.420014	4.659934	2.597954	2.430301	2.057631	1.909380	1.639803	2.146459	2.314569	2.026015	0.000000	0.000000	139858.000000		1
15116.540039	4670.202148	3.694319	4.533096	1768.770874	30894.650391	250.001785	183.729156	67.120659	38.321621	29.563803	93.946098	152.790009	79.733147	3.882077	99998.000000	4.179452	3.669336	0.567534	0.656395	3.247672	4.489883	2.397943	2.264178	1.826856	1.583444	1.470760	1.972879	2.184095	1.901639	0.589064	4.999991	140169.000000		1
19668.677734	10388.900391	3.151581	6.981585	5873.748535	99998.000000	827.450378	604.021179	304.778229	166.219681	107.341866	418.133392	551.643860	341.357544	2.682699	99998.000000	4.293775	4.016570	0.498528	0.843954	3.768915	4.999991	2.917742	2.781052	2.483984	2.220682	2.030769	2.621315	2.741659	2.533210	0.428572	4.999991	140333.000000		1
7209.164551	3459.658936	1.594293	3.694319	1568.716431	29697.607422	231.332825	161.156189	61.788872	37.038788	38.515896	91.081306	149.474991	71.826447	0.077746	0.000000	3.857885	3.539033	0.202568	0.567534	3.195544	4.472722	2.364237	2.207247	1.790910	1.568657	1.585640	1.959429	2.174569	1.856284	0.000000	0.000000	141018.000000		1
7169.507812	3371.793945	4.206220	3.515462	1451.145752	32216.152344	214.218079	147.584656	92.823624	50.005909	35.632603	108.633949	175.927292	142.024673	1.180431	0.000000	3.855489	3.527861	0.623892	0.545982	3.161711	4.508074	2.330856	2.169041	1.967659	1.699021	1.551848	2.035966	2.245333	2.152364	0.072040	0.000000	141779.000000		1
7174.373535	2611.205078	3.681984	1.967425	634.978821	14354.326172	61.283142	66.818451	51.794476	24.851851	20.250912	47.076355	64.536484	61.452747	0.369427	99998.000000	3.855784	3.416841	0.566082	0.293898	2.802759	4.156983	1.787341	1.824896	1.714283	1.395359	1.306445	1.672803	1.809805	1.788541	0.000000	4.999991	142507.000000		1
7966.287109	3133.800049	2.337474	2.738360	734.762451	15283.484375	93.514381	74.907097	43.462215	39.940586	17.811674	40.470989	71.191193	50.391376	0.687327	0.000000	3.901256	3.496071	0.368747	0.437491	2.866147	4.184222	1.970878	1.874523	1.638112	1.601414	1.250705	1.607144	1.852426	1.702356	0.000000	0.000000	142660.000000		1
10781.089844	1864.613525	3.392113	2.978892	956.338318	18231.513672	88.543388	98.494614	74.521629	132.699448	22.122742	20.664133	48.353024	46.428772	0.904038	99998.000000	4.032663	3.270589	0.530470	0.474055	2.980612	4.260823	1.947156	1.993412	1.872282	2.122869	1.344839	1.315217	1.684424	1.666787	0.000000	4.999991	142819.000000		1
22090.912109	6306.677246	3.743659	3.651147	3685.755371	65298.000000	557.607788	373.733704	188.829666	91.001129	55.596725	237.420135	332.050812	187.892197	2.858355	99998.000000	4.344213	3.799801	0.573296	0.562429	3.566526	4.814900	2.746329	2.572562	2.276070	1.959047	1.745049	2.375518	2.521204	2.273909	0.456116	4.999991	142929.000000		1
106.968727	2.741444	1.652884	0.277536	0.000000	5615.617676	0.000000	0.000000	1.335259	0.000000	0.000000	0.000000	0.000000	1.264333	4.128775	55703.886719	2.029257	0.437979	0.218242	0.000000	0.000000	3.749398	0.000000	0.000000	0.125565	0.000000	0.000000	0.000000	0.000000	0.101861	0.615821	4.745885	142981.000000		0
16700.125000	4098.584961	2.251129	4.372742	2226.499512	40807.347656	304.432861	226.401932	118.471077	103.228157	46.974594	141.901321	214.338348	149.262207	0.202150	0.000000	4.222720	3.612634	0.352400	0.640754	3.347623	4.610738	2.483491	2.354880	2.073612	2.013798	1.671863	2.151986	2.331100	2.173950	0.000000	0.000000	143718.000000		1
106.771370	10.867095	2.738360	2.133947	88.484802	6361.765137	0.083261	5.704916	23.670778	0.000000	0.000000	0.154187	2.272716	0.000000	3.895162	64384.511719	2.028455	1.036114	0.437491	0.329184	1.946869	3.803578	0.000000	0.756249	1.374213	0.000000	0.000000	0.000000	0.356545	0.000000	0.590526	4.808782	143732.000000		0
9898.085938	6195.869629	2.978892	3.466122	1516.517944	39464.953125	212.559021	150.020813	82.076790	102.651497	38.525146	117.166656	140.855942	91.294083	0.230662	99998.000000	3.995551	3.792102	0.474055	0.539844	3.180848	4.596211	2.327480	2.176152	1.914220	2.011365	1.585744	2.068804	2.148775	1.960443	0.000000	4.999991	143752.000000		1
9831.150391	3195.104980	1.079309	1.011466	1053.960205	24817.517578	124.172905	106.506172	79.628304	37.091209	33.458565	86.905922	96.702965	74.031319	2.284783	0.000000	3.992604	3.504485	0.033146	0.004951	3.022824	4.394758	2.094027	2.027375	1.901067	1.569271	1.524507	1.939049	1.985440	1.869416	0.358845	0.000000	144070.000000		1
7957.125488	2122.460205	2.392981	3.512378	953.072632	17580.138672	75.557770	99.136032	49.068451	82.946404	20.115229	44.997917	102.176598	53.916088	1.746634	99998.000000	3.900756	3.326839	0.378939	0.545601	2.979126	4.245022	1.878279	1.996232	1.690802	1.918798	1.303525	1.653192	2.009351	1.731718	0.242202	4.999991	144267.000000		1
10465.937500	4307.600586	3.947186	3.370527	1949.921997	34066.695312	310.106934	194.858368	75.964821	78.613754	37.889896	156.468903	209.102158	92.980888	0.039647	0.000000	4.019778	3.634235	0.596288	0.527698	3.290017	4.532330	2.491512	2.289719	1.880612	1.895499	1.578523	2.194428	2.320359	1.968394	0.000000	0.000000	144377.000000		1
9118.862305	3531.269531	2.790784	3.577137	1539.951294	27270.896484	236.026276	157.498871	84.034966	43.311111	10.990445	111.696098	151.436249	64.040001	2.173122	0.000000	3.959941	3.547931	0.445726	0.553536	3.187507	4.435699	2.372960	2.197278	1.924460	1.636599	1.041015	2.048038	2.180230	1.806451	0.337084	0.000000	144485.000000		1
17327.966797	5314.382812	4.924731	5.550730	1642.898804	38528.656250	234.647842	164.683990	85.925293	84.941582	39.453354	142.925125	181.308426	141.044037	1.605237	99998.000000	4.238748	3.725453	0.692383	0.744350	3.215611	4.585784	2.370417	2.216651	1.934121	1.929120	1.596084	2.155109	2.258418	2.149355	0.205539	4.999991	144515.000000		1
6697.590820	2914.830078	2.565671	2.966557	862.102356	20161.447266	131.182251	87.741615	39.724724	31.340036	24.821012	64.218857	80.735367	30.892895	0.808319	99998.000000	3.825919	3.464613	0.409201	0.472253	2.935559	4.304522	2.117875	1.943206	1.599061	1.496099	1.394819	1.807663	1.907064	1.489859	0.000000	4.999991	145122.000000		1
10026.251953	5206.562988	3.241009	3.885511	2406.503418	46253.527344	359.249390	247.294266	131.632477	40.470989	36.650234	153.351242	187.956955	110.339256	0.477122	99998.000000	4.001139	3.716551	0.510680	0.589448	3.381387	4.665145	2.555396	2.393214	2.119363	1.607144	1.564077	2.185687	2.274058	2.042730	0.000000	4.999991	145524.000000		1
6847.395508	3313.699219	2.516331	2.044519	1222.341675	19569.763672	148.522110	123.879951	48.556549	27.870831	22.930681	73.624260	88.598900	52.657925	0.695224	0.000000	3.835526	3.520313	0.400768	0.310591	3.087193	4.291585	2.171791	2.093001	1.686248	1.445150	1.360417	1.867021	1.947428	1.721464	0.000000	0.000000	145800.000000		1
11485.767578	3639.040039	2.103110	2.374479	1427.777222	27321.468750	194.836777	146.193893	91.408180	38.389465	25.854065	127.931984	171.748825	128.490143	1.864602	0.000000	4.060160	3.560987	0.322862	0.375568	3.154660	4.436504	2.289671	2.164929	1.960985	1.584212	1.412529	2.106979	2.234894	2.108870	0.270586	0.000000	147605.000000		1
12894.999023	6258.379883	1.992095	2.985059	3420.593994	62908.660156	489.472595	344.743500	171.273941	126.565887	46.576790	237.842606	289.680237	149.555161	1.333694	99998.000000	4.110421	3.796462	0.299310	0.474953	3.534101	4.798710	2.689728	2.537496	2.233691	2.102317	1.668169	2.376290	2.461919	2.174801	0.125056	4.999991	147767.000000		1
18604.257812	3095.015869	1.850243	3.755994	1366.904175	24226.865234	198.355331	140.794266	65.813156	36.751999	30.380995	80.189545	104.251953	91.830658	0.548646	99998.000000	4.269612	3.490663	0.267229	0.574725	3.135738	4.384297	2.297444	2.148585	1.818313	1.565281	1.482602	1.904118	2.018084	1.962988	0.000000	4.999991	148362.000000		1
137.177032	9.229630	1.989012	2.007514	59.969467	5479.729980	0.061675	5.470552	10.928770	0.000000	3.422950	0.000000	16.349983	0.061675	0.753226	0.000000	2.137281	0.965184	0.298637	0.302659	1.777930	3.738759	0.000000	0.738031	1.038571	0.000000	0.534401	0.000000	1.213517	0.000000	0.000000	0.000000	148378.000000		0
15109.215820	3266.160400	2.238794	3.361275	1198.377930	25075.375000	203.005600	123.340302	98.747482	57.792347	18.977327	79.196579	119.106323	82.761383	1.460284	99998.000000	4.179242	3.514038	0.350014	0.526504	3.078594	4.399248	2.307508	2.091105	1.994526	1.761870	1.278235	1.898706	2.075935	1.917828	0.164437	4.999991	148845.000000		1
7957.612305	2484.916748	2.985059	3.515462	676.325562	16586.857422	95.882690	68.625519	38.235275	50.070667	19.057505	57.850941	74.188583	49.046864	0.540785	99998.000000	3.900783	3.395312	0.474953	0.545982	2.830156	4.219764	1.981740	1.836486	1.582464	1.699583	1.280066	1.762310	1.870337	1.690611	0.000000	4.999991	149024.000000		1
12186.306641	2521.822998	3.712821	3.163916	1370.826782	28504.720703	216.472290	138.555466	67.052818	21.666349	25.986666	91.944756	131.447449	74.934853	0.849442	0.000000	4.085872	3.401715	0.569704	0.500225	3.136983	4.454917	2.335402	2.141624	1.826417	1.335786	1.414751	1.963527	2.118752	1.874684	0.000000	0.000000	149136.000000		1
13378.044922	3055.947998	4.360406	2.732193	1671.269165	35911.296875	242.767334	170.725021	107.326447	84.503693	34.948009	122.606369	196.745621	108.735710	0.711223	99998.000000	4.126393	3.485146	0.639527	0.436511	3.223046	4.555231	2.385190	2.232297	2.030707	1.926876	1.543422	2.088513	2.293905	2.036372	0.000000	4.999991	150020.000000		1
9472.743164	2058.407959	1.618963	3.373610	1007.969360	15293.685547	125.193626	103.860321	41.093903	47.464909	11.890897	48.069321	66.904793	63.117966	1.175753	0.000000	3.976476	3.313531	0.209237	0.528095	3.003447	4.184512	2.097582	2.016450	1.613777	1.676373	1.075215	1.681868	1.825457	1.800153	0.070316	0.000000	150618.000000		1
11480.790039	6374.729492	3.629560	3.685068	2669.660400	49295.917969	385.541351	272.830688	104.791611	77.876740	41.096985	215.269638	307.300720	278.668213	2.102256	99998.000000	4.059972	3.804462	0.559854	0.566445	3.426456	4.692811	2.586071	2.435893	2.020327	1.891408	1.613810	2.332983	2.487564	2.445087	0.322686	4.999991	151016.000000		1
12857.469727	2080.475098	2.463907	3.256428	1628.251099	31179.806641	232.880859	166.447876	79.181160	44.917740	33.918041	112.420776	157.532791	115.701881	0.708689	99998.000000	4.109156	3.318162	0.391624	0.512742	3.211721	4.493874	2.367134	2.221278	1.898622	1.652418	1.530431	2.050847	2.197371	2.063340	0.000000	4.999991	152195.000000		1
7667.833496	4466.218750	2.747611	3.472290	1335.665894	26096.035156	218.396545	137.346634	40.458652	35.028187	18.323576	89.742966	118.353889	123.661011	1.775613	99998.000000	3.884673	3.649940	0.438955	0.540616	3.125698	4.416574	2.339246	2.137818	1.607011	1.544418	1.263010	1.953000	2.073183	2.092233	0.249348	4.999991	152416.000000		1
11332.585938	2384.612061	2.115445	2.627345	1652.079102	31009.591797	260.412476	170.055862	107.147583	60.373436	26.779188	118.986061	153.696625	130.460648	0.325917	0.000000	4.054329	3.377418	0.325402	0.419517	3.218031	4.491496	2.415662	2.230592	2.029982	1.780846	1.427797	2.075496	2.186664	2.115479	0.000000	0.000000	152450.000000		1
13552.566406	4995.900391	4.329569	3.222507	2515.402588	44138.695312	373.206390	259.058716	111.825615	74.626480	41.127823	148.420349	218.757339	149.851196	1.682274	0.000000	4.132021	3.698614	0.636445	0.508194	3.400608	4.644819	2.571949	2.413398	2.048541	1.872893	1.614136	2.171494	2.339963	2.175660	0.225897	0.000000	152743.000000		1
6087.892578	1251.020386	1.144067	2.957305	263.320465	9366.122070	8.113317	26.554075	33.307461	49.990490	9.605846	9.846377	24.136423	81.194839	0.738901	0.000000	3.784467	3.097264	0.058451	0.470896	2.420485	3.971560	0.909198	1.424131	1.522542	1.698887	0.982536	0.993276	1.382673	1.909528	0.000000	0.000000	153867.000000		1
15201.537109	2912.618896	2.399149	3.919432	1977.268677	40862.097656	266.885254	199.351379	89.042953	63.620613	41.744572	147.563065	196.853546	172.263809	1.232048	0.000000	4.181888	3.464284	0.380057	0.593223	3.296066	4.611320	2.426325	2.299619	1.949600	1.803598	1.620600	2.168978	2.294143	2.236194	0.090628	0.000000	154925.000000		1
11096.285156	1868.887573	0.980629	2.615010	1039.272339	17642.882812	126.491882	103.724640	39.225159	38.259945	32.798645	76.510643	88.830177	106.722031	1.885453	0.000000	4.045177	3.271583	0.000000	0.417473	3.016729	4.246570	2.102063	2.015882	1.593565	1.582744	1.515856	1.883722	1.948560	2.028254	0.275416	0.000000	154995.000000		1
15242.846680	3919.968506	1.927337	1.585042	1368.772949	29441.521484	202.447449	140.988541	72.464775	15.844250	12.233191	77.361755	100.206093	81.839340	0.418124	0.000000	4.183066	3.593282	0.284958	0.200041	3.136331	4.468960	2.306312	2.149184	1.860127	1.199872	1.087540	1.888526	2.000894	1.912962	0.000000	0.000000	155631.000000		1
8818.111328	2997.017822	2.146282	5.334868	2464.249512	57406.500000	348.866455	251.179779	194.368057	100.890678	58.776062	242.070404	343.695007	141.435684	0.250407	0.000000	3.945376	3.476689	0.331687	0.727124	3.391685	4.758961	2.542659	2.399985	2.288625	2.003851	1.769200	2.383942	2.536173	2.150559	0.000000	0.000000	155748.000000		1
10781.491211	1397.627441	2.618094	1.079309	717.946777	15455.383789	102.531227	74.570969	59.482235	37.322491	12.766679	32.067799	48.038483	57.878693	0.086841	0.000000	4.032679	3.145391	0.417985	0.033146	2.856092	4.189080	2.010856	1.872570	1.774387	1.571971	1.106078	1.506069	1.681589	1.762519	0.000000	0.000000	156086.000000		1
14266.609375	5608.821289	3.577137	3.040566	2066.456543	44104.226562	260.606750	211.794266	125.952225	79.122566	47.162701	160.998917	275.134247	117.151237	0.934684	0.000000	4.154321	3.748872	0.553536	0.482955	3.315226	4.644480	2.415986	2.325914	2.100206	1.898300	1.673599	2.206823	2.439545	2.068747	0.000000	0.000000	156780.000000		1
13755.882812	2760.020264	1.726894	2.300469	1175.983765	26287.763672	188.610718	119.793999	56.734627	43.258686	36.890766	99.373482	124.610802	68.347984	3.257313	99998.000000	4.138488	3.440912	0.237266	0.361816	3.070401	4.419754	2.275566	2.078435	1.753848	1.636073	1.566918	1.997270	2.095556	1.834726	0.512860	4.999991	157218.000000		1
11813.158203	7730.680176	4.687283	4.209303	2730.555176	45425.144531	376.740356	278.156311	94.584435	86.498871	37.452007	162.365005	244.219772	130.044342	1.232964	99998.000000	4.072366	3.888218	0.670921	0.624210	3.436251	4.657296	2.576042	2.444289	1.975820	1.937010	1.573475	2.210492	2.387781	2.114091	0.090950	4.999991	157266.000000		1
18440.785156	6465.042969	3.897846	4.181550	2537.395752	50814.562500	358.718994	261.852600	180.198273	100.452789	41.402275	186.196152	261.880341	134.053207	3.023760	0.000000	4.265779	3.810571	0.590825	0.621337	3.404388	4.705988	2.554754	2.418057	2.255751	2.001962	1.617024	2.269971	2.418103	2.127277	0.480547	0.000000	157336.000000		1
20330.873047	7543.540527	3.385945	3.472290	2772.759033	62948.468750	358.392120	282.772675	169.988022	71.508820	61.967731	210.921570	303.985718	157.949097	0.029270	0.000000	4.308156	3.877575	0.529680	0.540616	3.442912	4.798985	2.554358	2.451437	2.230418	1.854360	1.792166	2.324121	2.482853	2.198517	0.000000	0.000000	158026.000000		1
7037.301758	1898.275513	2.214124	3.003561	762.324890	19765.375000	104.609673	77.642372	54.094944	26.147020	20.966339	69.714081	94.430244	52.072014	0.593771	0.000000	3.847406	3.278359	0.345202	0.477637	2.882140	4.295905	2.019572	1.890099	1.733157	1.417422	1.321523	1.843320	1.975111	1.716604	0.000000	0.000000	158136.000000		1
15126.953125	5596.671387	1.893416	2.855542	2271.380127	41872.613281	306.535980	231.958832	128.483978	117.095726	46.259167	142.354630	215.892548	122.473770	0.438748	0.000000	4.179751	3.747930	0.277246	0.455689	3.356290	4.621930	2.486481	2.365411	2.108849	2.068541	1.665198	2.153372	2.334238	2.088043	0.000000	0.000000	158976.000000		1
13062.732422	2672.072021	2.516331	3.089906	1320.709839	26465.244141	196.286133	134.071716	58.486191	33.945797	21.472073	83.643333	101.442673	80.007599	2.331221	0.000000	4.116034	3.426848	0.400768	0.489945	3.120807	4.422676	2.292890	2.127337	1.767053	1.530786	1.331874	1.922431	2.006221	1.903131	0.367584	0.000000	159040.000000		1
103.965172	10.040653	0.000000	0.203527	0.000000	5333.144043	0.000000	0.000000	7.009338	5.664828	0.629083	0.000000	0.000000	0.000000	6.579381	0.000000	2.016888	1.001762	0.000000	0.000000	0.000000	3.726983	0.000000	0.000000	0.845677	0.753187	0.000000	0.000000	0.000000	0.000000	0.818185	0.000000	159056.000000		0
22226.376953	6949.312988	2.578006	3.367443	2602.598389	58699.996094	343.318817	267.736359	122.239403	104.899544	71.151108	204.754089	247.679733	167.406921	1.369794	0.000000	4.346869	3.841942	0.411284	0.527300	3.415407	4.768638	2.535698	2.427707	2.087211	2.020774	1.852182	2.311233	2.393890	2.223773	0.136655	0.000000	159205.000000		1
15997.277344	2617.452881	2.978892	4.446751	1999.675049	39077.386719	277.681427	202.120575	104.763855	86.844254	28.117531	148.713303	192.499313	113.487755	0.503456	99998.000000	4.204046	3.417879	0.474055	0.648043	3.300959	4.591926	2.443547	2.305610	2.020211	1.938741	1.448977	2.172350	2.284429	2.054949	0.000000	4.999991	160212.000000		1
7278.622559	3043.600830	2.633513	5.347203	882.599976	17968.162109	131.203827	89.527100	37.911484	30.936068	18.937241	60.179161	76.485970	49.312065	1.390602	99998.000000	3.862049	3.483388	0.420535	0.728127	2.945764	4.254504	2.117946	1.951954	1.578771	1.490465	1.277317	1.779446	1.883582	1.692953	0.143203	4.999991	160307.000000		1
5369.778809	2855.868896	1.831741	2.562587	1245.913696	20057.697266	171.542221	125.782623	37.257732	42.546345	15.736319	72.091644	124.533707	100.585388	0.990476	0.000000	3.729956	3.455738	0.262864	0.408679	3.095488	4.302281	2.234371	2.099621	1.571216	1.628862	1.196903	1.857885	2.095287	2.002535	0.000000	0.000000	160663.000000		1
7746.542969	2976.510986	2.485493	3.256428	705.972656	21131.492188	103.348419	73.229546	56.731541	48.140247	7.632253	57.576485	75.964821	27.001217	1.361519	0.000000	3.889108	3.473707	0.395413	0.512742	2.848788	4.324930	2.014304	1.864686	1.753825	1.682508	0.882653	1.760245	1.880612	1.431383	0.134024	0.000000	161113.000000		1
6990.327148	2803.806152	2.473158	3.096074	1267.256226	23461.441406	194.075104	128.332870	60.718815	63.284485	26.270370	68.838303	81.941109	61.070362	1.273468	0.000000	3.844497	3.447748	0.393252	0.490811	3.102865	4.370355	2.287970	2.108338	1.783323	1.801297	1.419466	1.837830	1.913502	1.785830	0.104988	0.000000	162526.000000		1
9621.024414	3271.556885	3.854673	4.156880	1099.966553	27186.025391	138.095993	111.927383	56.265896	67.740486	31.765593	91.105980	130.460648	67.533882	1.021178	99998.000000	3.983221	3.514755	0.585988	0.618767	3.041379	4.434346	2.140181	2.048936	1.750245	1.830848	1.501957	1.959547	2.115479	1.829522	0.009102	4.999991	163362.000000		1
12539.098633	3635.074219	3.336605	2.769197	2659.323730	58426.007812	429.981110	268.667664	156.209869	118.659180	56.225807	277.499481	374.871613	225.544647	1.435498	99998.000000	4.098266	3.560513	0.523305	0.442354	3.424771	4.766606	2.633449	2.429215	2.193708	2.074301	1.749936	2.443262	2.573883	2.353233	0.157002	4.999991	163412.000000		1
12982.663086	3608.399902	2.682853	2.793867	1376.476074	25079.669922	205.333832	141.679291	74.139244	49.111622	20.331089	81.530968	104.551079	74.830002	2.242101	99998.000000	4.113364	3.557315	0.428597	0.446206	3.138769	4.399322	2.312460	2.151306	1.870048	1.691184	1.308161	1.911323	2.019329	1.874076	0.350655	4.999991	165690.000000		1
26891.146484	8187.859863	2.090775	3.046734	4205.165039	83147.820312	625.314392	431.760437	154.371964	59.118355	66.636513	308.207367	407.247803	246.594254	0.779696	99998.000000	4.429609	3.913170	0.320307	0.483835	3.623783	4.919851	2.796098	2.635243	2.188568	1.771722	1.823712	2.488843	2.609859	2.391983	0.000000	4.999991	167043.000000		1
7002.535645	2708.546387	3.299600	4.983322	1294.349976	26631.851562	171.946182	133.313110	79.517288	91.679550	24.302944	101.377914	114.129173	70.802643	0.743123	0.000000	3.845255	3.432736	0.518461	0.697519	3.112052	4.425401	2.235393	2.124873	1.900462	1.962273	1.385659	2.005943	2.057397	1.850049	0.000000	0.000000	167134.000000		1
11156.899414	5110.007812	3.589472	2.701355	2083.898193	44456.554688	308.179596	213.434814	104.131691	93.212173	42.145458	142.431732	197.094086	114.536224	1.787131	99998.000000	4.047544	3.708421	0.555031	0.431582	3.318877	4.647936	2.488804	2.329265	2.017583	1.969473	1.624751	2.153607	2.294674	2.058943	0.252156	4.999991	167279.000000		1
108.942322	13.987839	0.302206	0.903535	80.895721	3687.907959	0.000000	5.846769	4.810632	0.000000	1.094727	2.827788	5.772759	17.019154	4.907032	0.000000	2.037197	1.145751	0.000000	0.000000	1.907926	3.566780	0.000000	0.766916	0.682202	0.000000	0.039306	0.451447	0.761383	1.230938	0.690819	0.000000	167297.000000		0
9618.822266	2923.291748	3.589472	3.552467	1915.578369	34263.691406	238.416183	193.695801	97.424561	60.472118	37.979328	111.181114	165.556686	115.593948	0.055081	0.000000	3.983122	3.465872	0.555031	0.550530	3.282300	4.534834	2.377336	2.287120	1.988668	1.781555	1.579547	2.046031	2.218947	2.062935	0.000000	0.000000	168155.000000		1
18986.271484	5675.513184	5.455134	3.811501	3321.242188	75539.757812	444.178650	337.435028	214.443192	120.117790	65.372177	245.761642	306.088837	219.966171	2.362523	0.000000	4.278440	3.754005	0.736805	0.581096	3.521301	4.878176	2.647558	2.528190	2.331312	2.079607	1.815393	2.390514	2.485847	2.342356	0.373376	0.000000	168378.000000		1
27469.287109	6167.042480	3.478457	3.919432	3516.196045	63099.839844	506.010681	361.093475	157.350861	108.279320	64.773933	230.521805	315.222870	170.080521	3.759747	99998.000000	4.438848	3.790077	0.541387	0.593223	3.546073	4.800028	2.704160	2.557620	2.196869	2.034545	1.811400	2.362712	2.498618	2.230654	0.575159	4.999991	168435.000000		1
110.515030	17.605064	0.764767	0.709260	36.098248	2875.635742	0.000000	1.085476	15.431028	0.000000	0.000000	0.000000	0.000000	9.975895	3.418624	0.000000	2.043421	1.245638	0.000000	0.000000	1.557486	3.458734	0.000000	0.035620	1.188395	0.000000	0.000000	0.000000	0.000000	0.998952	0.533851	0.000000	168451.000000		0
9194.611328	2333.369629	1.874913	1.554204	1075.910278	28518.166016	156.431900	109.922951	104.196449	60.484451	22.884426	82.431419	118.797951	79.150322	2.030787	0.000000	3.963533	3.367984	0.272981	0.191508	3.031776	4.455122	2.194325	2.041088	2.017853	1.781644	1.359540	1.916093	2.074809	1.898453	0.307664	0.000000	168549.000000		1
9034.139648	2508.350098	3.083739	3.527797	1300.344849	27255.705078	192.317368	135.832520	70.352417	96.958916	27.809156	108.658615	153.554764	132.051865	0.439360	0.000000	3.955887	3.399388	0.489078	0.547504	3.114058	4.435457	2.284019	2.133004	1.847279	1.986588	1.444188	2.036064	2.186263	2.120744	0.000000	0.000000	168909.000000		1
9553.000000	2133.509277	2.837040	3.651147	1197.696411	26997.833984	160.101547	122.325752	64.425468	28.943972	33.887207	81.407616	128.064590	63.099461	3.514574	99998.000000	3.980140	3.329095	0.452865	0.562429	3.078347	4.431329	2.204396	2.087518	1.809058	1.461558	1.530036	1.910665	2.107429	1.800026	0.545873	4.999991	168965.000000		1
9087.541016	4377.123535	2.806202	3.459955	1018.562012	21659.931641	142.968292	104.227287	35.537006	18.335911	14.425730	54.181290	80.078529	80.861801	0.683860	99998.000000	3.958447	3.641189	0.448119	0.539070	3.007987	4.335657	2.155240	2.017982	1.550681	1.263302	1.159138	1.733849	1.903516	1.907743	0.000000	4.999991	170015.000000		1
10800.584961	2843.015869	3.925599	4.101373	1643.481689	27713.017578	233.664139	167.625870	62.667740	33.810112	44.375000	99.527672	166.950531	96.357582	0.308048	0.000000	4.033447	3.453779	0.593906	0.612929	3.215765	4.442684	2.368592	2.224341	1.797044	1.529047	1.647138	1.997944	2.222588	1.983886	0.000000	0.000000	171375.000000		1
7073.390625	2640.670166	2.664350	2.355976	666.099915	14865.122070	78.841949	67.614059	48.245094	16.831045	23.621439	33.726852	49.012943	65.116226	0.917150	99998.000000	3.849628	3.421714	0.425591	0.372171	2.823539	4.172168	1.896757	1.830037	1.683453	1.226111	1.373306	1.527976	1.690311	1.813689	0.000000	4.999991	172067.000000		1
7125.520996	3090.350342	3.003561	3.015897	1423.500122	30583.330078	223.527893	139.088959	72.517197	67.447533	24.716166	99.947060	151.494827	52.549992	0.531438	99998.000000	3.852817	3.490008	0.477637	0.479416	3.153358	4.485485	2.349332	2.143293	1.860441	1.828966	1.392981	1.999770	2.180398	1.720573	0.000000	4.999991	173640.000000		1
9042.207031	1774.170532	2.645848	4.082870	817.048889	19737.296875	112.917259	82.197060	33.547993	30.476589	23.649193	53.268501	81.419952	74.046738	0.883711	0.000000	3.956275	3.248995	0.422565	0.610966	2.912248	4.295288	2.052760	1.914856	1.525667	1.483966	1.373816	1.726470	1.910731	1.869506	0.000000	0.000000	173739.000000		1
18146.427734	4626.391602	3.595639	4.082870	1644.354370	35278.917969	242.514465	166.380035	114.301857	69.855934	40.372307	139.212296	148.216812	175.908798	0.964595	99998.000000	4.258791	3.665242	0.555776	0.610966	3.215995	4.547515	2.384738	2.221101	2.058053	1.844203	1.606084	2.143678	2.170897	2.245288	0.000000	4.999991	174207.000000		1
7518.559082	3474.750732	2.093859	3.768329	1176.026978	30485.197266	173.222855	119.269760	81.275017	61.872135	12.319536	106.478416	121.292694	45.340210	3.191465	99998.000000	3.876135	3.540924	0.320947	0.576149	3.070417	4.484089	2.238605	2.076530	1.909957	1.791495	1.090594	2.027261	2.083835	1.656484	0.503990	4.999991	174532.000000		1
21902.929688	7166.103027	2.479326	2.340558	3660.564453	63025.070312	567.589844	369.323975	140.125092	64.558067	49.105457	200.597198	290.562195	185.085999	1.945593	0.000000	4.340502	3.855283	0.394334	0.369319	3.563548	4.799513	2.754035	2.567408	2.146516	1.809950	1.691130	2.302325	2.463239	2.267374	0.289052	0.000000	174631.000000		1
8933.480469	2932.950195	3.324270	2.312804	453.158508	12991.223633	57.767677	45.660919	29.906099	53.345596	18.884815	54.838127	61.721031	44.720379	0.129430	0.000000	3.951021	3.467305	0.521696	0.364139	2.656250	4.113650	1.761685	1.659545	1.475760	1.727099	1.276113	1.739083	1.790433	1.650505	0.000000	0.000000	175383.000000		1
16383.984375	3484.643311	2.861710	2.978892	1729.132446	37017.625000	259.336273	177.333481	94.510422	27.988012	33.677509	128.961960	154.883865	116.404968	3.464844	0.000000	4.214419	3.542158	0.456626	0.474055	3.237828	4.568408	2.413863	2.248791	1.975480	1.446972	1.527340	2.110462	2.190006	2.065972	0.539684	0.000000	175484.000000		1
20576.974609	7922.078613	5.063499	5.883773	1850.736694	44384.890625	246.094681	186.720383	99.987144	61.634686	47.794868	170.943970	244.139603	126.621399	0.147852	0.000000	4.313382	3.898839	0.704451	0.769656	3.267345	4.647235	2.391102	2.271192	1.999944	1.789825	1.679381	2.232854	2.387638	2.102507	0.000000	0.000000	175546.000000		1
12389.491211	3192.927734	2.460824	2.439237	1352.182495	25990.275391	196.782623	138.990280	80.171043	66.303467	21.826702	81.975029	92.857544	57.702919	2.177501	0.000000	4.093053	3.504189	0.391080	0.387254	3.131035	4.414811	2.293987	2.142984	1.904018	1.821536	1.338988	1.913682	1.967817	1.761198	0.337958	0.000000	175917.000000		1
11234.791016	1592.726440	2.007514	3.262596	1453.908813	27910.914062	174.215820	148.543701	61.853630	52.904621	18.055290	71.376221	107.363449	64.391548	0.391057	0.000000	4.050565	3.202141	0.302659	0.513563	3.162537	4.445774	2.241088	2.171854	1.791365	1.723494	1.256604	1.853554	2.030856	1.808829	0.000000	0.000000	176286.000000		1
15805.117188	5986.159668	3.839255	4.511510	2838.125244	51475.687500	401.302338	290.053375	141.290741	58.862404	37.436588	190.081650	268.763245	169.741318	2.756942	99998.000000	4.198798	3.777148	0.584247	0.654322	3.453032	4.711602	2.603472	2.462478	2.150114	1.769838	1.573296	2.278940	2.429370	2.229788	0.440428	4.999991	176956.000000		1
22147.429688	4399.277344	2.503996	2.750695	1726.582275	36580.480469	236.695450	175.551086	71.610580	35.188541	25.662874	116.799690	147.930038	162.784409	0.678605	0.000000	4.345324	3.643381	0.398634	0.439442	3.237187	4.563250	2.374190	2.244404	1.854977	1.546401	1.409305	2.067442	2.170056	2.211613	0.000000	0.000000	177000.000000		1
110.101807	13.781228	4.742790	2.198706	136.609619	914.791077	0.000000	10.438456	6.543694	14.527493	0.000000	0.148019	0.000000	0.000000	2.963816	64384.511719	2.041795	1.139288	0.676034	0.342167	2.135481	2.961322	0.000000	1.018636	0.815823	1.162191	0.000000	0.000000	0.000000	0.000000	0.471851	4.808782	177015.000000		0
18414.107422	5543.066895	5.396543	3.570970	3611.169189	50629.664062	559.276123	367.516907	165.902054	91.183067	50.943363	197.969864	287.049835	191.432327	1.941079	0.000000	4.265151	3.743750	0.732116	0.552786	3.557648	4.704405	2.747626	2.565277	2.219852	1.959914	1.707088	2.296599	2.457957	2.282015	0.288043	0.000000	178856.000000		1
11429.303711	4945.006348	3.558635	3.885511	1552.986206	34330.015625	228.418701	156.021759	74.626480	92.209953	46.820404	128.502472	183.593475	141.053299	1.520970	0.000000	4.058020	3.694167	0.551283	0.589448	3.191168	4.535674	2.358732	2.193185	1.872893	1.964778	1.670435	2.108912	2.263857	2.149383	0.182121	0.000000	180335.000000		1
22366.378906	5801.523926	3.065236	3.287266	3827.394775	73554.679688	532.163879	389.497803	145.638809	88.793175	72.794739	235.933762	324.205780	177.996490	2.972608	40726.539062	4.349596	3.763542	0.486464	0.516835	3.582903	4.866611	2.726045	2.590505	2.163277	1.948380	1.862100	2.372790	2.510821	2.250412	0.473138	4.609878	180385.000000		1
8601.941406	2976.646729	3.786831	3.089906	966.227844	18610.417969	98.041306	98.133820	61.631603	60.126740	18.875565	66.349724	90.495399	93.372528	0.478348	0.000000	3.934597	3.473727	0.578276	0.489945	2.985080	4.269756	1.991409	1.991819	1.789804	1.779068	1.275900	1.821839	1.956627	1.970219	0.000000	0.000000	180877.000000		1
10058.246094	1900.338623	2.994310	1.927337	1453.649780	24558.601562	207.332092	149.148102	34.744484	60.379604	13.990923	65.088470	73.858627	54.526669	1.009734	0.000000	4.002522	3.278831	0.476297	0.284958	3.162460	4.390203	2.316667	2.173618	1.540886	1.780890	1.145846	1.813504	1.868401	1.736609	0.004207	0.000000	181447.000000		1
8300.931641	5999.105469	3.657314	1.831741	2455.309814	45687.820312	344.401184	249.082825	99.567757	61.736450	34.180161	146.301819	202.968597	108.532188	0.527035	0.000000	3.919127	3.778086	0.563162	0.262864	3.390106	4.659801	2.537065	2.396344	1.998119	1.790542	1.533774	2.165250	2.307429	2.035558	0.000000	0.000000	181738.000000		1
14476.328125	5148.196777	2.325139	2.541001	2389.015625	50316.964844	327.844604	244.947540	139.101288	90.557076	42.666611	182.652924	232.572495	124.502869	1.700774	0.000000	4.160658	3.711655	0.366449	0.405005	3.378219	4.701715	2.515668	2.389073	2.143331	1.956922	1.630088	2.261627	2.366558	2.095179	0.230647	0.000000	182061.000000		1
6345.264160	977.619202	3.244093	4.233974	751.359131	15920.544922	91.701141	75.730453	31.679249	67.339600	19.880863	47.791782	68.588516	76.156013	2.063107	0.000000	3.802450	2.990170	0.511093	0.626748	2.875848	4.201958	1.962375	1.879271	1.500775	1.828271	1.298435	1.679353	1.836251	1.881704	0.314522	0.000000	182367.000000		1
14398.861328	3340.891846	1.591209	1.045387	1307.973999	23914.314453	175.985886	132.967728	51.973331	26.874783	19.455307	70.028625	84.062721	57.749176	0.837223	0.000000	4.158328	3.523862	0.201727	0.019277	3.116599	4.378658	2.245478	2.123746	1.715780	1.429345	1.289038	1.845276	1.924603	1.761546	0.000000	0.000000	182550.000000		1
6729.815918	2627.555176	3.089906	4.163047	641.741455	18944.794922	88.080833	61.952312	19.131516	30.455004	22.014811	49.759209	67.407448	113.826965	0.184591	99998.000000	3.828003	3.419552	0.489945	0.619411	2.807360	4.277490	1.944881	1.792058	1.281749	1.483659	1.342715	1.696873	1.828708	2.056245	0.000000	4.999991	183467.000000		1
6902.023926	2802.492432	3.379778	3.463039	586.227966	19342.806641	91.201576	59.090603	40.560417	40.868790	22.662395	72.492531	92.509079	122.214737	0.813238	0.000000	3.838976	3.447544	0.528888	0.539457	2.768067	4.286520	1.960002	1.771518	1.608102	1.611392	1.355306	1.860293	1.966184	2.087124	0.000000	0.000000	184143.000000		1
8649.806641	3092.583008	3.762161	3.321187	1835.025024	28452.929688	247.044479	188.302338	57.690586	57.080006	21.749609	91.223160	118.205872	94.158882	0.853457	0.000000	3.937006	3.490321	0.575437	0.521293	3.263642	4.454127	2.392775	2.274856	1.761105	1.756484	1.337451	1.960105	2.072639	1.973861	0.000000	0.000000	184425.000000		1
10327.761719	4151.113281	2.673601	4.126042	2264.426270	38073.835938	305.410400	230.457047	108.800468	85.737190	33.110104	146.397415	200.082214	121.338951	1.854732	0.000000	4.014006	3.618165	0.427097	0.615534	3.354958	4.580626	2.484884	2.362590	2.036631	1.933169	1.519961	2.165533	2.301208	2.084000	0.268281	0.000000	184807.000000		1
9543.295898	1861.202881	4.190801	2.544085	969.360962	21028.566406	131.885345	98.981850	47.871960	33.674427	21.416565	50.872437	74.179337	45.346378	0.483851	0.000000	3.979698	3.269794	0.622297	0.405532	2.986485	4.322810	2.120197	1.995556	1.680081	1.527300	1.330750	1.706483	1.870283	1.656543	0.000000	0.000000	185175.000000		1
12393.907227	2540.809570	1.282835	1.915002	1238.481934	27627.474609	175.079269	124.817413	42.407574	38.475807	17.907270	76.775841	127.466339	60.749653	1.099505	0.000000	4.093208	3.404972	0.108171	0.282169	3.092890	4.441341	2.243235	2.096275	1.627443	1.585188	1.253029	1.885225	2.105396	1.783544	0.041197	0.000000	186010.000000		1
16823.583984	2219.937256	2.763030	4.163047	1324.141968	28031.431641	183.883347	133.442627	81.580307	74.786835	25.881819	86.082565	103.755470	103.188065	0.688708	0.000000	4.225918	3.346341	0.441386	0.619411	3.121935	4.447645	2.264542	2.125295	1.911585	1.873825	1.412995	1.934915	2.016011	2.013629	0.000000	0.000000	186392.000000		1
7850.020996	1656.985352	2.550252	2.473158	328.248566	11279.474609	41.824749	30.948402	31.762508	20.408182	18.585693	38.784184	43.048992	47.245960	0.881183	0.000000	3.894871	3.219319	0.406583	0.393252	2.516203	4.052289	1.621433	1.490638	1.501915	1.309804	1.269179	1.588655	1.633963	1.674365	0.000000	0.000000	187810.000000		1
7621.299805	940.305969	3.305768	4.502259	355.391632	13253.884766	52.149105	37.473595	46.656967	51.680378	10.312022	37.162136	55.223595	63.629864	0.284608	99998.000000	3.882029	2.973269	0.519272	0.653430	2.550707	4.122343	1.717247	1.573725	1.668916	1.713326	1.013344	1.570101	1.742125	1.803661	0.000000	4.999991	188125.000000		1
8525.840820	3462.862793	3.182418	2.985059	1357.671509	27426.273438	175.970474	137.775284	63.074791	33.834782	25.817060	90.652672	129.254913	102.515808	1.809065	0.000000	3.930737	3.539435	0.502757	0.474953	3.132795	4.438167	2.245440	2.139171	1.799856	1.529363	1.411907	1.957381	2.111447	2.010791	0.257454	0.000000	188182.000000		1
7986.001465	3760.656494	3.447620	2.312804	1063.162109	23924.638672	134.484924	109.879776	43.610233	58.406013	20.781315	71.209694	84.670212	87.673775	1.165356	0.000000	3.902329	3.575264	0.537519	0.364139	3.026599	4.378845	2.128674	2.040918	1.639588	1.766458	1.317673	1.852539	1.927731	1.942870	0.066459	0.000000	188309.000000		1
11268.974609	1650.907349	3.836171	6.253822	1260.114380	26669.021484	198.719208	125.733276	61.637772	55.562805	27.059807	70.411003	92.441238	88.426208	1.786685	0.000000	4.051884	3.217723	0.583898	0.796146	3.100410	4.426007	2.298240	2.099450	1.789847	1.744784	1.432325	1.847641	1.965866	1.946581	0.252048	0.000000	188640.000000		1
6778.437012	1986.794312	2.223376	2.812370	700.446594	11802.226562	72.029968	71.912788	32.934330	24.256689	19.544737	41.170998	48.167999	15.714733	0.091411	99998.000000	3.831130	3.298153	0.347013	0.449072	2.845375	4.071964	1.857513	1.856806	1.517649	1.384832	1.291030	1.614591	1.682759	1.196307	0.000000	4.999991	188839.000000		1
22412.587891	4997.275879	3.062153	2.414567	3076.599854	70757.609375	351.592468	315.663818	193.973328	95.657578	65.199486	280.284088	377.258423	189.705444	2.987472	99998.000000	4.350492	3.698733	0.486027	0.382839	3.488071	4.849773	2.546040	2.499225	2.287742	1.980719	1.814244	2.447598	2.576639	2.278080	0.475304	4.999991	189525.000000		1
12306.791016	3836.627441	3.450704	3.651147	1950.637451	30720.298828	264.893158	199.573410	94.365486	53.000217	22.295431	112.988190	171.104324	85.610756	0.470760	0.000000	4.090145	3.583950	0.537908	0.562429	3.290177	4.487425	2.423071	2.300103	1.974813	1.724278	1.348216	2.053033	2.233261	1.932528	0.000000	0.000000	189694.000000		1
8935.132812	2797.672607	2.226459	0.962126	1372.393311	23686.515625	200.634216	137.466904	77.025627	45.978546	16.134121	92.502914	118.184288	83.396629	2.371681	99998.000000	3.951101	3.446797	0.347615	0.000000	3.137479	4.374501	2.302405	2.138198	1.886635	1.662555	1.207745	1.966155	2.072560	1.921149	0.375056	4.999991	189897.000000		1
11828.111328	1629.897827	1.677554	3.607974	2652.360596	46435.839844	443.043823	267.927551	104.338303	69.559898	43.890854	172.855896	178.375778	146.533096	1.924462	0.000000	4.072916	3.212160	0.224676	0.557263	3.423633	4.666853	2.646447	2.428017	2.018444	1.842359	1.642374	2.237684	2.251336	2.165936	0.284309	0.000000	192449.000000		1
8086.873535	2888.612061	2.140115	3.154665	1163.143066	24931.992188	153.320404	121.110756	88.287437	44.368832	29.310936	95.799431	139.129044	65.600372	1.184197	0.000000	3.907781	3.460689	0.330437	0.498953	3.065633	4.396757	2.185600	2.083183	1.945899	1.647078	1.467030	1.981363	2.143418	1.816906	0.073424	0.000000	192513.000000		1
20190.294922	8581.964844	2.331306	3.055985	3666.916992	60861.523438	546.358337	374.575592	156.783447	131.512207	50.116920	202.743484	307.794128	168.958054	1.457160	0.000000	4.305143	3.933587	0.367599	0.485151	3.564301	4.784343	2.737478	2.573539	2.195300	2.118966	1.699984	2.306947	2.488260	2.227779	0.163507	0.000000	193851.000000		1
7808.883789	3489.509521	2.741444	3.540132	1842.900879	30805.970703	283.198242	187.152100	89.400673	39.872742	38.099594	115.304077	143.649796	134.765549	0.821182	99998.000000	3.892589	3.542764	0.437979	0.549019	3.265502	4.488635	2.452091	2.272195	1.951341	1.600676	1.580920	2.061845	2.157305	2.129579	0.000000	4.999991	193969.000000		1
8489.594727	2854.154297	2.337474	3.416783	1682.574219	29757.982422	247.858582	172.368668	76.470551	44.381168	32.135643	96.795479	111.619011	67.811417	1.218595	0.000000	3.928887	3.455477	0.368747	0.533617	3.225974	4.473603	2.394204	2.236458	1.883494	1.647199	1.506987	1.985855	2.047738	1.831303	0.085859	0.000000	194474.000000		1
8221.293945	2689.618408	2.565671	4.286397	1129.934326	22495.458984	160.545609	117.663139	68.859886	56.376911	23.852718	82.036705	125.693192	80.420822	2.730008	99998.000000	3.914940	3.429691	0.409201	0.632092	3.053053	4.352095	2.205598	2.070640	1.837966	1.751101	1.377538	1.914008	2.099312	1.905369	0.436164	4.999991	194536.000000		1
7598.264648	3741.025391	1.825573	2.436154	1782.971436	34593.144531	270.576477	180.007080	78.619919	120.589607	24.013073	110.496529	145.512375	93.631561	0.754752	0.000000	3.880714	3.572991	0.261399	0.386705	3.251144	4.538990	2.432290	2.255290	1.895533	2.081310	1.380448	2.043349	2.162900	1.971422	0.000000	0.000000	194715.000000		1
9538.256836	2971.620117	1.822490	2.932636	1201.276611	27482.113281	188.419525	123.571579	93.218338	80.183372	28.512249	88.870270	115.427422	49.981239	1.984892	0.000000	3.979469	3.472993	0.260665	0.467258	3.079643	4.439050	2.275126	2.091919	1.969501	1.904084	1.455032	1.948756	2.062309	1.698807	0.297737	0.000000	195071.000000		1
10862.984375	3417.038574	2.599592	2.578006	1709.516846	31957.445312	206.773941	174.110977	95.417046	79.372353	31.784096	117.129646	170.376572	106.530838	0.435748	0.000000	4.035949	3.533650	0.414905	0.411284	3.232873	4.504572	2.315496	2.240826	1.979626	1.899669	1.502210	2.068667	2.231410	2.027475	0.000000	0.000000	196702.000000		1
6737.142578	3323.006104	2.781532	2.087691	1435.807251	26196.453125	207.073059	146.295654	85.542915	72.134819	35.685024	82.397499	128.564148	91.605545	1.875553	0.000000	3.828476	3.521531	0.444284	0.319666	3.157096	4.418242	2.316123	2.165231	1.932184	1.858145	1.552486	1.915914	2.109120	1.961922	0.273129	0.000000	197727.000000		1
9667.700195	2952.427002	2.547168	1.634382	1438.829346	30946.847656	217.203140	147.692581	96.052292	42.534008	24.895023	97.692841	119.223511	92.320969	0.689511	99998.000000	3.985323	3.470179	0.406058	0.213353	3.158009	4.490616	2.336866	2.169359	1.982508	1.628736	1.396113	1.989863	2.076362	1.965300	0.000000	4.999991	199090.000000		1
8525.915039	2367.543457	3.330438	4.304899	1145.812500	21121.519531	138.157669	118.249046	76.137512	25.767721	25.573446	58.341255	76.452049	80.060028	2.018849	99998.000000	3.930741	3.374298	0.522501	0.633963	3.059114	4.324725	2.140375	2.072798	1.881599	1.411076	1.407789	1.765976	1.883389	1.903416	0.305104	4.999991	199355.000000		1
8976.436523	4863.925781	2.072273	2.682853	1092.778320	26508.906250	164.634644	109.793434	55.510380	28.709608	23.291479	85.006340	111.878044	75.634857	1.129959	0.000000	3.953104	3.686987	0.316447	0.428597	3.038532	4.423392	2.216521	2.040576	1.744374	1.458027	1.367197	1.929451	2.048745	1.878722	0.053063	0.000000	199995.000000		1
8366.248047	1841.318970	3.978023	3.392113	789.282959	16654.667969	103.407013	80.531837	38.124264	32.462517	24.210432	44.319492	58.529362	80.904968	1.092883	99998.000000	3.922531	3.265129	0.599667	0.530470	2.897233	4.221536	2.014550	1.905968	1.581201	1.511382	1.384003	1.646595	1.767374	1.907975	0.038574	4.999991	200118.000000		1
18854.457031	5332.006348	3.336605	3.367443	2987.964111	50399.851562	458.320679	304.038147	113.836212	71.561241	46.293087	207.769989	259.108063	198.771637	3.425555	99998.000000	4.275414	3.726891	0.523305	0.527300	3.475375	4.702429	2.661170	2.482928	2.056280	1.854678	1.665516	2.317583	2.413481	2.298354	0.534731	4.999991	200485.000000		1
21078.416016	8401.106445	2.399149	2.941887	4139.111328	67705.804688	601.350647	420.828583	175.646683	112.260422	69.439629	236.951401	325.926514	188.934509	2.181805	99998.000000	4.323838	3.924336	0.380057	0.468626	3.616907	4.830626	2.779128	2.624105	2.244640	2.050227	1.841607	2.374659	2.513120	2.276311	0.338816	4.999991	200699.000000		1
15060.067383	3416.554443	4.622524	3.321187	1500.905029	27633.994141	210.088959	154.180771	80.275887	51.199314	25.453180	96.043045	144.837036	83.930115	1.779793	0.000000	4.177827	3.533588	0.664879	0.521293	3.176353	4.441443	2.322403	2.188030	1.904585	1.709264	1.405742	1.982466	2.160880	1.923918	0.250369	0.000000	202251.000000		1
102.003914	6.371004	1.696056	0.000000	189.961395	2967.679199	0.000000	17.595814	0.000000	2.559503	0.000000	2.266548	19.442972	0.000000	2.388322	20981.396484	2.008617	0.804208	0.229440	0.000000	2.278665	3.472417	0.000000	1.245409	0.000000	0.408156	0.000000	0.355365	1.288763	0.000000	0.378093	4.321835	202270.000000		0
26523.671875	16118.400391	3.182418	3.718989	7930.352051	99998.000000	1148.905518	810.690247	309.687561	136.507858	128.801605	550.586121	749.780212	468.459991	1.618949	0.000000	4.423634	4.207322	0.502757	0.570425	3.899292	4.999991	3.060284	2.908855	2.490924	2.135158	2.109921	2.740825	2.874934	2.670672	0.209233	0.000000	202433.000000		1
9112.978516	3094.960449	3.176251	3.848506	1159.084839	23815.500000	192.446884	119.386948	52.022675	74.953354	12.023498	64.931206	96.033791	98.254082	1.486108	99998.000000	3.959660	3.490655	0.501915	0.585292	3.064115	4.376860	2.284311	2.076957	1.716193	1.874791	1.080031	1.812454	1.982424	1.992351	0.172050	4.999991	203413.000000		1
22062.992188	6488.815430	3.145414	2.701355	2974.031738	50848.914062	416.838226	305.456665	153.964905	89.681290	53.589211	203.415741	224.045959	150.591293	1.608060	0.000000	4.343665	3.812165	0.497678	0.431582	3.473346	4.706282	2.619967	2.484950	2.187422	1.952702	1.729077	2.308385	2.350337	2.177800	0.206302	0.000000	203570.000000		1
9434.047852	2016.869995	1.643633	0.925122	676.834412	15691.262695	85.453484	68.505257	26.291956	44.307159	16.140289	33.313629	54.511250	14.459651	1.210859	0.000000	3.974698	3.304678	0.215805	0.000000	2.830482	4.195658	1.931730	1.835724	1.419823	1.646474	1.207911	1.522622	1.736486	1.160158	0.083093	0.000000	203834.000000		1
10717.950195	4282.246094	3.102241	4.548515	1456.147583	27829.281250	198.247391	149.265289	77.981583	46.878998	28.817539	104.174866	136.748398	98.136902	0.897196	847.204468	4.030112	3.631672	0.491676	0.657870	3.163205	4.444502	2.297208	2.173959	1.891992	1.670978	1.459657	2.017763	2.135922	1.991832	0.000000	2.927988	205007.000000		1
19509.945312	8488.209961	1.572707	1.517200	2096.165283	47651.683594	256.055176	213.980637	120.330566	50.937195	44.445927	138.956345	185.172348	72.279755	1.147223	99998.000000	4.290256	3.928816	0.196648	0.181043	3.321425	4.678078	2.408334	2.330374	2.080376	1.707035	1.647832	2.142878	2.267576	1.859017	0.059648	4.999991	205560.000000		1
15875.598633	2142.313477	3.055985	1.492530	1562.333008	25978.236328	197.997620	162.352676	84.118225	53.706394	21.533749	80.658272	119.753914	87.430161	0.833322	0.000000	4.200730	3.330883	0.485151	0.173923	3.193774	4.414609	2.296660	2.210459	1.924890	1.730026	1.333120	1.906649	2.078290	1.941661	0.000000	0.000000	205691.000000		1
5761.950195	3141.990479	2.775365	2.143198	327.431366	13283.732422	21.268547	34.439194	41.556465	14.290046	18.709044	15.637639	26.674339	29.388031	0.901421	99998.000000	3.760570	3.497205	0.443320	0.331062	2.515120	4.123320	1.327738	1.537053	1.618639	1.155034	1.272052	1.194171	1.426094	1.468171	0.000000	4.999991	205771.000000		1
14649.196289	1899.854492	3.660398	3.422950	1435.458862	31599.693359	180.497391	146.061279	83.563156	63.031620	28.657185	101.532097	136.436935	118.535835	0.385671	99998.000000	4.165814	3.278720	0.563528	0.534401	3.156991	4.499683	2.256471	2.164535	1.922015	1.799559	1.457234	2.006603	2.134932	2.073850	0.000000	4.999991	205981.000000		1
7563.714355	1603.747681	0.613664	2.232627	1019.921936	20767.542969	123.583916	104.372223	39.789482	52.698013	18.385250	59.383556	93.449615	52.121353	2.353815	0.000000	3.878735	3.205136	0.000000	0.348816	3.008567	4.317385	2.091962	2.018585	1.599768	1.721794	1.264470	1.773666	1.970577	1.717016	0.371772	0.000000	206668.000000		1
8783.505859	2393.351318	2.599592	3.799166	1551.502930	22693.792969	216.644989	159.083908	52.516071	42.182461	24.858019	67.496872	77.642372	59.864620	1.462627	0.000000	3.943668	3.379006	0.414905	0.579688	3.190753	4.355907	2.335749	2.201626	1.720292	1.625132	1.395467	1.829284	1.890099	1.777170	0.165134	0.000000	207296.000000		1
7508.484375	2521.872314	2.784616	2.966557	713.500061	16263.903320	106.385902	71.305290	31.966036	51.276409	8.649887	36.209259	54.011684	61.915306	1.701441	99998.000000	3.875552	3.401723	0.444765	0.472253	2.853394	4.211225	2.026884	1.853122	1.504689	1.709918	0.937010	1.558820	1.732488	1.791798	0.230817	4.999991	207373.000000		1
6409.655762	1867.290161	2.164785	2.695188	459.831696	15446.724609	79.868835	48.430119	46.182072	67.925514	16.229717	57.215691	90.822273	57.295864	0.196737	99998.000000	3.806835	3.271212	0.335415	0.430589	2.662599	4.188837	1.902377	1.685116	1.664473	1.832033	1.210311	1.757515	1.958192	1.758123	0.000000	4.999991	207761.000000		1
7744.439941	3980.200195	3.623393	2.667434	1343.375244	30835.796875	219.204483	138.330353	79.134903	65.492447	28.836040	105.291176	149.548996	119.763161	2.220233	0.000000	3.888990	3.599905	0.559115	0.426094	3.128197	4.489055	2.340849	2.140918	1.898368	1.816191	1.459936	2.022392	2.174783	2.078323	0.346399	0.000000	207913.000000		1
11151.884766	2755.542725	5.091253	4.671864	976.000244	19120.574219	162.253998	98.830742	65.615791	33.594250	15.767157	58.449184	97.020592	108.578438	1.797873	0.000000	4.047348	3.440207	0.706825	0.669490	2.989450	4.281501	2.210195	1.994892	1.817008	1.526265	1.197753	1.766778	1.986864	2.035743	0.254759	0.000000	210051.000000		1
28818.253906	12406.090820	2.368311	3.274930	5038.354004	83894.750000	742.120239	512.939880	196.748703	115.899239	64.249695	303.002014	384.603882	213.693848	3.036879	0.000000	4.459668	4.093635	0.374439	0.515202	3.702289	4.923735	2.870474	2.710067	2.293912	2.064080	1.807871	2.481446	2.585014	2.329792	0.482427	0.000000	211296.000000		1
12458.100586	3841.092773	2.118529	3.765245	2439.934326	44879.878906	371.010773	248.814545	94.720116	90.344292	25.943495	141.229065	186.988663	175.325974	1.756862	0.000000	4.095452	3.584455	0.326034	0.575793	3.387378	4.652051	2.569386	2.395876	1.976442	1.955901	1.414029	2.149924	2.271815	2.243846	0.244738	0.000000	211857.000000		1
8606.289062	2853.735107	4.218554	4.344988	1578.134155	29331.150391	203.061111	159.901108	60.274757	66.978806	32.033878	102.478806	125.878212	162.987930	0.501244	0.000000	3.934816	3.455414	0.625164	0.637989	3.198144	4.467329	2.307627	2.203851	1.780136	1.825937	1.505610	2.010634	2.099951	2.212155	0.000000	0.000000	212530.000000		1
13713.374023	4041.498779	2.433070	2.874044	1751.446411	32639.429688	240.590210	177.725113	73.029099	67.160744	32.687630	113.820801	143.415436	108.966995	1.099862	99998.000000	4.137144	3.606542	0.386155	0.458493	3.243397	4.513742	2.381278	2.249749	1.863496	1.827116	1.514383	2.056222	2.156596	2.037295	0.041338	4.999991	212680.000000		1
107.835258	14.206784	0.006167	0.000000	168.822357	3698.491211	1.514116	14.401060	13.500608	0.000000	1.877997	0.000000	0.000000	41.053814	3.287459	0.000000	2.032761	1.152496	0.000000	0.000000	2.227430	3.568025	0.180159	1.158394	1.130353	0.000000	0.273695	0.000000	0.000000	1.613353	0.516860	0.000000	212693.000000		0
8252.236328	2720.890625	1.458608	2.701355	918.522400	23552.933594	134.787140	92.327141	73.596512	58.825401	19.294954	97.538658	100.967773	50.650410	1.237814	0.000000	3.916572	3.434711	0.163939	0.431582	2.963090	4.372045	2.129648	1.965329	1.866857	1.769565	1.285444	1.989177	2.004183	1.704583	0.092655	0.000000	213532.000000		1
14181.269531	3933.617188	4.175382	3.503127	691.654846	20246.910156	101.266899	69.251518	56.253563	52.984798	30.784964	67.117577	105.488533	68.727287	1.351967	0.000000	4.151715	3.594792	0.620696	0.544456	2.839890	4.306359	2.005467	1.840429	1.750150	1.724151	1.488339	1.826836	2.023205	1.837129	0.130966	0.000000	213871.000000		1
7659.600098	3169.935303	2.528666	3.102241	902.326599	19672.431641	88.731499	89.872482	67.601723	92.222290	19.745180	60.290176	86.110321	90.103760	0.213342	0.000000	3.884206	3.501050	0.402891	0.491676	2.955364	4.293858	1.948078	1.953627	1.829958	1.964836	1.295461	1.780246	1.935055	1.954743	0.000000	0.000000	213991.000000		1
9976.823242	4061.225342	2.633513	3.688152	2263.698486	44731.359375	347.219727	231.656616	85.191368	34.223331	39.280663	127.009949	142.613663	110.807983	1.803292	99998.000000	3.998992	3.608657	0.420535	0.566809	3.354819	4.650612	2.540604	2.364845	1.930396	1.534322	1.594179	2.103838	2.154161	2.044571	0.256066	4.999991	214214.000000		1
12794.222656	1791.168091	2.892547	3.126911	1091.985840	26285.501953	173.756348	109.226028	73.722939	83.708092	21.222290	73.667435	102.349289	65.412270	2.111313	99998.000000	4.107014	3.253136	0.461280	0.495116	3.038217	4.419716	2.239941	2.038326	1.867603	1.922767	1.326792	1.867276	2.010085	1.815659	0.324553	4.999991	214864.000000		1
108.825142	10.287353	0.333044	1.850243	159.386124	4682.830078	0.000000	13.087387	7.931376	2.497828	0.000000	0.000000	2.220292	18.141636	6.503515	0.000000	2.036729	1.012304	0.000000	0.267229	2.202451	3.670508	0.000000	1.116853	0.899349	0.397563	0.000000	0.000000	0.346410	1.258676	0.813148	0.000000	214875.000000		0
18910.312500	3584.821533	1.967425	3.570970	2571.184326	51361.132812	331.498840	259.037140	144.251129	89.931076	51.859234	181.471863	246.168701	229.001526	1.331700	0.000000	4.276699	3.554467	0.293898	0.552786	3.410133	4.710635	2.520482	2.413362	2.159119	1.953910	1.714826	2.258809	2.391233	2.359838	0.124406	0.000000	214893.000000		1
8816.710938	3014.083252	2.670518	2.713690	959.517639	23199.416016	141.895157	99.077446	57.240360	54.020935	24.870354	90.424469	122.375092	51.396675	0.009963	0.000000	3.945307	3.479155	0.426595	0.433560	2.982053	4.365477	2.151968	1.995975	1.757702	1.732562	1.395682	1.956286	2.087693	1.710935	0.000000	0.000000	215084.000000		1
6765.661133	3543.863525	3.657314	4.187717	1539.599731	33856.808594	250.103546	159.638992	76.035744	58.698967	25.906488	121.449966	165.291473	103.474854	0.373841	0.000000	3.830310	3.549477	0.563162	0.621977	3.187408	4.529646	2.398120	2.203139	1.881018	1.768631	1.413409	2.084397	2.218251	2.014835	0.000000	0.000000	215353.000000		1
10788.808594	1561.537476	3.447620	2.972724	963.378479	18592.587891	132.165955	100.650146	68.030357	58.591038	15.921343	65.412270	78.595253	74.641899	0.670920	99998.000000	4.032973	3.193552	0.537519	0.473155	2.983797	4.269340	2.121119	2.002814	1.832703	1.767831	1.201980	1.815659	1.895396	1.872983	0.000000	4.999991	215513.000000		1
14428.471680	2978.019043	4.132210	4.634860	1452.727783	30135.414062	193.849991	150.002304	72.964340	55.676903	17.383036	110.240578	117.838905	103.983673	1.061538	99998.000000	4.159220	3.473927	0.616182	0.666037	3.162184	4.479077	2.287466	2.176098	1.863111	1.745675	1.240126	2.042341	2.071289	2.016965	0.025935	4.999991	215920.000000		1
12281.590820	1658.397705	4.243225	2.818537	1248.914185	27892.058594	182.794785	127.987495	57.863274	43.440628	24.105585	84.087387	105.778404	73.695190	0.532445	0.000000	4.089255	3.219689	0.627696	0.450024	3.096533	4.445480	2.261964	2.107167	1.762403	1.637896	1.382118	1.924731	2.024397	1.867439	0.000000	0.000000	216048.000000		1
9626.735352	4603.309570	2.667434	4.357323	2284.988770	45877.964844	323.450287	232.331955	124.123566	128.943451	34.923340	147.970123	237.747009	122.723549	2.090869	99998.000000	3.983479	3.663070	0.426094	0.639220	3.358884	4.661604	2.509808	2.366109	2.093854	2.110399	1.543116	2.170174	2.376115	2.088928	0.320327	4.999991	216717.000000		1
10600.873047	2906.167725	0.974461	1.702224	1432.476807	29458.964844	159.811676	147.741928	89.989662	63.901234	24.389290	102.777931	129.251831	88.848679	1.305019	0.000000	4.025342	3.463321	0.000000	0.231017	3.156088	4.469217	2.203609	2.169504	1.954193	1.805509	1.387199	2.011900	2.111437	1.948651	0.115617	0.000000	216999.000000		1
7279.017090	3089.175293	2.571838	2.288134	1528.553833	28696.013672	237.087082	153.924820	76.877609	41.516376	22.782661	81.179420	114.967949	65.908745	0.267840	0.000000	3.862073	3.489843	0.410244	0.359481	3.184281	4.457821	2.374908	2.187309	1.885800	1.618219	1.357605	1.909446	2.060577	1.818943	0.000000	0.000000	217947.000000		1
18487.972656	5603.668457	1.816322	1.918085	3019.532227	64010.035156	416.782715	307.004700	134.728546	83.433632	60.253170	224.588699	315.056335	178.832184	0.616608	0.000000	4.266889	3.748472	0.259193	0.282868	3.479940	4.806248	2.619910	2.487145	2.129460	1.921341	1.779980	2.351388	2.498388	2.252446	0.000000	0.000000	218068.000000		1
105.988098	11.718207	0.000000	0.049340	146.415909	4618.574219	0.000000	11.844641	0.000000	11.348159	0.000000	0.000000	9.744615	0.000000	5.008704	0.000000	2.025257	1.068861	0.000000	0.000000	2.165588	3.664508	0.000000	1.073522	0.000000	1.054925	0.000000	0.000000	0.988765	0.000000	0.699725	0.000000	218085.000000		0
9580.985352	2710.600098	2.608843	2.775365	1479.997192	26781.591797	180.377136	150.612885	67.897758	80.636688	26.726765	75.789047	104.227287	95.108673	1.245607	0.000000	3.981410	3.433065	0.416448	0.443320	3.170261	4.427836	2.256181	2.177862	1.831855	1.906533	1.426946	1.879606	2.017982	1.978220	0.095381	0.000000	218161.000000		1
22826.029297	7450.393066	3.244093	3.521630	3074.851318	60909.773438	455.258514	315.318451	157.933685	64.962044	54.159702	219.074966	306.125824	182.304474	0.753200	99998.000000	4.358430	3.872179	0.511093	0.546744	3.487824	4.784687	2.658258	2.498749	2.198475	1.812660	1.733676	2.340593	2.485900	2.260797	0.000000	4.999991	218354.000000		1
10241.105469	6205.635742	3.725156	3.099157	1508.571167	29745.169922	199.841690	153.218643	70.451096	45.192192	28.265549	98.429855	122.109886	67.768242	0.482731	0.000000	4.010347	3.792786	0.571145	0.491244	3.178566	4.473416	2.300686	2.185312	1.847888	1.655063	1.451257	1.993127	2.086751	1.831026	0.000000	0.000000	219203.000000		1
13236.816406	7710.589844	1.992095	2.652015	2830.773438	58365.304688	396.026062	291.111115	148.004044	62.066410	64.724594	201.747437	271.048309	156.049515	0.951126	0.000000	4.121784	3.887088	0.299310	0.423576	3.451905	4.766155	2.597724	2.464059	2.170274	1.792857	1.811069	2.304808	2.433047	2.193262	0.000000	0.000000	219245.000000		1
10371.180664	2994.998047	4.588603	5.270110	1926.846436	29322.494141	279.568665	197.202011	74.830002	45.947708	24.463299	84.987839	128.727585	78.379387	0.732686	99998.000000	4.015828	3.476397	0.661681	0.721820	3.284847	4.467201	2.446488	2.294911	1.874076	1.662264	1.388515	1.929357	2.109672	1.894202	0.000000	4.999991	219619.000000		1
18041.890625	6214.300781	3.348940	6.938412	3833.333984	74496.945312	591.670776	392.837494	202.287094	60.228500	54.967644	332.161835	461.311890	248.120697	0.850588	0.000000	4.256282	3.793392	0.524907	0.841260	3.583577	4.872139	2.772080	2.594213	2.305968	1.779802	1.740107	2.521350	2.663995	2.394663	0.000000	0.000000	219888.000000		1
11151.271484	2118.093750	2.713690	3.580221	986.244385	23247.855469	135.080093	99.469078	34.661224	34.602631	17.675991	50.736755	96.582695	63.339993	0.400892	99998.000000	4.047324	3.325945	0.433560	0.553910	2.993984	4.366383	2.130591	1.997688	1.539844	1.539109	1.247384	1.705323	1.984899	1.801678	0.000000	4.999991	220217.000000		1
13750.619141	3170.416504	3.441453	4.462170	1311.871826	30027.628906	180.904449	131.638641	87.732368	63.309158	35.783703	98.565544	152.290436	82.422173	0.515271	0.000000	4.138322	3.501116	0.536742	0.649546	3.117891	4.477521	2.257449	2.119383	1.943160	1.801467	1.553685	1.993725	2.182673	1.916044	0.000000	0.000000	220259.000000		1
11361.067383	3994.231201	2.880212	4.187717	1710.121216	35053.187500	275.797272	172.849731	93.542130	43.656490	24.176512	117.493530	144.793869	69.245354	0.811120	99998.000000	4.055419	3.601433	0.459424	0.621977	3.233027	4.544727	2.440590	2.237669	1.971007	1.640049	1.383394	2.070014	2.160750	1.840391	0.000000	4.999991	220339.000000		1
344.398102	1825.807739	3.182418	2.041435	112.926514	4083.653320	2.322055	15.455699	10.268850	43.563976	3.426034	5.745005	15.406359	39.922081	1.219152	0.000000	2.537061	3.261455	0.502757	0.309936	2.052796	3.611049	0.365873	1.189089	1.011522	1.639127	0.534792	0.759290	1.187700	1.601213	0.086058	0.000000	220414.000000		0
8198.714844	2916.865234	2.676685	3.139246	897.836731	24515.996094	123.179947	92.006432	76.479805	74.808418	27.806072	63.447926	87.612099	66.025932	0.117566	0.000000	3.913746	3.464916	0.427597	0.496825	2.953197	4.389450	2.090540	1.963818	1.883547	1.873950	1.444140	1.802417	1.942564	1.819715	0.000000	0.000000	220786.000000		1
18232.429688	8734.334961	3.731324	2.494745	1633.724731	32819.910156	188.656967	167.289749	90.446060	49.648193	38.062588	111.116356	139.249313	104.116272	0.482030	0.000000	4.260845	3.941230	0.571863	0.397026	3.213179	4.516138	2.275673	2.223469	1.956390	1.695903	1.580498	2.045778	2.143793	2.017519	0.000000	0.000000	221088.000000		1
15764.695312	6409.205566	1.927337	2.837040	3147.522705	55534.957031	463.066559	320.338776	111.705353	79.005386	49.725288	205.805634	278.720642	137.818451	1.588138	0.000000	4.197686	3.806804	0.284958	0.452865	3.497969	4.744566	2.665643	2.505610	2.048074	1.897657	1.696577	2.313457	2.445169	2.139307	0.200888	0.000000	222785.000000		1
30034.251953	13250.942383	3.163916	3.012813	6098.707031	99998.000000	893.837097	623.596741	307.393250	147.011078	87.322227	419.406982	598.195984	349.005219	3.646760	0.000000	4.477617	4.122247	0.500225	0.478972	3.785238	4.999991	2.951258	2.794904	2.487694	2.167350	1.941125	2.622636	2.776844	2.542832	0.561907	0.000000	223324.000000		1
13160.052734	3438.122070	2.007514	1.514116	1354.063477	31186.675781	210.199966	137.969559	64.733841	62.911354	29.039568	97.720596	135.382294	115.701881	1.281516	0.000000	4.119257	3.536321	0.302659	0.180159	3.131639	4.493969	2.322633	2.139783	1.811131	1.798729	1.462990	1.989986	2.131562	2.063340	0.107724	0.000000	224168.000000		1
15071.486328	5815.400879	3.830003	3.108409	2490.923828	48591.496094	351.058990	256.308044	150.125656	85.542915	36.887684	222.198792	270.727600	139.967819	2.639828	99998.000000	4.178156	3.764580	0.583199	0.492538	3.396360	4.686560	2.545380	2.408762	2.176455	1.932184	1.566881	2.346742	2.432533	2.146028	0.421576	4.999991	224228.000000		1
6830.996094	5398.208008	3.074487	3.984190	986.888916	23892.591797	122.254822	100.233841	71.314545	52.152191	21.021847	71.114098	115.849899	114.782921	1.548545	99998.000000	3.834484	3.732249	0.487773	0.600340	2.994268	4.378263	2.087266	2.001014	1.853178	1.717273	1.322671	1.851956	2.063896	2.059877	0.189924	4.999991	224878.000000		1
8200.721680	2271.222900	3.444536	4.064368	828.791809	19370.695312	110.490356	82.702789	48.889595	50.881691	30.242226	59.312630	95.635986	67.361191	0.768533	0.000000	3.913852	3.356260	0.537131	0.608993	2.918445	4.287145	2.043324	1.917520	1.689216	1.706562	1.480614	1.773147	1.980621	1.828410	0.000000	0.000000	225535.000000		1
11472.652344	2263.356201	3.200921	2.491661	1335.564209	35862.515625	192.890945	134.349243	98.565544	87.226631	28.848375	155.593124	201.636429	144.109283	0.529258	0.000000	4.059664	3.354753	0.505275	0.396489	3.125665	4.554641	2.285312	2.128235	1.993725	1.940649	1.460121	2.191990	2.304569	2.158692	0.000000	0.000000	225745.000000		1
6988.908203	2742.856201	1.887248	2.541001	558.955383	10496.420898	52.475983	58.828484	45.953876	22.690149	15.196665	42.234886	90.322708	81.407616	0.487615	99998.000000	3.844409	3.438203	0.275829	0.405005	2.747377	4.021041	1.719961	1.769588	1.662322	1.355837	1.181748	1.625671	1.955797	1.910665	0.000000	4.999991	227098.000000		1
8887.084961	3808.210693	2.522498	4.085954	1809.969604	38343.710938	279.636505	184.999649	85.542915	60.876087	27.124565	135.147934	190.238922	84.192238	0.385633	0.000000	3.948759	3.580721	0.401831	0.611293	3.257671	4.583694	2.446594	2.267171	1.932184	1.784447	1.433363	2.130809	2.279299	1.925272	0.000000	0.000000	227150.000000		1
9623.102539	4798.861816	3.947186	3.481541	1932.850464	42144.085938	281.366486	194.799774	88.857933	62.396370	36.406620	149.641510	212.919830	113.308899	0.666828	0.000000	3.983315	3.681138	0.596288	0.541772	3.286198	4.624737	2.449272	2.289588	1.948696	1.795159	1.561180	2.175052	2.328216	2.054264	0.000000	0.000000	227503.000000		1
10656.756836	4534.181641	2.800035	3.194753	2296.589844	42288.710938	348.625916	235.961517	91.630211	52.704178	60.012638	136.032974	152.712906	139.893814	0.167083	0.000000	4.027625	3.656499	0.447163	0.504437	3.361084	4.626225	2.542360	2.372841	1.962039	1.721845	1.778243	2.133644	2.183876	2.145798	0.000000	0.000000	227656.000000		1
11873.686523	4442.582031	3.083739	2.932636	2198.665527	33918.093750	335.236328	223.540222	92.487495	50.406796	31.796431	119.997528	182.915054	127.774712	0.127140	99998.000000	4.074585	3.647635	0.489078	0.467258	3.342159	4.530431	2.525351	2.349356	1.966083	1.702489	1.502378	2.079172	2.262249	2.106445	0.000000	4.999991	227863.000000		1
18622.744141	6497.409668	3.731324	2.870961	2909.319336	65386.449219	449.248322	297.660980	156.863617	86.915176	57.345207	252.641464	311.506958	170.099030	2.262582	99998.000000	4.270044	3.812740	0.571863	0.458027	3.463791	4.815488	2.652487	2.473722	2.195522	1.939096	1.758497	2.402505	2.493468	2.230702	0.354604	4.999991	228086.000000		1
99.996399	11.810719	0.770935	2.368311	0.000000	0.000000	0.000000	0.000000	0.000000	7.977632	0.000000	0.000000	3.570970	0.000000	2.731562	90426.382812	1.999984	1.072276	0.000000	0.374439	0.000000	0.000000	0.000000	0.000000	0.000000	0.901874	0.000000	0.000000	0.552786	0.000000	0.436411	4.956295	228102.000000		0
13891.706055	6230.194336	1.952007	2.830872	2645.635010	99998.000000	349.936493	270.900269	324.008423	155.861404	105.349770	586.594971	754.381165	443.916534	2.747673	0.000000	4.142756	3.794502	0.290481	0.451920	3.422530	4.999991	2.543989	2.432809	2.510556	2.192739	2.022634	2.768338	2.877591	2.647301	0.438965	0.000000	228231.000000		1
10135.761719	1441.148315	2.633513	2.466991	1318.332275	25105.982422	170.888474	131.595474	50.449966	41.056896	27.577875	67.981018	87.917389	57.638161	0.146555	0.000000	4.005857	3.158709	0.420535	0.392168	3.120025	4.399777	2.232713	2.119241	1.702861	1.613386	1.440561	1.832388	1.944075	1.760710	0.000000	0.000000	228255.000000		1
7056.744629	4141.528809	1.739229	2.488577	1017.257568	20663.855469	151.386902	100.153664	56.087040	42.327396	22.495874	66.315804	125.233711	57.154015	1.895698	0.000000	3.848604	3.617161	0.240357	0.395951	3.007431	4.315211	2.180088	2.000667	1.748863	1.626622	1.352103	1.821617	2.097721	1.757047	0.277769	0.000000	229005.000000		1
13023.578125	4148.168457	1.976677	2.793867	1848.106201	34071.792969	275.593719	186.122131	86.301514	76.963951	34.704395	105.291176	150.878082	100.705658	0.704591	0.000000	4.114730	3.617857	0.295936	0.446206	3.266727	4.532395	2.440269	2.269798	1.936018	1.886287	1.540385	2.022392	2.178626	2.003054	0.000000	0.000000	229064.000000		1
14122.628906	4214.391602	2.174036	4.246308	1287.026123	27596.396484	157.045563	130.562408	57.702919	43.070580	19.461475	91.784401	133.621490	103.080132	1.486920	0.000000	4.149916	3.624735	0.337267	0.628012	3.109587	4.440852	2.196026	2.115818	1.761198	1.634181	1.289176	1.962769	2.125876	2.013175	0.172288	0.000000	229713.000000		1
16528.787109	9755.108398	3.250261	5.230021	4984.367188	96206.484375	735.854065	508.206299	259.126556	153.440674	100.532967	330.755646	438.119110	233.910843	0.261382	99998.000000	4.218241	3.989232	0.511918	0.718503	3.697610	4.983204	2.866792	2.706040	2.413512	2.185941	2.002309	2.519507	2.641592	2.369050	0.000000	4.999991	230624.000000		1
7610.025879	2437.322266	2.072273	3.308852	697.079163	16575.443359	106.299561	71.610580	43.900105	62.871265	15.748653	54.822708	66.346642	45.528320	1.588246	0.000000	3.881386	3.386913	0.316447	0.519677	2.843282	4.219465	2.026531	1.854977	1.642466	1.798452	1.197243	1.738961	1.821819	1.658282	0.200918	0.000000	231830.000000		1
8609.474609	3621.585938	2.605759	4.110624	1534.863159	30448.919922	195.092728	156.283875	73.220291	85.888290	35.780621	113.148544	147.433548	123.923126	0.113248	0.000000	3.934977	3.558899	0.415934	0.613908	3.186070	4.483572	2.290241	2.193914	1.864631	1.933934	1.553648	2.053649	2.168596	2.093152	0.000000	0.000000	231948.000000		1
5745.511230	4952.207031	3.626477	3.145414	1655.181396	32565.878906	269.487915	166.173431	87.954399	91.275581	27.380516	145.290344	169.371262	158.692276	0.156815	0.000000	3.759329	3.694799	0.559485	0.497678	3.218846	4.512763	2.430539	2.220562	1.944258	1.960355	1.437442	2.162237	2.228840	2.200556	0.000000	0.000000	231989.000000		1
8228.016602	3245.884766	2.081524	5.251607	1674.994385	31443.441406	260.955231	172.800385	83.032753	65.433853	27.476112	87.772453	127.302902	142.675339	2.173809	0.000000	3.915295	3.511333	0.318381	0.720292	3.224013	4.497530	2.416566	2.237545	1.919249	1.815802	1.438955	1.943358	2.104838	2.154349	0.337221	0.000000	233252.000000		1
6442.186035	1455.379761	1.877997	3.194753	621.777344	14055.681641	91.534615	63.210476	48.066235	40.063934	15.162744	52.405056	89.653534	44.233150	1.754005	0.000000	3.809033	3.162976	0.273695	0.504437	2.793635	4.147852	1.961585	1.800789	1.681840	1.602754	1.180778	1.719373	1.952567	1.645748	0.244031	0.000000	233372.000000		1
8272.591797	3653.878906	0.407054	0.774018	1320.210205	28310.902344	190.451706	132.677856	63.599030	34.275757	26.927206	100.949272	144.803116	94.658447	1.192446	0.000000	3.917642	3.562754	0.000000	0.000000	3.120643	4.451954	2.279785	2.122798	1.803450	1.534987	1.430191	2.004103	2.160778	1.976159	0.076439	0.000000	233854.000000		1
7792.780273	2475.110596	2.164785	2.661267	544.961426	16473.119141	62.226765	56.540352	60.755821	70.469597	16.297560	36.462128	45.445057	52.084347	0.679978	0.000000	3.891692	3.393595	0.335415	0.425088	2.736366	4.216776	1.793977	1.752359	1.783588	1.848002	1.212123	1.561842	1.657487	1.716707	0.000000	0.000000	234159.000000		1
14881.142578	3888.073486	2.648932	3.780664	1583.860596	33470.039062	225.837601	161.495392	102.312286	53.940758	32.385426	95.651405	143.403107	70.232147	1.258853	99998.000000	4.172637	3.589735	0.423071	0.577568	3.199717	4.524656	2.353796	2.208160	2.009928	1.731917	1.510350	1.980691	2.156559	1.846536	0.099975	4.999991	234919.000000		1
15006.823242	4905.383301	1.412352	2.753779	2099.396973	45180.289062	302.203308	213.962128	101.430336	81.697495	42.352070	171.665573	255.950317	129.603378	2.658421	99998.000000	4.176289	3.690673	0.149943	0.439929	3.322095	4.654949	2.480299	2.330337	2.006168	1.912209	1.626875	2.234683	2.408156	2.112616	0.424624	4.999991	235110.000000		1
15640.232422	4998.262695	2.602675	3.117660	3658.547607	64377.843750	555.464600	373.804657	145.167007	107.890770	45.926121	243.615356	350.220215	218.791260	1.859005	0.000000	4.194243	3.698819	0.415420	0.493829	3.563309	4.808736	2.744656	2.572645	2.161868	2.032984	1.662060	2.386705	2.544341	2.340030	0.269280	0.000000	235163.000000		1
15795.083008	2646.609619	2.611927	2.244962	2062.373535	34501.468750	303.893188	210.431244	58.507774	51.757473	29.209173	85.336304	128.012161	42.284225	3.746247	0.000000	4.198522	3.422690	0.416961	0.351209	3.314367	4.537838	2.482721	2.323110	1.767214	1.713973	1.465519	1.931134	2.107251	1.626178	0.573596	0.000000	235250.000000		1
9980.622070	1288.719116	2.670518	4.588603	637.581482	11880.902344	64.786270	64.591995	42.934895	40.763943	14.583000	41.633556	67.792915	47.952137	0.295136	0.000000	3.999158	3.110158	0.426595	0.661681	2.804536	4.074850	1.811483	1.810179	1.632810	1.610276	1.163847	1.619444	1.831184	1.680808	0.000000	0.000000	235613.000000		1
6185.973633	1691.353638	2.189455	1.819406	388.554169	13557.089844	56.780880	35.928638	33.773106	42.796127	22.381775	29.711823	36.650234	65.233406	0.267158	0.000000	3.791408	3.228235	0.340336	0.259930	2.589452	4.132166	1.754202	1.555441	1.528571	1.631405	1.349895	1.472929	1.564077	1.814470	0.000000	0.000000	235875.000000		1
11047.506836	6838.023926	2.571838	3.009729	1216.525635	28507.552734	160.727554	123.707260	106.222466	52.115185	19.668085	91.377350	130.432892	89.357498	2.000350	99998.000000	4.043264	3.834931	0.410244	0.478527	3.085121	4.454960	2.206090	2.092395	2.026216	1.716964	1.293762	1.960839	2.115387	1.951131	0.301106	4.999991	236364.000000		1
113.148544	17.716080	0.317625	0.000000	58.202484	3356.001953	0.000000	2.954222	32.333000	22.276928	5.223854	0.000000	8.224331	3.287266	4.592896	0.000000	2.053649	1.248368	0.000000	0.000000	1.764942	3.525822	0.000000	0.470443	1.509646	1.347855	0.717991	0.000000	0.915101	0.516835	0.662087	0.000000	236379.000000		0
6798.601562	1547.013062	2.183287	3.074487	737.069092	18124.599609	111.871872	73.837044	50.718250	37.596943	27.399019	65.470856	76.643242	140.673996	0.467870	99998.000000	3.832420	3.189494	0.339111	0.487773	2.867508	4.258268	2.048721	1.868274	1.705164	1.575153	1.437735	1.816048	1.884474	2.148214	0.000000	4.999991	236901.000000		1
18721.705078	7864.489746	1.578874	2.611927	3285.828369	59699.523438	479.854431	336.497559	124.172905	126.710823	48.793999	191.907227	260.449493	157.748657	2.006154	0.000000	4.272346	3.895671	0.198348	0.416961	3.516645	4.775971	2.681109	2.526982	2.094027	2.102814	1.688366	2.283091	2.415724	2.197966	0.302364	0.000000	236984.000000		1
106.493835	21.515245	1.424687	2.534833	71.351547	6188.496094	0.000000	4.502259	0.000000	37.350243	11.881645	0.000000	12.849939	0.000000	5.157913	0.000000	2.027324	1.332746	0.153720	0.403949	1.853403	3.791585	0.000000	0.653430	0.000000	1.572293	1.074877	0.000000	1.108901	0.000000	0.712474	0.000000	236998.000000		0
20319.699219	4761.243164	2.571838	3.540132	2263.495117	37642.820312	304.827576	233.266327	85.277710	30.140463	34.275757	148.549866	192.277283	133.482712	2.553997	0.000000	4.307917	3.677720	0.410244	0.549019	3.354779	4.575682	2.484054	2.367852	1.930835	1.479150	1.534987	2.171872	2.283928	2.125425	0.407220	0.000000	237231.000000		1
7681.839844	3016.143311	3.213256	3.752910	1151.227539	31035.910156	188.357849	117.342430	77.642372	46.743313	33.233452	115.267067	166.463303	101.590691	1.561986	0.000000	3.885465	3.479452	0.506945	0.574368	3.061161	4.491865	2.274984	2.069455	1.890099	1.669719	1.521575	2.061705	2.221318	2.006854	0.193677	0.000000	237988.000000		1
6352.020996	2755.246582	2.318972	2.627345	869.346069	19238.187500	107.967857	86.949097	43.816845	57.965038	35.715862	41.380692	65.843987	40.686848	1.048721	0.000000	3.802912	3.440161	0.365295	0.419517	2.939193	4.284164	2.033294	1.939265	1.641641	1.763166	1.552861	1.616798	1.818516	1.609454	0.020660	0.000000	238721.000000		1
7156.395508	3298.419434	3.188586	2.747611	998.206238	21069.857422	139.033447	101.229889	39.271412	48.306767	13.898411	43.958694	71.841858	76.165260	0.474122	99998.000000	3.854694	3.518306	0.503598	0.438955	2.999220	4.323662	2.143119	2.005309	1.594077	1.684008	1.142965	1.643045	1.856378	1.881757	0.000000	4.999991	238972.000000		1
7417.008301	4538.344727	3.065236	4.724288	1666.958130	30839.041016	218.717255	172.411835	53.509033	74.145416	32.508774	87.282143	122.985672	55.482628	1.611427	99998.000000	3.870229	3.656898	0.486464	0.674336	3.221925	4.489101	2.339883	2.236567	1.728427	1.870084	1.512001	1.940925	2.089854	1.744157	0.207211	4.999991	239037.000000		1
7445.560547	3253.347412	1.369180	1.029969	1640.185181	28386.474609	220.342392	170.391983	77.913742	51.738968	17.870266	100.119743	152.469299	123.309464	2.459992	99998.000000	3.871897	3.512331	0.136461	0.012824	3.214893	4.453112	2.343098	2.231449	1.891614	1.713818	1.252131	2.000520	2.183182	2.090997	0.390934	4.999991	239244.000000		1
24733.117188	12487.063477	5.023410	3.533965	10145.704102	99998.000000	1511.269409	1039.275513	490.107849	208.812286	150.409363	620.210815	829.093994	441.464966	4.507079	99998.000000	4.393279	4.096460	0.700999	0.548262	4.006282	4.999991	3.179342	3.016731	2.690292	2.319756	2.177275	2.792539	2.918604	2.644896	0.653895	4.999991	240179.000000		1
9198.431641	1465.842896	0.841861	3.487709	930.536682	17130.658203	117.034050	95.651405	89.150887	73.781532	14.027927	55.143417	48.787830	39.613708	0.789883	0.000000	3.963714	3.166087	0.000000	0.542540	2.968734	4.233774	2.068312	1.980691	1.950126	1.867948	1.146994	1.741494	1.688311	1.597846	0.000000	0.000000	240575.000000		1
13431.963867	4629.169922	3.577137	3.231758	2541.463379	46608.804688	377.955353	259.385590	109.546738	77.250740	28.953222	156.465820	212.056381	111.424736	1.606239	0.000000	4.128139	3.665503	0.553536	0.509439	3.405084	4.668468	2.577441	2.413946	2.039599	1.887903	1.461697	2.194419	2.326451	2.046982	0.205810	0.000000	241391.000000		1
21422.656250	6468.376465	3.244093	4.267894	2504.005127	62580.285156	346.902100	254.010651	183.476288	62.297691	53.946926	206.659836	255.006699	144.436157	0.758446	0.000000	4.330873	3.810795	0.511093	0.630214	3.398635	4.796438	2.540207	2.404852	2.263580	1.794472	1.731967	2.315256	2.406552	2.159676	0.000000	0.000000	241555.000000		1
15983.742188	3996.306396	1.995179	1.961258	2003.687012	36279.226562	308.512634	202.974762	91.223160	61.742619	29.116661	123.479065	176.186325	141.044037	2.192256	99998.000000	4.203679	3.601659	0.299982	0.292535	3.301830	4.559658	2.489273	2.307442	1.960105	1.790585	1.464142	2.091593	2.245972	2.149355	0.340891	4.999991	242236.000000		1
104.606583	9.877215	0.000000	0.000000	0.000000	4827.697754	0.000000	0.000000	0.000000	0.000000	1.221161	0.000000	0.000000	2.022933	2.532680	0.000000	2.019559	0.994635	0.000000	0.000000	0.000000	3.683740	0.000000	0.000000	0.000000	0.000000	0.086773	0.000000	0.000000	0.305981	0.403580	0.000000	242250.000000		0
17239.451172	19478.447266	1.560372	2.275799	7862.108887	99998.000000	975.257080	802.586182	456.208313	210.724197	190.766251	636.002625	834.675537	501.906250	5.067745	0.000000	4.236524	4.289554	0.193228	0.357134	3.895539	4.999991	2.989119	2.904492	2.659163	2.323714	2.280502	2.803459	2.921518	2.700623	0.704815	0.000000	242579.000000		1
7402.989746	1409.780518	2.615010	2.133947	534.143616	11707.784180	91.960175	54.665436	41.519459	68.378822	15.286093	43.749001	65.060722	52.059677	0.601356	0.000000	3.869407	3.149152	0.417473	0.329184	2.727658	4.068475	1.963600	1.737713	1.618252	1.834922	1.184296	1.640968	1.813319	1.716501	0.000000	0.000000	243175.000000		1
12178.766602	4758.026855	2.630429	4.619441	2201.866455	44039.847656	360.637085	226.223068	96.958916	89.764549	44.347248	154.399719	194.849121	196.249130	0.007884	99998.000000	4.085603	3.677427	0.420027	0.664589	3.342791	4.643846	2.557070	2.354537	1.986588	1.953105	1.646867	2.188647	2.289698	2.292808	0.000000	4.999991	243462.000000		1
7807.311035	1615.854492	2.047602	2.004430	224.277237	6454.480957	37.109711	22.008644	34.698227	30.747959	5.328701	20.802902	32.940498	26.803858	1.215080	0.000000	3.892502	3.208402	0.311246	0.301991	2.350785	3.809861	1.569488	1.342593	1.540307	1.487816	0.726621	1.318124	1.517730	1.428197	0.084605	0.000000	243858.000000		1
6920.754883	2595.693848	1.939672	3.188586	1034.538818	22229.167969	133.633820	105.747566	50.314281	75.869225	14.922212	71.373131	100.542221	52.420475	0.336766	99998.000000	3.840153	3.414253	0.287728	0.503598	3.014747	4.346923	2.125916	2.024270	1.701691	1.880066	1.173833	1.853535	2.002348	1.719501	0.000000	4.999991	243971.000000		1
15796.122070	5304.625977	3.577137	4.286397	1248.630493	30191.906250	200.803818	128.718338	70.506599	77.978500	32.471767	94.994576	127.475594	71.545822	0.707345	0.000000	4.198551	3.724655	0.553536	0.632092	3.096434	4.479890	2.302772	2.109640	1.848230	1.891975	1.511506	1.977699	2.105427	1.854584	0.000000	0.000000	244372.000000		1
14902.423828	4784.871094	2.238794	2.479326	4145.907715	72391.593750	567.802673	425.580627	186.294830	133.149673	73.389900	258.429657	379.898102	186.436676	2.417890	0.000000	4.173257	3.679870	0.350014	0.394334	3.617620	4.859688	2.754197	2.628982	2.270201	2.124340	1.865636	2.412342	2.579667	2.270531	0.383437	0.000000	244443.000000		1
19517.929688	6868.096680	2.275799	3.623393	2451.066650	46938.875000	379.299866	251.207520	105.883255	62.834259	35.990314	148.485107	201.781357	166.417038	1.460847	99998.000000	4.290434	3.836836	0.357134	0.559115	3.389355	4.671533	2.578983	2.400033	2.024827	1.798197	1.556186	2.171683	2.304881	2.221198	0.164605	4.999991	244564.000000		1
14649.532227	2913.642822	2.479326	2.969640	1462.077637	34855.851562	178.918518	149.533569	50.406796	71.425560	39.561283	104.489403	144.800034	54.856628	3.529312	0.000000	4.165824	3.464436	0.394334	0.472704	3.164970	4.542276	2.252655	2.174739	1.702489	1.853854	1.597270	2.019072	2.160769	1.739229	0.547690	0.000000	245681.000000		1
11017.510742	4827.580566	4.779795	3.583304	2450.863037	51101.441406	360.378052	252.265244	142.851120	40.224289	46.798820	160.015198	194.534576	146.940155	0.632625	99998.000000	4.042083	3.683730	0.679409	0.554284	3.389319	4.708433	2.556758	2.401857	2.154884	1.604488	1.670235	2.204161	2.288997	2.167140	0.000000	4.999991	246315.000000		1
8171.488281	2030.777710	2.439237	1.973593	983.280945	16497.367188	124.660141	101.202141	55.229759	29.653233	16.488750	57.937283	80.806290	29.492878	0.269267	0.000000	3.912301	3.307662	0.387254	0.295258	2.992678	4.217415	2.095728	2.005190	1.742173	1.472072	1.217188	1.762958	1.907445	1.469717	0.000000	0.000000	246946.000000		1
5661.876953	7253.851074	3.373610	2.645848	3867.625244	63137.714844	597.425049	395.865723	144.840118	101.359406	54.671604	210.397324	252.441025	204.501221	0.171465	0.000000	3.752960	3.860569	0.528095	0.422565	3.587444	4.800289	2.776284	2.597548	2.160889	2.005864	1.737762	2.323040	2.402160	2.310696	0.000000	0.000000	247217.000000		1
9066.715820	3649.703369	3.941018	3.410615	538.883362	15628.687500	81.389114	55.081741	49.012943	55.223595	29.748827	67.749741	88.006821	67.885422	1.341881	0.000000	3.957450	3.562258	0.595608	0.532833	2.731495	4.193923	1.910566	1.741008	1.690311	1.742125	1.473470	1.830908	1.944516	1.831776	0.127714	0.000000	247327.000000		1
15639.902344	5540.954102	1.998263	3.262596	3132.412598	52683.425781	486.863770	317.770020	95.370789	85.256126	48.405449	183.359100	206.379211	163.530670	0.116037	99998.000000	4.194234	3.743585	0.300653	0.513563	3.495879	4.721674	2.687407	2.502113	1.979415	1.930726	1.684894	2.263303	2.314666	2.213599	0.000000	4.999991	248012.000000		1
7822.369141	3740.824951	4.052033	4.866140	1755.393555	32703.400391	262.984314	179.171387	74.925598	101.069534	23.538177	106.611015	151.368393	83.923950	0.270968	0.000000	3.893338	3.572967	0.607673	0.687185	3.244375	4.514593	2.419930	2.253269	1.874630	2.004620	1.371773	2.027802	2.180035	1.923886	0.000000	0.000000	248104.000000		1
15707.153320	4020.109863	2.066105	2.907966	1526.626465	31895.023438	183.889511	155.475937	73.645851	24.913525	25.928076	93.505127	149.564407	96.181808	0.347800	0.000000	4.196097	3.604238	0.315152	0.463589	3.183733	4.503723	2.264557	2.191663	1.867148	1.396435	1.413770	1.970835	2.174828	1.983093	0.000000	0.000000	248272.000000		1
10924.560547	3765.463867	2.621178	2.288134	1923.389526	34297.726562	271.587952	196.501999	98.032051	76.236191	31.861189	127.839470	168.088425	133.821930	0.069967	0.000000	4.038404	3.575819	0.418496	0.359481	3.284067	4.535265	2.433911	2.293367	1.991368	1.882161	1.503262	2.106665	2.225538	2.126527	0.000000	0.000000	248426.000000		1
15042.490234	4709.778809	4.193885	2.892547	1631.236084	33311.941406	227.021759	166.750092	101.982323	90.171608	32.598202	107.492966	153.486923	86.446449	2.888942	99998.000000	4.177320	3.673001	0.622617	0.461280	3.212517	4.522600	2.356067	2.222066	2.008525	1.955070	1.513194	2.031380	2.186071	1.936747	0.460739	4.999991	249353.000000		1
6971.562500	3528.392334	4.323402	2.750695	936.109009	20132.771484	133.294601	95.688416	51.837650	51.794476	20.201572	69.300858	96.163307	88.105499	0.109766	0.000000	3.843330	3.547577	0.635826	0.439442	2.971326	4.303904	2.124813	1.980859	1.714645	1.714283	1.305385	1.840739	1.983009	1.945003	0.000000	0.000000	250286.000000		1
14481.539062	5081.233398	2.266548	3.253344	2567.187744	56721.191406	356.763916	260.579010	155.263168	62.273022	57.508644	220.431808	331.563599	201.509995	1.309537	99998.000000	4.160815	3.705969	0.355365	0.512330	3.409458	4.753746	2.552381	2.415939	2.191068	1.794300	1.759733	2.343274	2.520567	2.304296	0.117118	4.999991	250329.000000		1
13319.009766	4238.086914	4.644111	3.120744	1963.169800	47935.183594	300.633698	199.431549	103.197319	127.016113	46.999264	153.163132	177.200882	178.110580	2.005709	99998.000000	4.124472	3.627170	0.666903	0.494258	3.292958	4.680655	2.478038	2.299794	2.013668	2.103859	1.672091	2.185154	2.248466	2.250690	0.302268	4.999991	250459.000000		1
12940.554688	6990.971191	2.679769	2.599592	2166.656494	41351.433594	323.314575	222.140198	71.801773	33.967381	35.919388	112.232674	132.095032	119.306770	0.267273	0.000000	4.111953	3.844537	0.428097	0.414905	3.335790	4.616490	2.509625	2.346627	1.856135	1.531062	1.555329	2.050119	2.120887	2.076665	0.000000	0.000000	250572.000000		1
8008.343262	2138.036133	2.615010	4.844553	816.099121	20545.316406	145.225586	83.415131	35.626434	29.091991	7.138855	56.944321	76.889938	37.344078	1.244930	99998.000000	3.903543	3.330015	0.417473	0.685254	2.911743	4.312713	2.162043	1.921245	1.551772	1.463773	0.853629	1.755450	1.885870	1.572222	0.095145	4.999991	250653.000000		1
21009.042969	8795.396484	2.029100	3.040566	5177.529297	99998.000000	696.474731	528.589844	270.055328	147.316360	104.992050	388.134766	491.288910	312.980988	1.815964	0.000000	4.322406	3.944255	0.307303	0.482955	3.714123	4.999991	2.842905	2.723119	2.431453	2.168251	2.021156	2.588983	2.691337	2.495518	0.259107	0.000000	251188.000000		1
11559.114258	3628.912842	5.883773	3.734408	1113.975952	22952.224609	150.538879	114.345032	60.916176	66.349724	28.256298	92.351807	121.104591	104.372223	0.454729	99998.000000	4.062924	3.559777	0.769656	0.572222	3.046876	4.360825	2.177649	2.058217	1.784733	1.821839	1.451115	1.965445	2.083161	2.018585	0.000000	4.999991	251279.000000		1
22951.388672	6484.605957	3.157748	3.018980	3597.354004	65310.183594	480.011688	368.371094	151.608932	63.090210	64.262032	238.974335	327.625641	198.543442	1.869047	0.000000	4.360809	3.811884	0.499378	0.479860	3.555983	4.814981	2.681252	2.566286	2.180725	1.799962	1.807954	2.378351	2.515378	2.297856	0.271620	0.000000	252612.000000		1
8193.574219	3248.105225	2.574922	2.152450	1457.282471	28999.275391	222.729202	149.101852	71.579742	27.473028	24.324532	107.755081	132.964645	91.050468	0.057384	99998.000000	3.913473	3.511630	0.410764	0.332933	3.163544	4.462387	2.347777	2.173483	1.854790	1.438907	1.386045	2.032438	2.123736	1.959282	0.000000	4.999991	253088.000000		1
18428.173828	6805.601562	2.775365	4.132210	2226.511719	44114.824219	308.364624	226.528366	110.570534	107.261688	43.980282	152.740662	183.457779	121.042915	1.478160	99998.000000	4.265482	3.832866	0.443320	0.616182	3.347625	4.644585	2.489064	2.355123	2.043639	2.030445	1.643258	2.183955	2.263536	2.082939	0.169722	4.999991	253125.000000		1
12402.159180	3194.682373	1.646716	3.096074	1631.390259	34500.023438	243.461182	164.899841	97.958046	52.633251	21.613924	110.965256	129.060638	104.458565	0.853813	0.000000	4.093497	3.504428	0.216619	0.490811	3.212558	4.537819	2.386430	2.217220	1.991040	1.721260	1.334734	2.045187	2.110794	2.018944	0.000000	0.000000	254484.000000		1
19380.800781	3637.609131	2.775365	1.924253	2525.773193	45614.597656	355.188110	257.967072	128.474716	106.570930	41.670563	159.694489	227.749527	207.797729	0.709373	0.000000	4.287372	3.560816	0.443320	0.284262	3.402394	4.659104	2.550458	2.411564	2.108818	2.027639	1.619829	2.203290	2.357457	2.317641	0.000000	0.000000	254678.000000		1
5758.037109	2410.287109	1.575791	3.811501	706.962524	14647.996094	107.835258	70.392502	12.584738	55.405533	24.210432	52.408138	74.632645	76.800514	0.509385	0.000000	3.760274	3.382069	0.197498	0.581096	2.849396	4.165778	2.032761	1.847526	1.099844	1.743553	1.384003	1.719399	1.872929	1.885364	0.000000	0.000000	255804.000000		1
9012.923828	2737.052490	1.939672	1.924253	1652.862427	28609.835938	247.907928	170.993317	74.244095	69.803513	36.252434	102.583656	143.705307	124.721817	0.327806	0.000000	3.954866	3.437283	0.287728	0.284262	3.218237	4.456515	2.394290	2.232979	1.870662	1.843877	1.559337	2.011078	2.157473	2.095942	0.000000	0.000000	256019.000000		1
12928.629883	5364.595215	3.040566	1.742312	1922.430542	31698.046875	292.930511	194.571579	60.823662	100.967773	28.475245	97.402969	153.650360	119.001480	1.339804	0.000000	4.111553	3.729537	0.482955	0.241126	3.283851	4.501032	2.466765	2.289079	1.784073	2.004183	1.454467	1.988572	2.186534	2.075552	0.127041	0.000000	256072.000000		1
18057.884766	12415.181641	1.705307	2.812370	3494.520508	57927.464844	509.412048	357.846283	111.785530	114.893936	44.624783	209.037399	244.151932	102.373962	2.832333	0.000000	4.256667	4.093953	0.231803	0.449072	3.543388	4.762885	2.707069	2.553696	2.048386	2.060297	1.649576	2.320224	2.387660	2.010190	0.452144	0.000000	256321.000000		1
14711.681641	4321.606934	3.422950	3.299600	1668.586426	33526.292969	214.113235	172.121964	95.608238	42.882469	30.350157	115.948578	162.013474	102.595985	0.483317	0.000000	4.167662	3.635645	0.534401	0.518461	3.222349	4.525385	2.330643	2.235836	1.980495	1.632280	1.482161	2.064265	2.209551	2.011130	0.000000	0.000000	256519.000000		1
8511.828125	1175.015503	1.474027	2.389898	871.939453	20468.910156	127.278236	89.271156	52.537659	85.866707	21.209955	64.092422	82.872398	66.214035	0.480338	0.000000	3.930023	3.070044	0.168505	0.378379	2.940486	4.311095	2.104754	1.950711	1.720471	1.933825	1.326540	1.806807	1.918410	1.820950	0.000000	0.000000	257083.000000		1
8887.880859	2182.892334	2.658183	2.192538	580.957886	17273.988281	79.249001	58.150063	47.989143	56.071621	9.100113	51.692711	56.639030	27.864664	1.361900	99998.000000	3.948798	3.339032	0.424585	0.340947	2.764145	4.237392	1.898994	1.764550	1.681143	1.748743	0.959047	1.713429	1.753116	1.445054	0.134145	4.999991	257118.000000		1
6687.266113	1514.858887	5.368789	4.169215	1043.043823	19097.371094	136.862488	105.710564	58.819233	26.748350	27.670387	55.430202	85.925293	59.537743	1.498103	0.000000	3.825249	3.180372	0.729876	0.620054	3.018302	4.280973	2.136284	2.024118	1.769519	1.427297	1.442015	1.743747	1.934121	1.774792	0.175542	0.000000	257390.000000		1
7881.354980	2111.287842	1.301338	3.459955	886.346680	26743.681641	148.966171	91.207741	75.015030	29.915350	17.108583	95.043915	132.625443	75.681114	1.901563	99998.000000	3.896601	3.324548	0.114390	0.539070	2.947604	4.427221	2.173088	1.960032	1.875148	1.475894	1.233214	1.977924	2.122627	1.878988	0.279111	4.999991	258440.000000		1
9869.931641	4649.901855	3.885511	2.038351	1311.104004	23640.712891	176.525543	135.727676	73.214127	56.851807	26.640419	85.604591	98.016640	162.047394	0.157509	0.000000	3.994314	3.667444	0.589448	0.309279	3.117637	4.373661	2.246808	2.132668	1.864595	1.754744	1.425541	1.932497	1.991300	2.209642	0.000000	0.000000	258784.000000		1
7100.592285	2992.620361	4.045865	2.772281	1009.853516	25062.281250	136.473938	102.876610	51.307247	24.709999	21.724939	73.818535	81.635818	67.860756	0.040737	99998.000000	3.851295	3.476052	0.607011	0.442837	3.004258	4.399021	2.135050	2.012317	1.710179	1.392873	1.336959	1.868165	1.911881	1.831619	0.000000	4.999991	259221.000000		1
20450.056641	10387.724609	4.230890	3.274930	4477.163086	83033.085938	593.823242	454.746613	182.396973	82.712044	62.602982	280.416687	396.269684	291.326965	2.243712	0.000000	4.310695	4.016521	0.626432	0.515202	3.651003	4.919251	2.773657	2.657769	2.261018	1.917569	1.796595	2.447804	2.597991	2.464381	0.350967	0.000000	259389.000000		1
6399.945312	5428.283691	1.594293	1.683721	1117.627075	23381.890625	136.606537	116.392639	67.379692	58.032879	37.899151	89.866318	125.862801	60.034225	0.757856	0.000000	3.806176	3.734663	0.202568	0.226270	3.048297	4.368880	2.135472	2.065926	1.828529	1.763674	1.578629	1.953597	2.099897	1.778399	0.000000	0.000000	260923.000000		1
9652.247070	3689.027344	2.368311	3.506211	708.640076	16433.128906	89.764549	71.770935	43.967949	31.947533	21.601589	61.520588	101.741791	45.361797	0.786022	0.000000	3.984628	3.566912	0.374439	0.544838	2.850426	4.215720	1.953105	1.855949	1.643136	1.504437	1.334486	1.789020	2.007499	1.656690	0.000000	0.000000	261551.000000		1
8092.421387	2679.633301	3.062153	4.113708	1116.886963	23013.328125	151.454742	113.907143	69.143593	49.805466	22.252258	73.285049	85.447319	28.509165	0.654993	0.000000	3.908078	3.428075	0.486027	0.614233	3.048009	4.361979	2.180283	2.056551	1.839752	1.697277	1.347374	1.865015	1.931698	1.454985	0.000000	0.000000	261702.000000		1
10023.849609	2075.726318	2.541001	2.377563	805.010010	17612.000000	126.821838	79.523453	37.467426	30.097290	20.340342	50.496223	53.632385	43.400539	0.871648	99998.000000	4.001035	3.317170	0.405005	0.376132	2.905801	4.245809	2.103194	1.900495	1.573654	1.478527	1.308358	1.703259	1.729427	1.637495	0.000000	4.999991	261946.000000		1
8820.998047	3334.582275	4.274062	4.307983	1026.437866	21154.921875	112.920349	104.877953	50.086086	36.039654	25.129387	60.959347	73.855545	62.883602	0.161443	99998.000000	3.945518	3.523041	0.630841	0.634274	3.011333	4.325411	2.052772	2.020684	1.699717	1.556781	1.400182	1.785040	1.868383	1.798537	0.000000	4.999991	262180.000000		1
7716.004883	2125.099854	2.861710	2.183287	788.718628	14086.592773	91.149147	79.760902	55.291435	63.435589	21.018763	41.004475	68.206131	32.360756	1.058534	2086.134766	3.887393	3.327379	0.456626	0.339111	2.896922	4.148806	1.959753	1.901790	1.742658	1.802333	1.322607	1.612831	1.833823	1.510019	0.024705	3.319342	262207.000000		1
8815.021484	1851.550781	3.851590	4.292564	797.593628	21827.449219	106.854630	81.330528	56.833305	61.486668	15.054812	59.833782	95.025406	61.976982	2.362168	0.000000	3.945223	3.267536	0.585640	0.632717	2.901782	4.339003	2.028793	1.910254	1.754603	1.788781	1.177675	1.776946	1.977840	1.792230	0.373311	0.000000	262704.000000		1
16137.626953	3433.342285	3.367443	3.348940	2947.958740	52688.039062	423.946228	301.854858	113.595688	87.010773	38.981541	172.960739	240.235580	107.610146	0.601684	99998.000000	4.207839	3.535717	0.527300	0.524907	3.469521	4.721712	2.627311	2.479798	2.055362	1.939573	1.590859	2.237947	2.380637	2.031853	0.000000	4.999991	262845.000000		1
12625.625000	2559.200928	1.683721	2.590341	1254.606812	25244.826172	189.979889	127.568108	56.796299	47.273716	20.065887	90.359711	113.601852	78.774109	0.493525	0.000000	4.101253	3.408104	0.226270	0.413357	3.098508	4.402173	2.278708	2.105742	1.754320	1.674620	1.302458	1.955975	2.055385	1.896384	0.000000	0.000000	263081.000000		1
10735.921875	2089.411865	1.116313	2.763030	1237.430298	28918.542969	189.128784	125.286140	55.547386	78.511986	26.396803	82.967995	127.170303	76.482887	2.798056	99998.000000	4.030839	3.320024	0.047786	0.441386	3.092521	4.461176	2.276758	2.097903	1.744664	1.894936	1.421551	1.918911	2.104386	1.883564	0.446856	4.999991	263631.000000		1
20415.503906	7472.016113	4.329569	3.367443	1831.420166	38029.582031	274.733368	187.559158	104.005257	68.289398	26.816193	147.809769	208.432983	131.709564	2.357387	0.000000	4.309960	3.873438	0.636445	0.527300	3.262788	4.580122	2.438911	2.273138	2.017055	1.834353	1.428397	2.169703	2.318966	2.119617	0.372431	0.000000	264371.000000		1
102.944450	17.793173	0.000000	0.410137	49.142460	7583.666016	0.000000	2.528666	0.000000	0.000000	3.438369	0.000000	0.000000	39.835735	2.141903	0.000000	2.012603	1.250253	0.000000	0.000000	1.691457	3.879879	0.000000	0.402891	0.000000	0.000000	0.536352	0.000000	0.000000	1.600273	0.330800	0.000000	264386.000000		0
9075.387695	1570.270630	2.633513	3.052901	835.942993	21566.132812	128.005997	82.934067	39.012379	14.808113	17.312109	52.960129	86.606804	83.775932	0.724867	99998.000000	3.957865	3.195975	0.420535	0.484713	2.922177	4.333772	2.107230	1.918733	1.591202	1.170500	1.238350	1.723949	1.937552	1.923119	0.000000	4.999991	264660.000000		1
8450.397461	2634.006348	3.160832	3.577137	1026.410156	19098.457031	141.858154	104.285873	65.658966	47.603676	26.338213	59.873871	83.890030	77.371002	1.412326	99998.000000	3.926877	3.420617	0.499801	0.553536	3.011321	4.280998	2.151854	2.018225	1.817294	1.677640	1.420586	1.777237	1.923710	1.888578	0.149935	4.999991	264784.000000		1
14352.765625	4635.624023	4.323402	3.620309	1936.985718	41140.695312	283.537445	197.192764	109.444969	60.755821	40.233540	154.865356	194.867615	122.119141	0.584441	0.000000	4.156936	3.666108	0.635826	0.558746	3.287126	4.614272	2.452610	2.294891	2.039196	1.783588	1.604588	2.189954	2.289740	2.086784	0.000000	0.000000	265560.000000		1
18372.878906	3944.583008	2.007514	2.016765	1941.339966	36416.269531	259.376343	197.976028	114.542389	81.312027	39.259079	126.895851	176.932602	163.061935	1.323662	0.000000	4.264177	3.596001	0.302659	0.304655	3.288102	4.561296	2.413930	2.296613	2.058966	1.910155	1.593940	2.103447	2.247808	2.212353	0.121777	0.000000	265683.000000		1
11521.659180	3347.324463	3.278014	4.175382	1077.501465	22013.080078	177.993408	111.933548	88.842514	55.020065	19.532402	73.476242	100.005646	92.839035	0.521878	99998.000000	4.061515	3.524698	0.515611	0.620696	3.032418	4.342681	2.250404	2.048960	1.948621	1.740521	1.290756	1.866147	2.000025	1.967731	0.000000	4.999991	266024.000000		1
12638.465820	6083.402344	4.502259	4.921647	2117.967285	40988.707031	259.222168	214.051559	64.172600	79.683807	39.533531	129.510864	179.929993	178.474457	1.220454	99998.000000	4.101695	3.784147	0.653430	0.692110	3.325919	4.612664	2.413672	2.330518	1.807350	1.901370	1.596966	2.112306	2.255104	2.251576	0.086521	4.999991	266096.000000		1
22566.689453	5967.879395	4.039698	2.880212	3355.385254	68981.164062	495.223785	343.836884	150.461777	80.331398	45.833611	242.181427	301.725342	189.579010	2.150105	99998.000000	4.353468	3.775820	0.606349	0.459424	3.525742	4.838730	2.694802	2.536352	2.177426	1.904885	1.661184	2.384141	2.479612	2.277790	0.332460	4.999991	266446.000000		1
26303.417969	6705.624023	1.073141	3.157748	5305.072754	88413.062500	830.657471	543.339355	216.342773	119.510292	71.962128	312.339569	436.716003	241.561584	2.768165	0.000000	4.420012	3.826439	0.030657	0.499378	3.724691	4.946517	2.919422	2.735071	2.335142	2.077405	1.857104	2.494627	2.640199	2.383028	0.442192	0.000000	266584.000000		1
4898.879883	2747.219482	2.679769	3.632644	1023.400391	20206.312500	169.765991	104.606583	59.124523	52.398888	19.097593	76.714172	82.212479	85.259209	1.387622	99998.000000	3.690097	3.438893	0.428097	0.560223	3.010046	4.305487	2.229851	2.019559	1.771768	1.719322	1.280979	1.884876	1.914938	1.930741	0.142271	4.999991	266620.000000		1
6333.900879	1980.022339	2.633513	4.144545	577.904968	12583.923828	80.760033	61.440411	44.159138	53.721813	22.276928	52.756603	68.048866	81.111580	0.665187	99998.000000	3.801671	3.296670	0.420535	0.617477	2.761856	4.099816	1.907197	1.788454	1.645021	1.730151	1.347855	1.722277	1.832821	1.909083	0.000000	4.999991	266808.000000		1
16740.822266	4379.275879	3.315019	3.355108	1148.831421	22636.943359	133.313110	117.058723	56.420086	53.459694	24.703831	79.905838	114.523888	68.841385	0.783487	0.000000	4.223777	3.641402	0.520486	0.525706	3.060256	4.354818	2.124873	2.068404	1.751434	1.728027	1.392764	1.902578	2.058896	1.837850	0.000000	0.000000	267141.000000		1
8610.113281	2884.686523	3.444536	4.033530	983.712646	15835.213867	126.198921	99.142204	57.887943	68.884560	13.164481	58.578701	98.852333	64.135597	0.683504	0.000000	3.935009	3.460099	0.537131	0.605685	2.992868	4.199624	2.101056	1.996259	1.762588	1.838122	1.119404	1.767740	1.994987	1.807099	0.000000	0.000000	267715.000000		1
12628.200195	4599.840332	3.065236	4.298732	1865.467651	33874.832031	251.087265	187.414215	75.875389	29.492878	30.436501	121.823097	156.364059	172.726379	1.676844	99998.000000	4.101341	3.662743	0.486464	0.633340	3.270788	4.529877	2.399825	2.272803	1.880101	1.469717	1.483395	2.085730	2.194137	2.237359	0.224493	4.999991	268075.000000		1
17527.507812	3304.028809	3.922516	4.338820	1379.288452	27119.910156	184.006699	139.822876	84.556114	48.001476	34.328178	99.265549	127.262817	88.669823	0.560257	0.000000	4.243720	3.519044	0.593565	0.637372	3.139655	4.433288	2.264834	2.145578	1.927145	1.681255	1.535651	1.996799	2.104702	1.947776	0.000000	0.000000	268134.000000		1
133.223679	5.504474	1.125565	3.049818	68.607018	3421.580811	0.000000	4.135293	2.972724	0.000000	0.000000	3.552467	10.669736	26.621916	3.811729	0.000000	2.124581	0.740716	0.051370	0.484274	1.836369	3.534227	0.000000	0.616506	0.473155	0.000000	0.000000	0.550530	1.028154	1.425239	0.581122	0.000000	268153.000000		0
10100.887695	3321.032471	3.364359	3.157748	1656.504272	30651.890625	221.406281	168.745270	73.553337	73.288132	20.753561	88.102417	117.693970	77.127388	1.024191	0.000000	4.004360	3.521273	0.526902	0.499378	3.219193	4.486457	2.345190	2.227232	1.866602	1.865034	1.317093	1.944988	2.070754	1.887209	0.010381	0.000000	268620.000000		1
20265.396484	6697.643066	3.700486	3.453787	3740.340820	65784.867188	515.638123	382.630310	189.976807	63.901234	62.451878	246.945801	339.380859	219.506699	2.217867	99998.000000	4.306755	3.825922	0.568259	0.538296	3.572911	4.818126	2.712345	2.582779	2.278701	1.805509	1.795545	2.392602	2.530687	2.341448	0.345935	4.999991	269424.000000		1
15788.153320	6009.436035	3.583304	4.625608	3269.096191	55025.585938	436.901031	333.904144	135.468643	91.392769	62.562893	209.493790	236.538177	180.929123	0.989928	0.000000	4.198331	3.778834	0.554284	0.665169	3.514428	4.740565	2.640383	2.523622	2.131839	1.960912	1.796317	2.321171	2.373901	2.257509	0.000000	0.000000	269738.000000		1
32405.617188	10364.383789	2.756862	4.240141	6068.230469	99998.000000	845.009155	620.146057	294.842438	127.706871	93.594551	373.594940	502.581573	270.474731	2.360612	0.000000	4.510620	4.015543	0.440415	0.627380	3.783062	4.999991	2.926862	2.792494	2.469590	2.106214	1.971251	2.572401	2.701206	2.432127	0.373025	0.000000	270257.000000		1
7030.446289	2415.859619	2.050686	2.417651	1086.021851	18005.783203	156.000183	111.199623	44.254734	44.532272	19.224028	45.454308	60.570797	50.400627	0.045649	0.000000	3.846983	3.383072	0.311899	0.383394	3.035839	4.255412	2.193125	2.046103	1.645960	1.648675	1.283844	1.657575	1.782263	1.702436	0.000000	0.000000	270839.000000		1
7325.927246	2387.964111	2.578006	2.411484	1145.732300	25658.185547	150.600555	117.900581	43.264854	27.368181	32.777058	91.969421	137.047516	62.192844	1.158628	0.000000	3.864863	3.378028	0.411284	0.382284	3.059083	4.409226	2.177827	2.071516	1.636135	1.437246	1.515570	1.963643	2.136871	1.793740	0.063944	0.000000	271599.000000		1
25430.548828	9737.672852	2.494745	3.484625	4222.208984	78981.835938	582.851318	430.684204	220.222122	126.747833	82.304985	284.619843	386.685425	232.489227	1.924221	99998.000000	4.405356	3.988455	0.397026	0.542156	3.625540	4.897527	2.765558	2.634159	2.342861	2.102941	1.915426	2.454265	2.587358	2.366403	0.284255	4.999991	271754.000000		1
7051.363281	3166.543213	3.133079	3.398280	658.245605	17534.015625	76.772758	66.855453	45.161354	55.778667	19.998045	79.634468	99.546173	85.055679	0.768826	0.000000	3.848273	3.500585	0.495971	0.531259	2.818388	4.243881	1.885207	1.825137	1.654767	1.746468	1.300987	1.901101	1.998025	1.929703	0.000000	0.000000	271799.000000		1
11792.269531	3823.213135	3.959521	1.597377	2038.727539	35146.312500	307.328491	209.185425	117.095726	45.593079	39.394764	126.001564	179.097382	107.406624	3.920128	99998.000000	4.071598	3.582428	0.597643	0.203407	3.309359	4.545880	2.487603	2.320531	2.068541	1.658899	1.595438	2.100376	2.253089	2.031031	0.593300	4.999991	272382.000000		1
15265.375977	2977.800049	1.483278	2.713690	1581.538574	40259.246094	228.051727	160.323578	98.710480	107.579308	33.205700	108.553772	159.321365	104.144028	1.927045	99998.000000	4.183708	3.473896	0.171223	0.433560	3.199080	4.604866	2.358033	2.204997	1.994363	2.031729	1.521213	2.035645	2.202274	2.017634	0.284892	4.999991	272737.000000		1
24863.423828	9421.605469	3.096074	4.119875	3451.166260	70573.109375	500.974945	353.680176	184.487747	114.018158	52.105934	253.708435	324.134857	229.794037	1.964963	0.000000	4.395561	3.974125	0.490811	0.614884	3.537966	4.848639	2.699816	2.548611	2.265968	2.056974	1.716887	2.404335	2.510726	2.361339	0.293354	0.000000	272879.000000		1
9478.299805	2347.730469	2.004430	1.609712	1190.119629	19803.634766	170.968643	121.968033	56.549603	77.488190	17.962778	69.424210	76.193016	50.258774	0.169171	0.000000	3.976730	3.370648	0.301991	0.206748	3.075591	4.296745	2.232916	2.086246	1.752430	1.889235	1.254374	1.841511	1.881915	1.701212	0.000000	0.000000	272962.000000		1
8662.980469	1902.947388	2.732193	4.082870	932.621277	20448.210938	132.224548	97.005173	62.544388	69.692497	18.187891	63.953659	100.810501	73.386818	0.448436	0.000000	3.937667	3.279427	0.436511	0.610966	2.969705	4.310655	2.121312	1.986795	1.796188	1.843186	1.259782	1.805865	2.003506	1.865618	0.000000	0.000000	273149.000000		1
23179.906250	9123.151367	2.063021	3.472290	3646.625977	65620.148438	535.337036	377.110413	180.990799	94.020111	66.516243	248.629517	404.595764	188.459610	2.484042	0.000000	4.365112	3.960145	0.314504	0.540616	3.561891	4.817037	2.728627	2.576468	2.257657	1.973221	1.822928	2.395553	2.607021	2.275218	0.395159	0.000000	273202.000000		1
16727.212891	6384.097656	2.874044	3.907097	2748.647461	54721.468750	432.198334	278.856323	126.686157	100.557640	42.987320	202.135986	284.493408	239.877869	1.817359	99998.000000	4.223423	3.805099	0.458493	0.591854	3.439119	4.738158	2.635683	2.445380	2.102729	2.002415	1.633340	2.305644	2.454072	2.379990	0.259441	4.999991	273283.000000		1
6751.614746	3089.998779	3.009729	3.589472	842.674805	13210.070312	91.044304	85.647758	50.163177	57.826267	19.205524	36.613232	49.253475	48.152580	1.657979	0.000000	3.829408	3.489958	0.478527	0.555031	2.925660	4.120905	1.959253	1.932716	1.700385	1.762125	1.283426	1.563638	1.692437	1.682620	0.219579	0.000000	273494.000000		1
19545.451172	3602.695068	1.085476	2.457740	2710.063721	49020.109375	358.540131	275.519714	131.185333	79.440193	46.663136	158.390076	235.702484	132.619263	0.322008	0.000000	4.291046	3.556628	0.035620	0.390536	3.432980	4.690374	2.554538	2.440153	2.117885	1.900040	1.668974	2.199728	2.372364	2.122607	0.000000	0.000000	274010.000000		1
6108.368164	3251.728516	3.145414	3.404448	1287.063110	25370.539062	201.938629	131.333344	43.625652	49.284313	29.597725	73.254211	109.145851	63.642200	3.053068	99998.000000	3.785925	3.512114	0.497678	0.532047	3.109600	4.404330	2.305219	2.118375	1.639742	1.692709	1.471258	1.864833	2.038007	1.803745	0.484736	4.999991	274398.000000		1
15519.689453	3677.919678	3.126911	2.895631	1397.735474	25285.148438	198.827133	141.858154	87.602852	68.156792	24.555811	102.216690	147.680252	91.432854	1.295310	0.000000	4.190883	3.565602	0.495116	0.461743	3.145425	4.402865	2.298476	2.151854	1.942518	1.833509	1.390154	2.009522	2.169322	1.961102	0.112374	0.000000	274756.000000		1
6696.150391	2713.202881	2.226459	1.403101	1340.365601	25384.128906	179.418091	136.578796	76.007996	60.188412	24.608234	76.137512	132.054947	117.780319	1.818475	0.000000	3.825825	3.433482	0.347615	0.147089	3.127223	4.404562	2.253866	2.135383	1.880859	1.779513	1.391080	1.881599	2.120755	2.071073	0.259707	0.000000	275006.000000		1
4985.018066	2692.480225	2.516331	4.169215	1052.581787	21612.154297	146.203140	107.795174	46.243748	59.155361	18.665871	68.480583	87.137207	77.694801	1.009951	0.000000	3.697667	3.430152	0.400768	0.620054	3.022256	4.334698	2.164957	2.032599	1.665053	1.771994	1.271048	1.835567	1.940204	1.890392	0.004300	0.000000	275988.000000		1
6451.684082	1899.792725	2.491661	1.270500	317.643585	8630.175781	31.811850	34.507038	30.720205	38.161266	7.539741	21.758862	53.024887	28.351894	0.249594	0.000000	3.809673	3.278706	0.396489	0.103975	2.501940	3.936020	1.502589	1.537908	1.487424	1.581623	0.877356	1.337636	1.724480	1.452582	0.000000	0.000000	276264.000000		1
11590.891602	2726.281006	3.348940	3.234842	1263.814819	23396.232422	209.666489	131.083572	73.137032	37.948490	22.498959	89.005951	119.593559	88.876434	0.376619	99998.000000	4.064117	3.435571	0.524907	0.509853	3.101683	4.369146	2.321529	2.117548	1.864137	1.579195	1.352162	1.949419	2.077708	1.948787	0.000000	4.999991	276593.000000		1
17794.066406	9556.524414	3.046734	2.596508	5288.658203	99998.000000	804.343933	542.315552	241.731201	109.901367	92.613922	395.526489	508.502350	291.678528	1.342175	0.000000	4.250275	3.980300	0.483835	0.414390	3.723346	4.999991	2.905442	2.734252	2.383333	2.041003	1.966676	2.597176	2.706293	2.464905	0.127809	0.000000	276873.000000		1
9707.366211	2942.842773	2.935719	3.632644	1475.285278	27984.095703	198.734634	152.247269	60.299427	53.376434	28.851460	76.538399	132.606934	72.131737	1.446370	99998.000000	3.987101	3.468767	0.467715	0.560223	3.168876	4.446911	2.298274	2.182549	1.780313	1.727350	1.460168	1.883879	2.122566	1.858126	0.160279	4.999991	277186.000000		1
9822.821289	2531.521240	2.547168	2.399149	1085.044312	20574.445312	159.019150	111.865707	65.356758	53.632385	20.253996	66.469986	137.941803	54.175121	0.706583	99998.000000	3.992236	3.403382	0.406058	0.380057	3.035447	4.313328	2.201449	2.048697	1.815290	1.729427	1.306511	1.822626	2.139696	1.733800	0.000000	4.999991	277429.000000		1
7248.611816	2604.791016	2.143198	3.648063	877.804749	18131.363281	95.130257	88.959694	46.327007	34.500870	13.361840	33.378387	59.220119	56.972073	0.726199	0.000000	3.860255	3.415773	0.331062	0.562062	2.943398	4.258430	1.978319	1.949193	1.665834	1.537830	1.125866	1.523465	1.772469	1.755662	0.000000	0.000000	277819.000000		1
15239.315430	6241.123535	3.046734	2.911049	3381.862305	65229.308594	472.256073	340.802460	186.711136	141.299988	53.468945	243.899063	329.358704	249.116745	2.207344	0.000000	4.182965	3.795263	0.483835	0.464050	3.529156	4.814443	2.674178	2.532503	2.271170	2.150142	1.728102	2.387210	2.517669	2.396403	0.343870	0.000000	277862.000000		1
14441.768555	3907.951172	3.459955	5.186849	1459.200562	39128.894531	203.936890	149.817276	107.468292	53.669388	32.823315	170.111359	229.868057	112.500954	0.613003	13186.833008	4.159620	3.591949	0.539070	0.714904	3.164115	4.592497	2.309496	2.175562	2.031280	1.729727	1.516182	2.230733	2.361479	2.051156	0.000000	4.120141	278128.000000		1
10207.458984	2449.777588	4.289481	4.218554	478.667175	13999.853516	58.729805	48.260513	37.026451	33.344467	12.775929	32.249741	65.227242	40.689934	0.048666	0.000000	4.008918	3.389127	0.632405	0.625164	2.680034	4.146123	1.768859	1.683592	1.568512	1.523024	1.106393	1.508526	1.814429	1.609487	0.000000	0.000000	278325.000000		1
7098.603027	1100.879272	2.556419	2.161701	756.573730	15588.438477	94.763290	75.489922	47.276798	53.731064	16.858799	43.499218	78.610672	59.398975	0.404952	99998.000000	3.851173	3.041740	0.407632	0.334796	2.878851	4.192802	1.976640	1.877889	1.674648	1.730225	1.226827	1.638481	1.895481	1.773779	0.000000	4.999991	278874.000000		1
20316.398438	4543.957031	1.785485	2.954222	3249.249268	71926.531250	447.617004	329.182953	179.751129	78.511986	54.286137	273.123657	388.066925	238.887985	3.673654	99998.000000	4.307847	3.657434	0.251756	0.470443	3.511783	4.856889	2.650907	2.517437	2.254672	1.894936	1.734689	2.436359	2.588907	2.378194	0.565098	4.999991	278896.000000		1
16349.501953	3286.158447	3.305768	3.830003	1348.182861	29779.066406	203.381821	137.448410	71.314545	64.912704	29.033400	106.422905	142.959045	139.175293	2.623005	99998.000000	4.213504	3.516689	0.519272	0.583199	3.129749	4.473911	2.308312	2.138140	1.853178	1.812330	1.462898	2.027035	2.155212	2.143562	0.418799	4.999991	279295.000000		1
133.118835	12.304117	1.119397	1.076225	136.245743	4151.862793	0.000000	10.913351	5.310198	0.000000	0.000000	0.000000	5.078918	36.067410	7.030502	0.000000	2.124239	1.090050	0.048984	0.031903	2.134323	3.618243	0.000000	1.037958	0.725111	0.000000	0.000000	0.000000	0.705771	1.557115	0.846986	0.000000	279311.000000		0
7792.570801	1910.968262	1.060806	3.348940	609.932678	14301.933594	89.388336	63.484928	41.368355	53.225330	15.320014	33.890289	68.455917	60.182247	2.260188	0.000000	3.891681	3.281254	0.025636	0.524907	2.785282	4.155395	1.951281	1.802671	1.616668	1.726118	1.185259	1.530075	1.835411	1.779468	0.354145	0.000000	280020.000000		1
16704.503906	2541.145752	2.482410	3.429117	1926.463989	38451.425781	264.557037	195.169830	80.892632	72.477112	38.549820	118.486496	199.406876	91.904663	1.484244	0.000000	4.222834	3.405030	0.394873	0.535182	3.284761	4.584912	2.422519	2.290413	1.907909	1.860201	1.586022	2.073669	2.299740	1.963338	0.171505	0.000000	280921.000000		1
25617.185547	12949.735352	3.136162	5.772759	5735.427246	99998.000000	778.058105	582.148193	297.136719	155.645538	115.914658	434.508026	587.128418	370.298431	3.010464	99998.000000	4.408531	4.112261	0.496399	0.761383	3.758566	4.999991	2.891012	2.765033	2.472956	2.192137	2.064138	2.637998	2.768733	2.568552	0.478633	4.999991	280968.000000		1
8682.509766	966.807617	2.127780	2.969640	638.870483	15853.630859	59.608669	67.392029	43.850765	64.154099	19.523149	41.834000	64.690674	70.426422	1.181767	0.000000	3.938645	2.985340	0.327927	0.472704	2.805413	4.200129	1.775309	1.828609	1.641977	1.807224	1.290550	1.621529	1.810842	1.847736	0.072532	0.000000	281053.000000		1
16755.675781	4406.264648	2.312804	2.454656	1453.773071	28361.291016	175.936554	144.510162	80.470161	36.076660	22.391027	97.217949	142.613663	118.008514	0.906195	0.000000	4.224162	3.644071	0.364139	0.389991	3.162497	4.452726	2.245356	2.159898	1.905635	1.557226	1.350074	1.987746	2.154161	2.071913	0.000000	0.000000	281787.000000		1
19300.720703	6111.729492	3.315019	2.291218	2129.555908	45694.390625	331.264465	215.442322	115.745049	76.134422	43.255604	174.798645	246.325974	244.629913	0.839950	99998.000000	4.285573	3.786164	0.520486	0.360066	3.328289	4.659863	2.520175	2.333331	2.063502	1.881581	1.636042	2.242538	2.391510	2.388510	0.000000	4.999991	282006.000000		1
16260.880859	5563.292969	1.563456	2.830872	1832.995850	38282.675781	264.470673	184.311981	106.937889	60.098984	32.918911	153.798386	230.364532	153.008957	0.577599	99998.000000	4.211144	3.745332	0.194086	0.451920	3.263161	4.583002	2.422378	2.265553	2.029132	1.778867	1.517445	2.186952	2.362416	2.184717	0.000000	4.999991	282418.000000		1
120.160965	16.954395	0.043172	0.000000	0.000000	3160.715088	3.108409	0.000000	0.444058	0.000000	0.000000	2.411484	0.000000	16.211214	0.761958	0.000000	2.079763	1.229282	0.000000	0.000000	0.000000	3.499785	0.492538	0.000000	0.000000	0.000000	0.000000	0.382284	0.000000	1.209816	0.000000	0.000000	282434.000000		0
22209.816406	6787.481445	3.089906	3.487709	4980.040527	80443.710938	710.252869	509.088257	181.524277	80.661354	59.784443	281.594696	321.769623	258.956970	2.814029	0.000000	4.346545	3.831709	0.489945	0.542540	3.697233	4.905492	2.851413	2.706793	2.258935	1.906666	1.776588	2.449625	2.507545	2.413228	0.449329	0.000000	283109.000000		1
5855.286133	2825.370850	4.126042	1.868746	721.379028	17712.800781	82.073708	73.621178	64.197273	37.590775	23.461084	48.220425	81.663567	113.641937	0.986593	0.000000	3.767548	3.451076	0.615534	0.271550	2.858164	4.248287	1.914204	1.867003	1.807517	1.575081	1.370348	1.683231	1.912028	2.055539	0.000000	0.000000	283376.000000		1
11103.670898	5708.765137	2.602675	3.089906	2059.882080	38137.128906	287.546295	208.133865	102.139595	64.323708	29.551468	144.334396	179.340988	136.850159	1.024794	0.000000	4.045466	3.756542	0.415420	0.489945	3.313842	4.581348	2.458708	2.318343	2.009194	1.808371	1.470579	2.159370	2.253680	2.136245	0.010637	0.000000	283729.000000		1
12814.605469	5730.194336	2.029100	4.181550	2263.088135	43680.664062	338.730194	229.908142	122.190063	49.049950	46.425686	171.921524	253.514160	173.765594	2.822356	0.000000	4.107705	3.758169	0.307303	0.621337	3.354702	4.640289	2.529854	2.361554	2.087036	1.690639	1.666758	2.235330	2.404002	2.239964	0.450612	0.000000	283782.000000		1
10994.827148	3833.148926	1.995179	1.803987	2249.186523	38711.308594	295.628784	227.567581	115.695709	77.713303	36.027321	108.220726	126.060158	59.670345	1.823025	0.000000	4.041188	3.583556	0.299982	0.256233	3.352026	4.587838	2.470747	2.357111	2.063317	1.890495	1.556632	2.034310	2.100578	1.775759	0.260793	0.000000	283947.000000		1
6981.272949	2386.486816	2.747611	2.929552	897.034912	22127.669922	148.861328	93.720985	40.242790	78.684677	14.058765	58.335087	91.155319	130.750519	1.436891	0.000000	3.843935	3.377759	0.438955	0.466801	2.952809	4.344936	2.172782	1.971837	1.604688	1.895890	1.147947	1.765930	1.959782	2.116443	0.157424	0.000000	284345.000000		1
13051.912109	5337.137695	2.824705	2.741444	2028.366211	36031.406250	253.326050	203.317062	118.486496	71.074013	35.145370	134.090210	170.814453	133.038651	0.659577	99998.000000	4.115674	3.727309	0.450973	0.437979	3.307146	4.556681	2.403680	2.308174	2.073669	1.851711	1.545868	2.127397	2.232525	2.123978	0.000000	4.999991	284661.000000		1
19421.423828	7525.062500	3.959521	3.725156	4361.655273	76762.851562	665.467712	444.715210	227.894455	123.898453	73.408401	327.517731	421.189362	243.146637	1.752886	99998.000000	4.288281	3.876510	0.597643	0.571145	3.639651	4.885151	2.823127	2.648082	2.357734	2.093066	1.865746	2.515235	2.624477	2.385868	0.243754	4.999991	284941.000000		1
18455.019531	3599.728516	2.571838	1.742312	1130.865601	20641.017578	153.144638	115.131386	51.893154	59.028927	29.344858	70.429512	126.667656	39.795647	3.301260	99998.000000	4.266115	3.556270	0.410244	0.241126	3.053411	4.314731	2.185102	2.061194	1.715110	1.771065	1.467532	1.847755	2.102666	1.599836	0.518680	4.999991	284997.000000		1
14700.525391	6221.544922	3.688152	3.965688	2482.727295	39983.250000	364.784698	257.979431	135.758514	101.226807	43.909355	164.230667	185.493057	134.525024	1.621072	99998.000000	4.167333	3.793898	0.566809	0.598319	3.394929	4.601878	2.562037	2.411585	2.132767	2.005296	1.642557	2.215454	2.268328	2.128803	0.209802	4.999991	285381.000000		1
9352.936523	3771.807129	2.186371	3.694319	979.284424	23204.486328	165.023193	97.668175	54.548256	61.474331	22.847420	100.431206	121.678162	140.418045	0.088981	0.000000	3.970948	3.576550	0.339724	0.567534	2.990909	4.365572	2.217545	1.989753	1.736781	1.788694	1.358837	2.001869	2.085213	2.147423	0.000000	0.000000	285782.000000		1
14002.138672	4087.921387	2.880212	2.596508	1263.873413	25368.716797	170.065109	127.944321	94.602936	20.164568	15.400191	91.722725	106.314980	99.058937	1.237016	0.000000	4.146194	3.611503	0.459424	0.414390	3.101704	4.404298	2.230615	2.107021	1.975905	1.304589	1.187526	1.962477	2.026594	1.995894	0.092375	0.000000	285955.000000		1
10732.533203	3387.699707	1.696056	2.547168	1585.726318	29077.753906	228.936768	160.224899	55.821838	74.179337	24.901190	83.936287	146.933990	87.683029	1.536583	0.000000	4.030702	3.529905	0.229440	0.406058	3.200228	4.463561	2.359715	2.204730	1.746804	1.870283	1.396220	1.923950	2.167122	1.942916	0.186556	0.000000	286443.000000		1
25386.013672	13288.465820	2.584173	2.837040	5543.476562	99856.007812	831.964966	565.499084	227.123520	117.222160	90.285706	421.291138	630.100342	389.429962	1.969980	99998.000000	4.404594	4.123475	0.412322	0.452865	3.743782	4.999374	2.920105	2.752432	2.356262	2.069010	1.955619	2.624582	2.799410	2.590429	0.294462	4.999991	286495.000000		1
10385.079102	3245.406738	2.072273	2.312804	1216.386963	23007.882812	183.834000	125.461914	67.940933	27.254084	17.743834	80.056938	116.571495	76.156013	0.868600	99998.000000	4.016410	3.511269	0.316447	0.364139	3.085072	4.361876	2.264426	2.098512	1.832132	1.435432	1.249047	1.903399	2.066592	1.881704	0.000000	4.999991	286866.000000		1
20430.152344	7769.026367	3.262596	2.312804	3245.878662	58370.894531	468.250305	331.591339	123.411224	61.326313	62.929855	209.450623	291.752533	140.100418	1.012200	0.000000	4.310272	3.890367	0.513563	0.364139	3.511332	4.766196	2.670478	2.520603	2.091355	1.787647	1.798857	2.321082	2.465015	2.146439	0.005266	0.000000	287175.000000		1
6713.607422	3583.224365	2.954222	3.126911	1664.003906	32861.511719	257.809814	168.615753	91.583954	55.858845	24.851851	115.183807	132.483582	103.595123	1.083003	0.000000	3.826956	3.554274	0.470443	0.495116	3.221154	4.516687	2.411299	2.226898	1.961819	1.747092	1.395359	2.061391	2.122162	2.015339	0.034630	0.000000	287595.000000		1
14416.164062	1658.595093	2.383730	2.389898	1539.969849	32067.519531	217.715042	157.825745	90.236366	36.517635	38.293869	124.299339	203.844376	128.089264	1.677652	0.000000	4.158850	3.219740	0.377257	0.378379	3.187512	4.506065	2.337888	2.198178	1.955382	1.562503	1.583129	2.094469	2.309299	2.107513	0.224702	0.000000	288165.000000		1
10102.522461	1050.198120	3.247177	1.967425	1923.648560	43260.476562	306.215271	194.818283	100.307854	54.313892	37.134380	162.229324	211.855942	144.578003	0.441621	99998.000000	4.004430	3.021271	0.511506	0.293898	3.284126	4.636091	2.486027	2.289630	2.001335	1.734911	1.569776	2.210129	2.326041	2.160102	0.000000	4.999991	288674.000000		1
8564.646484	2717.159424	1.989012	3.623393	1106.167969	22445.919922	164.064148	113.941063	62.396370	37.612362	23.346987	85.317802	100.017982	97.550995	0.002597	0.000000	3.932709	3.434115	0.298637	0.559115	3.043821	4.351138	2.215014	2.056680	1.795159	1.575331	1.368231	1.931040	2.000078	1.989232	0.000000	0.000000	289573.000000		1
8172.262207	2374.503418	3.484625	2.590341	1245.078003	22896.656250	191.358322	127.820969	42.271893	33.310547	17.179508	59.550079	72.982841	90.970291	1.935708	0.000000	3.912342	3.375573	0.542156	0.413357	3.095196	4.359772	2.281847	2.106602	1.626052	1.522582	1.235011	1.774882	1.863221	1.958900	0.286840	0.000000	290144.000000		1
10376.913086	4151.804199	2.713690	3.725156	1355.195190	27288.839844	176.322021	139.378830	60.028057	60.900757	30.849722	84.500610	125.363228	122.923996	0.537798	99998.000000	4.016068	3.618237	0.433560	0.571145	3.132002	4.435985	2.246307	2.144197	1.778354	1.784623	1.489251	1.926860	2.098170	2.089637	0.000000	4.999991	290282.000000		1
7348.752930	2756.526367	3.120744	3.774496	1855.491821	35453.320312	281.474426	188.838913	61.896805	34.692062	23.951399	97.103851	120.361404	82.089127	2.407667	99998.000000	3.866214	3.440362	0.494258	0.576859	3.268459	4.549657	2.449439	2.276092	1.791668	1.540230	1.379331	1.987236	2.080487	1.914286	0.381597	4.999991	290422.000000		1
13564.219727	5714.377441	2.621178	4.076703	2076.450928	39652.546875	293.568848	212.707047	88.151756	37.300903	38.451138	129.375183	186.822144	107.412788	0.312286	0.000000	4.132395	3.756969	0.418496	0.610309	3.317322	4.598271	2.467710	2.327782	1.945231	1.571719	1.584909	2.111851	2.271428	2.031056	0.000000	0.000000	290499.000000		1
6531.269043	2836.626465	3.416783	2.581089	1237.029419	27650.220703	199.024506	128.493225	55.359280	66.769112	28.700357	72.427773	88.657486	92.129776	1.593545	99998.000000	3.814998	3.452802	0.533617	0.411803	3.092380	4.441699	2.298907	2.108880	1.743190	1.824576	1.457887	1.859905	1.947715	1.964400	0.202364	4.999991	291081.000000		1
6621.875488	2513.222412	3.648063	3.342773	1166.871338	23895.771484	190.682983	116.984711	54.884384	41.522541	32.629040	90.156189	129.945663	88.309029	0.460639	99998.000000	3.820981	3.400231	0.562062	0.524107	3.067023	4.378321	2.280312	2.068129	1.739449	1.618284	1.513604	1.954996	2.113762	1.946005	0.000000	4.999991	291399.000000		1
19890.431641	5150.324707	2.639680	1.844076	3046.394775	53542.738281	412.564148	314.387177	137.843124	51.720467	60.410442	207.702133	280.731232	197.562805	2.367016	99998.000000	4.298644	3.711835	0.421551	0.265779	3.483786	4.728701	2.615491	2.497465	2.139385	1.713662	1.781112	2.317441	2.448291	2.295705	0.374201	4.999991	291586.000000		1
7677.436523	3113.484375	3.515462	3.703570	1578.097168	28583.136719	219.269241	159.907272	80.479416	68.548431	29.280100	97.723679	119.695320	118.091774	0.843640	0.000000	3.885216	3.493247	0.545982	0.568621	3.198134	4.456110	2.340978	2.203868	1.905685	1.835997	1.466573	1.990000	2.078077	2.072220	0.000000	0.000000	292070.000000		1
7958.704102	1911.184082	1.711475	3.697403	914.248352	17863.000000	123.062759	93.434204	47.338474	37.831306	13.004127	54.212128	79.153404	74.774498	0.065954	99998.000000	3.900842	3.281302	0.233371	0.567897	2.961064	4.251955	2.090127	1.970506	1.675214	1.577851	1.114081	1.734096	1.898470	1.873754	0.000000	4.999991	292575.000000		1
7362.062500	2497.069824	2.189455	3.604891	904.099792	17473.123047	140.242264	92.900711	29.505213	43.622570	12.948619	59.599419	88.913437	83.513809	0.604062	0.000000	3.866999	3.397431	0.340336	0.556892	2.956216	4.242371	2.146879	1.968019	1.469899	1.639711	1.112224	1.775242	1.948967	1.921758	0.000000	0.000000	293225.000000		1
7433.956543	2370.568604	3.860841	2.164785	824.961792	18435.349609	122.501518	85.222206	46.071056	39.231323	27.158487	59.883121	72.692970	56.700703	0.478174	99998.000000	3.871220	3.374852	0.586682	0.335415	2.916434	4.265651	2.088141	1.930553	1.663428	1.593633	1.433906	1.777304	1.861492	1.753588	0.000000	4.999991	293270.000000		1
15299.205078	6432.457031	3.632644	2.849375	2873.544922	55616.425781	415.737335	291.579834	110.212822	60.216167	47.918217	207.282745	265.590088	164.113495	1.222454	0.000000	4.184669	3.808377	0.560223	0.454750	3.458418	4.745203	2.618819	2.464757	2.042232	1.779713	1.680501	2.316563	2.424212	2.215144	0.087232	0.000000	293321.000000		1
11484.947266	5034.946777	2.081524	3.712821	3195.801758	63389.246094	431.769684	329.364899	163.940796	102.022415	64.080093	259.919098	338.353973	142.746262	0.936528	0.000000	4.060129	3.701995	0.318381	0.569704	3.504580	4.802016	2.635252	2.517677	2.214687	2.008696	1.806723	2.414838	2.529371	2.154565	0.000000	0.000000	293403.000000		1
9128.989258	2888.649170	3.870092	3.466122	859.552063	20485.365234	134.265991	88.167175	46.428772	76.899193	29.440454	54.110363	89.786140	104.307465	2.212794	0.000000	3.960423	3.460695	0.587721	0.539844	2.934272	4.311444	2.127966	1.945307	1.666787	1.885922	1.468945	1.733280	1.953209	2.018315	0.344941	0.000000	293489.000000		1
6659.226074	2594.303223	1.992095	2.451572	1107.173218	25058.687500	163.342560	116.867531	56.114796	53.946926	26.063761	72.227325	101.720207	71.632164	3.048278	0.000000	3.823424	3.414021	0.299310	0.389445	3.044216	4.398958	2.213099	2.067694	1.749077	1.731967	1.416037	1.858702	2.007407	1.855108	0.484055	0.000000	293673.000000		1
8231.793945	2842.682861	2.510163	2.596508	814.150208	14070.113281	95.306030	85.074188	40.597420	27.460693	15.995353	45.916870	71.222031	44.288654	0.559847	0.000000	3.915494	3.453728	0.399702	0.414390	2.910705	4.148298	1.979120	1.929798	1.608498	1.438712	1.203994	1.661972	1.852614	1.646292	0.000000	0.000000	293811.000000		1
6679.895996	3254.707275	4.785963	5.655577	1266.050537	26163.500000	163.206879	130.667267	72.979759	71.462563	29.736492	106.971817	139.502167	93.828918	0.705487	0.000000	3.824770	3.512512	0.679969	0.752477	3.102451	4.417696	2.212739	2.116167	1.863202	1.854079	1.473290	2.029269	2.144581	1.972337	0.000000	0.000000	293944.000000		1
9263.702148	1492.609741	1.532618	1.874913	1215.412476	18121.843750	163.046524	124.367188	53.866749	51.516941	19.742096	57.172516	66.917130	56.420086	1.614002	99998.000000	3.966784	3.173946	0.185434	0.272981	3.084724	4.258203	2.212312	2.094706	1.731321	1.711950	1.295393	1.757187	1.825537	1.751434	0.207904	4.999991	294125.000000		1
6628.545898	1050.648315	6.028709	7.493485	1059.658936	19646.222656	150.705399	108.337914	51.769806	40.255127	26.362883	71.835693	108.917656	108.775803	2.073301	0.000000	3.821418	3.021457	0.780224	0.874684	3.025166	4.293279	2.178129	2.034781	1.714077	1.604821	1.420993	1.856340	2.037098	2.036532	0.316662	0.000000	296275.000000		1
21377.369141	7537.163086	3.003561	3.811501	4631.781738	88784.437500	665.270386	470.794403	249.998703	102.719337	86.819580	337.064972	412.468567	304.115234	0.744300	0.000000	4.329954	3.877208	0.477637	0.581096	3.665748	4.948337	2.822998	2.672831	2.397938	2.011652	1.938618	2.527714	2.615391	2.483038	0.000000	0.000000	296458.000000		1
6630.624023	2865.379150	4.230890	3.018980	967.063538	24849.140625	144.244965	99.262466	58.594120	41.778492	34.007469	75.937065	119.457870	92.293221	0.019940	0.000000	3.821554	3.457182	0.626432	0.479860	2.985455	4.395311	2.159101	1.996785	1.767854	1.620953	1.531574	1.880454	2.077215	1.965170	0.000000	0.000000	296666.000000		1
6382.957031	3336.370850	4.505342	3.407531	1007.802856	23375.990234	145.648071	102.386292	41.174080	55.328442	23.969902	72.369179	97.914871	79.440193	1.010708	0.000000	3.805022	3.523274	0.653728	0.532440	3.003376	4.368770	2.163305	2.010242	1.614624	1.742948	1.379666	1.859554	1.990849	1.900040	0.004626	0.000000	297361.000000		1
14781.062500	5200.676270	2.744528	4.422081	2298.372070	43506.656250	345.634705	237.117920	97.005173	105.223335	58.029797	205.185806	283.253754	182.310638	0.410920	0.000000	4.169706	3.716060	0.438468	0.645627	3.361420	4.638556	2.538617	2.374964	1.986795	2.022112	1.763651	2.312147	2.452176	2.260812	0.000000	0.000000	298042.000000		1
6966.736328	1589.395996	4.483756	3.213256	683.097473	14189.095703	91.997177	71.407051	34.994267	45.269283	14.607671	46.703224	74.404449	57.773846	1.979200	5885.650391	3.843029	3.201232	0.651642	0.506945	2.834483	4.151955	1.963774	1.853741	1.543997	1.655804	1.164581	1.669347	1.871599	1.761731	0.296490	3.769794	298165.000000		1
13309.225586	3679.140869	3.891678	4.474505	1168.860352	22245.185547	153.690460	119.340691	76.815933	47.415565	19.381298	90.137680	131.953186	80.769287	0.585384	99998.000000	4.124153	3.565746	0.590137	0.650745	3.067763	4.347236	2.186647	2.076789	1.885451	1.675921	1.287383	1.954906	2.120420	1.907246	0.000000	4.999991	298281.000000		1
11705.943359	1860.336304	2.343642	1.474027	964.032227	19146.896484	132.381821	97.723679	67.817581	66.226372	22.489706	64.792435	109.657753	68.936981	1.388148	99998.000000	4.068407	3.269592	0.369891	0.168505	2.984092	4.282098	2.121828	1.990000	1.831342	1.821031	1.351984	1.811524	2.040039	1.838452	0.142436	4.999991	298461.000000		1
6320.677734	2508.621582	1.384599	2.741444	895.360474	15820.630859	137.957214	88.355286	67.669563	66.217125	21.700270	60.089733	90.100677	114.002739	0.394251	0.000000	3.800764	3.399435	0.141324	0.437979	2.951998	4.199224	2.139745	1.946233	1.830393	1.820970	1.336465	1.778800	1.954728	2.056915	0.000000	0.000000	299122.000000		1
8564.513672	826.386475	3.706654	2.571838	859.425659	14989.736328	114.434464	87.923561	54.205959	63.932072	23.269892	45.944622	84.198402	67.037399	0.355765	0.000000	3.932703	2.917183	0.568982	0.410244	2.934208	4.175794	2.058557	1.944105	1.734047	1.805719	1.366794	1.662235	1.925304	1.826317	0.000000	0.000000	299204.000000		1
24320.486328	10126.190430	2.155533	2.035268	4655.631348	99998.000000	716.537537	477.094482	286.396057	137.096863	88.154839	449.387085	546.191833	382.309601	3.229053	99998.000000	4.385972	4.005446	0.333555	0.308622	3.667979	4.999991	2.855239	2.678604	2.456967	2.137028	1.945246	2.652621	2.737345	2.582415	0.509075	4.999991	299334.000000		1
7165.088379	3283.861084	2.630429	2.254213	757.989136	21667.251953	116.993965	77.133560	65.381432	31.429466	20.516113	69.458130	96.150970	102.250610	1.053436	0.000000	3.855222	3.516385	0.420027	0.352995	2.879663	4.335804	2.068163	1.887243	1.815454	1.497337	1.312095	1.841723	1.982954	2.009666	0.022608	0.000000	299434.000000		1
9962.203125	2003.446533	2.682853	3.379778	1149.562256	22653.871094	173.731674	118.360062	54.230629	75.483757	29.690237	80.060028	110.576706	52.861450	1.069078	0.000000	3.998355	3.301778	0.428597	0.528888	3.060533	4.355143	2.239879	2.073205	1.734245	1.877854	1.472614	1.903416	2.043664	1.723139	0.029009	0.000000	299632.000000		1
9237.438477	2350.006348	3.268763	2.069189	723.753479	16915.050781	101.538269	72.637466	50.659660	59.670345	14.589168	52.784355	52.253952	40.261292	0.480099	0.000000	3.965552	3.371069	0.514383	0.315800	2.859591	4.228273	2.006630	1.861161	1.704662	1.775759	1.164031	1.722505	1.718119	1.604888	0.000000	0.000000	299942.000000		1
6001.985352	3634.383545	3.108409	2.593424	1250.246338	24612.388672	169.876999	128.527145	70.907486	63.429420	24.959782	64.925034	99.108276	58.449184	0.521786	99998.000000	3.778295	3.560431	0.492538	0.413874	3.096996	4.391154	2.230134	2.108995	1.850692	1.802291	1.397241	1.812412	1.996110	1.766778	0.000000	4.999991	299982.000000		1
23912.404297	4507.420898	2.812370	2.867877	3178.548340	63558.046875	463.319427	324.998322	147.729584	124.447365	57.585739	219.164398	265.756592	170.866882	2.604665	99998.000000	4.378623	3.653928	0.449072	0.457561	3.502229	4.803171	2.665880	2.511881	2.169467	2.094986	1.760315	2.340770	2.424484	2.232658	0.415752	4.999991	300577.000000		1
10125.444336	2993.631836	2.870961	4.218554	1441.265503	27943.070312	194.284790	146.394333	64.178772	64.847939	27.164654	86.313850	116.694839	56.953571	0.765067	0.000000	4.005414	3.476198	0.458027	0.625164	3.158744	4.446274	2.288439	2.165524	1.807391	1.811896	1.434004	1.936080	2.067052	1.755521	0.000000	0.000000	300830.000000		1
21893.462891	6059.287598	2.889463	2.929552	3721.357178	63660.023438	517.620972	377.338623	160.986588	81.170174	58.711304	222.315979	259.956085	167.752304	3.211448	99998.000000	4.340314	3.782422	0.460817	0.466801	3.570701	4.803867	2.714012	2.576731	2.206790	1.909397	1.768722	2.346971	2.414900	2.224669	0.506701	4.999991	300917.000000		1
7978.326172	2148.323486	2.775365	3.953353	1389.162598	26674.205078	189.356979	142.246704	82.132301	70.802643	34.170910	100.881432	183.578049	95.830269	1.407922	99998.000000	3.901912	3.332100	0.443320	0.596966	3.142753	4.426092	2.277281	2.153042	1.914514	1.850049	1.533657	2.003811	2.263821	1.981503	0.148579	4.999991	301119.000000		1
14493.599609	4164.564453	2.207957	4.539263	1345.213135	29410.423828	211.513641	137.701263	80.827873	37.134380	23.636858	101.084953	133.550552	95.830269	1.109668	99998.000000	4.161176	3.619570	0.343991	0.656985	3.128791	4.468501	2.325338	2.138938	1.907561	1.569776	1.373590	2.004687	2.125646	1.981503	0.045193	4.999991	301217.000000		1
9265.481445	3249.532959	2.578006	2.880212	976.342529	22741.544922	135.601242	100.314018	60.123653	51.658791	27.534704	66.608757	90.541656	32.070885	1.127977	0.000000	3.966868	3.511821	0.411284	0.459424	2.989602	4.356820	2.132264	2.001362	1.779045	1.713144	1.439880	1.823531	1.956848	1.506111	0.052300	0.000000	301372.000000		1
10309.814453	3789.612793	3.552467	4.246308	1562.844971	31126.271484	238.292831	160.129303	47.810287	76.627823	34.402191	130.695023	194.756607	76.723419	1.670626	99998.000000	4.013251	3.578595	0.550530	0.628012	3.193916	4.493127	2.377111	2.204471	1.679521	1.884387	1.536586	2.116259	2.289492	1.884928	0.222879	4.999991	301550.000000		1
10280.259766	3492.941650	3.188586	3.669649	1349.453369	22412.394531	173.999954	137.204788	62.661572	44.378086	31.830351	96.298996	128.258865	123.127518	1.779468	22400.832031	4.012004	3.543191	0.503598	0.564625	3.130158	4.350488	2.240549	2.137369	1.797001	1.647169	1.502841	1.983622	2.108087	2.090355	0.250290	4.350264	302193.000000		1
6608.334961	1402.478271	2.075356	2.685936	347.629883	13871.566406	62.544388	33.652840	33.088516	63.629864	15.449532	53.240749	56.811718	107.270935	0.062629	0.000000	3.820092	3.146896	0.317093	0.429096	2.541117	4.142126	1.796188	1.527022	1.519677	1.803661	1.188915	1.726244	1.754438	2.030482	0.000000	0.000000	302302.000000		1
7797.677246	2780.089111	3.182418	3.123827	932.645935	15452.861328	116.472809	96.329834	50.693581	41.149410	25.897238	51.473766	95.043915	91.522285	0.749826	99998.000000	3.891965	3.444059	0.502757	0.494687	2.969717	4.189009	2.066225	1.983761	1.704953	1.614364	1.413253	1.711586	1.977924	1.961527	0.000000	4.999991	303235.000000		1
7100.663086	3207.578613	1.171821	2.892547	1974.536377	34697.914062	279.232544	200.523193	70.910576	93.024063	34.198662	116.676338	155.158310	84.124390	2.257209	0.000000	3.851299	3.506177	0.068861	0.461280	3.295465	4.540303	2.445966	2.302165	1.850711	1.968595	1.534009	2.066983	2.190775	1.924922	0.353572	0.000000	303284.000000		1
9154.004883	6031.595703	5.260859	6.340167	2593.381104	41543.957031	364.871063	266.200653	91.195404	66.775276	37.615444	121.656578	161.837692	124.157486	0.543617	99998.000000	3.961611	3.780432	0.721057	0.802101	3.413866	4.618508	2.562140	2.425209	1.959973	1.824616	1.575366	2.085136	2.209080	2.093973	0.000000	4.999991	303866.000000		1
16982.050781	2734.702637	4.422081	3.136162	1990.084595	41610.699219	301.120911	201.793701	113.583351	105.750656	25.527189	140.763428	220.925217	124.468948	0.901620	99998.000000	4.229990	3.436910	0.645627	0.496399	3.298872	4.619205	2.478741	2.304908	2.055315	2.024283	1.407003	2.148490	2.344245	2.095061	0.000000	4.999991	303951.000000		1
5948.075684	4123.109863	2.497828	2.251129	1530.373169	28500.607422	169.473038	155.398849	51.643372	106.345818	29.119745	103.274414	124.287010	53.946926	0.196517	0.000000	3.774376	3.615225	0.397563	0.352400	3.184797	4.454854	2.229101	2.191448	1.713015	2.026721	1.464188	2.013993	2.094426	1.731967	0.000000	0.000000	304063.000000		1
5799.282227	2544.479248	2.948054	4.452919	903.575562	20027.859375	119.861839	94.473419	43.548557	30.368660	29.508297	67.752823	89.724464	89.086128	0.313902	0.000000	3.763374	3.405599	0.469535	0.648645	2.955965	4.301634	2.078681	1.975310	1.638974	1.482426	1.469944	1.830927	1.952911	1.949810	0.000000	0.000000	304340.000000		1
6869.182129	2818.352295	1.591209	2.038351	757.683838	17425.232422	106.203964	78.607582	55.013901	45.389549	23.232887	69.701744	103.283661	60.610886	0.448333	99998.000000	3.836905	3.449995	0.201727	0.309279	2.879488	4.241179	2.026141	1.895464	1.740472	1.656956	1.366103	1.843244	2.014032	1.782551	0.000000	4.999991	304970.000000		1
11479.229492	5649.896484	2.781532	3.771412	2725.254150	50541.304688	386.833435	279.186279	116.873695	67.213173	52.457481	192.511642	264.658783	165.960648	0.090710	99998.000000	4.059913	3.752040	0.444284	0.576504	3.435407	4.703647	2.587524	2.445894	2.067717	1.827454	1.719807	2.284457	2.422686	2.220005	0.000000	4.999991	305114.000000		1
4869.075684	910.122314	2.689020	3.108409	661.640808	11060.716797	97.988884	69.939194	28.034269	51.356586	9.895718	16.932810	23.763290	49.645111	0.619458	0.000000	3.687447	2.959100	0.429594	0.492538	2.820622	4.043783	1.991177	1.844721	1.447689	1.710596	0.995447	1.228729	1.375907	1.695876	0.000000	0.000000	305523.000000		1
9846.210938	1126.680908	2.220292	3.472290	492.611847	16716.929688	72.871834	52.340298	48.056984	57.928032	14.163612	49.164047	44.334911	70.142723	2.149256	99998.000000	3.993269	3.051801	0.346410	0.540616	2.692505	4.223156	1.862560	1.718836	1.681756	1.762889	1.151174	1.691648	1.646746	1.845983	0.332288	4.999991	306593.000000		1
18612.988281	5657.513672	4.699618	3.725156	2771.208008	45242.191406	402.070190	281.421997	127.679123	58.048298	45.913788	168.446152	241.876129	129.069885	1.856297	0.000000	4.269816	3.752626	0.672063	0.571145	3.442669	4.655544	2.604302	2.449358	2.106120	1.763790	1.661943	2.226461	2.383593	2.110825	0.268647	0.000000	307144.000000		1
9610.083008	5105.502441	2.667434	2.084607	2332.839111	43829.445312	293.787781	239.924133	118.418655	65.646629	35.583260	139.150635	175.100861	123.886124	0.602369	0.000000	3.982727	3.708039	0.426094	0.319024	3.367885	4.641766	2.468034	2.380074	2.073420	1.817212	1.551246	2.143485	2.243288	2.093023	0.000000	0.000000	307262.000000		1
6004.409180	3010.783691	2.044519	2.867877	612.671021	17768.400391	78.437981	62.692410	61.428078	74.607979	29.307854	64.703003	90.316544	31.373959	0.230577	0.000000	3.778470	3.478680	0.310591	0.457561	2.787227	4.249648	1.894526	1.797215	1.788367	1.872785	1.466984	1.810924	1.955767	1.496569	0.000000	0.000000	307665.000000		1
22110.964844	6841.632324	3.028231	3.046734	3374.775879	58720.824219	461.703522	345.690186	172.424164	104.409225	63.364662	214.606628	275.439545	125.113449	3.829150	99998.000000	4.344608	3.835160	0.481189	0.483835	3.528245	4.768792	2.664363	2.538687	2.236598	2.018739	1.801847	2.331643	2.440026	2.097304	0.583102	4.999991	308383.000000		1
8879.996094	2373.303955	2.618094	4.076703	1413.329834	27532.955078	207.424606	142.669174	66.806114	22.736406	30.991575	75.699615	108.590775	36.915436	0.099413	0.000000	3.948413	3.375353	0.417985	0.610309	3.150244	4.439853	2.316860	2.154330	1.824816	1.356722	1.491244	1.879094	2.035793	1.567208	0.000000	0.000000	308525.000000		1
21316.587891	4643.487793	2.016765	2.053770	2534.697510	42656.890625	358.879333	262.376831	140.242264	129.689713	33.276627	168.406052	207.658966	133.485794	3.938111	99998.000000	4.328718	3.666844	0.304655	0.312552	3.403926	4.629989	2.554949	2.418926	2.146879	2.112906	1.522139	2.226358	2.317351	2.125435	0.595288	4.999991	308597.000000		1
10246.517578	4218.588379	3.792999	2.269632	1728.626709	32758.531250	228.224426	178.073578	93.609970	84.420433	37.482845	118.353889	143.113235	103.607452	1.617913	0.000000	4.010576	3.625167	0.578983	0.355955	3.237701	4.515325	2.358362	2.250599	1.971322	1.926448	1.573833	2.073183	2.155680	2.015391	0.208955	0.000000	308659.000000		1
6172.272949	3645.694580	1.572707	1.884164	1239.394653	24567.666016	177.336563	127.225807	76.004906	46.111145	24.605152	69.991615	102.207436	76.291695	2.476061	99998.000000	3.790445	3.561780	0.196648	0.275119	3.093210	4.390364	2.248798	2.104575	1.880842	1.663806	1.391026	1.845046	2.009482	1.882477	0.393761	4.999991	309393.000000		1
26818.517578	7686.200195	3.003561	3.213256	4213.343262	71805.898438	575.394836	430.005768	209.731247	90.390549	59.537743	247.066071	307.161957	186.529190	2.268901	99998.000000	4.428435	3.885712	0.477637	0.506945	3.624627	4.856160	2.759966	2.633474	2.321663	1.956123	1.774792	2.392813	2.487367	2.270747	0.355816	4.999991	309431.000000		1
7028.571289	3744.966309	3.139246	3.065236	567.987671	16751.076172	60.663307	55.698490	38.472725	67.620224	14.431897	36.952442	73.429985	24.885771	0.566575	0.000000	3.846867	3.573448	0.496825	0.486464	2.754339	4.224043	1.782926	1.745843	1.585153	1.830077	1.159323	1.567643	1.865873	1.395951	0.000000	0.000000	309651.000000		1
22568.378906	6468.629395	2.195622	1.618963	2779.595703	51203.476562	384.480560	280.577057	134.969070	69.356369	50.076832	168.156281	230.444717	147.865280	0.965014	99998.000000	4.353500	3.810812	0.341558	0.209237	3.443982	4.709300	2.584874	2.448052	2.130234	1.841086	1.699637	2.225713	2.362567	2.169866	0.000000	4.999991	310052.000000		1
8503.378906	4138.944824	5.273193	4.801381	3494.810303	55829.695312	558.819702	357.645844	146.829132	79.242836	48.682983	224.462265	240.451447	177.259476	1.086232	0.000000	3.929591	3.616890	0.722074	0.681366	3.543424	4.746865	2.747272	2.553453	2.166812	1.898960	1.687377	2.351143	2.381027	2.248610	0.035922	0.000000	310233.000000		1
11430.935547	2760.982422	1.794736	2.587257	1292.768066	31032.347656	152.780746	130.728943	73.177124	64.943535	50.209435	105.692062	142.672256	97.995049	0.345702	0.000000	4.058082	3.441064	0.254001	0.412840	3.111521	4.491815	2.184069	2.116372	1.864375	1.812536	1.700785	2.024042	2.154340	1.991204	0.000000	0.000000	310402.000000		1
20300.730469	8213.902344	4.378909	3.509295	4843.311035	96018.828125	657.601135	496.398682	283.130402	151.732285	99.197708	413.002045	582.712524	361.371002	2.087993	0.000000	4.307512	3.914550	0.641366	0.545220	3.685142	4.982357	2.817963	2.695831	2.451987	2.181078	1.996502	2.615952	2.765454	2.557953	0.319729	0.000000	310916.000000		1
16323.783203	5272.739746	2.978892	3.493876	1208.011475	28193.044922	184.490845	123.007256	65.375259	65.825485	28.953222	109.663918	177.678864	69.985451	0.391251	0.000000	4.212821	3.722036	0.474055	0.543307	3.082071	4.450142	2.265975	2.089931	1.815413	1.818394	1.461697	2.040064	2.249636	1.845008	0.000000	0.000000	311027.000000		1
7493.713379	2417.139160	2.556419	3.154665	839.578735	19289.812500	100.896851	82.860062	41.278927	42.564846	15.933678	43.597897	73.241882	84.676384	0.900808	0.000000	3.874697	3.383302	0.407632	0.498953	2.924062	4.285328	2.003878	1.918345	1.615728	1.629051	1.202316	1.639466	1.864759	1.927762	0.000000	0.000000	311067.000000		1
6299.079102	1970.681763	2.429986	1.319840	577.867981	12014.499023	85.465820	57.496307	40.733105	28.842209	15.165827	36.798256	52.685677	53.129734	1.575498	0.000000	3.799277	3.294616	0.385604	0.120521	2.761829	4.079706	1.931792	1.759640	1.609948	1.460029	1.180866	1.565827	1.721693	1.725338	0.197418	0.000000	311657.000000		1
14323.673828	5576.263184	2.257297	2.991227	2047.386719	41418.867188	297.392670	208.096863	105.167824	78.175858	33.853283	136.424606	199.394547	135.576569	1.271650	0.000000	4.156054	3.746343	0.353589	0.475849	3.311200	4.617198	2.473330	2.318265	2.021883	1.893073	1.529601	2.134893	2.299713	2.132185	0.104368	0.000000	312057.000000		1
7550.065430	4385.363281	1.289003	3.410615	1775.400879	31330.695312	246.011429	184.327393	93.443451	31.583652	30.652363	114.169258	153.434509	138.610977	0.411783	99998.000000	3.877951	3.642006	0.110254	0.532833	3.249296	4.495970	2.390955	2.265590	1.970549	1.499462	1.486464	2.057549	2.185923	2.141798	0.000000	4.999991	312601.000000		1
10804.153320	3378.454834	2.152450	1.739229	935.593994	22032.617188	102.602158	93.079567	74.860840	47.064022	12.760511	54.387901	67.083656	54.045605	0.709008	0.000000	4.033591	3.528718	0.332933	0.240357	2.971087	4.343066	2.011157	1.968854	1.874255	1.672689	1.105868	1.735502	1.826617	1.732760	0.000000	0.000000	313013.000000		1
15325.777344	3097.159180	3.355108	2.787700	1852.284668	57045.847656	279.846222	190.460953	163.814377	76.156013	51.242485	247.676651	376.761963	231.052216	2.014534	0.000000	4.185422	3.490963	0.525706	0.445246	3.267708	4.756224	2.446919	2.279806	2.214352	1.881704	1.709630	2.393885	2.576067	2.363710	0.304175	0.000000	313149.000000		1
8047.114746	2891.143799	2.997394	3.533965	851.574463	19040.138672	118.844208	84.457436	56.854893	19.220943	31.238274	62.054073	92.857544	67.614059	1.054117	0.000000	3.905640	3.461070	0.476744	0.548262	2.930223	4.279670	2.074978	1.926638	1.754768	1.283775	1.494687	1.792770	1.967817	1.830037	0.022889	0.000000	313929.000000		1
16373.897461	4998.441406	2.510163	5.328701	2140.373779	38350.105469	345.181366	218.985535	96.844818	42.234886	28.990229	137.855453	204.788010	134.161133	0.589720	99998.000000	4.214152	3.698835	0.399702	0.726621	3.330490	4.583766	2.538047	2.340415	1.986076	1.625671	1.462252	2.139424	2.311305	2.127627	0.000000	4.999991	315201.000000		1
7013.713867	3489.854736	2.103110	3.860841	869.296692	15890.511719	117.734062	88.990532	57.018330	19.202440	20.216991	60.410442	104.544914	84.679466	0.107621	99998.000000	3.845948	3.542807	0.322862	0.586682	2.939168	4.201138	2.070902	1.949344	1.756014	1.283356	1.305717	1.781112	2.019303	1.927778	0.000000	4.999991	316366.000000		1
15927.875000	5535.520508	2.664350	1.165653	1428.523438	29071.539062	210.856812	146.530014	60.564629	36.024235	28.049688	72.193405	120.938065	35.996483	0.221162	0.000000	4.202158	3.743159	0.425591	0.066569	3.154887	4.463468	2.323988	2.165927	1.782219	1.556595	1.447928	1.858498	2.082563	1.556260	0.000000	0.000000	316756.000000		1
10545.547852	3280.129639	1.523367	2.044519	1235.086670	19737.316406	169.139984	127.925819	53.829742	38.972290	17.244267	57.783096	77.081131	47.936718	1.071846	0.000000	4.023069	3.515891	0.182805	0.310591	3.091697	4.295288	2.228246	2.106958	1.731022	1.590756	1.236645	1.761801	1.886948	1.680668	0.030132	0.000000	317706.000000		1
12721.989258	2931.608643	3.558635	3.718989	1850.776733	29604.355469	255.854721	186.137558	100.693321	48.454788	35.848461	101.504341	135.962036	102.830353	1.171756	99998.000000	4.104555	3.467106	0.551283	0.570425	3.267354	4.471355	2.407993	2.269834	2.003001	1.685337	1.554471	2.006485	2.133418	2.012121	0.068837	4.999991	317909.000000		1
107.101334	6.700964	1.233495	1.026885	0.000000	1713.929688	0.000000	0.000000	0.000000	23.855803	0.000000	0.000000	0.000000	0.000000	2.897458	0.000000	2.029795	0.826137	0.091138	0.011522	0.000000	3.233993	0.000000	0.000000	0.000000	1.377594	0.000000	0.000000	0.000000	0.000000	0.462017	0.000000	317929.000000		0
10813.540039	2088.283203	2.812370	1.517200	1394.392700	27883.996094	210.699539	142.949799	85.475067	58.739056	23.488838	83.572403	128.567230	95.272110	2.161398	99998.000000	4.033968	3.319789	0.449072	0.181043	3.144385	4.445355	2.323663	2.155184	1.931839	1.768927	1.370862	1.922063	2.109130	1.978966	0.334735	4.999991	318474.000000		1
9665.716797	2791.042725	1.248914	2.590341	1254.144165	22823.345703	158.371567	128.487061	41.380692	62.587563	13.574618	80.035355	144.140121	56.938152	2.058133	0.000000	3.985234	3.445766	0.096533	0.413357	3.098347	4.358379	2.199677	2.108859	1.616798	1.796488	1.132728	1.903282	2.158785	1.755403	0.313473	0.000000	319077.000000		1
17054.451172	5597.695312	2.306637	4.283313	2009.882202	35163.285156	299.674652	204.032486	84.479027	74.777580	27.565540	123.540741	150.224335	139.613190	1.762871	0.000000	4.231838	3.748009	0.362979	0.631780	3.303171	4.546090	2.476650	2.309699	1.926749	1.873771	1.440367	2.091810	2.176740	2.144927	0.246220	0.000000	319170.000000		1
9165.213867	3785.064209	3.151581	4.311067	1801.171753	38340.433594	269.031525	182.893463	106.931725	43.045910	22.563717	130.920135	152.614227	102.414047	0.853309	0.000000	3.962143	3.578073	0.498528	0.634585	3.255555	4.583657	2.429803	2.262198	2.029107	1.633932	1.353411	2.117007	2.183595	2.010360	0.000000	0.000000	319225.000000		1
17484.447266	5132.704102	2.066105	3.395196	2601.636230	54782.601562	402.110291	266.558380	99.706528	66.698189	61.455830	199.520981	230.500214	164.045654	0.103496	99998.000000	4.242652	3.710346	0.315152	0.530865	3.415246	4.738643	2.604345	2.425792	1.998724	1.824114	1.788563	2.299989	2.362671	2.214965	0.000000	4.999991	319466.000000		1
26256.996094	8819.270508	2.281967	3.173167	3974.057373	67897.312500	535.805786	405.323547	188.434937	71.468727	67.620224	257.671051	332.494873	129.464600	1.543008	0.000000	4.419245	3.945433	0.358309	0.501493	3.599234	4.831852	2.729007	2.607802	2.275162	1.854116	1.830077	2.411066	2.521785	2.112151	0.188368	0.000000	319685.000000		1
19907.302734	4943.251953	3.256428	4.937066	2431.441650	47752.414062	372.139435	243.041779	113.111534	85.286964	32.749306	177.500000	233.568542	105.288094	0.200951	99998.000000	4.299012	3.694013	0.512742	0.693469	3.385864	4.678995	2.570706	2.385681	2.053507	1.930883	1.515202	2.249198	2.368414	2.022379	0.000000	4.999991	319721.000000		1
7981.286621	1182.626099	4.280230	2.843207	714.687317	19599.392578	112.485535	75.070534	44.375000	45.485146	14.996222	47.899715	68.172211	44.257820	2.219287	0.000000	3.902073	3.072847	0.631467	0.453808	2.854116	4.292243	2.051097	1.875469	1.647138	1.657870	1.175982	1.680333	1.833607	1.645990	0.346214	0.000000	320610.000000		1
17807.937500	6092.129395	3.268763	3.163916	2413.571289	48547.812500	341.675171	246.976639	119.809418	82.277237	41.285095	162.528458	222.775452	182.060852	1.606882	0.000000	4.250614	3.784769	0.514383	0.500225	3.382660	4.686170	2.533613	2.392656	2.078491	1.915280	1.615793	2.210929	2.347867	2.260216	0.205984	0.000000	321056.000000		1
18092.533203	7323.996582	2.214124	2.433070	3132.424805	63840.515625	389.710571	319.025116	182.279800	82.705872	69.122002	242.770416	269.623627	232.433731	0.929100	0.000000	4.257499	3.864748	0.345202	0.386155	3.495881	4.805096	2.590742	2.503825	2.260739	1.917536	1.839616	2.385196	2.430758	2.366299	0.000000	0.000000	321240.000000		1
25530.080078	7811.449707	2.195622	2.349809	2994.655762	62359.156250	401.558289	306.091919	157.418701	153.761383	61.082699	255.274979	379.065491	190.093994	4.276410	0.000000	4.407052	3.892732	0.341558	0.371033	3.476347	4.794900	2.603749	2.485852	2.197056	2.186847	1.785918	2.407008	2.578714	2.278968	0.631079	0.000000	321537.000000		1
22027.982422	6261.630371	2.294302	3.170084	2955.464355	63086.867188	451.385345	299.979950	156.709442	92.394981	56.867226	216.737488	310.791534	170.006516	2.442062	0.000000	4.342975	3.796687	0.360651	0.501071	3.470626	4.799939	2.654547	2.477092	2.195095	1.965648	1.754862	2.335934	2.492469	2.230466	0.387757	0.000000	322043.000000		1
14162.946289	4034.418457	1.177988	2.386814	1585.775635	30800.654297	217.961746	162.389679	81.768417	79.955177	27.864664	113.703613	157.579056	94.528931	0.920686	0.000000	4.151154	3.605781	0.071141	0.377819	3.200242	4.488560	2.338380	2.210558	1.912586	1.902847	1.445054	2.055774	2.197499	1.975565	0.000000	0.000000	322258.000000		1
8290.625000	1653.620972	2.611927	3.052901	1023.545288	28429.574219	127.108627	106.503082	81.136253	61.551426	21.197620	86.736320	121.548645	85.111191	0.455734	0.000000	3.918587	3.218436	0.416961	0.484713	3.010107	4.453770	2.104175	2.027362	1.909215	1.789238	1.326287	1.938201	2.084750	1.929987	0.000000	0.000000	322346.000000		1
5729.660645	3306.992188	2.941887	3.145414	1731.402100	29241.291016	224.508514	178.264771	80.886467	26.822359	29.240011	86.437195	110.721642	95.824097	0.598677	0.000000	3.758129	3.519433	0.468626	0.497678	3.238398	4.465997	2.351233	2.251065	1.907876	1.428497	1.465978	1.936701	2.044233	1.981475	0.000000	0.000000	322885.000000		1
6741.839355	1790.101074	3.188586	2.547168	647.193481	15105.777344	94.205132	64.033836	61.391071	26.011337	13.519111	61.027191	84.161400	89.138550	0.846403	0.000000	3.828779	3.252877	0.503598	0.406058	2.811034	4.179143	1.974075	1.806409	1.788105	1.415163	1.130948	1.785523	1.925113	1.950066	0.000000	0.000000	323331.000000		1
10961.436523	2745.683838	0.561240	0.499566	880.601685	19326.734375	109.247612	86.184334	60.681812	27.827658	16.047777	62.960693	90.532402	50.153927	2.224198	99998.000000	4.039867	3.438651	0.000000	0.000000	2.944779	4.286159	2.038412	1.935428	1.783059	1.444477	1.205415	1.799070	1.956804	1.700305	0.347173	4.999991	323381.000000		1
8874.041016	3267.575928	1.856411	4.274062	1017.630676	23707.169922	139.369568	102.466469	41.874088	73.177124	16.698446	70.275322	102.306114	78.274544	1.679800	0.000000	3.948122	3.514226	0.268674	0.630841	3.007590	4.374880	2.144168	2.010582	1.621945	1.864375	1.222676	1.846803	2.009902	1.893620	0.225258	0.000000	323940.000000		1
7794.082031	2429.529785	2.207957	2.473158	1044.635010	23854.042969	136.514038	107.508385	64.752350	29.659399	20.096725	70.182808	101.017113	99.632515	1.341976	99998.000000	3.891765	3.385522	0.343991	0.393252	3.018965	4.377562	2.135177	2.031442	1.811256	1.472162	1.303125	1.846231	2.004395	1.998401	0.127745	4.999991	324070.000000		1
7854.017578	2627.857422	2.541001	3.879343	1361.248657	30568.738281	188.182068	137.368225	78.394806	58.967251	33.329048	91.688805	141.858154	117.249916	1.416279	99998.000000	3.895092	3.419602	0.405005	0.588758	3.133937	4.485278	2.274578	2.137886	1.894287	1.770611	1.522823	1.962316	2.151854	2.069113	0.151149	4.999991	324171.000000		1
11873.103516	6082.360352	3.709738	3.012813	2056.085938	36301.289062	297.167572	209.287186	70.155060	58.890160	33.267372	126.596725	157.107239	78.709351	1.881414	0.000000	4.074564	3.784072	0.569343	0.478972	3.313041	4.559922	2.473001	2.320743	1.846059	1.770043	1.522019	2.102422	2.196196	1.896026	0.274484	0.000000	325112.000000		1
8277.162109	2793.904297	2.207957	2.001346	1174.833496	21987.890625	166.059326	119.932770	38.013248	49.845554	20.913916	47.245960	65.440018	36.178425	0.449259	0.000000	3.917881	3.446212	0.343991	0.301322	3.069976	4.342184	2.220263	2.078938	1.579935	1.697626	1.320435	1.674365	1.815843	1.558450	0.000000	0.000000	325598.000000		1
8794.002930	8060.529297	2.938803	4.335737	2990.674561	53856.042969	396.556458	303.714355	155.223068	86.387856	51.914742	170.971725	269.580444	148.420349	1.346256	0.000000	3.944187	3.906363	0.468170	0.637063	3.475769	4.731235	2.598305	2.482465	2.190956	1.936453	1.715291	2.232924	2.430688	2.171494	0.129128	0.000000	326001.000000		1
10925.254883	2880.421631	1.526451	3.274930	1398.746948	26451.644531	210.835220	143.887253	79.156487	50.234104	18.730629	85.502823	100.884514	61.471249	0.725397	0.000000	4.038432	3.459456	0.183683	0.515202	3.145739	4.422452	2.323943	2.158022	1.898486	1.700999	1.272552	1.931980	2.003824	1.788672	0.000000	0.000000	326306.000000		1
12196.125000	2086.013672	2.726025	4.819884	1290.446045	26301.300781	176.593384	131.962433	81.934937	87.235886	33.631256	83.146851	108.303986	56.861057	2.196734	0.000000	4.086222	3.319317	0.435530	0.683037	3.110740	4.419977	2.246974	2.120450	1.913469	1.940695	1.526743	1.919846	2.034644	1.754815	0.341777	0.000000	327217.000000		1
6145.243652	1960.113770	1.538786	3.274930	922.118042	21061.960938	118.825706	91.139900	53.465862	48.605888	20.809069	74.851593	102.833435	74.129997	0.956874	99998.000000	3.788539	3.292281	0.187178	0.515202	2.964787	4.323499	2.074910	1.959709	1.728077	1.686689	1.318253	1.874201	2.012134	1.869994	0.000000	4.999991	327248.000000		1
24839.755859	8594.342773	4.175382	4.283313	4664.937988	83982.984375	651.507629	475.398407	201.886215	78.259125	64.215775	267.532837	391.397369	181.595215	2.025221	99998.000000	4.395147	3.934213	0.620696	0.631780	3.668846	4.924191	2.813920	2.677058	2.305107	1.893535	1.807642	2.427377	2.592618	2.259104	0.306472	4.999991	327399.000000		1
19449.193359	4242.623047	2.146282	4.163047	2395.839844	41679.898438	343.799866	243.732544	96.317497	81.515549	32.943581	120.531013	203.246140	101.495094	1.038620	99998.000000	4.288902	3.627635	0.331687	0.619411	3.379458	4.619926	2.536306	2.386914	1.983705	1.911240	1.517771	2.081099	2.308022	2.006445	0.016457	4.999991	327799.000000		1
110.632210	9.463994	1.134816	0.854196	106.364319	3692.511963	0.000000	7.444145	0.400886	52.849113	0.000000	0.000000	15.085649	0.000000	0.550465	0.000000	2.043882	0.976074	0.054925	0.000000	2.026796	3.567322	0.000000	0.871815	0.000000	1.723038	0.000000	0.000000	1.178564	0.000000	0.000000	0.000000	327813.000000		0
8027.409668	2299.121582	2.448488	3.022064	649.833191	18478.773438	89.496269	65.674385	50.931030	64.209610	18.194059	43.622570	48.695320	31.040915	1.358118	99998.000000	3.904575	3.361562	0.388898	0.480304	2.812802	4.266673	1.951805	1.817396	1.706982	1.807600	1.259930	1.639711	1.687487	1.491935	0.132937	4.999991	328781.000000		1
22734.519531	3599.450928	3.102241	4.107540	1202.232544	23811.302734	159.228851	122.680382	66.645760	60.487537	20.562370	69.492050	113.722115	42.598766	1.667913	99998.000000	4.356686	3.556236	0.491676	0.613582	3.079988	4.376783	2.202022	2.088775	1.823773	1.781666	1.313073	1.841935	2.055845	1.629397	0.222173	4.999991	328887.000000		1
8400.381836	1482.313110	1.591209	2.679769	972.574219	20005.236328	136.927246	97.402969	51.066715	65.695969	10.577224	62.266853	106.259468	56.043869	2.079864	0.000000	3.924299	3.170940	0.201727	0.428097	2.987923	4.301144	2.136490	1.988572	1.708138	1.817539	1.024372	1.794257	2.026368	1.748528	0.318035	0.000000	329308.000000		1
11914.301758	5224.121582	1.113230	3.601807	2184.776367	40269.550781	319.129944	222.340652	122.627953	71.829529	35.990314	138.173080	208.750610	117.700142	1.879685	0.000000	4.076068	3.718013	0.046585	0.556520	3.339407	4.604977	2.503968	2.347019	2.088589	1.856303	1.556186	2.140424	2.319628	2.070777	0.274085	0.000000	329673.000000		1
7444.947266	2184.057861	1.862578	1.918085	1053.978760	18571.410156	135.391556	103.718468	32.203484	40.144112	12.362709	51.396675	76.273193	55.488796	1.047553	99998.000000	3.871862	3.339264	0.270115	0.282868	3.022832	4.268845	2.131592	2.015856	1.507903	1.603622	1.092114	1.710935	1.882372	1.744205	0.020176	4.999991	329705.000000		1
11003.412109	3845.070557	3.447620	3.065236	911.300293	20209.294922	131.863754	92.364143	69.328613	66.022850	22.384859	64.394630	86.739403	54.181290	0.649718	0.000000	4.041527	3.584904	0.537519	0.486464	2.959661	4.305551	2.120126	1.965503	1.840912	1.819694	1.349954	1.808850	1.938216	1.733849	0.000000	0.000000	330111.000000		1
7142.281250	2706.184326	4.196969	2.695188	1329.180786	25929.591797	214.520279	135.243530	50.277275	59.241707	22.307766	66.840034	95.429382	63.006950	2.093051	99998.000000	3.853837	3.432357	0.622936	0.430589	3.123584	4.413795	2.331468	2.131116	1.701372	1.772628	1.348456	1.825037	1.979682	1.799388	0.320780	4.999991	330472.000000		1
8565.725586	3005.445801	1.514116	2.226459	1774.950684	26652.025391	242.221512	185.218597	102.848854	52.892288	19.208609	95.941277	144.183289	99.142204	1.944664	99998.000000	3.932764	3.477909	0.180159	0.347615	3.249186	4.425730	2.384213	2.267685	2.012199	1.723392	1.283496	1.982005	2.158915	1.996259	0.288844	4.999991	330577.000000		1
14091.933594	3879.843018	4.307983	2.433070	1829.807373	36717.773438	252.539703	187.620834	86.283012	85.801949	30.343988	149.370132	236.396332	87.032356	0.261218	0.000000	4.148971	3.588814	0.634274	0.386155	3.262405	4.564877	2.402330	2.273281	1.935925	1.933497	1.482073	2.174264	2.373641	1.939681	0.000000	0.000000	330892.000000		1
6271.997559	1645.988770	2.417651	2.405316	438.920868	11788.165039	57.743008	47.717773	48.963604	34.254169	14.635424	34.692062	64.767761	69.834351	0.224944	99998.000000	3.797406	3.216427	0.383394	0.381172	2.642386	4.071446	1.761499	1.678680	1.689873	1.534713	1.165405	1.540230	1.811359	1.844069	0.000000	4.999991	331331.000000		1
11827.753906	1394.213745	2.994310	1.646716	1268.822754	19418.292969	195.154404	128.653580	59.886208	38.929119	15.791826	55.510380	64.289787	78.302292	2.387207	0.000000	4.072902	3.144329	0.476297	0.216619	3.103401	4.288211	2.290378	2.109422	1.777327	1.590275	1.198432	1.744374	1.808142	1.893775	0.377890	0.000000	332618.000000		1
10243.705078	5448.059570	3.389029	5.544562	2434.870850	48370.687500	336.549988	248.364319	149.555161	101.655449	51.143806	166.170349	246.088516	139.970901	0.687679	99998.000000	4.010457	3.736242	0.530075	0.743867	3.386476	4.684582	2.527050	2.395089	2.174801	2.007131	1.708793	2.220554	2.391091	2.146038	0.000000	4.999991	333201.000000		1
11825.126953	2351.468018	2.824705	2.732193	1276.359497	26589.216797	186.991745	125.218292	63.071709	88.080833	16.753952	95.074753	96.039963	109.907532	1.438387	99998.000000	4.072806	3.371339	0.450973	0.436511	3.105973	4.424706	2.271822	2.097668	1.799835	1.944881	1.224117	1.978065	1.982452	2.041028	0.157876	4.999991	333223.000000		1
9793.202148	2577.154541	3.219423	2.164785	1162.600342	22744.212891	124.209915	118.427902	47.637596	88.848679	22.317017	71.616745	78.394806	163.542999	0.008038	0.000000	3.990925	3.411140	0.507778	0.335415	3.065430	4.356871	2.094156	2.073454	1.677950	1.948651	1.348636	1.855015	1.894287	2.213632	0.000000	0.000000	333394.000000		1
8862.433594	2930.655762	4.178466	2.695188	1410.764282	34910.417969	207.480118	142.925125	71.706177	58.510860	31.053249	115.519936	140.593811	69.834351	1.358532	0.000000	3.947553	3.466965	0.621017	0.430589	3.149454	4.542955	2.316977	2.155109	1.855557	1.767236	1.492107	2.062657	2.147966	1.844069	0.133070	0.000000	333485.000000		1
10600.505859	3032.258789	2.676685	3.065236	1329.920898	27159.453125	211.186768	137.380554	51.828396	61.033356	20.078222	89.903320	116.235367	69.007904	0.723299	0.000000	4.025327	3.481766	0.427597	0.486464	3.123826	4.433921	2.324667	2.137925	1.714568	1.785567	1.302725	1.953776	2.065338	1.838899	0.000000	0.000000	333921.000000		1
15560.924805	5002.780273	2.648932	2.710606	1836.206055	36316.363281	289.378052	184.432251	98.334259	58.270329	30.858974	131.135986	169.513123	93.221420	0.197896	0.000000	4.192035	3.699211	0.423071	0.433066	3.263921	4.560102	2.461466	2.265837	1.992705	1.765447	1.489381	2.117722	2.229203	1.969516	0.000000	0.000000	334067.000000		1
115.066628	11.511597	2.738360	1.504864	96.209564	2904.835693	1.261249	5.236188	0.000000	41.072315	7.712430	1.424687	2.022933	37.948490	2.496202	20981.396484	2.060949	1.061136	0.437491	0.177497	1.983218	3.463122	0.100801	0.719015	0.000000	1.613549	0.887191	0.153720	0.305981	1.579195	0.397280	4.321835	334086.000000		0
11926.735352	3476.366455	2.059937	1.622047	1820.411133	35473.437500	274.930725	187.716431	85.055679	66.935631	29.807419	114.406708	162.667221	122.785225	0.649885	99998.000000	4.076521	3.541126	0.313854	0.210063	3.260170	4.549903	2.439223	2.273502	1.929703	1.825657	1.474324	2.058451	2.211300	2.089146	0.000000	4.999991	334242.000000		1
105.799995	7.154274	0.000000	0.132601	0.000000	1209.374512	0.000000	0.000000	9.504083	9.130950	5.180681	0.000000	8.338429	0.000000	2.610680	0.000000	2.024486	0.854566	0.000000	0.000000	0.000000	3.082561	0.000000	0.000000	0.977910	0.960516	0.714387	0.000000	0.921084	0.000000	0.416754	0.000000	334260.000000		0
8117.948242	1229.616211	4.385077	3.725156	729.005066	14508.910156	100.391113	74.210175	74.435287	43.631821	12.791348	34.550209	29.650148	65.828568	0.357599	0.000000	3.909446	3.089770	0.641977	0.571145	2.862731	4.161635	2.001695	1.870463	1.871779	1.639803	1.106916	1.538451	1.472027	1.818414	0.000000	0.000000	334323.000000		1
9769.195312	4264.662598	3.022064	3.025148	1098.292114	23293.744141	146.110626	114.184677	58.757557	79.535789	24.626738	93.070320	88.188759	81.367531	0.160557	0.000000	3.989859	3.629885	0.480304	0.480747	3.040718	4.367239	2.164682	2.057608	1.769064	1.900563	1.391407	1.968811	1.945413	1.910451	0.000000	0.000000	334508.000000		1
14128.152344	6181.823242	2.812370	2.812370	3531.941650	68319.914062	474.963623	361.389526	181.798737	122.859238	62.997700	236.553604	319.873138	166.947449	3.110093	0.000000	4.150085	3.791116	0.449072	0.449072	3.548013	4.834548	2.676660	2.557976	2.259591	2.089408	1.799325	2.373930	2.504978	2.222580	0.492773	0.000000	334622.000000		1
4671.907227	1392.659546	2.047602	2.667434	432.747223	10886.871094	67.681900	45.118183	33.224201	43.554726	14.253040	29.792000	38.654667	49.867138	0.312996	0.000000	3.669494	3.143845	0.311246	0.426094	2.636234	4.036903	1.830473	1.654352	1.521455	1.639035	1.153908	1.474100	1.587202	1.697814	0.000000	0.000000	334748.000000		1
19226.572266	6983.483887	2.337474	2.115445	3584.041504	65142.933594	533.341858	366.144623	156.305466	140.763428	47.252129	249.585480	319.139221	186.294830	2.467976	99998.000000	4.283902	3.844072	0.368747	0.325402	3.554373	4.813867	2.727006	2.563653	2.193974	2.148490	1.674421	2.397219	2.503980	2.270201	0.392341	4.999991	335162.000000		1
15157.679688	3759.194824	1.998263	3.022064	1442.054932	31558.179688	185.061325	149.956055	85.314713	64.786270	26.110016	130.281799	167.780060	133.982285	0.554021	0.000000	4.180633	3.575095	0.300653	0.480304	3.158982	4.499112	2.267316	2.175964	1.931024	1.811483	1.416807	2.114884	2.224740	2.127047	0.000000	0.000000	335207.000000		1
6393.108398	4418.936035	2.744528	1.208826	953.220642	22220.859375	111.353806	94.309982	56.743877	59.765942	20.633295	69.445793	106.200882	82.459175	1.214391	0.000000	3.805712	3.645318	0.438468	0.082364	2.979193	4.346761	2.046705	1.974558	1.753919	1.776454	1.314569	1.841646	2.026128	1.916239	0.084358	0.000000	335564.000000		1
9974.667969	3162.574463	2.608843	2.211041	1200.274414	23245.654297	191.037613	123.704178	60.567715	44.754299	14.021760	84.321754	133.032486	67.725067	0.731128	0.000000	3.998899	3.500041	0.416448	0.344597	3.079281	4.366342	2.281119	2.092384	1.782241	1.650835	1.146803	1.925940	2.123958	1.830749	0.000000	0.000000	335607.000000		1
20890.919922	5817.787598	3.718989	3.367443	4294.266602	78104.367188	619.788330	438.479889	180.941452	104.985886	66.692017	291.172791	372.250427	250.340988	2.627066	0.000000	4.319958	3.764758	0.570425	0.527300	3.632889	4.892675	2.792243	2.641950	2.257538	2.021131	1.824074	2.464151	2.570835	2.398532	0.419471	0.000000	336070.000000		1
24559.621094	9692.499023	3.398280	2.050686	3053.252930	52922.691406	443.780853	312.324158	146.403580	81.981194	54.936806	172.214478	234.132858	113.154709	0.960557	0.000000	4.390222	3.986436	0.531259	0.311899	3.484763	4.723642	2.647169	2.494606	2.165552	1.913714	1.739863	2.236070	2.369462	2.053673	0.000000	0.000000	336531.000000		1
11997.976562	3118.131592	3.003561	2.442321	1493.633545	28964.392578	197.763245	151.667526	67.355019	88.046906	17.931940	86.292259	115.038872	99.959389	1.511748	99998.000000	4.079108	3.493894	0.477637	0.387803	3.174244	4.461864	2.296146	2.180893	1.828370	1.944714	1.253627	1.935972	2.060845	1.999824	0.179479	4.999991	336807.000000		1
5800.299805	1926.710693	4.181550	3.638812	812.084106	16061.786133	106.475334	85.055679	50.573315	58.967251	22.057983	59.201618	89.416092	87.205048	0.113566	99998.000000	3.763450	3.284817	0.621337	0.560960	2.909601	4.205794	2.027249	1.929703	1.703921	1.770611	1.343566	1.772334	1.951416	1.940542	0.000000	4.999991	336843.000000		1
15860.210938	2876.662598	1.566539	2.423819	1588.328979	35335.218750	228.316940	162.081314	103.462517	65.702141	31.888943	128.042999	172.596863	83.405884	0.481207	0.000000	4.200309	3.458889	0.194941	0.384500	3.200940	4.548208	2.358538	2.209733	2.014783	1.817580	1.503640	2.107356	2.237033	1.921197	0.000000	0.000000	337105.000000		1
10375.788086	3399.229980	3.318103	2.793867	1686.592285	27391.388672	219.839737	170.623260	64.943535	68.252388	12.048167	87.877304	88.598900	75.274063	1.654543	99998.000000	4.016021	3.531381	0.520890	0.446206	3.227010	4.437614	2.342106	2.232038	1.812536	1.834118	1.080921	1.943877	1.947428	1.876645	0.218678	4.999991	337972.000000		1
9458.730469	2280.384766	3.503127	2.602675	1486.214111	29301.119141	195.246918	151.001434	77.044128	102.241356	26.069927	101.618446	135.943542	106.382820	0.275088	99998.000000	3.975833	3.358008	0.544456	0.415420	3.172081	4.466884	2.290584	2.178981	1.886739	2.009627	1.416140	2.006973	2.133358	2.026871	0.000000	4.999991	339570.000000		1
18220.732422	9320.853516	4.280230	4.684199	2214.284668	51129.132812	315.158112	226.630127	102.885857	85.061852	46.438023	160.641205	199.924957	153.110718	0.181546	0.000000	4.260566	3.969456	0.631467	0.670635	3.345233	4.708668	2.498528	2.355318	2.012356	1.929735	1.666874	2.205857	2.300867	2.185006	0.000000	0.000000	339734.000000		1
10905.864258	2869.582275	2.701355	3.321187	1498.218994	25627.718750	191.907227	152.796173	67.422867	86.890511	23.914394	81.219513	128.070755	76.223854	1.024712	0.000000	4.037660	3.457819	0.431582	0.521293	3.175575	4.408710	2.283091	2.184113	1.828807	1.938972	1.378659	1.909660	2.107450	1.882091	0.010602	0.000000	340238.000000		1
8283.125977	1646.944702	3.250261	2.547168	1014.984863	19823.548828	146.582443	104.828613	39.111057	29.986275	14.823532	61.326313	66.254128	82.446838	1.375723	99998.000000	3.918194	3.216679	0.511918	0.406058	3.006459	4.297182	2.166082	2.020480	1.592300	1.476923	1.170952	1.787647	1.821213	1.916174	0.138531	4.999991	340370.000000		1
13262.919922	4775.187988	1.486362	3.080655	2976.964355	57569.671875	408.851349	303.637238	123.679512	66.732109	45.293953	186.717300	237.454056	114.955612	3.536984	0.000000	4.122639	3.678990	0.172125	0.488643	3.473774	4.760194	2.611565	2.482355	2.092298	1.824335	1.656040	2.271184	2.375580	2.060530	0.548633	0.000000	340575.000000		1
3879.725830	1743.376343	4.169215	2.417651	481.667664	15003.724609	59.710434	47.520412	30.905230	36.459042	20.442104	47.008514	68.465164	75.625610	0.047913	99998.000000	3.588801	3.241391	0.620054	0.383394	2.682748	4.176199	1.776050	1.676880	1.490032	1.561805	1.310526	1.672176	1.835470	1.878669	0.000000	4.999991	340939.000000		1
9683.392578	1883.094360	3.632644	2.257297	1015.314819	22124.841797	142.635254	105.001305	64.703003	37.559937	22.128910	65.662048	99.913132	64.184937	0.820918	0.000000	3.986027	3.274872	0.560223	0.353589	3.006601	4.344880	2.154227	2.021195	1.810924	1.574725	1.344960	1.817314	1.999623	1.807433	0.000000	0.000000	341105.000000		1
11406.647461	1716.075928	3.237926	3.675817	1030.727295	22844.484375	145.657318	105.864754	49.706783	64.431641	18.709044	69.029495	67.021980	50.129257	0.296754	0.000000	4.057158	3.234536	0.510267	0.565354	3.013144	4.358781	2.163332	2.024751	1.696416	1.809099	1.272052	1.839035	1.826217	1.700091	0.000000	0.000000	341208.000000		1
11309.583984	3052.081055	2.368311	2.254213	1172.184570	22984.007812	118.807205	119.198837	72.199577	45.765766	21.592339	81.315109	93.807335	73.861710	0.959033	99998.000000	4.053447	3.484596	0.374439	0.352995	3.068996	4.361426	2.074843	2.076272	1.858535	1.660541	1.334300	1.910171	1.972237	1.868419	0.000000	4.999991	342303.000000		1
10877.287109	4331.678711	2.056854	2.590341	901.524841	25875.345703	104.766937	91.152237	88.500221	43.095249	34.852417	81.959610	116.849030	82.749046	0.991479	0.000000	4.036520	3.636656	0.313203	0.413357	2.954978	4.412886	2.020224	1.959767	1.946944	1.634429	1.542233	1.913600	2.067625	1.917763	0.000000	0.000000	343066.000000		1
6637.167969	1361.927002	1.763899	3.342773	949.637329	21225.330078	142.530411	96.385338	46.755646	40.285961	17.685242	74.049820	80.837128	73.272713	0.834995	0.000000	3.821983	3.134154	0.246474	0.524107	2.977558	4.326854	2.153908	1.984011	1.669834	1.605154	1.247611	1.869524	1.907611	1.864942	0.000000	0.000000	343547.000000		1
7141.581055	1906.583130	4.237057	5.236188	1277.213623	24471.746094	188.752563	132.323227	78.462646	44.362667	15.523540	95.080917	121.425301	100.594643	0.130260	99998.000000	3.853794	3.280256	0.627064	0.719015	3.106264	4.388665	2.275893	2.121636	1.894663	1.647018	1.190991	1.978093	2.084309	2.002575	0.000000	4.999991	344011.000000		1
6519.208984	1771.984131	5.334868	2.732193	442.211212	13281.074219	66.251045	42.456917	44.196144	33.359886	14.835867	49.228806	67.234756	85.401062	0.637526	0.000000	3.814195	3.248460	0.727124	0.436511	2.645630	4.123233	1.821193	1.627948	1.645384	1.523225	1.171313	1.692219	1.827594	1.931463	0.000000	0.000000	344288.000000		1
14347.464844	2312.363037	2.562587	4.107540	1078.226196	20181.892578	152.305862	107.329529	89.147804	80.399239	25.906488	75.567017	84.377258	71.604416	0.050505	0.000000	4.156775	3.364056	0.408679	0.613582	3.032710	4.304962	2.182717	2.030719	1.950111	1.905252	1.413409	1.878332	1.926225	1.854940	0.000000	0.000000	344736.000000		1
9847.984375	3139.973877	4.261727	3.447620	1470.271118	27648.875000	214.674469	149.478073	76.482887	55.797169	23.488838	89.696709	136.662048	81.392204	0.585201	99998.000000	3.993347	3.496926	0.629586	0.537519	3.167397	4.441678	2.331780	2.174577	1.883564	1.746612	1.370862	1.952777	2.135648	1.910583	0.000000	4.999991	344881.000000		1
8940.239258	3063.549561	2.664350	3.755994	1421.258179	27564.597656	180.549820	146.015030	91.534615	66.796867	28.314890	106.469162	137.540909	95.216599	0.018922	0.000000	3.951349	3.486225	0.425591	0.574725	3.152673	4.440351	2.256597	2.164397	1.961585	1.824756	1.452015	2.027224	2.138432	1.978713	0.000000	0.000000	345000.000000		1
15747.734375	9448.303711	3.250261	3.882427	3320.804199	60036.531250	436.870178	339.439453	141.296906	78.777191	48.892677	192.739838	266.727997	165.060196	1.478485	0.000000	4.197218	3.975354	0.511918	0.589103	3.521243	4.778416	2.640352	2.530762	2.150133	1.896400	1.689244	2.284971	2.426069	2.217642	0.169817	0.000000	345751.000000		1
5630.987305	2645.465576	3.888595	3.151581	1549.513916	33162.253906	230.250443	155.469772	78.157356	44.140636	26.119267	88.793175	130.920135	82.193970	0.654485	0.000000	3.750585	3.422502	0.589793	0.498528	3.190196	4.520644	2.362200	2.191646	1.892970	1.644839	1.416961	1.948380	2.117007	1.914840	0.000000	0.000000	346324.000000		1
17692.380859	6369.166504	5.325617	5.612404	3406.082031	58237.726562	466.973633	348.912720	180.133514	81.870178	46.758732	210.384995	285.961273	167.009125	2.468786	99998.000000	4.247786	3.804083	0.726370	0.749149	3.532255	4.765204	2.669292	2.542717	2.255594	1.913126	1.669863	2.323015	2.456307	2.222740	0.392483	4.999991	346809.000000		1
10869.149414	3769.818115	2.059937	4.705785	2784.881348	50959.984375	403.883423	285.930420	118.853462	109.099594	45.179855	191.219559	256.298767	195.206833	0.105971	0.000000	4.036196	3.576320	0.313854	0.672632	3.444807	4.707229	2.606256	2.456260	2.075012	2.037823	1.654945	2.281532	2.408746	2.290495	0.000000	0.000000	347983.000000		1
11348.460938	1857.554810	1.437022	1.585042	1449.193726	24144.904297	217.178467	147.433548	55.686153	35.771370	16.895805	77.469688	115.473679	77.889076	0.054282	0.000000	4.054937	3.268942	0.157463	0.200041	3.161126	4.382825	2.336817	2.168596	1.745747	1.553536	1.227779	1.889132	2.062483	1.891477	0.000000	0.000000	348300.000000		1
13347.679688	3261.843262	2.516331	2.534833	1928.890869	45315.574219	270.434631	195.792740	132.113541	75.526932	64.650581	153.496185	210.619354	124.502869	1.812833	0.000000	4.125406	3.513463	0.400768	0.403949	3.285308	4.656248	2.432062	2.291797	2.120947	1.878102	1.810572	2.186098	2.323498	2.095179	0.258358	0.000000	348665.000000		1
11398.855469	3370.251953	3.059069	3.099157	1618.996704	33848.523438	189.264465	166.071671	113.900978	64.798599	40.020763	92.990143	128.749176	103.274414	0.533057	0.000000	4.056861	3.527662	0.485589	0.491244	3.209246	4.529540	2.277069	2.220296	2.056527	1.811566	1.602285	1.968437	2.109745	2.013993	0.000000	0.000000	348810.000000		1
12661.942383	3224.169189	3.219423	3.910181	1315.097412	25653.607422	195.052643	134.666870	62.205177	56.574272	24.814846	82.662704	115.954742	59.059765	0.654378	0.000000	4.102500	3.508418	0.507778	0.592197	3.118958	4.409148	2.290152	2.129261	1.793827	1.752619	1.394712	1.917310	2.064289	1.771292	0.000000	0.000000	349587.000000		1
13895.471680	3638.247314	2.528666	3.049818	1821.052612	42458.917969	295.425262	183.423859	100.650146	65.110062	56.981323	167.206482	218.014160	164.992355	1.480504	99998.000000	4.142873	3.560892	0.402891	0.484274	3.260323	4.627969	2.470448	2.263456	2.002814	1.813648	1.755733	2.223253	2.338485	2.217464	0.170410	4.999991	349710.000000		1
10798.161133	1969.824463	2.044519	2.109277	842.591553	21327.800781	109.457306	85.795776	66.300385	83.097511	22.230673	61.153622	78.635338	35.931725	0.138039	0.000000	4.033350	3.294428	0.310591	0.324134	2.925617	4.328946	2.039245	1.933466	1.821516	1.919588	1.346953	1.786422	1.895618	1.555478	0.000000	0.000000	349978.000000		1
19775.636719	5069.500000	2.769197	3.225591	2513.135986	48060.078125	353.004822	254.411530	116.463562	115.578529	33.128605	150.187332	205.195053	125.131950	2.135558	0.000000	4.296131	3.704965	0.442354	0.508609	3.400216	4.681785	2.547781	2.405537	2.066190	2.062877	1.520203	2.176633	2.312167	2.097368	0.329511	0.000000	350120.000000		1
16091.195312	5260.981445	2.392981	5.445883	2758.835938	51926.667969	411.457092	276.753204	113.037529	83.856110	44.390419	155.978592	212.343170	138.058990	0.963783	99998.000000	4.206588	3.721067	0.378939	0.736068	3.440726	4.715391	2.614325	2.442093	2.053223	1.923535	1.647289	2.193065	2.327038	2.140065	0.000000	4.999991	350943.000000		1
8449.708984	3514.160889	5.492139	2.877128	1385.668701	23439.789062	187.118179	142.311462	56.164135	49.136292	24.713083	97.628082	124.188324	79.286011	1.145394	99998.000000	3.926842	3.545822	0.739742	0.458959	3.141659	4.369954	2.272116	2.153240	1.749459	1.691402	1.392927	1.989575	2.094081	1.899197	0.058955	4.999991	351422.000000		1
24068.470703	7601.181641	2.615010	2.689020	3562.513916	70133.609375	527.331665	364.380737	194.645584	125.434158	52.340298	264.347351	359.274078	224.628784	2.345620	0.000000	4.381448	3.880881	0.417473	0.429594	3.551757	4.845926	2.722084	2.561555	2.289245	2.098416	1.718836	2.422175	2.555426	2.351465	0.370258	0.000000	351485.000000		1
6605.871094	3070.870361	5.267026	3.404448	1386.769653	25936.025391	202.179169	142.015427	40.147194	65.002129	24.602068	77.256905	113.749870	93.862839	2.491617	0.000000	3.819930	3.487262	0.721565	0.532047	3.142004	4.413903	2.305736	2.152335	1.603655	1.812928	1.390972	1.887937	2.055951	1.972494	0.396481	0.000000	351812.000000		1
20337.673828	4253.820312	2.010598	3.355108	2609.484375	48805.679688	392.606201	266.931519	119.741577	97.344383	40.273628	173.096420	224.989578	146.989487	1.175306	0.000000	4.308301	3.628779	0.303325	0.525706	3.416555	4.688470	2.593957	2.426400	2.078245	1.988311	1.605021	2.238288	2.352162	2.167286	0.070151	0.000000	352091.000000		1
9794.598633	2598.210205	1.588125	3.910181	1140.082886	24279.656250	154.057419	118.079437	75.937065	75.079788	26.523237	87.334564	113.358238	61.329395	1.674656	0.000000	3.990987	3.414674	0.200885	0.592197	3.056937	4.385242	2.187683	2.072174	1.880454	1.875523	1.423627	1.941186	2.054453	1.787669	0.223926	0.000000	352364.000000		1
28325.126953	8229.777344	3.947186	2.516331	2648.388916	59174.265625	385.606110	272.374298	142.851120	77.744141	43.718163	212.290741	279.155457	156.499741	2.942876	99998.000000	4.452172	3.915388	0.596288	0.400768	3.422982	4.772133	2.586144	2.435166	2.154884	1.890668	1.640662	2.326931	2.445846	2.194514	0.468772	4.999991	353535.000000		1
114.940193	25.388422	0.329960	1.911918	0.000000	3413.045166	1.936588	0.000000	7.968381	11.200139	0.000000	0.000000	6.571447	1.548037	2.481068	20981.396484	2.060472	1.404636	0.000000	0.281469	0.000000	3.533142	0.287037	0.000000	0.901370	1.049223	0.000000	0.000000	0.817661	0.189781	0.394639	4.321835	353550.000000		0
10079.912109	2885.460449	3.355108	4.533096	1142.855225	31423.115234	175.298218	115.708046	74.515465	62.556725	33.221119	109.885948	174.357666	68.699532	0.552830	0.000000	4.003457	3.460215	0.525706	0.656395	3.057991	4.497249	2.243778	2.063364	1.872246	1.796274	1.521414	2.040942	2.241441	1.836954	0.000000	0.000000	353759.000000		1
21165.931641	5211.259277	3.179335	3.373610	1903.083130	34522.562500	245.678375	196.205963	96.820145	39.255993	27.719728	125.483498	179.566101	82.224808	1.960606	0.000000	4.325637	3.716943	0.502336	0.528095	3.279458	4.538103	2.390367	2.292712	1.985966	1.593906	1.442789	2.098587	2.254224	1.915003	0.292390	0.000000	353826.000000		1
22321.753906	8484.148438	2.738360	3.379778	4106.858398	77206.703125	576.776306	421.846222	210.076614	129.634216	75.573189	269.820984	340.746979	200.193237	1.929849	99998.000000	4.348728	3.928608	0.437491	0.528888	3.613510	4.887655	2.761007	2.625154	2.322378	2.112720	1.878368	2.431076	2.532432	2.301449	0.285523	4.999991	353893.000000		1
14720.372070	5817.707520	1.683721	2.164785	2828.886230	58928.582031	384.502136	289.017242	133.260681	58.566368	45.124348	182.242798	272.047424	133.655411	1.571069	0.000000	4.167919	3.764752	0.226270	0.335415	3.451616	4.770326	2.584899	2.460924	2.124702	1.767648	1.654411	2.260650	2.434645	2.125987	0.196195	0.000000	356713.000000		1
19745.320312	6624.361328	3.712821	3.558635	3028.675537	54954.488281	444.292755	308.867279	136.091553	62.713993	46.706306	186.248566	217.385086	164.369446	0.371771	0.000000	4.295464	3.821144	0.569704	0.551283	3.481253	4.740003	2.647669	2.489772	2.133831	1.797364	1.669376	2.270093	2.337230	2.215821	0.000000	0.000000	356964.000000		1
108.566109	11.388247	0.000000	0.000000	108.044952	3867.036133	0.000000	9.217295	0.000000	21.308636	0.000000	0.000000	0.000000	0.000000	4.493941	0.000000	2.035694	1.056457	0.000000	0.000000	2.033604	3.587378	0.000000	0.964603	0.000000	1.328556	0.000000	0.000000	0.000000	0.000000	0.652627	0.000000	356979.000000		0
10063.349609	4191.300293	2.713690	3.126911	1925.304565	34978.292969	285.196503	195.481277	80.038437	37.128216	25.764637	114.493050	131.718811	190.229675	0.612484	0.000000	4.002743	3.622349	0.433560	0.495116	3.284499	4.543798	2.455144	2.291105	1.903299	1.569704	1.411024	2.058779	2.119648	2.279278	0.000000	0.000000	357241.000000		1
20573.810547	7462.693848	4.181550	2.664350	3066.142822	60347.812500	427.409271	315.293793	130.028931	50.866272	37.319405	228.449539	297.324829	232.239456	0.281350	99998.000000	4.313315	3.872896	0.621337	0.425591	3.486592	4.780662	2.630844	2.498715	2.114040	1.706430	1.571935	2.358790	2.473231	2.365936	0.000000	4.999991	357357.000000		1
5233.283691	2632.760498	3.392113	4.428249	988.150146	20525.259766	142.357712	99.287140	42.953396	35.669605	31.478806	70.204399	106.237885	68.909225	0.538108	99998.000000	3.718774	3.420411	0.530470	0.646232	2.994823	4.312289	2.153381	1.996893	1.632998	1.552298	1.498018	1.846364	2.026279	1.838277	0.000000	4.999991	357689.000000		1
13125.866211	4837.325195	3.071404	3.018980	2935.028564	59801.601562	464.488159	299.344696	137.019760	63.750130	64.508728	205.117966	334.699738	171.132080	0.277443	0.000000	4.118128	3.684605	0.487337	0.479860	3.467612	4.776713	2.666975	2.476171	2.136783	1.804481	1.809618	2.312004	2.524655	2.233331	0.000000	0.000000	358529.000000		1
25412.416016	6203.001953	2.429986	3.318103	3881.739502	70787.593750	609.084656	400.078094	189.569763	75.594772	62.495049	260.677673	370.616058	176.904846	1.974763	99998.000000	4.405046	3.792602	0.385604	0.520890	3.589026	4.849957	2.784678	2.602145	2.277769	1.878492	1.795846	2.416104	2.568924	2.247740	0.295515	4.999991	358698.000000		1
11827.223633	2270.069580	2.368311	2.411484	1576.283936	29453.615234	225.997955	160.810806	46.067974	44.100548	23.661528	78.293045	88.626648	47.646847	0.207771	0.000000	4.072883	3.356039	0.374439	0.382284	3.197634	4.469139	2.354105	2.206315	1.663399	1.644444	1.374043	1.893723	1.947564	1.678034	0.000000	0.000000	358857.000000		1
8646.449219	6551.819336	2.713690	2.935719	2182.707275	41163.035156	293.362244	224.823059	79.023888	61.317062	43.742836	155.179901	245.539612	158.393158	0.735084	0.000000	3.936838	3.816362	0.433560	0.467715	3.338995	4.614507	2.467404	2.351841	1.897758	1.787581	1.640907	2.190835	2.390121	2.199736	0.000000	0.000000	359061.000000		1
9596.397461	1734.078857	2.022933	1.307505	1213.963135	17571.162109	172.751038	124.071144	82.422173	78.607582	26.979630	76.991707	103.897324	118.088692	1.746151	99998.000000	3.982108	3.239069	0.305981	0.116443	3.084205	4.244801	2.237421	2.093671	1.916044	1.895464	1.431036	1.886444	2.016604	2.072208	0.242082	4.999991	360514.000000		1
6785.359863	3580.855957	3.031315	4.070535	456.541351	13746.631836	67.910095	44.390419	21.623177	14.302381	28.996395	53.209911	54.622265	70.010124	0.337163	0.000000	3.831573	3.553987	0.481631	0.609652	2.659480	4.138196	1.831934	1.647289	1.334919	1.155408	1.462344	1.725993	1.737370	1.845161	0.000000	0.000000	360617.000000		1
18686.871094	8416.867188	3.077571	3.475374	3615.514160	64155.113281	554.588806	368.377258	144.667435	72.862579	58.843903	239.958054	329.093506	236.106461	1.608142	99998.000000	4.271537	3.925150	0.488208	0.541001	3.558170	4.807231	2.743971	2.566293	2.160371	1.862504	1.769701	2.380135	2.517319	2.373108	0.206324	4.999991	360819.000000		1
7538.470703	2955.294922	1.517200	3.552467	712.621216	18848.576172	106.780624	73.087692	62.223682	57.662830	24.247438	49.583435	53.897587	117.003212	1.980519	99998.000000	3.877283	3.470601	0.181043	0.550530	2.852859	4.275279	2.028492	1.863844	1.793956	1.760896	1.384666	1.695337	1.731569	2.068198	0.296779	4.999991	361731.000000		1
16485.087891	5022.716797	2.056854	4.076703	2288.017090	39806.070312	341.271210	233.565460	104.483238	67.330353	33.116272	130.596329	186.581619	149.083344	1.919113	0.000000	4.217091	3.700939	0.313203	0.610309	3.359459	4.599949	2.533100	2.368409	2.019047	1.828211	1.520041	2.115931	2.270869	2.173429	0.283101	0.000000	361924.000000		1
11497.886719	3393.392334	2.948054	3.231758	2557.137939	61362.523438	367.791351	261.414703	172.060287	66.981888	49.524845	229.824875	274.961578	236.670776	1.027252	0.000000	4.060618	3.530634	0.469535	0.509439	3.407754	4.787903	2.565602	2.417330	2.235681	1.825957	1.694823	2.361397	2.439272	2.374145	0.011677	0.000000	362202.000000		1
8230.381836	1858.939453	4.076703	2.463907	499.658203	10368.719727	50.144676	51.705048	45.053425	10.484712	27.494616	44.421257	47.801033	55.538136	1.430103	0.000000	3.915420	3.269265	0.610309	0.391624	2.698673	4.015725	1.700225	1.713533	1.653728	1.020556	1.439248	1.647591	1.679437	1.744591	0.155367	0.000000	362305.000000		1
9899.892578	3328.852783	2.223376	2.547168	1625.796387	35411.429688	234.610840	167.656708	82.582527	67.102158	24.663742	143.566544	180.885941	81.484711	0.530563	0.000000	3.995631	3.522295	0.347013	0.406058	3.211066	4.549143	2.370348	2.224421	1.916888	1.826736	1.392059	2.157053	2.257405	1.911076	0.000000	0.000000	363328.000000		1
25368.082031	6746.813477	2.556419	2.096942	3933.428955	63519.992188	573.680237	402.945984	172.171295	69.047997	63.928989	226.327927	306.255341	200.325836	1.354064	0.000000	4.404288	3.829099	0.407632	0.321587	3.594771	4.802910	2.758670	2.605247	2.235961	1.839151	1.805698	2.354738	2.486084	2.301737	0.131639	0.000000	364453.000000		1
9206.810547	3587.834473	2.929552	2.226459	1153.885742	20621.798828	161.455307	117.262253	76.023415	37.020283	16.710781	63.463345	94.695450	79.400108	0.665477	0.000000	3.964109	3.554832	0.466801	0.347615	3.062163	4.314327	2.208052	2.069158	1.880947	1.568440	1.222997	1.802523	1.976329	1.899821	0.000000	0.000000	364693.000000		1
23209.074219	9877.986328	3.799166	3.663482	5717.714355	96040.351562	885.720703	584.424011	270.132416	105.244919	69.510551	337.749573	415.435120	245.508774	4.137846	99998.000000	4.365658	3.994668	0.579688	0.563894	3.757222	4.982454	2.947297	2.766728	2.431577	2.022201	1.842051	2.528595	2.618503	2.390067	0.616774	4.999991	364981.000000		1
7429.281738	1800.006104	2.417651	3.965688	657.416077	17574.714844	96.215736	68.674866	35.247135	52.728848	15.770240	58.615707	87.920479	31.188934	0.615154	0.000000	3.870947	3.255274	0.383394	0.598319	2.817840	4.244888	1.983246	1.836798	1.547124	1.722048	1.197838	1.768014	1.944090	1.494001	0.000000	0.000000	365772.000000		1
5034.961914	1029.604858	1.921169	3.293433	289.627838	8395.182617	23.704700	31.207436	24.953613	28.956306	10.336692	23.112621	44.495266	31.213604	1.002349	99998.000000	3.701996	3.012671	0.283566	0.517649	2.461840	3.924030	1.374834	1.494258	1.397133	1.461743	1.014382	1.363849	1.648314	1.494344	0.001019	4.999991	365962.000000		1
15222.312500	4780.893066	2.747611	2.716774	2267.664307	39543.636719	275.374786	230.392288	123.627083	104.412308	40.443233	139.597763	212.870483	172.337830	1.485438	0.000000	4.182481	3.679509	0.438955	0.434053	3.355579	4.597076	2.439924	2.362468	2.092114	2.018752	1.606846	2.144878	2.328115	2.236381	0.171855	0.000000	366092.000000		1
9049.625977	1877.210571	1.868746	3.700486	747.769653	20316.095703	117.502785	74.854675	15.209000	50.147758	14.706350	57.638161	65.874825	55.701572	0.932456	44365.265625	3.956631	3.273513	0.271550	0.568259	2.873768	4.307840	2.070048	1.874219	1.182101	1.700252	1.167505	1.760710	1.818720	1.745867	0.000000	4.647043	366252.000000		1
9627.944336	1806.935181	2.433070	3.743659	736.415344	16830.974609	81.722160	74.191673	49.037613	41.584217	18.422255	53.086563	80.251221	91.235497	1.327481	0.000000	3.983534	3.256943	0.386155	0.573296	2.867123	4.226109	1.912340	1.870355	1.690529	1.618929	1.265343	1.724985	1.904452	1.960164	0.123028	0.000000	366276.000000		1
9362.280273	2009.974731	2.843207	2.978892	751.331360	19829.460938	111.418564	74.715904	47.298386	45.139767	23.636858	68.647110	66.386726	67.145325	0.639544	0.000000	3.971382	3.303191	0.453808	0.474055	2.875832	4.297311	2.046957	1.873413	1.674846	1.654559	1.373590	1.836622	1.822081	1.827016	0.000000	0.000000	366494.000000		1
14436.029297	3220.052246	3.015897	4.317234	886.485474	16673.109375	103.817146	90.140770	51.831482	46.586040	19.547819	56.993660	55.991444	62.550556	0.994777	99998.000000	4.159448	3.507863	0.479416	0.635206	2.947672	4.222017	2.016269	1.954921	1.714594	1.668256	1.291098	1.755827	1.748122	1.796231	0.000000	4.999991	366787.000000		1
7811.381836	1468.276001	3.247177	3.885511	510.034973	17034.144531	49.108540	53.848248	52.380386	41.531792	9.790871	21.410398	39.952919	40.686848	1.407739	99998.000000	3.892728	3.166808	0.511506	0.589448	2.707600	4.231320	1.691157	1.731172	1.719169	1.618381	0.990821	1.330625	1.601549	1.609454	0.148522	4.999991	367014.000000		1
11537.124023	5000.933105	3.407531	3.139246	1283.834473	28298.958984	198.090134	128.397629	69.122002	56.441669	26.344379	99.095947	144.238800	100.511383	0.974071	0.000000	4.062098	3.699051	0.532440	0.496825	3.108509	4.451770	2.296863	2.108557	1.839616	1.751600	1.420688	1.996056	2.159082	2.002215	0.000000	0.000000	367432.000000		1
5576.947754	3031.870361	4.755125	5.023410	1023.733398	19352.111328	130.932465	101.828140	34.124653	66.630341	19.427553	66.146194	62.794170	65.961174	0.218739	99998.000000	3.746397	3.481711	0.677162	0.700999	3.010187	4.286728	2.117047	2.007868	1.533068	1.823672	1.288418	1.820505	1.797919	1.819288	0.000000	4.999991	367865.000000		1
8160.393066	2927.288330	2.985059	3.780664	1030.116821	25756.111328	149.342377	102.518898	39.761726	76.291695	21.250044	79.159576	99.379646	81.971947	0.618132	99998.000000	3.911711	3.466465	0.474953	0.577568	3.012887	4.410880	2.174183	2.010804	1.599465	1.882477	1.327360	1.898503	1.997297	1.913665	0.000000	4.999991	368153.000000		1
11464.249023	4144.668457	2.488577	3.484625	2030.105347	35465.929688	288.795227	204.396378	103.539612	51.063629	22.976938	131.043472	172.171295	110.891243	0.262324	0.000000	4.059346	3.617490	0.395951	0.542156	3.307518	4.549811	2.460590	2.310473	2.015106	1.708112	1.361292	2.117415	2.235961	2.044897	0.000000	0.000000	368676.000000		1
8071.599609	3017.749756	1.726894	2.220292	1236.412720	22187.265625	168.350555	123.287872	63.124134	59.482235	19.723593	78.915955	120.275063	28.678770	0.669680	99998.000000	3.906960	3.479683	0.237266	0.346410	3.092164	4.346104	2.226215	2.090920	1.800195	1.774387	1.294986	1.897165	2.080176	1.457561	0.000000	4.999991	369105.000000		1
5739.035156	2783.142090	3.638812	2.923384	980.783081	20163.742188	137.062943	101.285400	44.572361	42.407574	28.354979	72.763901	105.491615	77.642372	0.169267	0.000000	3.758839	3.444535	0.560960	0.465886	2.991573	4.304571	2.136920	2.005547	1.649066	1.627443	1.452629	1.861916	2.023218	1.890099	0.000000	0.000000	369347.000000		1
17291.025391	5564.853516	3.034399	2.232627	2625.596924	53799.089844	379.373871	268.621399	121.030579	52.488316	45.031837	187.448151	268.741669	183.217255	2.155226	0.000000	4.237821	3.745454	0.482073	0.348816	3.419228	4.730775	2.579067	2.429141	2.082895	1.720063	1.653520	2.272881	2.429335	2.262966	0.333493	0.000000	369414.000000		1
105.809242	13.364923	1.011466	0.000000	39.971420	0.000000	0.000000	1.597377	0.000000	16.510338	0.000000	0.000000	0.000000	0.000000	1.236362	90426.382812	2.024523	1.125966	0.004951	0.000000	1.601750	0.000000	0.000000	0.203407	0.000000	1.217756	0.000000	0.000000	0.000000	0.000000	0.092146	4.956295	369430.000000		0
14604.195312	4850.341797	2.571838	2.787700	1819.245483	34561.015625	283.102631	184.222549	78.428726	16.982149	32.678379	116.053421	166.376953	105.460785	0.734572	99998.000000	4.164478	3.685772	0.410244	0.445246	3.259891	4.538587	2.451944	2.265343	1.894475	1.229993	1.514261	2.064658	2.221093	2.023091	0.000000	4.999991	370152.000000		1
8515.405273	1504.950806	2.195622	2.861710	786.075867	17154.505859	110.545868	77.997002	43.967949	38.454224	13.676381	72.023804	95.743919	78.141937	0.542975	0.000000	3.930205	3.177522	0.341558	0.456626	2.895464	4.234378	2.043543	1.892078	1.643136	1.584944	1.135971	1.857476	1.981111	1.892884	0.000000	0.000000	370715.000000		1
14315.461914	2321.848633	3.490792	2.066105	830.487854	18623.197266	96.733803	81.734497	59.358887	50.218685	20.587040	67.438286	97.267288	80.726112	0.168777	99998.000000	4.155806	3.365834	0.542924	0.315152	2.919333	4.270054	1.985578	1.912405	1.773486	1.700865	1.313594	1.828907	1.987967	1.907014	0.000000	4.999991	370768.000000		1
13158.165039	5039.877441	2.044519	2.790784	1532.541016	37284.761719	230.543396	157.193588	86.949097	98.880081	26.270370	112.377609	132.906052	76.263947	0.008943	0.000000	4.119195	3.702420	0.310591	0.445726	3.185412	4.571531	2.362753	2.196435	1.939265	1.995109	1.419466	2.050680	2.123545	1.882319	0.000000	0.000000	371070.000000		1
13652.966797	4618.552734	3.089906	3.620309	2408.227295	41717.925781	352.190704	244.577484	92.999390	76.054245	46.475025	159.972031	223.882523	191.971985	2.385349	0.000000	4.135227	3.664506	0.489945	0.558746	3.381697	4.620323	2.546778	2.388417	1.968480	1.881123	1.667220	2.204044	2.350020	2.283238	0.377552	0.000000	371108.000000		1
7873.586914	3258.481934	3.897846	2.994310	997.453796	25579.175781	141.232147	101.559853	51.658791	30.553684	30.627693	101.313156	115.942413	105.207916	0.044810	0.000000	3.896173	3.513015	0.590825	0.476297	2.998893	4.407887	2.149934	2.006722	1.713144	1.485064	1.486114	2.005666	2.064242	2.022048	0.000000	0.000000	371531.000000		1
9278.020508	2810.627441	3.256428	5.014159	2386.092285	38383.917969	369.172882	241.407410	112.766159	62.979195	44.331829	154.538483	233.731979	190.673737	2.352507	0.000000	3.967455	3.448803	0.512742	0.700198	3.377687	4.584149	2.567230	2.382751	2.052179	1.799197	1.646716	2.189037	2.368718	2.280291	0.371531	0.000000	372563.000000		1
13903.970703	3345.063965	2.050686	3.521630	1549.890137	35831.425781	257.082062	159.669830	62.495049	61.597683	39.755562	128.520981	182.656021	94.451836	1.438487	0.000000	4.143139	3.524405	0.311899	0.546744	3.190301	4.554264	2.410072	2.203223	1.795846	1.789564	1.599398	2.108974	2.261634	1.975210	0.157906	0.000000	372652.000000		1
8652.496094	1558.469116	1.646716	3.111492	1436.494995	26901.146484	209.370438	144.334396	65.788483	80.374565	31.161180	91.025803	101.140465	97.359802	0.615769	4843.617188	3.937141	3.192698	0.216619	0.492969	3.157304	4.429771	2.320915	2.159370	1.818150	1.905119	1.493614	1.959165	2.004925	1.988380	0.000000	3.685170	373077.000000		1
6291.542480	1546.923584	1.421604	1.548037	466.606689	11515.043945	46.379433	47.384731	36.354195	64.255867	13.704135	22.680899	30.886726	24.965948	0.861489	0.000000	3.798757	3.189469	0.152779	0.189781	2.668951	4.061265	1.666325	1.675638	1.560555	1.807913	1.136852	1.355660	1.489772	1.397348	0.000000	0.000000	373600.000000		1
6347.024902	2369.532471	2.837040	3.879343	570.232605	14476.266602	71.885033	54.116531	37.476677	47.384731	17.765419	44.593945	64.203438	45.870613	0.197024	0.000000	3.802570	3.374663	0.452865	0.588758	2.756052	4.160656	1.856638	1.733330	1.573761	1.675638	1.249575	1.649276	1.807558	1.661535	0.000000	0.000000	373631.000000		1
18302.429688	6977.113281	2.590341	2.063021	3417.488770	63722.648438	508.326569	348.986725	148.805817	53.820492	52.241619	208.300385	307.945221	188.364014	2.634037	0.000000	4.262509	3.843676	0.413357	0.314504	3.533707	4.804294	2.706143	2.542809	2.172620	1.730948	1.718017	2.318690	2.488473	2.274998	0.420622	0.000000	373910.000000		1
6184.953125	2757.355957	2.738360	3.133079	558.754944	15416.972656	73.362144	55.636814	46.755646	28.561588	16.846464	55.513466	80.849464	74.117661	0.777738	99998.000000	3.791336	3.440493	0.437491	0.495971	2.747221	4.187999	1.865472	1.745362	1.669834	1.455782	1.226509	1.744398	1.907677	1.869922	0.000000	4.999991	374300.000000		1
7258.319336	4703.416992	2.044519	2.929552	1112.082520	26451.595703	188.104980	110.397850	46.265331	61.961563	20.509947	79.847244	119.343773	108.344078	1.139294	0.000000	3.860836	3.672414	0.310591	0.466801	3.046137	4.422452	2.274400	2.042961	1.665256	1.792122	1.311965	1.902260	2.076800	2.034805	0.056636	0.000000	374538.000000		1
4606.652344	616.192688	4.280230	4.033530	456.575287	12323.776367	63.494183	46.237579	59.947880	26.982714	11.860059	32.178814	53.851330	73.485497	0.961249	0.000000	3.663385	2.789716	0.631467	0.605685	2.659513	4.090744	1.802734	1.664995	1.777774	1.431086	1.074087	1.507570	1.731196	1.866202	0.000000	0.000000	374919.000000		1
20513.029297	6768.263672	3.512378	3.617226	4812.575195	79849.007812	704.412292	490.995972	191.571106	60.558460	61.964645	294.712921	447.737274	267.798035	0.740851	0.000000	4.312030	3.830477	0.545601	0.558376	3.682378	4.902269	2.847827	2.691078	2.282330	1.782175	1.792144	2.469399	2.651023	2.427807	0.000000	0.000000	375369.000000		1
19905.351562	7253.045898	3.250261	4.126042	5264.222656	99998.000000	759.500183	537.575867	286.994324	125.249130	102.808769	419.021515	567.888977	361.105804	0.131237	0.000000	4.298970	3.860520	0.511918	0.615534	3.721334	4.999991	2.880528	2.730440	2.457873	2.097775	2.012030	2.622236	2.754263	2.557634	0.000000	0.000000	375527.000000		1
23945.980469	9380.064453	2.063021	3.675817	5980.183594	99998.000000	884.070923	616.886536	221.952103	170.089783	91.432854	371.377747	514.854858	317.816284	0.715713	99998.000000	4.379232	3.972206	0.314504	0.565354	3.776715	4.999991	2.946487	2.790205	2.346259	2.230678	1.961102	2.569816	2.711685	2.502176	0.000000	4.999991	376754.000000		1
8482.316406	4417.394043	2.584173	3.225591	1748.510742	34289.687500	225.976379	180.207520	68.471336	73.235710	25.684460	120.894897	146.070541	163.219208	0.085800	0.000000	3.928514	3.645166	0.412322	0.508609	3.242668	4.535163	2.354063	2.255773	1.835509	1.864723	1.409670	2.082408	2.164563	2.212771	0.000000	0.000000	376973.000000		1
15994.627930	6011.606934	2.898715	2.565671	3600.764648	67541.921875	556.377380	369.524414	182.437073	76.766594	58.726719	259.323914	348.443970	174.203491	1.734279	0.000000	4.203974	3.778991	0.462205	0.409201	3.556395	4.829574	2.745369	2.567643	2.261113	1.885172	1.768836	2.413843	2.542133	2.241057	0.239119	0.000000	377239.000000		1
17378.240234	8433.846680	2.812370	2.861710	3996.460693	78960.632812	519.548279	406.264069	213.758606	65.433853	74.490791	290.121216	405.283447	219.972336	1.237211	0.000000	4.240006	3.926026	0.449072	0.456626	3.601676	4.897410	2.715626	2.608809	2.329924	1.815802	1.872103	2.462579	2.607759	2.342368	0.092444	0.000000	377659.000000		1
11206.824219	4504.694824	3.170084	3.046734	2037.965820	52794.285156	285.591217	208.806122	139.890732	87.408577	57.073837	231.715210	331.014679	178.610153	0.204879	0.000000	4.049482	3.653665	0.501071	0.483835	3.309197	4.722587	2.455745	2.319743	2.145789	1.941554	1.756437	2.364954	2.519847	2.251906	0.000000	0.000000	378468.000000		1
12568.470703	3556.463623	3.080655	4.221638	1763.460693	37842.917969	297.836731	178.011902	101.368660	46.410267	31.077919	155.321747	188.857407	166.500305	0.882924	0.000000	4.099282	3.551018	0.488643	0.625481	3.246366	4.577985	2.473978	2.250449	2.005904	1.666614	1.492452	2.191232	2.276134	2.221415	0.000000	0.000000	378929.000000		1
7479.244629	1394.010254	3.160832	2.932636	501.687286	15013.311523	80.790871	51.344250	43.338863	49.531013	14.743355	35.407490	52.457481	50.829266	0.435891	0.000000	3.873858	3.144266	0.499801	0.467258	2.700433	4.176476	1.907362	1.710492	1.636878	1.694877	1.168596	1.549095	1.719807	1.706114	0.000000	0.000000	379627.000000		1
20027.816406	6723.013184	1.381515	4.144545	2988.309326	64540.074219	418.688477	305.003357	201.716599	111.153366	52.802860	229.547348	271.177826	176.143158	2.685094	0.000000	4.301634	3.827564	0.140356	0.617477	3.475425	4.809829	2.621891	2.484305	2.304742	2.045923	1.722657	2.360872	2.433254	2.245866	0.428960	0.000000	379657.000000		1
20825.875000	6503.376953	3.404448	4.335737	2382.484131	36979.257812	348.188019	243.720215	81.342857	56.450920	39.795647	151.917313	182.532669	99.829872	0.369734	0.000000	4.318603	3.813139	0.532047	0.637063	3.377030	4.567958	2.541814	2.386892	1.910319	1.751671	1.599836	2.181607	2.261341	1.999261	0.000000	0.000000	379844.000000		1
21322.960938	5023.157715	2.386814	3.083739	2633.666992	55400.175781	338.631531	270.104675	145.318100	86.270676	60.163742	165.516586	276.972168	151.093948	2.288644	0.000000	4.328847	3.700977	0.377819	0.489078	3.420561	4.743511	2.529727	2.431532	2.162320	1.935863	1.779335	2.218842	2.442436	2.179247	0.359578	0.000000	379951.000000		1
12114.476562	3994.496338	3.450704	4.243225	2094.722168	38036.214844	315.558990	214.251999	82.150803	71.305290	38.913700	144.180206	175.113190	111.523415	2.269268	0.000000	4.083305	3.601462	0.537908	0.627696	3.321126	4.580197	2.499081	2.330925	1.914612	1.853122	1.590103	2.158906	2.243319	2.047366	0.355886	0.000000	380173.000000		1
11651.237305	2547.186768	1.733061	2.618094	1526.487671	30117.359375	187.432724	158.180374	69.057243	98.645721	28.191540	88.265854	110.817238	43.671909	0.901515	99998.000000	4.066372	3.406061	0.238814	0.417985	3.183693	4.478817	2.272846	2.199153	1.839209	1.994078	1.450119	1.945793	2.044607	1.640202	0.000000	4.999991	380649.000000		1
108.917656	825.627869	2.038351	2.852458	123.423561	11007.047852	5.911527	11.320405	22.665480	45.198360	8.693060	9.476329	21.906879	15.168911	0.156935	0.000000	2.037098	2.916784	0.309279	0.455219	2.091398	4.041671	0.771700	1.053862	1.355365	1.655123	0.939173	0.976640	1.340580	1.180954	0.000000	0.000000	381320.000000		0
12391.369141	4590.237793	2.294302	3.308852	1746.327393	31007.699219	222.417740	176.806168	54.933723	68.983238	21.977806	103.024628	117.496613	59.374306	0.969326	0.000000	4.093119	3.661835	0.360651	0.519677	3.242126	4.491469	2.347169	2.247497	1.739839	1.838744	1.341984	2.012941	2.070025	1.773599	0.000000	0.000000	381550.000000		1
7109.380859	2403.502930	3.015897	2.503996	1074.815552	19934.646484	155.038055	110.749397	75.304901	52.142937	19.535484	52.802860	69.840515	80.917305	0.480831	0.000000	3.851832	3.380845	0.479416	0.398634	3.031334	4.299609	2.190438	2.044341	1.876823	1.717196	1.290824	1.722657	1.844107	1.908041	0.000000	0.000000	381623.000000		1
19477.970703	7782.813965	2.547168	3.262596	3615.708252	76207.515625	545.763184	370.125732	208.994232	98.405190	70.509689	297.358765	404.703705	361.956909	2.179581	0.000000	4.289544	3.891137	0.406058	0.513563	3.558193	4.881998	2.737004	2.568349	2.320134	1.993018	1.848249	2.473281	2.607137	2.558657	0.338373	0.000000	381729.000000		1
10907.165039	4264.804688	2.368311	1.948923	1623.347900	29923.691406	258.065765	164.128906	81.651237	30.054117	26.193277	95.799431	136.578796	69.063416	2.144785	99998.000000	4.037712	3.629899	0.374439	0.289795	3.210412	4.476015	2.411730	2.215185	1.911963	1.477904	1.418190	1.981363	2.135383	1.839248	0.331384	4.999991	382314.000000		1
6635.040039	1657.830322	2.525582	2.565671	927.486877	17768.437500	115.754303	95.565063	44.745049	36.335693	19.039003	53.823578	69.735664	95.691498	0.618698	0.000000	3.821844	3.219540	0.402361	0.409201	2.967308	4.249649	2.063537	1.980299	1.650745	1.560333	1.279644	1.730973	1.843455	1.980873	0.000000	0.000000	382584.000000		1
12050.517578	4021.509766	2.078440	4.024279	1565.521606	28973.162109	202.015732	158.208130	88.133255	61.961563	28.943972	96.558029	131.795914	117.656967	0.441665	99998.000000	4.081006	3.604389	0.317737	0.604688	3.194659	4.461996	2.305385	2.199229	1.945140	1.792122	1.461558	1.984788	2.119902	2.070618	0.000000	4.999991	382817.000000		1
15281.159180	6624.077637	2.497828	2.963473	2747.602051	60545.183594	428.578003	281.702606	143.440109	82.372833	51.510773	221.131821	315.417145	176.633469	2.829634	99998.000000	4.184156	3.821126	0.397563	0.471801	3.438954	4.782080	2.632030	2.449791	2.156671	1.915784	1.711898	2.344651	2.498885	2.247073	0.451730	4.999991	383062.000000		1
22699.720703	6865.697754	3.947186	4.613273	3241.061768	64473.933594	472.823486	335.461426	157.320023	95.284447	58.668129	236.390167	300.016937	171.980103	1.506173	99998.000000	4.356020	3.836685	0.596288	0.664009	3.510687	4.809384	2.674699	2.525643	2.196784	1.979022	1.768402	2.373629	2.477146	2.235478	0.177875	4.999991	383110.000000		1
8925.123047	1492.443237	2.503996	2.192538	1014.543884	19012.757812	117.215996	104.538742	53.151321	33.646675	21.157532	52.642506	101.273064	52.149105	0.475906	0.000000	3.950614	3.173898	0.398634	0.340947	3.006271	4.279045	2.068987	2.019277	1.725514	1.526942	1.325465	1.721337	2.005494	1.717247	0.000000	0.000000	383212.000000		1
10844.879883	3028.838867	2.318972	2.676685	1917.515015	36210.820312	283.158142	199.073837	90.039001	97.834694	19.452225	127.114792	186.069717	92.820534	0.413204	0.000000	4.035225	3.481276	0.365295	0.427597	3.282739	4.558838	2.452029	2.299014	1.954431	1.990493	1.288969	2.104196	2.269676	1.967644	0.000000	0.000000	383330.000000		1
9409.103516	2517.138672	3.863925	3.065236	1372.066406	28337.203125	192.144684	139.884552	69.088081	59.343468	29.440454	87.106369	117.968430	94.618355	1.323749	99998.000000	3.973548	3.400907	0.587029	0.486464	3.137375	4.452357	2.283628	2.145770	1.839403	1.773373	1.468945	1.940050	2.071766	1.975975	0.121806	4.999991	383365.000000		1
19830.410156	3666.121338	2.152450	2.174036	2191.354004	41145.992188	349.628143	226.232330	105.664307	99.703438	39.289917	154.165344	190.883423	105.044479	2.486013	0.000000	4.297332	3.564207	0.332933	0.337267	3.340713	4.614327	2.543606	2.354555	2.023928	1.998710	1.594281	2.187987	2.280768	2.021373	0.395503	0.000000	383646.000000		1
131.749649	2165.694336	1.671386	1.202658	0.000000	3877.357422	0.000000	0.000000	0.000000	6.253822	4.511510	2.562587	0.000000	0.000000	0.297463	0.000000	2.119750	3.335597	0.223077	0.080142	0.000000	3.588536	0.000000	0.000000	0.000000	0.796146	0.654322	0.408679	0.000000	0.000000	0.000000	0.000000	383675.000000		0
17708.523438	6293.124512	4.298732	1.628214	2532.230469	51114.558594	389.985016	254.476288	132.489746	56.478676	55.531967	177.990311	249.653320	181.533539	1.554910	0.000000	4.248182	3.798866	0.633340	0.211711	3.403503	4.708545	2.591048	2.405647	2.122182	1.751884	1.744543	2.250396	2.397337	2.258957	0.191705	0.000000	383744.000000		1
9797.463867	1520.468262	2.004430	2.571838	882.997742	13340.531250	141.867401	89.958824	39.240574	59.540829	12.930117	41.007557	58.486191	48.726154	0.261640	0.000000	3.991114	3.181977	0.301991	0.410244	2.945960	4.125173	2.151883	1.954044	1.593735	1.774815	1.111602	1.612864	1.767053	1.687762	0.000000	0.000000	384190.000000		1
16905.228516	4909.306152	3.111492	3.626477	2570.071045	51296.917969	331.242889	266.268494	151.312897	76.914612	55.417870	177.469162	227.068024	139.730377	0.905713	0.000000	4.228021	3.691020	0.492969	0.559485	3.409945	4.710091	2.520147	2.425320	2.179876	1.886009	1.743650	2.249123	2.356156	2.145291	0.000000	0.000000	384343.000000		1
17135.984375	4895.888672	1.184156	2.578006	1447.210938	28468.021484	203.452744	148.148972	54.989231	19.914785	34.759903	107.480629	162.741226	58.341255	1.131174	0.000000	4.233909	3.689831	0.073409	0.411284	3.160532	4.454357	2.308464	2.170699	1.740278	1.299176	1.541079	2.031330	2.211498	1.765976	0.053529	0.000000	384426.000000		1
107.616318	15.622220	1.529534	1.754647	170.903885	2078.483154	0.000000	15.751738	8.545040	47.908966	0.000000	0.046256	0.000000	30.862057	5.525989	0.000000	2.031878	1.193743	0.184559	0.244190	2.232752	3.317746	0.000000	1.197328	0.931714	1.680417	0.000000	0.000000	0.000000	1.489425	0.742410	0.000000	384437.000000		0
19524.296875	6658.272949	3.157748	3.108409	3489.725342	65916.578125	510.716492	356.467865	159.842514	134.121048	50.835434	215.636597	274.082703	165.639938	2.303446	0.000000	4.290576	3.823362	0.499378	0.492538	3.542791	4.818995	2.708180	2.552020	2.203692	2.127497	1.706167	2.333722	2.437882	2.219165	0.362378	0.000000	385577.000000		1
12816.496094	2813.936279	3.373610	3.715905	1384.256348	30132.791016	189.671524	140.143585	81.537140	33.988968	39.752476	99.425903	126.837257	76.297867	1.756489	0.000000	4.107769	3.449314	0.528095	0.570065	3.141217	4.479039	2.278002	2.146573	1.911355	1.531338	1.599364	1.997500	2.103247	1.882512	0.244645	0.000000	387465.000000		1
6550.761719	3110.073975	2.063021	3.213256	807.773010	19192.789062	92.385727	81.392204	44.954742	56.808636	15.304595	59.463734	64.357628	65.375259	1.060847	0.000000	3.816292	3.492771	0.314504	0.506945	2.907289	4.283138	1.965605	1.910583	1.652776	1.754414	1.184822	1.774252	1.808600	1.815413	0.025653	0.000000	387751.000000		1
7046.540527	1513.156738	2.010598	1.720726	423.378815	8423.765625	59.978718	42.170128	21.728024	19.806854	11.147716	18.721378	27.833826	44.973248	0.891445	0.000000	3.847976	3.179884	0.303325	0.235712	2.626729	3.925506	1.777997	1.625005	1.337020	1.296816	1.047186	1.272338	1.444573	1.652954	0.000000	0.000000	387787.000000		1
10795.247070	3939.411377	1.384599	3.657314	2500.791748	52066.339844	389.454620	256.422119	124.801994	65.507866	49.120876	196.665436	268.303772	185.252518	0.708876	0.000000	4.033233	3.595431	0.141324	0.563162	3.398077	4.716557	2.590457	2.408956	2.096221	1.816293	1.691266	2.293728	2.428627	2.267764	0.000000	0.000000	387900.000000		1
14900.961914	2374.327637	2.146282	3.765245	1405.571167	24754.708984	189.384735	145.481537	73.911049	33.800861	20.546951	67.086739	91.130646	92.228462	0.489516	99998.000000	4.173214	3.375541	0.331687	0.575793	3.147853	4.393658	2.277345	2.162808	1.868709	1.528928	1.312747	1.826637	1.959664	1.964865	0.000000	4.999991	388817.000000		1
25152.597656	11755.039062	3.626477	4.070535	4186.252441	77890.531250	621.721802	426.511902	169.855408	116.105850	74.065239	282.433472	390.959473	217.829132	0.831342	0.000000	4.400583	4.070224	0.559485	0.609652	3.621825	4.891485	2.793596	2.629931	2.230079	2.064854	1.869614	2.450916	2.592132	2.338116	0.000000	0.000000	389213.000000		1
19838.425781	9148.583008	2.146282	2.547168	3080.469971	55901.769531	456.991577	313.128998	166.805603	93.002480	39.046299	227.308548	274.138214	152.268845	1.901125	0.000000	4.297507	3.961354	0.331687	0.406058	3.488617	4.747426	2.659908	2.495723	2.222211	1.968495	1.591580	2.356616	2.437970	2.182611	0.279011	0.000000	389673.000000		1
14708.471680	6226.774902	2.164785	4.348072	3207.273438	52460.500000	489.047058	327.085999	116.756516	36.838345	44.060459	162.124481	224.653458	87.630608	0.460926	0.000000	4.167568	3.794263	0.335415	0.638297	3.506136	4.719832	2.689351	2.514662	2.067281	1.566300	1.644049	2.209849	2.351513	1.942656	0.000000	0.000000	389839.000000		1
16532.298828	4990.365234	3.700486	3.213256	1371.030273	25081.244141	176.201752	135.622833	82.582527	38.423386	27.510033	93.221420	122.183899	129.264160	1.563611	0.000000	4.218333	3.698132	0.568259	0.506945	3.137047	4.399349	2.246010	2.132333	1.916888	1.584596	1.439491	1.969516	2.087014	2.111478	0.194129	0.000000	389886.000000		1
7225.847656	3296.411865	2.022933	3.401364	1950.705322	28746.998047	249.748917	199.450058	92.728027	41.463951	27.627216	98.636467	156.209869	96.650543	0.906575	99998.000000	3.858889	3.518041	0.305981	0.531653	3.290192	4.458592	2.397504	2.299834	1.967211	1.617671	1.441337	1.994038	2.193708	1.985204	0.000000	4.999991	390001.000000		1
6029.014648	2668.380615	3.768329	2.084607	1290.446045	25761.882812	180.121185	128.465469	75.326485	36.804420	26.461563	95.839516	159.225769	80.476334	0.877349	99998.000000	3.780246	3.426248	0.576149	0.319024	3.110740	4.410977	2.255565	2.108786	1.876948	1.565900	1.422616	1.981545	2.202013	1.905668	0.000000	4.999991	390070.000000		1
24429.625000	5161.161133	3.040566	3.015897	1773.288574	35133.277344	260.733185	176.926422	82.264900	56.355324	24.133339	117.666222	161.106842	79.375435	1.114996	0.000000	4.387917	3.712747	0.482955	0.479416	3.248779	4.545719	2.416196	2.247793	1.915215	1.750935	1.382617	2.070652	2.207114	1.899686	0.047273	0.000000	390779.000000		1
13199.761719	4016.440186	3.228674	2.093859	2978.213135	63162.933594	417.152771	303.967224	140.196014	99.253212	55.356194	200.763733	206.493317	161.603333	0.175305	0.000000	4.120566	3.603841	0.509024	0.320947	3.473956	4.800462	2.620295	2.482827	2.146736	1.996745	1.743166	2.302685	2.314906	2.208450	0.000000	0.000000	391529.000000		1
22917.427734	6610.302246	4.144545	6.728718	3236.405518	60638.078125	444.949585	331.304565	156.182114	71.811028	61.449661	227.283875	289.251617	133.960693	1.894771	0.000000	4.360166	3.820221	0.617477	0.827932	3.510063	4.782745	2.648311	2.520227	2.193631	1.856191	1.788520	2.356569	2.461276	2.126977	0.277557	0.000000	392065.000000		1
10954.312500	3072.655762	1.578874	3.352024	1679.542847	32836.582031	208.762939	169.260254	83.008080	42.759121	26.587996	106.481499	135.891113	51.362751	1.088415	0.000000	4.039585	3.487514	0.198348	0.525307	3.225191	4.516358	2.319654	2.228555	1.919120	1.631029	1.424686	2.027274	2.133191	1.710648	0.036795	0.000000	392201.000000		1
7903.011719	4251.310059	3.496960	2.658183	2393.844727	45189.843750	341.924957	241.647934	150.841080	55.994530	36.061241	165.861969	239.939545	132.946152	0.673813	0.000000	3.897793	3.628523	0.543691	0.424585	3.379096	4.655041	2.533931	2.383183	2.178520	1.748146	1.557041	2.219747	2.380102	2.123676	0.000000	0.000000	392507.000000		1
19280.531250	3887.151367	2.611927	3.657314	1020.168640	23221.283203	127.164131	101.942238	61.964645	29.930769	29.326355	92.055771	138.512299	78.647675	0.511479	0.000000	4.285119	3.589632	0.416961	0.563162	3.008672	4.365886	2.104365	2.008354	1.792144	1.476118	1.467258	1.964051	2.141488	1.895686	0.000000	0.000000	393209.000000		1
22935.677734	5129.367676	3.074487	3.759078	3518.928223	64053.175781	498.353760	361.081146	148.108887	99.228546	52.432812	253.588165	325.618134	185.915527	2.772247	0.000000	4.360512	3.710064	0.487773	0.575081	3.546410	4.806540	2.697538	2.557605	2.170581	1.996637	1.719603	2.404129	2.512709	2.269316	0.442832	0.000000	393798.000000		1
10552.282227	3620.349365	1.726894	1.782401	1273.781494	29240.195312	186.667953	131.441284	101.448837	44.008038	34.032143	89.456177	139.301727	191.531021	0.002159	99998.000000	4.023346	3.558750	0.237266	0.251005	3.105095	4.465980	2.271070	2.118732	2.006247	1.643532	1.531889	1.951610	2.143956	2.282239	0.000000	4.999991	393941.000000		1
11257.953125	3257.655518	2.630429	1.557288	1334.524902	29680.296875	202.237747	135.240448	57.042999	47.064022	20.614794	91.355759	115.788223	121.295776	0.365435	0.000000	4.051459	3.512905	0.420027	0.192369	3.125327	4.472468	2.305862	2.131107	1.756202	1.672689	1.314179	1.960736	2.063664	2.083846	0.000000	0.000000	394395.000000		1
18289.929688	3319.694092	3.318103	2.633513	1384.395142	24728.585938	175.017593	139.748871	79.893501	30.223724	31.484972	81.293518	106.740532	123.738098	0.741685	0.000000	4.262212	3.521098	0.520890	0.420535	3.141260	4.393199	2.243082	2.145348	1.902511	1.480348	1.498103	1.910056	2.028329	2.092504	0.000000	0.000000	395472.000000		1
5948.439453	1745.877197	2.861710	2.849375	580.106750	14852.997070	70.633034	57.184853	37.442757	68.517593	21.715689	37.945404	44.378086	38.324707	0.711586	0.000000	3.774403	3.242014	0.456626	0.454750	2.763508	4.171814	1.849008	1.757281	1.573368	1.835802	1.336774	1.579159	1.647169	1.583479	0.000000	0.000000	395641.000000		1
9155.428711	4956.647461	2.371395	3.015897	1105.773193	26570.496094	158.362320	113.845467	65.165565	51.035877	34.405273	110.231323	158.871140	50.178596	1.081905	99998.000000	3.961679	3.695188	0.375004	0.479416	3.043666	4.424400	2.199652	2.056316	1.814018	1.707876	1.536625	2.042305	2.201045	1.700518	0.034189	4.999991	395976.000000		1
8150.484863	2089.294678	2.164785	3.537048	604.850708	12672.556641	79.538872	62.763336	54.680855	25.345249	12.751260	40.714603	41.130909	50.308113	0.006735	0.000000	3.911183	3.320000	0.335415	0.548641	2.781648	4.102864	1.900579	1.797706	1.737835	1.403897	1.105553	1.609750	1.614168	1.701638	0.000000	0.000000	396197.000000		1
7532.685547	3788.006104	1.467860	1.723810	1521.621582	30710.398438	224.169312	155.568451	83.088257	37.726460	29.289351	85.308548	107.471382	78.308464	1.389924	0.000000	3.876950	3.578411	0.166685	0.236489	3.182307	4.487286	2.350576	2.191921	1.919540	1.576646	1.466710	1.930993	2.031293	1.893809	0.142991	0.000000	396236.000000		1
11812.140625	4207.483887	3.176251	2.479326	1731.673462	36546.050781	236.479584	178.101334	70.210564	56.910400	34.149323	122.529274	154.242447	140.556808	1.083240	0.000000	4.072329	3.624022	0.501915	0.394334	3.238466	4.562840	2.373794	2.250667	1.846402	1.755192	1.533382	2.088240	2.188204	2.147852	0.034725	0.000000	396544.000000		1
14373.867188	4683.995605	3.678900	3.185502	2159.178467	43962.710938	327.588654	219.364838	107.230850	70.691628	33.082348	160.853973	230.034576	154.387375	0.038616	0.000000	4.157574	3.670616	0.565718	0.503178	3.334289	4.643085	2.515329	2.341167	2.030320	1.849368	1.519596	2.206432	2.361793	2.188612	0.000000	0.000000	397350.000000		1
5684.268066	3762.885986	2.423819	1.828657	890.312378	16791.474609	112.300514	92.629341	59.913960	46.163570	23.242140	59.997223	84.078140	63.793304	0.188849	99998.000000	3.754674	3.575521	0.384500	0.262132	2.949543	4.225089	2.050382	1.966749	1.777528	1.664299	1.366276	1.778131	1.924683	1.804775	0.000000	4.999991	398549.000000		1
8977.621094	2054.078369	2.066105	2.143198	869.938110	19937.464844	120.364494	89.958824	61.169041	39.922081	28.487579	46.518200	77.562195	77.922997	0.714109	99998.000000	3.953161	3.312617	0.315152	0.331062	2.939488	4.299670	2.080498	1.954044	1.786532	1.601213	1.454656	1.667623	1.889650	1.891666	0.000000	4.999991	398755.000000		1
7872.485840	3687.414551	2.013681	3.660398	1279.452515	24178.710938	181.160400	128.604248	56.811718	45.411137	16.596682	75.193886	94.818802	39.521194	0.658423	0.000000	3.896112	3.566722	0.303991	0.563528	3.107024	4.383433	2.258063	2.109255	1.754438	1.657162	1.220021	1.876183	1.976894	1.596830	0.000000	0.000000	399240.000000		1
6651.337891	4161.474609	2.189455	2.972724	1493.991211	28370.486328	220.536667	151.565765	60.487537	72.412354	26.865532	103.613625	146.761292	93.113495	1.569219	0.000000	3.822909	3.619247	0.340336	0.473155	3.174348	4.452867	2.343481	2.180601	1.781666	1.859813	1.429195	2.015417	2.166611	1.969013	0.195684	0.000000	399679.000000		1
10698.390625	4522.210449	3.657314	3.102241	1046.213867	23560.341797	161.671173	104.483238	62.834259	23.985319	30.596855	98.562454	100.317108	60.583130	0.358737	0.000000	4.029318	3.655351	0.563162	0.491676	3.019620	4.372181	2.208633	2.019047	1.798197	1.379946	1.485677	1.993711	2.001375	1.782352	0.000000	0.000000	399710.000000		1
13474.433594	9807.849609	4.070535	3.728240	3872.232178	76675.750000	590.088806	397.799225	192.252609	103.773979	63.534271	275.550568	342.658875	200.624954	3.923273	0.000000	4.129510	3.991574	0.609652	0.571504	3.587961	4.884658	2.770917	2.599664	2.283872	2.016088	1.803008	2.440201	2.534862	2.302385	0.593648	0.000000	399867.000000		1
5554.319336	2150.103027	2.500912	2.374479	767.881775	14617.249023	55.313023	79.085564	48.528797	45.398804	6.133556	11.178553	12.695752	31.306116	0.619371	0.000000	3.744631	3.332459	0.398098	0.375568	2.885294	4.164865	1.742827	1.898097	1.686000	1.657044	0.787712	1.048386	1.103658	1.495629	0.000000	0.000000	400671.000000		1
8016.215820	2552.046631	2.846291	2.537917	839.572571	15759.070312	96.887985	86.286095	22.320101	44.001869	13.281663	51.976418	71.900452	64.169518	1.942026	0.000000	3.903969	3.406889	0.454279	0.404477	2.924058	4.197531	1.986270	1.935941	1.348696	1.643471	1.123253	1.715806	1.856732	1.807329	0.288255	0.000000	400748.000000		1
7784.766113	2020.712280	2.951138	2.544085	984.193726	19350.152344	133.871262	101.038704	71.863449	47.847290	17.750000	54.369396	54.585258	40.656013	0.993089	0.000000	3.891246	3.305505	0.469990	0.405532	2.993081	4.286685	2.126687	2.004488	1.856508	1.679857	1.249198	1.735355	1.737075	1.609125	0.000000	0.000000	401773.000000		1
26707.890625	8208.011719	1.683721	6.404925	3963.939453	74264.468750	560.611389	407.608582	220.363968	108.751129	88.327530	278.914917	395.363068	219.673218	1.952651	0.000000	4.426640	3.914238	0.226270	0.806514	3.598127	4.870781	2.748662	2.610243	2.343141	2.036434	1.946096	2.445472	2.596996	2.341777	0.290625	0.000000	401871.000000		1
14776.237305	3671.804688	3.392113	3.102241	1672.351562	39426.988281	265.435883	171.600815	85.672432	47.699272	37.162136	126.858841	140.923782	91.701141	1.756012	0.000000	4.169564	3.564880	0.530470	0.491676	3.223328	4.595794	2.423960	2.234519	1.932841	1.678512	1.570101	2.103321	2.148984	1.962375	0.244527	0.000000	402377.000000		1
8839.374023	4335.875488	3.139246	4.076703	1837.800415	36349.375000	269.546509	186.282486	87.010773	64.474808	32.684547	114.974113	159.746918	147.048080	0.821172	0.000000	3.946422	3.637077	0.496825	0.610309	3.264298	4.560497	2.430634	2.270172	1.939573	1.809390	1.514342	2.060600	2.203433	2.167459	0.000000	0.000000	402451.000000		1
8050.673340	3557.604492	2.460824	2.849375	1063.757324	26431.431641	159.210342	108.054207	77.525192	73.645851	24.589733	84.522194	117.968430	127.333740	0.474825	0.000000	3.905832	3.551158	0.391080	0.454750	3.026843	4.422121	2.201971	2.033642	1.889443	1.867148	1.390754	1.926971	2.071766	2.104944	0.000000	0.000000	402712.000000		1
21856.369141	6996.846191	2.059937	3.077571	4398.040527	71762.453125	641.266541	449.855804	168.939545	68.930809	47.699272	241.512253	347.050140	207.736053	3.974486	99998.000000	4.339578	3.844902	0.313854	0.488208	3.643259	4.855897	2.807039	2.653073	2.227731	1.838413	1.678512	2.382939	2.540392	2.317512	0.599281	4.999991	402947.000000		1
16578.509766	5829.943848	2.627345	5.785094	2137.786377	37387.785156	327.752075	219.414185	82.076790	63.343079	21.478241	136.526367	181.601379	128.283539	0.673315	99998.000000	4.219545	3.765664	0.419517	0.762310	3.329964	4.572730	2.515545	2.341265	1.914220	1.801699	1.331999	2.135216	2.259119	2.108171	0.000000	4.999991	403051.000000		1
6960.605957	3666.275391	1.581958	1.973593	736.705200	18371.333984	105.991188	76.748093	50.055248	71.289871	12.171516	66.870872	76.828270	44.393501	1.462616	0.000000	3.842647	3.564225	0.199195	0.295258	2.867294	4.264141	2.025270	1.885068	1.699450	1.853028	1.085345	1.825237	1.885521	1.647319	0.165130	0.000000	403312.000000		1
11840.329102	6231.067383	3.558635	4.147629	1400.128418	29187.531250	187.272369	142.209702	85.320885	49.336735	26.671257	113.438416	161.671173	115.011124	1.392418	0.000000	4.073364	3.794562	0.551283	0.617800	3.146168	4.465198	2.272474	2.152929	1.931055	1.693170	1.426044	2.054760	2.208633	2.060740	0.143769	0.000000	403792.000000		1
18717.621094	5336.798340	1.989012	2.510163	1738.291138	35911.039062	262.490936	176.019806	104.726852	42.108452	40.868790	125.344727	167.221909	77.290825	1.325326	0.000000	4.272251	3.727281	0.298637	0.399702	3.240123	4.555228	2.419114	2.245562	2.020058	1.624369	1.611392	2.098106	2.223293	1.888128	0.122323	0.000000	403967.000000		1
118.051689	22.637726	1.011466	0.000000	0.000000	3781.708984	3.823836	0.000000	8.831828	16.572012	5.547646	0.000000	4.665697	13.047298	6.379141	0.000000	2.072072	1.354833	0.004951	0.000000	0.000000	3.577688	0.582499	0.000000	0.946051	1.219375	0.744109	0.000000	0.668917	1.115521	0.804762	0.000000	403983.000000		0
17306.330078	4128.916504	1.998263	1.921169	1783.659180	31286.792969	230.432373	181.977585	87.393158	39.989925	23.735537	96.073883	116.186028	128.980453	1.521948	0.000000	4.238205	3.615836	0.300653	0.283566	3.251312	4.495361	2.362544	2.260018	1.941477	1.601951	1.375399	1.982605	2.065154	2.110524	0.182400	0.000000	404210.000000		1
2195.504883	1313.290283	1.449357	3.355108	112.886421	8507.147461	3.632644	10.441540	37.171387	69.868271	6.034877	11.388247	13.574618	37.479759	0.510595	0.000000	3.341534	3.118361	0.161175	0.525706	2.052642	3.929784	0.560223	1.018764	1.570209	1.844280	0.780668	1.056457	1.132728	1.573797	0.000000	0.000000	404253.000000		1
13489.605469	2938.127686	1.671386	4.237057	1370.888428	25812.048828	181.601379	141.633041	56.756210	57.394547	21.478241	95.608238	136.486282	42.854717	0.093340	99998.000000	4.129999	3.468071	0.223077	0.627064	3.137002	4.411822	2.259119	2.151165	1.754013	1.758871	1.331999	1.980495	2.135089	1.631999	0.000000	4.999991	404320.000000		1
10921.960938	3731.033936	4.061284	4.850721	2606.425293	41708.687500	318.867828	264.695801	95.827179	40.791695	45.997047	125.051773	190.963608	111.051598	1.912544	99998.000000	4.038301	3.571829	0.608663	0.685806	3.416045	4.620226	2.503611	2.422747	1.981489	1.610572	1.662730	2.097090	2.280951	2.045525	0.281611	4.999991	405380.000000		1
5988.309082	2812.807617	2.090775	2.806202	828.908997	17630.992188	104.329048	86.347771	71.996048	87.445580	18.308157	49.373741	71.064758	65.366013	0.425909	0.000000	3.777304	3.449140	0.320307	0.448119	2.918507	4.246277	2.018405	1.936251	1.857309	1.941738	1.262645	1.693496	1.851654	1.815352	0.000000	0.000000	405453.000000		1
6311.660645	3477.507568	3.015897	5.146760	1358.571899	22702.056641	184.830048	139.714951	93.412613	57.496307	19.165436	75.610191	86.782578	68.249306	0.743925	0.000000	3.800144	3.541268	0.479416	0.711534	3.133083	4.356065	2.266773	2.145243	1.970406	1.759640	1.282519	1.878580	1.938433	1.834098	0.000000	0.000000	405595.000000		1
13060.944336	2793.130371	3.441453	2.867877	1403.116577	25916.455078	203.717957	142.416306	70.244484	49.851719	22.921431	76.060417	108.233063	76.550728	0.674773	99998.000000	4.115974	3.446091	0.536742	0.457561	3.147094	4.413576	2.309029	2.153560	1.846612	1.697680	1.360242	1.881159	2.034360	1.883949	0.000000	4.999991	405958.000000		1
7255.441895	3132.415527	2.892547	4.033530	1124.824585	20436.226562	136.859406	115.997917	70.333916	62.316193	28.015766	75.974075	118.597511	109.959953	0.224060	99998.000000	3.860664	3.495879	0.461280	0.605685	3.051085	4.310400	2.136275	2.064450	1.847165	1.794601	1.447402	1.880665	2.074075	2.041234	0.000000	4.999991	406055.000000		1
14650.528320	5338.253906	2.207957	3.743659	1508.506348	29027.121094	178.662567	154.291779	84.438934	75.246307	42.965733	126.457962	161.396713	136.362930	0.042915	0.000000	4.165854	3.727399	0.343991	0.573296	3.178547	4.462804	2.252033	2.188343	1.926543	1.876485	1.633122	2.101946	2.207895	2.134696	0.000000	0.000000	406258.000000		1
12474.118164	3445.307129	1.887248	2.840123	1183.434082	29044.167969	167.875656	120.780792	78.937546	42.419910	20.087475	82.755211	100.739578	92.472076	0.084205	99998.000000	4.096010	3.537228	0.275829	0.453337	3.073144	4.463059	2.224988	2.081998	1.897284	1.627570	1.302925	1.917795	2.003200	1.966011	0.000000	4.999991	406479.000000		1
20750.267578	6368.416992	2.812370	3.860841	3383.663086	58828.859375	500.049835	345.662445	134.759384	69.396454	37.254646	193.738968	256.079834	189.138031	2.499388	99998.000000	4.317024	3.804032	0.449072	0.586682	3.529387	4.769590	2.699013	2.538652	2.129559	1.841337	1.571180	2.287217	2.408375	2.276779	0.397834	4.999991	406527.000000		1
100.246178	32.061630	0.422472	0.000000	0.000000	5578.168945	0.545822	0.000000	8.560459	0.000000	0.339211	0.000000	0.000000	6.919910	4.583001	73065.132812	2.001068	1.505986	0.000000	0.000000	0.000000	3.746492	0.000000	0.000000	0.932497	0.000000	0.000000	0.000000	0.000000	0.840100	0.661150	4.863710	406542.000000		0
14516.031250	2916.229980	2.115445	3.836171	1655.680908	28313.591797	218.165268	170.043518	70.358582	57.317451	35.635685	103.965172	121.345123	61.036442	0.528901	99998.000000	4.161848	3.464822	0.325402	0.583898	3.218977	4.451995	2.338786	2.230560	1.847317	1.758287	1.551885	2.016888	2.084022	1.785589	0.000000	4.999991	407227.000000		1
9514.758789	4223.775391	3.176251	3.108409	2132.954346	33829.707031	291.706268	217.560852	99.678772	71.989883	26.310459	118.952141	153.860062	118.945969	0.750962	0.000000	3.978398	3.625701	0.501915	0.492538	3.328982	4.529298	2.464946	2.337581	1.998603	1.857271	1.420128	2.075372	2.187126	2.075350	0.000000	0.000000	407741.000000		1
5585.144043	3195.777100	2.355976	2.914133	1361.396606	26175.779297	196.835037	140.143585	62.584476	90.193192	28.558504	81.632729	119.396194	122.436760	1.163000	0.000000	3.747034	3.504576	0.372171	0.464509	3.133985	4.417900	2.294102	2.146573	1.796467	1.955174	1.455735	1.911864	2.076990	2.087912	0.065580	0.000000	407870.000000		1
9252.690430	2666.564453	1.412352	2.645848	766.972107	17630.619141	111.770111	77.950745	45.377216	14.740272	19.560154	58.039047	67.882339	70.793388	1.126970	0.000000	3.966268	3.425952	0.149943	0.422565	2.884779	4.246268	2.048326	1.891820	1.656838	1.168505	1.291372	1.763720	1.831757	1.849993	0.051912	0.000000	407968.000000		1
18252.416016	4972.633789	1.961258	3.475374	2552.422852	48439.804688	355.696930	260.390900	109.133514	118.813370	58.501606	191.808548	251.096512	183.541046	1.317981	0.000000	4.261321	3.696586	0.292535	0.541001	3.406953	4.685203	2.551080	2.415626	2.037958	2.074865	1.767168	2.282868	2.399841	2.263733	0.119909	0.000000	408052.000000		1
108.100464	11.101460	3.589472	2.565671	0.000000	2038.610352	0.000000	0.000000	14.752606	0.000000	0.000000	0.000000	0.000000	17.552641	0.721405	38342.640625	2.033828	1.045380	0.555031	0.409201	0.000000	3.309334	0.000000	0.000000	1.168869	0.000000	0.000000	0.000000	0.000000	1.244342	0.000000	4.583682	408068.000000		0
7451.999512	3811.303711	3.204005	3.000478	2790.512207	49306.363281	375.266327	282.797333	163.626266	72.911919	39.690800	155.438934	232.402893	86.856583	1.740025	0.000000	3.872273	3.581074	0.505693	0.477190	3.445684	4.692903	2.574340	2.451475	2.213853	1.862799	1.598690	2.191560	2.366241	1.938803	0.240556	0.000000	408378.000000		1
13803.956055	2792.146484	4.452919	6.216817	1332.970703	26023.591797	154.501480	135.209610	55.353111	56.284401	31.876608	94.263725	138.034317	66.716690	0.114963	0.000000	4.140004	3.445938	0.648645	0.793568	3.124821	4.415367	2.188933	2.131008	1.743142	1.750388	1.503472	1.974345	2.139987	1.824234	0.000000	0.000000	408539.000000		1
11116.163086	2430.460938	1.844076	4.008861	950.658081	17814.298828	134.207397	96.499435	76.862190	25.258904	22.178249	56.392330	106.114532	29.529882	0.540933	0.000000	4.045955	3.385689	0.265779	0.603021	2.978024	4.250769	2.127776	1.984525	1.885713	1.402414	1.345927	1.751220	2.025775	1.470262	0.000000	0.000000	408732.000000		1
18367.519531	4876.427246	1.671386	2.621178	2458.739014	46220.328125	349.285828	252.407104	132.554504	79.082481	48.038483	193.208572	241.768204	111.051598	2.693737	99998.000000	4.264050	3.688102	0.223077	0.418496	3.390712	4.664833	2.543181	2.402102	2.122395	1.898080	1.681589	2.286026	2.383399	2.045525	0.430355	4.999991	408805.000000		1
8161.811523	2188.951904	3.151581	4.329569	930.074097	20572.750000	163.916138	97.156273	67.453705	68.181465	22.902927	77.340164	96.363754	109.503563	0.186306	11363.750000	3.911787	3.340236	0.498528	0.636445	2.968518	4.313293	2.214622	1.987471	1.829006	1.833666	1.359891	1.888405	1.983914	2.039428	0.000000	4.055521	408990.000000		1
9083.426758	2290.718262	2.093859	1.603544	1098.110107	21696.656250	136.082306	108.985497	35.817627	49.740707	19.985710	62.701660	91.300255	75.711952	0.283049	0.000000	3.958250	3.359972	0.320947	0.205081	3.040646	4.336393	2.133802	2.037369	1.554097	1.696712	1.300720	1.797279	1.960472	1.879164	0.000000	0.000000	409630.000000		1
11673.533203	5512.513184	4.378909	3.833087	2647.103027	44342.875000	417.732513	272.170776	106.937889	65.285835	25.866400	127.666786	202.974762	84.694885	0.780754	99998.000000	4.067202	3.741350	0.641366	0.583549	3.422771	4.646824	2.620898	2.434841	2.029132	1.814819	1.412736	2.106078	2.307442	1.927857	0.000000	4.999991	411179.000000		1
25171.871094	6027.074707	2.929552	2.787700	2276.468262	46895.003906	331.474152	229.905060	108.590775	74.709740	40.652927	152.867096	208.556335	193.819153	0.701672	99998.000000	4.400916	3.780107	0.466801	0.445246	3.357262	4.671126	2.520450	2.361548	2.035793	1.873377	1.609092	2.184314	2.319223	2.287397	0.000000	4.999991	411227.000000		1
7854.199219	2458.646484	2.682853	3.046734	1532.121704	28295.570312	179.726456	157.178162	61.144371	70.586777	29.307854	84.642464	93.017899	92.012596	0.748871	0.000000	3.895102	3.390696	0.428597	0.483835	3.185293	4.451718	2.254612	2.196392	1.786356	1.848723	1.466984	1.927588	1.968567	1.963847	0.000000	0.000000	411441.000000		1
9518.668945	2627.835693	2.476242	4.434416	1438.974243	28268.630859	225.168442	148.990845	73.263466	65.264244	22.172081	58.476936	84.213821	75.307983	0.815941	99998.000000	3.978576	3.419598	0.393793	0.646836	3.158053	4.451305	2.352508	2.173160	1.864887	1.814675	1.345806	1.766985	1.925383	1.876841	0.000000	4.999991	411694.000000		1
21798.863281	9735.584961	2.251129	3.200921	4553.448730	80668.671875	658.988831	465.629120	197.939026	133.319275	64.974373	283.481934	397.167053	228.178162	1.811008	99998.000000	4.338434	3.988362	0.352400	0.505275	3.658340	4.906705	2.818878	2.668040	2.296531	2.124893	1.812742	2.452525	2.598973	2.358274	0.257920	4.999991	411784.000000		1
8259.972656	2742.652588	1.498697	2.004430	1587.184937	28806.394531	187.084259	160.409927	77.044128	49.062283	40.948967	87.535011	139.169128	119.198837	1.298890	0.000000	3.916979	3.438171	0.175714	0.301991	3.200628	4.459489	2.272037	2.205231	1.886739	1.690748	1.612243	1.942182	2.143543	2.076272	0.113572	0.000000	411884.000000		1
8622.947266	2731.282715	1.893416	1.452441	927.193909	19911.580078	124.357933	91.241661	66.781448	46.333176	17.512552	59.414394	82.927902	73.204872	0.638525	99998.000000	3.935656	3.436367	0.277246	0.162098	2.967170	4.299106	2.094673	1.960193	1.824656	1.665892	1.243349	1.773892	1.918701	1.864540	0.000000	4.999991	412279.000000		1
5358.418457	1336.566406	2.833956	1.952007	516.550903	14506.424805	65.304337	49.478588	48.112492	61.317062	20.827572	53.845161	101.849724	97.242615	0.022334	0.000000	3.729037	3.125991	0.452393	0.290481	2.713113	4.161561	1.814942	1.694417	1.682258	1.787581	1.318639	1.731147	2.007960	1.987857	0.000000	0.000000	412729.000000		1
14067.143555	6383.419434	2.300469	2.682853	1472.990967	32174.644531	202.018814	151.177216	77.111969	53.885250	37.633949	116.324791	142.474899	132.594604	1.134109	99998.000000	4.148206	3.805053	0.361816	0.428597	3.168200	4.507514	2.305392	2.179486	1.887122	1.731470	1.575580	2.065672	2.153738	2.122526	0.054655	4.999991	412779.000000		1
13603.981445	3824.625488	2.211041	2.587257	2812.064453	47967.464844	426.977539	287.163910	126.519630	59.892372	36.283272	173.744003	237.426300	158.386993	1.136582	0.000000	4.133666	3.582589	0.344597	0.412840	3.449025	4.680947	2.630405	2.458130	2.102158	1.777372	1.559706	2.239910	2.375529	2.199719	0.055601	0.000000	413218.000000		1
5312.952148	2679.047363	2.269632	3.385945	829.436279	19040.855469	129.772980	84.765808	70.414093	36.647152	20.522282	63.592861	90.288788	76.208435	1.256470	0.000000	3.725336	3.427980	0.355955	0.529680	2.918783	4.279686	2.113184	1.928221	1.847660	1.564040	1.312226	1.803408	1.955634	1.882003	0.099152	0.000000	415356.000000		1
15484.571289	5702.153809	3.274930	3.410615	3983.937500	77596.078125	565.795105	405.542480	177.111450	67.102158	68.196884	272.861542	385.291565	190.932770	1.526023	99998.000000	4.189899	3.756039	0.515202	0.532833	3.600312	4.889840	2.752659	2.608036	2.248247	1.826736	1.833765	2.435942	2.585789	2.280880	0.183561	4.999991	415779.000000		1
7513.520020	2206.550781	2.488577	3.311935	627.417480	13648.356445	78.706261	64.246613	41.433113	32.773975	17.077745	56.524933	78.798775	68.631691	0.651919	0.000000	3.875844	3.343714	0.395951	0.520082	2.797557	4.135080	1.896009	1.807850	1.617348	1.515529	1.232431	1.752240	1.896519	1.836525	0.000000	0.000000	415955.000000		1
16177.407227	7920.435059	4.320318	4.317234	4019.816895	80849.070312	585.694519	410.457977	174.058548	138.240921	59.978718	283.555939	431.063507	250.023376	2.975071	0.000000	4.208909	3.898749	0.635516	0.635206	3.604206	4.907675	2.767671	2.613269	2.240695	2.140637	1.777997	2.452639	2.634541	2.397981	0.473497	0.000000	416539.000000		1
19962.347656	4929.498047	2.701355	2.682853	2832.947510	56645.972656	389.318939	290.300079	154.908539	79.597466	53.407272	172.214478	246.045349	145.694321	1.299409	99998.000000	4.300211	3.692803	0.431582	0.428597	3.452239	4.753169	2.590306	2.462847	2.190075	1.900899	1.727600	2.236070	2.391015	2.163443	0.113746	4.999991	416707.000000		1
8111.722168	2711.728760	2.362144	3.956437	849.625549	19005.128906	113.682030	89.459259	68.983238	58.489273	24.031576	60.543041	75.739708	51.748219	0.286119	0.000000	3.909113	3.433246	0.373306	0.597304	2.929228	4.278871	2.055692	1.951625	1.838744	1.767076	1.380782	1.782064	1.879324	1.713895	0.000000	0.000000	417391.000000		1
7181.873535	2937.298096	3.237926	2.571838	1056.932983	23964.253906	156.653931	105.272675	65.029884	85.086517	30.405664	89.921822	132.822800	102.195099	0.547282	0.000000	3.856238	3.467948	0.510267	0.410244	3.024047	4.379564	2.194941	2.022316	1.813113	1.929861	1.482955	1.953865	2.123273	2.009430	0.000000	0.000000	417441.000000		1
6995.985352	3380.344971	2.032184	3.219423	1112.588257	22014.767578	145.802246	115.011124	50.579483	85.012512	19.279535	79.680725	123.247787	80.929642	0.756340	0.000000	3.844849	3.528961	0.307963	0.507778	3.046335	4.342714	2.163764	2.060740	1.703974	1.929483	1.285097	1.901353	2.090779	1.908108	0.000000	0.000000	417531.000000		1
11125.139648	4398.457031	4.890810	4.946317	1760.842529	31206.736328	261.346863	180.509735	82.619530	71.521156	39.348507	116.864449	182.603592	112.840172	1.366034	0.000000	4.046306	3.643300	0.689381	0.694282	3.245721	4.494248	2.417217	2.256501	1.917083	1.854434	1.594928	2.067683	2.261509	2.052464	0.135462	0.000000	417710.000000		1
14020.174805	3923.221924	2.713690	4.138377	1943.214844	35082.011719	299.048645	197.630646	107.551559	59.102936	24.907358	107.943192	176.136993	93.659317	0.635842	0.000000	4.146753	3.593643	0.433560	0.616830	3.288521	4.545084	2.475742	2.295854	2.031617	1.771609	1.396328	2.033195	2.245851	1.971551	0.000000	0.000000	418282.000000		1
11858.208984	1432.217773	3.574053	3.154665	815.207947	20677.744141	109.488144	82.779884	62.353199	49.438499	23.408661	67.845337	98.436028	84.105888	1.704251	0.000000	4.074019	3.156009	0.553161	0.498953	2.911268	4.315503	2.039367	1.917925	1.794859	1.694065	1.369377	1.831520	1.993154	1.924826	0.231533	0.000000	418377.000000		1
3987.446777	891.915955	2.436154	3.200921	544.582092	11812.875000	73.121613	57.662830	42.555595	26.563326	18.699791	30.081871	55.895847	47.865791	1.136669	99998.000000	3.600695	2.950324	0.386705	0.505275	2.736063	4.072356	1.864046	1.760896	1.628957	1.424282	1.271837	1.478305	1.747380	1.680025	0.055634	4.999991	418801.000000		1
11047.666992	3506.223389	1.514116	2.772281	1868.452759	42153.875000	286.840118	190.541138	87.220467	58.069885	41.685982	151.960480	226.849075	112.991272	0.868135	0.000000	4.043271	3.544840	0.180159	0.442837	3.271482	4.624837	2.457640	2.279989	1.940618	1.763951	1.619990	2.181731	2.355737	2.053045	0.000000	0.000000	419035.000000		1
11974.867188	3927.656250	1.751564	3.506211	2508.954590	45476.039062	344.015717	253.828705	154.066666	72.122482	36.295605	152.386032	204.929855	106.062111	0.511106	0.000000	4.078271	3.594133	0.243426	0.544838	3.399493	4.657783	2.536578	2.404541	2.187709	1.858071	1.559854	2.182945	2.311605	2.025560	0.000000	0.000000	419970.000000		1
6680.148926	2671.964111	1.776234	3.188586	972.099304	21203.376953	129.402924	99.311806	52.099766	39.968338	22.431116	61.791958	58.051380	73.633514	2.007792	0.000000	3.824786	3.426831	0.249500	0.503598	2.987711	4.326405	2.111944	1.997001	1.716836	1.601716	1.350851	1.790932	1.763813	1.867076	0.302719	0.000000	420358.000000		1
25158.451172	4426.210449	3.154665	2.599592	2603.270752	49526.597656	400.645508	267.600677	178.110580	86.190498	52.685677	197.994537	285.014557	143.782410	1.388557	0.000000	4.400684	3.646032	0.498953	0.414905	3.415519	4.694839	2.602760	2.427487	2.250690	1.935459	1.721693	2.296653	2.454867	2.157706	0.142564	0.000000	420612.000000		1
10334.505859	2369.702148	2.719858	2.997394	1054.555420	22302.410156	147.251602	106.287224	69.162094	48.988274	22.619225	65.933418	95.484886	103.163399	0.181821	0.000000	4.014290	3.374694	0.434546	0.476744	3.023069	4.348352	2.168060	2.026481	1.839868	1.690092	1.354478	1.819106	1.979935	2.013526	0.000000	0.000000	420836.000000		1
10201.642578	1571.843262	2.664350	2.904882	569.048462	19504.941406	79.578964	56.228893	37.489014	29.674818	22.209087	64.591995	74.237930	62.359364	0.252212	99998.000000	4.008670	3.196409	0.425591	0.463128	2.755149	4.290144	1.900798	1.749960	1.573904	1.472388	1.346531	1.810179	1.870626	1.794902	0.000000	4.999991	421663.000000		1
12277.332031	4425.954590	2.448488	2.059937	2001.290894	39904.101562	304.809082	202.860672	84.315582	61.804291	27.867746	127.179550	207.224167	109.454224	1.866174	99998.000000	4.089104	3.646007	0.388898	0.313854	3.301310	4.601017	2.484028	2.307198	1.925908	1.791019	1.445102	2.104417	2.316440	2.039232	0.270952	4.999991	421793.000000		1
8029.846191	5347.742676	2.300469	2.578006	1768.021484	36336.222656	295.243317	179.436584	91.309502	68.977066	33.705265	143.202667	178.896942	148.007126	2.292303	0.000000	3.904707	3.728170	0.361816	0.411284	3.247488	4.560340	2.470180	2.253911	1.960516	1.838705	1.527698	2.155951	2.252603	2.170283	0.360272	0.000000	422609.000000		1
6120.888184	2939.728271	3.086823	2.602675	884.980591	21474.607422	123.238533	88.774673	58.803814	40.162613	30.843555	56.512596	72.915001	78.761772	0.455524	99998.000000	3.786814	3.468307	0.489512	0.415420	2.946934	4.331925	2.090746	1.948289	1.769405	1.603822	1.489164	1.752145	1.862817	1.896315	0.000000	4.999991	423924.000000		1
6978.846191	2269.804443	1.967425	4.850721	721.968018	14528.359375	101.057205	72.837906	42.419910	64.089340	27.664221	47.686935	62.831177	84.244659	0.978045	0.000000	3.843784	3.355989	0.293898	0.685806	2.858518	4.162217	2.004567	1.862357	1.627570	1.806786	1.441918	1.678399	1.798175	1.925542	0.000000	0.000000	424297.000000		1
12501.760742	4856.758789	3.037483	4.193885	2108.678955	38978.347656	324.841034	215.056854	123.944710	94.013947	32.832565	127.284401	172.683197	98.667305	0.400128	0.000000	4.096971	3.686347	0.482514	0.622617	3.324010	4.590824	2.511671	2.332553	2.093228	1.973192	1.516305	2.104775	2.237250	1.994173	0.000000	0.000000	424498.000000		1
10573.520508	3348.240234	2.041435	4.150712	901.472412	17400.908203	105.833916	91.935501	61.036442	34.565628	24.355370	62.226765	98.870834	99.684937	1.757869	99998.000000	4.024220	3.524817	0.309936	0.618123	2.954952	4.240572	2.024625	1.963483	1.785589	1.538644	1.386595	1.793977	1.995068	1.998630	0.244987	4.999991	425625.000000		1
10341.126953	3938.134766	3.826920	3.607974	875.550537	21085.722656	143.726898	86.572884	44.905403	68.289398	21.916132	89.783051	137.929474	48.593555	3.172957	0.000000	4.014568	3.595291	0.582849	0.557263	2.942281	4.323988	2.157538	1.937382	1.652299	1.834353	1.340764	1.953194	2.139657	1.686579	0.501464	0.000000	426655.000000		1
13446.133789	2923.446045	2.689020	2.587257	1566.992554	24280.037109	227.567581	156.934555	38.139683	18.789221	26.199444	62.979195	78.567497	50.231022	1.607309	0.000000	4.128597	3.465895	0.429594	0.412840	3.195067	4.385249	2.357111	2.195719	1.581377	1.273909	1.418292	1.799197	1.895243	1.700972	0.206099	0.000000	426690.000000		1
8989.838867	2315.946289	2.658183	2.923384	660.432007	16415.414062	73.334389	66.910965	51.550861	62.646152	28.438238	48.593555	78.761772	93.332436	0.889556	0.000000	3.953752	3.364728	0.424585	0.465886	2.819828	4.215252	1.865308	1.825497	1.712236	1.796894	1.453903	1.686579	1.896315	1.970033	0.000000	0.000000	426733.000000		1
13154.070312	4843.301758	4.381993	2.146282	1970.826660	32427.107422	289.914612	198.577362	84.617790	53.465862	44.729630	134.947495	138.361191	62.180508	1.912451	0.000000	4.119060	3.685142	0.641672	0.331687	3.294648	4.510908	2.462270	2.297930	1.927462	1.728077	1.650595	2.130165	2.141014	1.793654	0.281590	0.000000	427396.000000		1
6378.112305	2855.807373	3.934851	3.626477	699.839111	15492.468750	68.853722	70.707047	36.107498	29.128996	15.770240	45.784267	52.691845	53.845161	0.535254	0.000000	3.804692	3.455729	0.594928	0.559485	2.844998	4.190121	1.837927	1.849463	1.557597	1.464326	1.197838	1.660716	1.721743	1.731147	0.000000	0.000000	428840.000000		1
11207.252930	2514.320312	2.140115	2.978892	1643.475464	27870.744141	230.167175	170.752777	57.382210	67.993355	16.972898	68.536095	87.498001	42.213299	1.570842	0.000000	4.049499	3.400421	0.330437	0.474055	3.215763	4.445148	2.362043	2.232368	1.758777	1.832466	1.229756	1.835919	1.941998	1.625449	0.196132	0.000000	428940.000000		1
12196.153320	4525.152344	2.010598	3.635728	2376.187256	48489.613281	357.093872	240.081390	134.265991	80.689110	49.981239	183.118576	270.829346	171.964691	1.854828	99998.000000	4.086223	3.655633	0.303325	0.560591	3.375881	4.685649	2.552782	2.380358	2.127966	1.906815	1.698807	2.262733	2.432696	2.235439	0.268304	4.999991	429111.000000		1
6616.553223	3240.938477	2.007514	4.375825	1044.086060	22959.123047	183.050735	105.170914	66.460739	37.889896	19.772932	69.744919	101.809631	80.463997	0.172305	99998.000000	3.820632	3.510671	0.302659	0.641060	3.018736	4.360955	2.262572	2.021896	1.822565	1.578523	1.296071	1.843513	2.007789	1.905602	0.000000	4.999991	429382.000000		1
21341.216797	10564.528320	1.575791	2.840123	2887.526611	53971.226562	404.271973	295.631866	159.657486	123.398888	55.621395	188.576797	266.999359	146.209305	2.971910	0.000000	4.329219	4.023850	0.197498	0.453337	3.460526	4.732162	2.606674	2.470751	2.203189	2.091311	1.745242	2.275488	2.426510	2.164975	0.473036	0.000000	429866.000000		1
21269.761719	7167.160645	3.675817	4.536180	3166.981201	60165.863281	466.948975	325.044556	159.404617	103.379257	52.651756	224.150803	262.194885	133.451874	1.014081	0.000000	4.327763	3.855347	0.565354	0.656690	3.500645	4.779350	2.669269	2.511943	2.202501	2.014433	1.721413	2.350540	2.418624	2.125325	0.006073	0.000000	430013.000000		1
5349.676270	2608.577881	2.821621	2.602675	429.395203	10389.679688	57.360626	48.593555	36.647152	57.841686	23.198967	27.331177	55.655315	50.890942	1.087766	0.000000	3.728328	3.416404	0.450499	0.415420	2.632857	4.016602	1.758614	1.686579	1.564040	1.762241	1.365469	1.436658	1.745507	1.706640	0.036536	0.000000	430138.000000		1
15745.258789	5795.988770	3.025148	3.120744	2084.770752	41370.867188	317.822449	211.273102	121.875526	61.477417	31.380125	152.469299	218.769684	176.309677	0.840067	99998.000000	4.197150	3.763128	0.480747	0.494258	3.319058	4.616694	2.502185	2.324844	2.085917	1.788716	1.496655	2.183182	2.339987	2.246276	0.000000	4.999991	430624.000000		1
9298.243164	3267.023926	3.089906	3.817669	2511.341309	46188.328125	348.666016	255.577179	132.119705	68.273979	36.169170	150.128738	221.316849	74.941017	2.185291	99998.000000	3.968401	3.514152	0.489945	0.581798	3.399906	4.664532	2.542410	2.407522	2.120968	1.834255	1.558339	2.176464	2.345015	1.874720	0.339509	4.999991	430741.000000		1
14750.792969	2519.534912	1.881081	2.938803	932.322144	20001.542969	124.666306	93.998528	65.147064	30.282314	18.505516	77.519028	120.691368	66.559418	0.775675	0.000000	4.168815	3.401320	0.274407	0.468170	2.969566	4.301064	2.095749	1.973121	1.813895	1.481189	1.267301	1.889408	2.081676	1.823210	0.000000	0.000000	430819.000000		1
7171.120605	1676.918579	3.287266	3.031315	818.893005	15184.983398	95.065498	82.631866	39.175816	34.118484	19.856194	45.762684	80.063110	70.626869	0.126807	0.000000	3.855587	3.224512	0.516835	0.481631	2.913227	4.181414	1.978023	1.917148	1.593018	1.532990	1.297896	1.660511	1.903432	1.848970	0.000000	0.000000	430970.000000		1
21539.779297	5591.885254	1.541869	1.733061	3511.761719	59259.457031	529.049316	359.921661	125.196709	72.868744	43.181595	231.175552	275.812683	193.803726	1.502570	99998.000000	4.333241	3.747558	0.188048	0.238814	3.545525	4.772758	2.723496	2.556208	2.097593	1.862541	1.635299	2.363942	2.440614	2.287362	0.176835	4.999991	431105.000000		1
23055.828125	4572.277832	2.645848	4.452919	2716.252686	52502.644531	427.085480	278.606537	111.042351	41.689064	34.858582	178.967865	221.060898	116.367966	1.531882	99998.000000	4.362781	3.660133	0.422565	0.648645	3.433970	4.720181	2.630515	2.444991	2.045489	1.620022	1.542310	2.252775	2.344512	2.065833	0.185225	4.999991	431397.000000		1
13047.501953	6853.276367	2.374479	2.442321	1575.451294	36475.136719	208.152359	158.498001	107.900017	79.091728	31.740923	104.507904	157.764069	87.982147	0.604751	0.000000	4.115527	3.835898	0.375568	0.387803	3.197405	4.561997	2.318381	2.200024	2.033021	1.898131	1.501620	2.019149	2.198008	1.944395	0.000000	0.000000	431487.000000		1
9701.458008	4415.112305	2.152450	2.633513	1626.511841	34297.269531	242.002563	166.016159	63.895065	48.877258	25.117052	138.392029	181.203568	117.894417	0.711501	0.000000	3.986837	3.644942	0.332933	0.420535	3.211257	4.535260	2.383820	2.220150	1.805467	1.689107	1.399969	2.141111	2.258167	2.071493	0.000000	0.000000	431619.000000		1
10223.275391	6426.400391	2.130863	2.676685	2843.296631	50526.000000	393.463470	292.418610	123.028839	101.217560	51.227070	175.107025	213.536575	168.729843	0.580729	0.000000	4.009590	3.807968	0.328556	0.427597	3.453822	4.703515	2.594904	2.466005	2.090007	2.005256	1.709499	2.243304	2.329472	2.227192	0.000000	0.000000	431781.000000		1
17315.517578	2928.271973	3.577137	3.533965	1450.017090	29509.535156	184.179382	149.302292	81.978111	38.432636	25.995918	100.360275	161.119186	84.260078	0.916498	0.000000	4.238435	3.466611	0.553536	0.548262	3.161373	4.469963	2.265241	2.174067	1.913698	1.584700	1.414905	2.001562	2.207147	1.925622	0.000000	0.000000	431949.000000		1
19244.978516	8872.804688	2.571838	4.218554	3134.663574	59113.878906	414.263306	320.280182	154.051254	85.743355	74.133080	227.080353	311.047485	230.990540	1.147934	0.000000	4.284317	3.948061	0.410244	0.625164	3.496191	4.771689	2.617276	2.505530	2.187665	1.933200	1.870012	2.356179	2.492827	2.363594	0.059917	0.000000	432347.000000		1
6376.968262	1887.704468	2.106194	3.000478	477.572449	12536.123047	81.864014	49.790047	54.418739	41.473202	22.625391	43.308025	57.835522	37.936153	0.462633	0.000000	3.804614	3.275934	0.323498	0.477190	2.679039	4.098163	1.913093	1.697142	1.735749	1.617768	1.354596	1.636568	1.762195	1.579053	0.000000	0.000000	432454.000000		1
6062.374512	1408.966431	3.009729	4.375825	556.787537	10796.989258	60.185329	58.843903	39.462605	46.700138	16.615185	24.269024	34.149323	50.039829	0.509068	99998.000000	3.782643	3.148901	0.478527	0.641060	2.745689	4.033303	1.779491	1.769701	1.596186	1.669318	1.220505	1.385052	1.533382	1.699316	0.000000	4.999991	432504.000000		1
13753.554688	6106.015625	2.713690	4.011944	2675.895752	50035.421875	401.234497	276.167297	110.706223	77.602287	41.019894	159.336777	241.943970	155.306335	1.678668	0.000000	4.138415	3.785758	0.433560	0.603355	3.427469	4.699277	2.603398	2.441172	2.044172	1.889875	1.612995	2.202316	2.383715	2.191189	0.224965	0.000000	432688.000000		1
10445.397461	2268.105225	2.735276	2.581089	1586.392456	33988.992188	174.514938	159.959702	75.045868	98.938675	39.918999	92.876045	147.390381	135.067764	0.072547	99998.000000	4.018925	3.355663	0.437001	0.411803	3.200411	4.531338	2.241832	2.204010	1.875327	1.995366	1.601180	1.967904	2.168469	2.130552	0.000000	4.999991	433736.000000		1
26425.699219	6583.470703	2.454656	1.495613	3999.146484	67272.687500	531.747559	407.133698	130.195450	77.571449	80.013771	215.244965	309.397675	191.268890	1.626492	99998.000000	4.422027	3.818455	0.389991	0.174819	3.601967	4.827839	2.725706	2.609737	2.114596	1.889702	1.903165	2.332933	2.490517	2.281644	0.211252	4.999991	434048.000000		1
8275.064453	1437.626709	2.174036	1.905751	906.002441	20329.306641	118.847290	94.060196	58.751392	57.012161	17.762335	46.582958	49.675949	74.712822	1.507187	0.000000	3.917771	3.157646	0.337267	0.280066	2.957129	4.308123	2.074989	1.973406	1.769018	1.755967	1.249500	1.668227	1.696146	1.873395	0.178167	0.000000	435456.000000		1
19522.255859	5742.963867	2.093859	2.365228	4007.759521	74526.820312	583.659241	409.865875	200.375183	93.098076	58.177814	254.103149	334.903290	170.358063	1.047732	99998.000000	4.290530	3.759136	0.320947	0.373873	3.602902	4.872313	2.766159	2.612642	2.301844	1.968941	1.764757	2.405010	2.524920	2.231363	0.020250	4.999991	435535.000000		1
8805.320312	1866.281738	2.063021	3.139246	969.018616	18116.947266	116.963127	99.401237	44.097466	67.265594	16.396238	64.194191	68.533012	91.371178	0.184489	99998.000000	3.944745	3.270977	0.314504	0.496825	2.986332	4.258085	2.068049	1.997392	1.644414	1.827793	1.214744	1.807496	1.835900	1.960809	0.000000	4.999991	435629.000000		1
10349.378906	1543.284790	2.001346	1.452441	652.093567	24129.535156	101.769547	61.169041	34.334347	36.622482	18.906403	51.020458	62.874348	42.826965	2.191468	0.000000	4.014915	3.188446	0.301322	0.162098	2.814310	4.382549	2.007618	1.786532	1.535729	1.563748	1.276609	1.707744	1.798473	1.631717	0.340735	0.000000	435772.000000		1
6548.359375	2181.418213	1.054639	1.766982	547.579468	12272.787109	55.951355	51.470684	21.505995	34.590298	15.927510	43.240185	60.629387	73.664352	0.636409	0.000000	3.816133	3.338739	0.023104	0.247232	2.738447	4.088943	1.747811	1.711560	1.332560	1.538954	1.202148	1.635888	1.782683	1.867257	0.000000	0.000000	436192.000000		1
19414.343750	8050.365234	2.556419	3.577137	3215.210938	65843.789062	427.754639	326.265717	168.634247	82.440674	63.420170	230.133255	301.386108	120.518677	0.502874	0.000000	4.288123	3.905816	0.407632	0.553536	3.507210	4.818515	2.631195	2.513572	2.226946	1.916142	1.802227	2.361979	2.479123	2.081054	0.000000	0.000000	436343.000000		1
9298.699219	1817.907227	3.543216	2.615010	1156.759766	20919.742188	156.447311	120.845551	37.603111	49.484756	19.578657	74.188583	99.820625	46.777233	0.442078	0.000000	3.968422	3.259572	0.549398	0.417473	3.063243	4.320556	2.194368	2.082231	1.575224	1.694471	1.291783	1.870337	1.999220	1.670035	0.000000	0.000000	436458.000000		1
5651.204102	1606.535400	1.566539	2.238794	572.206238	11074.828125	72.322922	54.942974	32.940498	76.233109	10.524800	28.003431	37.322491	51.859234	0.571948	99998.000000	3.752141	3.205890	0.194941	0.350014	2.757553	4.044337	1.859276	1.739912	1.517730	1.882144	1.022214	1.447211	1.571971	1.714826	0.000000	4.999991	437497.000000		1
13706.244141	3859.447021	1.733061	4.132210	997.703613	23415.470703	119.201920	100.024147	70.423340	52.790524	25.098549	65.359840	75.233971	80.423904	0.021344	99998.000000	4.136919	3.586525	0.238814	0.616182	2.999002	4.369503	2.076283	2.000105	1.847717	1.722556	1.399649	1.815311	1.876414	1.905385	0.000000	4.999991	437537.000000		1
19606.191406	6050.878418	3.478457	4.039698	2972.977051	52406.375000	401.968445	305.438141	126.630646	74.672737	48.056984	179.701797	242.468216	104.316711	1.662800	99998.000000	4.292393	3.781818	0.541387	0.606349	3.473191	4.719384	2.604192	2.484923	2.102539	1.873162	1.681756	2.254552	2.384655	2.018354	0.220840	4.999991	438421.000000		1
7069.166016	1519.250122	1.276668	2.463907	520.519653	16304.069336	79.739319	51.547775	67.176163	29.603891	26.063761	48.787830	62.636902	54.708611	0.415089	0.000000	3.849368	3.181629	0.106078	0.391624	2.716437	4.212296	1.901672	1.712210	1.827215	1.471349	1.416037	1.688311	1.796830	1.738056	0.000000	0.000000	439004.000000		1
8645.915039	1327.842529	2.041435	2.920300	988.992004	23430.712891	150.094818	102.090256	51.960999	68.644028	16.390072	64.971291	99.243965	40.316799	0.393569	0.000000	3.936811	3.123147	0.309936	0.465428	2.995193	4.369785	2.176366	2.008984	1.715677	1.836603	1.214581	1.812721	1.996704	1.605486	0.000000	0.000000	439506.000000		1
7483.848633	5656.061035	2.571838	3.496960	2441.476074	40397.007812	371.004608	248.993408	104.640511	95.457130	30.686285	120.284317	114.511559	123.201530	0.923346	99998.000000	3.874125	3.752514	0.410244	0.543691	3.387652	4.606349	2.569379	2.396188	2.019700	1.979808	1.486944	2.080209	2.058849	2.090616	0.000000	4.999991	439600.000000		1
9434.063477	2569.849121	3.034399	2.488577	754.291748	18076.761719	105.701317	77.031792	38.725590	74.789917	17.453960	59.374306	85.891373	76.051163	0.512104	99998.000000	3.974699	3.409908	0.482073	0.395951	2.877539	4.257121	2.024081	1.886670	1.587998	1.873843	1.241894	1.773599	1.933950	1.881106	0.000000	4.999991	439646.000000		1
28473.951172	9420.748047	2.214124	4.163047	3473.702148	72855.468750	489.315338	353.797333	217.249390	113.247223	51.643372	246.131699	334.943359	143.261246	2.755747	99998.000000	4.454448	3.974085	0.345202	0.619411	3.540792	4.862462	2.689589	2.548754	2.336959	2.054028	1.713015	2.391168	2.524971	2.156129	0.440239	4.999991	439738.000000		1
7022.475098	1914.819824	1.390766	3.099157	898.499695	15252.344727	109.975372	90.159271	54.995396	53.324009	10.059155	58.745224	57.656662	45.309372	1.208390	99998.000000	3.846490	3.282128	0.143254	0.491244	2.953518	4.183337	2.041296	1.955010	1.740326	1.726923	1.002562	1.768973	1.760849	1.656188	0.082207	4.999991	439823.000000		1
11306.302734	2720.116699	5.334868	5.424296	1509.394531	26976.945312	202.795914	153.656540	86.696228	96.015289	28.762032	80.504082	133.353195	113.056030	1.410944	0.000000	4.053320	3.434587	0.727124	0.734343	3.178803	4.430993	2.307059	2.186551	1.938000	1.982340	1.458820	1.905818	2.125003	2.053294	0.149510	0.000000	440754.000000		1
17742.146484	4583.752441	3.022064	2.417651	2294.912109	46584.843750	308.457123	234.783539	92.549164	89.530190	46.015549	176.741409	241.999481	119.763161	1.036141	0.000000	4.249006	3.661221	0.480304	0.383394	3.360766	4.668245	2.489195	2.370668	1.966372	1.951970	1.662905	2.247338	2.383814	2.078323	0.015419	0.000000	440888.000000		1
19277.201172	6662.294434	3.136162	3.472290	4720.430176	85684.578125	684.546814	484.920990	215.041443	91.124481	84.090469	330.965332	430.927826	287.105316	0.960096	0.000000	4.285044	3.823624	0.496399	0.540616	3.673982	4.932903	2.835403	2.685671	2.332522	1.959635	1.924747	2.519783	2.634404	2.458041	0.000000	0.000000	440969.000000		1
103.073967	20.759729	0.000000	1.615879	145.318100	3120.980957	0.000000	10.527884	13.889159	24.046995	0.000000	0.000000	0.000000	0.000000	2.342918	0.000000	2.013149	1.317222	0.000000	0.208409	2.162320	3.494291	0.000000	1.022341	1.142676	1.381061	0.000000	0.000000	0.000000	0.000000	0.369757	0.000000	440984.000000		0
10124.506836	3730.087402	2.510163	3.604891	1547.512573	29727.035156	222.093948	154.846863	71.505737	83.742012	28.577007	112.969688	173.040909	113.814629	0.580330	0.000000	4.005374	3.571719	0.399702	0.556892	3.189634	4.473152	2.346537	2.189902	1.854341	1.922943	1.456017	2.052962	2.238149	2.056198	0.000000	0.000000	441264.000000		1
15102.416016	3975.213623	1.338343	3.601807	2411.388184	46007.234375	363.566620	246.538742	95.805595	36.983280	37.461258	158.633682	211.800430	215.618103	1.286605	0.000000	4.179047	3.599360	0.126567	0.556520	3.382267	4.662826	2.560584	2.391885	1.981391	1.568005	1.573582	2.200395	2.325927	2.333685	0.109445	0.000000	441374.000000		1
7337.062500	3066.081299	1.634382	2.593424	1689.722290	26952.431641	227.598419	172.997742	73.874046	19.584826	32.329918	96.206482	144.766113	142.730850	1.058416	0.000000	3.865522	3.486584	0.213353	0.413874	3.227815	4.430598	2.357169	2.238040	1.868492	1.291920	1.509605	1.983204	2.160667	2.154518	0.024656	0.000000	441696.000000		1
8351.310547	1530.194336	2.149366	2.007514	737.133850	23406.705078	121.237190	75.011948	64.977463	35.743614	13.010294	65.803902	89.798470	61.440411	0.626270	13602.496094	3.921755	3.184747	0.332310	0.302659	2.867546	4.369340	2.083636	1.875130	1.812763	1.553198	1.114287	1.818252	1.953269	1.788454	0.000000	4.133619	441890.000000		1
6870.079590	3278.378174	2.763030	2.349809	1674.812378	27876.492188	245.564285	171.042648	61.526756	63.447926	28.965559	79.958260	111.125610	78.009338	0.587785	99998.000000	3.836962	3.515659	0.441386	0.371033	3.223966	4.445238	2.390165	2.233104	1.789064	1.802417	1.461882	1.902863	2.045814	1.892147	0.000000	4.999991	441994.000000		1
13532.497070	5122.534180	1.221161	2.547168	2006.964966	38928.968750	274.721039	204.044830	136.723724	45.266201	47.616009	115.390419	147.328705	74.691238	1.220023	99998.000000	4.131378	3.709485	0.086773	0.406058	3.302540	4.590273	2.438892	2.309726	2.135844	1.655774	1.677753	2.062170	2.168287	1.873270	0.086368	4.999991	442306.000000		1
19676.832031	4872.159180	3.278014	2.553336	2707.072510	49236.296875	407.417389	275.871277	128.397629	94.023193	38.432636	175.452393	256.554718	145.638809	2.107181	99998.000000	4.293955	3.687721	0.515611	0.407108	3.432500	4.692286	2.610039	2.440706	2.108557	1.973235	1.584700	2.244159	2.409180	2.163277	0.323702	4.999991	442928.000000		1
15351.563477	6308.395020	3.225591	3.392113	3275.960449	64847.386719	467.615051	334.113831	155.722641	98.543953	61.579178	259.129639	363.131836	174.656799	2.246037	99998.000000	4.186152	3.799919	0.508609	0.530470	3.515339	4.811893	2.669888	2.523895	2.192352	1.993630	1.789434	2.413517	2.560064	2.242186	0.351417	4.999991	443306.000000		1
5235.090820	779.599976	3.509295	2.886379	800.985718	15164.242188	101.846642	76.748093	9.732280	35.231716	10.379865	22.825834	23.495005	24.885771	1.661671	99998.000000	3.718924	2.891872	0.545220	0.460353	2.903625	4.180821	2.007947	1.885068	0.988215	1.546934	1.016192	1.358427	1.370975	1.395951	0.220545	4.999991	443341.000000		1
14996.958984	4390.898438	0.999131	2.476242	1616.168945	26240.705078	197.424042	163.746521	70.777969	46.249912	34.778404	106.725113	139.539185	122.452179	2.126561	0.000000	4.176003	3.642553	0.000000	0.393793	3.208487	4.418975	2.295400	2.214172	1.849898	1.665111	1.541310	2.028267	2.144696	2.087966	0.327678	0.000000	443558.000000		1
6501.499023	2555.065674	2.063021	3.592556	747.418091	15495.830078	109.139679	74.225594	43.237103	8.208913	15.844250	55.442539	80.707611	56.783966	1.027139	0.000000	3.813014	3.407402	0.314504	0.555404	2.873564	4.190215	2.037983	1.870554	1.635857	0.914286	1.199872	1.743843	1.906914	1.754226	0.011629	0.000000	443828.000000		1
18609.744141	5874.670410	2.096942	3.900929	2898.850098	54609.910156	388.242706	295.995758	148.599197	127.608192	52.839863	183.716827	253.396988	166.349197	1.002160	0.000000	4.269741	3.768984	0.321587	0.591168	3.462226	4.737271	2.589103	2.471286	2.172016	2.105879	1.722962	2.264149	2.403801	2.221021	0.000937	0.000000	444605.000000		1
8554.216797	4762.895996	1.251998	2.812370	947.694580	20620.988281	135.669083	95.639076	68.098206	33.890289	15.939846	66.984970	76.630905	64.820190	1.264910	0.000000	3.932180	3.677871	0.097604	0.449072	2.976668	4.314310	2.132481	1.980635	1.833136	1.530075	1.202484	1.825977	1.884404	1.811710	0.102060	0.000000	445500.000000		1
6634.136719	2994.325684	4.779795	3.527797	915.494202	16308.661133	93.014809	92.071190	57.943451	69.020241	28.694189	71.647583	78.841949	63.518852	2.035529	99998.000000	3.821784	3.476299	0.679409	0.547504	2.961656	4.212418	1.968552	1.964124	1.763004	1.838977	1.457794	1.855202	1.896757	1.802903	0.308677	4.999991	445545.000000		1
10774.537109	5175.876465	2.491661	2.889463	2199.834473	47206.804688	324.181122	221.128738	126.920517	86.008560	47.958305	145.194748	175.810120	141.161224	1.256624	99998.000000	4.032399	3.713984	0.396489	0.460817	3.342390	4.674005	2.510788	2.344645	2.103532	1.934542	1.680864	2.161951	2.245044	2.149715	0.099205	4.999991	445578.000000		1
17965.300781	6619.498047	2.423819	3.043650	3627.377197	63269.640625	547.163208	368.155243	109.793434	71.918953	30.495092	207.843994	272.423645	150.782486	1.606492	0.000000	4.254435	3.820825	0.384500	0.483395	3.559593	4.801195	2.738117	2.566031	2.040576	1.856843	1.484230	2.317738	2.435245	2.178351	0.205879	0.000000	446577.000000		1
11767.738281	5296.830078	2.645848	2.874044	1794.964111	30426.433594	261.972870	181.881989	83.609406	50.431465	36.280186	103.218903	126.013901	120.053032	0.555870	0.000000	4.070693	3.724016	0.422565	0.458493	3.254056	4.483251	2.418256	2.259790	1.922255	1.702702	1.559669	2.013759	2.100419	2.079373	0.000000	0.000000	446650.000000		1
17868.476562	5680.252930	2.355976	5.223854	3943.731934	70667.921875	578.604980	403.137177	185.567062	67.132996	66.886292	268.445618	373.295837	255.672775	0.980407	0.000000	4.252088	3.754368	0.372171	0.717991	3.595907	4.849222	2.762382	2.605453	2.268501	1.826936	1.825337	2.428856	2.572053	2.407685	0.000000	0.000000	448407.000000		1
8545.817383	1765.397217	2.812370	3.487709	374.233276	11883.249023	51.365837	38.050251	27.522367	58.239491	15.995353	38.642330	43.897022	81.404533	0.454105	99998.000000	3.931754	3.246842	0.449072	0.542540	2.573142	4.074935	1.710674	1.580358	1.439686	1.765218	1.203994	1.587063	1.642435	1.910649	0.000000	4.999991	448731.000000		1
7480.542480	4061.718750	3.086823	2.652015	1460.384644	24250.792969	187.796600	149.456482	55.263683	55.445621	21.928467	90.464561	121.129257	71.496483	0.647957	0.000000	3.873933	3.608710	0.489512	0.423576	3.164467	4.384726	2.273688	2.174515	1.742440	1.743867	1.341008	1.956478	2.083249	1.854285	0.000000	0.000000	448886.000000		1
12494.214844	2996.037109	3.299600	3.527797	1652.467651	27038.820312	229.393158	170.478333	65.631210	66.676598	34.513203	70.358582	80.349899	45.244614	1.481111	0.000000	4.096709	3.476547	0.518461	0.547504	3.218133	4.431988	2.360580	2.231669	1.817110	1.823973	1.537985	1.847317	1.904985	1.655567	0.170587	0.000000	449077.000000		1
16103.104492	4933.994141	1.822490	2.090775	2022.883301	43022.464844	300.747803	206.810944	119.673737	71.339211	31.389378	165.393250	207.594208	117.252998	1.866426	99998.000000	4.206910	3.693199	0.260665	0.320307	3.305971	4.633695	2.478203	2.315573	2.077999	1.853328	1.496783	2.218518	2.317215	2.069124	0.271011	4.999991	449166.000000		1
17273.898438	5229.203613	2.473158	2.957305	2721.917480	49514.996094	380.499451	277.339142	144.343643	46.089558	56.438587	164.468124	245.123306	136.227249	1.346474	0.000000	4.237391	3.718436	0.393252	0.470896	3.434875	4.694737	2.580354	2.443011	2.159398	1.663603	1.751576	2.216082	2.389385	2.134264	0.129198	0.000000	449364.000000		1
8395.118164	5409.586914	1.600460	1.618963	1316.947632	28091.589844	201.016602	131.959351	94.195885	88.275108	12.686502	102.858109	152.938019	130.189285	0.512600	99998.000000	3.924027	3.733164	0.204245	0.209237	3.119569	4.448576	2.303232	2.120440	1.974032	1.945838	1.103342	2.012239	2.184515	2.114575	0.000000	4.999991	449670.000000		1
9825.578125	2842.951172	2.648932	2.630429	468.746796	11438.548828	50.184765	46.619961	52.417393	34.556377	12.470639	36.153751	42.355152	45.226112	1.475082	0.000000	3.992358	3.453769	0.423071	0.420027	2.670938	4.058371	1.700572	1.668572	1.719475	1.538528	1.095889	1.558153	1.626906	1.655389	0.168816	0.000000	450252.000000		1
11163.010742	4042.066162	2.100026	2.414567	1849.170166	38105.093750	280.422882	189.495743	91.420517	68.014938	33.507904	137.608765	205.978333	127.133301	1.134779	0.000000	4.047781	3.606603	0.322225	0.382839	3.266977	4.580983	2.447814	2.277600	1.961044	1.832604	1.525147	2.138646	2.313822	2.104259	0.054911	0.000000	450291.000000		1
10203.055664	2161.993896	3.614142	2.855542	1262.346924	25715.730469	160.471603	129.430679	74.540131	35.537006	17.898020	84.475937	87.353065	110.555115	2.289882	25454.935547	4.008730	3.334854	0.558005	0.455689	3.101179	4.410199	2.205398	2.112037	1.872390	1.550681	1.252805	1.926733	1.941278	2.043579	0.359813	4.405772	451525.000000		1
6741.305664	3746.138184	0.786353	1.905751	1361.038940	29802.703125	181.437943	142.086349	63.056290	69.374870	19.276451	84.741142	107.869179	64.669083	0.311492	0.000000	3.828744	3.573584	0.000000	0.280066	3.133871	4.474256	2.258728	2.152552	1.799728	1.841202	1.285027	1.928094	2.032897	1.810697	0.000000	0.000000	451639.000000		1
16169.448242	3898.212646	3.055985	4.755125	1652.757568	29141.507812	282.396454	167.770813	53.823578	53.330177	34.346684	102.244446	123.494484	126.704659	0.328178	99998.000000	4.208695	3.590866	0.485151	0.677162	3.218209	4.464512	2.450859	2.224716	1.730973	1.726973	1.535885	2.009640	2.091648	2.102793	0.000000	4.999991	452091.000000		1
10796.794922	4483.089844	3.860841	3.953353	2011.168213	35691.101562	278.853241	206.030746	74.857758	81.700577	28.595509	129.825409	198.062378	94.235970	0.398221	99998.000000	4.033295	3.651577	0.586682	0.596966	3.303448	4.552560	2.445376	2.313932	1.874237	1.912225	1.456298	2.113360	2.296802	1.974217	0.000000	4.999991	452273.000000		1
10141.007812	3295.634766	3.176251	3.469206	1297.850098	23398.845703	177.262558	132.276978	52.987885	30.664698	26.174774	70.599113	107.002647	47.341557	2.421094	0.000000	4.006081	3.517939	0.501915	0.540230	3.113225	4.369195	2.248617	2.121484	1.724177	1.486639	1.417883	1.848799	2.029395	1.675243	0.384012	0.000000	453889.000000		1
7654.363770	3695.330566	3.638812	3.885511	653.931458	15877.967773	77.371002	65.634293	47.464909	45.747265	23.630690	50.884773	84.186066	96.249657	1.047948	0.000000	3.883909	3.567653	0.560960	0.589448	2.815532	4.200795	1.888578	1.817131	1.676373	1.660365	1.373476	1.706588	1.925240	1.983399	0.020340	0.000000	454528.000000		1
7579.284180	3100.844238	2.627345	3.348940	1918.918091	31328.109375	268.319183	196.310806	73.574921	61.206047	38.256863	100.462044	131.990189	58.387508	0.553436	0.000000	3.879628	3.491480	0.419517	0.524907	3.283056	4.495934	2.428652	2.292944	1.866730	1.786794	1.582709	2.002002	2.120542	1.766320	0.000000	0.000000	454911.000000		1
18537.968750	8268.422852	3.379778	5.852936	3692.925293	67241.210938	523.316650	372.077759	157.054810	113.117706	56.019199	187.614670	255.759125	210.082779	2.254189	0.000000	4.268062	3.917423	0.528888	0.767374	3.567370	4.827635	2.718765	2.570634	2.196051	2.053531	1.748337	2.273267	2.407831	2.322391	0.352990	0.000000	454976.000000		1
6443.089844	2766.397461	4.076703	3.974939	718.434021	15341.748047	70.324661	74.904015	61.165958	68.172211	23.741705	54.341644	87.738533	89.052208	0.742442	0.000000	3.809094	3.441915	0.610309	0.599330	2.856387	4.185875	1.847108	1.874505	1.786510	1.833607	1.375512	1.735133	1.943190	1.949645	0.000000	0.000000	455351.000000		1
6748.990234	2789.833740	3.928683	2.833956	549.842957	11389.946289	57.641243	59.050514	26.097681	32.638290	22.270761	33.745354	42.265724	49.993572	0.283877	99998.000000	3.829239	3.445578	0.594247	0.452393	2.740239	4.056522	1.760733	1.771224	1.416602	1.513727	1.347735	1.528214	1.625988	1.698914	0.000000	4.999991	457102.000000		1
7352.625977	2866.634277	2.744528	2.306637	1136.826416	20887.566406	150.107147	118.119530	84.660965	34.451530	14.428814	66.500824	112.195663	100.036484	1.266248	99998.000000	3.866442	3.457372	0.438468	0.362979	3.055694	4.319888	2.176401	2.072322	1.927683	1.537209	1.159231	1.822827	2.049976	2.000158	0.102519	4.999991	457163.000000		1
7669.162598	4317.706055	3.441453	3.311935	1126.724121	26413.789062	156.345551	113.814629	64.539566	55.424038	31.805681	93.850502	122.624870	85.345551	1.480938	99998.000000	3.884748	3.635253	0.536742	0.520082	3.051818	4.421831	2.194086	2.056198	1.809826	1.743698	1.502505	1.972437	2.088578	1.931181	0.170537	4.999991	457320.000000		1
13351.169922	3898.897217	2.621178	3.244093	1982.807007	40238.527344	249.141418	205.250565	91.053551	66.244873	50.308113	154.908539	222.223465	159.009903	0.429224	0.000000	4.125519	3.590942	0.418496	0.511093	3.297281	4.604642	2.396446	2.312284	1.959297	1.821152	1.701638	2.190075	2.346790	2.201424	0.000000	0.000000	457440.000000		1
10050.095703	2113.668457	2.041435	3.108409	722.692688	20798.652344	77.420341	73.846291	51.344250	29.153666	18.490097	66.269547	104.415398	54.890549	0.020718	99998.000000	4.002170	3.325037	0.309936	0.492538	2.858954	4.318035	1.888855	1.868329	1.710492	1.464693	1.266939	1.821314	2.018764	1.739498	0.000000	4.999991	457789.000000		1
7493.432617	1817.083862	2.300469	2.948054	531.849365	14466.854492	71.366966	53.835911	37.291653	60.268589	18.459261	29.832088	38.969208	56.457088	1.651582	99998.000000	3.874681	3.259375	0.361816	0.469535	2.725789	4.160374	1.853497	1.731072	1.571612	1.780091	1.266214	1.474684	1.590722	1.751719	0.217900	4.999991	458103.000000		1
8378.511719	3263.687256	3.438369	2.759946	2024.036621	33165.843750	330.549042	208.093781	94.627609	59.756691	35.330395	107.184593	132.779617	102.855019	0.805239	99998.000000	3.923167	3.513709	0.536352	0.440901	3.306218	4.520691	2.519236	2.318259	1.976018	1.776386	1.548149	2.030132	2.123132	2.012225	0.000000	4.999991	458598.000000		1
13483.580078	7955.213379	2.679769	3.262596	1573.958740	32012.927734	221.603638	161.026672	80.238884	49.941151	35.931725	109.256866	156.018677	52.300209	0.452539	0.000000	4.129805	3.900652	0.428097	0.513563	3.196993	4.505325	2.345577	2.206898	1.904385	1.698459	1.555478	2.038449	2.193177	1.718503	0.000000	0.000000	459660.000000		1
8737.847656	2888.149658	1.427771	3.765245	1430.453857	32011.416016	177.133041	145.854675	86.375519	54.421822	41.519459	97.572578	119.491791	66.892464	1.076243	0.000000	3.941405	3.460620	0.154659	0.575793	3.155474	4.505305	2.248300	2.163920	1.936391	1.735773	1.618252	1.989328	2.077338	1.825377	0.031910	0.000000	459932.000000		1
6258.447754	2496.854004	1.548037	2.630429	517.531555	14730.200195	77.371002	50.314281	40.433983	32.619789	18.721378	40.958218	70.740967	44.109798	0.841290	99998.000000	3.796467	3.397393	0.189781	0.420027	2.713937	4.168209	1.888578	1.701691	1.606747	1.513481	1.272338	1.612341	1.849671	1.644535	0.000000	4.999991	460242.000000		1
21453.435547	10377.894531	2.886379	3.533965	4595.381348	95545.843750	659.830688	469.613312	234.253128	113.114624	97.797691	352.563843	431.337952	209.518463	1.685679	0.000000	4.331497	4.016109	0.460353	0.548262	3.662322	4.980212	2.819432	2.671740	2.369685	2.053519	1.990329	2.547238	2.634818	2.321222	0.226775	0.000000	460353.000000		1
7001.844727	2324.898438	2.837040	3.830003	566.797363	10368.796875	79.501869	57.487057	60.453613	14.296213	16.337648	24.204266	31.435633	53.015636	0.907339	99998.000000	3.845212	3.366404	0.452865	0.583199	2.753428	4.015728	1.900377	1.759570	1.781422	1.155221	1.213190	1.383892	1.497422	1.724404	0.000000	4.999991	461546.000000		1
10801.639648	2966.094238	2.824705	3.043650	2013.015259	40791.296875	272.830688	207.140900	113.530930	39.502693	46.885162	149.487320	195.373352	103.521111	1.056132	99998.000000	4.033490	3.472185	0.450973	0.483395	3.303847	4.610568	2.435893	2.316266	2.055114	1.596627	1.671035	2.174604	2.290865	2.015029	0.023718	4.999991	462260.000000		1
7665.958496	1657.753174	2.072273	2.146282	757.776367	20560.115234	113.851631	76.822098	51.637207	36.520718	20.059721	71.240532	140.797348	67.450615	0.475567	99998.000000	3.884567	3.219520	0.316447	0.331687	2.879541	4.313025	2.056339	1.885486	1.712963	1.562539	1.302325	1.852727	2.148594	1.828986	0.000000	4.999991	463970.000000		1
8300.354492	3387.357422	3.657314	3.873176	1081.994507	23041.796875	134.555862	109.429550	68.409660	83.174599	22.372524	90.754433	88.034576	81.512466	0.517425	0.000000	3.919097	3.529861	0.563162	0.588067	3.034225	4.362516	2.128903	2.039135	1.835117	1.919991	1.349715	1.957868	1.944653	1.911224	0.000000	0.000000	464743.000000		1
9383.367188	2293.361084	1.659051	5.448967	560.592896	15478.493164	86.175079	57.200272	66.988060	41.143242	31.062500	63.811806	107.906189	79.875000	1.194201	0.000000	3.972359	3.360472	0.219860	0.736314	2.748648	4.189729	1.935382	1.757398	1.825997	1.614298	1.492236	1.804901	2.033046	1.902411	0.077077	0.000000	465442.000000		1
8137.854004	1112.384766	3.111492	3.592556	711.122498	17074.349609	117.061806	71.888115	41.719902	22.144327	10.641982	49.324402	75.221642	55.174255	0.036545	0.000000	3.910510	3.046255	0.492969	0.555404	2.851944	4.232344	2.068415	1.856657	1.620343	1.345263	1.027022	1.693062	1.876343	1.741737	0.000000	0.000000	466043.000000		1
19850.562500	4047.752441	2.035268	3.447620	2615.158447	47690.824219	395.344574	267.902893	84.549950	68.782791	44.350330	149.706268	185.730499	99.925468	3.100703	0.000000	4.297773	3.607214	0.308622	0.537519	3.417498	4.678435	2.596976	2.427977	1.927113	1.837480	1.646897	2.175240	2.268883	1.999676	0.491460	0.000000	466187.000000		1
125.819626	12.695752	1.381515	2.904882	18.576443	6398.637695	0.000000	0.000000	0.000000	9.143286	10.093077	0.000000	6.401842	0.000000	4.648583	0.000000	2.099748	1.103658	0.140356	0.463128	1.268963	3.806087	0.000000	0.000000	0.000000	0.961102	1.004024	0.000000	0.806305	0.000000	0.667321	0.000000	466202.000000		0
14033.391602	3619.008057	2.966557	2.386814	1730.507812	31228.949219	245.715393	174.746231	92.225372	75.203140	38.226025	108.165222	123.213867	106.549339	0.939484	99998.000000	4.147162	3.558589	0.472253	0.377819	3.238173	4.494557	2.390432	2.242408	1.964850	1.876236	1.582359	2.034088	2.090660	2.027551	0.000000	4.999991	467350.000000		1
20436.455078	11426.581055	2.837040	4.406662	4135.389160	89074.179688	603.996460	421.580994	225.581650	113.093033	92.123611	349.856323	419.308289	314.091125	1.655213	0.000000	4.310406	4.057916	0.452865	0.644110	3.616516	4.949752	2.781034	2.624881	2.353304	2.053436	1.964371	2.543890	2.622534	2.497056	0.218854	0.000000	467877.000000		1
23453.125000	8211.537109	3.466122	4.052033	3396.901611	65019.558594	505.930511	347.084045	155.938507	106.219383	70.090302	220.616837	339.075592	191.561844	0.410964	0.000000	4.370201	3.914424	0.539844	0.607673	3.531083	4.813044	2.704091	2.540435	2.192953	2.026204	1.845658	2.343639	2.530297	2.282309	0.000000	0.000000	468321.000000		1
27423.294922	5948.630859	2.417651	2.960389	3425.003662	60765.003906	533.270935	350.799957	150.878082	75.058205	37.075790	198.965912	243.714035	244.793350	0.189034	99998.000000	4.438119	3.774417	0.383394	0.471349	3.534661	4.783654	2.726948	2.545059	2.178626	1.875398	1.569090	2.298779	2.386881	2.388800	0.000000	4.999991	468723.000000		1
13703.958984	4450.121582	4.351155	2.485493	1797.597656	38560.281250	269.672943	184.154709	106.068275	16.368484	27.682722	127.965904	198.574280	125.323143	0.015878	0.000000	4.136846	3.648372	0.638605	0.395413	3.254693	4.586140	2.430837	2.265183	2.025585	1.214008	1.442209	2.107094	2.297923	2.098031	0.000000	0.000000	469976.000000		1
25104.341797	9092.786133	1.322924	2.019849	4924.385254	89528.421875	722.008118	501.196960	202.163742	105.470032	65.594208	303.785278	364.115540	263.597992	4.680801	0.000000	4.399749	3.958697	0.121535	0.305319	3.692352	4.951961	2.858542	2.700008	2.305703	2.023129	1.816865	2.482567	2.561239	2.420942	0.670320	0.000000	470023.000000		1
12575.017578	3970.338379	2.047602	2.269632	2467.913086	57913.605469	386.071747	251.821198	160.301987	117.240662	57.690586	252.564377	311.457611	191.558762	1.553657	0.000000	4.099509	3.598828	0.311246	0.355955	3.392330	4.762781	2.586668	2.401092	2.204939	2.069078	1.761105	2.402372	2.493399	2.282302	0.191355	0.000000	470772.000000		1
6681.931641	2943.478027	3.928683	3.478457	1485.591187	28358.826172	198.503342	152.413788	65.159401	44.393501	32.900410	101.220642	121.730591	73.309723	0.056480	0.000000	3.824902	3.468861	0.594247	0.541387	3.171899	4.452688	2.297768	2.183024	1.813977	1.647319	1.517201	2.005269	2.085400	1.865162	0.000000	0.000000	471492.000000		1
5022.923340	2762.373047	2.269632	4.456003	691.824463	16931.810547	88.330612	70.352417	20.636379	60.786659	26.353632	66.386726	85.801949	59.368137	0.438263	99998.000000	3.700957	3.441282	0.355955	0.648945	2.839996	4.228703	1.946111	1.847279	1.314633	1.783808	1.420841	1.822081	1.933497	1.773553	0.000000	4.999991	471573.000000		1
8289.212891	3619.600098	2.285050	2.059937	1684.082153	31285.349609	241.888474	175.267380	63.500347	83.745094	32.024628	89.187889	133.951447	105.285011	1.810852	99998.000000	3.918513	3.558661	0.358896	0.313854	3.226363	4.495341	2.383615	2.243701	1.802776	1.922959	1.505484	1.950306	2.126947	2.022367	0.257883	4.999991	473179.000000		1
5699.717285	1907.628540	1.702224	1.905751	447.783539	14492.760742	47.125694	48.417782	33.569580	74.851593	21.120527	33.060764	59.790611	36.255516	1.191105	0.000000	3.755853	3.280494	0.231017	0.280066	2.651068	4.161151	1.673258	1.685005	1.525946	1.874201	1.324705	1.519313	1.776633	1.559374	0.075950	0.000000	473466.000000		1
13847.016602	4660.855469	2.118529	4.551599	1860.811279	37397.429688	242.156754	190.769333	100.122833	58.384426	31.935198	108.590775	148.617706	71.959045	0.021200	4922.926758	4.141356	3.668466	0.326034	0.658164	3.269702	4.572842	2.384097	2.280509	2.000533	1.766297	1.504270	2.035793	2.172071	1.857085	0.000000	3.692223	474643.000000		1
9635.829102	3169.414307	3.345856	3.934851	987.521057	20970.947266	110.308418	101.202141	58.313499	41.016808	30.766462	73.639679	99.691109	38.747177	0.652349	0.000000	3.983889	3.500979	0.524507	0.594928	2.994546	4.321618	2.042609	2.005190	1.765769	1.612962	1.488078	1.867112	1.998656	1.588240	0.000000	0.000000	474696.000000		1
11434.216797	4879.146973	2.716774	2.544085	2626.321533	53648.414062	387.752380	263.536316	126.013901	59.895458	29.866011	192.604156	262.210297	131.450531	3.941666	99998.000000	4.058207	3.688344	0.434053	0.405532	3.419348	4.729557	2.588554	2.420841	2.100419	1.777394	1.475177	2.284666	2.418650	2.118762	0.595680	4.999991	474735.000000		1
13760.015625	4081.022949	3.657314	1.498697	1794.162354	35269.375000	240.062897	174.928162	83.649498	53.542957	47.178120	138.737411	189.964478	97.495483	1.565431	99998.000000	4.138619	3.610769	0.563162	0.175714	3.253862	4.547398	2.380325	2.242860	1.922463	1.728702	1.673741	2.142194	2.278672	1.988984	0.194634	4.999991	474799.000000		1
14802.445312	2205.237061	4.169215	4.418998	1697.696899	37246.468750	261.824829	176.877090	115.091301	61.079613	22.557549	99.095947	150.332260	69.735664	0.943406	0.000000	4.170333	3.343455	0.620054	0.645324	3.229860	4.571085	2.418011	2.247672	2.061043	1.785896	1.353292	1.996056	2.177052	1.843455	0.000000	0.000000	475258.000000		1
110.400932	3.586388	0.881949	2.177119	34.244919	4426.250488	0.000000	3.170084	12.612492	7.447229	4.021195	0.000000	12.794432	15.643806	0.555897	55703.886719	2.042973	0.554657	0.000000	0.337882	1.534596	3.646036	0.000000	0.501071	1.100801	0.871995	0.604355	0.000000	1.107021	1.194342	0.000000	4.745885	475273.000000		0
19015.390625	4933.590332	2.547168	2.001346	1891.260010	33437.566406	269.885742	195.379517	73.186371	46.718643	38.679337	109.639244	174.666046	103.163399	0.471173	0.000000	4.279105	3.693163	0.406058	0.301322	3.276751	4.524235	2.431180	2.290879	1.864430	1.669490	1.587479	2.039966	2.242208	2.013526	0.000000	0.000000	475849.000000		1
8996.647461	656.941223	3.133079	4.711953	504.308472	17744.708984	73.433067	49.009861	38.512814	36.289436	26.924124	61.502087	93.156662	91.947838	0.616942	0.000000	3.954081	2.817527	0.495971	0.673201	2.702696	4.249069	1.865892	1.690283	1.585605	1.559780	1.430142	1.788890	1.969214	1.963542	0.000000	0.000000	476597.000000		1
22701.039062	6539.715820	3.157748	3.040566	3293.198730	58809.101562	493.330353	336.876862	149.952957	77.059547	50.884773	181.425598	253.819458	141.682373	2.123079	0.000000	4.356046	3.815559	0.499378	0.482955	3.517618	4.769444	2.693138	2.527471	2.175955	1.886826	1.706588	2.258698	2.404525	2.151316	0.326966	0.000000	476745.000000		1
5518.714355	1876.294678	2.667434	2.611927	565.465149	15735.710938	70.694710	55.966774	53.132820	35.148453	13.152145	50.977283	55.417870	42.333565	0.193599	0.000000	3.741838	3.273301	0.426094	0.416961	2.752406	4.196887	1.849387	1.747930	1.725363	1.545906	1.118997	1.707377	1.743650	1.626685	0.000000	0.000000	476802.000000		1
10586.808594	2911.474854	3.533965	3.703570	1003.093933	24717.576172	146.761292	104.643593	76.149841	41.568798	16.898888	69.559898	85.357887	47.773281	2.115970	99998.000000	4.024765	3.464113	0.548262	0.568621	3.001342	4.393006	2.166611	2.019713	1.881669	1.618767	1.227858	1.842359	1.931244	1.679185	0.325509	4.999991	477018.000000		1
11385.829102	3360.198975	2.035268	3.731324	2400.567383	44463.050781	354.204407	243.781876	100.936935	78.610672	50.289612	162.093643	215.399155	107.878433	1.410552	0.000000	4.056365	3.526365	0.308622	0.571863	3.380314	4.647999	2.549254	2.387002	2.004050	1.895481	1.701478	2.209766	2.333244	2.032935	0.149389	0.000000	477494.000000		1
14177.633789	7451.795898	3.712821	1.958174	2811.601807	54603.601562	376.956238	284.770935	120.154800	106.136124	48.257427	190.411621	231.934158	153.212479	1.734203	99998.000000	4.151604	3.872261	0.569704	0.291851	3.448954	4.737221	2.576291	2.454496	2.079741	2.025863	1.683564	2.279693	2.365365	2.185294	0.239100	4.999991	478635.000000		1
18607.869141	5358.680664	2.093859	2.633513	2497.924072	48484.722656	391.582397	249.480637	124.675560	97.433807	34.821579	147.627823	213.422470	133.491974	1.275332	99998.000000	4.269697	3.729058	0.320947	0.420535	3.397579	4.685605	2.592823	2.397037	2.095781	1.988710	1.541848	2.169168	2.329240	2.125455	0.105623	4.999991	478974.000000		1
[truncated: 3,804 more rows]
