# Supplementary material for: Distinct elongation stalls during translation are linked with distinct pathways for mRNA degradation
Source: eLife. 2022 Jul 27;11:e76038. doi: 10.7554/eLife.76038 (PMC9352352; doi:10.7554/eLife.76038)
Supplement: Figure 2—source data 1. [file elife-76038-fig2-data1.zip › S2F_flow_cytometry_data/list_mode_data.EAP1_CGA.CSV]

FSC-HLin	SSC-HLin	BLU-V-HLin	GRN-V-HLin	YEL-V-HLin	ORG-V-HLin	GRN-B-HLin	YEL-B-HLin	RED-B-HLin	NIR-B-HLin	YEL-G-HLin	ORG-G-HLin	RED-G-HLin	NIR-G-HLin	BLU-V-ALin	BLU-V-W	FSC-HLog	SSC-HLog	BLU-V-HLog	GRN-V-HLog	YEL-V-HLog	ORG-V-HLog	GRN-B-HLog	YEL-B-HLog	RED-B-HLog	NIR-B-HLog	YEL-G-HLog	ORG-G-HLog	RED-G-HLog	NIR-G-HLog	BLU-V-ALog	BLU-V-WLog	TIME		P01.R1
16313.083008	4990.019531	1.936588	3.916348	3245.564209	48845.402344	498.813232	331.816467	114.116837	62.017071	37.892982	156.240707	227.293137	146.779800	0.842365	0.000000	4.212536	3.698102	0.287037	0.592881	3.511290	4.688824	2.697938	2.520898	2.057350	1.792511	1.578559	2.193794	2.356586	2.166666	0.000000	0.000000	169.000000		1
109.448059	16.094032	0.968294	0.983713	0.000000	4833.004883	0.000000	0.000000	29.628561	0.000000	0.000000	0.000000	10.836258	11.964907	4.983091	0.000000	2.039208	1.206665	0.000000	0.000000	0.000000	3.684217	0.000000	0.000000	1.471711	0.000000	0.000000	0.000000	1.034879	1.077909	0.697499	0.000000	188.000000		0
13678.336914	9525.037109	2.143198	4.381993	2383.298340	54359.765625	323.770996	243.606110	184.463089	75.782883	68.320229	191.361404	257.433594	207.073059	1.584051	0.000000	4.136034	3.978867	0.331062	0.641672	3.377178	4.735278	2.510238	2.386688	2.265909	1.879571	1.834549	2.281854	2.410665	2.316123	0.199769	0.000000	548.000000		1
101.825050	16.010771	0.000000	0.857279	112.889511	0.000000	0.000000	6.997003	0.000000	4.810632	0.000000	0.000000	0.000000	3.009729	2.160530	0.000000	2.007855	1.204412	0.000000	0.000000	2.052654	0.000000	0.000000	0.844912	0.000000	0.682202	0.000000	0.000000	0.000000	0.478527	0.334560	0.000000	563.000000		0
9438.525391	3157.443115	3.755994	3.472290	1257.308105	25253.130859	182.575836	126.377785	52.454395	56.651363	16.544258	83.757431	117.305420	88.404625	0.711504	99998.000000	3.974904	3.499336	0.574725	0.540616	3.099442	4.402315	2.261443	2.101671	1.719782	1.753210	1.218647	1.923023	2.069318	1.946475	0.000000	4.999991	806.000000		1
8434.531250	2098.632324	3.792999	2.596508	1051.928101	20514.861328	151.380737	108.874481	55.124912	32.373089	16.698446	50.610321	88.194931	47.856541	2.397804	99998.000000	3.926061	3.321936	0.578983	0.414390	3.021986	4.312068	2.180071	2.036926	1.741348	1.510184	1.222676	1.704239	1.945444	1.679941	0.379814	4.999991	896.000000		1
14965.276367	2449.725098	3.059069	5.146760	1563.498779	24114.984375	218.738846	156.505905	51.245571	76.371872	16.303726	83.066673	122.011208	89.773804	0.561157	0.000000	4.175085	3.389117	0.485589	0.711534	3.194098	4.382287	2.339926	2.194531	1.709656	1.882933	1.212287	1.919427	2.086400	1.953150	0.000000	0.000000	1179.000000		1
12597.933594	3221.646729	3.321187	4.055117	1758.387939	32031.595703	316.573547	177.422913	88.728416	57.696751	34.454613	100.696404	156.468903	67.416695	2.622403	99998.000000	4.100299	3.508078	0.521293	0.608003	3.245115	4.505579	2.500475	2.249010	1.948063	1.761151	1.537247	2.003014	2.194428	1.828767	0.418699	4.999991	1524.000000		1
9350.105469	5033.087402	4.163047	3.870092	1107.179443	25556.619141	159.611237	114.437546	60.999435	48.248177	23.420996	102.700836	160.147812	101.152802	1.509389	99998.000000	3.970817	3.701834	0.619411	0.587721	3.044218	4.407504	2.203063	2.058568	1.785326	1.683481	1.369605	2.011574	2.204521	2.004978	0.178801	4.999991	1873.000000		1
9317.356445	3486.851318	3.484625	3.530881	1445.292847	25823.505859	219.617706	145.537048	65.893326	50.181683	26.387552	85.808113	119.420868	85.681679	0.208937	0.000000	3.969293	3.542434	0.542156	0.547883	3.159956	4.412015	2.341667	2.162974	1.818841	1.700545	1.421399	1.933528	2.077080	1.932888	0.000000	0.000000	2172.000000		1
17059.621094	1605.258667	3.262596	2.944971	2819.999023	50201.125000	410.331543	287.789917	119.824837	65.538696	21.706436	139.459000	160.440765	104.393806	0.770054	99998.000000	4.231969	3.205545	0.513563	0.469081	3.450249	4.700714	2.613135	2.459076	2.078547	1.816498	1.336589	2.144447	2.205315	2.018675	0.000000	4.999991	4746.000000		1
13746.700195	5479.029785	2.652015	3.456871	2467.965576	45625.062500	362.894379	251.241440	139.853714	105.429947	39.021629	174.280579	211.516724	177.802216	1.615507	0.000000	4.138198	3.738704	0.423576	0.538683	3.392339	4.659204	2.559780	2.400091	2.145674	2.022964	1.591305	2.241249	2.325345	2.249937	0.208309	0.000000	4863.000000		1
21569.408203	3606.450928	2.639680	3.916348	2089.177490	35230.910156	307.411743	213.012344	105.303513	64.036919	31.858105	119.272850	149.336212	100.301689	1.055235	0.000000	4.333838	3.557080	0.421551	0.592881	3.319975	4.546924	2.487720	2.328405	2.022443	1.806430	1.503220	2.076542	2.174165	2.001308	0.023349	0.000000	4902.000000		1
11741.427734	8445.419922	2.824705	3.466122	2941.196045	55326.078125	447.811279	302.391418	113.099205	64.496399	56.321404	236.032440	349.171753	197.954437	2.374488	99998.000000	4.069721	3.926621	0.450973	0.539844	3.468524	4.742930	2.651095	2.480569	2.053460	1.809536	1.750673	2.372972	2.543039	2.296565	0.375570	4.999991	5637.000000		1
21356.712891	3605.760254	3.037483	3.657314	3502.994629	56126.625000	515.795410	357.704437	128.579575	74.315018	52.756603	199.847855	252.089478	158.954391	0.827376	99998.000000	4.329535	3.556997	0.482514	0.563162	3.544440	4.749169	2.712477	2.553524	2.109172	1.871077	1.722277	2.300699	2.401555	2.201272	0.000000	4.999991	6236.000000		1
104.125526	5.936197	0.000000	0.955959	109.639244	5437.001465	0.000000	5.843685	0.000000	36.930855	1.964342	0.000000	21.623177	0.000000	2.646188	0.000000	2.017557	0.773508	0.000000	0.000000	2.039966	3.735359	0.000000	0.766687	0.000000	1.567389	0.293217	0.000000	1.334919	0.000000	0.422621	0.000000	6254.000000		0
10178.927734	1973.592773	3.854673	3.518546	949.002075	19169.210938	152.848602	95.269028	66.053680	106.043610	20.556202	64.184937	83.917786	61.551426	0.618531	0.000000	4.007702	3.295258	0.585988	0.546363	2.977267	4.282604	2.184262	1.978952	1.819897	2.025485	1.312943	1.807433	1.923854	1.789238	0.000000	0.000000	6449.000000		1
8241.310547	3458.579590	1.896499	2.741444	715.970154	13289.526367	99.425903	68.514511	25.857149	53.111233	15.921343	41.485538	53.367184	49.364491	1.175103	99998.000000	3.915996	3.538898	0.277953	0.437979	2.854895	4.123509	1.997500	1.835783	1.412581	1.725186	1.201980	1.617897	1.727274	1.693415	0.070076	4.999991	6475.000000		1
21465.240234	7233.516602	3.487709	3.018980	1380.463379	32454.074219	215.100037	136.054550	91.821404	59.546997	25.403839	113.099205	159.392288	113.287308	0.620581	99998.000000	4.331736	3.859349	0.542540	0.479860	3.140025	4.511269	2.332640	2.133713	1.962944	1.774860	1.404899	2.053460	2.202467	2.054181	0.000000	4.999991	6524.000000		1
11474.653320	2662.660400	2.124696	2.491661	1527.801392	30102.673828	200.473862	155.056549	78.675430	46.595291	23.643024	91.534615	131.697235	72.264336	1.449823	0.000000	4.059740	3.425316	0.327297	0.396489	3.184067	4.478605	2.302058	2.190490	1.895839	1.668342	1.373703	1.961585	2.119577	1.858924	0.161315	0.000000	7416.000000		1
11360.663086	4636.274902	3.025148	3.154665	2881.901855	46062.769531	372.941193	290.253815	134.666870	46.783401	51.498436	154.945541	225.341125	163.213043	1.469353	99998.000000	4.055404	3.666169	0.480747	0.498953	3.459679	4.663350	2.571640	2.462778	2.129261	1.670092	1.711794	2.190179	2.352840	2.212755	0.167126	4.999991	7450.000000		1
18755.419922	7428.840820	3.518546	3.530881	4873.306152	84180.734375	729.242554	500.876282	228.292267	102.040916	88.210350	304.747406	401.894409	351.018890	3.121878	0.000000	4.273127	3.870921	0.546363	0.547883	3.687824	4.925213	2.862872	2.699730	2.358491	2.008774	1.945520	2.483940	2.604112	2.545331	0.494416	0.000000	7651.000000		1
7282.384766	2402.189209	2.146282	2.793867	1149.648682	23402.330078	155.633209	119.630562	36.357281	52.491402	12.708087	64.632080	85.151276	52.522240	1.435485	0.000000	3.862274	3.380607	0.331687	0.446206	3.060565	4.369259	2.192102	2.077842	1.560591	1.720088	1.104080	1.810448	1.930191	1.720343	0.156999	0.000000	8056.000000		1
8174.140137	1432.964111	2.189455	2.827788	1082.558838	17092.861328	159.475555	109.633080	50.375957	87.451744	19.328875	62.581394	73.898712	63.463345	1.352742	0.000000	3.912442	3.156235	0.340336	0.451447	3.034451	4.232815	2.202694	2.039942	1.702223	1.941769	1.286207	1.796445	1.868637	1.802523	0.131215	0.000000	8187.000000		1
46744.855469	9967.118164	4.977154	3.922516	7400.825195	99998.000000	1141.624756	760.949524	255.956482	155.485199	101.251480	440.539825	618.067566	312.709625	2.194389	99998.000000	4.669734	3.998569	0.696981	0.593565	3.869280	4.999991	3.057523	2.881356	2.408166	2.191689	2.005401	2.643985	2.791036	2.495141	0.341314	4.999991	8228.000000		1
14177.877930	2671.455322	3.558635	4.736623	1911.069946	30291.531250	278.042206	194.590088	112.923431	56.697620	31.170431	124.237663	135.801682	67.336517	0.073806	0.000000	4.151611	3.426748	0.551283	0.675469	3.281276	4.481321	2.444111	2.289121	2.052784	1.753565	1.493743	2.094253	2.132905	1.828251	0.000000	0.000000	8482.000000		1
12748.928711	4091.803711	2.997394	4.385077	2986.718262	48529.734375	444.625793	307.029358	105.537872	62.599895	38.682419	142.206619	149.832703	89.715210	0.614875	99998.000000	4.105474	3.611915	0.476744	0.641977	3.475194	4.686008	2.647995	2.487180	2.023408	1.796574	1.587514	2.152920	2.175607	1.952866	0.000000	4.999991	9196.000000		1
20257.677734	6115.022949	3.916348	3.330438	5180.949219	84412.226562	818.196045	531.359009	191.457001	124.373352	64.736931	276.688446	368.475952	241.638687	3.318010	0.000000	4.306590	3.786398	0.592881	0.522501	3.714409	4.926405	2.912857	2.725388	2.282071	2.094727	1.811152	2.441991	2.566409	2.383167	0.520878	0.000000	10039.000000		1
15286.663086	3699.721680	2.096942	2.035268	1343.865601	29142.138672	208.429901	137.796860	84.016464	41.698315	25.166391	118.625259	143.548035	100.813591	0.541213	0.000000	4.184313	3.568169	0.321587	0.308622	3.128356	4.464521	2.318960	2.139239	1.924364	1.620118	1.400821	2.074177	2.156997	2.003519	0.000000	0.000000	10141.000000		1
12396.601562	2082.738770	1.535702	2.315888	922.833496	16812.058594	128.002914	94.408661	58.365925	36.092079	24.737753	53.092731	73.926468	40.730022	0.275610	0.000000	4.093303	3.318635	0.186307	0.364717	2.965123	4.225621	2.107220	1.975012	1.766159	1.557412	1.393360	1.725035	1.868800	1.609915	0.000000	0.000000	10931.000000		1
20078.798828	9326.468750	3.157748	2.911049	4429.438965	78568.468750	598.029480	451.144806	235.998520	102.216690	92.971642	249.372696	335.899323	171.832092	2.768562	99998.000000	4.302738	3.969717	0.499378	0.464050	3.646349	4.895248	2.776723	2.654316	2.372909	2.009522	1.968351	2.396849	2.526209	2.235104	0.442254	4.999991	11169.000000		1
112.568802	28.758947	1.955090	2.658183	0.000000	4212.769531	0.000000	0.000000	35.330395	0.000000	8.739316	0.000000	1.560372	19.211693	3.112055	64384.511719	2.051418	1.458773	0.291167	0.424585	0.000000	3.624568	0.000000	0.000000	1.548149	0.000000	0.941477	0.000000	0.193228	1.283566	0.493047	4.808782	11190.000000		0
19199.992188	12061.180664	3.540132	2.793867	3908.197998	71485.921875	625.672119	398.671906	185.739746	76.920776	67.589386	302.897156	397.231812	250.396500	1.059236	0.000000	4.283301	4.081390	0.549019	0.446206	3.591977	4.854220	2.796347	2.600616	2.268905	1.886044	1.829878	2.481295	2.599044	2.398628	0.024993	0.000000	11517.000000		1
8021.310059	2689.525879	3.228674	4.896977	935.125244	24590.330078	131.987106	95.645241	58.995007	70.299995	15.739403	89.345161	146.949402	57.786179	0.623884	0.000000	3.904245	3.429676	0.509024	0.689928	2.970870	4.390764	2.120532	1.980663	1.770815	1.846955	1.196988	1.951071	2.167168	1.761824	0.000000	0.000000	11712.000000		1
9904.744141	2428.126709	3.287266	1.634382	1173.140625	19585.123047	161.122269	122.257904	57.681332	59.229370	18.147802	74.919434	94.035530	67.361191	0.479320	0.000000	3.995843	3.385271	0.516835	0.213353	3.069350	4.291926	2.207155	2.087277	1.761035	1.772537	1.258824	1.874594	1.973292	1.828410	0.000000	0.000000	11939.000000		1
9649.348633	2905.424561	3.706654	2.951138	1315.933105	23578.460938	183.541046	135.428558	68.298645	71.363884	30.109625	95.743919	127.469421	100.172173	0.431854	0.000000	3.984498	3.463210	0.568982	0.469990	3.119234	4.372516	2.263733	2.131710	1.834412	1.853478	1.478705	1.981111	2.105406	2.000747	0.000000	0.000000	12259.000000		1
14011.288086	4052.905518	1.467860	2.738360	1489.214478	33460.082031	254.587311	150.955185	72.603546	24.469467	27.531620	113.444580	157.807251	80.630516	1.406552	0.000000	4.146478	3.607766	0.166685	0.437491	3.172957	4.524527	2.405837	2.178848	1.860958	1.388625	1.439832	2.054784	2.198127	1.906499	0.148156	0.000000	14415.000000		1
10727.791016	5656.292480	2.491661	2.531749	2731.631348	46501.144531	436.842438	277.801697	105.423775	91.463692	37.957741	155.266251	182.890381	142.141861	0.698904	0.000000	4.030510	3.752532	0.396489	0.403421	3.436422	4.667464	2.640325	2.443735	2.022938	1.961249	1.579300	2.191077	2.262191	2.152722	0.000000	0.000000	14800.000000		1
29112.562500	2707.038574	2.679769	5.075834	3678.798584	65397.660156	571.715942	377.332428	135.258942	51.920910	54.835041	221.190414	296.994873	153.573273	1.271049	0.000000	4.464080	3.432494	0.428097	0.705507	3.565706	4.815562	2.757180	2.576724	2.131166	1.715342	1.739058	2.344766	2.472749	2.186316	0.104162	0.000000	14951.000000		1
18095.880859	4321.909180	2.497828	2.957305	2902.865234	57460.394531	443.333710	293.624359	133.038651	55.294521	39.558201	180.771851	254.892593	168.785355	0.077905	0.000000	4.257580	3.635676	0.397563	0.470896	3.462827	4.759368	2.646731	2.467792	2.123978	1.742682	1.597237	2.257131	2.406357	2.227335	0.000000	0.000000	15143.000000		1
16399.195312	3456.205078	1.566539	2.485493	1433.019531	27503.169922	178.508392	147.112839	93.508209	47.014683	27.115314	75.335739	115.936241	93.973854	0.994408	0.000000	4.214823	3.538599	0.194941	0.395413	3.156252	4.439383	2.251659	2.167650	1.970850	1.672233	1.433215	1.877001	2.064219	1.973007	0.000000	0.000000	15513.000000		1
13526.110352	1935.755371	1.979760	1.998263	1777.590332	30014.140625	296.899292	182.884216	81.971947	4.767460	26.174774	109.704002	118.131866	112.624306	1.046947	99998.000000	4.131173	3.286850	0.296613	0.300653	3.249832	4.477326	2.472609	2.262176	1.913665	0.678287	1.417883	2.040222	2.072367	2.051632	0.019925	4.999991	16178.000000		1
11333.896484	4905.053223	2.294302	2.781532	2086.843018	33904.695312	306.853577	211.396454	103.915825	44.732716	36.810589	108.920738	178.742752	118.039352	0.632288	0.000000	4.054379	3.690644	0.360651	0.444284	3.319490	4.530260	2.486931	2.325098	2.016682	1.650625	1.565973	2.037111	2.252228	2.072027	0.000000	0.000000	16768.000000		1
12514.708984	5855.190430	1.483278	3.244093	4232.354492	60167.363281	620.297119	433.841949	164.341690	102.025497	49.108540	192.807678	277.561157	180.577576	0.917078	99998.000000	4.097421	3.767541	0.171223	0.511093	3.626582	4.779361	2.792600	2.637331	2.215748	2.008709	1.691157	2.285124	2.443359	2.256664	0.000000	4.999991	17487.000000		1
10277.712891	3026.492188	3.274930	3.854673	1219.279419	18017.507812	173.876602	127.050034	45.112015	66.901711	20.250912	58.702049	86.748657	87.485672	1.497074	0.000000	4.011897	3.480940	0.515202	0.585988	3.086103	4.255695	2.240241	2.103975	1.654292	1.825437	1.306445	1.768653	1.938263	1.941937	0.175243	0.000000	17750.000000		1
8644.330078	3928.393311	2.547168	4.144545	1364.131958	25435.685547	182.711517	134.827225	84.870659	43.471466	30.254560	107.462128	142.101761	119.201920	1.010222	99998.000000	3.936731	3.594215	0.406058	0.617477	3.134856	4.405444	2.261766	2.129778	1.928758	1.638204	1.480791	2.031255	2.152600	2.076283	0.004417	4.999991	18371.000000		1
10631.405273	3483.049072	2.056854	3.055985	2333.397217	42202.859375	379.836426	235.344772	77.753387	38.778015	37.001781	136.498611	203.795044	111.680679	1.078893	0.000000	4.026591	3.541960	0.313203	0.485151	3.367989	4.625342	2.579597	2.371705	1.890719	1.588586	1.568223	2.135128	2.309194	2.047978	0.032978	0.000000	19406.000000		1
7879.467285	2195.097656	3.163916	3.410615	897.463562	17145.796875	141.821152	92.684853	59.654926	82.869308	15.850417	47.144199	74.219421	46.598377	1.491214	99998.000000	3.896497	3.341454	0.500225	0.532833	2.953017	4.234158	2.151741	1.967009	1.775646	1.918394	1.200041	1.673428	1.870518	1.668371	0.173540	4.999991	19527.000000		1
15394.125977	6788.209473	4.329569	3.299600	4112.859375	67497.554688	637.556824	420.748413	186.775894	101.165131	45.827442	239.868622	343.408234	121.742920	1.973439	0.000000	4.187355	3.831755	0.636445	0.518461	3.614144	4.829288	2.804519	2.624022	2.271321	2.005031	1.661126	2.379973	2.535811	2.085444	0.295224	0.000000	19649.000000		1
10731.389648	3298.928223	2.978892	3.592556	968.232300	23621.556641	168.103851	100.283188	56.231976	81.401451	21.539915	87.710785	101.544434	117.508949	0.226989	99998.000000	4.030656	3.518373	0.474055	0.555404	2.985980	4.373309	2.225578	2.001228	1.749983	1.910632	1.333244	1.943053	2.006656	2.070071	0.000000	4.999991	19738.000000		1
9501.264648	1463.977173	3.768329	1.800903	864.698853	15498.889648	102.571320	89.212563	45.719509	76.242355	15.218250	46.268417	67.860756	39.977589	2.039402	0.000000	3.977782	3.165534	0.576149	0.255490	2.936865	4.190300	2.011026	1.950426	1.660102	1.882196	1.182365	1.665285	1.831619	1.601817	0.309503	0.000000	19968.000000		1
24452.183594	10073.482422	2.960389	4.338820	5859.479980	97345.757812	929.565308	599.629944	242.246185	152.176346	83.242447	389.254181	520.498108	281.776642	2.484192	0.000000	4.388318	4.003180	0.471349	0.637372	3.767859	4.988317	2.968280	2.777883	2.384257	2.182347	1.920345	2.590233	2.716419	2.449905	0.395185	0.000000	20666.000000		1
14540.522461	6497.566895	2.639680	3.848506	4910.924805	78664.851562	724.894470	502.035767	193.436768	118.899712	55.454872	242.270859	313.486725	173.870438	4.049195	0.000000	4.162580	3.812751	0.421551	0.585292	3.691163	4.895781	2.860275	2.700735	2.286539	2.075181	1.743940	2.384301	2.496219	2.240226	0.607369	0.000000	20854.000000		1
8622.515625	3215.457520	2.312804	3.555551	2116.194092	39665.070312	321.011047	216.311935	117.225243	98.050560	39.918999	120.012947	163.234634	162.244751	0.026279	0.000000	3.935634	3.507243	0.364139	0.550907	3.325556	4.598408	2.506520	2.335080	2.069021	1.991450	1.601180	2.079228	2.212812	2.210171	0.000000	0.000000	21128.000000		1
11329.123047	3346.257324	2.732193	4.030447	1602.193481	32562.710938	265.019592	163.743439	85.000175	62.868183	26.566410	82.496178	111.393898	78.928291	0.601653	0.000000	4.054196	3.524559	0.436511	0.605353	3.204715	4.512721	2.423278	2.214164	1.929420	1.798431	1.424333	1.916434	2.046861	1.897233	0.000000	0.000000	21866.000000		1
11632.158203	2068.232666	3.123827	2.377563	1386.825195	26352.021484	232.951797	141.568283	51.880821	26.655838	23.063282	90.233276	106.277969	54.501999	0.509886	0.000000	4.065660	3.315599	0.494687	0.376132	3.142022	4.420814	2.367266	2.150966	1.715007	1.425792	1.362921	1.955367	2.026443	1.736412	0.000000	0.000000	22683.000000		1
17518.302734	7656.497559	1.424687	2.547168	3321.920654	66233.414062	524.448364	341.308197	151.938889	89.240318	68.132126	280.213165	376.854462	230.527969	0.773512	0.000000	4.243492	3.884030	0.153720	0.406058	3.521389	4.821077	2.719703	2.533147	2.181669	1.950561	1.833352	2.447489	2.576174	2.362724	0.000000	0.000000	23003.000000		1
13085.959961	4229.350586	2.935719	2.189455	2008.735107	30958.390625	298.021759	205.256729	95.521889	75.360405	25.320580	109.747177	170.129868	89.631950	2.547590	99998.000000	4.116806	3.626274	0.467715	0.340336	3.302923	4.490778	2.474248	2.312297	1.980103	1.877143	1.403474	2.040393	2.230781	1.952463	0.406130	4.999991	23637.000000		1
115.165306	14.694016	1.295170	0.437891	53.814323	2308.465332	0.459477	2.229543	3.025148	26.276537	4.150712	0.000000	0.000000	3.614142	4.248880	20981.396484	2.061322	1.167140	0.112327	0.000000	1.730898	3.363323	0.000000	0.348216	0.480747	1.419568	0.618123	0.000000	0.000000	0.558005	0.628274	4.321835	23653.000000		0
8895.799805	3381.541504	2.855542	3.244093	1398.617432	25471.296875	232.085266	140.476639	67.620224	55.476460	19.069841	97.523239	132.125870	85.629257	0.808774	99998.000000	3.949185	3.529115	0.455689	0.511093	3.145699	4.406051	2.365648	2.147604	1.830077	1.744109	1.280347	1.989108	2.120988	1.932622	0.000000	4.999991	24512.000000		1
5162.869629	1011.342957	3.867008	2.935719	978.476501	25887.703125	146.739716	98.895500	76.020325	58.443016	28.842209	115.375000	141.321579	115.467514	0.531505	0.000000	3.712891	3.004899	0.587375	0.467715	2.990551	4.413094	2.166548	1.995177	1.880930	1.766733	1.460029	2.062112	2.150208	2.062460	0.000000	0.000000	24843.000000		1
12507.703125	4917.394531	2.978892	3.472290	1900.847412	35575.148438	259.730988	192.903275	78.817276	73.294304	35.533920	124.444275	153.110718	192.194016	0.135906	0.000000	4.097178	3.691735	0.474055	0.540616	3.278947	4.551147	2.414524	2.285340	1.896621	1.865070	1.550643	2.094975	2.185006	2.283740	0.000000	0.000000	25103.000000		1
16461.515625	7311.294922	2.544085	4.348072	4934.475586	75500.085938	768.301147	501.792145	177.197800	95.552727	42.432243	242.625488	319.277985	158.568924	0.811457	0.000000	4.216470	3.863994	0.405532	0.638297	3.693241	4.877947	2.885531	2.700524	2.248458	1.980243	1.627696	2.384936	2.504169	2.200218	0.000000	0.000000	25649.000000		1
13522.222656	5429.840820	3.617226	4.930898	2518.958252	55975.359375	360.541473	258.781189	118.190453	110.737061	57.206436	238.474762	298.018677	183.726074	1.593857	0.000000	4.131048	3.734787	0.558376	0.692926	3.401221	4.747997	2.556955	2.412933	2.072582	2.044293	1.757445	2.377442	2.474243	2.264171	0.202449	0.000000	25870.000000		1
8935.521484	4077.655518	3.780664	3.928683	1266.565552	26305.132812	187.337128	129.991928	61.594597	58.211735	25.724548	86.057899	123.719597	121.135429	0.352708	0.000000	3.951120	3.610410	0.577568	0.594247	3.102628	4.420041	2.272624	2.113916	1.789543	1.765011	1.410348	1.934791	2.092438	2.083271	0.000000	0.000000	25984.000000		1
4385.724121	8135.075684	1.964342	3.049818	1759.929810	34884.195312	270.388367	178.307938	71.419388	55.479546	37.889896	117.885162	195.539871	81.860931	1.072185	99998.000000	3.642041	3.910362	0.293217	0.484274	3.245495	4.542629	2.431988	2.251171	1.853816	1.744133	1.578523	2.071459	2.291235	1.913077	0.030270	4.999991	26041.000000		1
10965.519531	2979.949463	2.448488	2.806202	1821.940674	31304.660156	265.605499	187.805862	62.828094	26.587996	18.138552	91.090561	112.204918	81.564888	1.167276	99998.000000	4.040029	3.474209	0.388898	0.448119	3.260534	4.495609	2.424237	2.273709	1.798154	1.424686	1.258603	1.959473	2.050012	1.911503	0.067173	4.999991	26598.000000		1
15756.665039	5377.574707	1.955090	2.405316	2615.152344	46247.136719	390.546265	267.384827	139.428162	79.381599	31.441801	131.410446	177.734360	82.335823	2.477241	99998.000000	4.197464	3.730587	0.291167	0.381172	3.417497	4.665085	2.591672	2.427137	2.144351	1.899720	1.497507	2.118630	2.249771	1.915589	0.393968	4.999991	27209.000000		1
12757.057617	4259.805664	2.911049	1.400017	2784.187500	47244.953125	416.878296	284.962128	102.259857	89.440758	40.433983	162.821411	217.449844	93.887512	1.406344	0.000000	4.105751	3.629390	0.464050	0.146133	3.444699	4.674356	2.620009	2.454787	2.009705	1.951535	1.606747	2.211711	2.337359	1.972608	0.148092	0.000000	27529.000000		1
9842.630859	3088.645020	2.525582	3.981107	1042.340698	24699.818359	147.569229	105.232582	66.374390	51.819145	24.648323	87.584351	111.628258	84.525276	0.359250	0.000000	3.993111	3.489768	0.402361	0.600004	3.018010	4.392694	2.168996	2.022150	1.822001	1.714490	1.391787	1.942427	2.047774	1.926987	0.000000	0.000000	28083.000000		1
13609.865234	3242.495850	3.055985	3.863925	1755.464600	33073.546875	283.096466	180.078003	87.590515	48.766243	32.277493	72.674469	97.646591	46.160484	1.049303	0.000000	4.133854	3.510880	0.485151	0.587029	3.244392	4.519481	2.451934	2.255461	1.942457	1.688119	1.508900	1.861382	1.989657	1.664270	0.020901	0.000000	28914.000000		1
19721.875000	4770.596191	3.583304	3.046734	1986.365601	32211.710938	298.734100	206.314453	96.949661	73.278885	19.890116	99.814453	107.030403	70.876648	1.236065	99998.000000	4.294948	3.678573	0.554284	0.483835	3.298059	4.508014	2.475285	2.314530	1.986546	1.864979	1.298637	1.999193	2.029507	1.850503	0.092041	4.999991	29520.000000		1
8150.164062	4037.344971	2.738360	5.041913	1669.030396	32787.789062	276.182739	168.939545	95.867271	35.657272	26.831612	113.361320	145.207092	119.257431	0.834450	0.000000	3.911166	3.606096	0.437491	0.702595	3.222464	4.515712	2.441196	2.227731	1.981670	1.552148	1.428647	2.054465	2.161988	2.076485	0.000000	0.000000	29550.000000		1
10260.597656	3149.594971	3.799166	4.542347	2661.673584	43212.445312	394.416351	272.025848	84.611626	79.181160	34.362103	127.950485	174.086304	94.282227	1.372678	0.000000	4.011173	3.498255	0.579688	0.657280	3.425155	4.635609	2.595955	2.434610	1.927430	1.898622	1.536080	2.107042	2.240765	1.974430	0.137569	0.000000	30352.000000		1
15709.144531	3305.718506	3.595639	3.607974	2454.082520	43324.320312	390.654205	249.674911	93.696320	94.149628	32.971336	130.732025	148.238403	175.757690	0.781044	99998.000000	4.196153	3.519266	0.555776	0.557263	3.389889	4.636732	2.591793	2.397375	1.971722	1.973819	1.518137	2.116382	2.170961	2.244914	0.000000	4.999991	30494.000000		1
17575.529297	6366.162598	4.798297	3.040566	3606.574219	54797.890625	533.502197	370.924438	130.781357	101.664696	45.235363	200.572540	286.975800	241.111359	3.321208	0.000000	4.244908	3.803878	0.681087	0.482955	3.557095	4.738764	2.727136	2.569285	2.116546	2.007170	1.655478	2.302271	2.457845	2.382218	0.521296	0.000000	31324.000000		1
6716.583496	3490.224854	5.199183	3.373610	978.593628	22491.064453	132.255386	100.998611	57.758427	39.132645	25.875652	69.501305	81.120834	66.164696	0.022990	0.000000	3.827148	3.542853	0.715935	0.528095	2.990602	4.352010	2.121413	2.004315	1.761615	1.592539	1.412891	1.841993	1.909132	1.820626	0.000000	0.000000	31397.000000		1
13307.584961	2619.975342	2.189455	3.157748	1726.326294	32380.773438	251.207520	176.457703	63.309158	95.034660	18.089212	98.735146	136.393768	84.047302	0.620271	0.000000	4.124099	3.418297	0.340336	0.499378	3.237123	4.510287	2.400033	2.246641	1.801467	1.977882	1.257420	1.994472	2.134794	1.924524	0.000000	0.000000	32055.000000		1
18781.955078	4637.496094	3.028231	4.101373	2377.309814	39602.660156	379.349213	244.299957	90.202446	56.765465	21.262379	111.156448	125.446495	104.008339	0.531673	0.000000	4.273741	3.666284	0.481189	0.612929	3.376086	4.597724	2.579039	2.387923	1.955218	1.754084	1.327612	2.045935	2.098459	2.017068	0.000000	0.000000	32342.000000		1
14772.696289	3117.221924	2.402232	2.294302	1746.913330	33186.125000	273.903839	176.673553	79.822578	51.954830	27.488447	121.416046	141.111893	106.111450	1.007000	0.000000	4.169460	3.493768	0.380615	0.360651	3.242271	4.520957	2.437598	2.247172	1.902126	1.715626	1.439150	2.084276	2.149564	2.025762	0.003029	0.000000	32850.000000		1
9010.635742	3592.459961	1.930420	2.519415	1423.533936	30179.277344	227.357895	145.941025	61.736450	52.904621	20.519197	84.913834	139.677948	84.876823	0.223455	99998.000000	3.954756	3.555392	0.285652	0.401300	3.153368	4.479709	2.356710	2.164177	1.790542	1.723494	1.312160	1.928978	2.145128	1.928789	0.000000	4.999991	32932.000000		1
10937.444336	3643.178223	2.528666	3.574053	2052.345215	38354.140625	313.061157	210.212296	85.228371	72.936592	24.441713	122.285660	188.755646	140.325531	2.124638	99998.000000	4.038916	3.561481	0.402891	0.553161	3.312250	4.583812	2.495629	2.322658	1.930584	1.862945	1.388132	2.087376	2.275900	2.147137	0.327285	4.999991	32995.000000		1
5554.103516	3962.666016	3.595639	3.102241	2118.941650	46242.132812	333.762299	219.805817	102.099503	40.184200	20.451355	144.019852	192.838516	110.915916	0.104853	99998.000000	3.744614	3.597987	0.555776	0.491676	3.326119	4.665038	2.523437	2.342039	2.009024	1.604055	1.310722	2.158422	2.285194	2.044994	0.000000	4.999991	33105.000000		1
10844.626953	1846.283691	2.368311	2.127780	884.706116	20453.757812	152.225677	90.976463	35.222466	64.320625	11.918651	44.288654	51.853065	22.887508	0.217665	99998.000000	4.035214	3.266299	0.374439	0.327927	2.946799	4.310773	2.182488	1.958929	1.546820	1.808350	1.076227	1.646292	1.714774	1.359599	0.000000	4.999991	33340.000000		1
10975.716797	2682.775635	1.831741	1.754647	1355.599243	25632.330078	212.232147	139.554596	73.790787	31.266027	32.659878	85.613838	99.484497	60.370354	1.774908	0.000000	4.040433	3.428584	0.262864	0.244190	3.132131	4.408788	2.326811	2.144744	1.868002	1.495073	1.514015	1.932544	1.997755	1.780824	0.249176	0.000000	34265.000000		1
14707.565430	5767.701660	2.534833	3.515462	2578.298584	47475.425781	371.186554	262.111633	148.022537	53.169823	49.457001	178.628647	219.882904	123.685677	0.572885	0.000000	4.167541	3.761003	0.403949	0.545982	3.411333	4.676469	2.569592	2.418486	2.170328	1.725665	1.694228	2.251951	2.342191	2.092319	0.000000	0.000000	34324.000000		1
24940.404297	37885.761719	3.040566	7.666174	23220.195312	99998.000000	3596.684814	2388.257080	923.567444	364.275879	344.635559	1551.459839	2036.658325	1179.135376	6.021585	0.000000	4.396904	4.578476	0.482955	0.884579	4.365866	4.999991	3.555902	3.378081	2.965469	2.561430	2.537360	3.190741	3.308918	3.071564	0.779711	0.000000	34793.000000		0
11565.577148	3039.166504	3.305768	2.050686	2420.969238	36454.101562	364.599670	247.451538	89.536354	36.422039	33.085434	104.507904	163.879135	71.508820	1.299861	0.000000	4.063167	3.482754	0.519272	0.311899	3.383989	4.561747	2.561816	2.393490	1.951999	1.561364	1.519637	2.019149	2.214524	1.854360	0.113897	0.000000	34905.000000		1
118.156532	3.691235	0.234364	2.759946	0.000000	3550.511963	0.000000	0.000000	0.000000	0.000000	5.048080	0.000000	0.000000	0.000000	6.354693	0.000000	2.072458	0.567172	0.000000	0.440901	0.000000	3.550291	0.000000	0.000000	0.000000	0.000000	0.703126	0.000000	0.000000	0.000000	0.803095	0.000000	34927.000000		0
18548.994141	12491.176758	4.650278	3.281098	5163.063477	90353.460938	766.669861	529.576599	230.645157	139.092041	76.945450	321.985504	454.703461	213.141861	2.241691	99998.000000	4.268321	4.096603	0.667479	0.516019	3.712908	4.955945	2.884609	2.723929	2.362944	2.143302	1.886183	2.507836	2.657728	2.328669	0.350576	4.999991	36556.000000		1
28385.419922	3781.089355	3.293433	2.824705	3049.278076	44273.976562	444.533264	310.180939	91.331093	39.659966	34.596466	121.801514	165.683121	95.679161	2.465197	0.000000	4.453095	3.577617	0.517649	0.450973	3.484197	4.646149	2.647904	2.491615	1.960619	1.598352	1.539032	2.085653	2.219278	1.980817	0.391852	0.000000	36847.000000		1
108.960823	4.344988	0.129517	0.826442	75.477592	3808.565430	0.000000	3.697403	14.108105	11.471508	5.831350	0.000000	8.319927	0.888117	2.815577	0.000000	2.037270	0.637989	0.000000	0.000000	1.877818	3.580761	0.000000	0.567897	1.149469	1.059620	0.765769	0.000000	0.920120	0.000000	0.449567	0.000000	36864.000000		0
9594.812500	2950.101807	2.047602	2.824705	1361.106812	24067.917969	188.703232	138.006561	58.134644	51.239403	19.066757	59.790611	71.206612	61.582264	0.544297	0.000000	3.982037	3.469837	0.311246	0.450973	3.133892	4.381439	2.275779	2.139900	1.764435	1.709604	1.280277	1.776633	1.852520	1.789456	0.000000	0.000000	38662.000000		1
7471.180664	3567.694580	4.206220	2.201789	1118.694092	24193.302734	161.174683	112.235756	75.267899	71.558159	19.683504	91.442108	92.351807	144.392990	0.354186	0.000000	3.873389	3.552388	0.623892	0.342776	3.048711	4.383695	2.207297	2.050131	1.876610	1.854659	1.294102	1.961146	1.965445	2.159546	0.000000	0.000000	38786.000000		1
25841.244141	5713.254883	2.019849	4.129126	2451.473633	50255.503906	383.694183	251.411057	105.574883	64.647499	67.388947	182.366135	221.588211	163.814377	1.851763	99998.000000	4.412313	3.756884	0.305319	0.615858	3.389427	4.701184	2.583985	2.400384	2.023561	1.810552	1.828589	2.260944	2.345547	2.214352	0.267586	4.999991	39184.000000		1
18498.353516	4764.305664	3.046734	3.052901	2903.663818	54602.109375	432.201416	295.594849	169.130737	89.382164	51.103718	186.865311	255.826965	126.217430	1.028426	0.000000	4.267133	3.678000	0.483835	0.484713	3.462946	4.737209	2.635686	2.470697	2.228223	1.951251	1.708452	2.271529	2.407946	2.101119	0.012173	0.000000	40248.000000		1
12103.699219	4501.126953	4.520761	4.964819	2030.025269	34951.605469	319.157715	206.937378	74.678902	72.569626	25.416174	116.670174	163.142120	140.707916	0.617297	0.000000	4.082918	3.653321	0.655212	0.695903	3.307502	4.543467	2.504005	2.315839	1.873198	1.860755	1.405110	2.066960	2.212566	2.148319	0.000000	0.000000	40836.000000		1
11363.216797	3525.835938	2.904882	2.380646	2066.851318	32271.937500	315.238281	212.420258	75.533096	82.027451	26.106932	112.393028	149.515076	130.368134	0.829559	99998.000000	4.055501	3.547262	0.463128	0.376695	3.315309	4.508825	2.498639	2.327196	1.878137	1.913959	1.416756	2.050739	2.174685	2.115171	0.000000	4.999991	41250.000000		1
24387.884766	8206.130859	3.817669	3.796082	2832.266113	53350.414062	393.290802	290.296997	167.770813	85.003258	52.963215	208.843124	294.419952	189.261383	2.012528	99998.000000	4.387174	3.914139	0.581798	0.579336	3.452134	4.727138	2.594714	2.462842	2.224716	1.929436	1.723974	2.319820	2.468967	2.277062	0.303742	4.999991	41385.000000		1
7307.884277	3023.710693	1.498697	3.114576	1555.468628	29886.251953	226.034973	157.483459	90.455307	62.393288	31.864273	116.756516	187.682510	98.941757	0.638371	0.000000	3.863792	3.480540	0.175714	0.493399	3.191861	4.475471	2.354176	2.197235	1.956434	1.795138	1.503304	2.067281	2.273424	1.995380	0.000000	0.000000	41626.000000		1
10203.008789	2052.524170	3.179335	4.890810	1408.494629	24753.792969	194.812119	144.195618	19.671169	43.052078	13.932332	39.724724	51.923992	38.885944	1.904321	99998.000000	4.008728	3.312288	0.502336	0.689381	3.148755	4.393642	2.289616	2.158952	1.293830	1.633994	1.144024	1.599061	1.715368	1.589793	0.279740	4.999991	41757.000000		1
8179.783691	4934.487793	3.552467	5.038829	2970.072021	45809.808594	491.162476	304.405090	92.367226	30.649279	30.220640	155.340256	232.325790	162.556198	0.143129	0.000000	3.912742	3.693242	0.550530	0.702330	3.472767	4.660958	2.691225	2.483452	1.965518	1.486420	1.480304	2.191284	2.366097	2.211004	0.000000	0.000000	42203.000000		1
15475.212891	3403.735352	2.053770	2.858626	1104.687744	20642.035156	127.111710	114.727417	65.794647	91.673386	28.802120	77.987755	135.773941	97.945709	0.664101	99998.000000	4.189637	3.531956	0.312552	0.456157	3.043240	4.314753	2.104186	2.059667	1.818191	1.962243	1.459424	1.892026	2.132816	1.990985	0.000000	4.999991	42675.000000		1
136.948837	11.733626	0.351546	1.726894	29.520632	4277.947266	0.000000	0.354630	20.842991	43.249435	0.302206	0.000000	4.715036	10.759165	5.221749	0.000000	2.136558	1.069432	0.000000	0.237266	1.470126	3.631235	0.000000	0.000000	1.318960	1.635980	0.000000	0.000000	0.673485	1.031779	0.717816	0.000000	42695.000000		0
13950.692383	2726.826904	4.243225	3.395196	1538.418701	26336.013672	225.711182	156.308548	63.602112	43.798340	33.674427	91.463692	110.582870	105.204834	0.291296	0.000000	4.144596	3.435658	0.627696	0.530865	3.187075	4.420550	2.353553	2.193983	1.803472	1.641458	1.527300	1.961249	2.043688	2.022036	0.000000	0.000000	42992.000000		1
9634.142578	3418.635742	3.213256	3.632644	1791.908203	31383.742188	302.360596	182.495667	79.958260	57.860191	27.025887	111.381561	153.042877	104.267372	0.995893	0.000000	3.983813	3.533853	0.506945	0.560223	3.253316	4.496705	2.480525	2.261253	1.902863	1.762380	1.431780	2.046813	2.184813	2.018148	0.000000	0.000000	43606.000000		1
6299.196289	1100.419800	2.553336	4.554682	793.008118	21492.662109	114.215515	81.583389	67.860756	43.622570	15.230586	80.127869	114.369705	87.445580	0.889250	0.000000	3.799285	3.041559	0.407108	0.658458	2.899278	4.332290	2.057725	1.911602	1.831619	1.639711	1.182717	1.903784	2.058311	1.941738	0.000000	0.000000	43940.000000		1
14329.517578	1152.661499	3.348940	3.367443	1410.199951	30068.814453	206.462479	143.307510	110.194321	119.420868	23.670778	94.923645	117.771065	114.409790	1.316249	99998.000000	4.156231	3.061702	0.524907	0.527300	3.149281	4.478117	2.314841	2.156269	2.042159	2.077080	1.374213	1.977374	2.071038	2.058463	0.119338	4.999991	44097.000000		1
35256.472656	12784.761719	4.958652	4.113708	4655.899902	87224.328125	695.346069	474.994446	216.385941	113.290398	75.270981	267.329315	374.766785	258.306305	3.978300	0.000000	4.547239	4.106693	0.695364	0.614233	3.668004	4.940638	2.842201	2.676688	2.335229	2.054193	1.876628	2.427047	2.573761	2.412135	0.599698	0.000000	44187.000000		1
21197.851562	5266.575684	4.872307	3.811501	4101.088867	71036.898438	604.727356	419.567322	155.361847	113.120789	57.690586	259.265350	301.521820	186.923904	1.991636	99998.000000	4.326292	3.721528	0.687735	0.581096	3.612899	4.851484	2.781560	2.622802	2.191344	2.053542	1.761105	2.413744	2.479319	2.271665	0.299210	4.999991	44593.000000		1
6073.636230	1031.381104	1.961258	1.831741	878.193298	16068.757812	119.766243	85.829704	38.269199	19.726677	17.376867	39.555119	54.650017	63.130299	3.181668	99998.000000	3.783449	3.013419	0.292535	0.262864	2.943590	4.205982	2.078334	1.933638	1.582849	1.295054	1.239972	1.597203	1.737590	1.800238	0.502655	4.999991	44649.000000		1
10566.499023	4557.778320	3.404448	3.459955	1885.367065	34879.593750	286.170959	191.318237	108.923820	68.415825	31.407879	130.090607	175.242706	109.497398	0.867552	99998.000000	4.023931	3.658753	0.532047	0.539070	3.275396	4.542572	2.456625	2.281756	2.037123	1.835157	1.497039	2.114246	2.243640	2.039404	0.000000	4.999991	45146.000000		1
8652.523438	2312.452637	3.814585	2.738360	1648.705444	25794.566406	224.030533	167.015289	73.867882	65.110062	24.978283	67.034309	79.578964	70.617615	0.173269	0.000000	3.937143	3.364073	0.581447	0.437491	3.217143	4.411528	2.350307	2.222756	1.868456	1.813648	1.397563	1.826297	1.900798	1.848913	0.000000	0.000000	45943.000000		1
11205.834961	1781.790405	3.182418	4.030447	1060.010498	18534.083984	169.966431	107.388115	87.559677	48.322186	13.559199	74.626480	94.633774	46.249912	0.222495	0.000000	4.049444	3.250857	0.502757	0.605353	3.025310	4.267971	2.230363	2.030956	1.942304	1.684147	1.132234	1.872893	1.976046	1.665111	0.000000	0.000000	47863.000000		1
19001.683594	3667.521240	2.516331	3.712821	1817.160889	36006.265625	257.692627	187.886032	87.689194	59.910877	36.600895	107.486801	178.471375	89.884819	1.077152	0.000000	4.278792	3.564373	0.400768	0.569704	3.259393	4.556378	2.411102	2.273895	1.942946	1.777506	1.563492	2.031355	2.251569	1.953686	0.032277	0.000000	48108.000000		1
10449.137695	4697.021484	2.349809	4.656446	2288.596680	36149.875000	330.052551	234.746536	92.148285	61.280056	25.968164	118.073273	162.645630	91.306419	1.590319	99998.000000	4.019081	3.671823	0.371033	0.668055	3.359569	4.558107	2.518583	2.370599	1.964487	1.787319	1.414441	2.072152	2.211242	1.960501	0.201484	4.999991	48413.000000		1
27749.849609	6366.551270	2.658183	4.156880	3390.354980	58629.316406	519.754944	349.705231	145.404449	84.408096	47.733192	247.793823	316.342255	202.247009	0.287328	0.000000	4.443261	3.803904	0.424585	0.618767	3.530245	4.768115	2.715799	2.543702	2.162578	1.926384	1.678820	2.394090	2.500157	2.305882	0.000000	0.000000	48556.000000		1
122.671127	6.620787	0.400886	0.000000	118.412483	4208.794434	0.000000	10.842425	10.876347	14.826616	2.263464	0.000000	0.000000	0.000000	0.651748	47023.261719	2.088742	0.820910	0.000000	0.000000	2.073397	3.624158	0.000000	1.035126	1.036483	1.171042	0.354774	0.000000	0.000000	0.000000	0.000000	4.672313	48572.000000		0
10733.883789	3740.889648	3.160832	3.204005	2435.783447	43061.031250	398.298767	250.436584	101.621529	67.863838	24.944363	121.110756	143.319839	141.614532	0.369414	0.000000	4.030757	3.572975	0.499801	0.505693	3.386639	4.634084	2.600209	2.398698	2.006986	1.831638	1.396972	2.083183	2.156306	2.151108	0.000000	0.000000	49997.000000		1
8368.640625	2202.770020	1.708391	2.226459	712.966553	15653.027344	88.882599	71.770935	46.188240	50.027493	13.966252	48.905014	71.690758	85.937630	0.742379	99998.000000	3.922655	3.342969	0.232587	0.347615	2.853069	4.194598	1.948817	1.855949	1.664531	1.699209	1.145080	1.689353	1.855463	1.934183	0.000000	4.999991	50177.000000		1
14369.007812	2461.110352	3.638812	2.312804	1351.633545	25175.562500	223.031403	139.264725	56.777798	35.796040	19.153101	89.379082	104.655922	81.851677	0.684202	99998.000000	4.157427	3.391131	0.560960	0.364139	3.130859	4.400979	2.348366	2.143841	1.754179	1.553835	1.282239	1.951236	2.019764	1.913028	0.000000	4.999991	50453.000000		1
18139.699219	7047.684570	3.648063	4.810632	3623.670654	57507.667969	530.014526	371.220459	122.455269	56.740791	49.814716	209.981018	285.070068	186.862228	1.895598	0.000000	4.258630	3.848047	0.562062	0.682202	3.559149	4.759726	2.724288	2.569632	2.087977	1.753895	1.697358	2.322180	2.454952	2.271522	0.277746	0.000000	50610.000000		1
11879.946289	3000.190918	1.948923	2.732193	1089.546631	20679.845703	181.656876	111.622093	57.986622	43.776756	23.633774	78.305382	131.700317	61.705612	0.375613	99998.000000	4.074814	3.477149	0.289795	0.436511	3.037246	4.315547	2.259252	2.047750	1.763328	1.641244	1.373533	1.893792	2.119587	1.790325	0.000000	4.999991	51434.000000		1
16549.828125	3823.866943	4.030447	3.167000	1437.623535	27583.154297	193.008118	148.084213	50.449966	82.193970	15.909008	75.418999	128.776932	82.934067	1.536972	99998.000000	4.218793	3.582503	0.605353	0.500648	3.157645	4.440644	2.285576	2.170509	1.702861	1.914840	1.201643	1.877481	2.109838	1.918733	0.186666	4.999991	52560.000000		1
130.343475	13.781228	0.000000	0.000000	78.345467	4599.044922	0.000000	4.761292	25.391504	11.193972	0.000000	1.520283	0.000000	0.724679	2.205351	0.000000	2.115089	1.139288	0.000000	0.000000	1.894014	3.662668	0.000000	0.677725	1.404688	1.048984	0.000000	0.181925	0.000000	0.000000	0.343478	0.000000	52580.000000		0
7977.885254	1751.495728	2.429986	1.529534	637.128174	14000.759766	74.500046	65.122398	15.461866	29.298601	18.783052	36.002651	53.468945	44.738880	0.051127	99998.000000	3.901888	3.243409	0.385604	0.184559	2.804227	4.146152	1.872157	1.813730	1.189262	1.466847	1.273766	1.556334	1.728102	1.650685	0.000000	4.999991	53081.000000		1
11684.249023	792.527039	3.811501	3.484625	976.046509	24172.220703	97.171692	100.699486	110.351593	78.163528	31.386293	66.978806	91.112144	53.206829	0.012750	0.000000	4.067601	2.899014	0.581096	0.542156	2.989470	4.383317	1.987540	2.003027	2.042778	1.893004	1.496740	1.825937	1.959576	1.725967	0.000000	0.000000	53297.000000		1
9645.725586	2427.340332	2.177119	2.325139	673.624207	13837.876953	112.072319	68.425079	31.444883	73.886383	14.832784	53.555290	78.299210	55.605976	0.186436	0.000000	3.984335	3.385131	0.337882	0.366449	2.828418	4.141069	2.049498	1.835215	1.497550	1.868564	1.171223	1.728802	1.893757	1.745121	0.000000	0.000000	53327.000000		1
12526.116211	4602.088379	2.090775	3.570970	2199.479736	37940.589844	342.196320	224.135376	77.694801	46.589127	40.070103	125.724030	157.532791	151.288223	1.662833	0.000000	4.097816	3.662955	0.320307	0.552786	3.342320	4.579104	2.534275	2.350510	1.890392	1.668285	1.602820	2.099418	2.197371	2.179805	0.220849	0.000000	54342.000000		1
17873.867188	5767.627441	4.656446	3.490792	2750.701172	46606.738281	419.095520	282.655487	88.651321	33.359886	29.582306	142.255951	202.792831	105.969597	1.281103	0.000000	4.252219	3.760997	0.668055	0.542924	3.439443	4.668449	2.622313	2.451257	1.947685	1.523225	1.471032	2.153070	2.307053	2.025181	0.107584	0.000000	54416.000000		1
18458.470703	8249.333984	2.288134	1.911918	4379.871094	72985.632812	640.813232	446.426697	170.160706	82.005867	51.008121	231.231064	288.511505	156.718689	1.259381	0.000000	4.266196	3.916419	0.359481	0.281469	3.641461	4.863237	2.806731	2.649750	2.230859	1.913845	1.707639	2.364046	2.460163	2.195121	0.100157	0.000000	54719.000000		1
12340.407227	4090.320312	2.451572	1.301338	1359.937988	27156.748047	184.897888	138.965607	58.153145	41.886425	18.894068	86.286095	139.360321	81.160919	0.680223	99998.000000	4.091330	3.611757	0.389445	0.114390	3.133519	4.433878	2.266932	2.142907	1.764573	1.622073	1.276325	1.935941	2.144139	1.909347	0.000000	4.999991	55199.000000		1
8920.879883	3941.970947	2.553336	1.739229	1302.916626	29125.126953	181.770981	132.551422	72.406189	39.009296	24.306028	106.808372	114.687325	162.096725	0.513601	0.000000	3.950408	3.595713	0.407108	0.240357	3.114917	4.464268	2.259525	2.122384	1.859776	1.591168	1.385714	2.028605	2.059515	2.209774	0.000000	0.000000	55331.000000		1
8381.046875	3995.291992	2.636597	2.491661	1681.655273	24585.658203	233.639465	173.534317	56.256645	46.906750	25.727633	74.379776	120.746872	53.509033	1.122476	99998.000000	3.923298	3.601548	0.421044	0.396489	3.225737	4.390682	2.368546	2.239385	1.750174	1.671235	1.410400	1.871455	2.081876	1.728427	0.050177	4.999991	55500.000000		1
10010.346680	2070.588623	3.623393	2.852458	1390.581177	25681.769531	209.287186	140.032578	72.609711	64.579659	17.543390	75.267899	102.888947	63.830307	2.514446	99998.000000	4.000449	3.316094	0.559115	0.455219	3.143196	4.409625	2.320743	2.146229	1.860995	1.810096	1.244114	1.876610	2.012369	1.805027	0.400442	4.999991	55566.000000		1
18901.298828	3595.062744	4.764376	4.267894	3573.448730	59683.339844	461.302643	366.866241	166.472549	75.718124	87.393158	232.396713	297.457428	188.786484	0.159804	0.000000	4.276492	3.555707	0.678006	0.630214	3.553087	4.775853	2.663986	2.564508	2.221343	1.879200	1.941477	2.366230	2.473425	2.275971	0.000000	0.000000	55636.000000		1
8156.562988	1874.956299	2.975808	1.992095	855.965698	16688.648438	130.984894	87.226631	43.483799	56.756210	13.463603	47.844208	69.384125	61.742619	0.168094	0.000000	3.911507	3.272991	0.473605	0.299310	2.932456	4.222421	2.117221	1.940649	1.638327	1.754013	1.129161	1.679829	1.841260	1.790585	0.000000	0.000000	56250.000000		1
27617.841797	14713.526367	3.071404	4.822968	5456.009766	99998.000000	848.487610	557.795898	220.835785	124.623131	72.082390	386.895111	497.733948	309.946594	1.765199	0.000000	4.441190	4.167717	0.487337	0.683314	3.736875	4.999991	2.928646	2.746475	2.344069	2.095599	1.857829	2.587593	2.696997	2.491287	0.246794	0.000000	57360.000000		1
10103.944336	3260.896484	2.904882	2.645848	1079.866699	21823.517578	192.166260	110.083305	59.047428	78.798775	24.074749	68.622437	90.760597	73.029099	0.474625	0.000000	4.004491	3.513337	0.463128	0.422565	3.033370	4.338925	2.283677	2.041721	1.771201	1.896519	1.381562	1.836466	1.957897	1.863496	0.000000	0.000000	57872.000000		1
7166.349609	4276.498047	3.207088	4.058200	2165.216309	38009.714844	296.720428	220.178940	99.367317	82.875481	24.367704	96.335999	143.369186	93.869011	0.192214	99998.000000	3.855298	3.631088	0.506111	0.608333	3.335501	4.579895	2.472347	2.342776	1.997244	1.918426	1.386815	1.983789	2.156456	1.972522	0.000000	4.999991	58014.000000		1
13035.818359	6061.742188	3.120744	2.966557	1955.491211	36364.300781	308.858032	200.995010	85.650841	35.250217	27.377432	119.793999	139.304810	105.025978	1.517729	0.000000	4.115139	3.782598	0.494258	0.472253	3.291256	4.560675	2.489759	2.303185	1.932732	1.547162	1.437393	2.078435	2.143966	2.021297	0.181194	0.000000	58146.000000		1
7521.245117	3451.129150	1.705307	1.800903	1455.573975	25248.410156	230.768509	148.778061	50.505474	51.032791	23.137291	90.211693	92.003349	80.368401	0.791488	0.000000	3.876290	3.537961	0.231803	0.255490	3.163034	4.402234	2.363177	2.172539	1.703339	1.707849	1.364313	1.955263	1.963804	1.905085	0.000000	0.000000	59405.000000		1
14663.920898	4843.794922	2.346725	3.358191	2162.240479	39212.167969	324.406219	222.510254	90.840775	46.579872	36.468296	132.076538	172.862061	140.029495	0.013668	0.000000	4.166250	3.685186	0.370462	0.526105	3.334904	4.593421	2.511089	2.347350	1.958281	1.668198	1.561916	2.120826	2.237700	2.146219	0.000000	0.000000	59500.000000		1
33726.062500	7245.583496	4.169215	2.917217	7077.920410	99998.000000	1076.200195	722.957886	271.159302	76.470551	106.885468	397.123871	532.928650	345.144379	2.751511	99998.000000	4.527966	3.860073	0.620054	0.464969	3.849906	4.999991	3.031893	2.859113	2.433224	1.883494	2.028919	2.598926	2.726669	2.538001	0.439571	4.999991	60674.000000		1
9155.981445	2339.169922	2.362144	2.806202	823.059143	14828.395508	105.534790	86.298431	34.500870	35.188541	25.360668	51.146893	58.116142	66.090691	1.573484	99998.000000	3.961705	3.369062	0.373306	0.448119	2.915431	4.171094	2.023396	1.936003	1.537830	1.546401	1.404161	1.708819	1.764297	1.820140	0.196862	4.999991	60987.000000		1
11193.897461	4478.945312	3.059069	2.547168	2402.827637	37497.984375	367.017334	245.724640	95.851852	76.834435	46.243748	115.186897	162.799820	81.632729	2.059382	99998.000000	4.048981	3.651176	0.485589	0.406058	3.380723	4.574008	2.564687	2.390449	1.981601	1.885556	1.665053	2.061403	2.211654	1.911864	0.313737	4.999991	61118.000000		1
7866.876465	2043.359253	2.081524	1.967425	666.562439	18819.767578	111.837952	67.253258	74.564804	53.490532	25.573446	44.791306	89.878647	51.896240	1.029786	99998.000000	3.895802	3.310345	0.318381	0.293898	2.823841	4.274614	2.048589	1.827713	1.872534	1.728277	1.407789	1.651194	1.953657	1.715136	0.012747	4.999991	61856.000000		1
27025.148438	3011.440430	2.695188	6.013290	4917.909668	79666.773438	767.394531	504.299225	154.578568	95.935112	54.224461	266.364105	332.220428	232.396713	2.327279	0.000000	4.431768	3.478774	0.430589	0.779112	3.691781	4.901277	2.885019	2.702688	2.189149	1.981978	1.734195	2.425476	2.521426	2.366230	0.366848	0.000000	62027.000000		1
11370.429688	2653.208740	2.568754	2.164785	1380.929077	28421.599609	220.533569	140.408798	66.571754	29.717991	9.300556	66.140030	106.318062	61.943062	2.044657	0.000000	4.055777	3.423771	0.409723	0.335415	3.140171	4.453649	2.343475	2.147394	1.823290	1.473019	0.968509	1.820464	2.026607	1.791993	0.310620	0.000000	62195.000000		1
15300.438477	5279.681641	3.244093	3.463039	1978.218384	39419.574219	286.689026	201.584000	74.114578	52.306377	30.507427	134.706955	187.639328	139.533005	0.778671	99998.000000	4.184704	3.722608	0.511093	0.539457	3.296274	4.595712	2.457411	2.304456	1.869904	1.718555	1.484406	2.129390	2.273324	2.144677	0.000000	4.999991	62648.000000		1
11250.357422	2775.944580	3.188586	2.800035	926.432190	26158.460938	155.426605	92.385727	77.118141	67.213173	17.389202	84.414261	104.054596	105.433029	0.824849	0.000000	4.051167	3.443411	0.503598	0.447163	2.966814	4.417612	2.191525	1.965605	1.887157	1.827454	1.240280	1.926416	2.017261	2.022977	0.000000	0.000000	62712.000000		1
19295.261719	4746.681641	3.015897	3.956437	2910.901367	54006.300781	437.027466	296.705017	119.507210	47.912048	50.974201	188.286926	243.874390	123.331047	1.005819	0.000000	4.285450	3.676390	0.479416	0.597304	3.464027	4.732444	2.640509	2.472325	2.077394	1.680445	1.707350	2.274820	2.387166	2.091072	0.002520	0.000000	62924.000000		1
13607.314453	1150.675537	4.027363	2.938803	1208.794800	27955.257812	202.620132	120.080788	42.345901	67.632561	18.884815	81.126999	91.198486	108.134384	0.420595	0.000000	4.133772	3.060953	0.605021	0.468170	3.082353	4.446464	2.306683	2.079473	1.626811	1.830156	1.276113	1.909165	1.959988	2.033964	0.000000	0.000000	62958.000000		1
14920.481445	5651.401367	2.371395	3.311935	3455.662354	56130.269531	544.014709	355.086365	136.335175	92.459740	41.624306	185.329620	248.715866	107.505302	2.810809	99998.000000	4.173783	3.752156	0.375004	0.520082	3.538531	4.749197	2.735611	2.550334	2.134608	1.965953	1.619347	2.267945	2.395704	2.031430	0.448831	4.999991	64932.000000		1
16018.480469	3414.000977	3.018980	3.805334	2948.723389	48687.859375	446.765900	298.388733	89.625786	57.961952	37.482845	170.302551	228.711655	147.248520	0.846521	0.000000	4.204621	3.533264	0.479860	0.580393	3.469634	4.687421	2.650080	2.474782	1.952433	1.763143	1.573833	2.231221	2.359288	2.168051	0.000000	0.000000	64961.000000		1
17248.992188	4700.166992	1.430855	3.518546	1331.009521	28666.712891	177.558594	134.623703	88.651321	57.928032	29.347942	122.288742	144.679764	109.602242	1.404523	0.000000	4.236764	3.672113	0.155596	0.546363	3.124181	4.457378	2.249342	2.129122	1.947685	1.762889	1.467578	2.087386	2.160408	2.039819	0.147529	0.000000	65442.000000		1
10958.429688	3642.407471	2.016765	1.569623	2755.107910	51574.128906	444.138550	280.626404	122.769806	83.624825	41.516376	177.290314	229.124878	171.125916	1.381823	0.000000	4.039748	3.561388	0.304655	0.195795	3.440139	4.712432	2.647518	2.448128	2.089092	1.922335	1.618219	2.248685	2.360072	2.233316	0.140452	0.000000	65502.000000		1
17764.607422	4561.379883	1.711475	2.016765	3636.002441	68191.523438	552.979126	370.634552	162.540787	52.593163	53.404186	228.862762	369.280792	169.395935	1.725345	0.000000	4.249556	3.659096	0.233371	0.304655	3.560624	4.833730	2.742709	2.568946	2.210962	1.720929	1.727575	2.359575	2.567357	2.228903	0.236876	0.000000	65777.000000		1
10644.927734	971.433228	3.435285	4.101373	642.614136	14765.773438	86.930595	66.078354	26.439976	24.284443	17.077745	50.520893	61.924557	66.170868	0.454845	0.000000	4.027143	2.987413	0.535963	0.612929	2.807950	4.169256	1.939173	1.820059	1.422261	1.385328	1.232431	1.703471	1.791863	1.820667	0.000000	0.000000	66640.000000		1
18825.000000	3795.172607	2.525582	1.177988	3864.655518	57149.394531	603.968750	394.256012	116.300125	80.559593	44.242401	163.558426	226.553040	138.805252	1.293674	99998.000000	4.274735	3.579232	0.402361	0.071141	3.587111	4.757011	2.781014	2.595778	2.065580	1.906117	1.645839	2.213673	2.355170	2.142406	0.111825	4.999991	67038.000000		1
10455.764648	1875.653198	3.688152	3.274930	1199.546631	21720.326172	165.356232	124.431946	53.694057	32.622871	29.730326	85.959221	105.957260	81.731415	0.428020	99998.000000	4.019356	3.273153	0.566809	0.515202	3.079017	4.336866	2.218421	2.094932	1.729926	1.513522	1.473200	1.934292	2.025131	1.912389	0.000000	4.999991	67737.000000		1
10831.947266	4412.281250	3.151581	2.516331	3071.576416	46466.078125	474.883423	313.147491	119.846420	94.479591	46.219078	171.924606	228.344681	124.364098	0.077221	99998.000000	4.034707	3.644663	0.498528	0.400768	3.487361	4.667136	2.676587	2.495749	2.078625	1.975338	1.664821	2.235338	2.358591	2.094695	0.000000	4.999991	68050.000000		1
20484.470703	8056.233398	1.193407	2.658183	6901.900879	99998.000000	968.013367	706.478394	287.274933	131.287094	95.756256	326.740631	413.421448	259.410278	2.161679	0.000000	4.311425	3.906132	0.076789	0.424585	3.838969	4.999991	2.985881	2.849099	2.458298	2.118222	1.981167	2.514203	2.616393	2.413987	0.334791	0.000000	68195.000000		1
11312.612305	4640.046387	4.705785	4.847637	2310.096436	34128.187500	344.135986	232.853119	87.171127	57.413048	30.171299	109.330872	158.084778	144.874054	1.281273	99998.000000	4.053563	3.666522	0.672632	0.685530	3.363630	4.533113	2.536730	2.367082	1.940373	1.759011	1.479594	2.038743	2.198890	2.160991	0.107642	4.999991	68711.000000		1
20503.263672	6634.784180	1.369180	5.233105	5075.056641	92345.945312	794.482117	518.558411	227.160538	94.596771	69.596901	325.445465	419.983643	252.558197	1.750571	0.000000	4.311823	3.821827	0.136461	0.718759	3.705441	4.965418	2.900084	2.714798	2.356333	1.975876	1.842590	2.512478	2.623232	2.402361	0.243180	0.000000	68901.000000		1
10983.469727	3738.102051	3.515462	3.626477	1614.596313	32444.699219	248.552429	166.370789	83.159180	24.768589	23.932896	105.525543	135.573486	76.988625	0.874683	0.000000	4.040740	3.572651	0.545982	0.559485	3.208064	4.511144	2.395418	2.221077	1.919910	1.393901	1.378995	2.023358	2.132175	1.886427	0.000000	0.000000	68976.000000		1
9709.305664	1704.727783	0.326876	2.627345	1359.046875	21387.267578	190.001480	137.362061	55.667652	65.504776	25.527189	64.539566	91.744308	70.818062	1.957018	0.000000	3.987188	3.231655	0.000000	0.419517	3.133235	4.330155	2.278757	2.137867	1.745603	1.816273	1.407003	1.809826	1.962579	1.850144	0.291595	0.000000	69519.000000		1
15463.083984	4490.762207	3.231758	3.669649	2507.011719	38753.843750	377.597656	255.410660	99.771286	61.899887	40.782444	146.641022	196.011688	148.398758	1.661248	0.000000	4.189296	3.652320	0.509439	0.564625	3.399156	4.588315	2.577029	2.407239	1.999006	1.791690	1.610473	2.166255	2.292282	2.171430	0.220434	0.000000	69785.000000		1
8938.802734	1517.877930	2.448488	2.093859	1065.968262	21826.283203	142.095596	110.823402	63.605194	87.664528	25.798559	86.036308	120.549515	80.069275	1.375478	0.000000	3.951279	3.181237	0.388898	0.320947	3.027744	4.338980	2.152581	2.044631	1.803493	1.942824	1.411595	1.934682	2.081166	1.903466	0.138454	0.000000	70029.000000		1
18377.861328	5377.315918	3.046734	4.949401	2726.944092	38336.222656	406.276398	276.000793	68.144463	46.394848	42.715950	145.527802	203.384903	133.865097	1.130797	0.000000	4.264295	3.730566	0.483835	0.694553	3.435676	4.583609	2.608822	2.440910	1.833431	1.666470	1.630590	2.162946	2.308319	2.126667	0.053385	0.000000	70102.000000		1
24555.585938	4912.019531	2.460824	3.450704	4374.563965	74888.414062	640.356873	445.331970	187.121262	83.048172	69.152840	253.033096	343.590179	174.388504	1.360678	0.000000	4.390150	3.691260	0.391080	0.537908	3.640935	4.874414	2.806422	2.648684	2.272123	1.919330	1.839810	2.403177	2.536041	2.241518	0.133755	0.000000	70620.000000		1
7655.029785	2254.213135	1.723810	1.467860	1215.881226	18462.179688	163.117447	123.368050	45.269283	28.937805	14.971552	63.962910	72.961258	84.207657	1.324198	0.000000	3.883947	3.352995	0.236489	0.166685	3.084891	4.266283	2.212500	2.091203	1.655804	1.461466	1.175267	1.805928	1.863092	1.925352	0.121953	0.000000	70817.000000		1
8954.816406	3740.010742	2.701355	3.984190	2174.723389	31702.773438	346.251434	222.053864	67.814499	53.962345	23.596769	95.524979	132.579178	102.016243	1.117136	0.000000	3.952057	3.572873	0.431582	0.600340	3.337404	4.501097	2.539392	2.346458	1.831323	1.732091	1.372853	1.980117	2.122475	2.008669	0.048106	0.000000	71011.000000		1
5540.938965	2036.556519	1.415436	2.830872	815.047546	22668.816406	127.491013	81.586479	48.905014	71.206612	16.454830	92.617012	112.106239	97.387550	1.007206	0.000000	3.743583	3.308897	0.150890	0.451920	2.911183	4.355429	2.105479	1.911618	1.689353	1.852520	1.216293	1.966691	2.049630	1.988503	0.003118	0.000000	71375.000000		1
11109.504883	4725.074219	3.648063	4.776711	3100.190430	50979.886719	494.838318	316.955933	101.892899	107.024239	33.714516	146.307983	208.534744	108.929985	1.639349	99998.000000	4.045695	3.674409	0.562062	0.679129	3.491388	4.707399	2.694463	2.500999	2.008144	2.029482	1.527817	2.165268	2.319178	2.037148	0.214671	4.999991	71762.000000		1
13793.180664	3126.796875	3.675817	3.410615	1820.694824	30827.822266	298.253052	183.852509	96.135559	44.337997	25.194145	106.876221	122.868484	43.178509	0.583845	0.000000	4.139665	3.495100	0.565354	0.532833	3.260237	4.488943	2.474585	2.264470	1.982884	1.646776	1.401300	2.028881	2.089441	1.635268	0.000000	0.000000	72573.000000		1
11301.116211	4100.435059	2.615010	3.268763	1847.773193	35302.417969	268.165009	186.778976	84.534531	56.420086	31.525061	112.300514	152.099243	128.832443	1.634060	0.000000	4.053122	3.612830	0.417473	0.514383	3.266649	4.547804	2.428402	2.271328	1.927034	1.751434	1.498656	2.050382	2.182127	2.110025	0.213268	0.000000	72756.000000		1
9871.988281	4148.825195	1.989012	1.893416	1197.135132	22808.541016	158.140289	121.665825	70.929077	49.762291	29.354109	79.501869	113.987320	75.196968	1.404901	0.000000	3.994405	3.617925	0.298637	0.277246	3.078143	4.358098	2.199043	2.085169	1.850824	1.696900	1.467669	1.900377	2.056857	1.876200	0.147646	0.000000	72980.000000		1
27537.509766	10028.503906	3.102241	3.990358	6025.348145	99998.000000	966.036682	617.130127	263.906372	136.202576	81.204094	359.249390	483.773865	276.232056	1.870824	99998.000000	4.439925	4.001236	0.491676	0.601012	3.779982	4.999991	2.984994	2.790377	2.421450	2.134185	1.909578	2.555396	2.684642	2.441274	0.272033	4.999991	73285.000000		1
26742.265625	5135.032715	2.775365	3.811501	2585.912354	46559.257812	397.302734	259.959167	102.562065	72.618965	41.426945	173.130341	265.670258	126.507301	0.078495	0.000000	4.427198	3.710543	0.443320	0.581096	3.412614	4.668006	2.599122	2.414905	2.010987	1.861050	1.617283	2.238373	2.424343	2.102116	0.000000	0.000000	73346.000000		1
16409.439453	6052.972168	3.290349	3.043650	2551.078369	47700.046875	380.465515	255.968826	126.519630	69.322449	37.479759	161.689667	199.594986	134.432510	0.974579	99998.000000	4.215094	3.781969	0.517242	0.483395	3.406724	4.678519	2.580315	2.408187	2.102158	1.840874	1.573797	2.208682	2.300150	2.128504	0.000000	4.999991	73568.000000		1
15642.088867	3150.276611	2.170952	1.908834	1140.212402	37539.714844	144.343643	116.645500	98.673470	97.865532	33.776192	173.673080	234.065018	81.250351	2.061530	99998.000000	4.194295	3.498349	0.336650	0.280768	3.056986	4.574491	2.159398	2.066868	1.994200	1.990630	1.528611	2.239733	2.369337	1.909825	0.314190	4.999991	73771.000000		1
12468.168945	4154.212402	2.534833	2.920300	2149.822266	37255.691406	328.846802	220.570587	129.079132	126.855759	38.074921	128.268112	178.930862	90.418304	1.231851	0.000000	4.095803	3.618489	0.403949	0.465428	3.332402	4.571193	2.516994	2.343548	2.110856	2.103310	1.580639	2.108119	2.252685	1.956256	0.090558	0.000000	74462.000000		1
17475.062500	4757.471680	2.133947	2.775365	3075.539062	46853.210938	467.522552	314.892914	128.527145	39.823402	50.200184	192.320450	232.717422	164.745667	1.410225	0.000000	4.242419	3.677376	0.329184	0.443320	3.487921	4.670739	2.669803	2.498163	2.108995	1.600138	1.700705	2.284025	2.366829	2.216814	0.149288	0.000000	74899.000000		1
11272.036133	5318.450195	2.911049	3.287266	1827.007324	35817.531250	250.100464	186.020370	109.071838	47.249046	33.930378	99.959389	149.570587	141.244492	1.671489	0.000000	4.052002	3.725785	0.464050	0.516835	3.261740	4.554096	2.398114	2.269561	2.037713	1.674393	1.530589	1.999824	2.174846	2.149971	0.223103	0.000000	74977.000000		1
9089.184570	3663.216553	2.960389	3.416783	1176.057739	22939.734375	159.725327	121.268028	46.715557	30.840471	21.829786	70.491180	114.061333	61.529839	0.503900	0.000000	3.958525	3.563863	0.471349	0.533617	3.070429	4.360589	2.203374	2.083746	1.669461	1.489121	1.339049	1.848135	2.057138	1.789086	0.000000	0.000000	75198.000000		1
9404.573242	4062.705566	1.982844	2.217208	2291.751465	35646.554688	335.973328	229.615189	91.765900	55.198925	25.986666	94.266808	136.594208	91.084389	1.483725	0.000000	3.973339	3.608815	0.297289	0.345806	3.360168	4.552018	2.526305	2.361001	1.962681	1.741931	1.414751	1.974359	2.135432	1.959444	0.171353	0.000000	75444.000000		1
24737.423828	5529.809570	2.207957	3.157748	2611.584473	46118.113281	400.565338	267.008606	133.544388	36.832176	33.036095	157.381683	202.521454	187.380295	2.158674	0.000000	4.393354	3.742710	0.343991	0.499378	3.416904	4.663872	2.602673	2.426525	2.125626	1.566227	1.518989	2.196954	2.306471	2.272724	0.334187	0.000000	75802.000000		1
18237.785156	3188.764648	1.535702	2.935719	2883.838379	48149.976562	464.139679	296.177673	100.347946	62.171257	28.077442	169.069061	244.836517	109.778015	1.420493	0.000000	4.260972	3.503623	0.186307	0.467715	3.459971	4.682596	2.666649	2.471552	2.001508	1.793590	1.448358	2.228064	2.388876	2.040515	0.152439	0.000000	76924.000000		1
13077.291016	1991.527832	3.040566	3.712821	1741.603149	24914.404297	266.690979	177.712784	72.221161	12.800599	18.598028	77.688629	90.680420	21.663265	1.280552	99998.000000	4.116518	3.299186	0.482955	0.569704	3.240949	4.396451	2.426008	2.249719	1.858665	1.107230	1.269467	1.890357	1.957514	1.335724	0.107397	4.999991	77152.000000		1
8848.896484	2756.837891	2.978892	2.695188	1171.829956	21756.328125	168.402969	121.292694	56.654449	23.723202	11.388247	51.362751	83.788269	64.669083	0.115110	99998.000000	3.946889	3.440411	0.474055	0.430589	3.068865	4.337585	2.226350	2.083835	1.753234	1.375173	1.056457	1.710648	1.923183	1.810697	0.000000	4.999991	77339.000000		1
16770.365234	3957.380371	1.474027	3.660398	1612.018311	32467.439453	243.297729	164.539047	74.268761	81.006737	19.532402	105.954178	133.202103	74.823837	2.649712	99998.000000	4.224543	3.597408	0.168505	0.563528	3.207370	4.511448	2.386138	2.216269	1.870806	1.908521	1.290756	2.025118	2.124511	1.874040	0.423199	4.999991	77721.000000		1
14902.081055	1329.967163	1.292086	2.269632	1985.792114	32602.070312	285.689880	199.246521	87.371567	24.232019	38.087257	131.200745	170.216217	55.322273	1.537982	0.000000	4.173247	3.123841	0.111292	0.355955	3.297934	4.513245	2.455895	2.299391	1.941370	1.384390	1.580780	2.117936	2.231001	1.742900	0.186951	0.000000	78494.000000		1
11747.731445	5996.613770	3.823836	2.639680	2166.018066	37149.953125	315.626831	221.961349	104.662094	49.071533	40.637508	133.174347	200.905579	102.719337	1.073477	0.000000	4.069954	3.777906	0.582499	0.421551	3.335662	4.569958	2.499174	2.346277	2.019789	1.690830	1.608927	2.124421	2.302992	2.011652	0.030793	0.000000	78558.000000		1
14081.254883	3014.835693	2.781532	3.126911	2029.901855	36965.585938	352.943146	207.547958	75.388161	59.546997	34.793823	117.286919	149.740189	89.360580	1.470570	99998.000000	4.148642	3.479264	0.444284	0.495116	3.307475	4.567798	2.547705	2.317118	1.877303	1.774860	1.541502	2.069250	2.175338	1.951146	0.167486	4.999991	80939.000000		1
17897.181641	6507.351562	2.941887	4.681116	2299.112305	46213.074219	369.916046	232.606415	107.869179	77.472771	35.971813	174.209656	233.087479	167.736893	1.757520	0.000000	4.252785	3.813404	0.468626	0.670349	3.361560	4.664765	2.568103	2.366622	2.032897	1.889149	1.555962	2.241072	2.367519	2.224629	0.244900	0.000000	81089.000000		1
14211.268555	4927.561523	1.085476	2.285050	1118.678711	19465.539062	117.678551	113.456917	60.885338	80.460915	14.943798	18.153971	37.461258	56.746960	1.562229	99998.000000	4.152633	3.692632	0.035620	0.358896	3.048705	4.289267	2.070697	2.054831	1.784513	1.905585	1.174461	1.258972	1.573582	1.753943	0.193745	4.999991	82414.000000		1
10288.903320	1478.264160	3.287266	3.493876	911.590210	17734.949219	132.976990	92.576920	36.338776	23.158878	13.762726	53.324009	61.576096	49.598854	1.993884	0.000000	4.012369	3.169752	0.516835	0.543307	2.959800	4.248830	2.123776	1.966503	1.560370	1.364717	1.138704	1.726923	1.789412	1.695472	0.299700	0.000000	82859.000000		1
14038.162109	2747.552734	2.078440	3.231758	1905.269531	25586.974609	268.436371	193.600204	84.808983	37.109711	21.993225	80.676773	125.973808	92.243874	1.729548	99998.000000	4.147310	3.438946	0.317737	0.509439	3.279956	4.408019	2.428841	2.286906	1.928442	1.569488	1.342289	1.906749	2.100280	1.964938	0.237933	4.999991	83732.000000		1
10706.269531	3199.203125	3.777580	4.153796	1990.275879	28520.472656	267.841217	197.242096	66.405228	29.927685	30.106541	91.321838	116.608498	178.511475	0.724695	0.000000	4.029638	3.505042	0.577214	0.618445	3.298913	4.455157	2.427877	2.295000	1.822202	1.476073	1.478661	1.960575	2.066730	2.251666	0.000000	0.000000	84164.000000		1
19916.281250	6989.941406	1.363013	3.348940	3409.282959	56241.855469	502.563080	349.214905	130.608673	112.812416	44.445927	200.840820	251.457306	160.212570	1.872013	0.000000	4.299208	3.844474	0.134500	0.524907	3.532663	4.750060	2.701190	2.543093	2.115972	2.052357	1.647832	2.302852	2.400464	2.204697	0.272309	0.000000	84609.000000		1
31949.587891	21515.259766	4.008861	4.471421	14048.721680	99998.000000	2213.846924	1443.368652	491.171753	228.856583	173.959869	832.708130	1157.857544	628.404297	4.425653	0.000000	4.504465	4.332747	0.603021	0.650446	4.147637	4.999991	3.345148	3.159377	2.691233	2.359563	2.240449	2.920493	3.063655	2.798239	0.645977	0.000000	84795.000000		1
21588.384766	7175.496094	3.496960	2.840123	4253.413086	71801.390625	631.904297	436.213348	182.683762	70.241402	62.750999	227.678604	315.602173	183.750748	2.171167	0.000000	4.334220	3.855852	0.543691	0.453337	3.628737	4.856133	2.800651	2.639699	2.261700	1.846593	1.797621	2.357322	2.499140	2.264229	0.336693	0.000000	85374.000000		1
10274.203125	1423.712891	4.693450	3.521630	1374.363770	29422.505859	222.473251	140.513641	53.897587	32.468685	27.315758	86.686981	107.940109	119.501045	0.634724	99998.000000	4.011748	3.153422	0.671492	0.546744	3.138102	4.468679	2.347278	2.147718	1.731569	1.511465	1.436413	1.937954	2.033183	2.077372	0.000000	4.999991	85477.000000		1
11332.958984	1906.931641	2.904882	2.380646	1316.552979	25151.843750	189.776367	136.480103	96.157143	13.682549	17.694492	73.318970	101.720207	53.558376	0.383769	99998.000000	4.054343	3.280335	0.463128	0.376695	3.119438	4.400570	2.278242	2.135069	1.982982	1.136167	1.247838	1.865216	2.007407	1.728827	0.000000	4.999991	85719.000000		1
8656.776367	4479.666992	1.868746	2.170952	2118.577881	32432.279297	343.050507	218.285538	100.579224	71.302208	25.129387	105.371353	141.426422	107.422043	1.905346	0.000000	3.937356	3.651246	0.271550	0.336650	3.326044	4.510977	2.535358	2.339025	2.002508	1.853103	1.400182	2.022722	2.150531	2.031093	0.279974	0.000000	86129.000000		1
19651.189453	4603.405273	2.633513	2.349809	2327.488770	40598.937500	349.137817	234.937714	90.146935	92.481323	33.720684	128.826263	179.041870	101.547516	2.409400	0.000000	4.293389	3.663079	0.420535	0.371033	3.366888	4.608515	2.542997	2.370953	1.954951	1.966054	1.527896	2.110004	2.252955	2.006669	0.381909	0.000000	87253.000000		1
19727.205078	5389.086426	2.559503	3.870092	2789.121338	44593.914062	374.991882	281.822876	111.714607	112.556465	34.081482	162.836823	208.907883	117.811157	2.567411	0.000000	4.295065	3.731515	0.408156	0.587721	3.445467	4.649276	2.574022	2.449976	2.048110	2.051370	1.532519	2.211753	2.319955	2.071186	0.409495	0.000000	87303.000000		1
120.099289	19.732843	0.000000	0.000000	67.691147	2940.887695	0.000000	0.733930	21.132862	44.337997	4.221638	0.000000	0.000000	32.585869	3.173951	0.000000	2.079540	1.295190	0.000000	0.000000	1.830532	3.468478	0.000000	0.000000	1.324958	1.646776	0.625481	0.000000	0.000000	1.513029	0.501600	0.000000	87317.000000		0
13781.521484	1545.119629	3.663482	3.546299	1658.388428	32002.216797	282.217590	168.594162	87.090950	42.379822	31.568233	106.265640	142.693848	72.924255	1.933883	0.000000	4.139297	3.188962	0.563894	0.549775	3.219686	4.505180	2.450584	2.226843	1.939973	1.627159	1.499250	2.026393	2.154405	1.862872	0.286430	0.000000	87564.000000		1
15256.575195	6164.282715	1.511032	1.566539	3691.472656	64701.335938	555.381348	377.437286	159.561890	118.804115	55.547386	247.901764	309.940399	174.450180	2.105552	99998.000000	4.183457	3.789883	0.179274	0.194941	3.567200	4.810913	2.744591	2.576845	2.202929	2.074831	1.744664	2.394280	2.491278	2.241671	0.323366	4.999991	88348.000000		1
6888.202637	2134.693359	1.406185	2.658183	823.450745	20864.150391	135.354538	85.354805	17.435459	20.688803	13.873740	56.102459	91.802902	65.060722	0.563459	0.000000	3.838106	3.329335	0.148042	0.424585	2.915638	4.319401	2.131473	1.931228	1.241433	1.315735	1.142194	1.748982	1.962856	1.813319	0.000000	0.000000	88446.000000		1
18662.072266	7675.311523	2.608843	3.219423	4537.342285	78982.703125	693.418762	465.675385	173.870438	65.933418	54.813457	278.763824	343.546997	236.828049	0.974464	0.000000	4.270960	3.885096	0.416448	0.507778	3.656801	4.897532	2.840996	2.668083	2.240226	1.819106	1.738887	2.445236	2.535986	2.374433	0.000000	0.000000	88886.000000		1
14344.998047	3489.361328	2.621178	2.383730	1170.673584	22786.230469	169.947922	118.270630	62.902103	54.002434	26.069927	92.502914	126.047821	76.720337	0.344601	0.000000	4.156701	3.542746	0.418496	0.377257	3.068436	4.357673	2.230316	2.072877	1.798665	1.732413	1.416140	1.966155	2.100535	1.884910	0.000000	0.000000	89245.000000		1
21159.763672	8050.482422	3.099157	4.866140	4785.814453	81925.515625	721.915588	494.391174	175.955048	70.531273	67.191582	290.185974	418.839569	264.338074	2.268615	99998.000000	4.325511	3.905822	0.491244	0.687185	3.679956	4.913419	2.858486	2.694071	2.245402	1.848382	1.827315	2.462677	2.622048	2.422160	0.355761	4.999991	89303.000000		1
13523.554688	4561.386230	2.013681	3.734408	4001.172607	73429.546875	584.050842	410.112579	172.356323	148.383347	65.039131	248.993408	315.333862	167.749222	3.687539	99998.000000	4.131091	3.659097	0.303991	0.572222	3.602187	4.865871	2.766451	2.612903	2.236427	2.171385	1.813175	2.396188	2.498771	2.224660	0.566737	4.999991	89382.000000		1
16559.167969	3166.080811	5.180681	2.476242	2021.005249	37915.125000	339.698486	204.069489	109.762596	56.725376	29.736492	133.313110	167.860229	156.746445	3.101333	0.000000	4.219038	3.500522	0.714387	0.393793	3.305568	4.578813	2.531094	2.309778	2.040454	1.753777	1.473290	2.124873	2.224948	2.195198	0.491548	0.000000	89460.000000		1
47862.832031	22958.500000	3.953353	4.221638	12045.487305	99998.000000	1732.620239	1237.519775	654.122681	328.748138	253.526505	950.577881	1312.056885	688.694458	4.036007	0.000000	4.679998	4.360943	0.596966	0.625481	4.080824	4.999991	3.238703	3.092552	2.815659	2.516863	2.404023	2.977988	3.117953	2.838027	0.605952	0.000000	89896.000000		1
11454.057617	3218.584473	0.518068	1.356845	1834.300293	26485.744141	278.418427	186.757385	66.053680	59.691933	18.292738	86.668480	105.994270	45.367966	2.258402	99998.000000	4.058959	3.507665	0.000000	0.132530	3.263470	4.423012	2.444698	2.271278	1.819897	1.775916	1.262279	1.937861	2.025282	1.656749	0.353801	4.999991	91021.000000		1
9650.418945	1903.906494	2.152450	4.801381	905.416565	22082.322266	136.100815	88.164093	41.698315	57.980457	20.590124	51.294910	61.946144	55.818756	1.518732	0.000000	3.984546	3.279646	0.332933	0.681366	2.956848	4.344045	2.133861	1.945292	1.620118	1.763282	1.313659	1.710074	1.792014	1.746780	0.181481	0.000000	91095.000000		1
12186.658203	4117.340332	4.468338	2.337474	2165.354980	40989.710938	323.996094	219.078049	90.803772	70.842728	38.420300	140.954620	176.294266	95.549644	1.429226	99998.000000	4.085885	3.614617	0.650146	0.368747	3.335529	4.612675	2.510540	2.340599	1.958104	1.850295	1.584561	2.149079	2.246238	1.980229	0.155101	4.999991	91130.000000		1
11525.593750	3382.281738	3.617226	2.420735	1619.277344	26957.070312	241.663361	162.667221	88.944275	57.965038	7.582913	84.139809	123.953964	84.420433	0.284494	99998.000000	4.061663	3.529210	0.558376	0.383947	3.209321	4.430673	2.383211	2.211300	1.949118	1.763166	0.879836	1.925002	2.093261	1.926448	0.000000	4.999991	91166.000000		1
7765.751465	4855.833984	1.819406	2.232627	2345.090820	41546.980469	351.139160	241.487579	116.506737	83.507645	30.667782	160.656616	222.954315	122.751305	1.500551	0.000000	3.890183	3.686264	0.259930	0.348816	3.370160	4.618539	2.545479	2.382895	2.066351	1.921726	1.486682	2.205899	2.348216	2.089026	0.176251	0.000000	91386.000000		1
25607.675781	12742.539062	1.797820	3.416783	6524.827148	99998.000000	975.540771	666.759827	226.775070	89.684372	82.172386	391.727325	532.207031	291.983795	3.235148	0.000000	4.408370	4.105256	0.254746	0.533617	3.814569	4.999991	2.989245	2.823969	2.355595	1.952717	1.914726	2.592984	2.726081	2.465359	0.509894	0.000000	91570.000000		1
8513.675781	2338.917236	3.941018	3.592556	494.132141	14176.483398	70.676208	49.441582	41.063065	56.222725	15.156576	57.530231	61.495918	76.630905	1.435266	0.000000	3.930117	3.369015	0.595608	0.555404	2.693843	4.151568	1.849273	1.694092	1.613451	1.749912	1.180601	1.759896	1.788846	1.884404	0.156932	0.000000	92081.000000		1
10863.468750	2816.847412	3.540132	2.167868	874.980042	17709.923828	139.640945	86.942932	50.971119	55.729328	20.420519	59.118355	86.252174	52.642506	1.782757	99998.000000	4.035968	3.449763	0.549019	0.336033	2.941998	4.248217	2.145013	1.939234	1.707324	1.746084	1.310067	1.771722	1.935770	1.721337	0.251092	4.999991	92263.000000		1
15606.820312	5047.321777	2.880212	3.660398	2349.050293	41942.496094	320.739655	242.289352	78.835785	84.926163	38.926033	134.595947	181.101807	159.009903	1.466813	0.000000	4.193315	3.703061	0.459424	0.563528	3.370892	4.622654	2.506153	2.384334	1.896723	1.929042	1.590240	2.129032	2.257923	2.201424	0.166375	0.000000	92502.000000		1
12645.792969	2644.006836	2.497828	4.064368	1024.350220	27830.810547	159.700668	105.210999	72.424690	52.744267	27.732063	128.021408	194.195358	87.328400	0.259015	0.000000	4.101946	3.422263	0.397563	0.608993	3.010448	4.444526	2.203307	2.022061	1.859887	1.722175	1.442982	2.107283	2.288239	1.941156	0.000000	0.000000	93753.000000		1
14341.503906	6441.437012	2.602675	3.299600	3984.085693	63173.730469	647.588196	407.072021	135.903458	81.268852	54.505081	214.091644	307.451843	167.502518	1.260628	0.000000	4.156595	3.808983	0.415420	0.518461	3.600329	4.800537	2.811299	2.609671	2.133230	1.909924	1.736437	2.330600	2.487777	2.224021	0.100587	0.000000	93948.000000		1
8934.003906	2381.805908	1.979760	2.571838	1017.559753	19223.109375	141.503525	103.052383	46.342426	42.062195	21.237709	68.970901	82.934067	40.458652	2.280084	0.000000	3.951046	3.376906	0.296613	0.410244	3.007560	4.283823	2.150767	2.013058	1.665979	1.623892	1.327108	1.838666	1.918733	1.607011	0.357951	0.000000	94292.000000		1
13133.094727	964.482483	1.745396	1.264333	701.806519	21629.503906	105.667389	72.421608	60.015724	60.364185	13.873740	53.801991	87.041611	86.649979	0.626497	0.000000	4.118367	2.984294	0.241894	0.101861	2.846217	4.335047	2.023941	1.859868	1.778265	1.780779	1.142194	1.730798	1.939727	1.937768	0.000000	0.000000	94697.000000		1
11727.920898	5069.762207	4.508426	4.465254	3457.068604	56073.082031	532.253296	353.754181	123.374222	93.098076	43.166176	195.083481	292.825653	159.965866	0.444275	0.000000	4.069221	3.704988	0.654025	0.649846	3.538708	4.748755	2.726118	2.548702	2.091224	1.968941	1.635144	2.290220	2.466609	2.204027	0.000000	0.000000	95105.000000		1
9500.453125	3093.884277	3.009729	4.144545	1675.342896	28842.501953	255.493927	171.989365	75.980240	49.382992	31.185850	107.656403	158.531921	145.324280	2.031484	0.000000	3.977744	3.490504	0.478527	0.617477	3.224104	4.460033	2.407381	2.235502	1.880701	1.693577	1.493958	2.032040	2.200117	2.162338	0.307813	0.000000	95480.000000		1
9006.885742	2581.641357	2.997394	2.889463	1510.785278	25742.267578	218.751175	154.381210	76.085083	40.612839	29.310936	102.451050	130.661087	57.311283	1.656330	99998.000000	3.954575	3.411896	0.476744	0.460817	3.179203	4.410647	2.339950	2.188594	1.881299	1.608663	1.467030	2.010516	2.116146	1.758240	0.219147	4.999991	96036.000000		1
14211.015625	4189.804688	2.911049	3.182418	2654.059814	45417.738281	388.338318	272.997223	120.614273	69.939194	46.949921	134.358490	199.613495	117.114227	1.478323	0.000000	4.152625	3.622194	0.464050	0.502757	3.423911	4.657226	2.589210	2.436158	2.081399	1.844721	1.671635	2.128265	2.300190	2.068610	0.169769	0.000000	96105.000000		1
22965.238281	8648.481445	3.435285	3.231758	3778.286133	64591.746094	588.463684	388.467834	190.624390	136.292007	61.030273	204.578308	272.772125	180.528229	2.998684	0.000000	4.361071	3.936940	0.535963	0.509439	3.577295	4.810177	2.769720	2.589355	2.280179	2.134470	1.785545	2.310860	2.435800	2.256545	0.476931	0.000000	96458.000000		1
19818.060547	7851.747559	1.952007	2.285050	2214.291016	38441.152344	310.797699	225.449051	74.034401	41.161743	43.015072	112.235756	126.066322	136.887161	0.536150	99998.000000	4.297061	3.894966	0.290481	0.358896	3.345235	4.584796	2.492478	2.353048	1.869434	1.614494	1.633621	2.050131	2.100599	2.136363	0.000000	4.999991	96870.000000		1
21717.029297	6722.297852	2.466991	3.922516	3936.293945	66906.937500	610.944153	403.741577	139.798218	110.209740	46.425686	226.093552	271.766815	220.882034	0.340384	0.000000	4.336801	3.827518	0.392168	0.593565	3.595088	4.825471	2.786001	2.606103	2.145502	2.042220	1.666758	2.354288	2.434196	2.344160	0.000000	0.000000	96990.000000		1
9307.029297	4700.885254	2.769197	2.960389	1926.874146	34423.558594	287.564819	193.985672	110.175819	45.910702	33.026840	112.093903	144.605759	98.624130	0.603233	0.000000	3.968811	3.672180	0.442354	0.471349	3.284853	4.536856	2.458736	2.287770	2.042086	1.661914	1.518867	2.049582	2.160186	1.993983	0.000000	0.000000	97614.000000		1
13652.103516	3272.105957	2.642764	1.474027	2018.319336	32791.996094	328.279419	204.476547	82.551689	71.875786	27.028971	100.495964	121.992706	123.599335	0.357455	99998.000000	4.135200	3.514827	0.422058	0.168505	3.304990	4.515768	2.516244	2.310643	1.916726	1.856583	1.431829	2.002149	2.086334	2.092016	0.000000	4.999991	98514.000000		1
11889.052734	2906.991211	1.029969	1.686805	1361.165405	26675.197266	217.597855	138.429031	42.654274	23.408661	15.967599	76.097420	111.409317	118.606758	1.451100	0.000000	4.075147	3.463444	0.012824	0.227065	3.133911	4.426107	2.337655	2.141227	1.629963	1.369377	1.203240	1.881370	2.046921	2.074110	0.161697	0.000000	100128.000000		1
7886.785156	2159.604004	1.955090	3.777580	1111.811157	23691.982422	184.962646	111.976723	58.399845	39.811066	28.154535	95.879608	177.669601	92.163696	0.509095	0.000000	3.896900	3.334374	0.291167	0.577214	3.046031	4.374601	2.267084	2.049128	1.766412	1.600004	1.449548	1.981726	2.249613	1.964560	0.000000	0.000000	101657.000000		1
29811.724609	13710.065430	3.506211	3.475374	6278.375000	99998.000000	966.345032	643.061279	260.912048	92.074272	110.175819	453.485382	570.195618	344.552307	4.711642	0.000000	4.474387	4.137040	0.544838	0.541001	3.797847	4.999991	2.985132	2.808252	2.416494	1.964138	2.042086	2.656563	2.756024	2.537255	0.673172	0.000000	101768.000000		1
11149.479492	3862.435303	3.336605	3.694319	1659.831665	27897.697266	225.288696	170.410492	80.880302	64.308289	19.492313	111.424736	180.642334	99.462906	1.186268	0.000000	4.047255	3.586861	0.523305	0.567534	3.220064	4.445569	2.352739	2.231496	1.907843	1.808267	1.289863	2.046982	2.256819	1.997661	0.074183	0.000000	101907.000000		1
10007.250000	3202.265381	3.860841	3.379778	1086.367188	22180.503906	173.389374	109.929115	50.665829	35.018936	25.298992	68.536095	105.988098	108.390335	0.320471	99998.000000	4.000315	3.505457	0.586682	0.528888	3.035977	4.345972	2.239022	2.041113	1.704715	1.544303	1.403103	1.835919	2.025257	2.034991	0.000000	4.999991	102158.000000		1
9633.876953	3924.291992	1.245830	1.248914	1232.326782	22294.173828	179.029541	121.443802	57.092339	41.053814	22.119658	56.222725	67.780579	44.498352	1.565868	0.000000	3.983801	3.593761	0.095459	0.096533	3.090726	4.348191	2.252925	2.084375	1.756578	1.613353	1.344778	1.749912	1.831105	1.648344	0.194755	0.000000	103347.000000		1
8699.720703	5189.383301	2.880212	3.490792	2879.447266	47929.101562	417.575226	296.125275	104.699097	66.670433	46.524368	207.399933	285.711487	235.764160	1.243581	0.000000	3.939505	3.715116	0.459424	0.542924	3.459309	4.680599	2.620735	2.471475	2.019943	1.823933	1.667681	2.316809	2.455928	2.372478	0.094674	0.000000	103784.000000		1
10360.184570	2266.486328	1.329091	3.604891	1060.164673	18958.140625	147.569229	107.363449	52.664089	93.276932	20.920084	64.986710	124.398018	75.570099	1.326257	0.000000	4.015368	3.355353	0.123555	0.556892	3.025373	4.277796	2.168996	2.030856	1.721515	1.969774	1.320563	1.812825	2.094813	1.878350	0.122628	0.000000	103951.000000		1
7669.141113	3314.436279	2.652015	3.922516	1351.991211	24226.687500	175.618927	138.595551	78.018593	20.343424	29.277016	71.610580	112.982018	90.276451	0.112904	99998.000000	3.884747	3.520410	0.423576	0.593565	3.130974	4.384294	2.244571	2.141749	1.892198	1.308424	1.466527	1.854977	2.053009	1.955575	0.000000	4.999991	105276.000000		1
13834.542969	6891.085938	1.181072	3.860841	4109.488770	64763.621094	611.024353	420.091553	156.774200	64.878777	52.978630	177.931732	287.207092	136.618881	1.967533	99998.000000	4.140965	3.838288	0.072276	0.586682	3.613788	4.811331	2.786058	2.623344	2.195275	1.812103	1.724101	2.250253	2.458195	2.135511	0.293922	4.999991	105402.000000		1
10282.239258	4628.648926	3.311935	3.518546	1793.767700	37441.183594	275.273010	185.338867	88.142502	58.051380	18.801556	129.591034	173.599075	69.868271	1.217078	99998.000000	4.012088	3.665454	0.520082	0.546363	3.253766	4.573349	2.439764	2.267967	1.945185	1.763813	1.274194	2.112575	2.239547	1.844280	0.085318	4.999991	106127.000000		1
11514.659180	2953.469238	4.240141	4.588603	1524.430786	23609.519531	236.612198	156.743362	43.338863	87.121788	12.877693	92.672516	124.727982	90.439888	1.130078	0.000000	4.061251	3.470332	0.627380	0.661681	3.183108	4.373087	2.374037	2.195189	1.636878	1.940127	1.109838	1.966951	2.095964	1.956360	0.053108	0.000000	106373.000000		1
10968.319336	3134.136230	2.917217	2.288134	1579.423096	30163.171875	240.497696	157.788742	80.793953	53.308590	27.910919	100.606979	143.757736	107.147583	0.070521	99998.000000	4.040140	3.496118	0.464969	0.359481	3.198498	4.479477	2.381111	2.198076	1.907379	1.726797	1.445774	2.002628	2.157631	2.029982	0.000000	4.999991	106892.000000		1
12995.010742	3321.692383	2.541001	2.941887	1586.688477	30887.146484	274.295471	164.597641	72.646721	52.537659	28.311806	78.459564	102.879692	83.273285	0.418158	0.000000	4.113777	3.521359	0.405005	0.468626	3.200492	4.489778	2.438219	2.216424	1.861216	1.720471	1.451968	1.894646	2.012330	1.920506	0.000000	0.000000	107076.000000		1
12273.644531	2271.256836	3.620309	3.629560	1480.712646	28934.140625	222.963562	150.412445	93.980019	56.543434	24.728500	84.435852	122.149979	143.705307	0.013202	99998.000000	4.088974	3.356266	0.558746	0.559854	3.170471	4.461411	2.348234	2.177284	1.973036	1.752382	1.393198	1.926527	2.086893	2.157473	0.000000	4.999991	107372.000000		1
9353.991211	2061.266602	3.546299	2.898715	928.044983	17964.927734	131.000305	92.780449	33.538742	39.783314	26.578745	54.868965	106.105286	85.678596	1.288920	0.000000	3.970997	3.314134	0.549775	0.462205	2.967569	4.254426	2.117272	1.967456	1.525547	1.599701	1.424534	1.739327	2.025737	1.932872	0.110226	0.000000	107432.000000		1
5909.510254	1555.413208	2.399149	2.066105	776.454590	19315.857422	125.779533	77.290825	51.498436	47.619095	20.315670	57.163265	52.281708	147.960876	0.855014	99998.000000	3.771552	3.191846	0.380057	0.315152	2.890116	4.285914	2.099610	1.888128	1.711794	1.677781	1.307831	1.757117	1.718350	2.170147	0.000000	4.999991	108194.000000		1
18378.425781	3547.847656	2.084607	2.402232	3463.862061	49987.167969	536.875854	356.295166	134.777893	68.024193	19.276451	144.698273	203.409576	121.190933	2.486073	99998.000000	4.264308	3.549965	0.319024	0.380615	3.539561	4.698859	2.729874	2.551810	2.129619	1.832663	1.285027	2.160463	2.308371	2.083470	0.395514	4.999991	108343.000000		1
10638.812500	4033.308350	1.847160	2.288134	1800.209595	32260.425781	304.818329	183.158661	65.517113	37.140549	28.345726	104.282791	150.992188	66.661179	0.430009	99998.000000	4.026893	3.605661	0.266504	0.359481	3.255323	4.508670	2.484041	2.262827	1.816355	1.569848	1.452488	2.018213	2.178954	1.823873	0.000000	4.999991	108644.000000		1
12743.346680	3718.921143	4.363490	2.988143	864.723511	21760.765625	122.032791	90.532402	65.961174	58.572533	17.099331	73.624260	96.126305	87.886551	2.000170	0.000000	4.105283	3.570417	0.639834	0.475401	2.936877	4.337674	2.086477	1.956804	1.819288	1.767694	1.232979	1.867021	1.982842	1.943922	0.301067	0.000000	108741.000000		1
12245.760742	2345.060059	1.989012	2.306637	1444.204346	26184.269531	229.559677	149.215958	58.631126	82.156967	21.151363	64.675255	81.339775	48.889595	1.580828	99998.000000	4.087986	3.370154	0.298637	0.362979	3.159629	4.418040	2.360896	2.173815	1.768128	1.914644	1.325338	1.810738	1.910303	1.689216	0.198885	4.999991	108823.000000		1
8666.671875	3926.361084	4.237057	2.861710	1274.444458	26041.136719	179.186813	129.850067	64.832527	49.086952	20.466774	83.356544	114.215515	85.922211	0.480430	0.000000	3.937852	3.593990	0.627064	0.456626	3.105321	4.415660	2.253306	2.113442	1.811793	1.690966	1.311049	1.920940	2.057725	1.934105	0.000000	0.000000	109639.000000		1
10482.898438	4044.937012	2.032184	2.158617	2416.633545	32352.853516	355.000000	246.948883	92.145195	48.827919	32.490273	114.366615	199.613495	66.830788	1.315167	99998.000000	4.020482	3.606912	0.307963	0.334176	3.383211	4.509912	2.550228	2.392607	1.964473	1.688668	1.511753	2.058299	2.300190	1.824977	0.118981	4.999991	109953.000000		1
30924.335938	6956.396484	3.833087	2.837040	4480.370117	77648.125000	649.250366	456.436493	201.328049	110.444107	51.769806	297.136719	384.866028	244.219772	1.555092	0.000000	4.490300	3.842384	0.583549	0.452865	3.651314	4.890131	2.812412	2.659380	2.303904	2.043143	1.714077	2.472956	2.585310	2.387781	0.191756	0.000000	111088.000000		1
11451.306641	1764.626343	1.942755	4.163047	1363.034058	25186.105469	191.179474	138.077484	59.849201	89.712128	21.114359	70.913658	113.981155	64.416222	1.375776	0.000000	4.058855	3.246653	0.288418	0.619411	3.134507	4.401161	2.281441	2.140123	1.777058	1.952851	1.324578	1.850730	2.056833	1.808995	0.138548	0.000000	111674.000000		1
13072.443359	2417.040527	2.929552	4.690367	2107.803223	39910.007812	328.529205	214.239670	117.971512	47.393982	25.369919	149.749435	185.415955	122.079048	2.982535	99998.000000	4.116357	3.383284	0.466801	0.671207	3.323830	4.601082	2.516574	2.330900	2.071777	1.675723	1.404319	2.175365	2.268147	2.086641	0.474586	4.999991	111758.000000		1
11862.665039	5215.107910	2.565671	2.349809	3901.145264	64862.750000	599.259888	397.783783	187.935379	73.522499	37.125130	215.929550	270.073853	217.684204	1.136362	0.000000	4.074182	3.717263	0.409201	0.371033	3.591192	4.811996	2.777615	2.599647	2.274009	1.866420	1.569668	2.334312	2.431483	2.337827	0.055517	0.000000	111857.000000		1
6199.206055	2801.431641	1.430855	2.226459	887.993408	21012.562500	116.081177	91.599373	78.709351	53.188328	23.165045	61.141289	91.852242	59.630257	1.209223	0.000000	3.792336	3.447380	0.155596	0.347615	2.948410	4.322479	2.064762	1.961892	1.896026	1.725816	1.364833	1.786335	1.963090	1.775467	0.082507	0.000000	112669.000000		1
10278.588867	2128.451904	3.904013	1.622047	1471.202393	26098.070312	216.148499	152.382950	67.429031	65.341339	19.711258	77.167480	97.097679	85.845116	1.401403	99998.000000	4.011933	3.328064	0.591511	0.210063	3.167672	4.416608	2.334752	2.182936	1.828847	1.815188	1.294714	1.887434	1.987209	1.933716	0.146563	4.999991	113154.000000		1
9919.650391	3795.120361	2.874044	3.660398	2714.827881	39851.218750	393.324707	276.851898	106.395157	71.718513	27.207827	117.071060	149.607590	92.459740	1.439076	99998.000000	3.996496	3.579226	0.458493	0.563528	3.433742	4.600441	2.594751	2.442247	2.026922	1.855631	1.434694	2.068449	2.174954	1.965953	0.158084	4.999991	113865.000000		1
12175.828125	7439.134277	3.876260	3.361275	2739.686035	55850.183594	403.214264	279.269562	141.466522	103.329918	55.251347	193.245575	236.713959	198.870316	2.449286	0.000000	4.085498	3.871522	0.588413	0.526504	3.437701	4.747025	2.605536	2.446024	2.150654	2.014226	1.742343	2.286109	2.374224	2.298570	0.389039	0.000000	114000.000000		1
13303.332031	4371.347656	0.431723	1.995179	1670.208374	34192.644531	254.038391	173.460312	84.876823	69.032578	40.467903	143.464783	194.787445	119.716904	1.495917	0.000000	4.123960	3.640615	0.000000	0.299982	3.222771	4.533933	2.404899	2.239200	1.928789	1.839054	1.607111	2.156745	2.289561	2.078156	0.174908	0.000000	114225.000000		1
21433.705078	10243.689453	4.002693	3.429117	6429.404297	99998.000000	962.459534	657.422241	287.490784	169.473038	112.423866	477.954834	582.842041	398.600983	1.858254	0.000000	4.331097	4.010457	0.602352	0.535182	3.808171	4.999991	2.983382	2.817844	2.458624	2.229101	2.050858	2.679387	2.765551	2.600538	0.269105	0.000000	116042.000000		1
110.157318	18.369831	0.801772	0.647585	0.000000	3131.681641	0.000000	0.000000	0.000000	2.059937	0.000000	0.000000	10.179421	6.300078	3.003592	73065.132812	2.042013	1.264105	0.000000	0.000000	0.000000	3.495778	0.000000	0.000000	0.000000	0.313854	0.000000	0.000000	1.007723	0.799346	0.477641	4.863710	116059.000000		0
15596.477539	4085.815186	2.084607	2.534833	2543.307373	44250.550781	388.436981	261.297516	124.953094	62.479630	31.158096	149.129608	199.567230	122.985672	1.580326	0.000000	4.193027	3.611279	0.319024	0.403949	3.405399	4.645919	2.589321	2.417135	2.096747	1.795738	1.493571	2.173564	2.300089	2.089854	0.198747	0.000000	116273.000000		1
8070.418945	3120.953369	2.029100	1.683721	693.816528	17288.601562	89.696709	72.307503	37.596943	43.758251	15.717816	49.275063	66.423729	47.563587	0.401077	0.000000	3.906896	3.494287	0.307303	0.226270	2.841245	4.237760	1.952777	1.859183	1.575153	1.641060	1.196392	1.692627	1.822323	1.677275	0.000000	0.000000	116446.000000		1
12857.855469	3104.535400	3.422950	4.196969	2738.390869	48785.878906	418.161133	280.179260	108.245399	68.671776	28.259382	156.475067	218.267029	96.308243	1.712052	99998.000000	4.109169	3.491997	0.534401	0.622936	3.437495	4.688294	2.621344	2.447436	2.034410	1.836778	1.451163	2.194445	2.338988	1.983663	0.233517	4.999991	116521.000000		1
14011.374023	2367.922852	2.756862	3.034399	1805.895996	28375.675781	269.370758	182.970551	65.143982	53.552208	24.965948	86.171997	107.280190	54.625347	1.511764	99998.000000	4.146481	3.374367	0.440415	0.482073	3.256693	4.452946	2.430351	2.262381	1.813874	1.728777	1.397348	1.935366	2.030519	1.737394	0.179484	4.999991	116912.000000		1
33195.109375	8996.351562	3.718989	5.140593	5274.574707	96421.023438	688.901062	541.159119	265.189209	166.457138	101.337822	330.530548	477.578613	254.599640	2.873934	0.000000	4.521074	3.954067	0.570425	0.711013	3.722188	4.984172	2.838157	2.733325	2.423556	2.221303	2.005772	2.519212	2.679045	2.405858	0.458477	0.000000	117442.000000		1
9086.113281	4785.678711	3.182418	4.033530	2191.255371	34825.890625	302.055298	225.991791	98.047470	50.027493	34.362103	125.724030	145.808426	124.601547	1.181076	99998.000000	3.958378	3.679944	0.502757	0.605685	3.340693	4.541902	2.480087	2.354093	1.991436	1.699209	1.536080	2.099418	2.163783	2.095523	0.072278	4.999991	117908.000000		1
11492.743164	4485.967285	2.763030	3.694319	1238.626831	26291.882812	230.327530	127.722290	60.940845	12.267113	21.598507	82.039787	142.249786	100.169083	1.661258	0.000000	4.060424	3.651856	0.441386	0.567534	3.092941	4.419822	2.362346	2.106267	1.784909	1.088742	1.334424	1.914024	2.153052	2.000734	0.220437	0.000000	118031.000000		1
8621.920898	4742.802734	5.066583	3.096074	1839.496460	35089.460938	244.666916	188.919083	109.935287	60.595467	28.829874	132.828964	206.971298	134.867310	2.330494	0.000000	3.935604	3.676035	0.704715	0.490811	3.264699	4.545177	2.388575	2.276276	2.041137	1.782440	1.459843	2.123293	2.315910	2.129907	0.367448	0.000000	118220.000000		1
9383.696289	1642.553467	2.473158	5.112839	973.687439	20606.044922	155.818237	101.380997	32.268242	35.737450	15.680812	43.934025	73.439240	41.112404	0.532048	99998.000000	3.972374	3.215519	0.393252	0.708662	2.988420	4.313994	2.192618	2.005957	1.508775	1.553124	1.195369	1.642801	1.865928	1.613973	0.000000	4.999991	118344.000000		1
13208.646484	3411.657471	3.629560	4.267894	1698.541748	32547.761719	294.999695	176.645813	64.490227	51.634121	31.444883	123.997131	159.734589	121.816933	2.282424	0.000000	4.120858	3.532965	0.559854	0.630214	3.230076	4.512521	2.469821	2.247103	1.809494	1.712937	1.497550	2.093412	2.203399	2.085708	0.358396	0.000000	118595.000000		1
9484.063477	2902.081787	3.065236	2.374479	1217.678955	22904.414062	210.459000	124.024887	53.231499	57.231106	19.557072	74.435287	97.328964	103.120224	0.246307	99998.000000	3.976995	3.462710	0.486464	0.375568	3.085533	4.359919	2.323168	2.093509	1.726169	1.757632	1.291304	1.871779	1.988242	2.013344	0.000000	4.999991	118696.000000		1
10662.286133	5134.125977	1.467860	2.503996	1706.331299	31184.564453	262.614288	174.286743	107.989449	48.590473	28.148367	120.836304	150.415527	81.839340	0.957397	99998.000000	4.027850	3.710467	0.166685	0.398634	3.232063	4.493940	2.419318	2.241264	2.033381	1.686551	1.449453	2.082197	2.177293	1.912962	0.000000	4.999991	119511.000000		1
8958.193359	4347.498047	4.209303	2.130863	1186.033691	26792.638672	161.353546	118.335388	43.240185	37.498264	28.777451	89.246483	141.327744	68.930809	0.380382	99998.000000	3.952220	3.638239	0.624210	0.328556	3.074097	4.428016	2.207778	2.073115	1.635888	1.574011	1.459052	1.950591	2.150227	1.838413	0.000000	4.999991	119666.000000		1
9135.375977	2017.937012	1.421604	1.603544	1211.181519	25685.992188	188.141983	123.759689	40.865707	65.788483	21.453571	58.473854	85.465820	76.350288	1.218340	0.000000	3.960726	3.304908	0.152779	0.205081	3.083209	4.409697	2.274486	2.092579	1.611359	1.818150	1.331500	1.766962	1.931792	1.882811	0.085768	0.000000	119863.000000		1
29838.714844	5997.945801	2.318972	2.673601	3098.562256	51295.042969	451.163300	318.180176	132.613098	68.295563	28.928553	181.262161	229.069366	135.184937	2.503181	99998.000000	4.474780	3.778003	0.365295	0.427097	3.491160	4.710075	2.654334	2.502673	2.122586	1.834392	1.461327	2.258307	2.359967	2.130928	0.398492	4.999991	119965.000000		1
13469.721680	6875.491699	2.217208	2.399149	2454.039307	55985.214844	330.407196	246.618927	137.796860	72.267418	61.853630	225.356537	310.298126	222.180298	1.448833	0.000000	4.129359	3.837304	0.345806	0.380057	3.389882	4.748074	2.519049	2.392026	2.139239	1.858943	1.791365	2.352870	2.491779	2.346705	0.161018	0.000000	120015.000000		1
11577.539062	5325.703125	1.541869	2.658183	1866.543945	31731.080078	267.024017	188.928345	62.211346	59.769024	31.549730	102.361626	149.730942	67.771324	2.531665	0.000000	4.063616	3.726377	0.188048	0.424585	3.271038	4.501485	2.426550	2.276297	1.793870	1.776476	1.498996	2.010137	2.175312	1.831046	0.403406	0.000000	120099.000000		1
9385.352539	1583.012573	2.201789	3.299600	1008.536743	16891.400391	142.946716	101.590691	36.967861	76.310196	18.079960	62.698578	85.388725	44.381168	0.040146	0.000000	3.972450	3.199484	0.342776	0.518461	3.003692	4.227665	2.155174	2.006854	1.567824	1.882583	1.257197	1.797258	1.931401	1.647199	0.000000	0.000000	121283.000000		1
23674.935547	6678.378906	3.176251	2.380646	2198.332520	44234.121094	346.294617	228.415619	108.128212	92.903801	41.072315	185.221680	225.597076	126.174255	0.912153	0.000000	4.374289	3.824671	0.501915	0.376695	3.342093	4.645757	2.539446	2.358726	2.033939	1.968033	1.613549	2.267692	2.353333	2.100971	0.000000	0.000000	121589.000000		1
7582.987793	1779.348145	3.669649	3.990358	1107.888672	17947.109375	166.179596	111.791695	82.582527	76.085083	19.470726	55.263683	97.187111	73.630432	0.655785	99998.000000	3.879840	3.250261	0.564625	0.601012	3.044496	4.253994	2.220578	2.048409	1.916888	1.881299	1.289382	1.742440	1.987609	1.867057	0.000000	4.999991	121664.000000		1
10786.415039	3200.415039	2.843207	3.225591	817.628662	16354.781250	132.264633	83.211609	53.394936	56.592773	26.625000	58.273411	84.525276	76.007996	0.277311	0.000000	4.032877	3.505206	0.453808	0.508609	2.912556	4.213645	2.121444	1.920184	1.727500	1.752761	1.425290	1.765470	1.926987	1.880859	0.000000	0.000000	122117.000000		1
7015.798828	2028.276733	1.495613	2.806202	585.771606	17221.281250	92.940804	61.014854	33.803944	41.155579	17.712996	39.400928	58.788395	66.756775	1.663532	0.000000	3.846077	3.307127	0.174819	0.448119	2.767728	4.236065	1.968206	1.785436	1.528967	1.614429	1.248292	1.595506	1.769292	1.824495	0.221031	0.000000	123242.000000		1
10812.319336	3797.790771	1.751564	1.955090	2632.544678	45973.828125	426.955963	271.338165	94.198967	60.546127	33.387638	148.284668	191.210312	119.306770	0.737336	0.000000	4.033919	3.579531	0.243426	0.291167	3.420376	4.662511	2.630383	2.433511	1.974046	1.782086	1.523586	2.171096	2.281511	2.076665	0.000000	0.000000	123882.000000		1
12809.897461	5158.194336	3.213256	3.148497	1958.507202	35510.199219	327.221680	195.811249	86.612968	81.617317	31.244440	114.394371	158.053940	116.682510	0.539419	99998.000000	4.107546	3.712498	0.506945	0.498103	3.291925	4.550353	2.514842	2.291838	1.937583	1.911782	1.494773	2.058405	2.198805	2.067006	0.000000	4.999991	125297.000000		1
10831.980469	2302.075684	3.580221	2.143198	1160.676147	20836.623047	155.321747	119.735405	59.947880	77.827400	14.376390	54.942974	69.384125	63.170387	1.839127	99998.000000	4.034708	3.362120	0.553910	0.331062	3.064711	4.318827	2.191232	2.078223	1.777774	1.891132	1.157650	1.739912	1.841260	1.800514	0.264612	4.999991	125367.000000		1
16932.281250	4994.488281	3.089906	3.000478	3203.387695	51991.664062	510.031891	329.361786	112.482452	66.599503	42.811546	182.693024	239.998138	145.126907	1.041486	0.000000	4.228715	3.698491	0.489945	0.477190	3.505610	4.715934	2.707597	2.517673	2.051085	1.823471	1.631561	2.261722	2.380208	2.161748	0.017654	0.000000	125581.000000		1
32131.078125	9536.381836	2.682853	4.249392	5411.499023	98964.570312	791.441528	556.806030	258.867523	131.509125	92.922302	383.182281	497.656830	273.724976	2.394941	0.000000	4.506925	3.979384	0.428597	0.628327	3.733318	4.995480	2.898419	2.745704	2.413078	2.118956	1.968120	2.583405	2.696930	2.437315	0.379295	0.000000	126306.000000		1
7102.716797	3458.684326	2.423819	3.379778	1783.838013	28437.134766	286.448486	182.714600	83.637161	47.341557	20.133730	95.845688	142.937454	96.329834	0.323419	0.000000	3.851424	3.538911	0.384500	0.528888	3.251355	4.453886	2.457047	2.261773	1.922399	1.675243	1.303924	1.981573	2.155146	1.983761	0.000000	0.000000	126909.000000		1
10496.957031	3463.026367	3.496960	3.015897	1228.740356	23435.896484	145.857758	125.397156	75.341904	77.349419	27.917088	100.233841	138.518463	99.284050	0.519032	99998.000000	4.021063	3.539456	0.543691	0.479416	3.089460	4.369882	2.163929	2.098288	1.877037	1.888457	1.445870	2.001014	2.141508	1.996879	0.000000	4.999991	127035.000000		1
8827.300781	3092.357910	3.176251	2.451572	660.040344	15317.874023	73.636597	66.639595	35.882385	21.743443	15.776407	54.548256	90.896286	39.989925	1.486903	99998.000000	3.945828	3.490290	0.501915	0.389445	2.819571	4.185198	1.867094	1.823732	1.554881	1.337328	1.198008	1.736781	1.958546	1.601951	0.172283	4.999991	127277.000000		1
50381.226562	8582.710938	3.533965	2.901798	8205.840820	99998.000000	1263.281372	837.416992	345.791962	170.573929	81.361366	475.114716	579.530090	309.002960	4.339817	99998.000000	4.702269	3.933625	0.548262	0.462667	3.914123	4.999991	3.101500	2.922942	2.538815	2.231913	1.910418	2.676799	2.763076	2.489963	0.637471	4.999991	127603.000000		1
13845.771484	4301.578125	4.200052	2.451572	1223.864990	23372.154297	222.766205	125.896721	62.926773	54.002434	22.906012	84.068886	111.030014	81.321274	0.705662	99998.000000	4.141317	3.633628	0.623255	0.389445	3.087734	4.368699	2.347849	2.100014	1.798836	1.732413	1.359949	1.924635	2.045440	1.910204	0.000000	4.999991	128124.000000		1
10560.855469	1714.996582	3.031315	2.781532	1108.354248	18276.789062	164.471207	114.052078	34.818493	26.310459	6.445014	57.468555	83.519981	44.165306	0.901245	0.000000	4.023699	3.234263	0.481631	0.444284	3.044679	4.261900	2.216090	2.057103	1.541810	1.420128	0.809224	1.759430	1.921790	1.645081	0.000000	0.000000	128216.000000		1
11618.096680	2491.019531	4.348072	3.296517	950.303406	18912.255859	130.368134	97.045258	55.411701	56.463257	19.868528	57.372959	90.372047	76.294777	0.750444	0.000000	4.065135	3.396377	0.638297	0.518055	2.977862	4.276743	2.115171	1.986974	1.743601	1.751766	1.298166	1.758707	1.956034	1.882495	0.000000	0.000000	128432.000000		1
30174.972656	10666.103516	3.120744	3.672733	11125.444336	99998.000000	1692.901611	1139.185547	421.534760	161.924042	129.837738	630.713989	792.625732	377.597656	4.510958	0.000000	4.479647	4.028006	0.494258	0.564989	4.046318	4.999991	3.228632	3.056594	2.624833	2.209311	2.113401	2.799833	2.899068	2.577029	0.654269	0.000000	128830.000000		1
17188.232422	4248.398926	4.431333	3.737491	2684.770752	43575.789062	437.092224	271.911743	91.087479	102.084091	41.988186	151.223465	212.509689	124.305511	1.022637	0.000000	4.235231	3.628225	0.646534	0.572580	3.428907	4.639245	2.640573	2.434428	1.959459	2.008958	1.623127	2.179619	2.327379	2.094490	0.009722	0.000000	130425.000000		1
10125.857422	2231.239258	2.658183	2.032184	1310.055542	25635.007812	216.392120	132.415741	35.641853	41.722984	18.570274	70.444931	103.058548	91.146065	0.036283	0.000000	4.005432	3.348546	0.424585	0.307963	3.117290	4.408834	2.335242	2.121940	1.551960	1.620375	1.268818	1.847850	2.013084	1.959738	0.000000	0.000000	130663.000000		1
10867.668945	2355.054443	3.176251	1.677554	1330.041138	22338.234375	190.547302	131.034225	63.272152	48.809418	26.729847	87.954399	108.377998	75.388161	0.966765	0.000000	4.036137	3.372001	0.501915	0.224676	3.123865	4.349049	2.280003	2.117385	1.801213	1.688504	1.426996	1.944258	2.034941	1.877303	0.000000	0.000000	130704.000000		1
19013.814453	4604.361328	4.459086	5.069666	1232.382324	29287.015625	177.611023	125.844292	73.035271	46.132732	26.640419	90.492317	126.420952	81.093079	0.925837	0.000000	4.279069	3.663169	0.649246	0.704979	3.090745	4.466675	2.249470	2.099833	1.863533	1.664009	1.425541	1.956612	2.101819	1.908984	0.000000	0.000000	130964.000000		1
149.021667	23.871222	1.779317	3.253344	73.263466	4156.506836	0.709260	7.197446	0.000000	0.000000	13.158313	0.000000	5.735754	70.642288	0.276299	0.000000	2.173249	1.377875	0.250253	0.512330	1.864887	3.618728	0.000000	0.857178	0.000000	0.000000	1.119200	0.000000	0.758591	1.849065	0.000000	0.000000	130983.000000		0
11106.214844	2819.169434	1.945839	1.563456	1378.514526	22264.285156	202.293259	138.515381	77.796562	66.207870	26.884035	71.761688	102.182770	69.233017	1.784507	0.000000	4.045566	3.450121	0.289107	0.194086	3.139411	4.347609	2.305981	2.141498	1.890960	1.820910	1.429495	1.855893	2.009378	1.840313	0.251518	0.000000	131600.000000		1
10153.031250	5093.830566	3.062153	2.069189	1521.704834	23711.435547	199.061508	152.904099	54.958393	64.863358	28.829874	84.053467	145.395203	95.151840	1.281176	0.000000	4.006596	3.707045	0.486027	0.315800	3.182330	4.374958	2.298987	2.184419	1.740034	1.811999	1.459843	1.924556	2.162550	1.978417	0.107609	0.000000	131690.000000		1
39199.519531	22533.927734	3.799166	5.334868	15955.440430	99998.000000	2530.901367	1636.648071	602.001282	241.114456	208.411392	1028.849365	1344.858521	882.078796	3.646236	0.000000	4.593281	4.352837	0.579688	0.727124	4.202909	4.999991	3.403275	3.213955	2.779598	2.382223	2.318922	3.012352	3.128677	2.945507	0.561845	0.000000	131887.000000		1
23435.091797	6566.541016	3.207088	3.879343	1975.794556	27431.509766	273.493713	202.601639	83.775932	45.115097	23.165045	81.194839	103.080132	101.985405	0.029559	0.000000	4.369867	3.817337	0.506111	0.588758	3.295742	4.438250	2.436947	2.306643	1.923119	1.654322	1.364833	1.909528	2.013175	2.008538	0.000000	0.000000	132510.000000		1
11434.216797	3565.270752	3.049818	4.822968	1750.336304	31892.828125	265.694916	175.692932	69.060326	74.022064	26.495483	96.872566	120.136292	77.873657	1.068603	9066.604492	4.058207	3.552093	0.484274	0.683314	3.243121	4.503693	2.424383	2.244754	1.839229	1.869361	1.423172	1.986201	2.079674	1.891391	0.028816	3.957445	133812.000000		1
9211.469727	3059.102783	1.958174	2.695188	1419.814941	28051.808594	223.799255	143.147156	77.127388	26.122351	19.023584	100.227676	143.100891	100.622398	1.140939	0.000000	3.964329	3.485594	0.291851	0.430589	3.152232	4.447961	2.349859	2.155783	1.887209	1.417012	1.279292	2.000988	2.155642	2.002695	0.057262	0.000000	134144.000000		1
16639.289062	9308.438477	3.530881	4.946317	7746.965332	99998.000000	1209.112427	794.198425	270.061493	139.039612	96.573448	444.015198	593.804749	287.469208	0.242506	0.000000	4.221135	3.968877	0.547883	0.694282	3.889132	4.999991	3.082467	2.899929	2.431463	2.143139	1.984858	2.647398	2.773644	2.458591	0.000000	0.000000	135266.000000		1
11032.322266	3392.766357	2.149366	3.163916	1361.720459	25984.130859	222.596603	139.693359	40.970554	84.898415	13.919996	87.658356	108.695625	86.360107	3.004624	99998.000000	4.042667	3.530554	0.332310	0.500225	3.134088	4.414708	2.347518	2.145176	1.612472	1.928900	1.143639	1.942793	2.036212	1.936313	0.477790	4.999991	135696.000000		1
13716.836914	2655.555420	1.585042	2.948054	1335.098511	29601.572266	216.305771	139.193802	86.307678	40.446316	25.662874	95.034660	125.736366	63.414005	1.319540	0.000000	4.137254	3.424155	0.200041	0.469535	3.125513	4.471315	2.335068	2.143620	1.936049	1.606879	1.409305	1.977882	2.099461	1.802185	0.120423	0.000000	135777.000000		1
113.839302	2.861710	0.326876	0.650669	31.941366	1629.006592	0.000000	3.046734	21.808201	13.516026	0.000000	0.000000	1.572707	16.282141	2.733696	0.000000	2.056292	0.456626	0.000000	0.000000	1.504354	3.211923	0.000000	0.483835	1.338620	1.130849	0.000000	0.000000	0.196648	1.211712	0.436750	0.000000	135800.000000		0
9728.705078	3781.252686	2.867877	3.971855	2040.731934	35049.222656	290.432678	209.811417	110.996094	50.261856	25.894154	119.741577	147.550735	89.662788	0.626570	0.000000	3.988055	3.577636	0.457561	0.598993	3.309786	4.544678	2.463046	2.321829	2.045308	1.701239	1.413202	2.078245	2.168941	1.952612	0.000000	0.000000	135948.000000		1
12378.013672	3848.697266	4.829135	4.018112	1988.212769	36641.644531	307.760223	203.878311	66.741356	74.524712	28.947056	124.071144	124.616966	101.732544	2.207693	99998.000000	4.092651	3.585314	0.683869	0.604022	3.298463	4.563975	2.488213	2.309371	1.824395	1.872300	1.461604	2.093671	2.095577	2.007460	0.343939	4.999991	136044.000000		1
11493.772461	5741.168945	3.996526	2.954222	1532.217285	31193.056641	251.904449	157.930603	99.592430	80.115532	26.409138	124.848244	162.883087	73.821625	0.321369	0.000000	4.060462	3.759000	0.601683	0.470443	3.185320	4.494058	2.401236	2.198466	1.998226	1.903717	1.421754	2.096382	2.211876	1.868184	0.000000	0.000000	136209.000000		1
22514.376953	4752.991211	3.367443	5.103588	3025.465332	50031.812500	476.900208	311.451447	101.115791	35.392071	40.850288	147.260864	224.527023	124.950012	2.827442	99998.000000	4.352460	3.676967	0.527300	0.707876	3.480792	4.699246	2.678427	2.493390	2.004819	1.548906	1.611195	2.168087	2.351269	2.096736	0.451394	4.999991	136591.000000		1
13196.832031	2553.980225	4.730455	3.459955	1169.171753	30267.142578	173.469559	117.034050	71.727760	25.675209	18.012117	99.194626	113.777626	85.410309	2.247309	0.000000	4.120470	3.407218	0.674903	0.539070	3.067878	4.480971	2.239223	2.068312	1.855687	1.409514	1.255565	1.996488	2.056057	1.931510	0.351663	0.000000	136897.000000		1
21268.591797	8077.517578	2.392981	2.667434	3925.118408	66730.414062	609.914185	399.674133	187.272369	58.057549	68.388077	253.822540	316.342255	141.879730	0.945656	0.000000	4.327739	3.907278	0.378939	0.426094	3.593853	4.824324	2.785269	2.601706	2.272474	1.763859	1.834980	2.404530	2.500157	2.151920	0.000000	0.000000	138384.000000		1
13945.326172	3759.129883	2.312804	2.331306	812.232117	23871.273438	137.608765	82.456093	84.981674	37.066540	25.884903	95.978287	120.053032	61.748783	1.266583	99998.000000	4.144429	3.575087	0.364139	0.367599	2.909680	4.377876	2.138646	1.916223	1.929325	1.568982	1.413047	1.982173	2.079373	1.790628	0.102634	4.999991	138960.000000		1
118.144196	11.699705	3.601807	2.300469	0.000000	3954.876465	0.000000	0.000000	14.074183	15.566713	6.152059	0.000000	0.000000	0.000000	0.082657	29662.015625	2.072412	1.068175	0.556520	0.361816	0.000000	3.597133	0.000000	0.000000	1.148423	1.192197	0.789020	0.000000	0.000000	0.000000	0.000000	4.472201	138977.000000		0
17579.189453	3124.237549	1.714559	2.121612	2544.858398	43725.902344	368.741150	259.764893	147.094345	86.175079	39.804901	157.757904	191.438507	113.904060	1.958313	0.000000	4.244999	3.494744	0.234152	0.326666	3.405664	4.640739	2.566722	2.414580	2.167596	1.935382	1.599937	2.197991	2.282029	2.056539	0.291882	0.000000	139081.000000		1
104.578835	5.100504	0.000000	0.000000	0.000000	2754.265869	0.000000	0.000000	4.539263	26.887117	0.000000	0.000000	0.000000	0.669171	8.837895	0.000000	2.019444	0.707613	0.000000	0.000000	0.000000	3.440006	0.000000	0.000000	0.656985	1.429544	0.000000	0.000000	0.000000	0.000000	0.946349	0.000000	139101.000000		0
9841.132812	1546.846558	2.069189	2.402232	642.108398	15764.655273	88.361450	66.180115	47.834957	57.345207	17.068495	48.439369	72.437027	55.707741	0.923032	0.000000	3.993045	3.189447	0.315800	0.380615	2.807608	4.197684	1.946263	1.820727	1.679745	1.758497	1.232195	1.685198	1.859961	1.745916	0.000000	0.000000	139254.000000		1
11136.231445	1913.759033	2.164785	3.142330	1283.396606	20761.126953	187.602325	128.678253	43.819927	38.873611	20.374262	70.281487	96.817062	74.086823	0.892057	99998.000000	4.046738	3.281887	0.335415	0.497252	3.108361	4.317251	2.273238	2.109505	1.641672	1.589655	1.309082	1.846841	1.985952	1.869741	0.000000	4.999991	139302.000000		1
29522.363281	16843.261719	3.256428	3.163916	11558.555664	99998.000000	1745.704468	1187.825317	547.653503	218.476730	189.902802	920.829041	1269.226807	660.968567	4.682217	0.000000	4.470151	4.226426	0.512742	0.500225	4.062903	4.999991	3.241971	3.074753	2.738506	2.339405	2.278531	2.964179	3.103539	2.820181	0.670452	0.000000	139582.000000		1
23807.462891	20015.259766	3.651147	2.507080	9340.231445	99998.000000	1278.135742	959.052002	473.409393	170.469086	160.286575	622.717896	831.841614	417.510468	3.136615	99998.000000	4.376713	4.301361	0.562429	0.399168	3.970358	4.999991	3.106577	2.981842	2.675237	2.231646	2.204897	2.794291	2.920041	2.620667	0.496461	4.999991	140954.000000		1
11735.969727	1913.759033	1.366096	3.749826	1300.656250	23539.593750	220.502747	131.962433	59.818363	42.487751	22.039480	79.449448	111.449402	61.838215	0.289807	0.000000	4.069519	3.281887	0.135481	0.574011	3.114162	4.371799	2.343414	2.120450	1.776834	1.628264	1.343201	1.900091	2.047078	1.791257	0.000000	0.000000	141908.000000		1
20406.181641	4474.813477	2.948054	3.879343	3281.523682	52195.671875	528.907471	335.883911	138.336517	79.255173	43.563976	187.448151	259.505859	151.738449	1.374496	99998.000000	4.309762	3.650775	0.469535	0.588758	3.516076	4.717635	2.723380	2.526189	2.140937	1.899028	1.639127	2.272881	2.414147	2.181096	0.138143	4.999991	142037.000000		1
11038.125977	6531.333984	1.665219	3.034399	3585.179443	58156.007812	507.108490	369.986969	178.212341	92.240791	50.055248	187.343292	278.637390	134.993744	2.165419	99998.000000	4.042895	3.815002	0.221471	0.482073	3.554511	4.764595	2.705101	2.568187	2.250938	1.964923	1.699450	2.272638	2.445040	2.130314	0.335542	4.999991	142460.000000		1
8267.664062	1935.980469	3.509295	3.595639	1437.746948	21533.712891	193.362747	146.048950	62.155838	39.255993	24.293694	67.219337	95.861099	60.724983	0.925276	0.000000	3.917383	3.286901	0.545220	0.555776	3.157682	4.333119	2.286373	2.164498	1.793482	1.593906	1.385494	1.827494	1.981642	1.783367	0.000000	0.000000	143341.000000		1
10985.289062	2453.678467	1.304422	2.880212	978.411743	19132.501953	152.160919	101.738708	66.781448	73.309723	13.108974	72.470947	85.956131	48.001476	1.328481	99998.000000	4.040812	3.389818	0.115418	0.459424	2.990522	4.281772	2.182303	2.007486	1.824656	1.865162	1.117569	1.860164	1.934277	1.681255	0.123355	4.999991	143472.000000		1
26168.367188	12321.988281	4.582436	4.397411	4619.940430	70719.062500	697.936401	471.793518	164.335526	113.672775	55.701572	221.279846	294.345947	188.394852	2.975585	99998.000000	4.417777	4.090681	0.661096	0.643197	3.664636	4.849536	2.843816	2.673752	2.215731	2.055656	1.745867	2.344942	2.468858	2.275069	0.473572	4.999991	143957.000000		1
16212.059570	2545.302490	1.523367	3.299600	1820.256958	32206.240234	293.001434	185.274109	82.745964	44.963993	25.076963	105.698227	142.012344	125.347816	0.949325	0.000000	4.209838	3.405739	0.182805	0.518461	3.260133	4.507940	2.466870	2.267815	1.917747	1.652865	1.399275	2.024068	2.152326	2.098117	0.000000	0.000000	144105.000000		1
21955.246094	10500.299805	2.624262	2.587257	3957.056641	66598.546875	594.927185	405.594910	137.978806	68.866051	56.475590	217.196976	303.788361	165.245224	0.082207	0.000000	4.341538	4.021202	0.419007	0.412840	3.597372	4.823465	2.774464	2.608093	2.139812	1.838005	1.751861	2.336854	2.482571	2.218129	0.000000	0.000000	144335.000000		1
23845.146484	7944.993652	4.008861	3.071404	3719.864746	80777.132812	547.326599	382.624146	194.189194	113.247223	63.562023	300.112549	376.564575	267.862793	1.870015	0.000000	4.377400	3.900094	0.603021	0.487337	3.570527	4.907289	2.738246	2.582772	2.288225	2.054028	1.803198	2.477284	2.575840	2.427912	0.271845	0.000000	144736.000000		1
13749.956055	2835.016602	1.945839	3.416783	1738.556396	30479.919922	265.300201	177.163879	56.130211	25.468597	24.315281	94.359322	112.235756	60.617054	1.023996	0.000000	4.138301	3.452556	0.289107	0.533617	3.240189	4.484014	2.423738	2.248375	1.749197	1.406005	1.385879	1.974785	2.050131	1.782595	0.010298	0.000000	144895.000000		1
22208.439453	6074.212891	3.120744	4.311067	5744.061523	82874.539062	867.816528	588.574707	206.006088	108.359497	59.229370	301.564972	363.245911	275.994629	1.067475	10724.452148	4.346518	3.783490	0.494258	0.634585	3.759219	4.918421	2.938428	2.769802	2.313880	2.034867	1.772537	2.479381	2.560201	2.440901	0.028358	4.030375	145870.000000		1
11331.990234	4092.201416	2.149366	3.709738	1645.057495	27487.484375	219.284668	165.411743	86.304596	45.050339	30.858974	117.311592	153.742874	100.517548	0.653323	99998.000000	4.054306	3.611957	0.332310	0.569343	3.216181	4.439135	2.341008	2.218566	1.936034	1.653698	1.489381	2.069341	2.186795	2.002242	0.000000	4.999991	145918.000000		1
11480.293945	9326.181641	2.664350	3.028231	3838.970947	74096.312500	595.988037	390.993408	183.371445	78.660011	44.427425	215.772278	290.882904	144.053772	3.199236	99998.000000	4.059953	3.969704	0.425591	0.481189	3.584215	4.869797	2.775238	2.592170	2.263332	1.895754	1.647651	2.333996	2.463718	2.158525	0.505046	4.999991	146665.000000		1
16883.710938	10993.624023	1.989012	5.408878	10240.569336	99998.000000	1595.600464	1045.880859	380.773895	206.394638	132.116623	522.366821	718.116394	365.894867	3.351502	0.000000	4.227468	4.041141	0.298637	0.733107	4.010324	4.999991	3.202924	3.019482	2.580667	2.314698	2.120957	2.717976	2.856195	2.563356	0.525240	0.000000	146705.000000		1
11377.941406	5564.483398	3.651147	2.559503	3139.807373	51456.695312	508.940247	321.578430	163.530670	59.343468	42.641941	198.685287	297.627045	143.378433	1.278342	99998.000000	4.056064	3.745425	0.562429	0.408156	3.496903	4.711442	2.706667	2.507287	2.213599	1.773373	1.629837	2.298166	2.473672	2.156484	0.106647	4.999991	146864.000000		1
18186.601562	6336.768555	1.461692	2.473158	2887.739502	49685.078125	431.522980	292.279846	121.900192	88.497131	46.573708	176.688980	216.623398	107.394287	2.476740	0.000000	4.259751	3.801868	0.164856	0.393252	3.460558	4.696226	2.635004	2.465799	2.086004	1.946929	1.668141	2.247210	2.335705	2.030981	0.393880	0.000000	147285.000000		1
12088.971680	3844.398438	3.299600	2.547168	1816.837158	32995.648438	298.222198	183.849426	69.584564	93.523628	19.208609	114.924774	147.723419	108.134384	1.066975	99998.000000	4.082389	3.584828	0.518461	0.406058	3.259316	4.518456	2.474540	2.264462	1.842513	1.970921	1.283496	2.060414	2.169449	2.033964	0.028154	4.999991	147344.000000		1
10970.461914	5631.816895	3.287266	2.408400	2731.557373	45103.750000	415.385773	278.455444	111.859543	140.263855	35.364315	161.193192	236.757126	153.070618	0.008416	0.000000	4.040225	3.750648	0.516835	0.381729	3.436410	4.654212	2.618452	2.444756	2.048673	2.146946	1.548565	2.207347	2.374303	2.184892	0.000000	0.000000	147891.000000		1
11761.058594	2761.663818	1.310589	2.454656	1485.322876	26542.435547	222.871048	152.456955	56.580437	50.181683	24.725418	78.397888	115.880737	107.079742	1.283241	99998.000000	4.070446	3.441171	0.117467	0.389991	3.171821	4.423941	2.348054	2.183147	1.752666	1.700545	1.393144	1.894304	2.064011	2.029707	0.108308	4.999991	147995.000000		1
17544.376953	7297.720215	4.230890	2.960389	3539.114502	63514.898438	541.023438	363.498779	173.318451	67.367355	53.925339	274.323242	318.858582	191.028366	0.207812	0.000000	4.244138	3.863187	0.626432	0.471349	3.548895	4.802876	2.733216	2.560503	2.238845	1.828449	1.731793	2.438263	2.503598	2.281098	0.000000	0.000000	148061.000000		1
8313.155273	2149.612549	3.592556	3.623393	1144.208984	18268.425781	159.216522	117.595291	45.432724	28.993311	19.825356	74.734406	111.273628	80.954308	1.133875	0.000000	3.919766	3.332360	0.555404	0.559115	3.058505	4.261701	2.201988	2.070390	1.657369	1.462298	1.297221	1.873521	2.046392	1.908240	0.054565	0.000000	148343.000000		1
19591.781250	7303.203125	4.785963	3.586388	5583.145996	99998.000000	848.503052	573.822083	310.489319	113.071449	102.164268	412.903381	522.514832	344.564636	1.314958	0.000000	4.292074	3.863513	0.679969	0.554657	3.746879	4.999991	2.928653	2.758777	2.492047	2.053353	2.009299	2.615849	2.718099	2.537271	0.118912	0.000000	148456.000000		1
26914.236328	13759.599609	2.075356	2.368311	14061.448242	99998.000000	2194.847900	1442.838135	525.999512	297.562286	184.675858	750.190369	919.567810	483.949615	4.266190	99998.000000	4.429982	4.138606	0.317093	0.374439	4.148030	4.999991	3.341404	3.159218	2.720985	2.473578	2.266410	2.875171	2.963584	2.684800	0.630040	4.999991	149588.000000		1
6988.726562	1612.918701	3.182418	2.843207	709.155090	12966.992188	101.584518	72.295174	46.357845	30.670866	14.916044	35.765202	57.265030	47.249046	1.457280	0.000000	3.844398	3.207613	0.502757	0.453808	2.850741	4.112839	2.006828	1.859109	1.666123	1.486726	1.173654	1.553461	1.757890	1.674393	0.163543	0.000000	149846.000000		1
9385.868164	1810.231689	3.015897	2.075356	904.966309	18299.792969	125.770287	95.170349	47.150364	42.543259	11.338907	60.845249	79.912003	67.913177	1.530963	0.000000	3.972474	3.257734	0.479416	0.317093	2.956632	4.262446	2.099578	1.978502	1.673485	1.628831	1.054571	1.784227	1.902612	1.831954	0.184965	0.000000	149928.000000		1
11800.867188	2606.631836	1.915002	3.052901	1126.388062	18169.308594	138.549301	115.834480	53.444275	49.910313	22.711737	52.516071	73.624260	55.263683	0.914823	0.000000	4.071914	3.416080	0.282169	0.484713	3.051688	4.259338	2.141604	2.063838	1.727901	1.698190	1.356250	1.720292	1.867021	1.742440	0.000000	0.000000	150173.000000		1
25746.541016	4653.111816	2.022933	1.424687	2939.207031	60341.429688	436.959625	295.909393	140.159012	119.556549	59.815281	186.661789	251.386383	201.423645	1.850428	0.000000	4.410719	3.667743	0.305981	0.153720	3.468230	4.780616	2.640441	2.471159	2.146621	2.077573	1.776812	2.271055	2.400342	2.304111	0.267272	0.000000	150213.000000		1
13475.950195	3464.497314	2.541001	2.806202	565.412781	15575.224609	81.981194	58.319668	34.852417	64.733841	19.156185	54.952225	62.812675	55.926685	0.150215	16887.083984	4.129560	3.539640	0.405005	0.448119	2.752366	4.192434	1.913714	1.765815	1.542233	1.811131	1.282309	1.739985	1.798047	1.747619	0.000000	4.227555	150749.000000		1
19767.628906	5984.288086	2.343642	3.244093	3977.554199	62949.113281	578.173279	407.485229	131.367264	79.871918	46.641548	198.333740	282.356384	102.941368	1.716990	0.000000	4.295955	3.777013	0.369891	0.511093	3.599616	4.798990	2.762058	2.610112	2.118487	1.902394	1.668773	2.297397	2.450798	2.012590	0.234768	0.000000	150797.000000		1
120.962738	16.898888	2.507080	2.281967	56.056202	5125.297363	0.000000	2.177119	0.000000	31.938282	13.192234	0.000000	0.000000	0.000000	3.190638	0.000000	2.082652	1.227858	0.399168	0.358309	1.748624	3.709719	0.000000	0.337882	0.000000	1.504312	1.120318	0.000000	0.000000	0.000000	0.503878	0.000000	150812.000000		0
7872.100586	3039.413086	2.047602	3.083739	1552.869019	24935.089844	245.561203	160.268066	67.688065	46.792652	20.839907	105.377518	129.813065	89.724464	0.394249	0.000000	3.896091	3.482790	0.311246	0.489078	3.191135	4.396811	2.390160	2.204847	1.830512	1.670178	1.318896	2.022748	2.113318	1.952911	0.000000	0.000000	150999.000000		1
43706.558594	40152.546875	3.555551	8.776320	28040.300781	99998.000000	4401.238281	2883.964844	1042.109375	491.788483	345.360229	1667.466919	2212.499268	1335.070801	5.147536	99998.000000	4.640547	4.603713	0.550907	0.943312	4.447783	4.999991	3.643575	3.459990	3.017913	2.691778	2.538272	3.222057	3.344883	3.125504	0.711599	4.999991	151081.000000		1
10900.483398	3194.309326	1.369180	2.769197	1458.370972	30465.833984	239.205612	150.551208	69.973114	37.516766	18.372915	89.138550	140.957703	82.104546	1.119758	0.000000	4.037446	3.504377	0.136461	0.442354	3.163868	4.483813	2.378771	2.177684	1.844931	1.574225	1.264178	1.950066	2.149089	1.914367	0.049124	0.000000	151226.000000		1
102.611404	8.125651	3.324270	5.174514	0.000000	703.329895	0.000000	0.000000	0.000000	2.454656	5.923862	0.000000	2.917217	30.920649	2.751741	29662.015625	2.011196	0.909858	0.521696	0.713870	0.000000	2.847159	0.000000	0.000000	0.000000	0.389991	0.772605	0.000000	0.464969	1.490249	0.439608	4.472201	151247.000000		0
19328.417969	4606.501465	2.355976	2.466991	1901.266846	35147.835938	321.374908	193.877747	85.031013	30.640028	31.888943	141.241409	201.978714	93.906013	0.710004	0.000000	4.286196	3.663371	0.372171	0.392168	3.279043	4.545898	2.507012	2.287528	1.929577	1.486289	1.503640	2.149962	2.305306	1.972693	0.000000	0.000000	151537.000000		1
21104.845703	16681.900391	2.861710	3.432201	5613.671875	92216.750000	799.046021	573.418152	262.873322	141.133469	95.817932	331.489594	480.378662	200.800735	1.529530	99998.000000	4.324382	4.222246	0.456626	0.535573	3.749247	4.964810	2.902572	2.758471	2.419746	2.149630	1.981447	2.520470	2.681584	2.302765	0.184558	4.999991	151762.000000		1
12511.690430	1979.852783	2.257297	3.867008	1427.246826	26835.777344	213.222031	146.039703	38.540565	17.170258	23.109539	86.649979	99.962479	90.523148	0.255216	99998.000000	4.097316	3.296633	0.353589	0.587375	3.154499	4.428714	2.328832	2.164471	1.585918	1.234777	1.363791	1.937768	1.999837	1.956760	0.000000	4.999991	151875.000000		1
11670.477539	3390.250000	4.613273	4.021195	1197.397217	23423.240234	193.816071	120.901062	61.767288	24.398540	21.231541	80.198792	124.946930	93.572968	1.113760	99998.000000	4.067089	3.530232	0.664009	0.604355	3.078238	4.369647	2.287390	2.082430	1.790758	1.387364	1.326982	1.904168	2.096726	1.971150	0.046792	4.999991	151957.000000		1
9205.934570	4990.562500	2.611927	3.299600	2402.719727	44447.640625	388.473999	244.552811	90.896286	73.337479	28.968641	149.573669	171.523712	108.011032	2.021201	0.000000	3.964068	3.698149	0.416961	0.518461	3.380703	4.647849	2.589362	2.388373	1.958546	1.865326	1.461928	2.174855	2.234324	2.033468	0.305609	0.000000	152083.000000		1
12999.365234	6017.327148	3.481541	2.941887	4394.664062	65592.945312	660.620117	445.248718	162.059723	92.287048	44.482933	232.458389	267.791870	186.011124	0.726618	0.000000	4.113922	3.779404	0.541772	0.468626	3.642926	4.816857	2.819952	2.648603	2.209675	1.965141	1.648193	2.366345	2.427797	2.269539	0.000000	0.000000	152471.000000		1
1728.543457	16156.071289	2.312804	2.843207	110.000046	7170.408203	4.415914	10.148584	33.979717	69.439629	13.176816	3.709738	22.461952	31.000826	0.255912	0.000000	3.237680	4.208336	0.364139	0.453808	2.041393	3.855544	0.645021	1.006405	1.531220	1.841607	1.119810	0.569343	1.351447	1.491373	0.000000	0.000000	152657.000000		0
37760.441406	9312.875977	3.860841	2.380646	7611.425781	99998.000000	1210.675781	779.661682	254.806244	131.083572	119.420868	490.040009	626.245667	401.663147	2.744768	0.000000	4.577037	3.969084	0.586682	0.376695	3.881466	4.999991	3.083028	2.891906	2.406210	2.117548	2.077080	2.690232	2.796745	2.603862	0.438506	0.000000	152743.000000		1
10711.002930	3542.065674	3.718989	3.718989	1535.550781	33195.500000	213.564331	160.231064	84.179901	85.653931	27.053640	93.119659	120.253479	91.235497	1.504304	0.000000	4.029830	3.549257	0.570425	0.570425	3.186264	4.521079	2.329529	2.204747	1.925208	1.932747	1.432226	1.969041	2.080098	1.960164	0.177336	0.000000	152887.000000		1
28007.890625	9994.693359	2.621178	2.997394	6175.637207	99998.000000	947.373901	632.582764	214.911926	127.247398	77.944580	360.257782	477.128387	320.104431	2.300487	99998.000000	4.447280	3.999769	0.418496	0.476744	3.790682	4.999991	2.976521	2.801117	2.332261	2.104649	1.891786	2.556613	2.678635	2.505292	0.361820	4.999991	153465.000000		1
14593.349609	4936.162109	3.225591	3.398280	896.183838	19525.876953	106.484581	92.320969	78.148109	83.689583	16.420908	70.525108	109.870529	161.113022	0.617141	0.000000	4.164155	3.693389	0.508609	0.531259	2.952397	4.290610	2.027287	1.965300	1.892918	1.922671	1.215397	1.848344	2.040881	2.207131	0.000000	0.000000	155305.000000		1
130.608673	21.435068	2.374479	2.911049	0.000000	3737.105957	1.788568	0.000000	0.000000	35.388985	3.580221	0.000000	25.551859	23.168129	1.546811	0.000000	2.115972	1.331125	0.375568	0.464050	0.000000	3.572536	0.252506	0.000000	0.000000	1.548868	0.553910	0.000000	1.407423	1.364891	0.189437	0.000000	155323.000000		0
11807.018555	5299.300293	3.133079	3.990358	2481.947021	47123.179688	388.816284	254.488617	108.384163	35.216297	42.040611	146.650284	200.769897	108.760384	1.982206	0.000000	4.072140	3.724219	0.495971	0.601012	3.394793	4.673234	2.589744	2.405668	2.034966	1.546744	1.623669	2.166283	2.302699	2.036471	0.297149	0.000000	155372.000000		1
7520.887207	6710.345215	3.200921	4.159964	1628.380615	35723.425781	231.194061	164.714828	56.956654	76.661743	31.099504	140.794266	202.191498	95.577400	0.633520	99998.000000	3.876269	3.826745	0.505275	0.619090	3.211756	4.552953	2.363977	2.216733	1.755544	1.884579	1.492754	2.148585	2.305763	1.980355	0.000000	4.999991	155546.000000		1
18279.847656	5374.216309	2.038351	3.697403	2019.901245	35150.734375	321.066559	206.693756	76.692581	53.675556	32.585869	131.817490	181.672302	107.792091	1.045513	99998.000000	4.261972	3.730315	0.309279	0.567897	3.305330	4.545934	2.506595	2.315327	1.884753	1.729777	1.513029	2.119973	2.259289	2.032587	0.019329	4.999991	157021.000000		1
9488.429688	3444.835205	2.146282	3.099157	1884.756470	31314.078125	293.306732	195.391861	68.166046	49.512508	30.575270	113.117706	149.749435	118.899712	0.026985	0.000000	3.977194	3.537169	0.331687	0.491244	3.275255	4.495739	2.467322	2.290906	1.833568	1.694715	1.485370	2.053531	2.175365	2.075181	0.000000	0.000000	157414.000000		1
11988.015625	4566.058105	2.923384	4.249392	3525.607666	62749.347656	522.662903	358.792999	149.795700	89.046043	44.402756	237.487976	288.681122	126.917435	1.702239	99998.000000	4.078747	3.659541	0.465886	0.628327	3.547234	4.797609	2.718222	2.554844	2.175499	1.949615	1.647410	2.375642	2.460418	2.103521	0.231020	4.999991	157944.000000		1
12211.420898	4230.658203	2.152450	2.442321	2719.950195	55285.738281	428.402252	279.436066	117.891335	48.584305	35.305725	168.692841	237.586655	143.881088	2.560738	0.000000	4.086766	3.626408	0.332933	0.387803	3.434561	4.742613	2.631852	2.446282	2.071482	1.686496	1.547845	2.227097	2.375822	2.158004	0.408365	0.000000	158725.000000		1
14287.377930	3841.237549	2.818537	2.534833	1578.948242	26868.767578	242.634735	162.361923	58.714386	42.567928	28.555420	95.959785	119.232758	63.639118	1.004518	0.000000	4.154953	3.584471	0.450024	0.403949	3.198368	4.429248	2.384953	2.210484	1.768744	1.629083	1.455689	1.982089	2.076396	1.803724	0.001958	0.000000	158932.000000		1
11183.866211	3786.084961	2.331306	3.163916	1847.677612	26470.316406	246.424652	188.909836	65.344421	35.580177	30.649279	82.425255	114.018158	39.934418	1.773930	99998.000000	4.048592	3.578190	0.367599	0.500225	3.266626	4.422759	2.391684	2.276255	1.815209	1.551208	1.486420	1.916060	2.056974	1.601347	0.248936	4.999991	159512.000000		1
12300.661133	2658.663818	3.065236	2.377563	1331.607788	26924.683594	198.105545	135.089340	80.149452	68.872223	27.303423	94.291481	122.180817	87.198883	0.532867	0.000000	4.089929	3.424664	0.486464	0.376132	3.124376	4.430151	2.296897	2.130621	1.903901	1.838044	1.436217	1.974472	2.087003	1.940511	0.000000	0.000000	160116.000000		1
8526.281250	4805.062988	2.781532	3.345856	2132.217285	38314.953125	318.257263	217.896973	109.848938	40.455570	43.934025	146.348068	197.507294	133.815765	0.122271	0.000000	3.930760	3.681699	0.444284	0.524507	3.328831	4.583368	2.502778	2.338251	2.040796	1.606978	1.642801	2.165387	2.295583	2.126507	0.000000	0.000000	161004.000000		1
15711.170898	4402.021484	4.761292	3.567886	2398.044678	41202.406250	351.826843	245.847992	106.925560	35.469162	27.152319	132.283142	164.350937	115.788223	1.732700	99998.000000	4.196208	3.643652	0.677725	0.552411	3.379857	4.614923	2.546329	2.390667	2.029082	1.549851	1.433807	2.121505	2.215772	2.063664	0.238723	4.999991	161086.000000		1
23980.830078	10575.740234	2.843207	3.706654	6837.163574	99998.000000	982.078308	695.577393	265.648682	112.966599	96.681374	398.946381	489.161133	312.277893	6.601481	99998.000000	4.379864	4.024311	0.453808	0.568982	3.834876	4.999991	2.992146	2.842345	2.424308	2.052950	1.985343	2.600914	2.689452	2.494541	0.819641	4.999991	161335.000000		1
20680.724609	6637.192383	3.709738	5.374957	4038.137451	68854.156250	632.709167	410.377777	170.731201	73.756866	63.959824	248.413666	307.883575	205.352325	0.903715	0.000000	4.315566	3.821984	0.569343	0.730375	3.606181	4.837930	2.801204	2.613184	2.232313	1.867803	1.805907	2.395175	2.488387	2.312500	0.000000	0.000000	162433.000000		1
26438.853516	8632.217773	2.389898	2.445405	4218.533203	75313.054688	596.136047	433.314636	257.122131	83.495308	58.951832	306.252258	363.532715	191.771545	3.252930	0.000000	4.422243	3.936122	0.378379	0.388351	3.625161	4.876870	2.775345	2.636803	2.410140	1.921662	1.770497	2.486079	2.560544	2.282784	0.512275	0.000000	162649.000000		1
16707.646484	8030.182129	2.716774	3.382861	4374.650391	99998.000000	610.561768	446.821411	343.904724	153.135376	112.007561	511.530579	686.554321	439.075073	1.776499	99998.000000	4.222915	3.904725	0.434053	0.529284	3.640943	4.999991	2.785730	2.650134	2.536438	2.185076	2.049247	2.708872	2.836675	2.642539	0.249565	4.999991	164228.000000		1
18503.160156	5306.790527	2.954222	2.232627	3390.163818	52006.648438	518.700256	348.632080	130.728943	61.366402	43.456047	152.817764	182.989059	81.885597	1.510792	99998.000000	4.267246	3.724832	0.470443	0.348816	3.530221	4.716059	2.714916	2.542367	2.116372	1.787931	1.638050	2.184174	2.262425	1.913208	0.179205	4.999991	164330.000000		1
10636.287109	3798.691162	2.960389	2.189455	1781.984741	32520.312500	242.656311	180.102676	65.514030	49.703701	36.940105	115.967079	137.251038	149.968384	2.200571	99998.000000	4.026790	3.579634	0.471349	0.340336	3.250904	4.512155	2.384992	2.255520	1.816334	1.696389	1.567498	2.064335	2.137516	2.176000	0.342535	4.999991	164403.000000		1
12640.035156	5026.802734	1.807071	3.129995	3559.612061	62598.035156	530.236572	362.869720	154.072845	49.336735	53.906837	178.471375	251.133514	169.534698	1.537150	0.000000	4.101748	3.701292	0.256975	0.495544	3.551403	4.796561	2.724470	2.559751	2.187726	1.693170	1.731644	2.251569	2.399905	2.229259	0.186716	0.000000	164529.000000		1
22156.449219	8869.856445	3.247177	3.398280	6681.360840	99998.000000	1053.075195	681.197876	280.740479	82.258728	89.409920	393.571411	495.057251	252.959091	4.088643	0.000000	4.345500	3.947917	0.511506	0.531259	3.824865	4.999991	3.022459	2.833273	2.448305	1.915182	1.951386	2.595024	2.694655	2.403050	0.611579	0.000000	164648.000000		1
19571.488281	5365.563477	2.503996	2.898715	2631.169189	51282.671875	433.863525	268.291443	114.662659	86.517372	48.969772	178.983276	275.717072	153.027451	1.062046	0.000000	4.291624	3.729615	0.398634	0.462205	3.420149	4.709970	2.637353	2.428607	2.059422	1.937103	1.689928	2.252812	2.440464	2.184769	0.026143	0.000000	164975.000000		1
105.864754	5.633991	0.064759	0.585910	2.682853	3336.161377	0.000000	0.000000	9.356064	3.971855	8.545040	0.000000	4.354239	23.498089	3.031533	0.000000	2.024751	0.750816	0.000000	0.000000	0.428597	3.523247	0.000000	0.000000	0.971093	0.598993	0.931714	0.000000	0.638912	1.371033	0.481662	0.000000	164993.000000		0
15468.511719	3756.040039	3.749826	3.018980	1086.980957	25899.906250	153.755219	111.723854	67.783661	42.934895	22.918346	67.139160	92.632431	75.480675	0.612465	0.000000	4.189448	3.574730	0.574011	0.479860	3.036222	4.413298	2.186830	2.048146	1.831125	1.632810	1.360183	1.826976	1.966763	1.877836	0.000000	0.000000	165363.000000		1
21966.099609	6612.692383	2.229543	4.233974	4135.731445	77305.726562	683.085144	422.413605	193.220901	108.840561	67.244011	276.080963	332.803253	219.121231	1.607117	99998.000000	4.341753	3.820378	0.348216	0.626748	3.616552	4.888212	2.834475	2.625738	2.286054	2.036791	1.827654	2.441036	2.522187	2.340684	0.206047	4.999991	165875.000000		1
8239.081055	2513.392090	1.594293	3.361275	1418.162109	24851.011719	217.684204	146.261734	54.680855	41.963516	16.288307	76.516808	115.507599	64.403885	0.477731	99998.000000	3.915879	3.400260	0.202568	0.526504	3.151726	4.395344	2.337827	2.165131	1.737835	1.622872	1.211876	1.883757	2.062611	1.808912	0.000000	4.999991	166019.000000		1
9036.513672	1844.319336	2.127780	1.862578	779.455078	18358.623047	150.014633	81.213341	41.716816	40.612839	12.550817	46.783401	72.082390	51.322662	1.289007	0.000000	3.956001	3.265836	0.327927	0.270115	2.891791	4.263840	2.176134	1.909627	1.620311	1.608663	1.098672	1.670092	1.857829	1.710309	0.110255	0.000000	166903.000000		1
10420.946289	1978.998535	2.038351	3.034399	768.720581	17654.947266	109.978462	78.080269	59.213951	33.606586	13.953918	50.095337	75.048950	53.462780	0.555703	0.000000	4.017907	3.296445	0.309279	0.482073	2.885768	4.246866	2.041308	1.892541	1.772424	1.526424	1.144696	1.699797	1.875345	1.728052	0.000000	0.000000	167464.000000		1
32351.835938	4993.328613	2.713690	3.654230	5380.023438	90520.460938	821.847229	550.268494	246.393814	63.904320	72.705307	337.620056	394.700043	234.246964	1.817216	0.000000	4.509899	3.698390	0.433560	0.562796	3.730784	4.956747	2.914791	2.740575	2.391630	1.805530	1.861566	2.528428	2.596267	2.369674	0.259407	0.000000	168000.000000		1
14449.191406	6302.532715	2.451572	4.119875	4325.982910	70755.015625	694.575134	443.275116	182.261292	119.556549	50.496223	252.101807	338.042511	190.306763	1.830170	0.000000	4.159843	3.799515	0.389445	0.614884	3.636085	4.849757	2.841719	2.646673	2.260695	2.077573	1.703259	2.401576	2.528971	2.279454	0.262491	0.000000	168096.000000		1
11127.926758	2640.624023	1.495613	2.019849	1180.560059	23130.109375	192.342041	120.453918	76.889938	44.347248	18.647367	71.268288	96.974335	56.916565	0.934330	0.000000	4.046414	3.421707	0.174819	0.305319	3.072088	4.364178	2.284074	2.080821	1.885870	1.646867	1.270617	1.852896	1.986657	1.755239	0.000000	0.000000	168226.000000		1
27575.896484	8753.756836	2.167868	1.877997	4871.844727	84319.156250	732.791931	496.654633	239.526321	128.280441	66.525497	317.803955	413.332001	275.834259	3.244124	0.000000	4.440530	3.942194	0.336033	0.273695	3.687693	4.925926	2.864981	2.696054	2.379353	2.108160	1.822988	2.502159	2.616299	2.440648	0.511097	0.000000	168590.000000		1
11516.231445	3287.993164	3.012813	3.484625	1345.407471	26956.470703	209.268677	135.305206	77.793480	54.742531	26.332045	103.699966	130.383560	89.644287	1.907999	99998.000000	4.061310	3.516931	0.478972	0.542156	3.128854	4.430663	2.320704	2.131315	1.890943	1.738325	1.420485	2.015779	2.115223	1.952523	0.280578	4.999991	169252.000000		1
16223.425781	5900.873047	2.044519	3.595639	2449.028320	43121.648438	372.910370	250.797394	89.850899	58.776062	27.815323	134.469513	169.790649	126.322273	0.304000	0.000000	4.210143	3.770916	0.310591	0.555776	3.388994	4.634696	2.571604	2.399323	1.953522	1.769200	1.444284	2.128624	2.229914	2.101480	0.000000	0.000000	169737.000000		1
7701.036133	3089.147705	2.201789	2.574922	481.698486	19467.078125	59.892372	49.629692	74.870094	46.579872	14.737187	57.178684	80.917305	112.309769	1.165084	0.000000	3.886549	3.489839	0.342776	0.410764	2.682775	4.289301	1.777372	1.695742	1.874308	1.668198	1.168415	1.757234	1.908041	2.050417	0.066357	0.000000	170303.000000		1
9074.931641	1789.962280	2.590341	3.478457	925.695190	20051.373047	137.146194	91.130646	40.970554	71.132599	19.865444	64.249695	101.892899	75.508430	0.279854	99998.000000	3.957843	3.252844	0.413357	0.541387	2.966468	4.302144	2.137184	1.959664	1.612472	1.852069	1.298098	1.807871	2.008144	1.877995	0.000000	4.999991	170442.000000		1
5201.761719	1126.159790	4.452919	3.410615	736.359802	18200.996094	96.844818	69.698662	35.598679	40.020763	21.613924	65.446190	126.710823	80.208046	0.364503	0.000000	3.716151	3.051600	0.648645	0.532833	2.867090	4.260095	1.986076	1.843224	1.551434	1.602285	1.334734	1.815884	2.102814	1.904218	0.000000	0.000000	170509.000000		1
9053.231445	4495.915527	3.062153	4.674948	2242.763184	37369.781250	345.986237	226.429688	86.064064	80.658272	31.420214	138.169998	197.852676	123.189194	1.840145	99998.000000	3.956804	3.652818	0.486027	0.669777	3.350783	4.572521	2.539059	2.354933	1.934822	1.906649	1.497209	2.140414	2.296342	2.090573	0.264852	4.999991	170995.000000		1
8159.791504	2076.503418	2.719858	3.820752	759.201050	16366.335938	109.102676	74.466125	46.243748	59.266376	27.870831	47.912048	61.884468	30.054117	0.013006	0.000000	3.911679	3.317333	0.434546	0.582149	2.880357	4.213952	2.037835	1.871959	1.665053	1.772808	1.445150	1.680445	1.791582	1.477904	0.000000	0.000000	171094.000000		1
21344.449219	11382.739258	3.638812	3.546299	5864.229004	98981.898438	865.704163	596.931641	256.425201	100.628563	78.573662	341.869446	432.074982	194.815201	1.195367	99998.000000	4.329285	4.056247	0.560960	0.549775	3.768211	4.995556	2.937370	2.775925	2.408961	2.002721	1.895277	2.533860	2.635559	2.289623	0.077501	4.999991	171170.000000		1
25598.742188	6976.434570	4.687283	3.108409	5838.738770	90192.921875	951.533875	596.469055	225.368881	64.314453	58.156231	301.225769	339.689240	174.533447	3.288911	0.000000	4.408219	3.843633	0.670921	0.492538	3.766319	4.955173	2.978424	2.775588	2.352894	1.808309	1.764596	2.478892	2.531082	2.241879	0.517052	0.000000	171911.000000		1
14340.572266	5417.459961	4.159964	4.548515	3397.731201	55887.941406	516.643433	342.338165	103.329918	57.628910	39.255993	155.901489	192.523972	125.008598	1.316867	99998.000000	4.156567	3.733796	0.619090	0.657870	3.531189	4.747318	2.713191	2.534455	2.014226	1.760640	1.593906	2.192850	2.284485	2.096940	0.119542	4.999991	172028.000000		1
15325.512695	6924.757324	3.234842	2.991227	2301.955566	40110.804688	310.264221	237.417053	108.661705	55.661484	31.679249	147.939285	217.070541	85.154366	2.226566	99998.000000	4.185415	3.840405	0.509853	0.475849	3.362097	4.603261	2.491732	2.375512	2.036077	1.745555	1.500775	2.170084	2.336601	1.930207	0.347636	4.999991	172166.000000		1
7901.408203	2778.701416	1.939672	3.385945	669.328552	16406.906250	105.426857	69.069580	45.626999	52.420475	14.364055	69.229935	97.029839	63.907402	0.700317	0.000000	3.897705	3.443842	0.287728	0.529680	2.825639	4.215027	2.022951	1.839287	1.659222	1.719501	1.157277	1.840294	1.986905	1.805551	0.000000	0.000000	173846.000000		1
9848.974609	4034.248779	3.675817	4.147629	1192.358398	27727.763672	191.617355	117.792656	54.665436	87.753952	18.221813	98.213997	156.009430	73.960388	1.602644	0.000000	3.993391	3.605763	0.565354	0.617800	3.076407	4.442915	2.282435	2.071118	1.737713	1.943267	1.260592	1.992173	2.193151	1.868999	0.204837	0.000000	173942.000000		1
11501.629883	2403.247070	2.818537	3.685068	1261.061035	20898.281250	172.590683	126.328445	56.481758	52.155273	17.999783	56.802467	79.908920	48.245094	0.979347	0.000000	4.060760	3.380798	0.450024	0.566445	3.100736	4.320111	2.237017	2.101501	1.751908	1.717298	1.255267	1.754367	1.902595	1.683453	0.000000	0.000000	174039.000000		1
10320.540039	2436.582275	4.650278	2.312804	1346.039673	26532.593750	195.940765	138.185410	69.717163	89.197144	23.652277	66.059853	107.610146	92.098938	0.986063	99998.000000	4.013702	3.386781	0.667479	0.364139	3.129058	4.423779	2.292125	2.140462	1.843340	1.950351	1.373873	1.819938	2.031853	1.964255	0.000000	4.999991	174249.000000		1
20321.000000	3159.888672	3.194753	3.404448	3473.797852	51624.222656	537.554260	355.083252	111.113274	49.043781	39.952919	161.698929	231.508606	120.919563	1.747849	0.000000	4.307945	3.499672	0.504437	0.532047	3.540805	4.712853	2.730422	2.550330	2.045766	1.690584	1.601549	2.208707	2.364567	2.082497	0.242504	0.000000	174841.000000		1
110.379341	9.753865	2.578006	2.738360	90.264114	3539.607910	0.000000	4.246308	10.867095	20.469858	0.000000	0.949792	7.952962	0.000000	5.421019	0.000000	2.042888	0.989177	0.411284	0.437491	1.955515	3.548955	0.000000	0.628012	1.036114	1.311115	0.000000	0.000000	0.900529	0.000000	0.734081	0.000000	174861.000000		0
9822.374023	4250.557617	1.717642	3.993442	2012.672974	34948.800781	327.434479	206.884949	74.620308	27.291088	26.322794	104.988968	145.049820	79.884254	2.103867	0.000000	3.992216	3.628446	0.234933	0.601347	3.303773	4.543432	2.515124	2.315729	1.872857	1.436021	1.420332	2.021144	2.161517	1.902461	0.323018	0.000000	175020.000000		1
25946.572266	6648.522461	2.090775	3.521630	3251.046875	55599.921875	538.426941	326.620361	124.342514	57.181767	43.508469	187.152100	276.068634	117.252998	1.257138	0.000000	4.414080	3.822725	0.320307	0.546744	3.512023	4.745074	2.731127	2.514043	2.094620	1.757258	1.638574	2.272195	2.441017	2.069124	0.099383	0.000000	175344.000000		1
21839.068359	7181.182617	2.167868	2.599592	2783.697021	47607.886719	414.849213	285.224243	111.652931	82.724373	34.793823	151.312897	252.265244	161.853119	2.367457	99998.000000	4.339234	3.856196	0.336033	0.414905	3.444622	4.677679	2.617890	2.455186	2.047870	1.917634	1.541502	2.179876	2.401857	2.209121	0.374282	4.999991	175547.000000		1
10333.491211	2512.451416	3.663482	3.629560	1746.971924	29362.181641	265.466736	177.876221	66.590256	78.465729	37.270065	82.193970	123.824448	109.895195	2.474666	99998.000000	4.014247	3.400098	0.563894	0.559854	3.242286	4.467788	2.424010	2.250118	1.823411	1.894680	1.571360	1.914840	2.092806	2.040979	0.393517	4.999991	175660.000000		1
10633.539062	2166.261719	3.034399	4.101373	1449.486694	24020.929688	212.518936	149.755600	54.008602	42.253387	31.395544	76.630905	92.015678	81.885597	1.057459	0.000000	4.026678	3.335711	0.482073	0.612929	3.161214	4.380590	2.327398	2.175383	1.732463	1.625862	1.496868	1.884404	1.963862	1.913208	0.024264	0.000000	176220.000000		1
10527.853516	2326.967773	2.870961	1.911918	1712.794800	27701.037109	255.068359	174.521118	67.607887	26.748350	10.617312	69.513641	89.853981	90.538567	1.467997	99998.000000	4.022340	3.366790	0.458027	0.281469	3.233705	4.442496	2.406657	2.241848	1.829997	1.427297	1.026015	1.842070	1.953537	1.956834	0.166725	4.999991	176284.000000		1
12089.751953	2153.775635	2.689020	3.287266	1648.693115	26182.644531	240.667313	168.224121	42.389072	21.959303	33.816280	88.077744	108.316322	125.221382	0.925155	99998.000000	4.082417	3.333200	0.429594	0.516835	3.217140	4.418014	2.381417	2.225888	1.627254	1.341619	1.529126	1.944866	2.034694	2.097678	0.000000	4.999991	176343.000000		1
13179.036133	5825.376953	4.431333	3.811501	2060.822510	37084.101562	331.847290	212.642288	102.386292	80.978981	35.071362	101.732544	146.958649	93.440369	0.929026	0.000000	4.119884	3.765324	0.646534	0.581096	3.314041	4.569188	2.520938	2.327650	2.010242	1.908372	1.544953	2.007460	2.167195	1.970535	0.000000	0.000000	176672.000000		1
7744.060547	2517.749268	1.874913	2.093859	1518.679688	25813.427734	228.915176	151.124786	84.932335	65.011383	22.643894	53.875999	77.981583	108.353325	1.200026	99998.000000	3.888969	3.401012	0.272981	0.320947	3.181466	4.411846	2.359675	2.179336	1.929073	1.812989	1.354951	1.731395	1.891992	2.034842	0.079191	4.999991	177143.000000		1
15194.623047	5248.763672	2.534833	4.955568	1905.235596	36951.871094	286.470093	194.300217	121.178596	58.051380	37.633949	160.755295	192.261856	127.922737	0.996343	99998.000000	4.181690	3.720057	0.403949	0.695093	3.279949	4.567636	2.457079	2.288473	2.083426	1.763813	1.575580	2.206165	2.283893	2.106948	0.000000	4.999991	178531.000000		1
9104.976562	2196.473145	1.165653	2.288134	822.069214	19256.384766	104.856369	85.583000	55.257515	48.769329	14.650843	62.599895	97.026756	82.918648	1.362051	0.000000	3.959279	3.341726	0.066569	0.359481	2.914908	4.284575	2.020595	1.932387	1.742391	1.688147	1.165863	1.796574	1.986892	1.918652	0.134193	0.000000	179007.000000		1
11759.995117	2528.900146	1.483278	2.806202	1219.402832	29348.810547	180.707092	123.577744	58.449184	24.195015	24.808678	112.886421	156.259216	129.446106	0.913134	0.000000	4.070407	3.402932	0.171223	0.448119	3.086147	4.467590	2.256975	2.091940	1.766778	1.383726	1.394604	2.052642	2.193846	2.112089	0.000000	0.000000	179327.000000		1
37404.535156	16938.939453	3.632644	4.628692	7930.568359	99998.000000	1200.715332	809.814453	364.408478	197.297607	107.311028	524.494629	700.492859	443.672913	3.137038	99998.000000	4.572924	4.228886	0.560223	0.665458	3.899304	4.999991	3.079440	2.908386	2.561589	2.295122	2.030644	2.719741	2.845404	2.647063	0.496520	4.999991	179485.000000		1
8850.524414	5510.795410	4.175382	3.422950	2518.168701	43304.523438	407.377319	256.523895	92.657097	29.782749	26.976547	157.403275	156.539825	147.834442	1.891033	0.000000	3.946969	3.741214	0.620696	0.534401	3.401085	4.636533	2.609997	2.409128	1.966879	1.473965	1.430986	2.197014	2.194625	2.169776	0.276699	0.000000	179898.000000		1
19002.625000	5106.079102	2.460824	2.701355	2747.235107	40420.382812	416.144379	280.410522	80.060028	90.637253	34.895588	146.508423	209.361191	120.034531	0.983817	99998.000000	4.278813	3.708087	0.391080	0.431582	3.438896	4.606600	2.619244	2.447794	1.903416	1.957307	1.542771	2.165863	2.320896	2.079306	0.000000	4.999991	180126.000000		1
12289.075195	6218.232910	2.920300	4.431333	2728.075684	56895.972656	384.110504	278.119324	140.896027	53.206829	46.246830	216.737488	278.097717	203.335571	1.816301	0.000000	4.089519	3.793667	0.465428	0.646534	3.435856	4.755082	2.584456	2.444231	2.148899	1.725967	1.665082	2.335934	2.444197	2.308213	0.259188	0.000000	180523.000000		1
11703.245117	2020.743164	1.578874	4.144545	1451.830322	28795.933594	245.326843	144.633514	79.440193	42.142372	21.401148	92.743446	131.422775	82.422173	1.384047	0.000000	4.068306	3.305511	0.198348	0.617477	3.161916	4.459331	2.389745	2.160269	1.900040	1.624719	1.330437	1.967283	2.118671	1.916044	0.141151	0.000000	180673.000000		1
17467.900391	13565.887695	4.261727	6.263073	8810.179688	99998.000000	1310.077026	900.988281	358.626495	108.115883	116.059593	472.345520	632.043091	375.975586	4.068198	0.000000	4.242241	4.132448	0.629586	0.796788	3.944985	4.999991	3.117297	2.954719	2.554642	2.033890	2.064681	2.674260	2.800747	2.575160	0.609402	0.000000	181096.000000		1
14419.472656	5981.802734	4.110624	3.379778	2994.735840	45412.753906	455.859863	306.566803	102.515808	67.481453	35.623348	154.359634	206.814026	125.310806	1.743394	99998.000000	4.158949	3.776832	0.613908	0.528888	3.476358	4.657178	2.658831	2.486525	2.010791	1.829184	1.551735	2.188534	2.315580	2.097989	0.241396	4.999991	181633.000000		1
7306.888184	3409.409424	2.550252	4.119875	2018.149780	29440.607422	295.419098	208.207870	62.384033	46.052555	36.039654	91.130646	138.789825	114.967949	0.225893	0.000000	3.863733	3.532679	0.406583	0.614884	3.304953	4.468947	2.470438	2.318497	1.795073	1.663254	1.556781	1.959664	2.142358	2.060577	0.000000	0.000000	181740.000000		1
28081.179688	9205.157227	2.689020	4.113708	6607.058105	99998.000000	952.878357	673.355957	310.655853	194.161438	139.977066	517.553101	631.361572	399.698792	2.351645	0.000000	4.448415	3.964031	0.429594	0.614233	3.820008	4.999991	2.979038	2.828245	2.492280	2.288163	2.146057	2.713955	2.800278	2.601733	0.371372	0.000000	182021.000000		1
8462.624023	3542.898193	2.763030	2.442321	1024.195923	20628.140625	157.341599	105.396027	25.878736	28.432072	20.805984	70.025543	83.939369	61.761120	0.962855	0.000000	3.927505	3.549359	0.441386	0.387803	3.010383	4.314460	2.196844	2.022824	1.412943	1.453809	1.318188	1.845256	1.923966	1.790715	0.000000	0.000000	183087.000000		1
7738.352539	2002.169800	2.833956	3.089906	806.632019	16756.408203	123.133690	84.623962	50.514725	40.455570	11.813803	41.587299	61.249218	25.588863	0.049100	99998.000000	3.888649	3.301501	0.452393	0.489945	2.906675	4.224181	2.090377	1.927493	1.703418	1.606978	1.072390	1.618961	1.787101	1.408051	0.000000	4.999991	183321.000000		1
15519.908203	5189.164551	3.114576	2.837040	3529.243408	58174.347656	548.273315	361.278503	157.659225	76.905357	49.663612	184.515503	222.312897	161.742096	1.118826	0.000000	4.190889	3.715097	0.493399	0.452865	3.547682	4.764731	2.738997	2.557842	2.197719	1.885957	1.696038	2.266033	2.346965	2.208823	0.048763	0.000000	183720.000000		1
36472.882812	17744.533203	3.092990	2.787700	13352.989258	99998.000000	1478.088379	1370.542969	1086.274780	714.841492	452.399902	995.073181	1509.709106	1033.465698	5.146566	99998.000000	4.561970	4.249064	0.490378	0.445246	4.125578	4.999991	3.169700	3.136893	3.035940	2.854210	2.655523	2.997855	3.178893	3.014296	0.711518	4.999991	183829.000000		1
12499.038086	4897.282227	4.440584	3.666565	1980.087158	36447.898438	285.427765	201.078262	73.059937	59.195450	24.222769	100.073486	132.631607	67.407448	1.745799	99998.000000	4.096877	3.689955	0.647440	0.564259	3.296684	4.561673	2.455496	2.303365	1.863679	1.772288	1.384224	2.000319	2.122647	1.828708	0.241994	4.999991	184198.000000		1
12971.129883	3644.757080	3.123827	2.843207	1938.657104	35054.105469	271.190155	198.506424	85.746437	45.620831	29.193754	104.785446	137.510071	77.158226	1.168642	99998.000000	4.112978	3.561669	0.494687	0.453808	3.287501	4.544739	2.433274	2.297775	1.933216	1.659163	1.465290	2.020301	2.138335	1.887382	0.067681	4.999991	184663.000000		1
28640.621094	5037.324219	3.250261	3.509295	5639.513672	85733.515625	810.249268	578.604980	203.693283	112.121658	74.117661	307.528931	399.930084	242.221512	4.195145	99998.000000	4.456983	3.702200	0.511918	0.545220	3.751242	4.933151	2.908619	2.762382	2.308977	2.049690	1.869922	2.487886	2.601984	2.384213	0.622747	4.999991	186251.000000		1
23820.525391	11633.207031	3.213256	4.866140	5864.814941	85979.960938	914.575256	600.058533	217.067459	116.805855	70.336998	307.982239	393.189026	264.211639	1.137386	99998.000000	4.376951	4.065700	0.506945	0.687185	3.768254	4.934397	2.961220	2.778194	2.336595	2.067465	1.847184	2.488526	2.594601	2.421952	0.055908	4.999991	186314.000000		1
106.376656	34.602631	0.000000	0.000000	139.949310	4599.969727	2.704439	8.912005	0.000000	46.996178	0.000000	0.000000	0.000000	0.000000	3.469460	0.000000	2.026846	1.539109	0.000000	0.000000	2.145971	3.662755	0.432077	0.949975	0.000000	1.672063	0.000000	0.000000	0.000000	0.000000	0.540262	0.000000	186330.000000		0
13878.249023	4317.591797	2.207957	2.081524	2926.252197	50234.093750	453.630310	301.148682	88.324448	81.657402	36.671822	158.914307	214.430862	120.216469	0.704002	0.000000	4.142334	3.635242	0.343991	0.318381	3.466312	4.700999	2.656702	2.478781	1.946081	1.911996	1.564332	2.201163	2.331287	2.079964	0.000000	0.000000	186611.000000		1
12532.271484	2929.477783	3.595639	3.484625	1376.152344	26647.808594	175.597336	140.439636	59.941715	67.826836	33.449314	94.458000	123.146027	95.922775	0.582915	99998.000000	4.098030	3.466790	0.555776	0.542156	3.138667	4.425662	2.244518	2.147490	1.777729	1.831402	1.524387	1.975239	2.090420	1.981922	0.000000	4.999991	188077.000000		1
17614.503906	4337.081055	2.655099	3.373610	1839.030762	39327.277344	277.067749	189.881210	102.700836	69.822014	33.739185	127.660614	190.920441	93.980019	0.825142	99998.000000	4.245871	3.637197	0.424081	0.528095	3.264589	4.594694	2.442586	2.278482	2.011574	1.843992	1.528135	2.106057	2.280852	1.973036	0.000000	4.999991	188499.000000		1
9594.763672	3129.137451	2.695188	3.355108	871.717407	19587.732422	146.246307	87.149544	59.725853	32.832565	18.197142	64.666000	72.140984	55.405533	0.542139	0.000000	3.982034	3.495425	0.430589	0.525706	2.940376	4.291984	2.165085	1.940265	1.776162	1.516305	1.260003	1.810676	1.858182	1.743553	0.000000	0.000000	188866.000000		1
14416.118164	3500.139160	1.881081	3.194753	2506.395020	41541.773438	380.915741	256.539307	100.252350	58.446102	37.322491	132.218384	155.315582	100.674820	0.102870	0.000000	4.158848	3.544085	0.274407	0.504437	3.399050	4.618485	2.580829	2.409154	2.001095	1.766756	1.571971	2.121292	2.191215	2.002921	0.000000	0.000000	190033.000000		1
8348.210938	2601.485107	4.070535	2.929552	1856.136230	27609.027344	275.969940	189.501907	88.953529	67.558548	39.172733	98.331177	164.529800	71.764771	1.040207	99998.000000	3.921593	3.415221	0.609652	0.466801	3.268610	4.441051	2.440862	2.277614	1.949163	1.829680	1.592984	1.992691	2.216244	1.855911	0.017120	4.999991	190229.000000		1
8702.949219	3765.251221	3.830003	5.436631	1283.812866	28227.021484	199.780014	130.102936	54.816540	52.540741	19.763681	81.919518	111.751610	77.349419	0.092860	99998.000000	3.939667	3.575794	0.583199	0.735330	3.108502	4.450665	2.300552	2.114287	1.738912	1.720496	1.295868	1.913387	2.048254	1.888457	0.000000	4.999991	191748.000000		1
13394.644531	3112.405273	2.503996	2.904882	1554.549683	24709.041016	232.526230	157.779495	77.944580	45.275452	31.929031	86.545128	129.850067	50.249523	0.532628	0.000000	4.126931	3.493096	0.398634	0.463128	3.191605	4.392856	2.366472	2.198050	1.891786	1.655863	1.504186	1.937243	2.113442	1.701132	0.000000	0.000000	191796.000000		1
13695.839844	2613.135498	1.640549	2.315888	1674.812378	28772.748047	224.073715	172.954575	81.089996	45.423473	20.004213	87.698448	90.372047	103.635208	1.757225	0.000000	4.136589	3.417162	0.214989	0.364717	3.223966	4.458982	2.350391	2.237932	1.908967	1.657280	1.301121	1.942992	1.956034	2.015507	0.244827	0.000000	192246.000000		1
6232.091309	5421.881836	3.114576	3.623393	582.166687	18276.480469	7.829613	58.125393	93.239922	65.680550	29.859842	16.827963	29.203007	55.716991	1.059811	0.000000	3.794634	3.734150	0.493399	0.559115	2.765047	4.261893	0.893740	1.764366	1.969602	1.817437	1.475088	1.226032	1.465428	1.745988	0.025228	0.000000	192471.000000		1
15613.790039	4559.418945	3.237926	2.726025	2283.360596	51114.664062	326.719025	233.765900	148.401840	67.373528	51.162308	208.775284	266.579956	159.293610	1.649158	0.000000	4.193508	3.658910	0.510267	0.435530	3.358574	4.708546	2.514174	2.368781	2.171439	1.828489	1.708950	2.319679	2.425828	2.202198	0.217262	0.000000	193726.000000		1
22290.013672	4176.270508	2.602675	1.915002	2821.044189	41788.023438	407.753510	288.024292	146.856888	91.241661	36.422039	156.487411	217.847641	135.564240	0.083318	0.000000	4.348110	3.620789	0.415420	0.282169	3.450410	4.621052	2.610398	2.459429	2.166894	1.960193	1.561364	2.194479	2.338153	2.132145	0.000000	0.000000	194033.000000		1
36896.359375	10491.619141	3.614142	5.054248	7373.419922	99998.000000	1110.139771	757.165771	264.190063	146.721207	93.357109	395.878052	546.851746	326.444580	2.609493	99998.000000	4.566984	4.020843	0.558005	0.703657	3.867669	4.999991	3.045378	2.879191	2.421916	2.166493	1.970147	2.597561	2.737870	2.513809	0.416556	4.999991	194494.000000		1
16479.197266	2395.762695	4.058200	2.217208	1753.913452	31315.687500	241.243973	181.231323	93.668564	57.709087	16.078613	107.150673	139.462082	132.508255	1.046038	0.000000	4.216936	3.379444	0.608333	0.345806	3.244008	4.495762	2.382457	2.258233	1.971594	1.761244	1.206249	2.029995	2.144456	2.122243	0.019548	0.000000	194561.000000		1
101.257645	3.274930	0.000000	0.000000	0.000000	25.502520	0.000000	0.000000	0.000000	16.732367	0.000000	0.000000	0.000000	0.000000	1.351228	0.000000	2.005428	0.515202	0.000000	0.000000	0.000000	1.406583	0.000000	0.000000	0.000000	1.223557	0.000000	0.000000	0.000000	0.000000	0.130729	0.000000	194573.000000		0
8647.494141	2968.252686	2.676685	2.084607	1896.866333	34371.136719	312.373474	197.387039	57.980457	45.309372	24.352285	89.135468	110.172737	85.620003	2.076024	99998.000000	3.936890	3.472501	0.427597	0.319024	3.278037	4.536194	2.494674	2.295319	1.763282	1.656188	1.386540	1.950051	2.042074	1.932575	0.317232	4.999991	194606.000000		1
37415.105469	10904.772461	3.296517	2.602675	6001.251465	99998.000000	898.869751	613.071960	272.352722	106.540092	90.683502	397.194794	508.650360	245.730804	3.016275	0.000000	4.573047	4.037617	0.518055	0.415420	3.778242	4.999991	2.953697	2.787511	2.435132	2.027513	1.957528	2.599004	2.706419	2.390460	0.479471	0.000000	194804.000000		1
12248.964844	3690.328613	1.517200	4.147629	1457.967041	29892.542969	237.796341	147.624741	75.678032	36.030403	22.264593	84.244659	104.742271	81.657402	0.452616	0.000000	4.088099	3.567065	0.181043	0.617800	3.163748	4.475563	2.376205	2.169159	1.878970	1.556669	1.347615	1.925542	2.020122	1.911996	0.000000	0.000000	195025.000000		1
10463.433594	2559.790039	2.565671	3.891678	1142.149048	17357.779297	147.498306	117.666222	34.895588	47.286049	17.278189	55.636814	75.311066	74.891678	0.133356	0.000000	4.019674	3.408204	0.409201	0.590137	3.057723	4.239494	2.168787	2.070652	1.542771	1.674733	1.237498	1.745362	1.876859	1.874434	0.000000	0.000000	195230.000000		1
14676.873047	3385.131104	1.094727	2.528666	1920.237915	39485.863281	302.493195	195.163651	89.736801	42.102283	38.858192	129.029800	155.466690	110.367012	2.171862	0.000000	4.166634	3.529576	0.039306	0.402891	3.283355	4.596442	2.480716	2.290399	1.952971	1.624306	1.589483	2.110690	2.191637	2.042839	0.336832	0.000000	196583.000000		1
10936.420898	3194.417236	1.905751	4.570101	1688.223633	34697.136719	269.873383	170.068192	101.837387	26.359798	32.126389	102.626823	136.427689	80.590431	0.549451	0.000000	4.038875	3.504392	0.280066	0.659926	3.227430	4.540294	2.431160	2.230623	2.007907	1.420942	1.506862	2.011261	2.134902	1.906283	0.000000	0.000000	197882.000000		1
10472.102539	3623.174072	2.004430	3.324270	1897.646484	37081.621094	304.876923	193.205490	99.607849	53.354847	29.486710	162.682632	207.702133	162.260162	1.551719	0.000000	4.020034	3.559089	0.301991	0.521696	3.278215	4.569159	2.484125	2.286020	1.998294	1.727174	1.469626	2.211341	2.317441	2.210212	0.190813	0.000000	199535.000000		1
102.213608	7.114185	0.348462	0.191192	32.952831	3696.705811	0.000000	0.000000	14.277710	6.710216	0.000000	0.000000	0.000000	0.000000	6.228961	90426.382812	2.009509	0.852125	0.000000	0.000000	1.517893	3.567815	0.000000	0.000000	1.154659	0.826736	0.000000	0.000000	0.000000	0.000000	0.794416	4.956295	199561.000000		0
12851.675781	1986.051147	4.394328	4.789046	1341.657593	23345.437500	186.701874	139.415833	79.350769	31.509642	19.624914	77.417259	131.484451	124.724899	1.514470	0.000000	4.108960	3.297990	0.642892	0.680249	3.127642	4.368202	2.271149	2.144312	1.899551	1.498443	1.292808	1.888838	2.118874	2.095953	0.180261	0.000000	200516.000000		1
15093.205078	2113.514404	3.299600	3.373610	1749.935425	36250.386719	253.529587	176.852417	88.398453	53.724895	39.737057	94.306900	123.371140	75.943237	0.439787	99998.000000	4.178782	3.325005	0.518461	0.528095	3.243022	4.559313	2.404029	2.247611	1.946445	1.730176	1.599196	1.974543	2.091213	1.880489	0.000000	4.999991	201032.000000		1
8310.824219	2455.272705	2.010598	2.963473	898.940674	21778.164062	140.081909	91.913918	67.595551	55.303772	18.126217	73.053772	93.804253	72.628212	0.446856	0.000000	3.919644	3.390100	0.303325	0.471801	2.953731	4.338021	2.146382	1.963381	1.829918	1.742755	1.258307	1.863643	1.972223	1.861105	0.000000	0.000000	201309.000000		1
26742.611328	6563.235352	3.009729	3.774496	3112.750488	50740.039062	467.883331	315.324615	119.260513	76.646324	41.423862	177.617188	236.461090	148.864410	1.378703	0.000000	4.427204	3.817118	0.478527	0.576859	3.493144	4.705351	2.670138	2.498758	2.076497	1.884491	1.617251	2.249485	2.373760	2.172791	0.139471	0.000000	201926.000000		1
103.215820	11.394415	0.508817	1.196491	0.000000	5003.788574	0.000000	0.000000	0.000000	0.000000	0.000000	0.000000	11.021282	0.000000	5.717303	0.000000	2.013746	1.056692	0.000000	0.077909	0.000000	3.699299	0.000000	0.000000	0.000000	0.000000	0.000000	0.000000	1.042232	0.000000	0.757191	0.000000	201943.000000		0
8986.200195	3416.128662	3.601807	2.519415	1250.995728	23276.929688	203.246140	128.357544	68.903061	38.673168	16.673775	75.684196	102.747093	61.813541	1.205005	99998.000000	3.953576	3.533534	0.556520	0.401300	3.097256	4.366926	2.308022	2.108421	1.838238	1.587410	1.222034	1.879005	2.011770	1.791084	0.080989	4.999991	202866.000000		1
16476.943359	3680.941650	2.010598	3.256428	2048.959473	33937.597656	298.866699	205.420166	96.224983	61.591515	40.433983	134.753220	192.949539	115.615532	0.960014	99998.000000	4.216877	3.565959	0.303325	0.512742	3.311533	4.530681	2.475477	2.312643	1.983288	1.789521	1.606747	2.129539	2.285444	2.063016	0.000000	4.999991	203788.000000		1
11746.574219	4134.519531	2.143198	2.402232	2386.604004	37593.351562	379.084015	243.840469	97.452309	41.778492	23.741705	145.558640	205.691544	78.296127	1.618598	0.000000	4.069911	3.616425	0.331062	0.380615	3.377780	4.575111	2.578736	2.387106	1.988792	1.620953	1.375512	2.163038	2.313216	1.893740	0.209139	0.000000	203935.000000		1
9242.575195	3853.332031	4.619441	2.991227	1715.986572	24458.279297	241.305634	174.558121	72.745399	69.562981	20.152233	78.357803	101.285400	96.480934	1.574311	0.000000	3.965793	3.585836	0.664589	0.475849	3.234514	4.388426	2.382567	2.241940	1.861806	1.842378	1.304323	1.894082	2.005547	1.984442	0.197091	0.000000	204185.000000		1
17253.638672	1438.539429	2.553336	4.375825	2167.393555	39576.500000	321.717224	222.312897	81.947273	109.284615	32.521111	118.662270	157.295349	98.411354	1.587406	99998.000000	4.236881	3.157922	0.407108	0.641060	3.335938	4.597437	2.507474	2.346965	1.913535	2.038559	1.512165	2.074313	2.196716	1.993045	0.200688	4.999991	204253.000000		1
15495.632812	9151.888672	3.422950	4.021195	5034.120117	76033.679688	811.118896	513.134155	196.162796	74.789917	72.091644	305.888367	416.754944	230.904190	2.412279	0.000000	4.190209	3.961511	0.534401	0.604355	3.701924	4.881006	2.909085	2.710231	2.292617	1.873843	1.857885	2.485563	2.619881	2.363432	0.382427	0.000000	204552.000000		1
17033.421875	2764.584229	2.707523	4.378909	1523.163452	27888.082031	243.667786	155.463608	84.229240	78.592163	15.554379	105.436111	168.458481	92.191452	0.442510	99998.000000	4.231302	3.441630	0.432572	0.641366	3.182746	4.445419	2.386798	2.191629	1.925463	1.895379	1.191853	2.022989	2.226493	1.964691	0.000000	4.999991	205442.000000		1
12442.419922	3508.542236	2.121612	2.966557	1246.431763	28402.273438	181.641464	128.585739	52.485233	48.602806	31.327702	93.002480	127.558853	104.770027	0.233425	0.000000	4.094905	3.545127	0.326666	0.472253	3.095669	4.453353	2.259215	2.109193	1.720037	1.686661	1.495929	1.968495	2.105711	2.020237	0.000000	0.000000	205748.000000		1
10413.409180	3803.668457	1.147151	2.318972	2256.932861	38608.800781	356.489441	228.665390	77.201401	53.672474	27.423689	110.897415	160.712128	127.537270	2.428489	0.000000	4.017593	3.580203	0.059621	0.365295	3.353519	4.586686	2.552047	2.359200	1.887625	1.729752	1.438126	2.044921	2.206049	2.105637	0.385336	0.000000	205818.000000		1
19057.587891	6283.694336	1.933504	2.177119	2656.721191	44965.660156	380.582703	269.851807	89.570274	44.115967	36.554638	131.052734	198.093216	75.292564	0.513119	99998.000000	4.280068	3.798215	0.286345	0.337882	3.424346	4.652881	2.580449	2.431125	1.952164	1.644596	1.562943	2.117446	2.296870	1.876752	0.000000	4.999991	205872.000000		1
26286.535156	5549.092285	2.050686	2.972724	4607.913574	70512.101562	704.070007	470.516846	169.630295	114.351204	53.697144	239.834702	312.055847	228.575974	1.864833	99998.000000	4.419734	3.744222	0.311899	0.473155	3.663504	4.848264	2.847616	2.672575	2.229503	2.058241	1.729951	2.379912	2.494232	2.359030	0.270640	4.999991	206335.000000		1
10730.710938	3618.665771	1.961258	2.423819	1333.723145	26128.728516	175.770020	133.800339	61.872135	71.770935	18.912569	93.572968	127.629776	34.729065	0.309038	6713.090332	4.030629	3.558548	0.292535	0.384500	3.125066	4.417118	2.244945	2.126457	1.791495	1.855949	1.276751	1.971150	2.105952	1.540693	0.000000	3.826922	206622.000000		1
19082.042969	4085.882812	2.177119	3.059069	2606.246582	50850.593750	388.375305	263.752167	150.384689	76.387291	60.956264	176.605713	266.592285	112.901840	1.284014	0.000000	4.280625	3.611286	0.337882	0.485589	3.416015	4.706296	2.589252	2.421196	2.177204	1.883021	1.785018	2.247005	2.425848	2.052701	0.108570	0.000000	207765.000000		1
13502.865234	6144.734863	2.904882	2.571838	1228.555298	22711.056641	167.570358	126.707741	79.736237	38.679337	26.723680	95.941277	104.079269	84.957001	2.171626	99998.000000	4.130426	3.788503	0.463128	0.410244	3.089395	4.356237	2.224197	2.102803	1.901656	1.587479	1.426896	1.982005	2.017364	1.929199	0.336785	4.999991	207841.000000		1
108.865227	16.821795	1.356845	2.137031	51.658791	2443.733398	0.906619	2.408400	0.000000	33.159443	8.662222	0.000000	7.206697	18.431507	1.085601	64384.511719	2.036889	1.225872	0.132530	0.329811	1.713144	3.388054	0.000000	0.381729	0.000000	1.520607	0.937629	0.000000	0.857736	1.265561	0.035670	4.808782	207854.000000		0
10668.854492	3559.245117	1.899583	2.503996	1003.590454	21717.605469	177.160797	100.042656	54.125782	42.173210	16.982149	72.412354	103.385422	74.040565	1.697810	99998.000000	4.028118	3.551358	0.278658	0.398634	3.001557	4.336812	2.248368	2.000185	1.733404	1.625037	1.229993	1.859813	2.014459	1.869470	0.229889	4.999991	207867.000000		1
8088.902832	3149.237305	2.596508	3.311935	958.382812	23532.900391	148.605377	93.801163	54.168957	31.916697	28.959391	88.558807	106.413658	102.312286	0.316527	0.000000	3.907890	3.498205	0.414390	0.520082	2.981539	4.371675	2.172035	1.972208	1.733750	1.504018	1.461789	1.947232	2.026997	2.009928	0.000000	0.000000	208366.000000		1
20409.480469	6984.899414	3.626477	4.243225	3798.355225	67420.562500	515.668945	387.829498	181.817230	145.543213	75.986404	264.035889	357.402252	179.633957	0.747075	0.000000	4.309832	3.844160	0.559485	0.627696	3.579596	4.828793	2.712371	2.588641	2.259635	2.162992	1.880736	2.421663	2.553157	2.254388	0.000000	0.000000	208508.000000		1
11712.107422	4720.365234	2.355976	2.821621	2567.786133	42176.832031	432.811981	260.227448	116.318626	90.082176	35.651104	158.288315	245.561203	106.672691	1.976485	99998.000000	4.068635	3.673976	0.372171	0.450499	3.409559	4.625074	2.636299	2.415353	2.065649	1.954639	1.552073	2.199449	2.390160	2.028053	0.295894	4.999991	208818.000000		1
15356.041016	3459.621826	2.621178	2.553336	2026.488159	31743.207031	300.112549	206.012253	97.233368	114.123001	23.313065	102.956787	152.777664	74.595642	1.713231	0.000000	4.186279	3.539029	0.418496	0.407108	3.306744	4.501651	2.477284	2.313893	1.987815	2.057373	1.367599	2.012655	2.184060	1.872713	0.233816	0.000000	208996.000000		1
26809.724609	17832.376953	3.848506	3.521630	9279.824219	99998.000000	1444.068604	953.266907	385.168213	160.036789	126.852676	556.019653	700.243042	444.190979	3.403948	0.000000	4.428292	4.251209	0.585292	0.546744	3.967540	4.999991	3.159588	2.979214	2.585650	2.204220	2.103300	2.745090	2.845249	2.647570	0.531983	0.000000	209240.000000		1
10134.238281	3783.062744	3.533965	4.520761	2158.734375	39060.910156	344.065063	221.427856	70.987663	58.288830	38.802685	131.391937	200.362839	135.376129	1.385643	0.000000	4.005791	3.577843	0.548262	0.655212	3.334199	4.591743	2.536641	2.345232	1.851183	1.765585	1.588862	2.118569	2.301817	2.131542	0.141651	0.000000	209614.000000		1
10742.414062	4882.906250	3.234842	1.936588	3525.163574	60669.179688	508.567108	359.496094	159.811676	79.141068	43.153839	189.754776	268.433289	175.742264	2.449332	99998.000000	4.031102	3.688679	0.509853	0.287037	3.547179	4.782968	2.706348	2.555694	2.203609	1.898402	1.635019	2.278193	2.428836	2.244876	0.389048	4.999991	210725.000000		1
7886.963867	2068.732422	2.392981	1.344510	642.099182	19702.867188	104.412308	60.515289	55.457958	72.680641	21.512161	62.461128	115.834480	37.905315	0.367341	0.000000	3.896910	3.315704	0.378939	0.128564	2.807602	4.294529	2.018752	1.781865	1.743964	1.861419	1.332684	1.795610	2.063838	1.578700	0.000000	0.000000	210762.000000		1
18143.152344	7243.628418	2.516331	3.681984	5165.762207	77314.859375	784.941040	529.718445	201.765945	93.699402	66.365143	262.339813	338.224457	176.926422	1.518882	0.000000	4.258713	3.859956	0.400768	0.566082	3.713135	4.888263	2.894837	2.724045	2.304848	1.971737	1.821940	2.418864	2.529205	2.247793	0.181524	0.000000	210836.000000		1
9884.837891	4311.017578	2.306637	2.001346	1792.142578	32821.914062	256.869263	182.794785	85.845116	46.928337	27.374350	113.370575	145.527802	108.948486	0.676344	0.000000	3.994970	3.634580	0.362979	0.301322	3.253373	4.516164	2.409712	2.261964	1.933716	1.671435	1.437344	2.054500	2.162946	2.037221	0.000000	0.000000	211810.000000		1
8619.292969	2374.050293	1.612795	2.719858	958.589417	21233.156250	145.990356	97.122353	48.667564	58.365925	22.461952	49.679031	65.455437	37.152885	0.285548	0.000000	3.935472	3.375490	0.207579	0.434546	2.981633	4.327014	2.164324	1.987319	1.687240	1.766159	1.351447	1.696173	1.815946	1.569993	0.000000	0.000000	213239.000000		1
8021.489258	1911.196411	3.749826	3.962604	636.335632	17257.058594	80.026108	63.333828	44.800556	74.293434	17.518721	37.492096	77.950745	38.879780	0.132892	0.000000	3.904255	3.281305	0.574011	0.597981	2.803686	4.236967	1.903232	1.801636	1.651283	1.870950	1.243502	1.573940	1.891820	1.589724	0.000000	0.000000	213539.000000		1
10881.585938	4096.136230	3.083739	4.859972	1490.602173	24147.386719	178.585480	150.319931	52.947796	69.260773	26.113100	83.153015	102.414047	72.208824	1.254789	0.000000	4.036692	3.612374	0.489078	0.686634	3.173362	4.382870	2.251846	2.177016	1.723848	1.840487	1.416858	1.919878	2.010360	1.858590	0.098571	0.000000	214224.000000		1
22103.287109	8752.822266	3.022064	3.509295	4686.579590	82797.351562	654.489624	478.173767	261.291351	109.602242	69.818932	284.240540	381.606506	182.221207	1.822822	0.000000	4.344457	3.942148	0.480304	0.545220	3.670856	4.918016	2.815903	2.679586	2.417125	2.039819	1.843973	2.453686	2.581616	2.260599	0.260744	0.000000	214548.000000		1
13094.948242	3466.066895	3.657314	2.957305	1697.576538	33661.234375	225.137604	170.987152	71.777100	69.439629	21.256210	90.116096	121.616486	119.642899	0.249008	99998.000000	4.117104	3.539837	0.563162	0.470896	3.229829	4.527130	2.352448	2.232964	1.855986	1.841607	1.327486	1.954802	2.084992	2.077887	0.000000	4.999991	215154.000000		1
10395.640625	5087.620117	2.615010	2.587257	1515.540405	34056.109375	251.475815	155.957001	80.867966	84.506775	29.767330	135.308289	162.065887	89.317406	0.529443	0.000000	4.016851	3.706515	0.417473	0.412840	3.180568	4.532195	2.400496	2.193005	1.907776	1.926892	1.473740	2.131324	2.209692	1.950936	0.000000	0.000000	215401.000000		1
11189.882812	3357.241699	3.148497	3.241009	2361.539551	34877.160156	351.046661	243.347076	83.038918	52.408138	22.622307	98.772156	146.955566	131.367264	1.664672	0.000000	4.048826	3.525983	0.498103	0.510680	3.373195	4.542541	2.545365	2.386226	1.919282	1.719399	1.354537	1.994635	2.167186	2.118487	0.221329	0.000000	215645.000000		1
8804.870117	2102.678223	2.362144	2.830872	758.229675	18082.296875	128.715256	77.210648	41.038395	30.023281	25.425426	66.793785	91.710388	38.549820	0.294465	0.000000	3.944723	3.322773	0.373306	0.451920	2.879801	4.257254	2.109630	1.887677	1.613190	1.477458	1.405268	1.824736	1.962419	1.586022	0.000000	0.000000	216166.000000		1
14206.165039	5266.020508	3.725156	2.685936	2835.695068	48205.109375	416.585358	289.748108	114.523888	50.181683	48.497959	172.236053	253.979813	181.752472	1.660778	0.000000	4.152477	3.721483	0.571145	0.429096	3.452660	4.683093	2.619704	2.462021	2.058896	1.700545	1.685723	2.236124	2.404799	2.259480	0.220311	0.000000	216650.000000		1
8827.766602	2614.470703	3.133079	1.409269	1572.441528	19894.376953	213.129517	158.911224	63.620613	82.644196	16.386988	76.458221	107.079742	80.787788	0.727573	99998.000000	3.945851	3.417384	0.495971	0.148994	3.196574	4.298730	2.328644	2.201154	1.803598	1.917212	1.214499	1.883424	2.029707	1.907346	0.000000	4.999991	216840.000000		1
13778.607422	3211.044678	2.615010	2.701355	1765.687134	32114.548828	269.037689	177.934814	74.811501	78.764854	31.824184	104.992050	136.914917	96.261986	1.478317	99998.000000	4.139205	3.506646	0.417473	0.431582	3.246914	4.506702	2.429813	2.250261	1.873968	1.896333	1.502757	2.021156	2.136451	1.983455	0.169768	4.999991	217295.000000		1
131.293259	5.689498	2.127780	1.803987	0.000000	2413.019287	0.000000	0.000000	15.455699	0.000000	2.732193	0.000000	2.812370	7.015506	5.271809	0.000000	2.118243	0.755074	0.327927	0.256233	0.000000	3.382561	0.000000	0.000000	1.189089	0.000000	0.436511	0.000000	0.449072	0.846059	0.721960	0.000000	217318.000000		0
21363.908203	8483.538086	3.139246	2.553336	4488.536133	86126.851562	674.096069	457.740936	228.572891	183.229584	81.604980	298.000183	382.084473	217.098297	0.951711	0.000000	4.329681	3.928577	0.496825	0.407108	3.652105	4.935139	2.828722	2.660620	2.359025	2.262995	1.911717	2.474216	2.582159	2.336656	0.000000	0.000000	217829.000000		1
22415.925781	10145.901367	2.294302	3.028231	5853.188965	99998.000000	867.415649	598.424194	277.302124	148.272324	94.387077	451.835571	559.479614	342.621887	3.352449	0.000000	4.350557	4.006290	0.360651	0.481189	3.767393	4.999991	2.938227	2.777009	2.442953	2.171060	1.974913	2.654980	2.747784	2.534815	0.525362	0.000000	218892.000000		1
9540.702148	4617.547363	2.399149	2.772281	2568.217773	37096.640625	370.048645	261.167999	122.399757	90.032837	28.478327	118.332306	177.490753	111.754692	1.353145	99998.000000	3.979580	3.664411	0.380057	0.442837	3.409632	4.569335	2.568259	2.416920	2.087780	1.954401	1.454515	2.073103	2.249176	2.048266	0.131344	4.999991	219318.000000		1
9406.719727	1953.289429	4.317234	2.985059	1071.901367	21734.097656	152.728333	110.650711	49.185635	45.771935	19.813021	63.990662	89.881737	74.438370	1.106544	99998.000000	3.973438	3.290767	0.635206	0.474953	3.030155	4.337142	2.183920	2.043954	1.691838	1.660599	1.296951	1.806117	1.953671	1.871797	0.043969	4.999991	219772.000000		1
12300.459961	3523.196289	1.591209	3.564802	1039.879883	22685.302734	144.010605	105.257256	62.578312	48.772411	19.680420	102.848854	128.305115	103.394676	0.171225	99998.000000	4.089921	3.546937	0.201727	0.552035	3.016983	4.355744	2.158395	2.022252	1.796424	1.688174	1.294034	2.012199	2.108244	2.014498	0.000000	4.999991	221068.000000		1
18965.912109	3913.116455	3.287266	2.300469	2583.001221	40208.539062	388.766937	262.142456	117.095726	69.917610	40.708435	144.106201	185.415955	101.300819	0.660907	99998.000000	4.277974	3.592523	0.516835	0.361816	3.412125	4.604318	2.589689	2.418537	2.068541	1.844587	1.609684	2.158683	2.268147	2.005613	0.000000	4.999991	221481.000000		1
15297.703125	3317.911621	2.615010	2.244962	2250.043701	44101.539062	375.247833	229.180374	123.642502	64.493309	31.901278	171.005646	244.599075	119.183418	2.312983	99998.000000	4.184626	3.520865	0.417473	0.351209	3.352191	4.644454	2.574318	2.360178	2.092168	1.809515	1.503808	2.233011	2.388455	2.076216	0.364172	4.999991	221935.000000		1
11485.409180	2363.889160	2.232627	1.776234	862.888672	18713.718750	137.426819	88.509468	46.832741	47.591339	16.214298	81.907188	110.317673	67.632561	0.392339	99998.000000	4.060146	3.373627	0.348816	0.249500	2.935955	4.272160	2.138072	1.946990	1.670550	1.677528	1.209898	1.913322	2.042645	1.830156	0.000000	4.999991	222743.000000		1
21907.041016	15766.967773	3.046734	3.493876	5389.443848	99300.570312	768.985779	551.674683	283.645386	141.728638	95.302948	363.831818	463.186798	309.536438	2.376636	0.000000	4.340584	4.197748	0.483835	0.543307	3.731544	4.996952	2.885918	2.741683	2.452776	2.151458	1.979106	2.560901	2.665756	2.490712	0.375963	0.000000	223038.000000		1
9856.041992	6057.416016	2.615010	1.757731	3102.043945	54364.976562	508.619537	313.798157	133.643066	81.305855	34.911007	185.345032	243.627701	158.069366	1.886592	99998.000000	3.993703	3.782287	0.417473	0.244952	3.491648	4.735319	2.706393	2.496650	2.125947	1.910122	1.542962	2.267981	2.386727	2.198848	0.275678	4.999991	223625.000000		1
15269.088867	3515.203125	3.796082	3.133079	3259.641357	53192.210938	506.032288	332.945099	180.337036	90.338127	43.110668	204.470383	293.223480	156.620010	1.449632	0.000000	4.183813	3.545950	0.579336	0.495971	3.513170	4.725848	2.704178	2.522373	2.256085	1.955871	1.634585	2.310630	2.467199	2.194847	0.161258	0.000000	223774.000000		1
9536.622070	2629.066162	3.170084	2.833956	1662.872192	27966.957031	241.361145	168.662003	54.082611	86.542046	20.343424	72.973595	117.342430	58.877823	0.971716	99998.000000	3.979395	3.419801	0.501071	0.452393	3.220859	4.446645	2.382667	2.227017	1.733058	1.937227	1.308424	1.863166	2.069455	1.769952	0.000000	4.999991	223946.000000		1
19971.291016	5587.271973	3.607974	3.167000	3769.593018	61228.242188	591.097229	387.070892	154.020416	60.000305	58.313499	189.039352	286.695190	137.395981	0.071833	0.000000	4.300406	3.747200	0.557263	0.500648	3.576294	4.786952	2.771659	2.587790	2.187578	1.778153	1.765769	2.276552	2.457420	2.137974	0.000000	0.000000	224089.000000		1
8813.782227	960.778870	2.729109	4.286397	1133.850708	18635.767578	180.395630	117.530533	52.710346	69.911438	15.298428	66.698189	98.106064	78.956047	1.696986	99998.000000	3.945162	2.982623	0.436021	0.632092	3.054556	4.270347	2.256226	2.070151	1.721896	1.844548	1.184647	1.824114	1.991696	1.897385	0.229678	4.999991	224705.000000		1
21668.105469	7607.130371	2.004430	3.620309	3050.132080	58603.027344	461.796051	313.536041	99.746613	94.923645	36.483715	194.670258	264.248657	199.376038	1.677572	0.000000	4.335821	3.881221	0.301991	0.558746	3.484319	4.767920	2.664450	2.496288	1.998898	1.977374	1.562099	2.289299	2.422013	2.299673	0.224681	0.000000	225174.000000		1
5482.428223	1705.289062	3.950269	4.008861	893.263550	18350.820312	121.604156	89.533272	47.175034	56.256645	17.170258	43.230934	77.805809	55.118748	1.737292	99998.000000	3.738973	3.231798	0.596627	0.603021	2.950980	4.263656	2.084948	1.951984	1.673712	1.750174	1.234777	1.635795	1.891012	1.741299	0.239873	4.999991	225892.000000		1
17443.466797	5820.951660	2.146282	2.843207	2648.333252	39887.425781	434.844177	273.117493	124.089645	48.115574	28.959391	141.827316	193.806808	180.710175	2.407121	99998.000000	4.241633	3.764994	0.331687	0.453808	3.422973	4.600836	2.638334	2.436350	2.093735	1.682286	1.461789	2.151760	2.287369	2.256983	0.381498	4.999991	226115.000000		1
10726.251953	2556.237549	2.220292	3.244093	1051.012207	23113.169922	149.878952	106.225548	54.276886	57.536396	21.028015	80.121696	137.254135	76.137512	0.894977	0.000000	4.030448	3.407601	0.346410	0.511093	3.021608	4.363860	2.175741	2.026229	1.734615	1.759943	1.322798	1.903750	2.137525	1.881599	0.000000	0.000000	226226.000000		1
12032.470703	3111.640381	1.887248	3.916348	1309.984497	22824.476562	219.546783	132.656281	66.830788	66.254128	18.903318	78.795692	101.501259	37.371830	0.582375	0.000000	4.080355	3.492989	0.275829	0.592881	3.117266	4.358401	2.341527	2.122728	1.824977	1.821213	1.276538	1.896502	2.006471	1.572544	0.000000	0.000000	227014.000000		1
12839.498047	3569.088379	1.659051	3.521630	2351.847168	38492.269531	364.377655	241.558502	91.654884	49.170216	21.271629	118.603676	187.019501	103.188065	0.478565	0.000000	4.108548	3.552557	0.219860	0.546744	3.371409	4.585373	2.561552	2.383022	1.962156	1.691702	1.327801	2.074098	2.271887	2.013629	0.000000	0.000000	227344.000000		1
11600.250977	5279.524414	3.441453	2.448488	999.692566	24735.560547	141.349335	100.193756	75.826050	68.027275	26.338213	84.614708	119.790916	90.911705	2.062004	0.000000	4.064467	3.722595	0.536742	0.388898	2.999866	4.393322	2.150294	2.000841	1.879818	1.832683	1.420586	1.927446	2.078424	1.958620	0.314289	0.000000	227646.000000		1
9388.291992	3268.932617	3.117660	2.059937	2047.713501	33836.839844	319.703522	208.614929	69.868271	48.325272	35.321144	107.841431	166.725418	111.612839	0.400256	0.000000	3.972587	3.514406	0.493829	0.313854	3.311269	4.529390	2.504747	2.319345	1.844280	1.684174	1.548035	2.032786	2.222002	2.047714	0.000000	0.000000	227844.000000		1
17577.271484	11553.652344	3.450704	5.957783	3791.543213	60818.285156	557.102051	385.294647	118.212044	76.248528	53.906837	195.410355	267.967651	176.565628	1.374029	99998.000000	4.244951	4.062719	0.537908	0.775085	3.578816	4.784034	2.745935	2.585793	2.072662	1.882231	1.731644	2.290948	2.428082	2.246906	0.137996	4.999991	227917.000000		1
12804.158203	3510.629883	2.901798	2.032184	958.783691	18892.253906	129.393677	97.211777	51.467598	47.520412	10.490879	67.231674	92.481323	40.171864	0.300865	0.000000	4.107351	3.545385	0.462667	0.307963	2.981721	4.276284	2.111913	1.987719	1.711534	1.676880	1.020812	1.827574	1.966054	1.603922	0.000000	0.000000	227980.000000		1
16945.443359	2536.587891	2.673601	2.852458	2493.918213	37887.222656	353.929962	254.525635	100.141335	65.042221	23.260641	119.769333	167.410004	86.116486	1.158595	99998.000000	4.229053	3.404250	0.427097	0.455219	3.396882	4.578493	2.548917	2.405731	2.000613	1.813195	1.366622	2.078346	2.223781	1.935086	0.063932	4.999991	228152.000000		1
101.840469	7.286875	1.578874	0.000000	8.535789	2377.858643	0.000000	0.000000	12.723506	16.498003	2.753779	0.000000	0.000000	1.060806	3.924849	20981.396484	2.007921	0.862541	0.198348	0.000000	0.931244	3.376186	0.000000	0.000000	1.104607	1.217431	0.439929	0.000000	0.000000	0.025636	0.593823	4.321835	228167.000000		0
11074.329102	1948.515869	2.652015	3.355108	1075.120850	16057.653320	157.625305	109.768768	30.257645	49.457001	19.001999	57.508644	81.632729	74.361275	1.047818	0.000000	4.044317	3.289704	0.423576	0.525706	3.031457	4.205682	2.197626	2.040479	1.480835	1.694228	1.278799	1.759733	1.911864	1.871347	0.020286	0.000000	228746.000000		1
11455.016602	2081.912109	2.408400	3.311935	1867.786621	33544.878906	268.695404	191.611191	89.712128	63.176556	30.677032	101.692451	173.605240	80.738449	1.011538	99998.000000	4.058996	3.318462	0.381729	0.520082	3.271327	4.525626	2.429260	2.282421	1.952851	1.800556	1.486813	2.007289	2.239563	1.907080	0.004982	4.999991	228905.000000		1
13402.227539	2582.100830	1.424687	2.451572	1340.439575	22684.222656	209.475296	137.380554	69.834351	50.292694	18.055290	79.813324	107.536140	65.036049	1.039793	0.000000	4.127177	3.411973	0.153720	0.389445	3.127247	4.355724	2.321133	2.137925	1.844069	1.701505	1.256604	1.902075	2.031554	1.813154	0.016947	0.000000	229045.000000		1
9856.243164	2564.763916	0.548905	2.648932	601.100830	18648.941406	104.313629	59.426731	40.415482	46.595291	21.678684	60.120571	59.213951	35.648022	1.109758	0.000000	3.993711	3.409047	0.000000	0.423071	2.778947	4.270654	2.018341	1.773982	1.606548	1.668342	1.336033	1.779023	1.772424	1.552035	0.045228	0.000000	229408.000000		1
30195.013672	7949.456055	4.637943	3.583304	1959.577148	39981.894531	261.686066	202.715729	134.950577	92.200706	30.026363	140.686325	189.366226	131.132904	1.049157	0.000000	4.479935	3.900337	0.666325	0.554284	3.292162	4.601863	2.417781	2.306887	2.130175	1.964734	1.477503	2.148252	2.277303	2.117712	0.020840	0.000000	231615.000000		1
21282.546875	17640.181641	3.373610	4.446751	10970.727539	99998.000000	1628.574829	1127.442627	472.027893	210.520676	131.829834	600.265137	786.991699	458.662964	3.101424	99998.000000	4.328023	4.246503	0.528095	0.648043	4.040236	4.999991	3.211808	3.052094	2.673968	2.323295	2.120014	2.778343	2.895970	2.661494	0.491561	4.999991	231718.000000		1
15363.189453	4355.454102	1.751564	2.497828	1912.837036	40924.828125	272.889282	192.980377	128.403793	82.687370	37.892982	112.482452	207.887161	131.052734	1.995647	99998.000000	4.186481	3.639034	0.243426	0.397563	3.281678	4.611987	2.435987	2.285513	2.108578	1.917439	1.578559	2.051085	2.317828	2.117446	0.300084	4.999991	231908.000000		1
7524.482910	3975.398682	3.197837	2.448488	1692.691895	26108.316406	236.602936	171.061157	82.998825	43.582481	33.100853	76.831352	98.306511	39.798733	0.301653	99998.000000	3.876477	3.599381	0.504856	0.388898	3.228578	4.416779	2.374020	2.233151	1.919072	1.639312	1.519839	1.885538	1.992582	1.599869	0.000000	4.999991	232595.000000		1
10630.467773	1957.637573	1.603544	2.821621	769.587097	21060.316406	129.180893	74.574051	72.628212	53.888336	21.993225	60.863750	89.986580	60.953178	0.760791	99998.000000	4.026552	3.291732	0.205081	0.450499	2.886258	4.323465	2.111198	1.872588	1.861105	1.731495	1.342289	1.784359	1.954178	1.784996	0.000000	4.999991	232728.000000		1
6716.546387	3069.384033	2.997394	2.874044	1176.822510	22163.351562	177.931732	118.865791	61.946144	55.020065	20.324923	72.393852	95.068581	48.932766	1.569697	99998.000000	3.827146	3.487051	0.476744	0.458493	3.070711	4.345635	2.250253	2.075057	1.792014	1.740521	1.308029	1.859702	1.978037	1.689600	0.195816	4.999991	233213.000000		1
9990.580078	3155.663818	3.213256	4.705785	1656.454956	24402.429688	211.233017	169.923264	48.831001	37.532185	22.378693	57.456219	105.951096	50.906361	0.561904	99998.000000	3.999591	3.499091	0.506945	0.672632	3.219180	4.387433	2.324762	2.230253	1.688696	1.574404	1.349835	1.759337	2.025105	1.706772	0.000000	4.999991	234093.000000		1
12845.789062	4522.376953	3.139246	2.803118	1608.589111	29656.865234	221.165741	163.934631	63.506516	63.469509	30.754128	115.603195	144.664352	84.556114	0.021978	0.000000	4.108761	3.655367	0.496825	0.447641	3.206445	4.472125	2.344718	2.214671	1.802818	1.802565	1.487903	2.062970	2.160362	1.927145	0.000000	0.000000	234289.000000		1
5672.990723	3033.211670	1.837908	3.786831	1069.372803	23001.669922	175.668259	109.978462	41.019894	35.722031	21.206871	75.570099	105.547127	135.009171	1.313823	0.000000	3.753812	3.481903	0.264324	0.578276	3.029129	4.361759	2.244693	2.041308	1.612995	1.552936	1.326477	1.878350	2.023446	2.130363	0.118537	0.000000	234992.000000		1
10215.532227	1694.545288	2.312804	3.691235	1081.590576	19191.542969	134.117966	109.559067	43.116837	52.667175	12.097507	53.515202	69.599983	33.325966	1.699507	99998.000000	4.009261	3.229053	0.364139	0.567172	3.034063	4.283110	2.127487	2.039648	1.634647	1.721540	1.082696	1.728477	1.842609	1.522783	0.230323	4.999991	235109.000000		1
10236.399414	2570.345703	3.614142	2.951138	2097.401855	29196.218750	289.942383	212.164307	77.802727	46.206741	13.614707	79.489532	127.176468	53.607716	0.894948	99998.000000	4.010147	3.409992	0.558005	0.469990	3.321682	4.465327	2.462312	2.326672	1.890995	1.664705	1.134008	1.900310	2.104407	1.729227	0.000000	4.999991	235737.000000		1
10254.054688	3566.353027	3.043650	4.311067	841.342590	19325.097656	130.503830	82.008949	53.064976	43.764420	10.706741	58.233322	85.512077	59.195450	0.316137	0.000000	4.010896	3.552224	0.483395	0.634585	2.924973	4.286122	2.115623	1.913861	1.724808	1.641121	1.029657	1.765172	1.932027	1.772288	0.000000	0.000000	235809.000000		1
11390.103516	1612.160156	1.415436	3.441453	1258.489258	23866.099609	192.203262	123.534576	45.608498	72.322922	14.348637	46.441105	72.615883	54.119614	2.928446	0.000000	4.056528	3.207408	0.150890	0.536742	3.099849	4.377781	2.283761	2.091789	1.659046	1.859276	1.156811	1.666903	1.861032	1.733355	0.466637	0.000000	235848.000000		1
26380.681641	6066.414062	2.448488	2.436154	3505.908691	63314.335938	524.824585	359.270996	178.434372	77.589951	52.920040	203.748779	253.063934	160.816971	1.473184	17699.318359	4.421286	3.782932	0.388898	0.386705	3.544801	4.801502	2.720014	2.555422	2.251478	1.889805	1.723620	2.309095	2.403230	2.206332	0.168257	4.247957	236178.000000		1
10400.719727	2818.528076	2.399149	1.831741	1246.465698	26005.929688	191.577271	126.023155	60.225418	65.621964	23.969902	80.007599	103.434769	101.038704	0.096147	0.000000	4.017064	3.450022	0.380057	0.262864	3.095680	4.415072	2.282344	2.100450	1.779780	1.817049	1.379666	1.903131	2.014667	2.004488	0.000000	0.000000	236425.000000		1
9525.264648	4138.133789	3.459955	3.632644	1321.230957	30721.046875	220.585999	138.364273	52.981716	62.757168	19.621830	96.952744	132.680939	87.044693	1.446472	99998.000000	3.978877	3.616805	0.539070	0.560223	3.120979	4.487436	2.343578	2.141024	1.724126	1.797663	1.292740	1.986560	2.122808	1.939742	0.160310	4.999991	236649.000000		1
8782.873047	3171.125732	3.139246	3.336605	1810.503052	35915.281250	296.424377	185.727417	92.980888	33.332130	40.199619	101.470421	139.924652	85.888290	0.496426	0.000000	3.943637	3.501214	0.496825	0.523305	3.257799	4.555279	2.471914	2.268876	1.968394	1.522863	1.604222	2.006340	2.145894	1.933934	0.000000	0.000000	237298.000000		1
9202.370117	4789.052246	3.540132	3.392113	3082.332520	47086.542969	486.913086	316.391602	87.935898	57.668999	41.926514	164.076492	249.884598	126.778671	1.364411	99998.000000	3.963900	3.680250	0.549019	0.530470	3.488879	4.672897	2.687451	2.500225	1.944166	1.760942	1.622489	2.215046	2.397739	2.103046	0.134945	4.999991	237379.000000		1
11241.550781	6912.687500	2.399149	4.153796	7116.689453	99998.000000	1080.461914	729.927124	415.009552	151.007599	119.371529	697.057556	931.387756	584.084778	2.473528	0.000000	4.050826	3.839647	0.380057	0.618445	3.852278	4.999991	3.033609	2.863280	2.618058	2.178999	2.076901	2.843269	2.969131	2.766476	0.393317	0.000000	237678.000000		1
17195.476562	5817.485352	3.148497	4.193885	2319.998535	63274.921875	272.324982	237.244354	254.309769	139.391159	89.172470	254.282013	351.003479	213.070923	1.912640	99998.000000	4.235414	3.764735	0.498103	0.622617	3.365488	4.801231	2.435087	2.375196	2.405363	2.144235	1.950231	2.405316	2.545311	2.328524	0.281633	4.999991	237799.000000		1
11883.153320	3800.855957	1.911918	3.015897	1972.346924	31620.996094	322.318542	204.384033	68.169128	101.103462	19.594076	86.776405	127.688370	52.583912	0.142808	99998.000000	4.074932	3.579881	0.281469	0.479416	3.294983	4.499976	2.508285	2.310447	1.833588	2.004766	1.292125	1.938402	2.106151	1.720853	0.000000	4.999991	237898.000000		1
31385.175781	10357.482422	3.148497	3.910181	4786.625488	80942.523438	696.271179	489.537354	211.199097	104.008339	70.093384	279.670441	409.514343	222.507172	2.719917	0.000000	4.496725	4.015254	0.498103	0.592197	3.680029	4.908177	2.842778	2.689786	2.324692	2.017068	1.845677	2.446646	2.612269	2.347344	0.434556	0.000000	239014.000000		1
1441.062012	21993.763672	2.359060	1.868746	83.489143	4230.445312	2.291218	11.761379	0.000000	19.668085	5.041913	13.034964	7.798775	37.270065	0.733215	99998.000000	3.158683	4.342299	0.372739	0.271550	1.921630	3.626386	0.360066	1.070458	0.000000	1.293762	0.702595	1.115110	0.892026	1.571360	0.000000	4.999991	239078.000000		0
10033.539062	2062.204102	2.127780	1.560372	1191.846558	19028.900391	186.119049	124.182159	56.016113	26.051424	23.565931	73.886383	86.656143	63.216644	0.062034	0.000000	4.001454	3.314332	0.327927	0.193228	3.076220	4.279414	2.269791	2.094059	1.748313	1.415831	1.372285	1.868564	1.937799	1.800831	0.000000	0.000000	239157.000000		1
19053.404297	4785.870117	2.574922	3.126911	2322.474609	39580.429688	351.765167	236.824966	83.245529	50.783009	31.333870	141.518936	184.780716	148.889069	1.422536	0.000000	4.279973	3.679961	0.410764	0.495116	3.365951	4.597480	2.546253	2.374428	1.920361	1.705718	1.496014	2.150815	2.266657	2.172863	0.153063	0.000000	241593.000000		1
15945.044922	9122.316406	1.807071	3.182418	3637.645996	61675.878906	563.799927	370.992279	171.708740	103.921997	51.310329	201.954056	312.829865	190.180344	1.599501	0.000000	4.202626	3.960105	0.256975	0.502757	3.560820	4.790115	2.751125	2.569365	2.234792	2.016707	1.710205	2.305253	2.495308	2.279166	0.203985	0.000000	241697.000000		1
19370.916016	15600.763672	2.510163	3.503127	9363.473633	99998.000000	1398.395386	960.926941	374.378204	128.228027	145.774506	623.115662	860.702332	447.672516	5.432724	0.000000	4.287150	4.193146	0.399702	0.544456	3.971437	4.999991	3.145630	2.982690	2.573311	2.107983	2.163682	2.794569	2.934853	2.650960	0.735018	0.000000	241852.000000		1
18546.906250	4147.159668	1.936588	2.923384	2332.959473	42780.550781	349.945770	240.938675	116.731850	45.358715	35.876217	138.947098	181.493439	110.394760	1.925968	0.000000	4.268271	3.617751	0.287037	0.465886	3.367907	4.631247	2.544001	2.381907	2.067189	1.656661	1.554807	2.142849	2.258861	2.042948	0.284649	0.000000	241938.000000		1
14233.387695	5442.805176	4.224722	6.105803	3529.733643	58322.984375	575.721680	359.018127	134.861145	63.861145	44.516853	196.828873	275.467285	193.267166	1.818017	99998.000000	4.153308	3.735823	0.625798	0.785743	3.547742	4.765840	2.760213	2.555116	2.129887	1.805237	1.648524	2.294089	2.440070	2.286158	0.259598	4.999991	242115.000000		1
24554.941406	7085.571289	3.441453	3.817669	3045.864258	49763.777344	470.174561	309.607361	135.992874	69.822014	38.395630	152.663574	174.033875	100.098160	2.296451	0.000000	4.390139	3.850375	0.536742	0.581798	3.483711	4.696913	2.672259	2.490811	2.133516	1.843992	1.584282	2.183735	2.240634	2.000426	0.361057	0.000000	242473.000000		1
20274.341797	13157.002930	2.547168	4.403579	4946.449707	91593.156250	756.462708	501.946320	226.472855	134.429428	93.838173	357.639679	498.717651	294.941101	2.942700	0.000000	4.306947	4.119157	0.406058	0.643806	3.694293	4.961863	2.878788	2.700657	2.355016	2.128494	1.972380	2.553446	2.697855	2.469735	0.468746	0.000000	242908.000000		1
24458.353516	14737.397461	2.858626	3.318103	6522.995605	99998.000000	885.982788	666.633362	379.478729	201.035095	146.372742	428.630432	566.313232	387.203491	2.849750	99998.000000	4.388427	4.168421	0.456157	0.520890	3.814447	4.999991	2.947425	2.823887	2.579187	2.303272	2.165460	2.632083	2.753057	2.587939	0.454807	4.999991	243246.000000		1
14296.558594	4048.181152	2.923384	1.671386	1812.973145	37155.300781	290.855164	187.133606	101.612274	68.853722	33.498653	133.380951	156.243790	54.822708	2.443825	99998.000000	4.155231	3.607260	0.465886	0.223077	3.258391	4.570021	2.463677	2.272152	2.006946	1.837927	1.525027	2.125094	2.193803	1.738961	0.388070	4.999991	243318.000000		1
20531.927734	4721.706543	3.965688	2.578006	2415.292236	42010.062500	360.023407	247.827744	81.336693	66.722855	39.351589	160.897156	209.120667	174.209656	0.740082	0.000000	4.312430	3.674099	0.598319	0.411284	3.382970	4.623353	2.556331	2.394150	1.910287	1.824275	1.594962	2.206548	2.320397	2.241072	0.000000	0.000000	243767.000000		1
12242.856445	4928.295410	2.396065	2.294302	856.079773	23093.105469	128.619659	87.266724	72.822487	58.017460	20.392765	81.201012	118.501915	93.042564	0.491574	0.000000	4.087883	3.692697	0.379499	0.360651	2.932514	4.363482	2.109307	1.940849	1.862265	1.763559	1.309476	1.909561	2.073725	1.968682	0.000000	0.000000	244108.000000		1
30722.781250	13483.345703	3.873176	5.381124	5885.849121	95880.484375	904.553101	603.071350	253.856461	85.694016	65.726807	344.382690	403.501038	210.637863	1.386325	99998.000000	4.487461	4.129797	0.588067	0.730873	3.769809	4.981730	2.956434	2.780369	2.404588	1.932950	1.817743	2.537041	2.605845	2.323536	0.141865	4.999991	244173.000000		1
8725.851562	1937.910889	3.675817	4.045865	1057.808716	17894.519531	147.741928	107.351112	37.350243	63.521935	12.812935	55.966774	83.581657	67.829918	0.197164	0.000000	3.940808	3.287334	0.565354	0.607011	3.024407	4.252720	2.169504	2.030807	1.572293	1.802924	1.107649	1.747930	1.922111	1.831421	0.000000	0.000000	244611.000000		1
8742.655273	2137.120361	3.062153	1.868746	598.060303	13290.242188	83.523064	61.391071	41.087734	30.732540	13.300165	39.826485	56.046951	43.551643	0.820065	0.000000	3.941643	3.329829	0.486027	0.271550	2.776745	4.123533	1.921806	1.788105	1.613712	1.487598	1.123857	1.600172	1.748552	1.639005	0.000000	0.000000	246048.000000		1
30420.099609	18394.517578	3.589472	4.958652	18986.154297	99998.000000	2910.919922	1954.137451	671.807922	313.585388	228.862762	1011.938110	1278.573608	685.302368	5.803665	0.000000	4.483160	4.264688	0.555031	0.695364	4.278437	4.999991	3.464030	3.290955	2.827245	2.496356	2.359575	3.005154	3.106726	2.835882	0.763702	0.000000	246884.000000		1
14822.986328	6835.794434	3.003561	2.898715	3666.506836	56687.789062	557.724976	376.154449	147.014160	80.596596	51.896240	226.182983	301.416962	141.247574	0.090626	99998.000000	4.170936	3.834789	0.477637	0.462205	3.564253	4.753489	2.746420	2.575366	2.167359	1.906317	1.715136	2.354460	2.479168	2.149981	0.000000	4.999991	247207.000000		1
10520.736328	3833.858154	3.617226	3.595639	1536.867554	42055.515625	225.664917	156.835876	125.933723	58.230240	45.201443	200.452271	285.289001	162.513031	1.226776	99998.000000	4.022046	3.583636	0.558376	0.555776	3.186636	4.623823	2.353464	2.195445	2.100142	1.765149	1.655152	2.302011	2.455285	2.210888	0.088765	4.999991	247460.000000		1
25352.695312	7334.265625	4.662613	4.637943	6444.582031	96681.351562	942.390564	660.376465	258.725677	92.046516	73.559502	339.427124	444.302002	214.054642	2.279835	0.000000	4.404024	3.865357	0.668629	0.666325	3.809195	4.985343	2.974231	2.819792	2.412840	1.964007	1.866639	2.530746	2.647678	2.330525	0.357903	0.000000	248047.000000		1
30294.880859	16157.307617	2.880212	1.918085	7684.214355	99998.000000	1211.261719	783.408386	338.730194	143.597382	109.145851	515.860168	707.051941	355.465637	4.593591	99998.000000	4.481369	4.208369	0.459424	0.282868	3.885599	4.999991	3.083238	2.893988	2.529854	2.157146	2.038007	2.712532	2.849451	2.550798	0.662152	4.999991	248927.000000		1
29236.503906	9756.277344	2.929552	3.194753	6286.913574	96246.062500	985.322388	644.658691	233.260162	96.521027	80.066193	334.946442	413.328918	280.009644	3.118487	0.000000	4.465925	3.989284	0.466801	0.504437	3.798438	4.983383	2.993578	2.809330	2.367841	1.984622	1.903449	2.524975	2.616296	2.447173	0.493944	0.000000	250256.000000		1
8548.635742	3861.365234	2.417651	3.096074	1614.867676	31248.441406	243.735626	164.881348	64.348373	50.079918	24.080915	73.235710	130.571671	90.171608	0.366326	0.000000	3.931897	3.586741	0.383394	0.490811	3.208137	4.494828	2.386919	2.217171	1.808538	1.699664	1.381673	1.864723	2.115849	1.955070	0.000000	0.000000	250382.000000		1
101.103462	2.470075	2.022933	1.634382	25.234234	3416.640625	0.000000	0.801772	10.120831	2.679769	0.000000	0.000000	0.000000	2.204873	3.105070	0.000000	2.004766	0.392710	0.305981	0.213353	1.401990	3.533599	0.000000	0.000000	1.005216	0.428097	0.000000	0.000000	0.000000	0.343384	0.492071	0.000000	250399.000000		0
16743.421875	3235.492676	4.067451	4.625608	2333.261475	36628.195312	342.624969	236.680038	96.702965	83.754341	26.011337	118.905884	165.424088	126.121834	0.316052	99998.000000	4.223844	3.509940	0.609322	0.665169	3.367963	4.563816	2.534819	2.374162	1.985440	1.923007	1.415163	2.075203	2.218599	2.100790	0.000000	4.999991	251351.000000		1
102.614494	10.851677	1.381515	2.726025	0.000000	352.021118	0.000000	0.000000	0.000000	17.379951	9.010685	1.230412	9.226546	42.833130	1.606185	47023.261719	2.011209	1.035497	0.140356	0.435530	0.000000	2.546569	0.000000	0.000000	0.000000	1.240049	0.954758	0.090050	0.965039	1.631780	0.205795	4.672313	251364.000000		0
8199.991211	1894.852661	2.473158	2.275799	694.710815	18936.251953	88.657486	72.224243	34.667393	52.929291	19.461475	42.281143	52.744267	47.847290	0.071375	0.000000	3.913813	3.277575	0.393252	0.357134	2.841804	4.277294	1.947715	1.858683	1.539921	1.723696	1.289176	1.626147	1.722175	1.679857	0.000000	0.000000	252240.000000		1
31383.798828	17285.458984	2.491661	5.119006	15283.530273	99998.000000	2332.274902	1568.984741	605.948486	237.013077	210.653275	923.252869	1205.192993	708.507507	3.547899	0.000000	4.496706	4.237681	0.396489	0.709186	4.184224	4.999991	3.367780	3.195619	2.782436	2.374772	2.323568	2.965321	3.081057	2.850344	0.549971	0.000000	252477.000000		1
13567.679688	3957.546875	3.049818	2.698272	1356.900513	28928.990234	221.427856	140.236099	51.578613	61.458912	32.305248	79.816414	105.581047	62.121918	0.416171	0.000000	4.132505	3.597426	0.484274	0.431086	3.132548	4.461333	2.345232	2.146860	1.712470	1.788585	1.509273	1.902092	2.023586	1.793245	0.000000	0.000000	252611.000000		1
6864.741699	1676.308105	1.609712	3.762161	1002.443298	19593.755859	158.226639	104.498657	27.516201	38.990791	11.850808	54.298473	85.484322	51.964081	0.169556	0.000000	3.836624	3.224354	0.206748	0.575437	3.001060	4.292118	2.199280	2.019111	1.439588	1.590962	1.073748	1.734788	1.931886	1.715703	0.000000	0.000000	252688.000000		1
23327.265625	14030.298828	3.028231	3.419866	5869.125977	99089.367188	836.066345	599.451050	279.238708	125.181290	110.188156	341.209534	454.913147	316.533447	3.162946	99998.000000	4.367864	4.147067	0.481189	0.534009	3.768574	4.996027	2.922241	2.777754	2.445976	2.097539	2.042135	2.533021	2.657928	2.500420	0.500092	4.999991	252992.000000		1
12846.082031	3643.782715	2.812370	2.787700	1956.499634	32571.558594	326.725189	198.481766	61.329395	66.220207	23.689281	107.751999	148.781143	50.881691	0.059644	0.000000	4.108771	3.561553	0.449072	0.445246	3.291480	4.512838	2.514183	2.297721	1.787669	1.820991	1.374552	2.032425	2.172548	1.706562	0.000000	0.000000	253157.000000		1
6567.604980	3403.667480	2.497828	3.632644	1067.812378	15971.275391	136.147064	107.776672	67.802162	48.901928	19.368963	14.601503	43.696579	96.107803	1.264954	99998.000000	3.817407	3.531947	0.397563	0.560223	3.028495	4.203340	2.134008	2.032525	1.831244	1.689326	1.287106	1.164398	1.640447	1.982759	0.102075	4.999991	253346.000000		1
21294.789062	4845.315430	2.408400	3.762161	1527.653320	36996.675781	214.193405	155.210739	102.753258	83.464470	45.253864	120.173302	188.783401	140.081909	0.160638	0.000000	4.328273	3.685322	0.381729	0.575437	3.184025	4.568163	2.330806	2.190922	2.011796	1.921502	1.655656	2.079808	2.275964	2.146382	0.000000	0.000000	253838.000000		1
9579.776367	3364.642578	3.040566	4.122959	1393.566162	30551.556641	210.782791	142.616745	50.746006	57.005993	33.881039	96.672127	114.252518	132.625443	0.985257	0.000000	3.981355	3.526939	0.482955	0.615209	3.144128	4.485034	2.323835	2.154171	1.705402	1.755921	1.529957	1.985301	2.057866	2.122627	0.000000	0.000000	253916.000000		1
26736.742188	4386.189941	3.284182	3.117660	2752.754883	42790.914062	418.981415	282.365631	93.150497	30.448837	40.668346	161.008163	226.537613	137.476151	0.965034	0.000000	4.427108	3.642087	0.516427	0.493829	3.439768	4.631351	2.622195	2.450812	1.969185	1.483571	1.609257	2.206848	2.355140	2.138227	0.000000	0.000000	254668.000000		1
13397.173828	5430.664551	2.482410	3.080655	3537.658936	59860.730469	545.556580	363.060913	144.596512	94.239059	36.813675	191.827057	261.571960	184.567932	2.040470	0.000000	4.127013	3.734853	0.394873	0.488643	3.548716	4.777142	2.736840	2.559979	2.160158	1.974231	1.566009	2.282910	2.417591	2.266156	0.309730	0.000000	255018.000000		1
9855.274414	1283.223877	4.779795	2.926468	1364.483521	22163.191406	191.601944	140.199097	37.744961	85.283882	21.376476	71.431725	84.192238	56.639030	1.080864	0.000000	3.993669	3.108302	0.679409	0.466344	3.134968	4.345632	2.282400	2.146745	1.576859	1.930867	1.329936	1.853891	1.925272	1.753116	0.033771	0.000000	255254.000000		1
12675.889648	5830.058105	3.823836	3.376694	1899.632446	38362.812500	267.736359	193.202393	67.540047	71.829529	38.105759	141.546692	191.552597	133.047913	2.229264	0.000000	4.102978	3.765673	0.582499	0.528492	3.278670	4.583910	2.427707	2.286012	1.829561	1.856303	1.580991	2.150900	2.282288	2.124008	0.348162	0.000000	255435.000000		1
9930.424805	3800.979492	2.812370	2.997394	1374.758545	25972.986328	202.549210	142.271378	78.663094	33.631256	22.428032	102.429466	152.290436	72.887253	0.565160	0.000000	3.996968	3.579895	0.449072	0.476744	3.138227	4.414522	2.306530	2.153117	1.895771	1.526743	1.350791	2.010425	2.182673	1.862652	0.000000	0.000000	255761.000000		1
19714.742188	4969.340332	2.941887	3.607974	2473.944824	44179.777344	391.958618	252.869659	87.812546	39.727806	33.347549	127.592773	187.852112	134.599030	0.433342	0.000000	4.294791	3.696299	0.468626	0.557263	3.393390	4.645224	2.593240	2.402897	1.943557	1.599095	1.523064	2.105826	2.273816	2.129042	0.000000	0.000000	255924.000000		1
22584.478516	9447.974609	4.089037	2.411484	6389.469727	99998.000000	885.304382	652.386536	302.675140	178.989441	89.338997	412.638153	469.638000	258.950806	3.542978	99998.000000	4.353810	3.975339	0.611621	0.382284	3.805465	4.999991	2.947093	2.814505	2.480977	2.252827	1.951041	2.615569	2.671763	2.413217	0.549369	4.999991	256049.000000		1
17699.439453	1457.362549	2.818537	3.225591	1872.896362	35479.886719	299.585205	191.173294	71.962128	46.512032	24.191931	114.360451	92.348724	119.945099	0.692102	99998.000000	4.247960	3.163568	0.450024	0.508609	3.272514	4.549982	2.476520	2.281427	1.857104	1.667565	1.383671	2.058276	1.965431	2.078983	0.000000	4.999991	256237.000000		1
7130.562988	3252.961914	2.013681	2.405316	1347.390259	22573.634766	220.718597	138.336517	63.648369	56.654449	19.665003	103.681465	114.850769	60.117485	0.168207	0.000000	3.853124	3.512279	0.303991	0.381172	3.129493	4.353601	2.343839	2.140937	1.803787	1.753234	1.293694	2.015701	2.060134	1.779001	0.000000	0.000000	256274.000000		1
11520.481445	2508.781738	1.529534	3.570970	802.012634	13975.245117	129.661957	80.238884	40.070103	30.627693	23.491922	61.610016	99.993309	95.941277	1.258712	0.000000	4.061471	3.399463	0.184559	0.552786	2.904181	4.145360	2.112813	1.904385	1.602820	1.486114	1.370919	1.789651	1.999971	1.982005	0.099926	0.000000	256491.000000		1
27718.900391	16599.205078	0.968294	2.331306	7638.932617	99998.000000	1070.331787	782.196472	378.235962	148.494354	134.494186	539.870117	695.660645	338.165863	3.728305	0.000000	4.442776	4.220088	0.000000	0.367599	3.883033	4.999991	3.029518	2.893316	2.577763	2.171710	2.128704	2.732289	2.842397	2.529130	0.571511	0.000000	256579.000000		1
13907.106445	3530.890137	3.028231	2.201789	1899.647827	30943.730469	274.051849	192.675079	97.369049	92.694099	27.759817	104.017593	144.889465	92.530663	0.920195	0.000000	4.143237	3.547884	0.481189	0.342776	3.278673	4.490572	2.437833	2.284826	1.988421	1.967052	1.443417	2.017107	2.161037	1.966286	0.000000	0.000000	257018.000000		1
13290.886719	3014.089355	2.053770	1.989012	676.837463	18640.861328	90.948708	68.187630	39.052467	10.743746	13.790480	61.486668	81.987366	82.647285	2.130173	0.000000	4.123554	3.479156	0.312552	0.298637	2.830484	4.270466	1.958797	1.833706	1.591648	1.031156	1.139579	1.788781	1.913747	1.917229	0.328415	0.000000	257529.000000		1
20971.666016	5689.395996	4.249392	2.852458	2975.530273	49429.570312	464.485077	306.557556	144.747620	56.820969	48.479458	162.220078	242.569977	108.667870	1.730207	99998.000000	4.321633	3.755066	0.628327	0.455219	3.473564	4.693987	2.666972	2.486512	2.160611	1.754509	1.685558	2.210105	2.384837	2.036101	0.238098	4.999991	257712.000000		1
35057.488281	11554.911133	3.114576	3.978023	8817.500977	99998.000000	1295.420044	904.812134	389.359009	194.127518	117.937592	537.236633	733.346985	408.891418	2.783451	0.000000	4.544781	4.062767	0.493399	0.599667	3.945345	4.999991	3.112411	2.956558	2.590350	2.288087	2.071652	2.730166	2.865309	2.611608	0.444584	0.000000	258226.000000		1
15221.309570	2602.361084	3.385945	3.120744	2459.253906	42358.687500	404.931915	251.494308	104.541824	62.220596	35.876217	137.975723	201.343475	139.230804	0.054799	0.000000	4.182452	3.415368	0.529680	0.494258	3.390803	4.626943	2.607382	2.400528	2.019290	1.793934	1.554807	2.139803	2.303938	2.143735	0.000000	0.000000	259373.000000		1
11805.353516	8145.205566	2.402232	3.043650	4284.636230	71550.109375	663.774780	434.060913	177.987228	81.953438	64.157188	255.130035	341.311279	177.971817	2.426488	99998.000000	4.072079	3.910902	0.380615	0.483395	3.631914	4.854610	2.822021	2.637551	2.250389	1.913567	1.807245	2.406762	2.533151	2.250351	0.384978	4.999991	259436.000000		1
11484.124023	3868.352783	3.524713	2.793867	2285.013428	37702.914062	350.470001	227.475067	68.631691	26.985798	36.018070	112.084656	132.067276	118.033188	0.564146	99998.000000	4.060098	3.587526	0.547124	0.446206	3.358889	4.576375	2.544651	2.356934	1.836525	1.431135	1.556520	2.049546	2.120795	2.072004	0.000000	4.999991	259476.000000		1
9024.342773	1685.984863	3.774496	2.818537	806.989746	17968.466797	122.023544	80.451660	70.185890	39.163483	19.862362	45.506733	96.829399	58.409096	0.951197	0.000000	3.955415	3.226854	0.576859	0.450024	2.906868	4.254511	2.086444	1.905535	1.846250	1.592881	1.298031	1.658076	1.986007	1.766480	0.000000	0.000000	259633.000000		1
12003.832031	3413.446045	2.695188	4.348072	1552.119751	25350.628906	229.331482	157.178162	58.412178	43.061329	23.272976	74.962608	116.031837	112.655144	1.959752	0.000000	4.079320	3.533193	0.430589	0.638297	3.190925	4.403989	2.360464	2.196392	1.766503	1.634087	1.366852	1.874845	2.064577	2.051751	0.292201	0.000000	259801.000000		1
17120.445312	3645.913574	1.979760	1.828657	1931.555298	41760.531250	307.908234	200.205566	113.567932	108.692543	38.778015	162.451355	224.184723	126.519630	2.736064	0.000000	4.233515	3.561806	0.296613	0.262132	3.285907	4.620766	2.488421	2.301476	2.055256	2.036200	1.588586	2.210723	2.350606	2.102158	0.437126	0.000000	260169.000000		1
16808.171875	3185.810547	3.071404	1.816322	2511.662109	49399.316406	395.199615	257.809814	95.904274	49.148628	34.096901	150.656052	204.044830	172.427246	2.956987	99998.000000	4.225521	3.503220	0.487337	0.259193	3.399961	4.693721	2.596817	2.411299	1.981838	1.691511	1.532715	2.177987	2.309726	2.236606	0.470849	4.999991	260664.000000		1
16358.669922	3188.952881	2.396065	4.107540	1933.997559	38096.160156	311.639557	198.814804	78.956047	102.818016	17.928858	95.747002	127.922737	118.918221	0.893401	99998.000000	4.213748	3.503648	0.379499	0.613582	3.286456	4.580881	2.493653	2.298449	1.897385	2.012069	1.253553	1.981125	2.106948	2.075248	0.000000	4.999991	260825.000000		1
123.923126	10.194840	0.687674	0.000000	74.660400	4927.194824	2.140115	5.923862	22.526712	0.000000	2.007514	0.000000	0.111015	0.000000	1.208034	99107.007812	2.093152	1.008380	0.000000	0.000000	1.873090	3.692600	0.330437	0.772605	1.352698	0.000000	0.302659	0.000000	0.000000	0.000000	0.082079	4.996104	260841.000000		0
26101.875000	5857.996582	1.970509	3.191670	3894.891602	61123.117188	588.846069	401.114227	170.176117	93.125824	36.992531	185.311111	290.478943	169.056732	1.162385	99998.000000	4.416672	3.767749	0.294578	0.504018	3.590495	4.786205	2.770002	2.603268	2.230899	1.969070	1.568114	2.267901	2.463115	2.228033	0.065350	4.999991	261027.000000		1
18401.445312	6395.122070	1.239663	2.519415	2389.293213	45084.519531	381.094604	244.932114	103.585869	32.246655	34.880169	153.227890	215.217209	134.938248	1.853980	0.000000	4.264852	3.805849	0.093304	0.401300	3.378269	4.654027	2.581033	2.389046	2.015301	1.508485	1.542579	2.185338	2.332877	2.130135	0.268105	0.000000	261164.000000		1
8115.228516	2673.126709	2.812370	3.228674	1203.981079	19425.220703	163.416565	124.256172	46.771065	55.849594	17.765419	62.809589	106.644936	52.842949	0.279489	99998.000000	3.909301	3.427020	0.449072	0.509024	3.080620	4.288366	2.213296	2.094318	1.669977	1.747020	1.249575	1.798026	2.027940	1.722987	0.000000	4.999991	261281.000000		1
7570.282715	2642.221436	1.282835	1.961258	1384.299561	27201.814453	203.243057	142.641418	79.393936	44.846813	15.320014	64.110931	101.177467	53.422691	0.740981	99998.000000	3.879112	3.421969	0.108171	0.292535	3.141230	4.434598	2.308016	2.154246	1.899787	1.651732	1.185259	1.806932	2.005084	1.727726	0.000000	4.999991	261616.000000		1
27242.482422	7292.483887	3.219423	3.274930	4701.504883	67995.578125	718.807190	479.555298	185.934021	84.827484	43.181595	222.491745	307.257568	135.172607	1.862020	99998.000000	4.435246	3.862875	0.507778	0.515202	3.672237	4.832481	2.856612	2.680839	2.269359	1.928537	1.635299	2.347314	2.487503	2.130889	0.269984	4.999991	261733.000000		1
14806.509766	6110.678223	4.002693	4.810632	3277.289551	56334.921875	504.043274	334.943359	129.735977	100.699486	45.195274	202.250092	242.582306	207.119308	0.128466	0.000000	4.170453	3.786089	0.602352	0.682202	3.515515	4.750778	2.702468	2.524971	2.113060	2.003027	1.655093	2.305889	2.384859	2.316221	0.000000	0.000000	261842.000000		1
21913.851562	7114.293457	2.534833	2.753779	4717.799805	84155.382812	679.168762	481.615234	186.208481	72.884163	64.474808	274.702545	304.916992	317.190277	0.875323	0.000000	4.340719	3.852132	0.403949	0.439929	3.673739	4.925082	2.831978	2.682700	2.270000	1.862633	1.809390	2.438863	2.484182	2.501320	0.000000	0.000000	262594.000000		1
22128.558594	7740.736328	2.291218	1.696056	3721.619385	67244.171875	552.300720	383.173035	182.236618	53.610798	43.872353	243.911407	327.496124	217.446747	3.101205	0.000000	4.344953	3.888782	0.360066	0.229440	3.570732	4.827655	2.742176	2.583395	2.260636	1.729252	1.642191	2.387232	2.515206	2.337353	0.491530	0.000000	263377.000000		1
10369.558594	2976.908691	4.011944	5.371873	2032.794434	33108.589844	276.087128	205.768631	108.300903	85.061852	43.829178	118.421738	153.409836	100.360275	0.312792	99998.000000	4.015760	3.473766	0.603355	0.730126	3.308094	4.519941	2.441046	2.313379	2.034632	1.929735	1.641763	2.073431	2.185853	2.001562	0.000000	4.999991	263557.000000		1
18330.107422	6272.975098	4.662613	3.012813	2880.693115	52194.191406	408.357941	295.027466	146.745880	74.129997	42.413742	193.874649	241.222382	156.333221	0.626565	99998.000000	4.263165	3.797474	0.668629	0.478972	3.459497	4.717622	2.611041	2.469862	2.166566	1.869994	1.627507	2.287521	2.382418	2.194051	0.000000	4.999991	264099.000000		1
9397.330078	3825.544434	3.086823	5.495223	1914.465210	34531.960938	293.615112	196.665436	82.678116	62.276104	26.652754	115.960915	168.100769	105.377518	0.443262	0.000000	3.973005	3.582693	0.489512	0.739985	3.282048	4.538221	2.467778	2.293728	1.917391	1.794321	1.425742	2.064312	2.225570	2.022748	0.000000	0.000000	264236.000000		1
11377.987305	2298.063721	1.766982	1.862578	1329.227051	25576.562500	214.230408	135.422394	60.037312	52.075096	26.905621	66.750610	76.748093	73.278885	1.436312	0.000000	4.056066	3.361362	0.247232	0.270115	3.123599	4.407842	2.330881	2.131691	1.778421	1.716630	1.429843	1.824455	1.885068	1.864979	0.157249	0.000000	265385.000000		1
11952.331055	4455.083496	2.146282	5.078918	2789.799805	49051.433594	394.928253	284.974457	128.203354	74.154663	46.592209	168.705185	250.001785	166.901199	0.758601	0.000000	4.077453	3.648856	0.331687	0.705771	3.445573	4.690652	2.596518	2.454806	2.107899	1.870138	1.668313	2.227129	2.397943	2.222460	0.000000	0.000000	265981.000000		1
16677.238281	7308.738281	1.461692	2.109277	2653.477051	49653.292969	378.976074	271.631134	110.422516	74.089905	39.653797	177.385910	204.220596	224.144638	0.789973	0.000000	4.222124	3.863842	0.164856	0.324134	3.423815	4.695948	2.578612	2.433980	2.043058	1.869759	1.598285	2.248919	2.310100	2.350528	0.000000	0.000000	267010.000000		1
8733.761719	4328.687500	3.558635	3.120744	2784.443359	77849.781250	369.653931	285.076233	230.194931	96.043045	68.326401	318.488525	441.859680	206.709183	0.690783	0.000000	3.941201	3.636356	0.551283	0.494258	3.444738	4.891257	2.567795	2.454961	2.362096	1.982466	1.834589	2.503094	2.645284	2.315360	0.000000	0.000000	267676.000000		1
13541.206055	3423.119629	1.381515	2.652015	1173.720337	25006.296875	166.549652	121.212517	60.228500	63.003868	14.792695	68.378822	77.093468	86.030144	0.299493	0.000000	4.131657	3.534422	0.140356	0.423576	3.069565	4.398049	2.221544	2.083547	1.779802	1.799367	1.170047	1.834922	1.887018	1.934651	0.000000	0.000000	268126.000000		1
8092.082031	2154.521973	2.719858	3.151581	991.878418	25691.255859	143.523376	100.320190	62.143505	73.689018	25.665958	100.594643	142.851120	107.409706	2.204391	99998.000000	3.908060	3.333351	0.434546	0.498528	2.996459	4.409785	2.156923	2.001388	1.793396	1.867403	1.409357	2.002575	2.154884	2.031044	0.343289	4.999991	268825.000000		1
7875.643555	2077.551758	3.910181	3.577137	724.956116	17083.462891	115.405838	73.843208	33.174862	36.175339	16.251303	34.303509	34.525539	36.782837	1.367219	0.000000	3.896286	3.317552	0.592197	0.553536	2.860312	4.232576	2.062228	1.868311	1.520809	1.558413	1.210888	1.535339	1.538140	1.565645	0.135838	0.000000	268901.000000		1
13777.910156	6117.668945	3.151581	4.286397	5383.177734	84132.796875	872.519226	551.193604	206.480972	101.316238	57.872524	297.136719	400.004089	269.065460	1.027650	99998.000000	4.139184	3.786586	0.498528	0.632092	3.731039	4.924965	2.940775	2.741304	2.314880	2.005679	1.762472	2.472956	2.602064	2.429858	0.011845	4.999991	269196.000000		1
11015.728516	5524.502441	2.448488	2.895631	1756.007324	29708.123047	253.051605	180.229111	69.566063	35.728199	25.070797	109.784180	125.196709	93.788834	1.965733	99998.000000	4.042013	3.742293	0.388898	0.461743	3.244526	4.472875	2.403209	2.255825	1.842397	1.553011	1.399168	2.040540	2.097593	1.972151	0.293525	4.999991	269466.000000		1
19727.064453	8564.899414	3.182418	3.984190	5846.213379	90376.773438	895.897034	597.782776	232.751343	128.354462	71.215866	304.130646	392.541443	272.836884	1.099248	0.000000	4.295063	3.932722	0.502757	0.600340	3.766875	4.956057	2.952258	2.776543	2.366892	2.108411	1.852577	2.483060	2.593885	2.435903	0.041096	0.000000	269563.000000		1
13247.303711	2465.742188	2.137031	4.002693	2241.489502	40215.113281	323.083313	226.944672	87.695366	44.032707	30.926815	135.043091	167.539520	111.483322	0.627047	0.000000	4.122128	3.391948	0.329811	0.602352	3.350537	4.604389	2.509315	2.355920	1.942977	1.643775	1.490335	2.130472	2.224117	2.047210	0.000000	0.000000	270404.000000		1
12315.268555	3185.187500	1.153318	4.052033	1403.212158	21443.724609	182.347641	141.346252	78.490402	20.189238	27.451443	62.735580	86.394028	35.900887	2.333592	0.000000	4.090444	3.503135	0.061949	0.607673	3.147123	4.331300	2.260900	2.150284	1.894817	1.305120	1.438565	1.797514	1.936484	1.555105	0.368025	0.000000	271425.000000		1
11809.566406	5676.376465	2.374479	4.076703	2226.570312	39904.156250	350.405243	226.309418	75.496094	55.531967	31.312283	140.556808	177.987228	91.019630	1.736290	0.000000	4.072234	3.754071	0.375568	0.610309	3.347636	4.601018	2.544571	2.354703	1.877924	1.744543	1.495715	2.147852	2.250389	1.959135	0.239622	0.000000	271532.000000		1
20191.226562	5293.348633	3.515462	4.983322	3872.306152	56123.578125	572.711975	396.661316	138.231674	54.057941	43.644154	174.268250	254.269684	183.664398	0.157368	99998.000000	4.305163	3.723731	0.545982	0.697519	3.587970	4.749146	2.757936	2.598420	2.140608	1.732859	1.639926	2.241218	2.405295	2.264025	0.000000	4.999991	271641.000000		1
11937.513672	3547.141357	1.782401	2.541001	1634.918091	28179.574219	261.334534	166.065506	29.240011	61.341732	22.492790	88.737663	107.813675	100.354111	0.494516	0.000000	4.076914	3.549879	0.251005	0.405005	3.213496	4.449934	2.417197	2.220279	1.465978	1.787756	1.352043	1.948108	2.032674	2.001535	0.000000	0.000000	272170.000000		1
9004.048828	2429.070312	1.813238	2.300469	1236.640869	23405.708984	188.222168	127.182640	40.569668	52.275539	24.028492	56.318321	78.730934	93.184418	0.692789	99998.000000	3.954438	3.385440	0.258455	0.361816	3.092244	4.369322	2.274671	2.104428	1.608202	1.718299	1.380726	1.750650	1.896145	1.969343	0.000000	4.999991	273925.000000		1
8842.885742	4867.333008	2.966557	2.158617	3766.546387	65438.316406	550.052673	383.459839	183.534882	81.620399	56.161049	226.136734	298.715607	221.363098	2.293389	0.000000	3.946594	3.687291	0.472253	0.334176	3.575943	4.815832	2.740404	2.583720	2.263719	1.911799	1.749435	2.354371	2.475258	2.345105	0.360478	0.000000	274547.000000		1
9238.834961	2574.095459	2.531749	2.602675	1077.856079	20877.787109	164.045654	107.684158	37.979328	51.282574	14.203701	50.036743	93.039482	69.562981	1.746297	99998.000000	3.965617	3.410625	0.403421	0.415420	3.032561	4.319685	2.214965	2.032152	1.579547	1.709970	1.152402	1.699289	1.968667	1.842378	0.242118	4.999991	274580.000000		1
13557.558594	6271.649414	3.435285	2.100026	3681.860840	62957.683594	541.782043	374.973389	166.179596	62.791088	45.771935	216.342773	318.938751	195.391861	2.778462	0.000000	4.132182	3.797382	0.535963	0.322225	3.566067	4.799049	2.733824	2.574000	2.220578	1.797898	1.660599	2.335142	2.503707	2.290906	0.443805	0.000000	274922.000000		1
20376.578125	3504.388428	1.495613	1.649800	2893.287109	53576.390625	484.402924	295.607208	121.055252	58.091469	55.710823	184.034439	282.849762	146.021194	2.059813	0.000000	4.309131	3.544612	0.174819	0.217431	3.461391	4.728973	2.685207	2.470715	2.082984	1.764112	1.745940	2.264899	2.451556	2.164416	0.313828	0.000000	275758.000000		1
12006.558594	2662.944092	2.775365	3.774496	711.874939	15767.689453	94.886642	70.148888	37.393417	29.933851	12.048167	46.296169	84.833656	94.522758	1.406277	2518.099365	4.079419	3.425362	0.443320	0.576859	2.852404	4.197768	1.977205	1.846021	1.572795	1.476163	1.080921	1.665545	1.928568	1.975536	0.148071	3.401073	275892.000000		1
22222.169922	9604.366211	3.614142	3.022064	5260.957031	86667.851562	772.097229	539.897888	207.372177	78.687759	56.759296	246.699097	339.266785	211.868271	3.095584	0.000000	4.346786	3.982469	0.558005	0.480304	3.721065	4.937858	2.887672	2.732312	2.316751	1.895907	1.754037	2.392168	2.530541	2.326066	0.490743	0.000000	276171.000000		1
9232.319336	2980.341064	0.456393	1.844076	938.079468	16645.824219	149.690842	97.526321	31.790262	60.555378	21.139029	43.767506	62.627651	62.741749	1.486495	0.000000	3.965311	3.474266	0.000000	0.265779	2.972240	4.221305	2.175195	1.989122	1.502294	1.782153	1.325085	1.641152	1.796766	1.797557	0.172163	0.000000	276331.000000		1
7381.483887	2333.052002	0.302206	2.306637	939.868042	16597.785156	126.994530	97.199448	60.422775	68.613190	8.008470	42.102283	80.460915	71.946709	2.135720	0.000000	3.868144	3.367924	0.000000	0.362979	2.973067	4.220050	2.103785	1.987664	1.781201	1.836408	0.903550	1.624306	1.905585	1.857011	0.329544	0.000000	277121.000000		1
8473.432617	1843.835205	3.953353	1.939672	817.477539	18843.105469	114.591728	81.719078	35.228630	40.779362	19.806854	46.086475	66.670433	26.951878	1.576215	99998.000000	3.928059	3.265722	0.596966	0.287728	2.912476	4.275153	2.059153	1.912323	1.546896	1.610440	1.296816	1.663574	1.823933	1.430589	0.197615	4.999991	277176.000000		1
11347.390625	4418.858887	2.359060	2.784616	1981.336060	36547.082031	301.904205	197.935944	103.262077	38.574490	39.761726	135.348373	166.139511	141.722458	1.794392	99998.000000	4.054896	3.645310	0.372739	0.444765	3.296958	4.562853	2.479869	2.296525	2.013941	1.586300	1.599465	2.131453	2.220473	2.151439	0.253917	4.999991	277281.000000		1
8683.860352	7705.467773	1.924253	2.288134	3305.918945	65470.597656	498.446289	338.221375	184.907150	116.833611	57.971207	303.066772	412.995880	227.965393	2.347393	0.000000	3.938713	3.886799	0.284262	0.359481	3.519292	4.816046	2.697618	2.529201	2.266954	2.067568	1.763212	2.481538	2.615946	2.357869	0.370586	0.000000	277521.000000		1
12284.844727	4576.533691	2.904882	2.528666	1021.565552	23826.587891	163.049606	104.255043	46.299255	37.331741	31.133427	56.709957	77.142807	65.014465	0.019284	99998.000000	4.089370	3.660537	0.463128	0.402891	3.009266	4.377062	2.212320	2.018097	1.665574	1.572078	1.493227	1.753659	1.887295	1.813010	0.000000	4.999991	277688.000000		1
9910.013672	2933.486572	1.877997	2.022933	1702.516724	28252.214844	226.802811	172.143555	69.991615	45.176773	21.610842	86.258339	127.188805	123.287872	1.864651	0.000000	3.996074	3.467384	0.273695	0.305981	3.231091	4.451053	2.355649	2.235891	1.845046	1.654915	1.334672	1.935801	2.104449	2.090920	0.270597	0.000000	278057.000000		1
30730.486328	9876.237305	3.151581	3.904013	3589.006348	60983.476562	525.021912	365.768433	184.012863	121.564064	48.167999	214.251999	279.146210	213.074005	1.844112	99998.000000	4.487569	3.994591	0.498528	0.591511	3.554974	4.785212	2.720177	2.563206	2.264848	2.084805	1.682759	2.330925	2.445832	2.328531	0.265787	4.999991	279263.000000		1
11455.759766	6613.540527	3.096074	3.213256	4632.944336	77162.273438	734.497253	472.629211	179.646286	103.801727	63.993748	275.143494	369.703278	167.844818	0.441943	0.000000	4.059024	3.820434	0.490811	0.506945	3.665857	4.887405	2.865990	2.674520	2.254418	2.016205	1.806138	2.439559	2.567853	2.224908	0.000000	0.000000	279531.000000		1
8657.448242	1524.495605	3.210172	2.991227	1239.468750	19970.871094	194.950882	126.865013	82.909401	30.097290	18.952658	76.963951	104.270462	72.908836	1.200588	0.000000	3.937390	3.183126	0.506528	0.475849	3.093235	4.300397	2.289925	2.103342	1.918604	1.478527	1.277670	1.886287	2.018161	1.862780	0.079394	0.000000	280121.000000		1
23287.925781	10822.689453	2.719858	2.935719	3399.232910	65792.304688	493.068237	347.154968	143.501785	79.387772	64.678337	238.514862	320.061249	227.481247	2.929510	0.000000	4.367131	4.034335	0.434546	0.467715	3.531381	4.818175	2.692907	2.540523	2.156857	1.899754	1.810759	2.377516	2.505233	2.356946	0.466795	0.000000	280268.000000		1
9871.093750	2216.076416	3.136162	2.571838	1154.194092	19067.583984	160.499344	118.819534	73.103111	38.139683	19.689672	72.606628	69.831261	93.690147	1.861867	0.000000	3.994365	3.345585	0.496399	0.410244	3.062279	4.280296	2.205473	2.074888	1.863936	1.581377	1.294238	1.860976	1.844050	1.971694	0.269949	0.000000	280681.000000		1
17041.619141	5375.604004	3.712821	2.812370	3073.355713	56773.707031	442.217377	312.046600	130.815277	43.650322	50.597984	175.477066	229.997574	145.284180	3.584878	99998.000000	4.231511	3.730427	0.569704	0.449072	3.487613	4.754147	2.645636	2.494220	2.116658	1.639987	1.704133	2.244220	2.361723	2.162218	0.554474	4.999991	280962.000000		1
112.491707	20.954004	3.089906	0.459477	30.683201	3168.825195	0.000000	0.000000	11.045952	0.000000	8.304508	0.000000	0.000000	27.266418	1.788185	3620.154297	2.051121	1.321267	0.489945	0.000000	1.486901	3.500898	0.000000	0.000000	1.043203	0.000000	0.919314	0.000000	0.000000	1.435628	0.252412	3.558727	280979.000000		0
11690.077148	7507.248047	3.373610	3.598723	2083.935059	37472.324219	285.029968	212.155060	95.935112	60.906925	36.163006	113.099205	154.683426	75.150711	1.797567	99998.000000	4.067817	3.875481	0.528095	0.556148	3.318884	4.573710	2.454890	2.326653	1.981978	1.784667	1.558264	2.053460	2.189444	1.875933	0.254685	4.999991	281031.000000		1
8646.205078	2805.227783	2.374479	1.563456	565.409668	17737.708984	90.933289	59.670345	49.811630	28.845293	5.899192	50.172428	63.309158	79.011551	1.819980	99998.000000	3.936826	3.447968	0.375568	0.194086	2.752363	4.248898	1.958723	1.775759	1.697331	1.460075	0.770793	1.700465	1.801467	1.897691	0.260067	4.999991	281111.000000		1
20720.583984	5107.642578	4.742790	3.629560	2545.095947	44415.777344	356.594299	259.274597	106.654190	50.801514	33.162525	172.060287	240.392853	137.309631	0.076093	99998.000000	4.316402	3.708220	0.676034	0.559854	3.405704	4.647537	2.552174	2.413760	2.027978	1.705877	1.520648	2.235681	2.380922	2.137701	0.000000	4.999991	281522.000000		1
5626.105469	1248.032227	3.191670	4.184633	691.050415	16649.781250	111.689934	71.851112	66.821533	51.529274	20.975592	76.652496	103.854156	79.501869	0.227093	0.000000	3.750208	3.096226	0.504018	0.621657	2.839510	4.221408	2.048014	1.856434	1.824916	1.712054	1.321714	1.884526	2.016424	1.900377	0.000000	0.000000	281620.000000		1
10918.988281	2045.073853	3.345856	2.485493	1339.020996	21860.142578	196.424911	134.093292	61.869049	54.357063	29.471291	66.698189	84.932335	34.001305	1.643204	0.000000	4.038182	3.310709	0.524507	0.395413	3.126787	4.339653	2.293197	2.127407	1.791473	1.735256	1.469399	1.824114	1.929073	1.531496	0.215692	0.000000	283341.000000		1
9590.403320	2050.408691	2.334390	3.120744	1107.604980	25176.468750	189.622177	114.055161	60.462864	21.909964	18.116964	77.222984	106.250221	45.300121	1.948900	99998.000000	3.981837	3.311841	0.368173	0.494258	3.044385	4.400995	2.277889	2.057115	1.781489	1.340642	1.258085	1.887747	2.026330	1.656099	0.289789	4.999991	283910.000000		1
20983.615234	7227.907227	1.733061	4.748958	4680.720703	72117.429688	735.335999	479.996277	160.792313	92.610840	54.279968	231.838562	354.025543	144.288132	1.425852	0.000000	4.321880	3.859013	0.238814	0.676598	3.670313	4.858040	2.866486	2.681238	2.206265	1.966662	1.734640	2.365186	2.549035	2.159231	0.154074	0.000000	284028.000000		1
11588.912109	2079.371094	2.818537	2.226459	1266.704224	27530.761719	185.406708	127.367661	64.453224	34.257256	15.834998	85.811195	107.018066	71.496483	0.517530	0.000000	4.064043	3.317932	0.450024	0.347615	3.102675	4.439818	2.268126	2.105059	1.809245	1.534753	1.199618	1.933544	2.029457	1.854285	0.000000	0.000000	284785.000000		1
9801.336914	1839.555054	3.500043	5.183765	885.159485	17192.552734	115.149887	91.694969	33.187195	64.733841	23.797213	54.230629	71.141853	37.458176	1.829888	0.000000	3.991285	3.264713	0.544073	0.714645	2.947021	4.235341	2.061264	1.962345	1.520971	1.811131	1.376526	1.734245	1.852125	1.573547	0.262424	0.000000	285254.000000		1
10793.960938	3746.495850	2.118529	4.039698	2478.869629	40386.863281	389.204834	254.328262	108.587692	67.435196	30.297733	107.896935	140.686325	94.627609	1.763526	0.000000	4.033181	3.573625	0.326034	0.606349	3.394254	4.606240	2.590178	2.405395	2.035781	1.828887	1.481410	2.033009	2.148252	1.976018	0.246382	0.000000	285399.000000		1
19856.652344	13534.372070	1.933504	2.636597	6044.639648	99998.000000	904.263245	619.378174	372.435455	190.747742	123.503738	506.180298	634.843140	389.312775	2.971547	0.000000	4.297906	4.131438	0.286345	0.421044	3.781370	4.999991	2.956295	2.791956	2.571051	2.280459	2.091680	2.704305	2.802666	2.590299	0.472983	0.000000	285839.000000		1
12842.593750	6766.820801	4.403579	4.323402	5978.259277	94687.070312	898.814270	613.500549	259.089569	110.681549	65.874825	264.634125	362.687775	154.125259	2.459541	99998.000000	4.108653	3.830385	0.643806	0.635826	3.776575	4.976291	2.953670	2.787815	2.413450	2.044075	1.818720	2.422646	2.559533	2.187874	0.390854	4.999991	285895.000000		1
5398.143066	3222.954102	2.519415	2.917217	361.716400	10118.631836	18.678205	37.328659	31.404795	87.060112	18.829309	11.739794	29.764246	31.151928	0.389775	0.000000	3.732244	3.508254	0.401300	0.464969	2.558368	4.005122	1.271335	1.572042	1.496996	1.939819	1.274834	1.069660	1.473695	1.493485	0.000000	0.000000	286239.000000		1
13055.748047	5024.014648	0.795605	3.990358	2017.061157	33399.386719	291.441071	205.802551	68.662529	86.529709	30.445753	102.956787	114.884689	70.253738	1.789052	0.000000	4.115802	3.701051	0.000000	0.601012	3.304719	4.523738	2.464551	2.313451	1.836720	1.937165	1.483527	2.012655	2.060262	1.846669	0.252623	0.000000	286993.000000		1
11943.230469	2711.488281	3.126911	3.490792	926.339722	22249.191406	143.347595	96.021454	63.928989	35.493832	16.760120	47.853458	102.118011	63.716209	1.490238	0.000000	4.077122	3.433208	0.495116	0.542924	2.966770	4.347314	2.156390	1.982368	1.805698	1.550153	1.224277	1.679913	2.009102	1.804250	0.173256	0.000000	287678.000000		1
24300.773438	10852.737305	2.948054	4.637943	3742.727539	73299.375000	530.181030	380.416168	181.135727	83.082092	60.950096	265.633270	309.780060	122.372002	1.957048	0.000000	4.385620	4.035539	0.469535	0.666325	3.573188	4.865100	2.724424	2.580259	2.258004	1.919507	1.784974	2.424283	2.491053	2.087682	0.291602	0.000000	287876.000000		1
16436.373047	2436.949219	2.732193	1.961258	2658.327637	43071.453125	401.428772	272.756683	136.301254	12.146847	26.621916	137.025925	185.967957	116.068840	1.340986	0.000000	4.215806	3.386847	0.436511	0.292535	3.424608	4.634190	2.603609	2.435776	2.134500	1.084464	1.425239	2.136803	2.269438	2.064716	0.127424	0.000000	289219.000000		1
19835.748047	8522.652344	2.960389	4.622524	3983.086426	69631.640625	629.631592	405.656586	165.676941	67.046646	46.126564	258.414215	320.465210	181.552032	2.298830	0.000000	4.297449	3.930575	0.471349	0.664879	3.600220	4.842807	2.799087	2.608159	2.219262	1.826377	1.663951	2.412316	2.505781	2.259001	0.361507	0.000000	289241.000000		1
17591.521484	4693.104980	2.263464	3.453787	2342.525146	44273.417969	386.753265	240.574799	111.646759	83.729675	45.309372	162.226242	220.555161	173.124176	2.471508	0.000000	4.245304	3.671460	0.354774	0.538296	3.369684	4.646143	2.587434	2.381250	2.047846	1.922879	1.656188	2.210121	2.343517	2.238358	0.392962	0.000000	289356.000000		1
20714.164062	12976.104492	3.367443	3.274930	5494.343750	86512.820312	823.352051	562.470886	203.101196	110.690804	71.283707	320.866089	449.078705	235.909103	1.638848	99998.000000	4.316267	4.113144	0.527300	0.515202	3.739916	4.937080	2.915586	2.750100	2.307713	2.044111	1.852990	2.506324	2.652323	2.372745	0.214539	4.999991	289767.000000		1
5718.972168	1138.870972	2.608843	4.138377	480.983063	17715.425781	75.061287	50.918694	37.374912	51.072880	16.158791	43.237103	49.123959	94.732452	1.037531	0.000000	3.757318	3.056474	0.416448	0.616830	2.682130	4.248352	1.875416	1.706877	1.572580	1.708190	1.208409	1.635857	1.691293	1.976499	0.016001	0.000000	290847.000000		1
21477.359375	3397.570801	4.175382	3.355108	3494.437256	61269.652344	583.258362	357.812378	143.677551	54.366314	46.049469	217.557770	284.234375	119.596642	2.377547	99998.000000	4.331981	3.531168	0.620696	0.525706	3.543377	4.787245	2.765861	2.553655	2.157389	1.735330	1.663225	2.337574	2.453677	2.077719	0.376129	4.999991	291566.000000		1
17815.480469	8235.568359	2.312804	2.244962	3187.047119	55837.875000	466.384644	322.546753	144.318970	49.481670	39.610622	175.544907	242.409622	116.571495	2.135470	99998.000000	4.250798	3.915694	0.364139	0.351209	3.503388	4.746929	2.668744	2.508593	2.159323	1.694444	1.597812	2.244388	2.384550	2.066592	0.329493	4.999991	292013.000000		1
20080.523438	5617.171875	2.781532	2.966557	5021.473633	85437.414062	771.150574	510.445099	190.575058	83.797516	65.464691	238.490189	273.132904	280.123749	2.791050	99998.000000	4.302775	3.749518	0.444284	0.472253	3.700831	4.931648	2.887139	2.707949	2.280066	1.923231	1.816007	2.377470	2.436374	2.447350	0.445768	4.999991	292105.000000		1
18622.310547	4590.481445	3.071404	3.407531	3260.276611	54153.437500	482.944336	334.588745	144.790787	95.302948	44.954742	184.737534	232.979553	112.241920	1.534491	99998.000000	4.270033	3.661858	0.487337	0.532440	3.513254	4.733626	2.683897	2.524511	2.160741	1.979106	1.652776	2.266555	2.367318	2.050155	0.185964	4.999991	292673.000000		1
21974.255859	6569.803711	2.707523	4.184633	5527.262695	91922.531250	803.119690	566.822021	240.775238	131.527618	92.336388	299.819580	386.913605	225.257858	2.307909	0.000000	4.341914	3.817552	0.432572	0.621657	3.742510	4.963422	2.904780	2.753447	2.381612	2.119017	1.965373	2.476860	2.587614	2.352680	0.363219	0.000000	294599.000000		1
103.308334	16.121786	1.985928	2.161701	0.000000	4020.593994	0.666088	0.000000	0.000000	11.304986	0.000000	0.000000	0.000000	37.948490	1.307184	20981.396484	2.014135	1.207413	0.297963	0.334796	0.000000	3.604290	0.000000	0.000000	0.000000	1.053270	0.000000	0.000000	0.000000	1.579195	0.116337	4.321835	294614.000000		0
9829.416992	2314.493896	2.460824	3.043650	743.930359	18725.435547	101.001694	77.719467	51.153057	61.986233	26.782270	68.687195	77.253822	55.818756	0.373731	99998.000000	3.992528	3.364456	0.391080	0.483395	2.871532	4.272432	2.004329	1.890530	1.708872	1.792295	1.427847	1.836876	1.887920	1.746780	0.000000	4.999991	295087.000000		1
6745.465820	2342.481934	3.956437	4.076703	680.402283	15397.113281	94.528931	74.160835	50.382122	62.217514	25.780056	49.984322	95.339951	56.518764	1.060265	0.000000	3.829012	3.369676	0.597304	0.610309	2.832766	4.187439	1.975565	1.870175	1.702276	1.793913	1.411284	1.698834	1.979275	1.752193	0.025414	0.000000	295489.000000		1
33213.582031	4296.659668	2.235711	0.968294	4430.169922	69880.250000	665.224121	448.230682	164.847427	64.120178	56.568104	237.238190	334.826172	281.616272	1.433772	0.000000	4.521316	3.633131	0.349416	0.000000	3.646420	4.844355	2.822968	2.651502	2.217082	1.806995	1.752572	2.375185	2.524819	2.449658	0.156480	0.000000	298163.000000		1
133.812683	3.185502	1.091644	1.995179	82.462257	5628.254883	0.000000	0.000000	0.000000	24.398540	0.000000	0.000000	0.129517	35.210129	0.216732	12300.778320	2.126497	0.503178	0.038081	0.299982	1.916255	3.750374	0.000000	0.000000	0.000000	1.387364	0.000000	0.000000	0.000000	1.546668	0.000000	4.089932	298179.000000		0
102.657661	11.058288	1.665219	0.548905	134.987579	3443.253418	4.089037	15.659225	20.531532	17.093164	2.047602	0.925122	0.178857	0.000000	9.626242	38342.640625	2.011391	1.043688	0.221471	0.000000	2.130294	3.536969	0.611621	1.194770	1.312421	1.232822	0.311246	0.000000	0.000000	0.000000	0.983457	4.583682	298421.000000		0
38168.484375	15627.413086	4.150712	3.475374	7502.557617	99998.000000	1130.877930	768.649658	331.742462	196.005524	139.098206	547.708984	703.496399	414.818359	3.668256	99998.000000	4.581705	4.193887	0.618123	0.541001	3.875209	4.999991	3.053416	2.885728	2.520801	2.292268	2.143322	2.738550	2.847262	2.617858	0.564460	4.999991	298442.000000		1
22555.656250	5437.180176	2.978892	2.969640	3220.018311	58268.136719	484.396759	326.783783	156.407227	88.910355	49.854805	212.845810	299.989197	180.176682	3.373251	0.000000	4.353255	3.735374	0.474055	0.472704	3.507858	4.765431	2.685201	2.514261	2.194257	1.948952	1.697707	2.328065	2.477106	2.255699	0.528049	0.000000	298485.000000		1
12453.401367	4999.193848	2.096942	2.349809	4915.479492	77244.312500	765.430237	506.072357	185.533142	82.989578	53.629299	243.751053	344.435120	144.584167	1.566353	0.000000	4.095288	3.698900	0.321587	0.371033	3.691566	4.887866	2.883906	2.704213	2.268421	1.919024	1.729402	2.386946	2.537107	2.160121	0.194890	0.000000	298590.000000		1
101.300819	15.856585	2.207957	0.000000	82.718208	2937.520264	0.000000	4.773628	0.000000	0.000000	0.000000	0.000000	5.646326	0.000000	8.908717	55703.886719	2.005613	1.200210	0.343991	0.000000	1.917601	3.467981	0.000000	0.678849	0.000000	0.000000	0.000000	0.000000	0.751766	0.000000	0.949815	4.745885	298605.000000		0
12872.031250	5158.783691	2.584173	4.218554	4072.891113	63810.886719	632.018433	414.062866	112.352936	135.357635	44.803638	238.302078	307.100281	193.239410	1.281464	0.000000	4.109647	3.712547	0.412322	0.625164	3.609903	4.804895	2.800730	2.617066	2.050584	2.131483	1.651313	2.377128	2.487280	2.286096	0.107706	0.000000	298626.000000		1
13439.525391	4952.518555	3.638812	4.477589	1635.972778	29639.925781	256.915527	166.984451	58.958000	46.916000	20.173819	94.451836	122.597115	72.671387	1.648371	0.000000	4.128384	3.694826	0.560960	0.651044	3.213776	4.471877	2.409790	2.222676	1.770543	1.671321	1.304788	1.975210	2.088480	1.861363	0.217055	0.000000	298802.000000		1
22720.181641	9762.752930	4.397411	4.594771	6567.296387	99998.000000	941.733704	672.393799	225.217773	132.477417	98.497696	341.376038	504.061768	218.942368	3.864519	0.000000	4.356412	3.989572	0.643197	0.662264	3.817387	4.999991	2.973928	2.827624	2.352603	2.122142	1.993426	2.533233	2.702484	2.340330	0.587095	0.000000	298936.000000		1
46075.480469	19271.445312	3.123827	4.829135	15582.163086	99998.000000	2394.202393	1602.304443	641.778442	328.202301	230.515640	1050.352295	1349.993042	649.074585	5.324880	99998.000000	4.663470	4.284914	0.494687	0.683869	4.192628	4.999991	3.379161	3.204745	2.807385	2.516142	2.362700	3.021335	3.130332	2.812295	0.726310	4.999991	299050.000000		1
7001.157227	3398.767334	3.299600	3.108409	993.210571	20428.958984	142.428635	100.455872	62.377869	44.356499	21.752693	69.911438	107.662575	90.106850	1.415579	99998.000000	3.845170	3.531322	0.518461	0.492538	2.997041	4.310246	2.153597	2.001975	1.795030	1.646957	1.337513	1.844548	2.032065	1.954758	0.150934	4.999991	300306.000000		1
8609.484375	2976.356689	4.736623	2.466991	2612.922852	47253.300781	443.087006	268.023163	118.298386	53.311676	39.629128	142.881958	183.815506	155.932327	1.359939	0.000000	3.934977	3.473685	0.675469	0.392168	3.417127	4.674432	2.646489	2.428172	2.072979	1.726822	1.598014	2.154977	2.264382	2.192936	0.133519	0.000000	301421.000000		1
14078.038086	2577.706543	2.497828	2.442321	1656.886719	23432.677734	232.998047	168.563324	75.144547	41.547211	14.601503	69.655495	94.908226	54.335476	0.654430	0.000000	4.148542	3.411233	0.397563	0.387803	3.219293	4.369822	2.367352	2.226763	1.875898	1.618542	1.164398	1.842955	1.977304	1.735083	0.000000	0.000000	301879.000000		1
10643.018555	2843.481689	2.275799	2.448488	1463.311157	26862.814453	220.786438	151.393066	58.458435	27.321926	20.624044	85.749527	112.908012	41.442364	3.759936	0.000000	4.027065	3.453851	0.357134	0.388898	3.165337	4.429152	2.343972	2.180106	1.766847	1.436511	1.314374	1.933232	2.052725	1.617445	0.575180	0.000000	302019.000000		1
13158.868164	2872.410156	2.670518	3.577137	2119.373535	33387.773438	313.326355	212.916748	73.309723	53.450443	25.280491	94.510422	117.693970	89.847809	1.308099	0.000000	4.119218	3.458246	0.426595	0.553536	3.326207	4.523587	2.495997	2.328210	1.865162	1.727951	1.402786	1.975480	2.070754	1.953508	0.116641	0.000000	303077.000000		1
9432.867188	5170.800781	3.863925	3.398280	1932.042480	33804.093750	315.358551	197.649155	124.644722	51.874653	28.968641	98.531624	176.466949	85.604591	1.621603	99998.000000	3.974644	3.713558	0.587029	0.531259	3.286017	4.528969	2.498805	2.295895	2.095674	1.714955	1.461928	1.993576	2.246663	1.932497	0.209944	4.999991	303202.000000		1
20344.525391	15940.351562	4.274062	3.355108	8833.246094	99998.000000	1286.754761	905.570740	384.400360	152.037567	145.777588	543.120422	710.588989	397.672791	3.623354	0.000000	4.308447	4.202498	0.630841	0.525706	3.946120	4.999991	3.109496	2.956922	2.584784	2.181951	2.163691	2.734896	2.851619	2.599526	0.559111	0.000000	303770.000000		1
29786.634766	14949.126953	3.786831	5.245440	18234.988281	99998.000000	2700.143311	1871.653687	665.483154	291.727844	218.516815	935.846863	1233.785400	673.217163	6.215023	99998.000000	4.474021	4.174616	0.578276	0.719782	4.260905	4.999991	3.431387	3.272225	2.823137	2.464978	2.339485	2.971205	3.091240	2.828155	0.793443	4.999991	304047.000000		1
8741.437500	3671.200195	3.379778	2.460824	1266.272583	28507.148438	206.351456	130.861542	65.609627	72.847160	18.058374	112.627388	169.506958	116.229195	0.237186	0.000000	3.941583	3.564808	0.528888	0.391080	3.102527	4.454954	2.314608	2.116812	1.816968	1.862413	1.256679	2.051644	2.229187	2.065315	0.000000	0.000000	304350.000000		1
10882.677734	4163.744141	2.417651	3.102241	1531.551147	26931.480469	236.954483	156.105026	82.989578	44.082047	13.879909	77.454269	88.663658	120.080788	0.190022	0.000000	4.036736	3.619484	0.383394	0.491676	3.185132	4.430260	2.374665	2.193417	1.919024	1.644262	1.142387	1.889045	1.947746	2.079473	0.000000	0.000000	305131.000000		1
12365.641602	3776.784424	3.441453	3.071404	969.490479	20615.410156	134.762466	98.195496	42.043694	58.825401	21.376476	67.200836	81.253433	83.705002	1.951616	0.000000	4.092216	3.577122	0.536742	0.487337	2.986544	4.314192	2.129569	1.992092	1.623701	1.769565	1.329936	1.827375	1.909842	1.922751	0.290394	0.000000	305400.000000		1
12112.136719	2594.488281	2.571838	1.554204	1724.235474	28676.939453	240.334259	176.328186	57.135513	74.675819	18.820057	84.876823	113.783791	125.628433	1.406899	99998.000000	4.083221	3.414052	0.410244	0.191508	3.236597	4.457533	2.380816	2.246322	1.756906	1.873180	1.274621	1.928789	2.056080	2.099088	0.148263	4.999991	305471.000000		1
9028.317383	4891.266113	1.992095	2.735276	2039.418335	36089.812500	351.373535	210.403488	84.198402	53.866749	25.317495	121.252609	157.153488	128.332870	2.357287	0.000000	3.955607	3.689421	0.299310	0.437001	3.309506	4.557384	2.545769	2.323053	1.925304	1.731321	1.403421	2.083691	2.196324	2.108338	0.372412	0.000000	305578.000000		1
10448.777344	4692.765625	3.126911	3.490792	1384.860840	34319.273438	169.988022	139.505264	108.125130	95.333786	29.064238	108.445839	131.903839	128.955780	1.802778	0.000000	4.019065	3.671429	0.495116	0.542924	3.141406	4.535538	2.230418	2.144591	2.033927	1.979247	1.463359	2.035213	2.120257	2.110441	0.255942	0.000000	306155.000000		1
35884.339844	19826.861328	2.590341	2.917217	6990.015625	99998.000000	1007.568481	713.503113	332.735413	171.992447	109.614578	568.798706	725.270691	369.619995	2.470650	0.000000	4.554905	4.297254	0.413357	0.464969	3.844478	4.999991	3.003275	2.853396	2.522099	2.235509	2.039868	2.754959	2.860500	2.567755	0.392811	0.000000	306938.000000		1
9651.682617	2874.220215	1.813238	3.071404	1430.114624	34357.207031	213.428650	147.143677	117.946838	59.133774	34.275757	136.597290	178.933945	129.532440	0.370808	0.000000	3.984603	3.458520	0.258455	0.487337	3.155371	4.536018	2.329253	2.167742	2.071686	1.771836	1.534987	2.135442	2.252693	2.112379	0.000000	0.000000	307785.000000		1
10409.881836	2114.232910	2.263464	2.624262	1129.826416	32020.593750	154.652588	113.253387	85.801949	38.451138	34.173992	112.618141	148.750305	107.492966	1.044590	0.000000	4.017446	3.325153	0.354774	0.419007	3.053012	4.505429	2.189357	2.054051	1.933497	1.584909	1.533696	2.051608	2.172458	2.031380	0.018946	0.000000	308176.000000		1
21634.208984	7317.085938	3.077571	2.729109	3885.356689	62063.355469	621.126648	398.289520	162.198486	79.804077	42.040611	225.523071	302.684387	187.250778	0.369190	0.000000	4.335141	3.864338	0.488208	0.436021	3.589431	4.792835	2.793180	2.600199	2.210047	1.902025	1.623669	2.353191	2.480990	2.272424	0.000000	0.000000	308779.000000		1
7128.515625	1681.877319	3.071404	3.888595	735.425415	14237.047852	116.013336	73.658180	40.634426	11.739794	17.506386	35.049774	45.256950	45.932289	1.104637	99998.000000	3.852999	3.225794	0.487337	0.589793	2.866539	4.153420	2.064508	1.867221	1.608894	1.069660	1.243196	1.544685	1.655685	1.662118	0.043219	4.999991	309279.000000		1
8513.228516	3840.842773	3.595639	2.695188	1586.016235	24041.761719	238.104721	163.246964	76.146759	51.276409	18.237230	79.875000	108.707962	99.617096	0.783685	0.000000	3.930094	3.584427	0.555776	0.430589	3.200308	4.380966	2.376768	2.212845	1.881651	1.709918	1.260959	1.902411	2.036261	1.998334	0.000000	0.000000	310380.000000		1
10185.447266	2850.154785	5.159095	3.333522	1893.915161	32414.265625	282.825104	191.497086	72.474030	71.838776	21.598507	105.614967	144.075363	94.063286	1.040791	99998.000000	4.007980	3.454869	0.712574	0.522903	3.277360	4.510736	2.451518	2.282162	1.860182	1.856359	1.334424	2.023726	2.158590	1.973420	0.017364	4.999991	311379.000000		1
10493.210938	2228.553223	2.066105	3.237926	1276.526001	19318.310547	192.816940	130.463730	58.109974	41.948097	20.451355	71.959045	117.391769	93.289261	1.660053	0.000000	4.020908	3.348023	0.315152	0.510267	3.106030	4.285969	2.285145	2.115490	1.764251	1.622712	1.310722	1.857085	2.069638	1.969832	0.220122	0.000000	311569.000000		1
13486.792969	5042.501953	4.280230	3.681984	2574.190918	50828.328125	397.321228	262.407654	118.276802	74.814583	47.381645	171.767334	245.881912	171.122833	0.709321	0.000000	4.129909	3.702646	0.631467	0.566082	3.410641	4.706106	2.599142	2.418977	2.072900	1.873986	1.675610	2.234941	2.390727	2.233308	0.000000	0.000000	312271.000000		1
13267.699219	5454.464844	3.620309	4.307983	2851.835449	55002.753906	439.161407	289.914612	139.018021	81.604980	58.945667	230.108582	304.192322	191.774628	1.311419	0.000000	4.122796	3.736752	0.558746	0.634274	3.455124	4.740385	2.642624	2.462270	2.143071	1.911717	1.770452	2.361933	2.483148	2.282791	0.117741	0.000000	312445.000000		1
11664.621094	3051.084961	4.354239	1.905751	1174.229126	23387.289062	158.217377	121.943367	60.780491	42.049862	23.362404	80.941978	102.734756	45.090427	0.390206	0.000000	4.066871	3.484454	0.638912	0.280066	3.069753	4.368980	2.199254	2.086158	1.783764	1.623765	1.368518	1.908174	2.011717	1.654084	0.000000	0.000000	312691.000000		1
14610.745117	4059.760498	1.985928	3.422950	3439.226074	57815.789062	537.048523	350.346649	126.180420	49.623524	42.830048	198.395416	268.482635	170.638687	1.086701	0.000000	4.164672	3.608500	0.297963	0.534401	3.536461	4.762046	2.730014	2.544498	2.100992	1.695688	1.631749	2.297532	2.428916	2.232078	0.036110	0.000000	312734.000000		1
11192.047852	1676.647217	3.817669	4.002693	1742.013306	31781.906250	294.188690	178.819839	86.357018	78.869705	18.456177	111.211952	122.365837	81.657402	1.629895	0.000000	4.048910	3.224442	0.581798	0.602352	3.241051	4.502180	2.468626	2.252416	1.936298	1.896910	1.266142	2.046151	2.087660	1.911996	0.212160	0.000000	312844.000000		1
8481.511719	3324.976562	3.311935	3.537048	1581.137695	26643.275391	260.255219	164.844345	62.655403	65.372177	20.183069	109.805771	138.123749	89.431511	0.051602	99998.000000	3.928473	3.521789	0.520082	0.548641	3.198970	4.425588	2.415400	2.217074	1.796959	1.815393	1.304987	2.040625	2.140268	1.951491	0.000000	4.999991	313300.000000		1
12041.318359	6341.961426	2.664350	2.451572	2985.170166	50528.265625	449.661530	304.950928	139.206131	51.856152	43.761337	163.422729	240.028976	159.984360	0.940113	0.000000	4.080674	3.802224	0.425591	0.389445	3.474969	4.703535	2.652886	2.484230	2.143658	1.714800	1.641091	2.213312	2.380264	2.204077	0.000000	0.000000	313417.000000		1
16824.240234	7144.890137	1.714559	2.935719	3997.873047	65555.031250	627.775208	404.231903	154.772842	94.615273	61.403404	246.125519	320.172272	124.209915	3.303026	99998.000000	4.225935	3.853996	0.234152	0.467715	3.601829	4.816606	2.797804	2.606631	2.189695	1.975961	1.788192	2.391157	2.505384	2.094156	0.518912	4.999991	313616.000000		1
12104.729492	4638.985352	2.766114	2.929552	2393.163330	36884.101562	341.450043	245.712311	87.346901	91.765900	30.417999	115.572357	137.115356	95.867271	0.543490	0.000000	4.082955	3.666423	0.441870	0.466801	3.378972	4.566839	2.533327	2.390427	1.941247	1.962681	1.483131	2.062854	2.137086	1.981670	0.000000	0.000000	314679.000000		1
11060.969727	2414.956055	4.730455	2.170952	2386.058350	40164.933594	354.626862	242.748825	89.971161	30.510511	29.036484	111.218124	146.021194	84.102806	1.379016	0.000000	4.043793	3.382909	0.674903	0.336650	3.377681	4.603847	2.549772	2.385157	1.954103	1.484450	1.462944	2.046175	2.164416	1.924811	0.139569	0.000000	315083.000000		1
18063.755859	5250.657227	3.780664	3.688152	2133.531006	41823.359375	315.953705	217.002701	128.511734	54.415653	33.042259	163.937714	211.757263	128.382217	0.629031	0.000000	4.256808	3.720214	0.577568	0.566809	3.329099	4.621419	2.499624	2.336465	2.108943	1.735724	1.519070	2.214679	2.325838	2.108505	0.000000	0.000000	315596.000000		1
27626.974609	21778.898438	3.996526	4.224722	13765.785156	99998.000000	1221.567627	1413.592041	1356.746338	1063.547607	573.948547	1052.295044	1559.415894	1123.338135	3.095313	0.000000	4.441333	4.338036	0.601683	0.625798	4.138801	4.999991	3.086917	3.150324	3.132499	3.026757	2.758873	3.022138	3.192962	3.050510	0.490705	0.000000	315768.000000		1
8115.675781	4407.140625	2.201789	5.140593	2367.537354	40598.855469	338.495850	241.058945	98.889336	52.673340	34.917175	142.385468	217.563934	150.026978	0.184024	0.000000	3.909325	3.644157	0.342776	0.711013	3.374297	4.608514	2.529553	2.382123	1.995149	1.721591	1.543039	2.153466	2.337587	2.176169	0.000000	0.000000	316055.000000		1
18089.707031	5584.801758	3.129995	3.564802	2974.703857	47616.191406	457.444885	306.616150	132.964645	63.848812	48.460953	184.271896	292.905853	150.970596	2.306704	0.000000	4.257432	3.747008	0.495544	0.552035	3.473444	4.677755	2.660339	2.486595	2.123736	1.805153	1.685392	2.265459	2.466728	2.178892	0.362992	0.000000	316299.000000		1
11944.584961	3310.566162	2.568754	1.930420	1836.132080	28901.919922	279.303467	189.696182	60.330265	76.088173	32.542694	104.322884	143.899582	54.144283	1.304768	99998.000000	4.077171	3.519902	0.409723	0.285652	3.263904	4.460927	2.446076	2.278059	1.780535	1.881317	1.512454	2.018380	2.158060	1.733553	0.115533	4.999991	316365.000000		1
10399.550781	2573.444824	3.256428	1.464776	958.404419	19336.775391	148.398758	99.536919	47.933636	61.335564	9.815540	64.104759	81.231850	57.042999	0.555011	99998.000000	4.017015	3.410515	0.512742	0.165771	2.981549	4.286384	2.171430	1.997984	1.680640	1.787712	0.991914	1.806890	1.909726	1.756202	0.000000	4.999991	316486.000000		1
18561.603516	5666.721680	3.805334	3.441453	2126.407471	36438.765625	297.287842	218.390381	85.413399	50.958782	28.256298	149.037094	187.380295	119.713821	1.983290	0.000000	4.268616	3.753332	0.580393	0.536742	3.327646	4.561563	2.473177	2.339233	1.931526	1.707219	1.451115	2.173294	2.272724	2.078144	0.297386	0.000000	316552.000000		1
12706.505859	2437.750977	2.806202	2.127780	1816.124756	29908.052734	227.197540	185.520813	99.857628	53.512119	20.210823	100.856758	135.184937	140.482803	0.048818	0.000000	4.104026	3.386989	0.448119	0.327927	3.259146	4.475788	2.356404	2.268393	1.999381	1.728452	1.305584	2.003705	2.130928	2.147623	0.000000	0.000000	316922.000000		1
10198.756836	2561.257812	2.559503	3.734408	1266.417480	19427.167969	205.339996	129.443024	33.100853	50.437630	13.879909	70.466515	97.140854	54.446491	1.900732	99998.000000	4.008547	3.408453	0.408156	0.572222	3.102577	4.288410	2.312474	2.112079	1.519839	1.702755	1.142387	1.847983	1.987402	1.735970	0.278921	4.999991	316969.000000		1
8796.562500	2130.996094	2.522498	2.362144	1102.208374	21302.365234	170.866882	116.034920	48.707653	25.009121	14.737187	71.024673	83.100594	54.603764	0.602367	99998.000000	3.944313	3.328583	0.401831	0.373306	3.042264	4.328428	2.232658	2.064589	1.687597	1.398098	1.168415	1.851409	1.919604	1.737223	0.000000	4.999991	317348.000000		1
23547.029297	13211.180664	2.251129	3.207088	4970.219238	92576.546875	735.989746	507.922607	236.248306	135.009171	100.462044	322.293884	425.839661	322.586823	2.515781	99998.000000	4.371936	4.120942	0.352400	0.506111	3.696376	4.966501	2.866872	2.705797	2.373369	2.130363	2.002002	2.508252	2.629246	2.508647	0.400673	4.999991	317374.000000		1
13355.888672	2844.986328	1.498697	2.257297	1195.399048	24483.015625	198.580444	119.322189	60.046562	39.616791	25.373003	76.236191	109.185936	59.287960	0.044708	0.000000	4.125673	3.454080	0.175714	0.353589	3.077513	4.388865	2.297936	2.076721	1.778488	1.597879	1.404372	1.882161	2.038167	1.772967	0.000000	0.000000	317645.000000		1
17264.931641	4321.560547	4.964819	2.439237	2706.017822	45033.648438	388.088531	275.057159	117.706306	65.239578	34.491619	148.469681	219.309326	104.696014	2.378119	0.000000	4.237165	3.635641	0.695903	0.387254	3.432331	4.653537	2.588931	2.439423	2.070800	1.814511	1.537714	2.171638	2.341057	2.019930	0.376233	0.000000	317867.000000		1
6423.446289	2616.761963	2.362144	2.753779	949.347473	23678.902344	170.478333	96.221901	57.030666	43.909355	20.321838	79.967514	107.804420	110.983757	1.142181	99998.000000	3.807768	3.417764	0.373306	0.439929	2.977425	4.374362	2.231669	1.983274	1.756108	1.642557	1.307963	1.902914	2.032637	2.045259	0.057735	4.999991	318246.000000		1
12827.927734	2872.835693	1.548037	2.044519	1503.970215	25711.558594	239.751434	152.987366	72.696060	50.739838	23.914394	87.041611	133.396378	66.186287	0.915360	99998.000000	4.108157	3.458311	0.189781	0.310591	3.177239	4.410129	2.379761	2.184656	1.861511	1.705349	1.378659	1.939727	2.125144	1.820768	0.000000	4.999991	318563.000000		1
105.537872	12.143764	1.498697	2.183287	133.957611	5196.824707	0.296039	16.143372	0.000000	6.287743	4.927814	1.131732	4.452919	0.000000	3.997805	38342.640625	2.023408	1.084353	0.175714	0.339111	2.126967	3.715738	0.000000	1.207994	0.000000	0.798495	0.692654	0.053744	0.648645	0.000000	0.601822	4.583682	319049.000000		0
31939.232422	11024.510742	2.257297	3.429117	4671.148926	81654.796875	704.588074	479.916107	209.885422	134.367752	79.511124	304.522278	401.962250	199.314377	2.961792	99998.000000	4.504324	4.042359	0.353589	0.535182	3.669424	4.911982	2.847935	2.681165	2.321982	2.128295	1.900428	2.483619	2.604185	2.299539	0.471555	4.999991	319062.000000		1
9192.076172	3912.015625	3.546299	3.200921	2270.319336	40499.625000	359.807556	231.952667	117.786484	61.569927	35.225548	128.231110	195.894501	66.436066	2.228973	99998.000000	3.963414	3.592401	0.549775	0.505275	3.356087	4.607451	2.556070	2.365399	2.071095	1.789369	1.546858	2.107993	2.292022	1.822404	0.348105	4.999991	319132.000000		1
10462.243164	4364.412598	2.652015	2.368311	1269.081787	23609.341797	182.446320	131.805161	84.845985	49.216469	14.623089	80.510254	101.054115	68.261642	0.816200	0.000000	4.019625	3.639926	0.423576	0.374439	3.103490	4.373084	2.261135	2.119932	1.928631	1.692110	1.165039	1.905851	2.004554	1.834177	0.000000	0.000000	319223.000000		1
11030.422852	2504.233398	1.066974	3.589472	1078.546875	23185.931641	149.404053	110.336174	64.098595	41.149410	13.460520	75.980240	99.829872	47.110275	1.639966	0.000000	4.042592	3.398675	0.028154	0.555031	3.032839	4.365224	2.174362	2.042718	1.806849	1.614364	1.129062	1.880701	1.999261	1.673116	0.214835	0.000000	319476.000000		1
7568.364746	1920.811523	2.013681	2.722941	897.275452	14500.350586	125.532837	90.501564	11.416001	7.912874	20.192322	52.815193	70.155060	37.217644	1.607945	99998.000000	3.879002	3.283485	0.303991	0.435038	2.952926	4.161378	2.098757	1.956656	1.057514	0.898334	1.305186	1.722759	1.846059	1.570749	0.206271	4.999991	319531.000000		1
18134.771484	6350.589844	2.109277	1.751564	2244.998779	43766.199219	329.889130	230.861023	118.335388	61.711781	33.150192	158.248215	194.923126	76.007996	2.145449	99998.000000	4.258512	3.802814	0.324134	0.243426	3.351216	4.641139	2.518368	2.363351	2.073115	1.790368	1.520486	2.199339	2.289863	1.880859	0.331518	4.999991	319886.000000		1
21739.728516	11618.972656	5.612404	3.219423	5622.398926	99934.015625	823.114624	576.816406	251.139679	131.798996	80.362228	338.397156	428.719849	282.809692	3.243656	99998.000000	4.337254	4.065168	0.749149	0.507778	3.749922	4.999713	2.915460	2.761038	2.399915	2.119912	1.905052	2.529427	2.632174	2.451494	0.511035	4.999991	321031.000000		1
18068.515625	4329.192871	3.934851	4.385077	2826.604248	51039.343750	426.499573	281.036530	117.163567	94.072533	41.282009	164.939941	241.179214	151.497925	3.583106	99998.000000	4.256922	3.636407	0.594928	0.641977	3.451265	4.707905	2.629919	2.448763	2.068793	1.973463	1.615761	2.217326	2.382340	2.180407	0.554260	4.999991	321075.000000		1
19808.392578	6404.505859	4.847637	3.648063	3912.823486	69333.390625	642.324280	399.683380	157.989182	76.470551	45.488232	232.828445	316.369995	143.298264	3.061191	99998.000000	4.296849	3.806486	0.685530	0.562062	3.592490	4.840942	2.807754	2.601716	2.198627	1.883494	1.657899	2.367036	2.500195	2.156241	0.485890	4.999991	321349.000000		1
17595.214844	4291.731934	3.786831	3.601807	2059.320801	34678.660156	290.127380	206.690674	99.342644	87.957481	33.979717	145.419861	181.283752	96.397675	3.961951	99998.000000	4.245395	3.632632	0.578276	0.556520	3.313724	4.540062	2.462589	2.315321	1.997136	1.944273	1.531220	2.162624	2.258359	1.984067	0.597909	4.999991	321845.000000		1
9364.734375	2201.225098	1.822490	2.004430	1275.801270	22484.011719	180.494308	130.950974	59.793694	33.113186	28.225460	65.569534	97.461563	59.337299	0.316959	0.000000	3.971495	3.342664	0.260665	0.301991	3.105783	4.351874	2.256464	2.117109	1.776655	1.520001	1.450641	1.816702	1.988833	1.773328	0.000000	0.000000	322789.000000		1
17495.388672	3913.825684	3.197837	2.177119	1891.633179	36688.695312	314.158966	192.918701	69.236099	59.824532	27.698141	124.832825	180.124268	100.640900	1.026453	0.000000	4.242924	3.592602	0.504856	0.337882	3.276837	4.564532	2.497149	2.285374	1.840333	1.776879	1.442451	2.096329	2.255572	2.002774	0.011339	0.000000	323328.000000		1
21721.656250	6644.035645	2.510163	3.796082	5043.812500	87752.085938	822.726074	518.283997	162.716553	108.393417	64.730759	299.360107	372.691406	285.159485	0.400777	99998.000000	4.336893	3.822432	0.399702	0.579336	3.702759	4.943257	2.915255	2.714568	2.211432	2.035003	1.811111	2.476194	2.571349	2.455088	0.000000	4.999991	324068.000000		1
15379.095703	4733.227539	2.735276	2.371395	1690.820068	31107.833984	263.579498	174.434769	72.970512	61.320145	29.563803	99.367317	127.423172	74.814583	0.369614	99998.000000	4.186931	3.675157	0.437001	0.375004	3.228097	4.492870	2.420912	2.241633	1.863147	1.787603	1.470760	1.997244	2.105248	1.873986	0.000000	4.999991	325063.000000		1
13936.963867	5907.580078	3.999609	4.002693	2969.723633	49538.617188	448.215271	301.213440	125.292305	105.399109	38.660831	160.425339	219.102722	199.588821	0.806001	0.000000	4.144168	3.771410	0.602018	0.602352	3.472716	4.694944	2.651487	2.478874	2.097924	2.022837	1.587271	2.205273	2.340648	2.300136	0.000000	0.000000	326306.000000		1
8177.082031	2406.266113	3.231758	5.023410	1137.807129	22961.931641	181.175812	114.406708	54.289219	64.974373	27.815323	84.722641	101.374825	92.000259	0.539395	0.000000	3.912598	3.381344	0.509439	0.700999	3.056069	4.361009	2.258100	2.058451	1.734714	1.812742	1.444284	1.927999	2.005930	1.963789	0.000000	0.000000	326530.000000		1
11400.372070	1596.402222	3.799166	3.247177	852.135681	13417.625000	120.484756	87.707695	27.994181	38.330872	13.620874	40.989056	40.569668	42.586433	0.173152	0.000000	4.056919	3.203142	0.579688	0.511506	2.930509	4.127676	2.080932	1.943038	1.447068	1.583549	1.134205	1.612668	1.608202	1.629271	0.000000	0.000000	326880.000000		1
8574.070312	2708.275146	3.786831	3.478457	994.107971	19374.240234	135.551910	102.114922	48.174168	85.980804	11.955655	51.674210	92.459740	101.615356	0.913539	0.000000	3.933187	3.432693	0.578276	0.541387	2.997434	4.287225	2.132106	2.009089	1.682814	1.934402	1.077573	1.713274	1.965953	2.006959	0.000000	0.000000	327148.000000		1
8305.134766	2580.096436	2.337474	2.300469	782.717651	16584.048828	105.793823	79.652969	47.862709	44.273239	13.886076	45.664005	81.999695	49.247307	0.405079	0.000000	3.919347	3.411636	0.368747	0.361816	2.893605	4.219691	2.024460	1.901202	1.679997	1.646141	1.142580	1.659574	1.913812	1.692382	0.000000	0.000000	327598.000000		1
7391.555176	1378.739624	2.096942	2.497828	638.858154	13086.418945	82.113792	64.616661	27.102980	45.864445	12.396629	31.882774	56.617443	34.340515	0.853999	0.000000	3.868736	3.139482	0.321587	0.397563	2.805404	4.116821	1.914416	1.810344	1.433017	1.661476	1.093304	1.503556	1.752950	1.535807	0.000000	0.000000	327837.000000		1
14038.220703	2991.343750	2.146282	2.318972	1212.304077	23204.439453	142.280624	122.424431	48.414700	14.240705	27.852329	70.626869	125.631516	85.490486	0.369694	0.000000	4.147312	3.475866	0.331687	0.365295	3.083611	4.365571	2.153146	2.087868	1.684977	1.153532	1.444862	1.848970	2.099099	1.931918	0.000000	0.000000	327940.000000		1
15430.084961	4787.165039	2.843207	4.705785	1186.971191	25642.589844	161.809937	119.960518	45.386467	46.616879	26.594164	96.012207	109.133514	111.267464	0.206612	99998.000000	4.188368	3.680079	0.453808	0.672632	3.074440	4.408962	2.209005	2.079038	1.656926	1.668543	1.424786	1.982327	2.037958	2.046368	0.000000	4.999991	328627.000000		1
24735.787109	7227.346191	1.896499	2.719858	4646.682617	78478.476562	655.393188	475.247314	185.283356	128.055328	62.380951	257.643280	338.304657	185.912445	3.428252	0.000000	4.393326	3.858979	0.277953	0.434546	3.667143	4.894751	2.816502	2.676920	2.267836	2.107398	1.795052	2.411019	2.529308	2.269309	0.535073	0.000000	328942.000000		1
13762.578125	4935.092285	1.103979	2.294302	2196.127686	41521.605469	346.695496	222.926559	72.680641	96.826317	21.879126	141.207474	202.765076	110.977592	1.701281	0.000000	4.138700	3.693295	0.042961	0.360651	3.341658	4.618274	2.539948	2.348162	1.861419	1.985993	1.340030	2.149858	2.306993	2.045235	0.230776	0.000000	330374.000000		1
6261.136719	3678.860352	2.288134	4.415914	980.924988	23134.699219	158.155716	97.017502	40.464821	64.974373	15.461866	53.703312	83.008080	93.563721	2.779290	99998.000000	3.796653	3.565713	0.359481	0.645021	2.991636	4.364264	2.199085	1.986850	1.607078	1.812742	1.189262	1.730001	1.919120	1.971107	0.443934	4.999991	330589.000000		1
22062.500000	12358.884766	2.763030	4.027363	4196.283691	75754.945312	614.373291	426.733948	208.022842	97.507820	50.147758	336.842957	422.355042	224.835388	2.507025	0.000000	4.343655	4.091980	0.441386	0.605021	3.622865	4.879411	2.788432	2.630157	2.318111	1.989039	1.700252	2.527427	2.625678	2.351865	0.399159	0.000000	331316.000000		1
12163.160156	6032.341797	1.326008	1.942755	4243.696289	65124.570312	617.225708	435.248138	161.113022	84.223076	54.529751	208.821533	282.513641	169.864670	3.783577	99998.000000	4.085046	3.780486	0.122546	0.288418	3.627744	4.813745	2.790444	2.638737	2.207131	1.925431	1.736634	2.319775	2.451039	2.230103	0.577903	4.999991	332041.000000		1
21678.115234	5532.745605	4.767460	3.836171	3106.410400	48733.324219	450.987549	316.459442	129.973419	76.362625	35.207047	185.863098	224.304993	196.406403	2.030110	0.000000	4.336021	3.742941	0.678287	0.583898	3.492259	4.687826	2.654165	2.500318	2.113855	1.882881	1.546630	2.269193	2.350839	2.293156	0.307520	0.000000	333047.000000		1
10391.197266	3644.054199	2.010598	2.226459	910.612610	22356.359375	133.226761	90.304207	43.147671	35.919388	30.106541	77.303162	83.233192	84.013382	1.092992	99998.000000	4.016665	3.561585	0.303325	0.347615	2.959334	4.349401	2.124591	1.955708	1.634957	1.555329	1.478661	1.888197	1.920297	1.924348	0.038617	4.999991	333135.000000		1
11933.044922	2922.625732	1.924253	3.062153	1800.564209	32073.818359	255.244141	180.324707	69.936111	70.250656	33.325966	78.937546	137.251038	75.659531	0.828625	0.000000	4.076751	3.465773	0.284262	0.486027	3.255409	4.506151	2.406956	2.256055	1.844702	1.846650	1.522783	1.897284	2.137516	1.878864	0.000000	0.000000	333360.000000		1
6441.387695	2801.138672	2.682853	3.860841	1493.402222	27557.818359	244.818024	152.762253	87.245140	51.698879	21.302467	77.269241	98.047470	63.540436	1.493879	0.000000	3.808980	3.447335	0.428597	0.586682	3.174177	4.440245	2.388843	2.184016	1.940741	1.713481	1.328430	1.888007	1.991436	1.803050	0.174315	0.000000	333538.000000		1
10809.093750	3541.408691	1.961258	1.884164	1611.173340	23577.111328	235.881348	165.038620	94.109543	51.042046	21.922298	66.827705	104.029930	70.037872	0.740252	0.000000	4.033789	3.549176	0.292535	0.275119	3.207142	4.372490	2.372694	2.217586	1.973634	1.707928	1.340886	1.824957	2.017158	1.845333	0.000000	0.000000	334039.000000		1
20700.070312	9351.191406	3.543216	2.778449	3681.416748	68725.179688	580.874634	374.390564	157.230591	83.529228	53.361015	271.936432	332.457886	203.039520	3.942150	0.000000	4.315972	3.970867	0.549398	0.443802	3.566015	4.837116	2.764082	2.573325	2.196537	1.921839	1.727224	2.434467	2.521737	2.307580	0.595733	0.000000	334467.000000		1
17728.537109	4335.866211	3.176251	3.768329	2835.090820	47516.750000	422.826843	288.116791	146.089035	87.522675	39.527363	155.836731	230.170258	147.476715	2.250790	99998.000000	4.248673	3.637076	0.501915	0.576149	3.452567	4.676847	2.626163	2.459569	2.164618	1.942121	1.596898	2.192670	2.362049	2.168723	0.352335	4.999991	334801.000000		1
15596.674805	4207.490234	3.139246	2.436154	2955.100586	45974.566406	461.503082	298.718689	107.141418	79.190414	41.840168	136.739151	188.999268	147.007996	1.867903	0.000000	4.193032	3.624023	0.496825	0.386705	3.470572	4.662518	2.664175	2.475262	2.029957	1.898673	1.621593	2.135893	2.276460	2.167341	0.271354	0.000000	335046.000000		1
8794.961914	4037.785889	2.602675	3.324270	2065.818115	34471.050781	320.785919	211.088089	69.640076	38.179768	28.968641	98.244835	146.826050	82.749046	0.922937	99998.000000	3.944234	3.606143	0.415420	0.521696	3.315092	4.537455	2.506215	2.324464	1.842859	1.581833	1.461928	1.992310	2.166803	1.917763	0.000000	4.999991	335144.000000		1
12633.495117	1919.426880	3.274930	4.138377	1260.502930	23433.232422	199.237274	128.295868	76.933113	55.217426	28.203875	95.580482	119.174171	46.089558	0.576363	0.000000	4.101523	3.283172	0.515202	0.616830	3.100544	4.369832	2.299371	2.108213	1.886113	1.742076	1.450309	1.980369	2.076182	1.663603	0.000000	0.000000	335221.000000		1
14804.794922	3638.136475	3.336605	4.101373	2395.583984	40024.093750	378.035522	243.664703	125.122704	75.674950	35.120701	154.569321	191.765381	93.455788	0.798503	0.000000	4.170403	3.560879	0.523305	0.612929	3.379411	4.602322	2.577533	2.386793	2.097336	1.878952	1.545563	2.189123	2.282770	1.970606	0.000000	0.000000	335411.000000		1
31180.628906	14460.073242	2.664350	3.120744	6233.266113	99998.000000	929.599243	636.533020	251.475815	151.331390	93.193672	389.861664	497.727783	244.420212	3.538466	99998.000000	4.493885	4.160171	0.425591	0.494258	3.794716	4.999991	2.968296	2.803821	2.400496	2.179929	1.969386	2.590910	2.696992	2.388137	0.548815	4.999991	335474.000000		1
12886.542969	4551.030762	2.750695	2.454656	2237.394287	41677.507812	290.534454	229.238968	157.350861	66.380562	45.926121	119.636726	191.802383	122.859238	1.145314	0.000000	4.110137	3.658110	0.439442	0.389991	3.349742	4.619902	2.463198	2.360288	2.196869	1.822041	1.662060	2.077864	2.282854	2.089408	0.058925	0.000000	336089.000000		1
18546.558594	5563.808105	2.448488	3.062153	2384.655273	42136.128906	326.595673	243.417999	93.711739	105.618050	43.539307	126.757080	180.204437	110.622963	2.499319	0.000000	4.268263	3.745372	0.388898	0.486027	3.377426	4.624655	2.514010	2.386353	1.971794	2.023738	1.638882	2.102972	2.255765	2.043845	0.397822	0.000000	337454.000000		1
14582.023438	10011.247070	1.702224	2.140115	2421.003174	48778.621094	403.784760	250.670959	119.871094	104.251953	30.488926	175.378387	232.091431	191.308990	2.441300	0.000000	4.163818	4.000488	0.231017	0.330437	3.383995	4.688230	2.606150	2.399104	2.078714	2.018084	1.484142	2.243976	2.365659	2.281735	0.387621	0.000000	337634.000000		1
24976.498047	7897.023438	2.652015	2.966557	4469.021973	80184.062500	709.713196	457.059418	198.648285	123.944710	59.886208	267.242981	363.850342	210.835220	1.271317	99998.000000	4.397532	3.897463	0.423576	0.472253	3.650213	4.904088	2.851083	2.659973	2.298085	2.093228	1.777327	2.426906	2.560923	2.323943	0.104254	4.999991	337999.000000		1
15726.795898	3855.185303	2.624262	3.398280	1055.116577	18838.767578	112.084656	105.772240	57.228024	74.157753	22.017895	77.759560	122.763641	40.652927	0.790198	0.000000	4.196640	3.586045	0.419007	0.531259	3.023300	4.275053	2.049546	2.024372	1.757609	1.870157	1.342776	1.890754	2.089070	1.609092	0.000000	0.000000	338088.000000		1
7994.133301	5554.954590	1.588125	2.608843	2548.219727	41984.632812	397.802307	258.808929	85.977722	87.868050	33.606586	134.817978	183.488617	103.077049	0.615588	2671.956299	3.902771	3.744680	0.200885	0.416448	3.406237	4.623090	2.599667	2.412979	1.934386	1.943831	1.526424	2.129748	2.263609	2.013162	0.000000	3.426829	338517.000000		1
19632.027344	13804.883789	2.004430	2.689020	8824.744141	99998.000000	1261.717896	897.537598	442.753967	248.342728	142.271378	620.019592	851.250671	445.661926	3.133302	99998.000000	4.292965	4.140033	0.301991	0.429594	3.945702	4.999991	3.100962	2.953053	2.646163	2.395051	2.153117	2.792405	2.930058	2.649006	0.496002	4.999991	338548.000000		1
22778.746094	4133.967773	2.510163	2.451572	4023.569824	64306.265625	619.183899	414.250946	139.576187	104.726852	50.317364	199.206436	303.668091	100.375694	2.404888	0.000000	4.357530	3.616367	0.399702	0.389445	3.604612	4.808253	2.791820	2.617264	2.144811	2.020058	1.701718	2.299303	2.482399	2.001629	0.381095	0.000000	339370.000000		1
115.149887	16.763205	2.624262	1.131732	42.216385	2390.665283	4.767460	4.163047	3.228674	25.224983	0.000000	0.000000	0.000000	2.041435	2.093007	12300.778320	2.061264	1.224357	0.419007	0.053744	1.625481	3.378519	0.678287	0.619411	0.509024	1.401831	0.000000	0.000000	0.000000	0.309936	0.320771	4.089932	339382.000000		0
11431.632812	1686.965454	3.765245	3.833087	930.286865	22673.218750	150.656052	94.084869	40.264378	57.113926	24.469467	85.487404	112.852501	81.120834	0.207500	0.000000	4.058108	3.227106	0.575793	0.583549	2.968617	4.355513	2.177987	1.973520	1.604921	1.756742	1.388625	1.931902	2.052511	1.909132	0.000000	0.000000	339458.000000		1
13471.213867	3986.561768	3.904013	4.237057	1773.316284	33351.175781	220.706268	177.833054	76.470551	42.401409	31.744007	114.489967	162.833740	93.659317	0.262633	0.000000	4.129407	3.600599	0.591511	0.627064	3.248786	4.523111	2.343815	2.250012	1.883494	1.627380	1.501662	2.058767	2.211744	1.971551	0.000000	0.000000	339649.000000		1
23822.650391	21026.080078	3.071404	3.237926	7307.036133	99998.000000	1110.355591	749.027832	356.418518	162.981766	135.869522	553.241211	712.732178	389.041382	1.865168	99998.000000	4.376990	4.322758	0.487337	0.510267	3.863741	4.999991	3.045462	2.874498	2.551960	2.212139	2.133122	2.742914	2.852926	2.589996	0.270718	4.999991	339909.000000		1
26329.201172	4673.807129	2.957305	3.601807	2894.415771	47695.726562	435.306732	294.959625	93.418785	58.649628	35.965645	147.538391	212.981506	88.083916	2.297119	0.000000	4.420438	3.669671	0.470896	0.556520	3.461561	4.678480	2.638795	2.469763	1.970434	1.768265	1.555888	2.168905	2.328342	1.944897	0.361183	0.000000	341703.000000		1
13146.916016	3657.360352	1.532618	2.682853	1321.684204	22093.386719	178.209259	137.553253	56.783966	68.825966	17.157923	65.532532	90.427559	69.297775	0.340411	99998.000000	4.118824	3.563168	0.185434	0.428597	3.121128	4.344262	2.250930	2.138471	1.754226	1.837752	1.234465	1.816457	1.956301	1.840719	0.000000	4.999991	341993.000000		1
7061.820312	1689.676025	2.667434	3.490792	783.827820	18936.955078	136.609619	80.482498	37.603111	53.940758	19.837692	52.109016	48.516460	35.256386	0.504293	0.000000	3.848917	3.227803	0.426094	0.542924	2.894221	4.277310	2.135481	1.905701	1.575224	1.731917	1.297491	1.716913	1.685889	1.547238	0.000000	0.000000	342329.000000		1
7953.958496	2036.772461	2.152450	3.589472	808.090637	18884.710938	109.694756	78.542824	63.901234	65.473938	21.262379	72.498695	99.351898	93.480453	0.090905	0.000000	3.900583	3.308943	0.332933	0.555031	2.907460	4.276110	2.040186	1.895107	1.805509	1.816068	1.327612	1.860330	1.997176	1.970721	0.000000	0.000000	342614.000000		1
10666.455078	2015.284912	2.855542	3.379778	1027.908813	16565.931641	126.624481	103.835648	47.656097	68.770454	21.213039	47.807201	71.024673	54.125782	0.297177	0.000000	4.028020	3.304337	0.455689	0.528888	3.011955	4.219216	2.102518	2.016346	1.678118	1.837402	1.326603	1.679493	1.851409	1.733404	0.000000	0.000000	342998.000000		1
10751.655273	2552.077637	3.052901	2.371395	1396.834961	27992.185547	211.923782	142.848038	58.532444	25.123220	23.229803	80.689110	106.589432	98.534706	3.416261	0.000000	4.031476	3.406894	0.484713	0.375004	3.145145	4.447037	2.326180	2.154874	1.767397	1.400075	1.366045	1.906815	2.027714	1.993589	0.533551	0.000000	343189.000000		1
27129.179688	9046.267578	3.916348	3.688152	5416.975586	92664.929688	803.961548	552.057068	201.608673	174.490280	73.978889	314.414917	428.146301	231.949585	3.004840	0.000000	4.433437	3.956470	0.592881	0.566809	3.733757	4.966916	2.905235	2.741984	2.304509	2.241771	1.869108	2.497503	2.631592	2.365394	0.477821	0.000000	343611.000000		1
7479.938477	3109.531250	2.627345	5.007992	1221.977783	25268.226562	167.305161	126.007736	82.712044	47.378563	24.278275	79.548126	94.260643	78.104935	0.090248	99998.000000	3.873898	3.492695	0.419517	0.699664	3.087063	4.402575	2.223509	2.100397	1.917569	1.675582	1.385218	1.900630	1.974330	1.892678	0.000000	4.999991	343744.000000		1
7924.810547	3086.779297	2.106194	2.812370	554.212585	14853.037109	82.215561	57.462387	33.033009	59.213951	20.870745	49.959652	100.215340	57.727589	1.676186	99998.000000	3.898989	3.489506	0.323498	0.449072	2.743676	4.171815	1.914954	1.759384	1.518948	1.772424	1.319538	1.698619	2.000934	1.761383	0.224322	4.999991	344061.000000		1
10716.624023	5178.818359	2.593424	2.374479	2124.510986	37140.742188	306.412628	215.192535	119.945099	45.108929	47.067104	135.437805	167.456268	100.113579	3.079985	99998.000000	4.030058	3.714231	0.413874	0.375568	3.327259	4.569850	2.486307	2.332827	2.078983	1.654263	1.672717	2.131740	2.223902	2.000493	0.488549	4.999991	345520.000000		1
10571.914062	4152.100098	3.651147	3.062153	1387.142822	31805.281250	186.387344	141.506607	65.720642	49.743790	26.961128	77.423431	127.330658	70.259903	0.313179	0.000000	4.024154	3.618268	0.562429	0.486027	3.142121	4.502499	2.270416	2.150777	1.817702	1.696739	1.430738	1.888872	2.104933	1.846708	0.000000	0.000000	345697.000000		1
11256.911133	1745.719971	2.763030	2.121612	952.554565	19182.181641	142.582825	98.494614	33.532574	44.624783	16.124870	53.536789	76.630905	43.175426	1.181978	99998.000000	4.051419	3.241975	0.441386	0.326666	2.978890	4.282898	2.154067	1.993412	1.525467	1.649576	1.207496	1.728652	1.884404	1.635237	0.072609	4.999991	346038.000000		1
16727.839844	8985.335938	3.117660	3.540132	3049.762207	58397.011719	438.334961	310.116180	124.061897	62.997700	41.963516	186.106720	267.739441	202.009552	0.762194	99998.000000	4.223440	3.953534	0.493829	0.549019	3.484266	4.766391	2.641806	2.491524	2.093638	1.799325	1.622872	2.269762	2.427712	2.305372	0.000000	4.999991	346334.000000		1
5308.739746	4211.030273	1.665219	2.750695	2147.114746	36854.160156	314.248383	218.831360	75.742790	111.767029	19.862362	108.103546	138.916260	90.547821	2.022680	99998.000000	3.724991	3.624388	0.221471	0.439442	3.331855	4.566486	2.497273	2.340110	1.879341	2.048314	1.298031	2.033840	2.142753	1.956878	0.305927	4.999991	346812.000000		1
10882.356445	2207.580811	2.969640	2.565671	621.835938	14976.217773	80.217293	60.996353	50.798428	56.327572	18.357496	52.136772	55.473377	87.109451	0.850113	0.000000	4.036723	3.343917	0.472704	0.409201	2.793676	4.175402	1.904268	1.785304	1.705850	1.750721	1.263813	1.717144	1.744085	1.940065	0.000000	0.000000	347537.000000		1
12358.267578	5730.520996	1.572707	5.723419	3563.482178	60029.500000	570.565674	366.058289	119.285179	74.577141	55.232845	225.945541	290.882904	154.418213	1.108355	99998.000000	4.091958	3.758194	0.196648	0.757656	3.551875	4.778365	2.756306	2.563550	2.076586	1.872606	1.742197	2.354004	2.463718	2.188699	0.044679	4.999991	347833.000000		1
17469.910156	6669.966797	3.675817	2.796951	3532.206787	60534.148438	540.551636	362.046356	142.024673	97.538658	38.938370	221.708481	302.838562	141.158142	0.825097	99998.000000	4.242290	3.824124	0.565354	0.446685	3.548046	4.782001	2.732837	2.558764	2.152364	1.989177	1.590378	2.345782	2.481211	2.149706	0.000000	4.999991	348606.000000		1
18654.867188	7750.098633	3.207088	2.932636	4343.125488	68223.664062	720.515564	441.421783	146.702698	122.347336	56.876476	234.962387	329.589996	163.950058	2.463348	0.000000	4.270792	3.889307	0.506111	0.467258	3.637802	4.833935	2.857643	2.644854	2.166438	2.087595	1.754933	2.370998	2.517974	2.214712	0.391526	0.000000	349433.000000		1
10217.873047	3528.808594	2.516331	3.681984	2102.764404	41927.578125	338.989227	215.775375	117.182076	47.838039	35.697361	137.873962	224.764465	140.673996	0.088375	99998.000000	4.009360	3.547628	0.400768	0.566082	3.322791	4.622500	2.530186	2.334002	2.068861	1.679773	1.552636	2.139482	2.351728	2.148214	0.000000	4.999991	349586.000000		1
10031.565430	3093.529541	3.003561	1.757731	479.913025	14353.900391	81.518631	50.789177	52.661007	56.842556	19.017416	71.937454	98.920174	61.014854	1.714845	0.000000	4.001369	3.490454	0.477637	0.244952	2.681163	4.156970	1.911257	1.705771	1.721489	1.754674	1.279152	1.856955	1.995285	1.785436	0.234225	0.000000	350993.000000		1
9634.395508	3278.162354	1.585042	3.210172	2092.517090	32427.917969	293.479431	215.525589	88.247353	56.725376	25.132471	111.073189	154.242447	115.452095	1.046552	0.000000	3.983824	3.515630	0.200041	0.506528	3.320669	4.510919	2.467578	2.333499	1.945702	1.753777	1.400235	2.045609	2.188204	2.062402	0.019761	0.000000	351424.000000		1
14242.601562	3544.325928	1.998263	1.594293	1665.299072	32495.066406	269.016113	171.270844	66.667351	52.343380	25.610451	113.385986	124.536789	137.096863	1.590974	99998.000000	4.153589	3.549534	0.300653	0.202568	3.221492	4.511817	2.429778	2.233683	1.823913	1.718862	1.408417	2.054559	2.095298	2.137028	0.201663	4.999991	351686.000000		1
10507.629883	6459.963867	2.621178	3.638812	1884.047241	37815.800781	321.701782	193.627960	85.015594	73.328224	36.613232	140.834351	178.829086	107.542305	1.668653	99998.000000	4.021505	3.810230	0.418496	0.560960	3.275092	4.577673	2.507453	2.286968	1.929499	1.865271	1.563638	2.148709	2.252438	2.031579	0.222366	4.999991	352072.000000		1
31500.496094	12487.911133	2.738360	2.948054	7693.040039	99998.000000	1075.164062	782.131714	333.382996	155.580780	115.066628	493.703491	647.942871	322.583740	3.902678	99998.000000	4.498317	4.096490	0.437491	0.469535	3.886098	4.999991	3.031475	2.893280	2.522943	2.191956	2.060949	2.693466	2.811537	2.508642	0.591363	4.999991	352367.000000		1
8989.000000	2502.543457	4.718120	4.227806	1021.035156	17929.001953	144.232635	106.342728	46.114231	63.771717	21.213039	67.493790	103.687630	76.273193	0.332126	99998.000000	3.953711	3.398382	0.673769	0.626115	3.009041	4.253556	2.159064	2.026708	1.663835	1.804628	1.326603	1.829264	2.015727	1.882372	0.000000	4.999991	352838.000000		1
10660.744141	5637.059082	2.611927	1.782401	3408.638428	53536.777344	559.485779	348.841766	153.779877	98.139984	29.829004	157.301514	208.059860	114.764420	1.542698	99998.000000	4.027788	3.751053	0.416961	0.251005	3.532581	4.728652	2.747789	2.542629	2.186899	1.991846	1.474639	2.196733	2.318188	2.059807	0.188281	4.999991	354106.000000		1
10194.337891	3171.757812	3.648063	2.769197	1361.779053	24544.433594	186.418182	139.008774	67.953270	72.877998	19.396717	79.369270	159.031494	72.896500	0.487486	0.000000	4.008359	3.501300	0.562062	0.442354	3.134107	4.389953	2.270488	2.143042	1.832210	1.862596	1.287728	1.899652	2.201483	1.862707	0.000000	0.000000	354269.000000		1
9640.625000	1642.738525	2.904882	2.682853	1006.837646	20975.880859	159.407715	101.572189	53.761902	40.924297	32.635208	70.195145	100.054985	74.891678	1.308885	0.000000	3.984105	3.215569	0.463128	0.428597	3.002959	4.321720	2.202509	2.006775	1.730475	1.611981	1.513686	1.846307	2.000239	1.874434	0.116902	0.000000	354514.000000		1
7657.216309	3642.644775	3.737491	4.089037	1357.683838	29937.404297	188.379440	134.969070	62.942192	89.829308	38.885944	112.525627	149.511993	113.043694	0.117149	0.000000	3.884071	3.561417	0.572580	0.611621	3.132799	4.476214	2.275033	2.130234	1.798942	1.953418	1.589793	2.051251	2.174676	2.053246	0.000000	0.000000	354601.000000		1
12263.060547	4474.104004	1.474027	5.122090	2635.301514	46819.148438	420.177917	267.168945	107.095161	88.629738	39.188152	176.500870	216.894760	106.000435	1.408705	0.000000	4.088599	3.650706	0.168505	0.709447	3.420830	4.670424	2.623433	2.426786	2.029770	1.947580	1.593155	2.246747	2.336249	2.025308	0.148820	0.000000	354679.000000		1
24777.431641	4963.703125	2.050686	2.861710	3693.316895	63483.968750	565.455933	375.334167	144.186371	68.166046	47.871960	214.733063	267.776459	171.452789	3.373990	0.000000	4.394056	3.695806	0.311899	0.456626	3.567417	4.802664	2.752399	2.574418	2.158924	1.833568	1.680081	2.331899	2.427772	2.234144	0.528144	0.000000	354711.000000		1
8130.129395	1480.626343	1.066974	1.646716	590.048767	17012.484375	122.594032	65.637383	49.598854	15.495788	9.315975	51.288742	75.496094	17.534138	2.071247	99998.000000	3.910097	3.170445	0.028154	0.216619	2.770888	4.230768	2.088469	1.817151	1.695472	1.190214	0.969228	1.710022	1.877924	1.243884	0.316232	4.999991	354754.000000		1
17633.265625	4487.980957	2.923384	2.744528	1581.220947	29932.482422	247.090729	161.313461	76.840599	47.467991	26.017504	92.940804	138.021973	102.768677	1.690022	99998.000000	4.246333	3.652051	0.465886	0.438468	3.198992	4.476143	2.392856	2.207671	1.885591	1.676401	1.415266	1.968206	2.139948	2.011861	0.227892	4.999991	354806.000000		1
17229.279297	6792.033203	1.911918	3.068320	3366.841309	55110.308594	530.359863	343.568573	130.750519	47.949055	44.933159	171.011810	225.109848	192.906357	2.857489	0.000000	4.236267	3.832000	0.281469	0.486901	3.527223	4.741233	2.724571	2.536013	2.116443	1.680780	1.652567	2.233026	2.352395	2.285347	0.455985	0.000000	356691.000000		1
17016.570312	1433.784302	3.126911	2.608843	2241.825684	35799.035156	342.381348	231.638123	75.218559	62.017071	23.735537	102.050163	165.026276	126.371613	1.985422	0.000000	4.230872	3.156484	0.495116	0.416448	3.350602	4.553871	2.534510	2.364810	1.876325	1.792511	1.375399	2.008814	2.217553	2.101650	0.297853	0.000000	356897.000000		1
13361.969727	4546.294434	3.256428	2.969640	993.867432	21133.074219	136.399933	103.388512	68.027275	61.637772	31.469553	85.246872	116.007172	138.324188	2.148051	99998.000000	4.125871	3.657658	0.512742	0.472704	2.997329	4.324963	2.134814	2.014472	1.832683	1.789847	1.497891	1.930678	2.064485	2.140898	0.332045	4.999991	357204.000000		1
11212.850586	2488.638916	3.194753	1.612795	1406.767700	32793.527344	239.877869	143.048477	56.188805	55.766331	29.708738	123.861450	183.975861	109.182854	0.604956	99998.000000	4.049716	3.395962	0.504437	0.207579	3.148222	4.515788	2.379990	2.155483	1.749650	1.746372	1.472884	2.092936	2.264761	2.038154	0.000000	4.999991	357365.000000		1
11752.310547	3569.865479	1.714559	2.960389	1741.146729	32742.335938	268.852692	175.588089	83.779015	49.685200	24.074749	88.657486	143.270508	55.041653	2.153120	0.000000	4.070123	3.552652	0.234152	0.471349	3.240835	4.515110	2.429514	2.244495	1.923135	1.696227	1.381562	1.947715	2.156157	1.740691	0.333068	0.000000	357525.000000		1
11078.788086	3250.436523	3.731324	3.626477	715.550720	14991.451172	100.906097	74.632645	40.526493	57.184853	21.931549	52.204613	98.506950	39.499611	0.673232	99998.000000	4.044492	3.511942	0.571863	0.559485	2.854640	4.175844	2.003917	1.872929	1.607739	1.757281	1.341069	1.717709	1.993467	1.596593	0.000000	4.999991	357680.000000		1
13608.224609	3483.224854	5.433547	3.644979	1914.616333	40417.144531	271.467682	196.307724	98.636467	40.292130	23.470335	116.861366	148.500519	55.081741	1.252616	5819.566895	4.133801	3.541981	0.735083	0.561695	3.282082	4.606565	2.433718	2.292937	1.994038	1.605220	1.370519	2.067671	2.171728	1.741008	0.097818	3.764891	358097.000000		1
18728.677734	4021.781250	3.691235	5.106671	2085.295166	43521.328125	290.725647	211.929947	114.924774	61.970814	42.231804	160.354416	223.244186	168.063766	0.841249	0.000000	4.272507	3.604419	0.567172	0.708138	3.319168	4.638702	2.463483	2.326192	2.060414	1.792187	1.625640	2.205081	2.348780	2.225474	0.000000	0.000000	358309.000000		1
9182.174805	1446.760742	2.790784	4.434416	751.803162	14395.318359	109.765678	78.123436	36.616314	20.963257	24.114838	67.052818	82.622612	66.217125	1.787039	22993.722656	3.962945	3.160397	0.445726	0.646836	2.876104	4.158221	2.040467	1.892781	1.563675	1.321459	1.382284	1.826417	1.917099	1.820970	0.252134	4.361609	358473.000000		1
7857.070312	4492.100586	3.694319	3.052901	1773.072632	33350.605469	260.116455	178.745834	93.138161	46.215992	36.582394	108.464340	143.569626	145.897842	1.250822	99998.000000	3.895261	3.652449	0.567534	0.484713	3.248727	4.523104	2.415168	2.252236	1.969128	1.664792	1.563272	2.035287	2.157063	2.164049	0.097196	4.999991	359254.000000		1
12018.976562	4983.876953	2.615010	5.325617	1707.120728	30911.521484	258.821289	173.993790	60.496788	77.210648	23.242140	107.900017	143.856415	59.069016	0.432121	99998.000000	4.079867	3.697567	0.417473	0.726370	3.232264	4.490120	2.413000	2.240534	1.781732	1.887677	1.366276	2.033021	2.157929	1.771360	0.000000	4.999991	360527.000000		1
100.856758	15.625304	0.259034	0.000000	4.434416	3154.091064	0.000000	0.000000	8.270587	0.851112	0.000000	0.000000	0.000000	19.063673	0.007955	0.000000	2.003705	1.193828	0.000000	0.000000	0.646836	3.498874	0.000000	0.000000	0.917536	0.000000	0.000000	0.000000	0.000000	1.280207	0.000000	0.000000	360541.000000		0
16864.146484	5903.959473	3.422950	2.855542	2858.132324	50821.011719	411.611267	288.311066	120.913399	70.953743	32.218903	172.084961	196.551346	147.522980	1.160535	0.000000	4.226964	3.771143	0.534401	0.455689	3.456082	4.706043	2.614487	2.459861	2.082474	1.850975	1.508111	2.235743	2.293476	2.168860	0.064658	0.000000	360963.000000		1
11305.242188	6616.710449	3.268763	2.053770	2653.199463	46594.097656	415.265503	270.542572	110.632210	82.964905	42.614185	154.051254	205.013123	123.420479	2.445153	99998.000000	4.053280	3.820642	0.514383	0.312552	3.423770	4.668331	2.618326	2.432236	2.043882	1.918894	1.629554	2.187665	2.311782	2.091387	0.388306	4.999991	361069.000000		1
11077.749023	2616.641846	2.997394	2.886379	706.466064	18357.669922	125.761032	71.305290	41.411530	39.601372	18.049124	58.865490	62.698578	79.014641	0.431424	99998.000000	4.044452	3.417744	0.476744	0.460353	2.849091	4.263818	2.099546	1.853122	1.617121	1.597710	1.256456	1.769861	1.797258	1.897708	0.000000	4.999991	361115.000000		1
7905.632812	3441.745361	3.083739	3.108409	1618.065430	30938.533203	270.345215	168.406052	76.001823	58.991920	25.231150	105.007469	151.485580	104.137856	0.876200	0.000000	3.897937	3.536779	0.489078	0.492538	3.208996	4.490499	2.431919	2.226358	1.880824	1.770792	1.401937	2.021220	2.180371	2.017609	0.000000	0.000000	361359.000000		1
6907.586914	2852.476807	2.127780	1.322924	1646.368042	30671.833984	264.553955	168.279617	60.459782	46.897499	23.618355	89.187889	115.304077	73.602676	1.203531	0.000000	3.839326	3.455222	0.327927	0.121535	3.216527	4.486740	2.422514	2.226032	1.781467	1.671150	1.373250	1.950306	2.061845	1.866894	0.080457	0.000000	361990.000000		1
21609.634766	3939.673584	2.818537	4.662613	3124.811035	50203.175781	503.118134	323.070984	123.028839	71.758598	42.089951	157.403275	222.044601	190.951263	0.960746	99998.000000	4.334648	3.595460	0.450024	0.668629	3.494824	4.700731	2.701670	2.509298	2.090007	1.855874	1.624178	2.197014	2.346440	2.280923	0.000000	4.999991	362640.000000		1
9391.143555	3143.156250	2.399149	2.861710	2206.655518	33376.722656	353.155914	225.751266	88.842514	33.729935	28.243963	137.081436	174.070892	104.477066	0.528787	99998.000000	3.972718	3.497366	0.380057	0.456626	3.343735	4.523444	2.547966	2.353630	1.948621	1.528015	1.450926	2.136979	2.240726	2.019021	0.000000	4.999991	362670.000000		1
38318.785156	28518.478516	4.385077	6.139724	15322.058594	99998.000000	2317.879883	1574.597046	630.519714	308.228943	215.695190	874.418762	1137.313721	710.598267	4.247030	0.000000	4.583412	4.455126	0.641977	0.788149	4.185317	4.999991	3.365091	3.197170	2.799699	2.488873	2.333840	2.941720	3.055880	2.851624	0.628085	0.000000	364558.000000		1
23129.388672	6228.532227	3.157748	4.829135	3848.092773	63596.648438	582.774170	390.879303	128.012161	73.285049	40.973637	192.548645	280.848419	149.397888	1.532472	0.000000	4.364164	3.794386	0.499378	0.683869	3.585246	4.803434	2.765500	2.592043	2.107251	1.865015	1.612504	2.284540	2.448472	2.174345	0.185393	0.000000	365298.000000		1
16455.378906	5128.291504	3.546299	4.508426	2807.263184	47829.859375	436.891785	283.808807	122.624870	57.126259	43.409790	178.391205	247.775330	133.969940	0.846908	99998.000000	4.216308	3.709973	0.549775	0.654025	3.448283	4.679699	2.640374	2.453026	2.088578	1.756836	1.637588	2.251374	2.394058	2.127007	0.000000	4.999991	366286.000000		1
107.850677	6.392591	0.000000	0.573575	82.388245	3953.279053	0.000000	0.783270	4.304899	11.930985	0.000000	0.000000	0.000000	26.779188	2.193709	0.000000	2.032823	0.805677	0.000000	0.000000	1.915865	3.596957	0.000000	0.000000	0.633963	1.076676	0.000000	0.000000	0.000000	1.427797	0.341179	0.000000	366304.000000		0
8632.082031	2286.228516	1.591209	2.547168	719.652100	16791.591797	107.397369	71.151108	48.636726	46.484280	17.244267	55.676903	66.210953	79.733147	0.554177	0.000000	3.936116	3.359120	0.201727	0.406058	2.857123	4.225092	2.030994	1.852182	1.686964	1.667306	1.236645	1.745675	1.820930	1.901639	0.000000	0.000000	366828.000000		1
14368.800781	3104.455322	1.955090	1.467860	1366.003784	27630.767578	224.764465	137.630341	66.371307	60.580048	20.183069	82.147720	116.815109	94.331566	0.461181	0.000000	4.157421	3.491985	0.291167	0.166685	3.135452	4.441393	2.351728	2.138714	1.821980	1.782330	1.304987	1.914595	2.067499	1.974657	0.000000	0.000000	367100.000000		1
13579.690430	6418.574219	4.132210	4.101373	4059.051270	70011.835938	660.555359	416.711792	173.016251	85.370224	57.123177	249.409714	343.411316	188.117310	1.093118	0.000000	4.132890	3.807439	0.616182	0.612929	3.608424	4.845171	2.819909	2.619836	2.238087	1.931306	1.756812	2.396913	2.535815	2.274429	0.038667	0.000000	367518.000000		1
22256.228516	8710.460938	3.419866	2.380646	2911.746338	52044.343750	423.129059	296.501495	147.032669	71.403969	42.888638	186.504517	224.903229	135.740005	0.879048	99998.000000	4.347452	3.940041	0.534009	0.376695	3.464154	4.716373	2.626473	2.472027	2.167414	1.853722	1.632342	2.270689	2.351996	2.132708	0.000000	4.999991	368122.000000		1
8628.211914	3282.966797	3.737491	3.537048	1340.744873	28695.197266	188.829666	128.391464	43.160007	73.778450	18.564108	75.511513	100.773499	70.244484	2.830522	0.000000	3.935921	3.516267	0.572580	0.548641	3.127346	4.457809	2.276070	2.108536	1.635082	1.867930	1.268674	1.878013	2.003346	1.846612	0.451867	0.000000	368161.000000		1
9214.954102	5654.895508	3.725156	2.830872	2873.822510	44060.253906	440.681671	294.185608	88.231934	40.252041	35.950226	148.170563	171.042648	146.193893	1.729095	0.000000	3.964493	3.752424	0.571145	0.451920	3.458460	4.644047	2.644125	2.468621	1.945626	1.604788	1.555702	2.170762	2.233104	2.164929	0.237819	0.000000	368369.000000		1
6961.342773	2339.527832	2.152450	1.652884	766.709961	11795.963867	105.167824	78.379387	23.266809	48.800167	24.694580	48.115574	56.333740	70.623787	0.195691	0.000000	3.842693	3.369128	0.332933	0.218242	2.884631	4.071733	2.021883	1.894202	1.366737	1.688421	1.392602	1.682286	1.750769	1.848951	0.000000	0.000000	369419.000000		1
5053.316406	1599.479736	3.241009	3.484625	641.904907	16400.343750	91.216995	65.825485	41.032227	40.341469	16.106367	39.231323	58.689716	30.877476	0.474167	0.000000	3.703577	3.203979	0.510680	0.542156	2.807471	4.214853	1.960076	1.818394	1.613125	1.605752	1.206998	1.593633	1.768562	1.489642	0.000000	0.000000	369623.000000		1
9593.730469	2855.788818	1.739229	1.973593	1461.454712	25682.066406	213.533493	153.098373	73.396065	65.575706	13.889159	86.134995	113.389076	63.265984	0.072460	0.000000	3.981987	3.455726	0.240357	0.295258	3.164785	4.409630	2.329466	2.184971	1.865673	1.816743	1.142676	1.935180	2.054571	1.801170	0.000000	0.000000	369708.000000		1
9697.177734	2562.642334	3.108409	5.470552	469.397461	16648.390625	75.579353	44.248566	34.124653	51.603283	27.192408	50.974201	71.144936	86.603722	0.904715	99998.000000	3.986645	3.408688	0.492538	0.738031	2.671541	4.221372	1.878403	1.645899	1.533068	1.712677	1.434448	1.707350	1.852144	1.937537	0.000000	4.999991	369919.000000		1
12226.694336	5268.450684	2.855542	1.554204	1668.962524	37247.183594	254.550293	172.322403	71.098679	58.399845	36.705742	137.263382	184.308899	89.388336	1.984390	99998.000000	4.087309	3.721683	0.455689	0.191508	3.222447	4.571094	2.405774	2.236342	1.851861	1.766412	1.564734	2.137555	2.265546	1.951281	0.297627	4.999991	370291.000000		1
9963.532227	2647.661133	2.528666	1.683721	770.055847	18829.857422	152.197922	77.515938	48.464039	70.858147	12.874609	71.774017	84.417351	73.124695	1.968463	99998.000000	3.998413	3.422862	0.402891	0.226270	2.886522	4.274847	2.182409	1.889391	1.685420	1.850390	1.109734	1.855967	1.926432	1.864064	0.294127	4.999991	370564.000000		1
22141.601562	10847.359375	2.272716	2.861710	4697.002930	77904.640625	720.312012	480.539001	160.564102	170.450577	63.811806	236.972992	296.797516	228.107239	2.731023	99998.000000	4.345209	4.035324	0.356545	0.456626	3.671821	4.891563	2.857521	2.681729	2.205648	2.231598	1.804901	2.374699	2.472460	2.358139	0.436325	4.999991	370623.000000		1
12153.550781	2784.946045	1.782401	2.670518	1210.620361	20255.347656	192.403717	125.526672	67.114487	52.290958	29.206089	71.706177	86.292259	37.572273	0.155977	0.000000	4.084703	3.444817	0.251005	0.426595	3.083008	4.306540	2.284214	2.098736	1.826816	1.718427	1.465473	1.855557	1.935972	1.574867	0.000000	0.000000	370859.000000		1
12716.462891	2292.112061	2.041435	3.537048	1150.095825	23395.839844	154.042007	122.153061	72.850243	38.343208	18.496265	84.293999	111.511078	59.981804	1.816091	0.000000	4.104366	3.360236	0.309936	0.548641	3.060734	4.369139	2.187639	2.086904	1.862431	1.583688	1.267084	1.925797	2.047318	1.778020	0.259138	0.000000	371449.000000		1
9061.097656	1624.217529	3.533965	3.737491	1007.586975	32010.498047	156.296219	100.986275	101.026367	94.078705	23.550512	130.139938	183.633560	141.247574	0.614862	99998.000000	3.957181	3.210644	0.548262	0.572580	3.003283	4.505292	2.193949	2.004262	2.004435	1.973491	1.372000	2.114411	2.263952	2.149981	0.000000	4.999991	372335.000000		1
15786.827148	4385.921387	3.271847	2.843207	2606.653564	45218.031250	435.346832	268.791016	99.099030	57.767677	38.552902	155.728806	229.168045	151.698364	1.096700	99998.000000	4.198295	3.642061	0.514793	0.453808	3.416083	4.655312	2.638835	2.429415	1.996069	1.761685	1.586057	2.192369	2.360154	2.180981	0.040088	4.999991	373898.000000		1
9555.932617	2282.164062	2.689020	1.366096	768.776062	15936.823242	121.505478	78.690842	65.498611	42.888638	18.181725	62.914436	79.918175	67.034309	0.444342	0.000000	3.980273	3.358347	0.429594	0.135481	2.885800	4.202402	2.084596	1.895924	1.816232	1.632342	1.259635	1.798750	1.902646	1.826297	0.000000	0.000000	374480.000000		1
10312.408203	5598.601562	2.402232	2.750695	1568.408081	31575.000000	232.748260	157.412521	101.269981	64.758514	26.335129	105.833916	135.329880	75.520760	2.179167	99998.000000	4.013360	3.748080	0.380615	0.439442	3.195459	4.499343	2.366886	2.197039	2.005481	1.811297	1.420535	2.024625	2.131394	1.878066	0.338291	4.999991	374834.000000		1
12016.000977	3448.961426	2.429986	3.743659	2308.021240	41123.167969	368.075043	236.569016	66.759857	27.426773	25.024540	123.361885	131.724991	126.405533	1.009425	0.000000	4.079760	3.537688	0.385604	0.573296	3.363240	4.614087	2.565936	2.373958	1.824515	1.438175	1.398366	2.091181	2.119668	2.101766	0.004074	0.000000	375307.000000		1
23412.695312	9241.250000	1.998263	2.855542	4979.029297	79438.109375	757.276794	508.499268	214.831741	113.031357	81.333611	315.013153	399.593964	276.309174	2.344897	0.000000	4.369452	3.965731	0.300653	0.455689	3.697145	4.900029	2.879255	2.706290	2.332098	2.053199	1.910270	2.498329	2.601619	2.441395	0.370124	0.000000	375650.000000		1
9860.023438	3168.671143	2.035268	1.270500	1348.290771	24755.203125	184.743698	137.103027	41.618137	47.603676	12.658748	68.594688	76.461304	118.841125	0.113485	0.000000	3.993878	3.500877	0.308622	0.103975	3.129784	4.393666	2.266570	2.137047	1.619283	1.677640	1.102391	1.836290	1.883442	2.074967	0.000000	0.000000	375730.000000		1
27419.654297	9372.668945	3.533965	2.343642	7651.798340	99998.000000	1173.260864	785.175415	306.958435	108.266983	93.801163	399.572357	522.055359	310.825439	3.499056	99998.000000	4.438062	3.971863	0.548262	0.369891	3.883764	4.999991	3.069395	2.894967	2.487080	2.034496	1.972208	2.601595	2.717716	2.492517	0.543951	4.999991	376008.000000		1
104.187195	23.698532	1.800903	1.218077	213.783279	4006.624756	0.000000	17.836346	0.000000	0.000000	1.113230	1.810155	0.000000	0.000000	3.806297	20981.396484	2.017814	1.374721	0.255490	0.085675	2.329974	3.602779	0.000000	1.251306	0.000000	0.000000	0.046585	0.257716	0.000000	0.000000	0.580503	4.321835	376023.000000		0
12568.489258	1706.531738	3.965688	3.879343	981.473877	13917.520508	131.558456	99.395065	46.838909	65.899498	27.087561	76.291695	122.689629	69.159012	0.065291	0.000000	4.099283	3.232114	0.598319	0.588758	2.991879	4.143562	2.119119	1.997365	1.670607	1.818882	1.432770	1.882477	2.088808	1.839849	0.000000	0.000000	376252.000000		1
21807.365234	10849.428711	2.251129	4.067451	4869.920410	81967.921875	720.139343	497.218964	190.140244	81.321274	72.659050	249.240097	340.013031	185.104507	2.622995	0.000000	4.338603	4.035407	0.352400	0.609322	3.687522	4.913644	2.857417	2.696548	2.279074	1.910204	1.861290	2.396618	2.531496	2.267417	0.418797	0.000000	377610.000000		1
27768.541016	5115.657227	2.830872	4.138377	3365.299561	61334.218750	491.005219	342.153137	149.663086	95.713081	56.127129	207.409180	271.214813	165.917480	2.758115	99998.000000	4.443553	3.708901	0.451920	0.616830	3.527024	4.787703	2.691086	2.534220	2.175115	1.980971	1.749173	2.316828	2.433313	2.219892	0.440612	4.999991	378006.000000		1
13761.196289	5699.797852	3.595639	4.169215	2285.346436	43071.769531	355.946716	228.471115	119.664482	48.485626	31.515810	147.193024	200.711304	111.865707	1.795415	0.000000	4.138656	3.755859	0.555776	0.620054	3.358952	4.634193	2.551385	2.358831	2.077965	1.685613	1.498528	2.167887	2.302572	2.048697	0.254165	0.000000	378049.000000		1
21616.259766	7441.058594	2.568754	2.852458	3483.483887	67641.773438	515.147827	356.600464	161.618744	70.478851	47.881210	230.814758	323.980682	211.418045	1.053806	99998.000000	4.334781	3.871635	0.409723	0.455219	3.542014	4.830215	2.711932	2.552182	2.208492	1.848059	1.680165	2.363264	2.510519	2.325142	0.022761	4.999991	378737.000000		1
14338.222656	5276.295410	2.787700	5.026494	2694.965576	51559.148438	366.668884	277.928131	134.913574	63.969078	50.989620	194.250870	255.891724	153.237152	0.809775	0.000000	4.156495	3.722329	0.445246	0.701265	3.430553	4.712306	2.564274	2.443933	2.130056	1.805970	1.707482	2.288363	2.408056	2.185364	0.000000	0.000000	379395.000000		1
7763.959961	1657.127197	2.442321	4.209303	754.794373	14137.764648	118.730110	76.032661	49.133209	43.644154	23.667694	56.302902	92.564583	27.093729	2.274200	99998.000000	3.890083	3.219356	0.387803	0.624210	2.877829	4.150381	2.074561	1.881000	1.691375	1.639926	1.374156	1.750531	1.966445	1.432869	0.356829	4.999991	379645.000000		1
10230.059570	1510.806885	3.962604	3.558635	802.814392	18418.671875	138.487625	79.474113	37.421169	73.966560	14.209868	56.342991	80.516418	97.958046	0.671306	99998.000000	4.009878	3.179209	0.597981	0.551283	2.904615	4.265258	2.141411	1.900226	1.573117	1.869035	1.152590	1.750840	1.905885	1.991040	0.000000	4.999991	379919.000000		1
13781.413086	1387.111938	1.514116	2.288134	1109.627930	22715.412109	141.938324	110.490356	33.501740	39.570534	28.006516	75.415916	87.621353	95.475632	0.734830	0.000000	4.139294	3.142112	0.180159	0.359481	3.045177	4.356321	2.152100	2.043324	1.525067	1.597372	1.447259	1.877463	1.942610	1.979892	0.000000	0.000000	380163.000000		1
12194.398438	3644.189697	3.607974	4.724288	2376.070068	38732.195312	378.824982	241.783615	93.431114	75.326485	31.620657	132.249222	161.301117	140.442719	0.595834	99998.000000	4.086160	3.561601	0.557263	0.674336	3.375859	4.588072	2.578439	2.383427	1.970492	1.876948	1.499971	2.121393	2.207637	2.147499	0.000000	4.999991	380968.000000		1
15710.803711	5941.871094	2.525582	3.959521	4112.822266	67326.851562	629.298584	421.066010	178.887680	118.014679	53.157490	229.609024	331.545074	131.243927	0.057961	0.000000	4.196198	3.773923	0.402361	0.597643	3.614140	4.828188	2.798857	2.624350	2.252580	2.071936	1.725564	2.360989	2.520543	2.118079	0.000000	0.000000	381249.000000		1
24475.271484	17144.705078	2.966557	3.129995	10483.124023	99998.000000	1641.705444	1072.178955	448.850525	197.877350	151.124786	784.352051	1011.830200	444.002869	3.559121	99998.000000	4.388728	4.234130	0.472253	0.495544	4.020491	4.999991	3.215295	3.030267	2.652102	2.296396	2.179336	2.894511	3.005108	2.647386	0.551343	4.999991	381328.000000		1
17735.925781	3711.150146	1.554204	3.657314	1801.575684	30684.916016	245.083221	183.389938	118.276802	80.766205	21.018763	102.182770	140.319366	55.544304	1.932956	99998.000000	4.248854	3.569509	0.191508	0.563162	3.255652	4.486925	2.389314	2.263376	2.072900	1.907230	1.322607	2.009378	2.147118	1.744640	0.286222	4.999991	381507.000000		1
23130.757812	10533.814453	2.149366	2.821621	6089.033203	99998.000000	890.617676	625.570312	222.652100	140.266937	92.468987	368.599304	475.984314	249.449799	2.836959	99998.000000	4.364190	4.022586	0.332310	0.450499	3.784548	4.999991	2.949691	2.796276	2.347627	2.146955	1.965996	2.566555	2.677593	2.396983	0.452853	4.999991	381677.000000		1
25932.996094	9920.350586	3.718989	3.126911	4550.260254	75118.734375	672.273560	466.026947	197.254440	90.779099	63.376999	257.476776	368.648621	229.504166	1.108195	99998.000000	4.413853	3.996527	0.570425	0.495116	3.658036	4.875748	2.827546	2.668411	2.295027	1.957986	1.801932	2.410738	2.566613	2.360790	0.044616	4.999991	382665.000000		1
15394.847656	5492.403809	1.393850	1.964342	2237.970947	43267.273438	344.549225	229.504166	91.614792	70.642288	46.687805	149.724762	219.978500	128.647415	3.277153	99998.000000	4.187376	3.739763	0.144216	0.293217	3.349854	4.636159	2.537251	2.360790	1.961966	1.849065	1.669203	2.175294	2.342380	2.109401	0.515497	4.999991	382770.000000		1
7341.931641	1931.425781	1.218077	3.185502	1006.353455	19438.091797	148.466599	101.538269	21.666349	72.782402	11.807635	57.335953	61.807377	106.330399	1.289052	0.000000	3.865810	3.285878	0.085675	0.503178	3.002751	4.288654	2.171629	2.006630	1.335786	1.862026	1.072163	1.758427	1.791040	2.026657	0.110270	0.000000	382840.000000		1
9943.709961	3926.065186	3.848506	2.559503	1504.728882	31237.847656	235.304688	153.570190	92.151367	53.126652	21.916132	128.345200	180.216782	118.471077	0.601776	0.000000	3.997548	3.593957	0.585292	0.408156	3.177458	4.494681	2.371631	2.186307	1.964502	1.725312	1.340764	2.108380	2.255795	2.073612	0.000000	0.000000	383436.000000		1
60799.296875	93897.281250	4.200052	11.742877	28933.123047	99998.000000	3470.686279	2972.107422	2755.033691	1433.346436	1168.570435	4888.595703	6438.498047	3380.505371	4.668178	99998.000000	4.783898	4.972653	0.623255	1.069775	4.461395	4.999991	3.540415	3.473064	3.440127	3.156351	3.067655	3.689184	3.808784	3.528982	0.669147	4.999991	383992.000000		0
8415.245117	3467.022705	3.706654	3.953353	1624.649292	25631.675781	215.334396	165.695450	85.182114	38.411049	19.671169	86.751740	95.688416	52.380386	1.008190	0.000000	3.925067	3.539957	0.568982	0.596966	3.210760	4.408777	2.333113	2.219311	1.930348	1.584456	1.293830	1.938278	1.980859	1.719169	0.003542	0.000000	384498.000000		1
33159.105469	13249.360352	2.482410	3.373610	7775.209473	99998.000000	1148.106812	796.175110	268.396271	152.737579	88.651321	407.405060	536.194336	277.613586	2.161217	22568.099609	4.520603	4.122195	0.394873	0.528095	3.890712	4.999991	3.059982	2.901009	2.428777	2.183946	1.947685	2.610026	2.729322	2.443441	0.334698	4.353495	384745.000000		1
7983.691895	1975.732910	2.004430	3.330438	919.392029	14883.896484	135.280533	92.555336	68.927727	40.998306	24.500305	46.071056	66.158531	70.287659	1.265877	99998.000000	3.902204	3.295728	0.301991	0.522501	2.963501	4.172717	2.131235	1.966401	1.838394	1.612766	1.389171	1.663428	1.820586	1.846879	0.102391	4.999991	387288.000000		1
11311.757812	5263.559570	2.507080	3.574053	1923.515991	38148.144531	316.126404	198.463257	92.641678	42.099201	24.950531	139.748871	187.879868	127.376915	0.727592	99998.000000	4.053530	3.721280	0.399168	0.553161	3.284096	4.581473	2.499861	2.297680	1.966806	1.624274	1.397080	2.145348	2.273880	2.105091	0.000000	4.999991	387422.000000		1
12303.229492	2944.973633	1.714559	1.150235	1314.690308	24949.515625	199.718338	134.364670	85.061852	78.650757	22.230673	85.761856	97.655838	117.749481	0.601150	99998.000000	4.090019	3.469081	0.234152	0.060786	3.118824	4.397062	2.300418	2.128285	1.929735	1.895703	1.346953	1.933294	1.989698	2.070959	0.000000	4.999991	387626.000000		1
19427.011719	10027.516602	3.570970	3.392113	5302.007812	91194.156250	780.978455	540.921692	215.861710	46.067974	68.391159	315.851929	419.514893	203.961563	1.789384	99998.000000	4.288406	4.001194	0.552786	0.530470	3.724440	4.959967	2.892639	2.733135	2.334176	1.663399	1.835000	2.499484	2.622747	2.309548	0.252704	4.999991	387744.000000		1
9543.807617	1884.633057	3.814585	2.574922	561.379211	13606.633789	67.792915	58.224072	58.005127	78.613754	18.252649	33.665176	57.450054	53.650887	1.202111	0.000000	3.979722	3.275227	0.581447	0.410764	2.749256	4.133751	1.831184	1.765103	1.763466	1.895499	1.261326	1.527181	1.759290	1.729577	0.079945	0.000000	388078.000000		1
25811.281250	12646.030273	2.460824	2.929552	5437.898926	80740.906250	802.216125	557.660217	232.803772	119.050819	70.747131	300.633698	417.519714	228.329269	3.423257	0.000000	4.411809	4.101954	0.391080	0.466801	3.735431	4.907094	2.904291	2.746370	2.366990	2.075732	1.849709	2.478038	2.620677	2.358562	0.534439	0.000000	388373.000000		1
27270.531250	10224.188477	3.663482	3.379778	5693.229492	98761.867188	853.498718	578.059143	274.813538	119.445534	81.962692	399.516846	541.245483	224.893982	2.930531	0.000000	4.435694	4.009629	0.563894	0.528888	3.755359	4.994589	2.931203	2.761972	2.439038	2.077170	1.913616	2.601535	2.733394	2.351978	0.466946	0.000000	388437.000000		1
10979.488281	5475.138184	2.315888	3.527797	2901.576172	53464.503906	455.357208	297.667145	153.964905	71.761688	41.004475	202.428940	270.891022	154.165344	0.319172	0.000000	4.040582	3.738395	0.364717	0.547504	3.462634	4.728065	2.658352	2.473731	2.187422	1.855893	1.612831	2.306273	2.432795	2.187987	0.000000	0.000000	388775.000000		1
9934.184570	4070.001709	3.231758	2.405316	2281.414795	39932.246094	338.070282	234.234634	106.635689	38.944538	40.070103	132.733368	148.309326	133.513550	2.519608	99998.000000	3.997132	3.609595	0.509439	0.381172	3.358204	4.601324	2.529007	2.369651	2.027903	1.590447	1.602820	2.122980	2.171169	2.125525	0.401333	4.999991	389524.000000		1
19701.699219	4488.745605	2.559503	2.300469	1628.180176	31119.015625	248.456833	167.150970	85.376389	74.265678	20.232410	99.015770	139.684113	102.429466	0.502157	0.000000	4.294504	3.652125	0.408156	0.361816	3.211702	4.493026	2.395251	2.223109	1.931338	1.870788	1.306048	1.995704	2.145147	2.010425	0.000000	0.000000	390397.000000		1
12473.300781	3397.666504	4.567017	5.954700	862.552551	20587.419922	130.741272	89.564110	66.167786	27.303423	33.705265	71.249786	104.766937	96.545692	3.349695	0.000000	4.095982	3.531181	0.659633	0.774860	2.935786	4.313602	2.116413	1.952134	1.820647	1.436217	1.527698	1.852784	2.020224	1.984733	0.525005	0.000000	390945.000000		1
9667.237305	1924.838867	1.893416	1.776234	398.178528	9575.890625	68.132126	42.006691	28.623262	31.281446	12.970205	33.810112	56.080872	28.256298	0.906918	99998.000000	3.985302	3.284394	0.277246	0.249500	2.600078	3.981179	1.833352	1.623318	1.456719	1.495287	1.112947	1.529047	1.748815	1.451115	0.000000	4.999991	391718.000000		1
10287.173828	3224.721191	3.099157	2.667434	955.487183	15984.143555	138.382782	98.180077	61.424992	60.379604	18.474678	51.569363	91.118309	29.906099	1.621712	99998.000000	4.012296	3.508492	0.491244	0.426094	2.980225	4.203690	2.141082	1.992023	1.788345	1.780890	1.266577	1.712392	1.959606	1.475760	0.209974	4.999991	391784.000000		1
33777.507812	16423.091797	3.607974	4.317234	15389.824219	99998.000000	2456.413818	1580.567261	532.092957	225.507645	189.076355	911.984924	1203.712769	629.927673	2.540430	0.000000	4.528627	4.215455	0.557263	0.635206	4.187233	4.999991	3.390301	3.198813	2.725987	2.353161	2.276637	2.959988	3.080523	2.799291	0.404907	0.000000	391901.000000		1
11653.189453	2705.404053	2.534833	4.132210	590.406433	14266.645508	100.909180	58.868572	43.912441	42.361320	16.309895	59.987968	112.565712	58.214821	0.733519	99998.000000	4.066445	3.432232	0.403949	0.616182	2.771151	4.154322	2.003931	1.769884	1.642588	1.626969	1.212451	1.778064	2.051406	1.765034	0.000000	4.999991	392658.000000		1
32792.625000	16788.751953	2.611927	3.574053	11664.306641	99998.000000	1733.785889	1197.745728	412.379120	185.215515	173.725510	729.831543	918.929504	580.427490	3.380047	0.000000	4.515776	4.225019	0.416961	0.553161	4.066859	4.999991	3.238996	3.078365	2.615297	2.267677	2.239864	2.863223	2.963282	2.763748	0.528923	0.000000	393093.000000		1
11922.264648	4682.755859	2.217208	2.026016	1972.895874	41110.953125	309.320587	201.275635	103.804817	33.251953	34.667393	153.644196	200.563278	114.671906	1.477185	99998.000000	4.076359	3.670501	0.345806	0.306643	3.295104	4.613957	2.490409	2.303791	2.016217	1.521817	1.539921	2.186516	2.302251	2.059457	0.169435	4.999991	393499.000000		1
16384.039062	4835.425781	3.228674	4.545431	3513.285156	64112.945312	471.839783	356.597382	204.892853	90.464561	50.770676	197.605972	257.738892	240.473038	1.048393	99998.000000	4.214421	3.684435	0.509024	0.657575	3.545713	4.806946	2.673795	2.552178	2.311527	1.956478	1.705613	2.295800	2.411180	2.381066	0.020524	4.999991	393684.000000		1
13086.703125	4106.821289	3.848506	2.673601	1273.587158	24886.513672	173.488052	131.185333	76.341034	44.119049	28.805204	93.958435	137.362061	110.363930	1.099335	0.000000	4.116830	3.613506	0.585292	0.427097	3.105029	4.395964	2.239269	2.117885	1.882758	1.644626	1.459471	1.972936	2.137867	2.042827	0.041130	0.000000	393805.000000		1
7526.613770	10937.632812	2.615010	2.874044	3818.041748	68754.992188	578.925720	390.771362	166.598984	72.433937	59.460651	260.335388	337.256165	247.491623	1.043049	0.000000	3.876600	4.038923	0.417473	0.458493	3.581841	4.837304	2.762623	2.591923	2.221672	1.859942	1.774230	2.415533	2.527960	2.393560	0.018305	0.000000	395166.000000		1
13670.362305	6070.398438	1.646716	2.408400	3008.779297	48598.835938	456.689362	301.827087	108.532188	87.192711	52.087433	167.410004	235.406448	161.658844	1.643917	99998.000000	4.135780	3.783217	0.216619	0.381729	3.478390	4.686626	2.659621	2.479758	2.035558	1.940480	1.716733	2.223781	2.371818	2.208600	0.215880	4.999991	395206.000000		1
20137.341797	3905.067871	3.799166	2.596508	2383.544922	43609.199219	366.123047	248.040527	135.980545	71.265205	42.737534	146.819885	204.442627	142.943619	1.633071	99998.000000	4.304002	3.591629	0.579688	0.414390	3.377223	4.639578	2.563627	2.394523	2.133477	1.852877	1.630809	2.166785	2.310571	2.155165	0.213005	4.999991	395298.000000		1
6968.972168	2015.510010	0.851112	1.788568	1178.401367	19309.160156	179.276230	121.252609	55.633732	36.554638	11.671951	54.310806	75.607109	85.271545	0.996584	0.000000	3.843169	3.304385	0.000000	0.252506	3.071293	4.285763	2.253523	2.083691	1.745338	1.562943	1.067143	1.734886	1.878563	1.930804	0.000000	0.000000	395673.000000		1
26593.083984	13508.144531	2.759946	2.898715	8416.848633	99998.000000	1251.350342	862.077698	327.594818	114.724335	112.186417	512.554382	698.016602	381.729858	3.032781	99998.000000	4.424769	4.130596	0.440901	0.462205	3.925149	4.999991	3.097379	2.935546	2.515337	2.059656	2.049940	2.709740	2.843866	2.581756	0.481841	4.999991	395893.000000		1
11685.661133	2140.447754	3.015897	2.429986	1292.752563	23002.187500	171.862930	131.114410	64.536484	51.655708	21.367226	83.097511	92.842125	98.084480	0.112015	99998.000000	4.067653	3.330505	0.479416	0.385604	3.111516	4.361769	2.235182	2.117651	1.809805	1.713118	1.329748	1.919588	1.967745	1.991600	0.000000	4.999991	396055.000000		1
11955.788086	2134.212402	4.924731	5.223854	1694.810425	31105.660156	239.143936	171.085831	55.143417	52.405056	28.848375	98.664223	129.702057	117.311592	0.680481	0.000000	4.077578	3.329238	0.692383	0.717991	3.229121	4.492839	2.378659	2.233214	1.741494	1.719373	1.460121	1.994160	2.112947	2.069341	0.000000	0.000000	396207.000000		1
11929.054688	2530.479004	3.080655	3.281098	2325.373291	39628.808594	335.726624	237.487976	92.715691	41.214169	26.899452	126.797173	161.905533	115.304077	0.667797	99998.000000	4.076606	3.403203	0.488643	0.516019	3.366493	4.598011	2.525986	2.375642	1.967153	1.615047	1.429743	2.103110	2.209262	2.061845	0.000000	4.999991	396588.000000		1
13666.362305	1716.125244	2.534833	3.099157	991.909241	22751.472656	137.019760	104.239624	78.104935	68.730370	24.503387	74.006645	99.095947	68.452835	0.946355	0.000000	4.135653	3.234549	0.403949	0.491244	2.996472	4.357009	2.136783	2.018033	1.892678	1.837149	1.389226	1.869271	1.996056	1.835391	0.000000	0.000000	397108.000000		1
24227.216797	6005.346680	3.009729	3.256428	3227.567383	64829.542969	472.249908	329.071930	130.010422	109.534401	66.772194	209.395111	277.323700	214.899582	1.453259	99998.000000	4.384304	3.778538	0.478527	0.512742	3.508875	4.811773	2.674172	2.517291	2.113978	2.039551	1.824596	2.320966	2.442987	2.332236	0.162343	4.999991	398457.000000		1
28701.037109	99998.000000	3.657314	10.910268	1699.522461	58077.101562	3.990358	170.783615	387.625946	324.896545	166.669907	123.284790	366.175476	657.255737	2.141590	29812.599609	4.457898	4.999991	0.563162	1.037835	3.230327	4.764005	0.601012	2.232446	2.588413	2.511745	2.221857	2.090909	2.563689	2.817734	0.330736	4.474400	399788.000000		0
11780.251953	2819.132324	2.103110	3.071404	1405.194946	27712.585938	205.102554	143.193405	68.492920	62.593731	17.925774	80.547256	106.666527	101.285400	1.007218	0.000000	4.071155	3.450115	0.322862	0.487337	3.147737	4.442677	2.311971	2.155923	1.835646	1.796531	1.253478	1.906051	2.028028	2.005547	0.003123	0.000000	400014.000000		1
9203.193359	4699.321777	2.491661	3.361275	2241.008545	34589.648438	335.917816	227.666260	68.187630	105.892502	25.804726	111.785530	158.016937	119.155663	0.529009	0.000000	3.963938	3.672035	0.396489	0.526504	3.350444	4.538946	2.526233	2.357299	1.833706	2.024865	1.411699	2.048386	2.198704	2.076115	0.000000	0.000000	400224.000000		1
13329.220703	4752.337402	2.784616	3.311935	1509.635010	26572.304688	221.316849	151.892639	83.162270	39.743225	21.567669	82.283401	84.586952	93.631561	3.068594	0.000000	4.124805	3.676907	0.444765	0.520082	3.178872	4.424429	2.345015	2.181537	1.919926	1.599263	1.333803	1.915312	1.927303	1.971422	0.486939	0.000000	400799.000000		1
9366.850586	2225.836426	0.857279	1.628214	1495.008911	24615.152344	221.341522	152.743744	85.327049	38.272282	30.211388	80.272804	119.460953	99.102112	2.063213	99998.000000	3.971594	3.347493	0.000000	0.211711	3.174644	4.391202	2.345063	2.183964	1.931087	1.582884	1.480171	1.904568	2.077226	1.996083	0.314544	4.999991	401686.000000		1
14263.984375	4286.048340	3.916348	3.463039	3276.330566	53302.367188	493.644897	334.770691	118.218208	62.118832	50.079918	188.471939	270.166351	107.307938	0.555454	0.000000	4.154241	3.632057	0.592881	0.539457	3.515388	4.726747	2.693415	2.524747	2.072684	1.793223	1.699664	2.275247	2.431631	2.030632	0.000000	0.000000	402868.000000		1
10591.566406	2726.293457	3.484625	4.665697	1958.368408	29245.568359	297.438934	201.704269	61.653191	64.567322	25.567278	84.805901	104.640511	117.866661	0.568057	0.000000	4.024960	3.435573	0.542156	0.668917	3.291894	4.466060	2.473398	2.304715	1.789956	1.810013	1.407684	1.928426	2.019700	2.071391	0.000000	0.000000	403033.000000		1
11618.885742	3092.842041	3.074487	4.323402	1181.133667	26775.507812	194.269379	119.630562	75.767464	112.241920	17.827093	92.601593	118.653015	69.088081	2.047605	99998.000000	4.065165	3.490358	0.487773	0.635826	3.072299	4.427738	2.288404	2.077842	1.879483	2.050155	1.251081	1.966618	2.074279	1.839403	0.311246	4.999991	403382.000000		1
19502.066406	7176.538574	3.564802	4.095205	3024.799316	53766.601562	405.474640	308.124084	136.739151	97.958046	36.351112	176.325104	293.066193	143.859497	3.163770	99998.000000	4.290081	3.855915	0.552035	0.612276	3.480697	4.730513	2.607964	2.488726	2.135893	1.991040	1.560518	2.246314	2.466966	2.157938	0.500205	4.999991	404465.000000		1
9730.198242	4921.628418	1.933504	3.071404	2872.187988	50507.511719	444.009033	293.084686	114.252518	87.818710	25.601198	195.401108	285.498688	169.679642	2.387126	99998.000000	3.988122	3.692109	0.286345	0.487337	3.458213	4.703356	2.647392	2.466993	2.057866	1.943587	1.408260	2.290927	2.455604	2.229630	0.377875	4.999991	405010.000000		1
11060.427734	5231.353027	4.304899	2.306637	2598.564941	46995.230469	410.818756	262.580353	115.609367	45.716427	32.518024	145.213257	221.492615	156.364059	0.456490	0.000000	4.043772	3.718614	0.633963	0.362979	3.414734	4.672054	2.613650	2.419262	2.062993	1.660072	1.512124	2.162006	2.345359	2.194137	0.000000	0.000000	405041.000000		1
15415.131836	3833.139648	3.694319	4.135293	2317.599365	43212.175781	349.196411	235.295441	90.643417	94.880470	33.930378	160.604202	232.649582	197.982193	0.868557	99998.000000	4.187947	3.583555	0.567534	0.616506	3.365038	4.635606	2.543070	2.371614	1.957336	1.977177	1.530589	2.205757	2.366702	2.296626	0.000000	4.999991	405284.000000		1
7436.827637	4099.861328	2.994310	4.391244	1242.820679	25892.187500	192.332779	126.630646	94.393242	82.042870	27.664221	92.024933	121.018242	65.143982	0.089715	99998.000000	3.871388	3.612769	0.476297	0.642588	3.094409	4.413169	2.284053	2.102539	1.974941	1.914041	1.441918	1.963905	2.082851	1.813874	0.000000	4.999991	405996.000000		1
13465.962891	3604.178223	3.774496	3.370527	2736.392578	42831.726562	425.491180	276.491089	114.696579	88.577309	42.219467	142.320709	182.030014	147.856018	0.573576	0.000000	4.129237	3.556806	0.576859	0.527698	3.437178	4.631765	2.628891	2.441681	2.059551	1.947322	1.625513	2.153268	2.260143	2.169839	0.000000	0.000000	406319.000000		1
53584.957031	28885.560547	4.224722	5.254691	16071.953125	99998.000000	2236.500000	1648.548218	1073.298340	524.747498	414.796783	1874.546143	2584.102051	1273.892456	4.480619	0.000000	4.729043	4.460681	0.625798	0.720547	4.206069	4.999991	3.349569	3.217102	3.030720	2.719950	2.617835	3.272896	3.412310	3.105133	0.651338	0.000000	406636.000000		1
11841.942383	3145.623291	1.952007	1.779317	997.028259	23944.082031	143.270508	103.098640	88.034576	79.603630	19.606411	71.302208	94.593689	53.058807	1.170212	99998.000000	4.073423	3.497707	0.290481	0.250253	2.998708	4.379198	2.156157	2.013253	1.944653	1.900933	1.292398	1.853103	1.975862	1.724757	0.068265	4.999991	406873.000000		1
10923.465820	3853.470703	2.781532	1.930420	2576.229248	40207.597656	373.450012	265.620911	103.274414	72.255081	40.289047	135.635162	229.704620	96.878738	0.577756	0.000000	4.038361	3.585852	0.444284	0.285652	3.410985	4.604308	2.572232	2.424262	2.013993	1.858868	1.605187	2.132372	2.361170	1.986228	0.000000	0.000000	407732.000000		1
18788.322266	8169.934082	1.918085	3.253344	4509.437500	83912.351562	617.864075	458.305267	197.032410	109.269196	78.172775	298.095764	347.071716	296.927032	0.947256	0.000000	4.273888	3.912219	0.282868	0.512330	3.654122	4.923826	2.790893	2.661155	2.294538	2.038498	1.893056	2.474356	2.540419	2.472650	0.000000	0.000000	407938.000000		1
8823.625000	1087.394165	2.615010	1.865662	1440.617920	23092.509766	207.399933	147.097427	35.163872	47.708523	32.006123	78.675430	122.933243	104.544914	0.574027	0.000000	3.945647	3.036387	0.417473	0.270833	3.158549	4.363471	2.316809	2.167605	1.546097	1.678596	1.505233	1.895839	2.089669	2.019303	0.000000	0.000000	408526.000000		1
11572.457031	5528.501953	1.085476	2.568754	4234.919922	82873.601562	646.533569	434.609802	227.166702	70.111885	61.147457	277.579651	357.769196	246.332138	1.280420	0.000000	4.063426	3.742607	0.035620	0.409723	3.626845	4.918416	2.810591	2.638099	2.356345	1.845792	1.786378	2.443388	2.553603	2.391521	0.107353	0.000000	408758.000000		1
27622.271484	6921.855469	3.099157	2.889463	4552.159668	73580.500000	707.533020	467.840179	148.016373	99.604759	66.608757	259.108063	348.231201	215.050690	3.200415	0.000000	4.441259	3.840223	0.491244	0.460817	3.658217	4.866763	2.849747	2.670098	2.170310	1.998280	1.823531	2.413481	2.541868	2.332541	0.505206	0.000000	409289.000000		1
15219.903320	1642.399292	2.917217	2.439237	1421.042358	24298.693359	210.714951	145.472290	46.052555	33.692928	21.481323	68.859886	80.615097	99.055855	0.973948	99998.000000	4.182412	3.215479	0.464969	0.387254	3.152607	4.385583	2.323695	2.162780	1.663254	1.527539	1.332061	1.837966	1.906416	1.995880	0.000000	4.999991	409436.000000		1
8278.666992	4287.969727	5.381124	5.060415	1602.396973	24437.583984	225.612488	162.420517	89.502434	24.546560	29.958523	113.583351	146.600937	97.803856	0.567690	0.000000	3.917960	3.632252	0.730873	0.704186	3.204770	4.388058	2.353363	2.210641	1.951835	1.389991	1.476520	2.055315	2.166137	1.990356	0.000000	0.000000	409477.000000		1
29507.648438	8100.691895	3.780664	4.218554	2157.537842	54271.445312	268.084839	220.919037	184.617279	94.439499	65.788483	232.202438	319.398254	199.508652	1.009140	0.000000	4.469934	3.908522	0.577568	0.625164	3.333958	4.734571	2.428272	2.344233	2.266272	1.975154	1.818150	2.365867	2.504333	2.299962	0.003952	0.000000	409803.000000		1
25385.216797	17742.109375	2.954222	3.200921	8524.224609	99998.000000	1221.296265	875.615295	307.494995	162.016556	116.759598	458.120239	631.302979	294.398376	3.097218	0.000000	4.404581	4.249005	0.470443	0.505275	3.930655	4.999991	3.086821	2.942313	2.487838	2.209559	2.067293	2.660980	2.800238	2.468935	0.490972	0.000000	410017.000000		1
8754.164062	3716.410889	2.466991	2.781532	1151.542114	24951.257812	154.655670	117.977676	57.073837	53.845161	25.625870	78.456482	111.285965	52.179943	0.999651	99998.000000	3.942215	3.570124	0.392168	0.444284	3.061280	4.397092	2.189366	2.071800	1.756437	1.731147	1.408679	1.894629	2.046440	1.717504	0.000000	4.999991	410411.000000		1
13559.680664	4720.923340	2.624262	3.034399	2869.375732	51178.222656	467.389954	295.024384	120.851723	82.749046	39.977589	172.057205	252.410187	174.175735	1.923525	0.000000	4.132249	3.674027	0.419007	0.482073	3.457788	4.709085	2.669679	2.469858	2.082253	1.917763	1.601817	2.235673	2.402107	2.240988	0.284098	0.000000	410621.000000		1
12290.284180	6078.958984	7.154274	6.636206	3348.317383	52228.265625	484.381348	343.997223	125.976898	73.800034	36.021152	168.054504	240.806076	116.102760	0.589611	0.000000	4.089562	3.783829	0.854566	0.821920	3.524827	4.717906	2.685187	2.536555	2.100291	1.868057	1.556558	2.225450	2.381667	2.064842	0.000000	0.000000	410808.000000		1
10393.035156	3150.551025	4.520761	4.684199	2280.335449	42385.292969	363.973694	235.757996	129.039047	42.796127	25.018372	131.416611	182.054688	167.314407	1.543450	0.000000	4.016742	3.498387	0.655212	0.670635	3.357999	4.627215	2.561070	2.372466	2.110721	1.631405	1.398259	2.118650	2.260202	2.223533	0.188493	0.000000	411047.000000		1
11947.190430	3999.010986	3.133079	2.029100	2107.976074	36233.964844	315.898193	215.133957	115.911575	106.410576	16.494919	82.588692	138.947098	116.300125	0.356825	0.000000	4.077266	3.601953	0.495971	0.307303	3.323866	4.559116	2.499547	2.332709	2.064127	2.026985	1.217350	1.916921	2.142849	2.065580	0.000000	0.000000	412603.000000		1
9084.959961	4184.769043	3.533965	3.922516	1781.139771	29138.931641	224.354324	183.309769	62.279186	71.117180	21.163698	108.498260	137.442230	133.926773	0.833363	0.000000	3.958323	3.621671	0.548262	0.593565	3.250698	4.464474	2.350935	2.263186	1.794343	1.851974	1.325592	2.035423	2.138120	2.126867	0.000000	0.000000	413038.000000		1
14347.754883	4922.960938	2.837040	4.758209	2475.052002	41059.277344	372.487885	249.887680	84.056549	99.897720	36.758167	135.431641	177.364319	114.141502	1.212301	0.000000	4.156784	3.692226	0.452865	0.677444	3.393584	4.613411	2.571112	2.397745	1.924572	1.999556	1.565354	2.131720	2.248866	2.057444	0.083610	0.000000	413311.000000		1
25893.041016	16589.818359	1.770066	3.651147	11482.030273	99998.000000	1736.459473	1178.225708	454.253235	162.904663	143.437027	650.341980	847.759888	462.900024	3.847028	0.000000	4.413183	4.219841	0.247989	0.562429	4.060019	4.999991	3.239665	3.071229	2.657298	2.211934	2.156661	2.813142	2.928273	2.665487	0.585125	0.000000	413522.000000		1
15988.411133	4542.489258	3.654230	4.184633	1604.564819	29310.359375	214.464783	164.326263	70.411003	13.568451	29.674818	110.703140	155.223068	52.670258	0.512125	0.000000	4.203805	3.657294	0.562796	0.621657	3.205357	4.467021	2.331356	2.215707	1.847641	1.132530	1.472388	2.044160	2.190956	1.721565	0.000000	0.000000	413670.000000		1
18447.412109	4287.673340	1.847160	2.541001	1526.814575	31215.591797	233.935501	153.304993	55.630646	48.612057	27.022802	109.374046	129.187073	146.625610	0.797032	0.000000	4.265935	3.632222	0.266504	0.405005	3.183786	4.494371	2.369096	2.185556	1.745314	1.686744	1.431730	2.038914	2.111219	2.166210	0.000000	0.000000	413996.000000		1
31612.046875	17364.011719	3.392113	2.821621	7246.240234	99998.000000	1002.107178	740.849731	356.884155	159.130173	124.265419	488.932953	653.505920	306.431122	3.190962	99998.000000	4.499853	4.239650	0.530470	0.450499	3.860113	4.999991	3.000914	2.869730	2.552527	2.201752	2.094350	2.689249	2.815249	2.486333	0.503922	4.999991	414876.000000		1
7694.547852	4693.703125	2.941887	3.934851	1633.878906	28834.240234	254.824753	169.383606	72.813240	34.618050	19.816105	106.281059	163.734192	89.718292	0.913478	99998.000000	3.886183	3.671516	0.468626	0.594928	3.213220	4.459908	2.406242	2.228871	1.862210	1.539303	1.297018	2.026456	2.214139	1.952881	0.000000	4.999991	415420.000000		1
8125.592773	2860.895508	1.332175	4.690367	1530.021606	27874.328125	229.334564	155.738052	59.954048	53.990097	23.760206	84.198402	152.003647	112.945015	1.719344	0.000000	3.909855	3.456502	0.124561	0.671207	3.184698	4.445204	2.360470	2.192395	1.777819	1.732314	1.375850	1.925304	2.181854	2.052867	0.235363	0.000000	415730.000000		1
9474.331055	5145.921387	2.417651	3.441453	3078.129395	49469.914062	494.085876	316.687622	128.524063	18.453093	40.717686	152.126999	215.796951	172.973068	0.150260	0.000000	3.976549	3.711463	0.383394	0.536742	3.488287	4.694341	2.693802	2.500631	2.108984	1.266069	1.609783	2.182206	2.334045	2.237978	0.000000	0.000000	415865.000000		1
8920.065430	3364.692139	2.701355	3.978023	1865.421387	30462.580078	260.289124	190.898849	91.408180	46.897499	28.971725	100.206093	147.078918	101.929901	0.917550	99998.000000	3.950368	3.526945	0.431582	0.599667	3.270777	4.483767	2.415456	2.280803	1.960985	1.671150	1.461974	2.000894	2.167550	2.008301	0.000000	4.999991	416191.000000		1
19574.931641	7546.068848	4.576268	5.001824	2931.096680	60037.507812	455.532959	299.461884	115.720383	55.624481	51.362751	187.734924	219.808899	154.982544	2.764536	99998.000000	4.291700	3.877721	0.660511	0.699128	3.467030	4.778423	2.658520	2.476341	2.063410	1.745266	1.710648	2.273545	2.342045	2.190283	0.441622	4.999991	416454.000000		1
6763.696777	3451.530029	2.689020	2.392981	1415.676636	28086.230469	222.670609	146.619446	67.697319	38.185936	25.089298	67.299515	82.601028	87.038528	0.887964	0.000000	3.830184	3.538012	0.429594	0.378939	3.150964	4.448493	2.347663	2.166192	1.830571	1.581903	1.399489	1.828012	1.916986	1.939712	0.000000	0.000000	416518.000000		1
11491.712891	4408.642578	1.492530	3.410615	2129.796387	41742.449219	327.082916	216.450714	90.150017	36.073574	26.328962	126.976028	180.904449	47.643764	2.168363	0.000000	4.060385	3.644305	0.173923	0.532833	3.328338	4.620578	2.514658	2.335359	1.954966	1.557189	1.420434	2.103722	2.257449	1.678006	0.336132	0.000000	417066.000000		1
15208.241211	4634.039062	3.281098	2.676685	2241.224365	39054.558594	327.779846	227.339386	92.919212	92.777367	33.211864	123.864532	160.425339	69.149757	2.172131	99998.000000	4.182079	3.665960	0.516019	0.427597	3.350485	4.591672	2.515582	2.356675	1.968106	1.967442	1.521293	2.092947	2.205273	1.839791	0.336886	4.999991	417483.000000		1
11243.977539	9759.971680	3.459955	4.070535	4550.216797	76695.343750	678.949829	465.379364	194.352631	129.211731	68.153709	246.763855	331.588257	234.271637	0.214509	0.000000	4.050920	3.989449	0.539070	0.609652	3.658032	4.884769	2.831838	2.667807	2.288590	2.111302	1.833490	2.392282	2.520599	2.369720	0.000000	0.000000	418014.000000		1
21284.695312	5661.300293	2.830872	2.935719	2703.254639	48177.257812	377.653137	276.808716	138.052811	77.577614	43.955612	150.202744	200.526276	105.315849	3.264707	0.000000	4.328067	3.752916	0.451920	0.467715	3.431887	4.682842	2.577093	2.442180	2.140045	1.889736	1.643014	2.176678	2.302171	2.022494	0.513844	0.000000	418493.000000		1
14457.183594	2499.601562	2.408400	2.994310	1930.232300	32862.000000	287.293427	195.576874	62.100330	66.457657	21.265463	92.589256	145.065231	120.814720	0.040585	99998.000000	4.160084	3.397871	0.381729	0.476297	3.285609	4.516694	2.458326	2.291317	1.793094	1.822545	1.327675	1.966561	2.161563	2.082120	0.000000	4.999991	418559.000000		1
15929.441406	8978.903320	2.112361	4.668780	3724.373047	60824.359375	546.478577	380.706055	173.429474	110.733978	60.321014	200.628036	294.241089	169.130737	1.286727	0.000000	4.202200	3.953223	0.324768	0.669203	3.571053	4.784078	2.737573	2.580590	2.239123	2.044281	1.780469	2.302392	2.468703	2.228223	0.109487	0.000000	418612.000000		1
20547.660156	6259.823242	3.167000	4.912396	5064.307129	89728.234375	748.411072	517.105957	177.271805	84.861404	75.900063	283.266083	378.982239	232.569412	0.432035	99998.000000	4.312762	3.796562	0.500648	0.691293	3.704520	4.952929	2.874140	2.713580	2.248640	1.928710	1.880242	2.452195	2.578619	2.366553	0.000000	4.999991	420076.000000		1
10871.705078	1741.544556	2.689020	2.436154	1177.932739	22690.019531	184.830048	119.556549	42.194798	27.765984	17.876434	72.686806	87.291389	64.468643	1.301194	1073.683105	4.036298	3.240935	0.429594	0.386705	3.071121	4.355835	2.266773	2.077573	1.625259	1.443513	1.252281	1.861456	1.940971	1.809349	0.114342	3.030876	420158.000000		1
9527.395508	2209.868896	1.671386	2.670518	1429.929688	30952.095703	227.610764	146.224731	76.319450	58.029797	25.943495	104.825531	134.376999	91.352676	2.660122	99998.000000	3.978974	3.344367	0.223077	0.426595	3.155315	4.490690	2.357193	2.165021	1.882635	1.763651	1.414029	2.020467	2.128325	1.960721	0.424902	4.999991	420278.000000		1
11221.145508	1355.241455	3.493876	3.083739	910.048340	18836.611328	124.789658	92.444321	80.966644	44.794388	25.221899	70.192062	92.283966	146.033539	0.610506	99998.000000	4.050037	3.132017	0.543307	0.489078	2.959064	4.275003	2.096179	1.965880	1.908306	1.651224	1.401778	1.846288	1.965126	2.164453	0.000000	4.999991	420589.000000		1
10444.691406	1900.474243	2.824705	4.126042	1094.893799	22815.308594	176.571793	112.334435	57.258862	62.239098	15.304595	78.977631	103.422432	63.780968	0.952131	99998.000000	4.018896	3.278862	0.450973	0.615534	3.039372	4.358226	2.246921	2.050513	1.757843	1.794063	1.184822	1.897504	2.014615	1.804691	0.000000	4.999991	420733.000000		1
27452.402344	17589.904297	3.151581	2.911049	4508.389160	96042.328125	536.641479	462.301788	359.835297	139.261642	116.306290	313.092010	404.352173	248.089859	5.115292	99998.000000	4.438581	4.245264	0.498528	0.464050	3.654022	4.982463	2.729684	2.664926	2.556104	2.143831	2.065603	2.495672	2.606760	2.394609	0.708870	4.999991	421239.000000		1
11740.378906	1768.018433	2.519415	2.238794	1176.797852	24908.191406	192.906357	120.876389	65.581871	60.484451	21.098940	81.971947	98.510033	62.306942	0.976418	99998.000000	4.069682	3.247487	0.401300	0.350014	3.070702	4.396342	2.285347	2.082341	1.816784	1.781644	1.324261	1.913665	1.993480	1.794536	0.000000	4.999991	421411.000000		1
12860.149414	1869.220581	3.250261	2.790784	1666.840942	31248.623047	263.989624	170.419739	53.475113	51.692711	17.965862	88.398453	126.877350	78.256035	1.643066	0.000000	4.109246	3.271661	0.511918	0.445726	3.221894	4.494831	2.421587	2.231520	1.728152	1.713429	1.254448	1.946445	2.103384	1.893518	0.215655	0.000000	421517.000000		1
19823.271484	2903.993896	3.718989	2.729109	2072.124512	32861.957031	285.674469	212.401764	76.128258	48.831001	27.688890	104.288963	127.919647	118.427902	0.002656	99998.000000	4.297175	3.462996	0.570425	0.436021	3.316416	4.516694	2.455871	2.327158	1.881546	1.688696	1.442306	2.018238	2.106937	2.073454	0.000000	4.999991	422012.000000		1
14565.256836	3598.254395	3.632644	3.743659	1881.216309	39166.824219	294.882507	186.677216	89.826225	57.665916	41.386856	152.083832	189.492661	98.506950	1.083043	99998.000000	4.163318	3.556092	0.560223	0.573296	3.274439	4.592918	2.469649	2.271091	1.953403	1.760919	1.616862	2.182083	2.277592	1.993467	0.034646	4.999991	422671.000000		1
10970.866211	3310.001953	2.911049	3.574053	1835.126709	32641.017578	269.787048	187.617752	72.770065	46.610710	36.200008	128.881775	153.943329	124.101982	1.096949	99998.000000	4.040241	3.519828	0.464050	0.553161	3.263666	4.513764	2.431021	2.273274	1.861953	1.668486	1.558709	2.110192	2.187361	2.093779	0.040187	4.999991	423036.000000		1
16285.057617	2082.803467	2.732193	2.374479	1747.986450	26613.941406	275.562897	178.301773	65.652802	66.833870	28.728109	93.088821	103.033882	100.748825	1.031008	0.000000	4.211789	3.318648	0.436511	0.375568	3.242538	4.425109	2.440221	2.251156	1.817253	1.824997	1.458307	1.968898	2.012980	2.003240	0.013262	0.000000	423120.000000		1
103.400841	4.456003	0.329960	0.215862	0.000000	4439.803711	0.000000	0.000000	0.000000	8.193494	0.000000	3.607974	7.000087	0.000000	0.532808	20981.396484	2.014524	0.648945	0.000000	0.000000	0.000000	3.647364	0.000000	0.000000	0.000000	0.913469	0.000000	0.557263	0.845103	0.000000	0.000000	4.321835	423134.000000		0
36737.085938	9180.515625	1.449357	2.615010	4859.071777	87332.921875	671.647522	496.676208	222.806290	98.775238	85.444237	342.646545	485.954041	282.538300	2.510801	0.000000	4.565104	3.962867	0.161175	0.417473	3.686553	4.941178	2.827142	2.696073	2.347927	1.994648	1.931683	2.534846	2.686595	2.451077	0.399812	0.000000	423562.000000		1
14770.282227	4594.622559	2.485493	3.065236	3965.620117	73198.937500	508.483856	405.036743	222.143295	121.209435	67.237839	222.303650	289.618561	151.596603	1.869948	99998.000000	4.169389	3.662250	0.395413	0.486464	3.598311	4.864505	2.706277	2.607494	2.346633	2.083536	1.827614	2.346946	2.461826	2.180690	0.271830	4.999991	423606.000000		1
19241.152344	11110.658203	2.874044	3.688152	5747.993652	94843.492188	939.587463	588.081299	240.358932	119.914268	77.864403	330.061798	453.596375	337.175995	1.544015	0.000000	4.284231	4.045740	0.458493	0.566809	3.759516	4.977007	2.972937	2.769437	2.380860	2.078871	1.891339	2.518595	2.656670	2.527857	0.188652	0.000000	424240.000000		1
12607.480469	2276.582520	2.035268	1.840992	1215.754761	24098.095703	172.195969	126.103333	58.402927	72.609711	18.181725	70.611450	108.559937	62.547474	1.425103	0.000000	4.100628	3.357283	0.308622	0.265052	3.084846	4.381983	2.236023	2.100727	1.766435	1.860995	1.259635	1.848875	2.035670	1.796210	0.153846	0.000000	424751.000000		1
7727.389648	2862.794922	3.715905	3.830003	1302.392334	23408.087891	220.632263	131.678726	56.185719	41.784660	12.088256	58.572533	96.866402	74.941017	0.958414	99998.000000	3.888033	3.456790	0.570065	0.583199	3.114742	4.369366	2.343669	2.119516	1.749626	1.621017	1.082364	1.767694	1.986173	1.874720	0.000000	4.999991	424887.000000		1
30275.259766	21849.781250	3.435285	3.614142	9108.488281	99998.000000	1174.007080	931.767090	504.567505	252.459518	221.258255	741.919800	993.380188	670.195129	3.186574	0.000000	4.481088	4.339447	0.535963	0.558005	3.959446	4.999991	3.069671	2.969307	2.702919	2.402192	2.344899	2.870357	2.997116	2.826201	0.503324	0.000000	425157.000000		1
10724.664062	2729.182861	2.954222	3.459955	978.161926	16685.595703	133.973022	101.402580	62.319275	25.086214	15.384772	57.372959	88.919609	87.208130	1.455373	99998.000000	4.030384	3.436033	0.470443	0.539070	2.990411	4.222342	2.127017	2.006049	1.794622	1.399435	1.187091	1.758707	1.948997	1.940557	0.162974	4.999991	425674.000000		1
32885.816406	8159.221191	3.879343	4.477589	5556.326660	93092.851562	801.565491	566.526001	222.985153	123.670258	80.303642	312.111359	429.459961	225.415131	2.262370	99998.000000	4.517009	3.911649	0.588758	0.651044	3.744788	4.968916	2.903939	2.753220	2.348276	2.092265	1.904735	2.494310	2.632923	2.352983	0.354564	4.999991	425883.000000		1
10538.735352	2030.910278	2.571838	1.674470	1544.444336	25719.294922	236.242142	157.961441	66.124611	55.948273	31.358540	84.771980	127.503349	37.640114	0.863231	0.000000	4.022789	3.307691	0.410244	0.223877	3.188772	4.410259	2.373357	2.198551	1.820363	1.747787	1.496356	1.928252	2.105522	1.575651	0.000000	0.000000	426321.000000		1
10665.027344	4984.687988	2.442321	2.809286	2111.778320	35990.859375	337.142059	215.325150	78.240616	59.846119	23.744789	101.791130	169.272583	88.904190	2.145447	0.000000	4.027962	3.697638	0.387803	0.448596	3.324648	4.556192	2.527813	2.333095	1.893432	1.777036	1.375568	2.007710	2.228587	1.948922	0.331518	0.000000	426724.000000		1
9132.415039	4362.969238	2.251129	3.398280	1086.234619	23710.003906	134.025452	108.979324	68.804382	59.300297	31.303032	94.522758	131.848328	54.683941	0.410885	99998.000000	3.960586	3.639782	0.352400	0.531259	3.035924	4.374932	2.127187	2.037344	1.837616	1.773057	1.495586	1.975536	2.120075	1.737860	0.000000	4.999991	427310.000000		1
11106.427734	3047.492432	3.737491	4.301816	936.081238	21537.281250	117.000130	93.804253	48.285183	72.023804	21.974722	71.228195	78.067932	50.178596	0.473673	0.000000	4.045574	3.483943	0.572580	0.633652	2.971313	4.333191	2.068186	1.972223	1.683814	1.857476	1.341923	1.852652	1.892473	1.700518	0.000000	0.000000	427414.000000		1
13967.797852	4063.467285	3.025148	2.695188	950.318848	22756.589844	155.849075	94.350067	54.384815	76.433548	20.950922	84.463608	116.028755	85.598419	1.851659	99998.000000	4.145128	3.608897	0.480747	0.430589	2.977869	4.357107	2.192704	1.974742	1.735478	1.883284	1.321203	1.926670	2.064566	1.932466	0.267561	4.999991	427471.000000		1
10582.028320	4371.193359	1.952007	2.781532	2562.004150	41410.261719	389.473114	260.082520	83.180771	84.386513	24.784008	136.760727	167.002960	128.770767	0.747371	0.000000	4.024569	3.640600	0.290481	0.444284	3.408580	4.617108	2.590477	2.415111	1.920023	1.926273	1.394172	2.135961	2.222724	2.109817	0.000000	0.000000	427712.000000		1
13592.232422	7919.000977	2.281967	2.389898	2966.424072	55660.101562	437.619537	300.769379	172.683197	56.950489	51.427509	232.359711	298.610748	185.715088	1.097407	0.000000	4.133291	3.898670	0.358309	0.378379	3.472233	4.745544	2.641097	2.478234	2.237250	1.755497	1.711195	2.366161	2.475106	2.268847	0.040368	0.000000	427872.000000		1
10968.217773	4857.918457	2.158617	0.770935	2180.850830	42854.937500	320.998688	221.785568	101.010948	33.594250	36.613232	145.296524	221.153412	146.024277	0.358498	0.000000	4.040136	3.686450	0.334176	0.000000	3.338626	4.632001	2.506503	2.345933	2.004369	1.526265	1.563638	2.162255	2.344694	2.164425	0.000000	0.000000	428586.000000		1
15264.072266	5571.945801	3.086823	4.385077	2095.496094	37999.582031	341.237274	214.063889	94.060196	40.477154	22.909096	135.746185	169.102982	160.335907	1.993582	0.000000	4.183671	3.746007	0.489512	0.641977	3.321287	4.579779	2.533056	2.330544	1.973406	1.607210	1.360008	2.132728	2.228151	2.205031	0.299634	0.000000	428885.000000		1
14387.380859	3105.318848	2.386814	3.059069	2966.587402	46166.089844	495.575317	301.367615	102.895111	51.035877	42.484669	175.723770	237.370789	161.763687	1.670345	0.000000	4.157982	3.492106	0.377819	0.485589	3.472257	4.664323	2.695110	2.479097	2.012395	1.707876	1.628232	2.244831	2.375427	2.208881	0.222806	0.000000	428950.000000		1
7947.442383	2504.409180	2.124696	4.033530	622.791870	13574.213867	100.980110	61.782707	46.138901	15.283010	22.989273	54.024017	70.050209	65.307419	0.875044	17908.796875	3.900227	3.398705	0.327297	0.605685	2.794343	4.132715	2.004236	1.790867	1.664067	1.184209	1.361525	1.732587	1.845409	1.814963	0.000000	4.253067	429429.000000		1
8884.023438	2313.149414	2.343642	3.836171	780.040955	18990.294922	141.451096	78.138855	58.794563	41.994354	21.977806	50.718250	79.992180	46.385597	0.168984	99998.000000	3.948610	3.364204	0.369891	0.583898	2.892118	4.278532	2.150606	1.892867	1.769337	1.623191	1.341984	1.705164	1.903048	1.666383	0.000000	4.999991	430106.000000		1
13673.791016	3326.570801	2.553336	3.836171	1019.175659	16199.437500	124.962349	103.434769	50.468468	85.148193	15.736319	84.192238	119.161835	88.574226	1.439700	99998.000000	4.135889	3.521997	0.407108	0.583898	3.008249	4.209500	2.096779	2.014667	1.703020	1.930175	1.196903	1.925272	2.076137	1.947307	0.158272	4.999991	430553.000000		1
8838.957031	1208.051514	2.525582	0.536571	729.285706	20621.169922	117.755646	72.322922	33.896458	61.603848	5.886858	58.945667	94.112625	72.825577	1.472594	25270.603516	3.946401	3.082085	0.402361	0.000000	2.862898	4.314313	2.070982	1.859276	1.530154	1.789608	0.769884	1.770452	1.973648	1.862284	0.168083	4.402616	430901.000000		1
21770.914062	7151.847168	3.891678	3.755994	2847.999268	56812.921875	464.753357	290.408020	153.675034	99.866882	53.712563	201.469910	288.628693	138.706573	2.419498	99998.000000	4.337877	3.854418	0.590137	0.574725	3.454540	4.754447	2.667222	2.463009	2.186603	1.999421	1.730076	2.304210	2.460340	2.142097	0.383725	4.999991	431055.000000		1
8908.693359	3810.563721	2.491661	3.450704	1861.193604	34878.773438	311.473022	187.485153	102.953705	61.973896	19.122265	97.995049	132.218384	58.902493	2.940387	0.000000	3.949814	3.580989	0.396489	0.537908	3.269792	4.542561	2.493420	2.272967	2.012642	1.792209	1.281539	1.991204	2.121292	1.770134	0.468405	0.000000	431148.000000		1
6903.963867	5148.872559	3.262596	3.703570	1070.809814	23515.970703	145.786835	105.470032	56.968990	66.488495	18.135468	54.486580	87.254387	78.804947	0.037038	0.000000	3.839098	3.711712	0.513563	0.568621	3.029712	4.371363	2.163718	2.023129	1.755638	1.822747	1.258529	1.736290	1.940787	1.896554	0.000000	0.000000	431754.000000		1
6343.074707	4923.669922	3.102241	3.718989	1229.406494	29035.330078	212.256821	125.332397	58.547863	54.452660	27.732063	107.610146	136.609619	59.186199	1.200057	0.000000	3.802300	3.692289	0.491676	0.570425	3.089695	4.462927	2.326862	2.098063	1.767511	1.736019	1.442982	2.031853	2.135481	1.772220	0.079202	0.000000	431889.000000		1
30183.085938	8392.870117	2.578006	2.164785	4103.744141	72268.742188	648.334473	418.716217	162.355759	108.362579	42.401409	240.923264	307.744781	185.076752	3.246602	99998.000000	4.479764	3.923911	0.411284	0.335415	3.613180	4.858951	2.811799	2.621920	2.210468	2.034879	1.627380	2.381879	2.488191	2.267352	0.511429	4.999991	432215.000000		1
10138.790039	2725.944824	1.757731	1.850243	717.977661	17538.421875	85.441147	74.802254	53.882168	62.229847	14.274627	60.697231	80.753868	81.552551	1.076985	0.000000	4.005986	3.435517	0.244952	0.267229	2.856111	4.243990	1.931667	1.873915	1.731445	1.793999	1.154565	1.783169	1.907163	1.911438	0.032210	0.000000	432927.000000		1
9890.228516	2209.141113	4.274062	2.645848	668.344849	13204.809570	83.976372	68.603935	47.344643	28.839125	8.760901	55.880428	75.122963	46.243748	2.224646	0.000000	3.995206	3.344223	0.630841	0.422565	2.825001	4.120732	1.924157	1.836349	1.675271	1.459982	0.942549	1.747260	1.875773	1.665053	0.347261	0.000000	433028.000000		1
6382.290527	2026.004028	1.597377	2.476242	598.584534	12922.585938	78.339302	62.590645	40.202702	31.124176	14.724853	37.048038	59.001175	68.036530	0.406229	0.000000	3.804976	3.306640	0.203407	0.393793	2.777126	4.111350	1.893980	1.796509	1.604255	1.493098	1.168051	1.568765	1.770861	1.832742	0.000000	0.000000	433153.000000		1
10818.856445	3262.459961	2.670518	4.644111	1296.332886	28390.015625	199.903366	133.408707	74.071404	35.126869	27.947924	89.903320	130.528488	112.978935	1.297994	99998.000000	4.034182	3.513545	0.426595	0.666903	3.112716	4.453166	2.300820	2.125184	1.869651	1.545639	1.446350	1.953776	2.115705	2.052998	0.113273	4.999991	433244.000000		1
17284.375000	4253.709473	3.611058	4.607106	3876.324463	56464.515625	602.911011	399.751221	126.325356	83.353462	55.732410	172.066452	261.451721	133.606064	0.916625	0.000000	4.237654	3.628768	0.557634	0.663428	3.588420	4.751776	2.780253	2.601790	2.101490	1.920924	1.746108	2.235696	2.417392	2.125826	0.000000	0.000000	434118.000000		1
14838.695312	3774.304932	3.219423	2.593424	1811.363525	33567.089844	296.868439	184.574097	79.452530	33.005257	25.992834	119.081657	165.146545	98.790657	0.375744	99998.000000	4.171396	3.576837	0.507778	0.413874	3.258006	4.525914	2.472564	2.266171	1.900108	1.518583	1.414854	2.075845	2.217870	1.994716	0.000000	4.999991	434402.000000		1
20503.378906	3415.660156	3.194753	2.433070	3034.975586	59550.308594	465.404022	310.470825	130.873871	76.470551	40.619007	226.290924	317.159454	163.160614	1.387977	0.000000	4.311825	3.533475	0.504437	0.386155	3.482155	4.774884	2.667830	2.492021	2.116853	1.883494	1.608729	2.354667	2.501278	2.212615	0.142382	0.000000	435066.000000		1
22890.537109	13886.402344	1.973593	3.009729	7832.801270	99998.000000	1177.050781	801.537720	362.925201	112.775414	128.773849	523.760681	696.567261	420.554138	2.586749	0.000000	4.359656	4.142590	0.295258	0.478527	3.893917	4.999991	3.070795	2.903924	2.559817	2.052214	2.109828	2.719133	2.842963	2.623822	0.412754	0.000000	435415.000000		1
114.992615	38.414135	2.800035	1.110146	34.392937	4154.502441	0.000000	0.000000	6.013290	10.518633	3.200921	0.000000	0.000000	28.388899	4.212985	99998.000000	2.060670	1.584491	0.447163	0.045380	1.536469	3.618519	0.000000	0.000000	0.779112	1.021959	0.505275	0.000000	0.000000	1.453149	0.624590	4.999991	435432.000000		0
7029.768066	3581.478760	1.643633	4.175382	378.371674	10605.168945	55.621395	42.660442	28.191540	35.314976	18.123133	54.912136	72.979759	81.941109	0.926548	99998.000000	3.846941	3.554062	0.215805	0.620696	2.577919	4.025517	1.745242	1.630025	1.450119	1.547959	1.258233	1.739668	1.863202	1.913502	0.000000	4.999991	435509.000000		1
8310.542969	3337.000000	2.281967	2.229543	1762.436890	31170.410156	278.464691	179.763474	84.734970	42.534008	31.876608	99.703438	145.879349	79.239754	0.838188	0.000000	3.919629	3.523356	0.358309	0.348216	3.246114	4.493742	2.444770	2.254701	1.928063	1.628736	1.503472	1.998710	2.163994	1.898943	0.000000	0.000000	435573.000000		1
16398.273438	3602.238525	2.510163	3.691235	3127.336670	51205.265625	481.633728	318.223328	101.963821	55.658401	55.362362	202.108231	216.533966	211.655487	1.970476	99998.000000	4.214798	3.556572	0.399702	0.567172	3.495175	4.709315	2.682717	2.502732	2.008446	1.745531	1.743215	2.305584	2.335526	2.325629	0.294571	4.999991	435661.000000		1
11029.472656	2323.877686	3.786831	3.830003	1024.458130	18867.380859	145.654236	105.969597	49.358322	53.021805	16.127954	60.284008	94.174301	39.410183	0.884939	0.000000	4.042555	3.366213	0.578276	0.583199	3.010494	4.275712	2.163323	2.025181	1.693360	1.724455	1.207579	1.780202	1.973932	1.595608	0.000000	0.000000	435742.000000		1
13663.882812	4241.343262	3.055985	3.626477	2301.351074	46013.621094	349.914917	235.209091	113.287308	70.312325	30.152798	179.263901	230.808594	149.061768	0.306746	0.000000	4.135574	3.627503	0.485151	0.559485	3.361983	4.662887	2.543962	2.371454	2.054181	1.847031	1.479328	2.253493	2.363252	2.173366	0.000000	0.000000	436200.000000		1
15954.554688	2126.589355	1.933504	2.359060	1999.317383	32842.816406	296.908539	200.772980	78.641502	98.833824	27.957176	93.233757	138.965607	108.923820	0.211624	0.000000	4.202885	3.327684	0.286345	0.372739	3.300882	4.516440	2.472623	2.302705	1.895652	1.994906	1.446493	1.969573	2.142907	2.037123	0.000000	0.000000	436642.000000		1
13737.417969	3243.482666	2.503996	3.028231	3537.557129	54948.863281	555.976501	355.875793	115.384254	85.684769	40.779362	143.680634	203.406494	121.511642	1.937658	0.000000	4.137905	3.511012	0.398634	0.481189	3.548703	4.739959	2.745056	2.551298	2.062147	1.932904	1.610440	2.157398	2.308365	2.084618	0.287277	0.000000	436687.000000		1
7081.790527	3612.507324	2.155533	2.368311	1577.523560	28689.458984	243.115799	161.677338	80.519501	61.039524	20.377346	98.312675	122.344254	69.710999	0.368657	0.000000	3.850143	3.557809	0.333555	0.374439	3.197976	4.457722	2.385813	2.208649	1.905901	1.785611	1.309148	1.992610	2.087584	1.843301	0.000000	0.000000	437386.000000		1
16040.917969	3565.924561	1.939672	4.702702	2787.632080	44121.839844	432.562195	282.427307	89.292740	48.710739	38.512814	156.339386	184.756042	124.132820	0.348040	0.000000	4.205229	3.552172	0.287728	0.672347	3.445235	4.644654	2.636049	2.450907	1.950816	1.687625	1.585605	2.194068	2.266599	2.093887	0.000000	0.000000	437651.000000		1
10846.570312	3106.453613	2.519415	3.062153	2192.285400	33070.843750	299.480377	224.508514	100.264679	80.719948	23.177380	87.720032	138.601715	68.428162	0.572507	0.000000	4.035293	3.492265	0.401300	0.486027	3.340897	4.519445	2.476368	2.351233	2.001148	1.906981	1.365064	1.943099	2.141769	1.835235	0.000000	0.000000	438444.000000		1
26374.224609	11954.590820	1.939672	4.181550	5662.870117	93133.781250	883.312317	580.026611	231.298904	84.586952	81.151672	364.041534	513.112549	290.179810	0.834801	99998.000000	4.421180	4.077535	0.287728	0.621337	3.753036	4.969107	2.946114	2.763448	2.364174	1.927303	1.909297	2.561151	2.710213	2.462667	0.000000	4.999991	439270.000000		1
19233.626953	4951.479004	2.578006	3.570970	2727.428223	48137.753906	422.540039	275.982269	131.657135	101.858978	41.485538	183.494797	201.559326	138.700409	0.592341	0.000000	4.284061	3.694735	0.411284	0.552786	3.435753	4.682486	2.625868	2.440881	2.119444	2.007999	1.617897	2.263624	2.304403	2.142078	0.000000	0.000000	439339.000000		1
46740.785156	22368.642578	2.784616	5.698749	14726.604492	99998.000000	2270.781982	1513.912231	563.815369	273.290192	200.359756	934.156982	1221.616943	715.680237	3.309514	0.000000	4.669696	4.349639	0.444765	0.755780	4.168103	4.999991	3.356175	3.180101	2.751137	2.436624	2.301811	2.970420	3.086935	2.854719	0.519764	0.000000	439658.000000		1
8529.966797	2523.793457	1.575791	3.358191	821.403137	13331.104492	119.815582	83.930115	38.370960	52.253952	11.089125	49.432331	51.446014	62.781837	0.513951	99998.000000	3.930947	3.402054	0.197498	0.526105	2.914556	4.124866	2.078513	1.923918	1.584003	1.718119	1.044897	1.694011	1.711352	1.797834	0.000000	4.999991	439735.000000		1
10637.347656	3378.038330	3.114576	4.267894	1183.039307	25851.285156	146.264816	122.791397	109.670082	47.440235	45.201443	92.752693	129.769897	126.192757	0.905647	99998.000000	4.026834	3.528665	0.493399	0.630214	3.072999	4.412482	2.165140	2.089168	2.040088	1.676147	1.655152	1.967327	2.113174	2.101034	0.000000	4.999991	440111.000000		1
12855.570312	3172.568848	2.698272	3.145414	2835.220215	49573.703125	428.534851	291.487335	115.109802	95.709999	39.077137	159.102417	201.115280	153.308075	1.189118	0.000000	4.109091	3.501411	0.431086	0.497678	3.452587	4.695251	2.631986	2.464620	2.061112	1.980957	1.591923	2.201677	2.303445	2.185565	0.075225	0.000000	440858.000000		1
102.753258	3.361275	2.599592	1.125565	3.179335	1320.774536	0.000000	0.012335	9.164871	0.000000	0.000000	0.000000	0.000000	0.000000	0.512823	90426.382812	2.011796	0.526504	0.414905	0.051370	0.502336	3.120829	0.000000	0.000000	0.962126	0.000000	0.000000	0.000000	0.000000	0.000000	0.000000	4.956295	440877.000000		0
8752.140625	3914.923584	3.583304	2.824705	2279.163574	39373.757812	335.998016	232.276459	59.275627	75.391243	26.563326	127.836388	158.914307	188.743317	1.014341	0.000000	3.942114	3.592723	0.554284	0.450973	3.357775	4.595207	2.526337	2.366005	1.772876	1.877321	1.424282	2.106654	2.201163	2.275872	0.006184	0.000000	440941.000000		1
10051.424805	3468.623291	2.664350	4.838386	1651.551758	33024.972656	273.851410	171.045731	91.500694	58.643459	26.695927	107.807510	141.725555	112.627388	1.403672	0.000000	4.002228	3.540157	0.425591	0.684700	3.217892	4.518843	2.437515	2.233112	1.961424	1.768220	1.426445	2.032649	2.151448	2.051644	0.147266	0.000000	441065.000000		1
24322.638672	11154.635742	4.329569	4.172298	5263.608887	99998.000000	758.340698	538.929626	238.249649	130.858459	99.136032	413.905579	537.597412	280.595551	2.691471	99998.000000	4.386011	4.047455	0.636445	0.620375	3.721284	4.999991	2.879864	2.731532	2.377032	2.116802	1.996232	2.616901	2.730457	2.448081	0.429990	4.999991	441827.000000		1
102.651497	31.962952	0.493398	0.218945	13.734972	5652.548828	0.305290	0.000000	3.170084	18.144718	0.000000	0.000000	0.000000	10.793086	0.176180	99998.000000	2.011365	1.504647	0.000000	0.000000	1.137828	3.752244	0.000000	0.000000	0.501071	1.258750	0.000000	0.000000	0.000000	1.033146	0.000000	4.999991	441844.000000		0
11070.390625	5539.859375	3.830003	4.631775	2588.033936	49404.265625	413.313507	262.934998	130.769028	90.806854	40.270546	164.474289	235.505127	159.355286	1.882215	0.000000	4.044163	3.743499	0.583199	0.665747	3.412970	4.693764	2.616280	2.419848	2.116505	1.958119	1.604988	2.216098	2.372000	2.202367	0.274669	0.000000	442552.000000		1
20472.201172	3531.109131	3.416783	3.586388	3262.413574	46905.515625	499.547180	333.037628	135.314453	71.083260	39.265247	165.624527	221.230499	169.321930	1.452636	99998.000000	4.311164	3.547911	0.533617	0.554657	3.513539	4.671224	2.698576	2.522493	2.131344	1.851767	1.594008	2.219125	2.344845	2.228713	0.162157	4.999991	443089.000000		1
25984.277344	5772.650879	1.646716	4.203136	3418.811523	63267.007812	483.487061	348.801697	105.852417	80.682938	44.325661	188.730972	238.453186	192.258774	2.522055	99998.000000	4.414711	3.761375	0.216619	0.623573	3.533875	4.801178	2.684385	2.542579	2.024701	1.906782	1.646655	2.275843	2.377403	2.283886	0.401755	4.999991	443314.000000		1
12837.573242	2219.018311	2.627345	2.645848	1356.956055	23235.099609	160.702881	136.917999	31.423298	53.271587	32.067799	75.610191	114.671906	77.164398	1.063102	0.000000	4.108483	3.346161	0.419517	0.422565	3.132566	4.366145	2.206024	2.136461	1.497252	1.726496	1.506069	1.878580	2.059457	1.887417	0.026575	0.000000	443722.000000		1
13954.725586	5826.397461	2.380646	3.009729	4800.030762	80116.742188	770.734253	489.154968	182.656021	110.539696	47.171951	268.063232	394.663055	253.933548	1.942978	0.000000	4.144722	3.765400	0.376695	0.478527	3.681244	4.903723	2.886905	2.689446	2.261634	2.043518	1.673684	2.428237	2.596226	2.404720	0.288468	0.000000	444494.000000		1
10722.880859	2048.484375	3.447620	0.718511	909.172546	19539.314453	124.163658	94.892807	82.601028	33.449314	13.016461	46.154320	92.999390	32.388508	2.402200	0.000000	4.030312	3.311433	0.537519	0.000000	2.958646	4.290909	2.093995	1.977233	1.916986	1.524387	1.114493	1.664212	1.968480	1.510391	0.380609	0.000000	444681.000000		1
10312.827148	3006.707031	1.911918	2.439237	1647.428833	29148.738281	248.759033	169.093735	54.233715	28.657185	22.190584	94.294563	117.552124	94.680031	2.523818	0.000000	4.013378	3.478091	0.281469	0.387254	3.216807	4.464620	2.395779	2.228127	1.734269	1.457234	1.346169	1.974487	2.070230	1.976258	0.402058	0.000000	445231.000000		1
22272.279297	7011.484375	2.991227	3.894762	5008.688477	84165.742188	757.027039	513.824890	185.554733	110.009293	58.862404	272.994141	363.134918	205.540436	0.726935	0.000000	4.347764	3.845810	0.475849	0.590481	3.699724	4.925135	2.879111	2.710815	2.268472	2.041429	1.769838	2.436153	2.560068	2.312897	0.000000	0.000000	445288.000000		1
18669.570312	2335.145752	0.912787	2.288134	2085.973389	38433.910156	310.621918	214.122482	71.518066	72.128647	21.154448	112.719902	160.335907	132.354065	1.771591	0.000000	4.271134	3.368314	0.000000	0.359481	3.319309	4.584714	2.492232	2.330662	1.854416	1.858108	1.325402	2.052001	2.205031	2.121737	0.248364	0.000000	445773.000000		1
8323.769531	1601.394775	3.268763	2.781532	641.423828	12664.166016	95.558899	66.577919	60.953178	50.511642	14.823532	54.205959	78.326965	83.415131	2.023650	99998.000000	3.920320	3.204498	0.514383	0.444284	2.807145	4.102577	1.980271	1.823330	1.784996	1.703391	1.170952	1.734047	1.893911	1.921245	0.306135	4.999991	445958.000000		1
12579.350586	2397.788818	1.103979	3.160832	1723.890137	26382.896484	232.504654	173.503479	56.703789	32.829483	24.099419	70.102631	80.226547	65.406097	1.943126	0.000000	4.099658	3.379811	0.042961	0.499801	3.236510	4.421322	2.366432	2.239308	1.753612	1.516264	1.382007	1.845734	1.904318	1.815618	0.288501	0.000000	447201.000000		1
11135.275391	5706.544922	2.963473	3.589472	2245.325684	38482.808594	350.346649	229.303726	112.497871	115.862236	48.522629	138.903931	189.995316	120.386078	1.643633	0.000000	4.046701	3.756373	0.471801	0.555031	3.351279	4.585267	2.544498	2.360411	2.051144	2.063942	1.685944	2.142715	2.278743	2.080576	0.215805	0.000000	447290.000000		1
14004.166992	3986.435547	2.642764	4.810632	2727.209229	48747.718750	439.630127	280.012726	88.657486	88.990532	44.717297	177.567841	249.212341	144.029099	0.547343	99998.000000	4.146257	3.600585	0.422058	0.682202	3.435719	4.687954	2.643087	2.447178	1.947715	1.949344	1.650476	2.249364	2.396569	2.158450	0.000000	4.999991	447366.000000		1
10287.090820	1436.214355	2.744528	3.231758	1183.363159	21692.066406	169.315765	119.797081	46.052555	37.072708	20.041218	65.464691	95.521889	88.697578	0.715176	99998.000000	4.012292	3.157219	0.438468	0.509439	3.073118	4.336301	2.228697	2.078446	1.663254	1.569054	1.301924	1.816007	1.980103	1.947912	0.000000	4.999991	448212.000000		1
22919.691406	9335.791016	3.213256	4.169215	5266.775879	92947.476562	813.851074	540.502319	240.016632	112.460869	80.497917	362.527405	433.579834	296.954803	1.405904	0.000000	4.360209	3.970151	0.506945	0.620054	3.721545	4.968237	2.910545	2.732798	2.380241	2.051002	1.905785	2.559341	2.637069	2.472690	0.147956	0.000000	449194.000000		1
9087.781250	3303.319336	2.090775	2.399149	1574.942505	31069.367188	260.091766	156.413391	60.977852	89.144722	31.111841	99.937805	112.155579	66.997307	0.265086	0.000000	3.958458	3.518950	0.320307	0.380057	3.197265	4.492332	2.415127	2.194274	1.785172	1.950096	1.492926	1.999730	2.049821	1.826057	0.000000	0.000000	449599.000000		1
11918.863281	3893.766113	1.424687	3.404448	1702.692505	32892.023438	280.475281	173.879700	58.850071	71.209694	28.478327	79.273674	93.622307	89.619614	0.980174	99998.000000	4.076235	3.590370	0.153720	0.532047	3.231136	4.517091	2.447895	2.240249	1.769747	1.852539	1.454515	1.899129	1.971379	1.952403	0.000000	4.999991	450077.000000		1
27110.904297	8985.471680	2.556419	4.465254	4564.781250	79747.445312	658.819214	468.438416	228.609894	140.066498	74.601807	262.133209	344.552307	216.151581	2.116304	0.000000	4.433144	3.953541	0.407632	0.649846	3.659420	4.901717	2.818766	2.670652	2.359095	2.146334	1.872749	2.418522	2.537255	2.334759	0.325578	0.000000	450370.000000		1
8201.104492	2019.515869	4.699618	3.410615	1063.362549	21376.406250	160.986588	106.641853	66.984970	47.736275	14.977719	52.543823	89.471596	45.654751	1.003062	99998.000000	3.913872	3.305247	0.672063	0.532833	3.026681	4.329935	2.206790	2.027928	1.825977	1.678849	1.175446	1.720522	1.951685	1.659486	0.001328	4.999991	450501.000000		1
15087.462891	2518.680664	2.500912	4.610189	2338.130859	41719.171875	371.445587	240.728989	98.639549	62.306942	25.878736	135.721512	178.011902	128.520981	0.402089	0.000000	4.178616	3.401173	0.398098	0.663719	3.368869	4.620336	2.569895	2.381528	1.994051	1.794536	1.412943	2.132649	2.250449	2.108974	0.000000	0.000000	450937.000000		1
12154.528320	2124.961182	3.657314	2.275799	961.972290	20044.875000	133.590652	97.122353	81.231850	82.523933	18.635033	69.350204	78.437981	62.313110	0.707586	99998.000000	4.084738	3.327351	0.563162	0.357134	2.983163	4.302003	2.125776	1.987319	1.909726	1.916580	1.270330	1.841048	1.894526	1.794579	0.000000	4.999991	451027.000000		1
15009.099609	3138.512207	4.625608	4.264811	1460.427856	29918.017578	239.951874	148.589951	87.864967	54.551338	31.873524	116.731850	147.223862	120.028366	0.419908	99998.000000	4.176354	3.496724	0.665169	0.629900	3.164480	4.475933	2.380124	2.171989	1.943816	1.736805	1.503430	2.067189	2.167978	2.079284	0.000000	4.999991	453511.000000		1
9485.302734	2223.819580	2.692104	2.664350	1436.868042	24434.861328	222.556503	146.755127	57.240360	50.607235	27.701225	84.038048	131.610886	98.839996	0.069755	99998.000000	3.977051	3.347100	0.430092	0.425591	3.157417	4.388010	2.347440	2.166593	1.757702	1.704213	1.442499	1.924476	2.119292	1.994933	0.000000	4.999991	453936.000000		1
19984.681641	11351.412109	3.644979	3.669649	4069.946045	69198.343750	680.470154	412.425385	151.266632	106.651108	51.646458	256.721252	356.726898	175.930374	2.820805	0.000000	4.300697	4.055050	0.561695	0.564625	3.609589	4.840096	2.832809	2.615345	2.179743	2.027965	1.713041	2.409462	2.552336	2.245341	0.450373	0.000000	453991.000000		1
8783.930664	1505.561401	4.304899	4.126042	878.995056	22181.458984	158.081696	89.561028	42.490837	68.230804	13.790480	61.270805	77.506691	64.653664	0.460802	99998.000000	3.943689	3.177698	0.633963	0.615534	2.943986	4.345990	2.198882	1.952119	1.628295	1.833980	1.139579	1.787254	1.889339	1.810593	0.000000	4.999991	454248.000000		1
12235.739258	6155.589844	2.513247	2.750695	2672.870605	47134.964844	392.603119	273.891510	130.300293	58.372089	31.703918	115.745049	176.907928	84.593124	0.775219	0.000000	4.087630	3.789270	0.400235	0.439442	3.426978	4.673343	2.593954	2.437579	2.114945	1.766205	1.501113	2.063502	2.247747	1.927335	0.000000	0.000000	454348.000000		1
7916.897949	1098.961182	1.489446	3.805334	1059.890259	17542.884766	158.612106	110.169647	52.842949	47.273716	26.143938	61.280056	83.063583	41.470119	0.522743	0.000000	3.898555	3.040982	0.173025	0.580393	3.025261	4.244101	2.200336	2.042062	1.722987	1.674620	1.417371	1.787319	1.919411	1.617735	0.000000	0.000000	454601.000000		1
20788.849609	5785.254395	1.677554	2.257297	3455.350830	69773.984375	509.766693	355.055511	169.759811	172.609192	49.740707	251.802689	342.393677	171.403458	1.978253	99998.000000	4.317831	3.762322	0.224676	0.353589	3.538492	4.843694	2.707371	2.550296	2.229835	2.237064	1.696712	2.401060	2.534526	2.234020	0.296282	4.999991	454740.000000		1
12198.351562	3334.881592	3.102241	2.442321	1128.932129	20716.357422	173.836517	114.548561	84.907661	42.478500	25.357584	82.619530	120.737625	52.435894	0.707476	99998.000000	4.086301	3.523080	0.491676	0.387803	3.052668	4.316313	2.240141	2.058990	1.928947	1.628169	1.404108	1.917083	2.081843	1.719629	0.000000	4.999991	455149.000000		1
9572.036133	4606.812500	3.348940	2.081524	1438.058350	25014.587891	181.727814	143.581955	60.857586	36.144501	21.610842	95.056244	122.498436	44.307159	0.585496	0.000000	3.981004	3.663401	0.524907	0.318381	3.157777	4.398193	2.259421	2.157100	1.784315	1.558042	1.334672	1.977981	2.088130	1.646474	0.000000	0.000000	455716.000000		1
23090.841797	8599.427734	3.200921	3.274930	2287.427979	43849.359375	341.437714	232.874695	90.914787	46.755646	28.857628	134.669952	152.675903	116.617752	2.474905	99998.000000	4.363440	3.934469	0.505275	0.515202	3.359347	4.641963	2.533312	2.367122	1.958634	1.669834	1.460261	2.129271	2.183770	2.066765	0.393559	4.999991	455762.000000		1
22409.332031	2948.325684	3.392113	2.615010	2125.433105	36298.812500	326.327393	218.177597	89.718292	66.559418	35.364315	127.361496	189.036270	102.503479	0.805995	99998.000000	4.350429	3.469575	0.530470	0.417473	3.327447	4.559893	2.513654	2.338810	1.952881	1.823210	1.548565	2.105038	2.276545	2.010739	0.000000	4.999991	456399.000000		1
157.363190	6.062630	0.931289	0.968294	27.417521	4359.457031	0.000000	2.115445	27.062891	31.673080	0.804856	0.000000	0.000000	0.394719	0.068493	29662.015625	2.196903	0.782661	0.000000	0.000000	1.438028	3.639432	0.000000	0.325402	1.432374	1.500690	0.000000	0.000000	0.000000	0.000000	0.000000	4.472201	456416.000000		0
10218.982422	6007.486816	5.717252	3.891678	2422.760986	37730.449219	380.613525	245.342255	103.921997	84.102806	32.903492	146.400497	189.085602	121.619576	2.795225	0.000000	4.009408	3.778693	0.757187	0.590137	3.384310	4.576692	2.580484	2.389772	2.016707	1.924811	1.517242	2.165543	2.276659	2.085003	0.446417	0.000000	456808.000000		1
12381.488281	2774.951660	2.374479	1.893416	1500.719971	26559.384766	225.294876	156.151276	46.030968	42.472332	22.779577	83.072838	92.610840	91.741226	0.788543	0.000000	4.092773	3.443255	0.375568	0.277246	3.176300	4.424218	2.352751	2.193546	1.663050	1.628106	1.357546	1.919459	1.966662	1.962565	0.000000	0.000000	457036.000000		1
9834.493164	1914.354126	2.756862	2.578006	724.043335	17091.236328	101.932983	73.214127	56.235062	62.966862	18.314325	39.012379	54.853546	73.661270	0.563478	99998.000000	3.992752	3.282022	0.440415	0.411284	2.859765	4.232773	2.008315	1.864595	1.750007	1.799112	1.262791	1.591202	1.739205	1.867239	0.000000	4.999991	457819.000000		1
24530.457031	9161.698242	3.567886	4.033530	4270.379883	88611.039062	634.688965	434.887329	213.385468	132.156708	85.718689	384.381866	468.833130	299.495789	2.483572	0.000000	4.389706	3.961976	0.552411	0.605685	3.630466	4.947488	2.802561	2.638377	2.329165	2.121089	1.933076	2.584763	2.671018	2.476391	0.395077	0.000000	458549.000000		1
16392.615234	4069.369385	1.791652	3.176251	1716.316528	34112.257812	254.235764	177.037445	66.833870	65.736061	29.785833	107.554642	154.415131	114.548561	1.005242	99998.000000	4.214648	3.609527	0.253254	0.501915	3.234597	4.532910	2.405237	2.248065	1.824997	1.817804	1.474010	2.031629	2.188690	2.058990	0.002271	4.999991	458705.000000		1
13744.547852	2497.446045	3.410615	3.552467	1296.588745	20928.076172	149.311554	131.737320	72.979759	74.268761	29.745745	70.074883	107.163002	75.378906	0.689755	99998.000000	4.138131	3.397496	0.532833	0.550530	3.112802	4.320729	2.174093	2.119709	1.863202	1.870806	1.473425	1.845562	2.030045	1.877250	0.000000	4.999991	458975.000000		1
18410.144531	8927.219727	2.985059	1.825573	4491.280273	75860.210938	644.630920	458.450195	214.467865	99.268631	69.596901	265.318726	343.041260	176.562546	0.092504	0.000000	4.265057	3.950716	0.474953	0.261399	3.652370	4.880014	2.809311	2.661292	2.331362	1.996812	1.842590	2.423768	2.535346	2.246899	0.000000	0.000000	459233.000000		1
10541.643555	2599.974121	1.955090	1.837908	1530.730957	27345.552734	240.633392	158.411667	86.138077	58.202484	25.397673	76.997871	118.335388	101.643112	1.641849	99998.000000	4.022908	3.414969	0.291167	0.264324	3.184899	4.436887	2.381356	2.199787	1.935195	1.764942	1.404794	1.886479	2.073115	2.007078	0.215333	4.999991	459588.000000		1
6855.786621	3991.057861	2.559503	3.663482	1225.857056	22543.359375	169.195496	125.286140	65.720642	48.322186	15.409443	58.806896	66.673515	88.475548	1.900852	99998.000000	3.836057	3.601088	0.408156	0.563894	3.088440	4.353019	2.228389	2.097903	1.817702	1.684147	1.187787	1.769428	1.823953	1.946823	0.278948	4.999991	460084.000000		1
9106.730469	1082.975098	3.200921	3.299600	343.497650	10704.211914	56.401581	32.154144	32.952831	27.855412	14.206784	20.257080	62.525887	72.424690	0.805220	99998.000000	3.959363	3.034618	0.505275	0.518461	2.535924	4.029555	1.751291	1.507237	1.517893	1.444910	1.152496	1.306577	1.796060	1.859887	0.000000	4.999991	460154.000000		1
15719.669922	8637.700195	2.312804	3.990358	5712.860352	99344.718750	848.959473	584.818726	254.278931	108.300903	83.325706	322.041016	451.998993	301.672913	1.513371	0.000000	4.196444	3.936398	0.364139	0.601012	3.756854	4.997145	2.928887	2.767021	2.405310	2.034632	1.920779	2.507911	2.655138	2.479536	0.179945	0.000000	460219.000000		1
8296.278320	3114.184570	2.812370	2.417651	1028.214111	17949.453125	141.571365	106.836128	49.339821	58.270329	13.531446	63.731628	79.067062	48.966686	0.334379	0.000000	3.918883	3.493344	0.449072	0.383394	3.012084	4.254051	2.150975	2.028718	1.693198	1.765447	1.131344	1.804355	1.897996	1.689901	0.000000	0.000000	460391.000000		1
11840.347656	2403.820557	2.423819	2.497828	1009.705505	20543.095703	161.008163	100.909180	54.131950	43.209347	10.934937	53.863667	102.336952	54.875130	2.113893	99998.000000	4.073364	3.380902	0.384500	0.397563	3.004195	4.312666	2.206848	2.003931	1.733454	1.635578	1.038816	1.731296	2.010032	1.739376	0.325083	4.999991	461451.000000		1
18169.869141	2573.269043	3.493876	1.828657	1272.532593	23283.607422	147.495224	130.266373	79.754738	68.970901	41.957348	81.817757	111.569672	40.168781	0.028866	0.000000	4.259352	3.410485	0.543307	0.262132	3.104669	4.367050	2.168778	2.114832	1.901757	1.838666	1.622808	1.912848	2.047546	1.603889	0.000000	0.000000	461761.000000		1
8475.341797	3483.761230	1.751564	4.033530	2420.090332	35026.558594	357.383728	246.958130	77.987755	47.131863	30.072620	138.314941	176.281921	172.575272	1.187019	99998.000000	3.928157	3.542048	0.243426	0.605685	3.383832	4.544397	2.553135	2.392623	1.892026	1.673315	1.478171	2.140869	2.246208	2.236979	0.074458	4.999991	462665.000000		1
12829.432617	2751.444336	2.047602	3.302684	1737.696045	33125.062500	262.086945	181.243668	70.851982	59.981804	29.477459	107.520721	159.105499	73.636597	1.031916	0.000000	4.108207	3.439561	0.311246	0.518867	3.239974	4.520157	2.418445	2.258263	1.850352	1.778020	1.469490	2.031492	2.201685	1.867094	0.013644	0.000000	464031.000000		1
11408.627930	4528.769531	2.109277	2.864793	2587.848877	48124.308594	393.041016	263.585663	146.748962	74.392113	38.506645	200.794571	274.776550	167.786224	3.268312	0.000000	4.057233	3.655980	0.324134	0.457093	3.412939	4.682364	2.594438	2.420922	2.166575	1.871527	1.585536	2.302752	2.438980	2.224756	0.514324	0.000000	464175.000000		1
21689.472656	14477.918945	2.994310	4.209303	9061.513672	99998.000000	882.960754	929.062622	795.536743	627.583984	264.732819	590.218323	874.113525	659.984863	2.630907	0.000000	4.336249	4.160706	0.476297	0.624210	3.957201	4.999991	2.945941	2.968045	2.900660	2.797672	2.422808	2.771013	2.941568	2.819534	0.420105	0.000000	464769.000000		1
106.284142	24.531141	2.534833	0.000000	21.721855	3645.173584	0.000000	0.000000	0.000000	0.000000	0.000000	0.000000	0.000000	51.757473	3.906028	3620.154297	2.026469	1.389718	0.403949	0.000000	1.336897	3.561718	0.000000	0.000000	0.000000	0.000000	0.000000	0.000000	0.000000	1.713973	0.591735	3.558727	464786.000000		0
21123.166016	7771.613770	3.799166	4.002693	2919.005371	53730.847656	414.735107	298.339386	162.142990	35.586346	55.427120	178.129089	240.158493	135.160263	1.127772	0.000000	4.324759	3.890511	0.579688	0.602352	3.465235	4.730224	2.617771	2.474711	2.209898	1.551283	1.743722	2.250735	2.380498	2.130849	0.052221	0.000000	466570.000000		1
11403.197266	2417.845459	1.952007	2.698272	594.742188	16423.517578	68.051949	60.530708	53.290089	57.656662	21.795866	48.146412	80.306725	51.208565	0.907175	0.000000	4.057027	3.383429	0.290481	0.431086	2.774329	4.215466	1.832841	1.781976	1.726646	1.760849	1.338374	1.682564	1.904752	1.709343	0.000000	0.000000	466874.000000		1
8212.511719	2125.735107	1.289003	3.040566	824.499207	19231.691406	153.733627	82.033615	56.037701	55.427120	16.263638	62.343945	108.085045	38.078007	1.952543	99998.000000	3.914476	3.327509	0.110254	0.482955	2.916190	4.284018	2.186769	1.913992	1.748480	1.743722	1.211218	1.794794	2.033766	1.580674	0.290601	4.999991	467217.000000		1
11862.662109	3394.681396	3.503127	3.096074	1929.976440	48064.238281	271.224060	196.353989	147.223862	77.148979	38.663918	196.582184	270.551819	151.723038	0.070960	99998.000000	4.074182	3.530799	0.544456	0.490811	3.285552	4.681822	2.433328	2.293040	2.167978	1.887330	1.587306	2.293544	2.432250	2.181051	0.000000	4.999991	467315.000000		1
11366.636719	3034.476074	3.392113	2.522498	1375.042236	22156.351562	226.975510	139.940063	61.801208	38.488144	26.042173	80.686028	130.377396	49.222637	0.277786	0.000000	4.055632	3.482084	0.530470	0.401831	3.138316	4.345498	2.355979	2.145942	1.790997	1.585327	1.415677	1.906798	2.115202	1.692165	0.000000	0.000000	469055.000000		1
22341.406250	8336.141602	1.890332	3.873176	3054.609863	54773.800781	463.180634	310.131592	134.962906	49.278145	49.238056	199.628906	287.256439	208.895554	0.453674	99998.000000	4.349111	3.920965	0.276538	0.588067	3.484956	4.738573	2.665751	2.491546	2.130214	1.692654	1.692301	2.300223	2.458270	2.319929	0.000000	4.999991	469178.000000		1
109.065674	18.712128	0.403970	0.000000	19.372047	4066.486084	0.000000	0.000000	0.000000	0.000000	0.000000	0.000000	0.000000	5.939281	5.749318	0.000000	2.037688	1.272123	0.000000	0.000000	1.287176	3.609219	0.000000	0.000000	0.000000	0.000000	0.000000	0.000000	0.000000	0.773734	0.759616	0.000000	469195.000000		0
8574.147461	2089.143555	1.813238	3.459955	1573.456055	23719.560547	235.437286	161.150024	71.548904	46.878998	15.705482	69.393372	119.257431	77.762642	2.314779	0.000000	3.933191	3.319968	0.258455	0.539070	3.196855	4.375107	2.371875	2.207230	1.854603	1.670978	1.196051	1.841318	2.076485	1.890771	0.364509	0.000000	469502.000000		1
9612.938477	5215.925293	1.856411	3.176251	1641.782471	29465.425781	258.170593	167.662872	58.180901	66.722855	21.913048	80.442406	98.642632	99.869965	0.771189	99998.000000	3.982856	3.717331	0.268674	0.501915	3.215316	4.469313	2.411907	2.224437	1.764780	1.824275	1.340703	1.905485	1.994065	1.999435	0.000000	4.999991	469800.000000		1
11105.850586	4602.720703	2.763030	4.644111	2393.826172	44466.414062	359.317230	243.371750	115.658707	67.768242	62.498135	176.519379	225.890030	110.277580	0.887291	99998.000000	4.045552	3.663015	0.441386	0.666903	3.379093	4.648032	2.555478	2.386270	2.063178	1.831026	1.795867	2.246792	2.353897	2.042487	0.000000	4.999991	470003.000000		1
11052.243164	3183.988037	3.546299	4.909312	2173.912354	41209.171875	343.405151	222.137115	95.571228	72.742310	29.064238	149.092606	211.781921	156.943802	1.302979	99998.000000	4.043450	3.502971	0.549775	0.691021	3.337242	4.614994	2.535807	2.346621	1.980327	1.861787	1.463359	2.173456	2.325889	2.195744	0.114937	4.999991	470507.000000		1
17955.462891	5894.036133	2.022933	3.321187	1037.357422	23346.876953	140.886780	102.515808	63.491096	34.371353	22.446535	75.320320	101.862061	123.846031	0.952668	99998.000000	4.254197	3.770413	0.305981	0.521293	3.015929	4.368229	2.148870	2.010791	1.802713	1.536197	1.351149	1.876912	2.008013	2.092882	0.000000	4.999991	471175.000000		1
16121.597656	3031.959717	3.096074	4.132210	2254.496826	39709.031250	333.025269	230.127090	85.518242	65.828568	41.787743	159.842514	198.608200	130.642593	0.798199	99998.000000	4.207408	3.481723	0.490811	0.616182	3.353050	4.598889	2.522477	2.361968	1.932059	1.818414	1.621049	2.203692	2.297997	2.116085	0.000000	4.999991	471631.000000		1
17301.283203	4363.632324	2.355976	3.188586	1857.230957	32168.257812	284.185028	190.038483	71.536575	32.234322	21.811285	96.030708	140.547562	156.925293	0.078811	0.000000	4.238078	3.639848	0.372171	0.503598	3.268866	4.507428	2.453601	2.278841	1.854528	1.508319	1.338681	1.982410	2.147823	2.195693	0.000000	0.000000	472180.000000		1
119.599724	11.530099	0.000000	0.000000	119.072403	5559.021973	0.582827	9.963560	22.529795	24.056246	0.061675	0.000000	10.367530	0.000000	3.387773	0.000000	2.077730	1.061833	0.000000	0.000000	2.075811	3.744998	0.000000	0.998415	1.352757	1.381228	0.000000	0.000000	1.015675	0.000000	0.529914	0.000000	472199.000000		0
6392.340820	1851.319458	1.887248	3.792999	1023.637817	22176.007812	175.714523	105.799995	55.294521	44.769718	30.356325	83.486061	104.908791	41.519459	0.130787	0.000000	3.805660	3.267481	0.275829	0.578983	3.010146	4.345883	2.244808	2.024486	1.742682	1.650984	1.482249	1.921614	2.020812	1.618252	0.000000	0.000000	472501.000000		1
33978.355469	11671.053711	3.133079	4.089037	6900.771973	99998.000000	996.784607	704.695984	391.653320	155.704132	123.463646	569.504883	744.929504	478.941620	5.810493	99998.000000	4.531202	4.067110	0.495971	0.611621	3.838898	4.999991	2.998601	2.848002	2.592902	2.192300	2.091539	2.755497	2.872115	2.680283	0.764213	4.999991	472976.000000		1
10414.173828	2223.252197	1.492530	1.908834	1209.195679	23685.410156	170.336472	127.050034	27.062891	20.423601	22.206003	68.141373	95.296776	104.279709	0.678689	0.000000	4.017625	3.346989	0.173923	0.280768	3.082497	4.374481	2.231308	2.103975	1.432374	1.310132	1.346470	1.833411	1.979078	2.018200	0.000000	0.000000	474272.000000		1
18772.863281	5003.011719	2.124696	4.055117	3745.521484	64354.328125	549.886108	383.247040	136.473938	113.993484	47.847290	227.256134	310.455414	143.572708	0.359581	0.000000	4.273530	3.699232	0.327297	0.608003	3.573512	4.808578	2.740273	2.583479	2.135050	2.056880	1.679857	2.356516	2.491999	2.157072	0.000000	0.000000	474452.000000		1
12808.296875	2915.465332	1.911918	1.831741	1240.156372	23763.966797	186.649460	127.531097	56.046951	32.450184	21.681767	61.758038	123.142937	103.228157	0.140564	0.000000	4.107491	3.464708	0.281469	0.262864	3.093477	4.375919	2.271027	2.105616	1.748552	1.511217	1.336095	1.790694	2.090410	2.013798	0.000000	0.000000	475144.000000		1
12380.625000	3733.729248	3.620309	4.002693	848.284119	21745.705078	133.880524	89.348244	57.844772	54.606846	17.154839	81.765335	102.188934	52.491402	1.093858	99998.000000	4.092742	3.572143	0.558746	0.602352	2.928541	4.337373	2.126717	1.951086	1.762264	1.737247	1.234387	1.912569	2.009404	1.720088	0.038961	4.999991	475743.000000		1
10967.424805	1840.794678	1.896499	2.127780	741.694702	14871.583008	110.601372	76.994789	45.515984	31.460302	11.505429	49.154797	82.230980	45.787354	1.489650	99998.000000	4.040105	3.265005	0.277953	0.327927	2.870225	4.172357	2.043761	1.886461	1.658164	1.497763	1.060903	1.691566	1.915035	1.660746	0.173084	4.999991	475845.000000		1
6769.087402	3029.322998	1.816322	4.027363	1330.121338	27489.060547	228.011642	134.028534	70.938324	26.036007	26.702093	75.286400	88.287437	60.515289	0.145178	0.000000	3.830530	3.481346	0.259193	0.605021	3.123891	4.439160	2.357957	2.127197	1.850881	1.415574	1.426545	1.876716	1.945899	1.781865	0.000000	0.000000	476428.000000		1
9161.090820	3244.164062	2.022933	2.183287	1303.502563	27399.488281	206.752350	133.168167	70.185890	81.654320	26.930290	83.686501	83.183853	108.482849	0.313258	0.000000	3.961947	3.511103	0.305981	0.339111	3.115112	4.437742	2.315450	2.124400	1.846250	1.911979	1.430241	1.922655	1.920039	2.035361	0.000000	0.000000	476650.000000		1
8639.146484	3120.580078	1.853327	3.015897	1420.740112	30614.396484	211.831268	145.086823	63.423256	61.098114	34.574879	78.653839	119.019981	65.600372	0.796788	0.000000	3.936471	3.494235	0.267952	0.479416	3.152515	4.485926	2.325990	2.161628	1.802248	1.786028	1.538761	1.895720	2.075620	1.816906	0.000000	0.000000	476819.000000		1
8255.945312	1836.989380	3.355108	2.294302	989.954163	18930.412109	144.803116	100.536049	63.463345	43.523888	13.084304	55.183506	75.872307	120.423080	1.929549	0.000000	3.916767	3.264107	0.525706	0.360651	2.995615	4.277160	2.160778	2.002322	1.802523	1.638728	1.116751	1.741809	1.880083	2.080710	0.285456	0.000000	477187.000000		1
13654.829102	1460.970581	3.015897	3.685068	1751.452637	31124.841797	264.587860	177.176208	65.467773	54.542088	25.687544	93.613060	139.169128	89.961914	1.163441	0.000000	4.135286	3.164641	0.479416	0.566445	3.243398	4.493107	2.422570	2.248405	1.816028	1.736732	1.409723	1.971336	2.143543	1.954059	0.065745	0.000000	477339.000000		1
13156.805664	3336.922852	2.855542	2.861710	1619.406860	30920.216797	254.670563	167.949661	54.847378	46.111145	33.532574	89.900238	154.717346	115.461349	1.603976	0.000000	4.119151	3.523346	0.455689	0.456626	3.209356	4.490242	2.405979	2.225179	1.739156	1.663806	1.525467	1.953761	2.189539	2.062437	0.205198	0.000000	477577.000000		1
17187.156250	5362.455078	2.476242	3.549383	2953.691406	55707.183594	450.241272	301.740753	132.964645	58.412178	33.551079	164.579132	201.972549	120.389160	3.904196	0.000000	4.235204	3.729364	0.393793	0.550153	3.470365	4.745911	2.653445	2.479634	2.123736	1.766503	1.525707	2.216375	2.305292	2.080587	0.591532	0.000000	479258.000000		1
21344.513672	9056.990234	1.893416	4.292564	5158.817383	83153.117188	774.847961	528.608337	207.473938	96.878738	55.300686	299.233673	370.760986	204.627655	2.149814	99998.000000	4.329286	3.956984	0.277246	0.632717	3.712550	4.919878	2.889216	2.723134	2.316963	1.986228	1.742730	2.476011	2.569094	2.310964	0.332401	4.999991	479745.000000		1
14067.615234	3711.483154	2.402232	1.803987	1707.244141	27221.675781	250.054214	172.781876	53.188328	33.729935	20.056637	87.476418	103.996002	90.748260	1.933578	0.000000	4.148221	3.569547	0.380615	0.256233	3.232296	4.434915	2.398034	2.237498	1.725816	1.528015	1.302258	1.941891	2.017017	1.957838	0.286362	0.000000	479969.000000		1
20142.195312	7061.052246	1.813238	3.570970	4530.653809	73378.031250	706.780579	462.193848	200.661957	88.521805	55.263683	245.607452	336.204620	198.410828	1.454841	0.000000	4.304107	3.848869	0.258455	0.552786	3.656161	4.865566	2.849285	2.664824	2.302465	1.947050	1.742440	2.390242	2.526604	2.297565	0.162815	0.000000	480020.000000		1
10582.805664	2649.727295	3.740575	3.941018	882.979248	16192.810547	100.039566	91.614792	35.074444	45.805855	22.227589	62.491966	89.742966	49.056114	1.718480	0.000000	4.024601	3.423201	0.572938	0.595608	2.945951	4.209322	2.000172	1.961966	1.544991	1.660921	1.346892	1.795824	1.953000	1.690693	0.235145	0.000000	480114.000000		1
18744.259766	7870.429199	2.661267	2.115445	3589.718506	56652.593750	533.122925	365.697510	135.820190	62.162006	51.964081	209.123749	297.127472	183.571884	2.708129	0.000000	4.272868	3.895998	0.425088	0.325402	3.555060	4.753220	2.726827	2.563122	2.132964	1.793525	1.715703	2.320403	2.472943	2.263806	0.432669	0.000000	481122.000000		1
9579.004883	2254.947021	3.126911	3.074487	1066.902710	22698.353516	179.279312	107.548470	59.658009	55.729328	20.768980	78.589081	104.615837	39.067886	1.523528	0.000000	3.981320	3.353136	0.495116	0.487773	3.028125	4.355994	2.253530	2.031604	1.775669	1.746084	1.317415	1.895362	2.019598	1.591820	0.182851	0.000000	481152.000000		1
24901.833984	8804.561523	2.901798	2.701355	3605.303711	72570.195312	552.414795	369.086517	167.261993	70.518936	62.368618	254.192581	324.236633	191.364487	1.859724	99998.000000	4.396231	3.944708	0.462667	0.431582	3.556942	4.860758	2.742265	2.567128	2.223397	1.848306	1.794966	2.405163	2.510862	2.281861	0.269448	4.999991	481946.000000		1
31062.638672	6721.014648	1.652884	4.520761	3036.742676	61143.921875	468.580261	306.135071	173.044006	125.326225	56.142548	214.181076	272.584015	182.918137	2.526985	99998.000000	4.492239	3.827435	0.218242	0.655212	3.482408	4.786353	2.670784	2.485913	2.238157	2.098042	1.749292	2.330781	2.435500	2.262257	0.402603	4.999991	481994.000000		1
9946.568359	3192.767334	1.803987	4.076703	1436.886597	24629.787109	214.184158	147.421219	63.302990	38.478893	22.853588	66.075272	125.224464	66.062935	1.194696	0.000000	3.997673	3.504167	0.256233	0.610309	3.157423	4.391461	2.330787	2.168560	1.801424	1.585223	1.358954	1.820039	2.097689	1.819958	0.077257	0.000000	482532.000000		1
12642.154297	1899.222290	2.685936	3.222507	1340.174316	25028.392578	205.090210	139.307892	59.183113	30.606108	16.624435	80.192627	123.839867	96.644371	1.005496	99998.000000	4.101821	3.278576	0.429096	0.508194	3.127161	4.398433	2.311945	2.143976	1.772198	1.485808	1.220747	1.904134	2.092860	1.985177	0.002381	4.999991	482682.000000		1
8726.015625	1300.292358	1.976677	2.636597	1042.174194	24203.533203	163.657104	105.352852	47.014683	53.320927	16.238968	69.217598	104.033012	43.921692	0.690994	99998.000000	3.940816	3.114041	0.295936	0.421044	3.017940	4.383879	2.213935	2.022646	1.672233	1.726898	1.210558	1.840217	2.017171	1.642679	0.000000	4.999991	482812.000000		1
13244.592773	3696.813721	2.109277	3.170084	922.343201	24215.208984	144.084610	95.546562	52.275539	66.531662	23.328484	84.306335	129.304245	99.391983	0.081636	0.000000	4.122039	3.567827	0.324134	0.501071	2.964893	4.384088	2.158617	1.980215	1.718299	1.823028	1.367887	1.925860	2.111613	1.997351	0.000000	0.000000	483353.000000		1
19895.542969	9305.175781	2.263464	2.559503	4817.364258	65756.734375	711.575806	492.775299	153.295731	54.489662	48.587387	210.545349	276.626770	160.268066	3.258506	0.000000	4.298756	3.968724	0.354774	0.408156	3.682810	4.817940	2.852221	2.692649	2.185530	1.736314	1.686524	2.323346	2.441894	2.204847	0.513018	0.000000	483398.000000		1
117.767982	28.000347	2.556419	1.622047	0.000000	5136.121094	0.000000	0.000000	3.274930	18.847811	0.000000	0.000000	5.600070	1.251998	2.955473	64384.511719	2.071027	1.447163	0.407632	0.210063	0.000000	3.710635	0.000000	0.000000	0.515202	1.275261	0.000000	0.000000	0.748193	0.097604	0.470627	4.808782	483415.000000		0
12226.435547	3920.887451	1.751564	2.349809	1312.796875	25617.443359	180.469650	133.408707	39.333088	90.920952	17.117834	64.666000	92.542999	67.089821	0.893059	0.000000	4.087300	3.593384	0.243426	0.371033	3.118197	4.408536	2.256404	2.125184	1.594758	1.958664	1.233449	1.810676	1.966344	1.826657	0.000000	0.000000	483629.000000		1
14619.092773	7118.200195	3.941018	3.558635	3543.548828	61765.980469	550.638550	360.704926	124.478195	49.734539	49.416912	201.365051	264.970245	180.333954	0.289378	99998.000000	4.164920	3.852370	0.595608	0.551283	3.549438	4.790750	2.740867	2.557152	2.095093	1.696658	1.693876	2.303984	2.423197	2.256078	0.000000	4.999991	483931.000000		1
9473.467773	1996.788696	4.172298	2.658183	991.782776	21269.804688	161.415222	100.440453	40.696102	46.370178	15.181246	68.813629	107.425125	71.746269	0.588701	0.000000	3.976509	3.300332	0.620375	0.424585	2.996417	4.327764	2.207944	2.001909	1.609553	1.666239	1.181307	1.837674	2.031106	1.855799	0.000000	0.000000	484710.000000		1
10906.986328	821.754700	3.404448	3.956437	1656.084839	25293.572266	221.662231	169.352768	81.934937	55.090992	27.442192	86.270676	123.846031	58.535530	0.824398	0.000000	4.037705	2.914742	0.532047	0.597304	3.219083	4.403010	2.345692	2.228792	1.913469	1.741081	1.438419	1.935863	2.092882	1.767420	0.000000	0.000000	485258.000000		1
12054.393555	5195.850098	3.133079	2.232627	3066.494385	48360.890625	453.877014	311.130737	113.802292	87.359238	37.393417	162.805984	222.322144	111.606674	1.544538	0.000000	4.081145	3.715657	0.495971	0.348816	3.486642	4.684494	2.656938	2.492943	2.056151	1.941309	1.572795	2.211670	2.346983	2.047690	0.188799	0.000000	485388.000000		1
8330.609375	3396.790771	1.498697	2.392981	1282.335815	27115.654297	190.713821	130.602509	40.440151	75.693451	29.539133	83.637161	92.635513	79.751648	2.049298	0.000000	3.920677	3.531069	0.175714	0.378939	3.108002	4.433220	2.280382	2.115952	1.606813	1.879058	1.470398	1.922399	1.966778	1.901740	0.311605	0.000000	485468.000000		1
7537.804688	4385.351074	1.415436	2.513247	1510.859253	27152.517578	229.359238	152.037567	65.251915	52.691845	17.885685	88.392288	101.143547	66.688934	0.435941	99998.000000	3.877245	3.642004	0.150890	0.400235	3.179224	4.433810	2.360516	2.181951	1.814593	1.721743	1.252506	1.946414	2.004938	1.824054	0.000000	4.999991	485862.000000		1
10245.657227	3211.356201	1.375347	2.177119	686.122620	13665.696289	120.595772	70.969162	30.609190	47.489578	9.578093	67.388947	86.868919	38.389465	2.005061	0.000000	4.010540	3.506689	0.138412	0.337882	2.836402	4.135632	2.081332	1.851070	1.485852	1.676598	0.981279	1.828589	1.938864	1.584212	0.302128	0.000000	486051.000000		1
22894.128906	10137.032227	2.417651	4.761292	3917.741943	85232.406250	586.684387	404.009857	222.467087	76.803596	66.044434	316.024628	428.627350	291.323883	2.050949	0.000000	4.359724	4.005911	0.383394	0.677725	3.593036	4.930605	2.768404	2.606392	2.347266	1.885382	1.819836	2.499721	2.632080	2.464376	0.311955	0.000000	486238.000000		1
9847.882812	6327.178223	2.186371	4.323402	3454.357910	61090.671875	566.131287	351.441376	174.971344	99.943970	53.789654	198.984406	244.195099	160.980408	0.725183	0.000000	3.993343	3.801210	0.339724	0.635826	3.538367	4.785975	2.752917	2.545853	2.242967	1.999757	1.730699	2.298819	2.387737	2.206773	0.000000	0.000000	487379.000000		1
24468.980469	4992.850586	3.367443	4.280230	2764.235596	46499.320312	417.495056	285.606628	100.079659	75.545433	37.970074	177.231720	213.323792	131.145248	1.343339	99998.000000	4.388616	3.698349	0.527300	0.631467	3.441575	4.667447	2.620651	2.455768	2.000346	1.878208	1.579441	2.248541	2.329039	2.117753	0.128185	4.999991	487828.000000		1
14971.680664	1649.852661	1.622047	2.830872	1499.134888	28979.708984	221.683807	155.013382	54.523586	86.310760	24.481802	89.770721	114.391289	111.464821	1.571712	99998.000000	4.175271	3.217445	0.210063	0.451920	3.175841	4.462094	2.345734	2.190369	1.736584	1.936065	1.388843	1.953135	2.058393	2.047138	0.196373	4.999991	487862.000000		1
12021.203125	10132.410156	1.267417	2.627345	5161.447754	74384.812500	752.262634	529.792480	171.388031	108.649368	67.663399	228.782578	314.627686	182.612839	1.754903	0.000000	4.079948	4.005713	0.102919	0.419517	3.712772	4.871484	2.876369	2.724106	2.233980	2.036027	1.830354	2.359423	2.497797	2.261531	0.244253	0.000000	487909.000000		1
18671.470703	4938.187988	1.905751	3.919432	3288.548340	54234.402344	531.889404	335.251740	128.542572	70.821144	53.922256	224.378998	287.459961	209.762070	0.337183	0.000000	4.271179	3.693568	0.280066	0.593223	3.517004	4.734275	2.725821	2.525371	2.109047	1.850163	1.731768	2.350982	2.458577	2.321727	0.000000	0.000000	489627.000000		1
10259.342773	3530.362793	3.089906	3.012813	1513.452759	29919.490234	232.520065	155.179901	71.265205	59.621006	34.568710	90.486145	129.372086	52.121353	0.959353	99998.000000	4.011119	3.547819	0.489945	0.478972	3.179969	4.475954	2.366460	2.190835	1.852877	1.775399	1.538683	1.956582	2.111840	1.717016	0.000000	4.999991	490245.000000		1
10452.446289	1851.106689	3.512378	3.851590	1468.377686	25057.935547	213.783279	149.709351	57.187935	46.502781	20.355759	69.840515	96.786224	36.141418	1.440054	0.000000	4.019218	3.267431	0.545601	0.585640	3.166838	4.398945	2.329974	2.175249	1.757304	1.667479	1.308687	1.844107	1.985813	1.558005	0.158379	0.000000	490539.000000		1
23793.730469	8548.694336	2.426902	2.318972	6244.105469	99998.000000	890.947632	636.748901	236.300735	131.398102	105.053726	307.898987	444.696716	260.902802	2.758758	0.000000	4.376462	3.931900	0.385052	0.365295	3.795470	4.999991	2.949852	2.803968	2.373465	2.118589	2.021411	2.488408	2.648064	2.416479	0.440714	0.000000	490841.000000		1
10816.645508	2957.734131	4.428249	2.861710	911.830688	16027.812500	109.636162	94.374741	48.636726	26.418390	11.955655	52.414307	92.718773	47.196621	2.520892	0.000000	4.034092	3.470959	0.646232	0.456626	2.959914	4.204874	2.039954	1.974856	1.686964	1.421906	1.077573	1.719450	1.967168	1.673911	0.401554	0.000000	490907.000000		1
9932.210938	1927.854736	3.712821	3.071404	1235.762085	27336.603516	186.930069	126.106415	81.731415	61.881386	27.204742	113.870140	171.819763	140.134338	0.490840	0.000000	3.997046	3.285074	0.569704	0.487337	3.091935	4.436745	2.271679	2.100737	1.912389	1.791560	1.434645	2.056410	2.235073	2.146544	0.000000	0.000000	491400.000000		1
22462.076172	2463.999756	2.507080	2.957305	2732.772217	45551.839844	423.650208	280.351929	92.987061	56.426250	24.747004	146.212387	177.913223	137.556335	2.221599	99998.000000	4.351450	3.391641	0.399168	0.470896	3.436604	4.658506	2.627007	2.447704	1.968423	1.751481	1.393523	2.164984	2.250208	2.138481	0.346666	4.999991	491545.000000		1
110.197403	7.909790	2.763030	0.826442	33.890289	4786.751953	2.066105	0.252867	0.000000	50.465385	4.995657	0.000000	0.000000	0.000000	0.636614	64384.511719	2.042171	0.898165	0.441386	0.000000	1.530075	3.680041	0.315152	0.000000	0.000000	1.702994	0.698593	0.000000	0.000000	0.000000	0.000000	4.808782	491557.000000		0
10996.377930	2767.381104	3.244093	2.935719	1137.961304	23210.173828	182.273636	112.763077	54.680855	34.207912	15.838082	74.342773	85.333221	73.454659	2.735951	0.000000	4.041250	3.442069	0.511093	0.467715	3.056128	4.365678	2.260724	2.052167	1.737835	1.534127	1.199703	1.871239	1.931118	1.866019	0.437108	0.000000	491641.000000		1
11061.219727	2555.734863	2.300469	3.478457	1559.055054	25417.982422	216.068329	158.627518	57.453136	75.138382	16.716948	83.816017	107.209259	110.730888	0.389012	0.000000	4.043803	3.407516	0.361816	0.541387	3.192862	4.405141	2.334591	2.200378	1.759314	1.875862	1.223157	1.923327	2.030232	2.044269	0.000000	0.000000	491764.000000		1
14102.622070	5028.217773	3.694319	2.232627	3455.354004	60218.867188	538.263489	350.997314	127.105545	74.348938	42.759121	213.721603	294.025238	165.220551	1.713127	99998.000000	4.149300	3.701414	0.567534	0.348816	3.538492	4.779733	2.730995	2.545304	2.104165	1.871275	1.631029	2.329849	2.468385	2.218064	0.233790	4.999991	491806.000000		1
7978.329102	1890.726562	2.951138	2.695188	425.229065	13025.511719	56.922733	42.469250	48.871090	43.209347	22.662395	38.062588	81.012901	49.225723	1.278300	99998.000000	3.901912	3.276629	0.469990	0.430589	2.628623	4.114795	1.755286	1.628075	1.689052	1.635578	1.355306	1.580498	1.908554	1.692192	0.106633	4.999991	493069.000000		1
[truncated: 3,808 more rows]
