# Supplementary material for: Distinct elongation stalls during translation are linked with distinct pathways for mRNA degradation
Source: eLife. 2022 Jul 27;11:e76038. doi: 10.7554/eLife.76038 (PMC9352352; doi:10.7554/eLife.76038)
Supplement: Figure 2—source data 1. [file elife-76038-fig2-data1.zip › S2F_flow_cytometry_data/list_mode_data.WT_OPT.CSV]

FSC-HLin	SSC-HLin	BLU-V-HLin	GRN-V-HLin	YEL-V-HLin	ORG-V-HLin	GRN-B-HLin	YEL-B-HLin	RED-B-HLin	NIR-B-HLin	YEL-G-HLin	ORG-G-HLin	RED-G-HLin	NIR-G-HLin	BLU-V-ALin	BLU-V-W	FSC-HLog	SSC-HLog	BLU-V-HLog	GRN-V-HLog	YEL-V-HLog	ORG-V-HLog	GRN-B-HLog	YEL-B-HLog	RED-B-HLog	NIR-B-HLog	YEL-G-HLog	ORG-G-HLog	RED-G-HLog	NIR-G-HLog	BLU-V-ALog	BLU-V-WLog	TIME		P01.R1
8157.679199	2704.445068	4.317234	4.903145	2408.270508	26891.373047	348.339142	247.186325	63.685371	70.475769	17.583479	60.342598	73.303551	74.530884	0.394204	99998.000000	3.911567	3.432078	0.635206	0.690475	3.381705	4.429613	2.542002	2.393024	1.804040	1.848040	1.245105	1.780624	1.865125	1.872336	0.000000	4.999991	395.000000		1
9436.928711	3163.986816	3.207088	3.034399	2718.281738	33684.835938	396.837097	277.397705	82.850807	58.412178	21.644762	80.602760	80.420822	69.954613	0.157500	0.000000	3.974831	3.500235	0.506111	0.482073	3.434294	4.527434	2.598612	2.443103	1.918297	1.766503	1.335353	1.906350	1.905369	1.844816	0.000000	0.000000	658.000000		1
9259.211914	3524.448242	2.436154	3.854673	1267.478271	24603.146484	202.977859	127.669868	38.910614	33.113186	13.916913	59.260208	62.050991	68.156792	0.831254	99998.000000	3.966574	3.547091	0.386705	0.585988	3.102941	4.390991	2.307449	2.106088	1.590068	1.520001	1.143543	1.772763	1.792749	1.833509	0.000000	4.999991	1218.000000		1
14429.698242	2928.201172	2.590341	2.303553	2333.162842	39384.125000	388.785461	238.928085	86.461868	45.099678	25.302076	108.624695	131.613968	82.631866	1.543229	99998.000000	4.159257	3.466601	0.413357	0.362398	3.367945	4.595321	2.589710	2.378267	1.936825	1.654173	1.403156	2.035928	2.119302	1.917148	0.188431	4.999991	1804.000000		1
23174.972656	9743.476562	1.770066	4.983322	10272.954102	99998.000000	1644.810791	1054.795898	234.021851	113.993484	82.890900	261.587402	338.579102	180.346298	2.022388	0.000000	4.365019	3.988714	0.247989	0.697519	4.011695	4.999991	3.216116	3.023168	2.369256	2.056880	1.918507	2.417617	2.529660	2.256107	0.305865	0.000000	2418.000000		1
11491.758789	3597.440186	4.132210	2.867877	1454.130859	23086.957031	220.474991	146.422089	86.153496	60.330265	19.442972	42.342815	66.358971	86.782578	1.083979	0.000000	4.060387	3.555994	0.616182	0.457561	3.162603	4.363367	2.343359	2.165606	1.935273	1.780535	1.288763	1.626780	1.821900	1.938433	0.035021	0.000000	2862.000000		1
14972.915039	4673.109863	3.120744	4.021195	4782.298828	63780.140625	737.806091	490.277466	129.908661	78.845032	51.668041	164.850510	222.781616	134.629868	1.440253	99998.000000	4.175306	3.669606	0.494258	0.604355	3.679637	4.804686	2.867942	2.690442	2.113638	1.896774	1.713222	2.217090	2.347879	2.129141	0.158439	4.999991	3152.000000		1
23280.097656	5817.889648	2.772281	3.768329	5072.614746	66170.679688	761.042053	520.559753	118.323059	81.759163	55.979111	154.556992	234.398071	118.686935	1.540174	99998.000000	4.366985	3.764766	0.442837	0.576149	3.705232	4.820665	2.881409	2.716470	2.073069	1.912536	1.748026	2.189089	2.369954	2.074403	0.187570	4.999991	3703.000000		1
111.178032	11.385163	1.159486	0.000000	0.000000	6016.337402	0.653753	0.000000	26.927206	0.000000	0.218945	0.000000	8.344597	0.000000	3.761281	3620.154297	2.046019	1.056339	0.064265	0.000000	0.000000	3.779332	0.000000	0.000000	1.430191	0.000000	0.000000	0.000000	0.921405	0.000000	0.575336	3.558727	3717.000000		0
18024.009766	7010.127441	2.602675	4.829135	10068.080078	99998.000000	1519.432129	1033.175781	241.691101	138.823746	94.288399	330.141998	467.325195	252.644547	3.048238	0.000000	4.255851	3.845726	0.415420	0.683869	4.002947	4.999991	3.181681	3.014174	2.383261	2.142464	1.974458	2.518701	2.669619	2.402510	0.484049	0.000000	4020.000000		1
113.352066	39.989925	0.992964	0.000000	35.851547	6574.284180	3.145414	0.000000	0.000000	3.228674	6.034877	6.025626	12.038916	0.000000	6.646321	20981.396484	2.054430	1.601951	0.000000	0.000000	1.554508	3.817848	0.497678	0.000000	0.000000	0.509024	0.780668	0.780002	1.080587	0.000000	0.822581	4.321835	4031.000000		0
13020.415039	7556.319336	2.689020	3.780664	5822.370117	64997.609375	878.498596	596.950134	134.950577	47.508080	47.545086	131.570801	211.778839	133.134247	1.907212	99998.000000	4.114625	3.878310	0.429594	0.577568	3.765100	4.812897	2.943741	2.775938	2.130175	1.676767	1.677106	2.119159	2.325883	2.124290	0.280399	4.999991	4469.000000		1
10053.425781	6225.670898	3.672733	5.014159	10364.254883	99998.000000	1569.357788	1064.666992	319.456818	149.629166	121.829269	364.504089	505.751648	339.667664	0.500619	0.000000	4.002314	3.794186	0.564989	0.700198	4.015538	4.999991	3.195722	3.027214	2.504412	2.175016	2.085752	2.561702	2.703937	2.531054	0.000000	0.000000	5196.000000		1
8532.356445	2946.987305	2.729109	3.296517	2005.793213	31897.111328	343.220123	206.851028	64.006081	24.053162	18.838560	90.572495	102.062500	50.471554	1.188907	99998.000000	3.931069	3.469378	0.436021	0.518055	3.302286	4.503751	2.535573	2.315658	1.806221	1.381172	1.275048	1.956996	2.008866	1.703047	0.075148	4.999991	5259.000000		1
17306.951172	5600.945312	2.127780	4.135293	6247.241699	76463.351562	929.895264	642.194763	197.482635	154.257858	46.447273	200.187073	287.315033	127.962822	3.080525	99998.000000	4.238221	3.748261	0.327927	0.616506	3.795688	4.883453	2.968434	2.807667	2.295529	2.188247	1.666960	2.301436	2.458358	2.107084	0.488625	4.999991	5401.000000		1
5883.113770	2595.737061	1.563456	2.867877	959.153748	19454.759766	129.541702	100.181419	25.610451	23.985319	18.338995	31.864273	68.600853	80.140205	1.142593	0.000000	3.769607	3.414261	0.194086	0.457561	2.981888	4.289026	2.112410	2.000787	1.408417	1.379946	1.263376	1.503304	1.836329	1.903850	0.057892	0.000000	5787.000000		1
9762.632812	2526.929688	4.730455	3.222507	1291.679443	18736.962891	173.734756	131.974762	51.310329	48.023064	25.184895	63.916653	87.562759	80.698357	0.289929	0.000000	3.989567	3.402593	0.674903	0.508194	3.111155	4.272699	2.239887	2.120491	1.710205	1.681450	1.401140	1.805614	1.942319	1.906865	0.000000	0.000000	6268.000000		1
19658.416016	6036.045410	1.566539	2.833956	6580.803223	89129.421875	1045.128418	674.666504	183.531799	93.280014	52.519154	233.827576	323.508850	224.622620	3.768117	0.000000	4.293549	3.780752	0.194941	0.452393	3.818279	4.950021	3.019170	2.829089	2.263711	1.969789	1.720318	2.368896	2.509886	2.351454	0.576124	0.000000	6854.000000		1
11945.466797	1814.410156	2.830872	2.707523	4195.358887	43943.593750	660.123596	431.933105	93.699402	60.891506	16.445580	83.664917	91.439018	63.626781	0.749928	99998.000000	4.077203	3.258735	0.451920	0.432572	3.622769	4.642896	2.819625	2.635417	1.971737	1.784557	1.216049	1.922543	1.961132	1.803640	0.000000	4.999991	7544.000000		1
15121.630859	8221.161133	2.704439	3.435285	7865.399414	99998.000000	1227.849121	806.684448	218.880692	141.028625	80.340645	341.573395	492.855469	233.741226	2.931081	0.000000	4.179599	3.914933	0.432077	0.535963	3.895721	4.999991	3.089145	2.906704	2.340207	2.149307	1.904935	2.533484	2.692720	2.368735	0.467028	0.000000	7839.000000		1
9078.416016	2597.735352	0.992964	2.608843	1861.409424	26444.121094	280.432129	188.953003	56.460175	59.528492	30.686285	66.599503	87.057030	58.023628	1.713608	0.000000	3.958010	3.414595	0.000000	0.416448	3.269842	4.422329	2.447828	2.276354	1.751742	1.774725	1.486944	1.823471	1.939804	1.763605	0.233911	0.000000	8260.000000		1
9328.325195	2258.030762	3.867008	4.634860	3365.456787	43428.445312	528.805664	346.421051	79.335350	47.838039	23.303814	74.722076	120.685196	61.354065	1.924355	99998.000000	3.969804	3.353730	0.587375	0.666037	3.527044	4.637774	2.723296	2.539604	1.899467	1.679773	1.367427	1.873449	2.081654	1.787843	0.284285	4.999991	8451.000000		1
7254.760742	2771.991211	3.783747	4.021195	1620.794556	23616.884766	265.001099	163.410400	66.627258	21.823620	23.365488	56.660614	82.197060	76.976288	0.225930	0.000000	3.860623	3.442792	0.577922	0.604355	3.209728	4.373223	2.423248	2.213280	1.823652	1.338927	1.368575	1.753281	1.914856	1.886357	0.000000	0.000000	8502.000000		1
16659.300781	3674.802002	2.732193	3.941018	3052.839600	38644.988281	458.342255	308.050079	78.946793	61.153622	35.771370	96.992836	138.006561	70.133469	1.725528	0.000000	4.221657	3.565234	0.436511	0.595608	3.484704	4.587093	2.661190	2.488621	1.897334	1.786422	1.553536	1.986740	2.139900	1.845925	0.236922	0.000000	8614.000000		1
20364.496094	5859.011230	1.245830	3.071404	7025.139160	90590.078125	1050.734619	722.365784	195.916092	75.539261	52.876869	199.548737	282.285431	141.105713	1.448791	0.000000	4.308874	3.767824	0.095459	0.487337	3.846655	4.957081	3.021493	2.858757	2.292070	1.878173	1.723266	2.300049	2.450688	2.149545	0.161006	0.000000	8854.000000		1
12598.423828	5089.692383	2.177119	4.554682	5208.474609	60527.453125	849.480591	534.960815	132.677856	60.382687	23.636858	111.970551	154.532318	51.063629	0.397683	0.000000	4.100316	3.706692	0.337882	0.658458	3.716711	4.781952	2.929153	2.728322	2.122798	1.780912	1.373590	2.049104	2.189019	1.708112	0.000000	0.000000	10303.000000		1
9217.177734	2029.723022	1.936588	2.719858	1739.062134	27395.453125	269.096283	176.325104	49.537178	29.267765	15.286093	50.002823	85.919128	53.697144	1.483223	0.000000	3.964598	3.307437	0.287037	0.434546	3.240315	4.437678	2.429908	2.246314	1.694931	1.466390	1.184296	1.698995	1.934090	1.729951	0.171207	0.000000	11096.000000		1
8396.663086	2545.231689	2.954222	2.195622	1022.731201	17044.378906	137.177032	101.988495	40.366138	57.696751	18.064541	40.381557	54.643852	64.413132	0.494844	99998.000000	3.924107	3.405727	0.470443	0.341558	3.009762	4.231581	2.137281	2.008551	1.606017	1.761151	1.256827	1.606183	1.737541	1.808974	0.000000	4.999991	11219.000000		1
7652.359375	3479.104980	2.926468	2.621178	4575.025391	49429.246094	723.577698	469.218597	110.971420	57.631992	31.555899	99.280968	128.903366	80.534920	1.221313	0.000000	3.883795	3.541467	0.466344	0.418496	3.660393	4.693984	2.859485	2.671375	2.045211	1.760664	1.499081	1.996866	2.110264	1.905984	0.086827	0.000000	11339.000000		1
26059.886719	14600.125000	2.849375	3.879343	11865.834961	99998.000000	1829.850464	1217.210327	337.336334	114.989532	104.282791	355.222046	480.896729	266.262329	1.779383	99998.000000	4.415973	4.164357	0.454750	0.588758	4.074298	4.999991	3.262416	3.085366	2.528063	2.060658	2.018213	2.550500	2.682052	2.425310	0.250270	4.999991	12118.000000		1
21402.755859	5619.827148	3.453787	3.910181	5398.538086	70253.687500	852.308411	551.631531	112.920349	78.246788	53.216080	156.142029	201.824539	162.793655	1.160392	99998.000000	4.330470	3.749723	0.538296	0.592197	3.732276	4.846669	2.930597	2.741649	2.052772	1.893466	1.726043	2.193520	2.304974	2.211637	0.064605	4.999991	12379.000000		1
8880.251953	2910.013184	1.677554	3.321187	3186.436523	45612.773438	509.072845	323.706238	111.073189	65.449272	24.222769	123.152191	164.008652	126.679985	1.225773	0.000000	3.948425	3.463895	0.224676	0.521293	3.503305	4.659087	2.706780	2.510151	2.045609	1.815905	1.384224	2.090442	2.214867	2.102708	0.088410	0.000000	12969.000000		1
24755.373047	7895.746582	3.126911	4.113708	6022.973633	78097.382812	892.440186	619.149963	169.124573	76.353371	63.417088	178.613235	277.548828	138.370438	1.833110	99998.000000	4.393670	3.897393	0.495116	0.614233	3.779811	4.892636	2.950579	2.791796	2.228207	1.882828	1.802206	2.251914	2.443339	2.141043	0.263188	4.999991	13371.000000		1
9186.815430	2774.760498	2.701355	2.661267	2272.431641	30087.070312	342.634216	233.525375	78.370140	55.007732	24.515722	62.550556	75.261726	90.032837	0.056457	0.000000	3.963165	3.443226	0.431582	0.425088	3.356491	4.478380	2.534831	2.368334	1.894151	1.740424	1.389445	1.796231	1.876574	1.954401	0.000000	0.000000	13603.000000		1
18819.603516	6791.576660	1.492530	3.419866	6347.065430	76942.304688	974.859253	650.582520	161.553986	42.339733	55.205090	173.617569	195.524460	154.578568	4.168471	99998.000000	4.274611	3.831971	0.173923	0.534009	3.802573	4.886165	2.988942	2.813302	2.208318	1.626748	1.741979	2.239594	2.291201	2.189149	0.619977	4.999991	13767.000000		1
32477.470703	23048.162109	2.960389	7.141939	24220.902344	99998.000000	3692.499512	2490.544678	772.754089	335.338074	252.891251	1002.461792	1335.647461	841.965515	4.825573	99998.000000	4.511582	4.362636	0.471349	0.853816	4.384190	4.999991	3.567320	3.396294	2.888041	2.525483	2.402934	3.001068	3.125692	2.925294	0.683549	4.999991	13988.000000		1
11248.026367	2798.295654	2.596508	4.292564	1278.197388	25204.830078	176.938766	131.213089	48.479458	45.932289	16.229717	52.987885	71.801773	112.263512	1.390897	99998.000000	4.051076	3.446894	0.414390	0.632717	3.106598	4.401484	2.247823	2.117977	1.685558	1.662118	1.210311	1.724177	1.856135	2.050239	0.143295	4.999991	14861.000000		1
9662.732422	1276.852905	1.936588	2.207957	1572.632812	20439.205078	226.426605	159.867188	43.085999	36.095161	12.621742	37.063457	54.585258	82.129211	1.610936	99998.000000	3.985100	3.106141	0.287037	0.343991	3.196627	4.310464	2.354928	2.203759	1.634336	1.557449	1.101119	1.568946	1.737075	1.914498	0.207078	4.999991	14970.000000		1
16330.703125	6602.636230	2.787700	3.278014	4207.403809	48874.093750	631.389343	429.897858	94.013947	59.272541	35.392071	96.789307	118.582092	109.830437	2.143605	99998.000000	4.213005	3.819717	0.445246	0.515611	3.624014	4.689079	2.800297	2.633365	1.973192	1.772853	1.548906	1.985827	2.074019	2.040723	0.331145	4.999991	15597.000000		1
116.923035	13.361840	3.299600	0.000000	87.399323	2428.160645	0.000000	3.808417	20.198488	0.000000	0.786353	0.000000	0.000000	26.430725	5.352913	0.000000	2.067900	1.125866	0.518461	0.000000	1.941508	3.385278	0.000000	0.580745	1.305319	0.000000	0.000000	0.000000	0.000000	1.422109	0.728590	0.000000	15616.000000		0
16291.795898	5418.326172	3.133079	2.732193	5391.951172	72179.187500	879.090637	553.993652	156.687851	90.772934	46.234493	177.638763	213.844940	122.128387	1.237130	99998.000000	4.211969	3.733865	0.495971	0.436511	3.731746	4.858412	2.944034	2.743505	2.195035	1.957956	1.664966	2.249538	2.330099	2.086817	0.092415	4.999991	15716.000000		1
6455.794922	2960.552734	2.041435	3.626477	2777.770264	35341.574219	406.202393	286.571838	81.241096	23.272976	34.306595	71.616745	105.019806	61.085781	1.491073	44549.300781	3.809950	3.471373	0.309936	0.559485	3.443696	4.548286	2.608742	2.457233	1.909776	1.366852	1.535378	1.855015	2.021271	1.785940	0.173499	4.648841	15969.000000		1
9928.652344	3399.226807	1.455525	2.892547	2612.173340	34576.878906	405.406799	264.819153	73.843208	50.428379	27.442192	74.089905	105.041389	111.810196	1.966683	0.000000	3.996890	3.531380	0.163020	0.461280	3.417002	4.538786	2.607891	2.422949	1.868311	1.702675	1.438419	1.869759	2.021360	2.048481	0.293734	0.000000	18091.000000		1
10218.982422	3754.316162	2.880212	3.194753	3532.654053	43884.921875	557.117493	363.628296	108.276237	51.409008	23.359322	108.769630	152.956528	87.127953	1.367658	0.000000	4.009408	3.574531	0.459424	0.504437	3.548101	4.642315	2.745947	2.560658	2.034533	1.711039	1.368460	2.036508	2.184568	1.940158	0.135978	0.000000	18733.000000		1
9205.247070	3576.218018	2.198706	2.911049	3530.991943	46858.386719	541.208496	362.209778	116.870613	50.542477	38.867443	110.906662	184.907150	132.162872	2.216913	99998.000000	3.964036	3.553424	0.342167	0.464050	3.547897	4.670787	2.733365	2.558960	2.067705	1.703657	1.589586	2.044958	2.266954	2.121109	0.345749	4.999991	19002.000000		1
9372.052734	2017.243164	1.424687	2.738360	1974.163330	26777.302734	320.135254	202.243927	27.793737	54.791870	20.898497	43.526974	46.922169	34.716732	1.469685	99998.000000	3.971835	3.304758	0.153720	0.437491	3.295383	4.427767	2.505333	2.305876	1.443947	1.738716	1.320115	1.638758	1.671378	1.540539	0.167224	4.999991	19730.000000		1
18346.746094	6278.344238	3.145414	3.999609	6345.551270	76251.398438	942.930237	650.255676	145.142334	99.940887	54.844296	199.817017	251.167435	157.215164	0.825278	99998.000000	4.263559	3.797845	0.497678	0.602018	3.802469	4.882248	2.974480	2.813084	2.161794	1.999743	1.739131	2.300632	2.399963	2.196494	0.000000	4.999991	20252.000000		1
7754.079590	1878.659912	2.886379	3.167000	1908.513550	20477.857422	312.265564	195.240753	54.122700	61.085781	18.567190	47.060936	77.352501	34.470032	0.242261	99998.000000	3.889530	3.273848	0.460353	0.500648	3.280695	4.311285	2.494524	2.290570	1.733379	1.785940	1.268746	1.672661	1.888474	1.537442	0.000000	4.999991	20981.000000		1
11518.229492	5852.637207	4.036614	3.136162	5579.809570	71946.156250	826.121277	570.149353	141.574448	145.527802	43.530056	190.803253	224.434509	149.582916	2.910782	0.000000	4.061386	3.767352	0.606017	0.496399	3.746619	4.857008	2.917044	2.755989	2.150985	2.162946	1.638789	2.280586	2.351090	2.174882	0.464010	0.000000	22967.000000		1
10597.005859	1826.368896	3.287266	2.072273	1424.779785	18375.628906	204.482712	144.232635	39.117226	47.461823	16.553509	53.632385	73.124695	44.066628	0.141156	0.000000	4.025183	3.261589	0.516835	0.316447	3.153748	4.264242	2.310657	2.159064	1.592368	1.676344	1.218890	1.729427	1.864064	1.644110	0.000000	0.000000	23065.000000		1
9861.543945	4319.525391	2.772281	2.420735	3145.509033	45922.937500	485.096771	320.283264	93.788834	58.831570	24.244354	111.927383	190.510300	113.009773	1.914971	99998.000000	3.993945	3.635436	0.442837	0.383947	3.497691	4.662030	2.685828	2.505534	1.972151	1.769610	1.384611	2.048936	2.279918	2.053116	0.282162	4.999991	23524.000000		1
17286.535156	2735.899170	2.806202	2.978892	4206.016113	56149.085938	654.554382	430.822968	110.003128	52.035007	20.084391	133.926773	163.663269	90.779099	1.531405	0.000000	4.237708	3.437100	0.448119	0.474055	3.623871	4.749343	2.815946	2.634299	2.041405	1.716296	1.302859	2.126867	2.213951	1.957986	0.185090	0.000000	24304.000000		1
9741.870117	5848.156250	3.117660	2.938803	4666.825195	58590.621094	703.104797	480.415649	129.720551	29.024149	34.133904	113.022110	147.310196	129.584869	1.446220	99998.000000	3.988642	3.767019	0.493829	0.468170	3.669022	4.767828	2.847020	2.681617	2.113009	1.462759	1.533186	2.053164	2.168233	2.112554	0.160234	4.999991	25271.000000		1
14668.038086	5312.054688	3.003561	4.597855	4394.195312	57100.246094	678.675415	450.673004	129.156235	68.357239	50.662743	136.705215	199.582657	125.619179	1.989048	99998.000000	4.166372	3.725263	0.477637	0.662555	3.642879	4.756638	2.831662	2.653862	2.111115	1.834785	1.704689	2.135785	2.300123	2.099056	0.298645	4.999991	26918.000000		1
23995.529297	5053.168457	1.418520	4.489923	5118.312500	62547.515625	801.445190	526.406555	122.840736	59.630257	50.693581	136.739151	204.886688	141.719376	2.040538	0.000000	4.380130	3.703564	0.151835	0.652239	3.709127	4.796210	2.903874	2.721321	2.089342	1.775467	1.704953	2.135893	2.311514	2.151429	0.309745	0.000000	27276.000000		1
6717.147949	2212.175537	2.763030	3.040566	1775.317627	24411.447266	245.807907	178.610153	59.849201	64.203438	17.416956	57.246525	75.665695	76.775841	0.188203	0.000000	3.827185	3.344820	0.441386	0.482955	3.249276	4.387594	2.390596	2.251906	1.777058	1.807558	1.240972	1.757749	1.878899	1.885225	0.000000	0.000000	28354.000000		1
11063.060547	3209.558350	2.661267	3.697403	3438.951416	36723.363281	547.141602	353.587646	70.238319	28.348810	20.028883	73.806206	105.411438	112.346771	0.087085	0.000000	4.043875	3.506445	0.425088	0.567897	3.536426	4.564942	2.738100	2.548497	1.846574	1.452535	1.301657	1.868093	2.022888	2.050561	0.000000	0.000000	29018.000000		1
15565.503906	8074.430664	3.105325	4.850721	2844.773682	41153.734375	429.447632	288.385071	81.148582	70.225983	30.741791	90.439888	143.797821	99.845291	1.009167	99998.000000	4.192163	3.907112	0.492107	0.685806	3.454048	4.614409	2.632910	2.459973	1.909281	1.846498	1.487729	1.956360	2.157752	1.999328	0.003963	4.999991	29421.000000		1
120.962738	26.572577	0.000000	0.000000	10.407619	5305.723633	0.000000	0.000000	15.138074	3.509295	0.869614	0.200443	6.383339	13.537613	0.866346	0.000000	2.082652	1.424434	0.000000	0.000000	1.017351	3.724745	0.000000	0.000000	1.180071	0.545220	0.000000	0.000000	0.805048	1.131542	0.000000	0.000000	29438.000000		0
10487.703125	2911.366943	0.428640	3.589472	1754.659668	25517.640625	274.206055	178.085907	40.125610	35.086781	13.300165	49.188717	61.042610	34.704395	2.365873	0.000000	4.020680	3.464097	0.000000	0.555031	3.244193	4.406840	2.438077	2.250630	1.603422	1.545143	1.123857	1.691865	1.785633	1.540385	0.373991	0.000000	30132.000000		1
12738.505859	2259.069824	3.244093	2.787700	2253.405029	29602.384766	349.076141	229.442505	77.617706	68.425079	24.253605	59.050514	75.724289	49.617355	0.859141	0.000000	4.105118	3.353930	0.511093	0.445246	3.352839	4.471327	2.542920	2.360674	1.889961	1.835215	1.384776	1.771224	1.879235	1.695634	0.000000	0.000000	30261.000000		1
27717.326172	5920.997559	1.770066	4.779795	7748.590332	99998.000000	1173.741943	795.805054	232.948715	155.710312	74.216339	260.702362	343.913971	176.103073	3.114017	10326.222656	4.442751	3.772395	0.247989	0.679409	3.889223	4.999991	3.069573	2.900807	2.367260	2.192317	1.870499	2.416145	2.536450	2.245767	0.493321	4.013941	30402.000000		1
14682.611328	5385.330566	2.904882	5.075834	6935.137207	89293.664062	1078.176880	709.845825	156.851288	113.823883	51.927078	239.495483	308.423218	203.465088	0.521945	99998.000000	4.166803	3.731212	0.463128	0.705507	3.841055	4.950820	3.032690	2.851164	2.195488	2.056233	1.715394	2.379297	2.489147	2.308490	0.000000	4.999991	30524.000000		1
10095.451172	3462.862793	1.165653	3.345856	4295.256348	59014.777344	688.592712	441.594482	118.107193	65.794647	34.013638	135.551910	193.180817	91.398933	1.414275	0.000000	4.004126	3.539435	0.066569	0.524507	3.632989	4.770961	2.837962	2.645024	2.072276	1.818191	1.531653	2.132106	2.285964	1.960941	0.150534	0.000000	30913.000000		1
17897.119141	4399.770508	1.733061	3.984190	6416.449219	89172.585938	973.354370	658.908630	167.508682	65.005211	52.290958	211.387207	266.259247	120.968903	1.639733	99998.000000	4.252783	3.643430	0.238814	0.600340	3.807295	4.950232	2.988271	2.818825	2.224037	1.812948	1.718427	2.325079	2.425305	2.082674	0.214773	4.999991	31373.000000		1
9853.245117	2858.591797	2.670518	4.588603	1988.548950	32191.468750	279.263367	203.079620	75.597855	70.216728	45.956959	75.153793	98.685806	65.051468	0.587475	0.000000	3.993579	3.456152	0.426595	0.661681	3.298536	4.507741	2.446014	2.307666	1.878510	1.846441	1.662351	1.875951	1.994255	1.813257	0.000000	0.000000	31620.000000		1
6373.063965	1078.195312	2.553336	3.361275	521.830261	11758.829102	70.515854	53.604630	29.394197	55.158836	15.600635	26.285789	43.249435	44.375000	0.452980	0.000000	3.804348	3.032697	0.407108	0.526504	2.717529	4.070364	1.848287	1.729202	1.468262	1.741615	1.193142	1.419721	1.635980	1.647138	0.000000	0.000000	32380.000000		1
18454.261719	3841.296143	2.698272	3.651147	7541.196777	88342.960938	1211.270996	773.885803	177.062119	89.635033	47.859627	189.267548	250.140549	149.986893	2.297435	99998.000000	4.266097	3.584478	0.431086	0.562429	3.877440	4.946172	3.083241	2.888677	2.248126	1.952478	1.679969	2.277076	2.398184	2.176053	0.361243	4.999991	32528.000000		1
22100.033203	3928.414795	2.429986	4.597855	4537.400879	69463.406250	716.472778	463.818970	136.097733	88.876434	48.097073	177.728195	240.352768	142.237457	1.834224	0.000000	4.344393	3.594217	0.385604	0.662555	3.656807	4.841756	2.855200	2.666348	2.133851	1.948787	1.682119	2.249756	2.380849	2.153014	0.263452	0.000000	32606.000000		1
8157.463379	3388.930176	3.922516	4.739707	3246.470703	43466.566406	514.537231	330.706299	111.736191	68.212303	46.434937	125.798042	165.408661	178.566971	0.795708	0.000000	3.911555	3.530063	0.593565	0.675751	3.511411	4.638155	2.711417	2.519443	2.048194	1.833863	1.666845	2.099674	2.218558	2.251801	0.000000	0.000000	33281.000000		1
6585.478516	2894.532959	2.053770	2.426902	1782.345459	25887.138672	294.719086	181.462601	67.441368	12.917782	25.533358	56.210388	74.811501	61.643936	0.054599	0.000000	3.818587	3.461579	0.312552	0.385052	3.250992	4.413084	2.469408	2.258787	1.828926	1.111188	1.407108	1.749817	1.873968	1.789890	0.000000	0.000000	33466.000000		1
9040.306641	1643.389160	2.038351	2.701355	2283.668945	33104.011719	343.081360	233.688812	81.342857	52.873783	35.419823	93.720985	133.686249	154.720428	0.034640	0.000000	3.956183	3.215740	0.309279	0.431582	3.358633	4.519881	2.535397	2.368638	1.910319	1.723240	1.549246	1.971837	2.126087	2.189548	0.000000	0.000000	33889.000000		1
13530.717773	6270.424805	2.815454	2.815454	4116.818848	59458.781250	584.183472	420.961182	146.335739	64.157188	32.777058	147.809769	214.933502	115.963997	0.396648	0.000000	4.131321	3.797297	0.449548	0.449548	3.614562	4.774216	2.766549	2.624242	2.165350	1.807245	1.515570	2.169703	2.332304	2.064323	0.000000	0.000000	34260.000000		1
19428.345703	4517.689453	2.621178	2.867877	5188.837402	75426.218750	860.841064	530.581909	145.823837	91.614792	55.239014	186.214645	240.112228	128.792343	0.077122	99998.000000	4.288436	3.654916	0.418496	0.457561	3.715070	4.877522	2.934923	2.724752	2.163829	1.961966	1.742246	2.270014	2.380414	2.109890	0.000000	4.999991	35818.000000		1
9003.416016	2822.746582	3.737491	4.261727	2115.302979	34106.898438	353.303955	216.885513	43.758251	38.694756	24.457132	60.092815	90.584824	79.689980	0.571009	0.000000	3.954407	3.450672	0.572580	0.629586	3.325373	4.532842	2.548148	2.336231	1.641060	1.587652	1.388406	1.778823	1.957055	1.901404	0.000000	0.000000	36066.000000		1
9881.717773	1840.939575	2.281967	3.293433	1114.383057	19330.111328	140.421127	114.860016	42.358234	50.724419	24.312197	40.079353	64.080093	42.925644	1.192775	0.000000	3.994833	3.265039	0.358309	0.517649	3.047035	4.286234	2.147433	2.060169	1.626938	1.705217	1.385824	1.602921	1.806723	1.632717	0.076559	0.000000	36371.000000		1
5144.909668	2648.317871	2.645848	3.207088	1510.483032	22115.279297	253.896545	151.174118	41.032227	58.402927	19.742096	71.283707	79.458694	118.150368	0.272021	0.000000	3.711378	3.422970	0.422565	0.506111	3.179116	4.344692	2.404657	2.179477	1.613125	1.766435	1.295393	1.852990	1.900141	2.072435	0.000000	0.000000	36437.000000		1
7957.812988	2034.521362	4.008861	3.598723	1053.546997	16735.333984	143.026886	108.057289	33.896458	51.399757	22.156662	33.088516	28.762032	76.624741	0.273719	0.000000	3.900794	3.308462	0.603021	0.556148	3.022654	4.223634	2.155418	2.033654	1.530154	1.710961	1.345504	1.519677	1.458820	1.884369	0.000000	0.000000	37309.000000		1
11353.101562	2852.245605	3.336605	2.676685	1648.418701	23181.189453	238.184891	166.990616	38.361710	33.005257	11.625695	49.786961	62.735580	76.041916	1.786606	0.000000	4.055115	3.455187	0.523305	0.427597	3.217067	4.365136	2.376914	2.222692	1.583898	1.518583	1.065419	1.697116	1.797514	1.881053	0.252029	0.000000	37401.000000		1
24858.841797	10182.786133	3.126911	3.725156	8886.499023	99998.000000	1438.850952	914.365540	197.390121	81.447708	62.254517	239.927216	341.517914	154.671082	2.700164	99998.000000	4.395481	4.007867	0.495116	0.571145	3.948731	4.999991	3.158016	2.961120	2.295326	1.910879	1.794171	2.380080	2.533413	2.189409	0.431390	4.999991	37631.000000		1
6547.668457	977.406433	2.127780	2.972724	1375.686646	24717.734375	248.589432	140.735672	38.645412	40.797863	16.599766	52.981716	73.355980	52.781273	2.421671	0.000000	3.816087	2.990075	0.327927	0.473155	3.138520	4.393009	2.395483	2.148404	1.587098	1.610637	1.220102	1.724126	1.865435	1.722480	0.384115	0.000000	37736.000000		1
9671.104492	2786.426270	2.621178	2.790784	1953.085938	28204.015625	314.377899	198.031540	56.669868	34.214081	24.879604	62.559807	85.632339	34.562546	1.732056	0.000000	3.985476	3.445048	0.418496	0.445726	3.290721	4.450311	2.497452	2.296734	1.753352	1.534205	1.395844	1.796295	1.932638	1.538606	0.238562	0.000000	37766.000000		1
14927.201172	3767.394287	3.830003	2.667434	2660.834717	38951.390625	402.557434	273.385773	62.266853	65.529449	23.889725	90.819191	122.415176	86.862755	0.423903	0.000000	4.173978	3.576041	0.583199	0.426094	3.425018	4.590523	2.604828	2.436776	1.794257	1.816437	1.378211	1.958178	2.087835	1.938834	0.000000	0.000000	38991.000000		1
9769.835938	4236.995605	3.222507	3.287266	3824.795166	49199.464844	560.848816	392.504425	89.009033	58.035965	34.584129	131.095901	150.202744	147.600067	2.420370	99998.000000	3.989887	3.627058	0.508194	0.516835	3.582608	4.691960	2.748846	2.593845	1.949434	1.763697	1.538877	2.117589	2.176678	2.169086	0.383882	4.999991	39195.000000		1
108.159050	15.754821	3.244093	1.918085	31.953701	3647.396973	0.000000	0.000000	8.807158	0.000000	0.000000	0.000000	0.000000	0.000000	0.864988	99998.000000	2.034063	1.197413	0.511093	0.282868	1.504521	3.561983	0.000000	0.000000	0.944836	0.000000	0.000000	0.000000	0.000000	0.000000	0.000000	4.999991	39210.000000		0
482.534180	1049.220581	3.802250	3.475374	245.178818	5074.184082	3.777580	25.422342	38.491226	12.828353	16.787874	10.370613	27.519285	51.831482	0.441770	0.000000	2.683528	3.020867	0.580041	0.541001	2.389483	3.705366	0.577214	1.405216	1.585362	1.108171	1.224996	1.015804	1.439637	1.714594	0.000000	0.000000	39609.000000		0
9530.735352	792.823059	3.167000	3.490792	1866.802979	25570.750000	271.856232	189.397064	59.664177	46.299255	24.500305	51.464516	73.232628	100.779663	1.056961	99998.000000	3.979126	2.899176	0.500648	0.542924	3.271098	4.407743	2.434339	2.277373	1.775714	1.665574	1.389171	1.711508	1.864705	2.003373	0.024059	4.999991	40453.000000		1
8496.137695	1940.880493	2.988143	4.425165	1685.142944	20920.441406	232.948715	173.466476	26.794605	51.911659	21.098940	41.300514	63.000782	36.184589	0.828817	0.000000	3.929222	3.287999	0.475401	0.645930	3.226637	4.320571	2.367260	2.239216	1.428047	1.715265	1.324261	1.615955	1.799346	1.558524	0.000000	0.000000	40503.000000		1
7148.803223	2949.864502	3.771412	2.843207	2586.303955	33649.378906	390.604858	264.223999	67.913177	57.610409	43.847683	75.644112	97.594162	79.208916	1.179813	99998.000000	3.854233	3.469802	0.576504	0.453808	3.412680	4.526977	2.591738	2.421972	1.831954	1.760501	1.641947	1.878775	1.989424	1.898774	0.071813	4.999991	41575.000000		1
18932.664062	9170.823242	3.626477	4.647194	8337.186523	99998.000000	1306.114502	853.800903	221.190414	66.695099	60.428944	255.641937	354.423340	187.552994	1.909330	99998.000000	4.277212	3.962408	0.559485	0.667191	3.921020	4.999991	3.115981	2.931357	2.344766	1.824094	1.781245	2.407632	2.549522	2.273124	0.280881	4.999991	42009.000000		1
17456.046875	6981.532227	3.330438	1.967425	3439.744141	47399.390625	485.713531	353.285461	130.756683	78.203613	41.325184	113.765289	139.696442	101.636948	3.757298	0.000000	4.241946	3.843951	0.522501	0.293898	3.536526	4.675773	2.686380	2.548126	2.116464	1.893227	1.616215	2.056010	2.145185	2.007052	0.574876	0.000000	42291.000000		1
17729.111328	8650.833984	2.232627	3.762161	4484.462402	57427.867188	715.137512	457.676178	105.482368	92.160614	32.243572	124.647804	182.763947	95.343033	1.043326	99998.000000	4.248687	3.937058	0.348816	0.575437	3.651710	4.759123	2.854390	2.660558	2.023180	1.964545	1.508443	2.095685	2.261890	1.979289	0.018420	4.999991	42992.000000		1
22843.003906	7429.812012	1.696056	2.248045	6677.154785	79808.593750	1045.171631	685.280762	154.526154	57.536396	46.644630	155.842911	197.846512	108.547607	2.318069	0.000000	4.358753	3.870978	0.229440	0.351805	3.824591	4.902050	3.019188	2.835869	2.189002	1.759943	1.668802	2.192687	2.296328	2.035620	0.365126	0.000000	43155.000000		1
10798.839844	2375.903564	3.706654	3.805334	2799.936035	37571.972656	444.672058	288.745880	66.223289	36.798256	19.405968	74.558632	100.375694	64.184937	0.216315	0.000000	4.033377	3.375829	0.568982	0.580393	3.447148	4.574864	2.648040	2.460516	1.821011	1.565827	1.287935	1.872498	2.001629	1.807433	0.000000	0.000000	43266.000000		1
8277.130859	864.088257	3.009729	4.218554	1817.614258	29186.791016	303.920959	183.275848	61.480499	53.148239	22.076487	62.371700	90.668083	85.068016	0.564176	0.000000	3.917880	2.936558	0.478527	0.625164	3.259502	4.465186	2.482761	2.263105	1.788737	1.725489	1.343930	1.794988	1.957454	1.929766	0.000000	0.000000	43701.000000		1
12336.817383	4111.040039	3.879343	3.219423	3311.552979	45010.484375	515.826233	338.952240	113.919479	70.833481	30.470423	129.085297	191.827057	104.196449	0.575821	0.000000	4.091203	3.613952	0.588758	0.507778	3.520032	4.653314	2.712503	2.530138	2.056598	1.850239	1.483878	2.110877	2.282910	2.017853	0.000000	0.000000	44888.000000		1
6545.192383	2557.646729	1.637465	2.824705	1613.967163	24877.597656	231.564117	165.078705	58.103806	61.502087	19.776016	59.679596	92.617012	78.585999	0.255251	0.000000	3.815922	3.407840	0.214172	0.450973	3.207895	4.395808	2.364671	2.217691	1.764205	1.788890	1.296139	1.775826	1.966691	1.895345	0.000000	0.000000	45532.000000		1
6286.814941	2862.030273	1.467860	4.329569	3295.388184	44929.605469	474.087830	336.257050	75.742790	34.581047	25.776972	123.815193	148.130478	85.216034	1.885968	0.000000	3.798431	3.456674	0.166685	0.636445	3.517907	4.652533	2.675859	2.526671	1.879341	1.538838	1.411232	2.092774	2.170645	1.930521	0.275534	0.000000	45920.000000		1
12426.027344	6804.676758	1.859494	5.535311	13964.276367	99998.000000	2229.404297	1433.358765	457.478821	176.978851	147.948532	621.706421	848.697327	416.532928	3.821348	99998.000000	4.094332	3.832808	0.269395	0.743142	4.145019	4.999991	3.348189	3.156355	2.660371	2.247921	2.170111	2.793585	2.928753	2.619649	0.582217	4.999991	46055.000000		1
13558.530273	2986.958740	2.127780	5.677163	3124.743164	41569.687500	481.929779	321.538361	97.594162	44.738880	26.239532	98.038223	98.543953	74.099159	0.397834	0.000000	4.132213	3.475229	0.327927	0.754131	3.494814	4.618777	2.682984	2.507233	1.989424	1.650685	1.418956	1.991395	1.993630	1.869813	0.000000	0.000000	46450.000000		1
9461.711914	5176.138672	5.371873	5.131341	4600.719238	57170.257812	692.897583	469.795258	125.273804	81.851677	42.608017	124.194496	165.865051	100.940018	0.784741	0.000000	3.975970	3.714006	0.730126	0.710231	3.662826	4.757170	2.840669	2.671909	2.097860	1.913028	1.629491	2.094102	2.219755	2.004063	0.000000	0.000000	47605.000000		1
11506.208984	4779.557617	2.534833	3.126911	3959.924561	55217.703125	627.695007	404.157898	113.685112	86.764076	25.721464	129.732895	166.281357	69.760338	2.995410	99998.000000	4.060932	3.679388	0.403949	0.495116	3.597687	4.742078	2.797749	2.606551	2.055704	1.938340	1.410296	2.113050	2.220844	1.843609	0.476456	4.999991	47727.000000		1
11490.047852	2662.105225	2.084607	2.183287	3436.234863	48091.894531	570.914124	351.330353	96.595032	59.405144	26.714428	137.692017	161.328873	121.801514	0.357726	99998.000000	4.060322	3.425225	0.319024	0.339111	3.536083	4.682072	2.756571	2.545716	1.984955	1.773824	1.426746	2.138909	2.207712	2.085653	0.000000	4.999991	48727.000000		1
9420.948242	3432.250488	1.967425	2.596508	4702.874512	58733.542969	752.191711	481.309937	129.464600	63.753216	44.368832	135.437805	169.547043	108.356415	2.226832	0.000000	3.974095	3.535579	0.293898	0.414390	3.672363	4.768886	2.876328	2.682425	2.112151	1.804502	1.647078	2.131740	2.229290	2.034855	0.347687	0.000000	49064.000000		1
11020.357422	3980.560791	1.683721	4.064368	3832.094238	44098.640625	585.959717	391.619415	95.447884	68.986320	22.539047	105.633469	157.344681	60.527626	1.130824	0.000000	4.042196	3.599944	0.226270	0.608993	3.583436	4.644425	2.767868	2.592864	1.979766	1.838763	1.352936	2.023802	2.196852	1.781954	0.053395	0.000000	49322.000000		1
12935.725586	4444.620605	1.122481	4.403579	5378.475098	65877.445312	836.889709	551.421814	119.306770	49.268894	34.611885	146.227814	208.488495	165.026276	2.159254	99998.000000	4.111791	3.647835	0.050179	0.643806	3.730659	4.818737	2.922668	2.741484	2.076665	1.692573	1.539225	2.165030	2.319082	2.217553	0.334304	4.999991	49684.000000		1
18134.890625	9588.185547	2.334390	1.868746	9513.253906	99998.000000	1513.887573	975.361877	252.885086	134.629868	80.769287	282.630829	364.914215	250.966995	3.653797	0.000000	4.258515	3.981736	0.368173	0.271550	3.978329	4.999991	3.180094	2.989166	2.402923	2.129141	1.907246	2.451220	2.562191	2.399617	0.562744	0.000000	50385.000000		1
10376.056641	2211.910400	2.704439	3.953353	2614.850098	30726.478516	406.193146	265.318726	83.378128	61.613102	30.615358	77.435760	105.056808	90.618744	1.969882	7441.544922	4.016032	3.344768	0.432077	0.596966	3.417447	4.487513	2.608733	2.423768	1.921052	1.789673	1.485939	1.888942	2.021424	1.957218	0.294440	3.871663	51148.000000		1
21747.136719	5206.017090	2.602675	4.718120	5116.052246	61281.160156	784.635742	519.372559	129.193237	90.785271	34.806160	136.248825	202.367279	120.225723	0.781307	0.000000	4.337402	3.716506	0.415420	0.673769	3.708935	4.787327	2.894668	2.715479	2.111240	1.958015	1.541656	2.134333	2.306140	2.079997	0.000000	0.000000	51179.000000		1
16060.225586	4866.099609	3.250261	2.969640	5016.400879	69428.765625	751.198730	511.641602	146.847641	84.679466	60.879169	152.574142	203.791962	131.823669	0.832046	99998.000000	4.205751	3.687181	0.511918	0.472704	3.700392	4.841539	2.875755	2.708966	2.166867	1.927778	1.784469	2.183481	2.309187	2.119993	0.000000	4.999991	51519.000000		1
28136.771484	7236.902832	1.437022	2.824705	9186.626953	99998.000000	1417.520752	941.952698	295.471527	141.358582	96.043045	359.206238	447.660187	234.959305	3.050860	0.000000	4.449274	3.859553	0.157463	0.450973	3.963156	4.999991	3.151529	2.974029	2.470516	2.150322	1.982466	2.555344	2.650949	2.370993	0.484422	0.000000	51916.000000		1
21552.496094	3811.969727	2.522498	5.032661	6499.553223	85243.179688	999.381165	666.821472	160.422256	80.164871	54.659271	202.613968	248.314972	204.525894	0.040131	0.000000	4.333498	3.581149	0.401831	0.701798	3.812884	4.930660	2.999731	2.824010	2.205265	1.903984	1.737664	2.306669	2.395003	2.310748	0.000000	0.000000	52319.000000		1
8601.287109	3525.703369	1.831741	2.941887	2183.780518	31800.273438	335.658783	222.442413	72.116318	50.289612	29.918434	70.651535	92.703354	65.470856	0.704461	0.000000	3.934563	3.547246	0.262864	0.468626	3.339209	4.502431	2.525898	2.347218	1.858034	1.701478	1.475939	1.849122	1.967095	1.816048	0.000000	0.000000	52797.000000		1
6051.004883	2722.762451	3.194753	2.417651	1514.609131	28496.568359	218.587738	150.585129	50.231022	32.363838	21.768112	58.082218	70.818062	38.420300	1.997249	99998.000000	3.781827	3.435010	0.504437	0.383394	3.180300	4.454792	2.339626	2.177782	1.700972	1.510060	1.337821	1.764043	1.850144	1.584561	0.300432	4.999991	52834.000000		1
15321.651367	2430.288330	2.214124	2.738360	1530.172729	25195.001953	198.558853	156.764938	46.145065	30.205221	24.731585	58.930248	84.463608	71.351547	0.343442	0.000000	4.185306	3.385658	0.345202	0.437491	3.184741	4.401314	2.297889	2.195249	1.664125	1.480082	1.393252	1.770338	1.926670	1.853403	0.000000	0.000000	53065.000000		1
5750.753418	2215.712646	2.793867	2.781532	1571.605835	25003.095703	234.539917	160.894073	90.557076	9.109365	19.498480	86.320015	128.579575	46.157402	0.071871	99998.000000	3.759725	3.345513	0.446206	0.444284	3.196344	4.397994	2.370217	2.206540	1.956922	0.959488	1.290001	1.936111	2.109172	1.664241	0.000000	4.999991	53229.000000		1
6055.951172	2547.963867	2.355976	2.470075	2166.492920	34487.265625	364.322144	218.871445	101.331657	47.168869	20.898497	89.530190	108.365662	90.224030	0.029954	0.000000	3.782182	3.406193	0.372171	0.392710	3.335757	4.537659	2.561486	2.340189	2.005745	1.673656	1.320115	1.951970	2.034892	1.955322	0.000000	0.000000	53255.000000		1
8034.009277	4748.069336	1.634382	4.187717	5017.477539	61747.390625	831.212524	516.520081	112.778496	89.533272	28.083609	153.508514	197.266769	164.128906	0.459844	99998.000000	3.904932	3.676517	0.213353	0.621977	3.700485	4.790618	2.919712	2.713087	2.052226	1.951984	1.448453	2.186132	2.295054	2.215185	0.000000	4.999991	54020.000000		1
21074.138672	5709.008789	3.715905	4.477589	7872.334961	97828.984375	1211.841431	808.960266	216.167007	61.021023	67.607887	244.821106	320.307953	223.719086	1.442416	99998.000000	4.323750	3.756561	0.570065	0.651044	3.896104	4.990468	3.083446	2.907927	2.334790	1.785479	1.829997	2.388849	2.505568	2.349703	0.159090	4.999991	55909.000000		1
12229.515625	2932.860596	2.022933	3.176251	1997.451660	28288.460938	278.446198	206.351456	56.241226	38.506645	18.360580	61.440411	86.717819	58.106888	0.403805	0.000000	4.087409	3.467291	0.305981	0.501915	3.300476	4.451609	2.444741	2.314608	1.750055	1.585536	1.263886	1.788454	1.938108	1.764228	0.000000	0.000000	56756.000000		1
11289.830078	3443.194824	1.646716	0.700009	3500.691162	40046.238281	545.007629	355.903534	82.755211	52.617836	24.444798	92.946968	118.742447	74.231758	1.839680	99998.000000	4.052687	3.536962	0.216619	0.000000	3.544154	4.602562	2.736403	2.551332	1.917795	1.721133	1.388186	1.968235	2.074606	1.870590	0.264742	4.999991	57130.000000		1
17104.333984	4620.812988	1.825573	2.485493	4377.450195	51366.886719	695.102478	447.509094	103.095551	83.661835	30.433418	112.908012	147.115921	109.719421	1.699556	0.000000	4.233106	3.664718	0.261399	0.395413	3.641221	4.710683	2.842049	2.650802	2.013240	1.922527	1.483351	2.052725	2.167660	2.040283	0.230336	0.000000	57577.000000		1
11433.239258	2540.458008	4.270978	3.666565	1904.628052	28007.976562	320.122925	195.478195	89.955742	29.335608	32.854153	75.008858	95.398544	117.101898	1.881775	27871.105469	4.058169	3.404912	0.630527	0.564259	3.279810	4.447282	2.505317	2.291098	1.954029	1.467395	1.516590	1.875113	1.979542	2.068564	0.274568	4.445154	57898.000000		1
20346.751953	4653.559082	1.887248	3.459955	5593.186523	70266.390625	843.396362	571.669678	185.144592	59.442146	54.915218	170.308731	243.303909	190.056992	1.605261	0.000000	4.308495	3.667785	0.275829	0.539070	3.747659	4.846748	2.926032	2.757145	2.267511	1.774094	1.739693	2.231237	2.386149	2.278884	0.205546	0.000000	57930.000000		1
17622.746094	5277.997559	2.750695	4.082870	3536.061523	43858.605469	499.463928	361.932251	95.568146	69.356369	44.134468	116.993965	196.868973	146.807556	0.658957	0.000000	4.246074	3.722469	0.439442	0.610966	3.548520	4.642055	2.698504	2.558627	1.980313	1.841086	1.644778	2.068163	2.294177	2.166749	0.000000	0.000000	58218.000000		1
9063.367188	2152.480469	3.817669	5.899192	1559.101318	24411.777344	268.436371	159.176422	43.462215	20.944754	14.644675	52.963215	64.391548	55.001564	0.237117	99998.000000	3.957289	3.332939	0.581798	0.770793	3.192874	4.387599	2.428841	2.201879	1.638112	1.321075	1.165680	1.723974	1.808829	1.740375	0.000000	4.999991	58472.000000		1
10811.665039	2880.452637	4.415914	2.069189	2055.466064	22276.574219	328.831390	212.642288	54.720943	41.211086	23.103371	59.926296	54.785702	48.593555	0.562117	0.000000	4.033893	3.459461	0.645021	0.315800	3.312910	4.347848	2.516973	2.327650	1.738154	1.615014	1.363675	1.777617	1.738667	1.686579	0.000000	0.000000	59053.000000		1
14135.648438	3973.869141	3.145414	3.157748	7228.545898	91107.539062	1118.604614	742.314514	167.502518	100.252350	62.726330	213.314545	297.827484	172.038696	1.309381	0.000000	4.150316	3.599214	0.497678	0.499378	3.859051	4.959554	3.048676	2.870588	2.224021	2.001095	1.797450	2.329021	2.473965	2.235626	0.117066	0.000000	59188.000000		1
24115.333984	8589.498047	2.214124	3.814585	9529.786133	99998.000000	1504.864502	976.943848	230.457047	115.445930	85.385643	260.717773	334.468475	160.305069	2.329973	0.000000	4.382293	3.933968	0.345202	0.581447	3.979083	4.999991	3.177497	2.989870	2.362590	2.062379	1.931385	2.416171	2.524355	2.204947	0.367351	0.000000	59284.000000		1
22397.027344	5149.732910	1.011466	2.756862	6633.680176	85784.890625	1015.885315	679.955139	156.755692	91.627129	60.666393	205.605194	283.740967	213.070923	2.051757	99998.000000	4.350190	3.711785	0.004951	0.440415	3.821754	4.933411	3.006845	2.832480	2.195223	1.962024	1.782948	2.313034	2.452922	2.328524	0.312126	4.999991	59623.000000		1
113.315063	9.319058	0.055507	3.355108	0.000000	3051.997803	0.000000	0.000000	16.905056	0.000000	6.355586	0.000000	5.683331	10.228762	5.249884	0.000000	2.054288	0.969372	0.000000	0.525706	0.000000	3.484584	0.000000	0.000000	1.228017	0.000000	0.803156	0.000000	0.754603	1.009823	0.720150	0.000000	59637.000000		0
8943.530273	3125.495605	3.860841	4.520761	2380.627930	32450.281250	363.545044	242.980118	57.505562	70.654625	32.952831	71.123352	124.385689	66.374390	1.488870	99998.000000	3.951509	3.494919	0.586682	0.655212	3.376692	4.511219	2.560558	2.385571	1.759710	1.849141	1.517893	1.852012	2.094770	1.822001	0.172857	4.999991	61145.000000		1
8585.486328	2193.842773	2.189455	2.692104	2522.282471	37557.136719	385.658539	259.249908	83.143761	40.125610	21.851374	108.467430	183.362183	115.994835	0.468654	0.000000	3.933765	3.341206	0.340336	0.430092	3.401794	4.574692	2.586203	2.413719	1.919830	1.603422	1.339479	2.035299	2.263310	2.064439	0.000000	0.000000	61334.000000		1
5923.171387	2016.000366	3.475374	3.937934	1190.098022	18047.951172	173.299957	122.063629	56.589691	74.422951	17.302858	44.886902	70.037872	44.430508	0.727515	0.000000	3.772554	3.304491	0.541001	0.595268	3.075583	4.256428	2.238798	2.086586	1.752737	1.871707	1.238118	1.652120	1.845333	1.647681	0.000000	0.000000	61664.000000		1
10017.075195	2772.743652	2.522498	3.200921	3257.257568	39997.972656	488.470398	331.113373	81.922607	44.082047	25.829395	96.098549	142.666092	97.865532	1.493412	15951.563477	4.000741	3.442910	0.401831	0.505275	3.512852	4.602038	2.688838	2.519977	1.913404	1.644262	1.412114	1.982717	2.154321	1.990630	0.174180	4.202803	61686.000000		1
8028.180664	2731.224121	2.861710	2.309720	1706.368286	21325.931641	240.124573	172.667786	54.757950	47.498829	23.584435	52.747353	73.026016	87.084785	0.418947	0.000000	3.904617	3.436357	0.456626	0.363559	3.232073	4.328908	2.380437	2.237211	1.738447	1.676683	1.372625	1.722201	1.863478	1.939942	0.000000	0.000000	62981.000000		1
10772.048828	4560.174316	3.065236	2.880212	3731.613770	48523.664062	535.407959	383.102112	102.762512	27.907835	29.884512	108.760384	164.899841	151.698364	0.119636	99998.000000	4.032298	3.658982	0.486464	0.459424	3.571897	4.685954	2.728685	2.583315	2.011835	1.445726	1.475446	2.036471	2.217220	2.180981	0.000000	4.999991	63825.000000		1
6990.773926	2630.891602	3.657314	5.165262	3424.982178	36227.539062	541.411987	349.177917	120.857887	24.016157	13.355673	70.068710	112.704483	61.446579	0.260759	0.000000	3.844525	3.420103	0.563162	0.713092	3.534658	4.559039	2.733528	2.543047	2.082275	1.380504	1.125666	1.845524	2.051941	1.788498	0.000000	0.000000	64409.000000		1
14037.341797	2918.274658	1.017634	1.369180	3742.838623	49064.101562	577.386902	384.073486	84.016464	97.902534	24.858019	96.070801	124.080399	71.126434	3.274548	0.000000	4.147285	3.465126	0.007592	0.136461	3.573201	4.690764	2.761467	2.584414	1.924364	1.990794	1.395467	1.982591	2.093703	1.852031	0.515151	0.000000	65121.000000		1
32963.089844	19576.945312	2.775365	5.464385	17913.878906	99998.000000	2798.261719	1843.446655	388.073090	197.198929	136.699051	485.759766	656.210327	323.712402	5.042365	0.000000	4.518028	4.291745	0.443320	0.737541	4.253190	4.999991	3.446888	3.265630	2.588913	2.294904	2.135766	2.686422	2.817043	2.510159	0.702634	0.000000	65512.000000		1
10533.518555	4037.313965	3.145414	3.330438	5549.551758	70155.710938	846.918030	568.548889	171.320190	80.066193	42.114620	153.341995	180.423386	108.254646	0.656079	0.000000	4.022573	3.606092	0.497678	0.522501	3.744258	4.846063	2.927841	2.754768	2.233809	1.903449	1.624433	2.185661	2.256293	2.034446	0.000000	0.000000	66138.000000		1
33324.121094	18754.423828	2.948054	5.254691	17249.867188	99998.000000	2683.142578	1766.226807	433.589081	224.366669	158.112534	543.518188	717.712463	471.022583	3.271521	99998.000000	4.522758	4.273104	0.469535	0.720547	4.236786	4.999991	3.428644	3.247046	2.637078	2.350958	2.198966	2.735214	2.855951	2.673042	0.514750	4.999991	66754.000000		1
12307.293945	3582.558105	3.928683	2.778449	4273.133789	52673.027344	660.388794	438.075928	111.051598	76.038834	34.204830	126.368530	185.156921	93.773415	2.380603	99998.000000	4.090163	3.554193	0.594247	0.443802	3.630747	4.721588	2.819800	2.641549	2.045525	1.881035	1.534087	2.101639	2.267540	1.972080	0.376687	4.999991	68348.000000		1
9525.237305	3329.050049	3.167000	3.669649	1560.424194	23757.421875	251.747177	159.457047	57.098507	67.478371	18.940323	61.909138	58.153145	94.346985	0.367928	0.000000	3.978876	3.522320	0.500648	0.564625	3.193243	4.375799	2.400964	2.202644	1.756625	1.829165	1.277387	1.791755	1.764573	1.974728	0.000000	0.000000	68511.000000		1
15860.173828	5239.093262	5.038829	3.749826	3075.212158	39326.449219	466.686859	319.820709	103.129478	41.787743	26.717512	90.954872	128.443893	73.781532	2.027642	0.000000	4.200308	3.719256	0.702330	0.574011	3.487875	4.594685	2.669026	2.504907	2.013383	1.621049	1.426796	1.958826	2.108713	1.867948	0.306991	0.000000	68577.000000		1
10083.163086	2256.877441	3.484625	4.693450	3086.939697	36923.375000	474.340698	314.473511	63.737797	129.177811	31.460302	90.964127	129.930252	101.078789	0.796641	0.000000	4.003597	3.353508	0.542156	0.671492	3.489528	4.567301	2.676090	2.497584	1.804397	2.111188	1.497763	1.958870	2.113710	2.004660	0.000000	0.000000	68914.000000		1
7263.749512	1892.058716	3.777580	2.377563	1293.175049	19794.968750	208.978806	132.927643	32.012291	31.546648	26.082262	40.720772	53.539871	73.214127	1.658561	0.000000	3.861161	3.276935	0.577214	0.376132	3.111657	4.296555	2.320102	2.123615	1.505317	1.498953	1.416345	1.609816	1.728677	1.864595	0.219731	0.000000	69244.000000		1
13847.257812	4965.454590	4.283313	3.928683	2996.317871	44926.109375	481.572052	304.365021	76.044998	54.773369	25.961996	100.314018	139.566925	71.687675	0.384669	0.000000	4.141364	3.695959	0.631780	0.594247	3.476588	4.652499	2.682661	2.483395	1.881071	1.738569	1.414338	2.001362	2.144783	1.855445	0.000000	0.000000	70391.000000		1
106.718948	9.343728	2.032184	3.157748	0.601329	3079.390625	0.000000	0.000000	2.578006	0.000000	1.233495	2.288134	0.000000	0.511901	0.090806	90426.382812	2.028242	0.970520	0.307963	0.499378	0.000000	3.488465	0.000000	0.000000	0.411284	0.000000	0.091138	0.359481	0.000000	0.000000	0.000000	4.956295	70406.000000		0
13847.673828	8298.460938	3.595639	2.741444	8731.177734	99998.000000	1403.822754	894.296570	196.427994	117.484276	70.814980	252.206665	338.680847	193.029709	3.016113	99998.000000	4.141377	3.918998	0.555776	0.437979	3.941073	4.999991	3.147312	2.951482	2.293203	2.069980	1.850125	2.401757	2.529791	2.285624	0.479448	4.999991	70509.000000		1
21762.234375	7058.092285	2.911049	2.371395	5115.867188	63845.566406	808.328125	526.647095	147.911530	90.489227	45.238449	157.119568	240.929428	112.772324	3.803764	0.000000	4.337704	3.848687	0.464050	0.375004	3.708919	4.805131	2.907588	2.721520	2.170002	1.956597	1.655508	2.196230	2.381890	2.052202	0.580214	0.000000	70587.000000		1
34167.546875	7165.584961	3.398280	2.559503	5928.287109	74323.578125	907.581299	606.454224	148.090393	64.480980	46.567539	199.095428	244.710083	152.238022	2.622701	99998.000000	4.533614	3.855252	0.531259	0.408156	3.772929	4.871127	2.957886	2.782798	2.170527	1.809432	1.668083	2.299061	2.388652	2.182523	0.418749	4.999991	70978.000000		1
8889.166992	3337.783203	2.161701	2.615010	3015.291992	45771.328125	482.352234	308.651398	116.963127	64.810936	43.974113	123.411224	160.659698	90.914787	1.967305	99998.000000	3.948861	3.523458	0.334796	0.417473	3.479329	4.660594	2.683364	2.489468	2.068049	1.811648	1.643197	2.091355	2.205907	1.958634	0.293872	4.999991	71107.000000		1
21399.728516	10102.062500	2.312804	3.891678	12556.509766	99998.000000	1983.368286	1288.401489	333.250397	127.293655	88.885689	403.272858	531.537903	295.798401	2.808349	0.000000	4.330408	4.004410	0.364139	0.590137	4.098869	4.999991	3.297403	3.110051	2.522771	2.104807	1.948832	2.605599	2.725534	2.470996	0.448451	0.000000	71222.000000		1
16905.201172	10198.543945	2.901798	2.911049	11318.471680	99998.000000	1772.973999	1164.663330	353.994720	122.982582	101.146629	385.300812	505.323029	323.003143	3.057511	99998.000000	4.228020	4.008538	0.462667	0.464050	4.053788	4.999991	3.248702	3.066200	2.548997	2.089844	2.004951	2.585800	2.703569	2.509207	0.485368	4.999991	71262.000000		1
7969.604980	1837.174316	1.911918	3.185502	1657.771729	23317.595703	239.316635	168.887115	66.500824	42.715950	24.592817	50.823097	63.321491	68.588516	0.699221	0.000000	3.901437	3.264150	0.281469	0.503178	3.219525	4.367684	2.378973	2.227597	1.822827	1.630590	1.390808	1.706061	1.801551	1.836251	0.000000	0.000000	71806.000000		1
9866.157227	1850.270996	1.467860	1.483278	1981.092407	23222.890625	276.250580	199.881775	81.756081	20.488359	10.111579	52.121353	68.187630	85.934547	2.057034	99998.000000	3.994148	3.267235	0.166685	0.171223	3.296905	4.365916	2.441303	2.300773	1.912520	1.311507	1.004819	1.717016	1.833706	1.934168	0.313242	4.999991	72041.000000		1
17868.853516	3579.412842	3.287266	3.959521	5738.985840	71532.843750	919.240906	588.454468	151.886475	69.599983	34.941845	174.450180	243.917572	97.754517	2.836211	99998.000000	4.252097	3.553812	0.516835	0.597643	3.758835	4.854506	2.963429	2.769713	2.181519	1.842609	1.543346	2.241671	2.387243	1.990137	0.452739	4.999991	72225.000000		1
19666.199219	9184.348633	3.096074	4.557766	10155.982422	99998.000000	1628.035156	1042.130981	249.548477	166.682251	78.280708	349.251923	436.500122	261.661407	5.060673	0.000000	4.293720	3.963048	0.490811	0.658752	4.006722	4.999991	3.211664	3.017922	2.397155	2.221889	1.893655	2.543139	2.639984	2.417740	0.704208	0.000000	72516.000000		1
9176.895508	4915.072754	4.514594	3.577137	4652.322754	60103.375000	746.295593	477.757477	114.483803	62.516636	43.138420	135.777023	220.021683	128.511734	0.232892	99998.000000	3.962696	3.691530	0.654619	0.553536	3.667670	4.778899	2.872911	2.679208	2.058744	1.795996	1.634864	2.132826	2.342465	2.108943	0.000000	4.999991	72618.000000		1
5182.469727	1438.138550	5.575400	1.902667	1127.303833	16525.611328	163.583084	115.991753	46.817322	49.842468	10.984278	37.627781	47.942886	22.943016	0.474904	0.000000	3.714537	3.157801	0.746276	0.279363	3.052041	4.218158	2.213738	2.064427	1.670407	1.697600	1.040771	1.575509	1.680724	1.360651	0.000000	0.000000	73455.000000		1
7665.779785	3083.470459	2.541001	2.522498	2324.238525	33378.789062	366.826141	234.583084	64.804771	35.395153	25.792391	71.249786	101.985405	95.824097	0.137241	0.000000	3.884556	3.489040	0.405005	0.401831	3.366281	4.523470	2.564460	2.370297	1.811607	1.548944	1.411492	1.852784	2.008538	1.981475	0.000000	0.000000	74139.000000		1
20028.433594	7754.754883	1.807071	2.124696	7057.382812	85113.078125	1113.057007	721.613342	185.536224	87.168045	55.195839	176.735229	209.136078	134.740875	2.776779	99998.000000	4.301647	3.889568	0.256975	0.327297	3.848644	4.929996	3.046517	2.858305	2.268429	1.940357	1.741906	2.247323	2.320429	2.129499	0.443541	4.999991	74747.000000		1
15631.931641	3785.483643	3.984190	3.330438	3350.291016	46961.226562	499.602692	342.973419	120.352158	79.714645	32.434765	132.733368	174.740051	115.285576	0.777888	0.000000	4.194013	3.578121	0.600340	0.522501	3.525083	4.671740	2.698625	2.535260	2.080454	1.901538	1.511011	2.122980	2.242393	2.061775	0.000000	0.000000	75733.000000		1
9054.742188	2379.708740	2.140115	0.696925	3463.451904	46792.218750	523.150085	354.580627	87.794044	35.500000	32.080135	90.957954	107.320274	117.949921	0.594538	0.000000	3.956876	3.376524	0.330437	0.000000	3.539509	4.670174	2.718626	2.549715	1.943465	1.550228	1.506236	1.958841	2.030682	2.071698	0.000000	0.000000	75894.000000		1
8704.209961	1228.598511	2.448488	2.667434	773.858093	12970.269531	120.225723	80.837128	50.838516	53.919170	13.886076	33.464733	29.227676	37.353329	0.338853	0.000000	3.939729	3.089410	0.388898	0.426094	2.888661	4.112949	2.079997	1.907611	1.706193	1.731743	1.142580	1.524587	1.465794	1.572329	0.000000	0.000000	76030.000000		1
12251.854492	3486.262207	2.648932	4.193885	3346.886475	42769.593750	526.739563	343.713531	75.600937	79.591293	23.248306	95.346115	148.593033	54.677773	2.449169	99998.000000	4.088202	3.542360	0.423071	0.622617	3.524641	4.631135	2.721596	2.536197	1.878527	1.900866	1.366391	1.979303	2.171999	1.737811	0.389019	4.999991	76306.000000		1
7691.017090	4416.558594	2.291218	3.379778	2769.678467	43933.574219	443.605072	281.758118	86.942932	56.981323	25.184895	105.457695	137.648849	81.694405	0.872714	0.000000	3.885984	3.645084	0.360066	0.528888	3.442429	4.642797	2.646996	2.449877	1.939234	1.755733	1.401140	2.023078	2.138772	1.912192	0.000000	0.000000	77558.000000		1
18724.535156	4593.712891	2.602675	2.479326	4616.615723	56760.308594	739.064270	471.182953	125.135033	109.975372	41.553379	120.268898	177.993408	99.737366	2.483468	99998.000000	4.272411	3.662164	0.415420	0.394334	3.664324	4.754045	2.868682	2.673190	2.097379	2.041296	1.618606	2.080153	2.250404	1.998858	0.395058	4.999991	77920.000000		1
9136.982422	2833.252930	1.714559	3.564802	2046.328979	27682.470703	317.985901	208.969559	57.150928	59.238621	13.577702	63.117966	82.971077	88.675995	2.097363	99998.000000	3.960803	3.452285	0.234152	0.552035	3.310976	4.442205	2.502408	2.320083	1.757023	1.772605	1.132826	1.800153	1.918927	1.947806	0.321674	4.999991	78031.000000		1
18443.720703	7204.899414	2.383730	3.382861	7968.180664	99762.601562	1192.413940	816.006592	217.964828	62.152756	64.317535	252.468781	289.368805	181.218994	3.610030	0.000000	4.265849	3.857628	0.377257	0.529284	3.901359	4.998968	3.076427	2.911694	2.338387	1.793460	1.808329	2.402208	2.461452	2.258204	0.557511	0.000000	78078.000000		1
5610.705566	1842.503052	3.971855	2.661267	1483.861206	21427.380859	239.119263	149.669266	33.156361	31.577484	27.516201	51.714298	71.669174	51.862320	0.589449	99998.000000	3.749017	3.265408	0.598993	0.425088	3.171393	4.330969	2.378615	2.175133	1.520567	1.499377	1.439588	1.713611	1.855332	1.714852	0.000000	4.999991	78158.000000		1
19869.074219	5125.300293	3.743659	7.721682	3487.875000	53992.742188	551.088806	357.454651	116.978546	42.173210	38.741009	129.153152	197.479553	94.914398	0.381122	99998.000000	4.298178	3.709719	0.573296	0.887712	3.542561	4.732336	2.741222	2.553221	2.068106	1.625037	1.588171	2.111105	2.295522	1.977332	0.000000	4.999991	78261.000000		1
1111.262207	1287.624390	2.183287	2.926468	315.488068	11393.366211	7.706263	32.036961	43.887772	35.549339	9.402320	10.015984	23.291479	29.483625	1.520256	0.000000	3.045817	3.109789	0.339111	0.466344	2.498983	4.056652	0.886844	1.505651	1.642344	1.550832	0.973235	1.000694	1.367197	1.469581	0.181917	0.000000	79454.000000		0
6829.775391	1548.357544	3.299600	2.525582	1240.205688	14841.093750	161.964127	126.090996	42.608017	40.039265	14.431897	30.541349	39.413265	75.940147	1.185815	0.000000	3.834406	3.189871	0.518461	0.402361	3.093494	4.171466	2.209419	2.100684	1.629491	1.602486	1.159323	1.484888	1.595642	1.880471	0.074017	0.000000	79909.000000		1
15848.896484	4481.717773	1.634382	3.133079	5011.405273	57700.230469	795.669373	510.901489	121.240273	70.081047	32.629040	145.706650	183.729156	112.022980	1.307464	99998.000000	4.199999	3.651444	0.213353	0.495971	3.699960	4.761178	2.900733	2.708337	2.083647	1.845601	1.513604	2.163479	2.264178	2.049307	0.116430	4.999991	80407.000000		1
10684.482422	6666.836426	3.910181	4.893893	5502.836426	74326.148438	825.245483	564.311829	162.901581	64.838692	44.908489	174.027710	225.143768	139.748871	1.370135	0.000000	4.028753	3.823920	0.592197	0.689654	3.740587	4.871141	2.916583	2.751519	2.211925	1.811834	1.652328	2.240618	2.352460	2.145348	0.136763	0.000000	80554.000000		1
6016.855469	3280.222168	1.989012	3.518546	2568.322754	32176.259766	421.454590	260.434082	63.777885	6.691713	15.002389	66.596420	104.893372	88.638985	1.528325	99998.000000	3.779370	3.515903	0.298637	0.546363	3.409650	4.507535	2.624751	2.415698	1.804670	0.825537	1.176160	1.823451	2.020748	1.947625	0.184216	4.999991	82408.000000		1
6949.994629	1885.249878	3.361275	2.830872	608.884216	11239.691406	79.150322	62.131168	19.763681	56.284401	8.754734	23.673862	55.753998	63.793304	1.215534	99998.000000	3.841985	3.275369	0.526504	0.451920	2.784535	4.050755	1.898453	1.793310	1.295868	1.750388	0.942243	1.374269	1.746276	1.804775	0.084767	4.999991	82709.000000		1
11556.088867	2266.634277	3.241009	3.688152	2827.356689	36821.609375	445.187042	288.536194	71.499565	77.078049	19.316540	77.068802	107.209259	101.343987	1.553483	0.000000	4.062811	3.355381	0.510680	0.566809	3.451380	4.566103	2.648542	2.460200	1.854303	1.886931	1.285929	1.886879	2.030232	2.005798	0.191307	0.000000	83690.000000		1
9720.585938	2184.286133	4.169215	3.755994	2377.260254	25026.578125	343.130707	240.951004	69.957695	57.924950	14.909877	49.225723	85.280792	46.058723	1.002344	99998.000000	3.987692	3.339309	0.620054	0.574725	3.376077	4.398401	2.535460	2.381929	1.844836	1.762866	1.173474	1.692192	1.930851	1.663312	0.001017	4.999991	83990.000000		1
103.428596	0.286788	1.692973	0.000000	23.676947	5145.384766	0.000000	0.000000	6.808895	17.947359	0.000000	0.000000	0.000000	0.000000	0.573360	3620.154297	2.014641	0.000000	0.228650	0.000000	1.374326	3.711418	0.000000	0.000000	0.833077	1.254001	0.000000	0.000000	0.000000	0.000000	0.000000	3.558727	84018.000000		0
39402.472656	9683.469727	3.873176	3.987274	8489.749023	99998.000000	1314.992554	867.856567	240.312683	112.556465	62.741749	256.005829	350.988068	142.095596	1.329108	0.000000	4.595523	3.986031	0.588067	0.600676	3.928895	4.999991	3.118923	2.938448	2.380777	2.051370	1.797557	2.408250	2.545292	2.152581	0.123560	0.000000	84034.000000		1
7034.322754	1137.874878	3.842339	3.904013	933.043762	13391.937500	107.949356	94.097206	44.930073	29.196838	19.042088	32.851070	40.680683	80.134033	0.143731	99998.000000	3.847222	3.056094	0.584596	0.591511	2.969902	4.126843	2.033220	1.973577	1.652537	1.465336	1.279715	1.516549	1.609388	1.903817	0.000000	4.999991	84192.000000		1
9379.755859	3362.027588	2.066105	4.089037	2134.733643	28838.101562	321.967010	216.706650	48.445538	25.739967	17.568060	61.807377	50.644241	71.033920	2.411533	0.000000	3.972192	3.526601	0.315152	0.611621	3.329344	4.459967	2.507811	2.335872	1.685254	1.410608	1.244724	1.791040	1.704530	1.851466	0.382293	0.000000	84249.000000		1
7912.645508	3327.887695	1.319840	2.121612	1994.528320	26598.906250	306.424957	202.117493	41.263508	76.976288	12.455221	68.209221	111.279793	60.592384	1.695056	99998.000000	3.898322	3.522169	0.120521	0.326666	3.299840	4.424864	2.486324	2.305604	1.615566	1.886357	1.095351	1.833843	2.046416	1.782418	0.229184	4.999991	84402.000000		1
7599.664551	3523.208496	1.289003	3.102241	2299.938721	29236.980469	366.995758	231.064545	54.298473	46.706306	15.150409	67.385857	81.805420	98.368179	1.541091	0.000000	3.880795	3.546938	0.110254	0.491676	3.361716	4.465932	2.564661	2.363733	1.734788	1.669376	1.180424	1.828569	1.912782	1.992855	0.187828	0.000000	85104.000000		1
14272.776367	2968.659668	3.755994	3.237926	4778.805176	61198.757812	766.093201	488.115753	107.671822	67.762077	42.435329	136.375259	164.212173	114.548561	2.013174	99998.000000	4.154509	3.472560	0.574725	0.510267	3.679319	4.786743	2.884282	2.688523	2.032102	1.830987	1.627728	2.134736	2.215405	2.058990	0.303881	4.999991	85588.000000		1
8733.617188	3726.254150	2.685936	2.226459	3129.008057	42645.140625	470.593964	320.563904	98.580963	85.080353	25.036875	115.177643	144.297394	88.071579	0.240525	0.000000	3.941194	3.571272	0.429096	0.347615	3.495407	4.629869	2.672646	2.505915	1.993793	1.929829	1.398580	2.061368	2.159259	1.944836	0.000000	0.000000	85724.000000		1
14547.537109	7161.375977	1.455525	3.700486	6161.948242	80769.226562	928.193054	631.117981	141.870483	57.570320	60.191498	195.758820	260.446411	151.756958	1.508884	0.000000	4.162789	3.854996	0.163020	0.568259	3.789718	4.907246	2.967638	2.800111	2.151892	1.760199	1.779535	2.291721	2.415718	2.181149	0.178656	0.000000	86057.000000		1
14057.762695	4042.676758	3.151581	3.096074	3205.429199	42656.613281	498.076233	326.870148	97.853195	45.904533	23.038612	97.406059	162.041214	72.301338	1.109501	0.000000	4.147916	3.606669	0.498528	0.490811	3.505886	4.629986	2.697296	2.514375	1.990575	1.661856	1.362456	1.988586	2.209625	1.859146	0.045128	0.000000	86655.000000		1
11515.139648	5199.855957	3.749826	3.219423	3815.244873	51807.851562	595.602539	389.605713	101.723289	39.968338	32.579700	119.084740	171.980103	96.706047	0.367027	99998.000000	4.061269	3.715991	0.574011	0.507778	3.581522	4.714396	2.774956	2.590625	2.007420	1.601716	1.512947	2.075856	2.235478	1.985454	0.000000	4.999991	87120.000000		1
9991.230469	2403.610840	1.995179	3.570970	1993.677246	28476.322266	306.835083	205.006958	67.240921	24.225851	18.311241	56.247395	94.232887	80.130951	0.406875	0.000000	3.999619	3.380864	0.299982	0.552786	3.299655	4.454484	2.486905	2.311769	1.827634	1.384279	1.262718	1.750102	1.974203	1.903800	0.000000	0.000000	87600.000000		1
10040.730469	1627.677490	2.386814	2.763030	2505.716553	29191.505859	357.315887	252.493439	47.887379	72.887253	17.420040	70.374001	86.810333	72.705307	1.519729	0.000000	4.001765	3.211568	0.377819	0.441386	3.398932	4.465257	2.553052	2.402250	1.680221	1.862652	1.241049	1.847412	1.938571	1.861566	0.181766	0.000000	87911.000000		1
13330.703125	3329.719238	0.881949	3.191670	1275.736572	23577.962891	172.353241	124.422691	56.672951	42.740620	27.562456	61.323227	90.029755	76.378044	1.891151	0.000000	4.124853	3.522408	0.000000	0.504018	3.105761	4.372506	2.236419	2.094900	1.753376	1.630841	1.440318	1.787625	1.954386	1.882969	0.276726	0.000000	87988.000000		1
10291.984375	3617.916260	1.140983	5.205351	4431.770508	56049.898438	703.733826	451.576538	130.719681	85.943802	26.779188	132.073441	188.114227	74.937935	2.957151	99998.000000	4.012499	3.558459	0.057279	0.716450	3.646577	4.748575	2.847409	2.654731	2.116341	1.934215	1.427797	2.120816	2.274422	1.874702	0.470874	4.999991	88389.000000		1
14063.094727	4875.569824	4.150712	4.039698	3595.873779	50956.292969	544.757874	367.735840	129.177811	63.636032	36.927773	120.000610	167.588867	88.632820	0.108700	0.000000	4.148081	3.688025	0.618123	0.606349	3.555804	4.707198	2.736203	2.565536	2.111188	1.803703	1.567353	2.079183	2.224245	1.947595	0.000000	0.000000	89323.000000		1
17179.181641	10436.562500	2.534833	2.667434	8021.029785	99998.000000	1260.089722	822.809326	246.011429	60.576965	66.883209	242.980118	316.154144	166.731583	1.390917	0.000000	4.235003	4.018558	0.403949	0.426094	3.904230	4.999991	3.100401	2.915299	2.390955	1.782308	1.825317	2.385571	2.499899	2.222018	0.143301	0.000000	89603.000000		1
107.671822	15.409443	1.973593	0.487231	90.646500	5354.215332	0.000000	4.076703	8.794823	0.000000	0.000000	0.000000	0.000000	0.000000	1.527796	99998.000000	2.032102	1.187787	0.295258	0.000000	1.957351	3.728696	0.000000	0.610309	0.944227	0.000000	0.000000	0.000000	0.000000	0.000000	0.184065	4.999991	89619.000000		0
9101.781250	5380.723145	2.707523	3.601807	4565.268555	56262.609375	709.077942	460.599548	124.336349	50.030579	48.756992	133.892853	184.623444	114.193932	1.731081	0.000000	3.959126	3.730841	0.432572	0.556520	3.659466	4.750220	2.850694	2.663323	2.094598	1.699236	1.688037	2.126757	2.266287	2.057643	0.238317	0.000000	89641.000000		1
19415.664062	5544.124512	1.329091	4.267894	10589.262695	99998.000000	1662.110474	1083.909546	298.993134	145.894760	66.676598	329.367981	428.204865	268.260590	2.797078	0.000000	4.288152	3.743833	0.123555	0.630214	4.024866	4.999991	3.220660	3.034993	2.475661	2.164040	1.823973	2.517681	2.631652	2.428557	0.446705	0.000000	89765.000000		1
6748.759277	2813.014160	2.602675	2.781532	2398.112549	32657.058594	358.290344	244.003906	67.762077	50.462299	24.090168	80.245049	82.671951	89.764549	1.130500	0.000000	3.829224	3.449172	0.415420	0.444284	3.379869	4.513977	2.554235	2.387397	1.830987	1.702967	1.381840	1.904418	1.917358	1.953105	0.053271	0.000000	89911.000000		1
8543.260742	3335.393311	2.729109	3.694319	2978.712891	38817.757812	472.098816	304.315674	87.164963	53.151321	34.411442	86.921341	100.283188	122.970253	0.721200	99998.000000	3.931624	3.523147	0.436021	0.567534	3.474029	4.589030	2.674033	2.483324	1.940342	1.725514	1.536703	1.939126	2.001228	2.089800	0.000000	4.999991	90060.000000		1
11232.530273	2620.104736	2.473158	4.699618	2785.735596	36649.000000	434.474121	284.576660	71.243614	48.661396	34.183243	92.937721	123.981720	76.963951	0.217640	0.000000	4.050478	3.418319	0.393252	0.672063	3.444940	4.564062	2.637964	2.454199	1.852746	1.687185	1.533813	1.968192	2.093358	1.886287	0.000000	0.000000	91199.000000		1
13829.140625	5253.879883	3.475374	2.417651	3450.876465	48858.800781	551.794983	351.373535	83.137596	68.372658	32.237404	120.873306	171.977020	63.552773	0.847719	99998.000000	4.140795	3.720480	0.541001	0.383394	3.537929	4.688943	2.741778	2.545769	1.919797	1.834882	1.508360	2.082330	2.235471	1.803135	0.000000	4.999991	91648.000000		1
12167.017578	1925.794800	3.700486	2.380646	2548.941406	37267.476562	395.492584	259.681641	92.721855	44.455177	22.754908	97.523239	148.007126	143.341431	0.635985	99998.000000	4.085184	3.284610	0.568259	0.376695	3.406360	4.571330	2.597138	2.414441	1.967182	1.647922	1.357075	1.989108	2.170283	2.156372	0.000000	4.999991	92183.000000		1
6733.799805	1816.405396	3.651147	3.614142	1134.929932	17087.794922	151.590424	112.186417	47.088692	52.377304	14.505907	41.371441	51.387421	43.042824	0.545781	0.000000	3.828260	3.259213	0.562429	0.558005	3.054969	4.232686	2.180672	2.049940	1.672917	1.719143	1.161545	1.616701	1.710857	1.633901	0.000000	0.000000	92266.000000		1
20253.142578	4596.876953	3.373610	5.590818	2978.681885	44744.832031	450.663757	299.924438	86.437195	74.888596	28.987144	81.179420	102.966034	102.768677	0.746604	0.000000	4.306492	3.662463	0.528095	0.747475	3.474024	4.650743	2.653853	2.477012	1.936701	1.874416	1.462205	1.909446	2.012694	2.011861	0.000000	0.000000	92703.000000		1
154.883865	11.665784	1.427771	2.574922	128.820099	5384.991211	0.000000	5.467469	12.356542	7.906706	10.975026	2.183287	3.376694	30.017113	2.564501	0.000000	2.190006	1.066914	0.154659	0.410764	2.109984	3.731185	0.000000	0.737786	1.091897	0.897996	1.040406	0.339111	0.528492	1.477369	0.409003	0.000000	92718.000000		0
18491.189453	5190.247070	3.564802	4.298732	7656.318848	94995.953125	1254.918213	785.277161	200.443024	89.884819	50.567146	239.298126	304.994110	161.782181	2.193332	99998.000000	4.266965	3.715188	0.552035	0.633340	3.884020	4.977705	3.098615	2.895023	2.301991	1.953686	1.703868	2.378939	2.484292	2.208931	0.341104	4.999991	93254.000000		1
10052.396484	4126.147461	4.847637	5.470552	3417.849609	48802.027344	547.042908	349.486267	101.954567	86.616051	32.659878	106.268723	157.597549	114.311111	1.534193	99998.000000	4.002270	3.615545	0.685530	0.738031	3.533753	4.688438	2.738021	2.543430	2.008407	1.937598	1.514015	2.026406	2.197549	2.058089	0.185880	4.999991	93967.000000		1
10962.651367	4640.681641	5.134425	2.756862	5070.829102	68253.781250	838.080017	520.010864	119.328354	50.622654	46.194405	166.777847	225.587830	160.971161	1.760593	99998.000000	4.039916	3.666582	0.710492	0.440415	3.705079	4.834127	2.923285	2.716012	2.076744	1.704345	1.664589	2.222138	2.353316	2.206748	0.245659	4.999991	94048.000000		1
13543.971680	4331.579590	2.044519	3.725156	3359.930664	50765.871094	522.854065	344.940857	98.096817	51.550861	40.440151	139.119797	164.714828	133.294601	2.699416	99998.000000	4.131746	3.636646	0.310591	0.571145	3.526330	4.705572	2.718380	2.537745	1.991655	1.712236	1.606813	2.143389	2.216733	2.124813	0.431270	4.999991	94702.000000		1
24724.406250	15470.328125	1.955090	4.705785	12071.338867	99998.000000	1895.743774	1239.841797	340.703796	138.370438	110.080223	452.100769	555.375183	322.534393	4.656778	99998.000000	4.393126	4.189499	0.291167	0.672632	4.081756	4.999991	3.277780	3.093366	2.532377	2.141043	2.041709	2.655235	2.744586	2.508576	0.668086	4.999991	94834.000000		1
8759.378906	3187.364746	3.274930	2.426902	2239.306152	27727.214844	352.045776	228.720901	52.685677	76.223854	20.115229	59.984886	86.955269	103.437851	0.268947	0.000000	3.942473	3.503432	0.515202	0.385052	3.350113	4.442906	2.546599	2.359306	1.721693	1.882091	1.303525	1.778042	1.939296	2.014679	0.000000	0.000000	94909.000000		1
9462.199219	5450.347656	2.972724	2.997394	5097.176758	60939.406250	776.685852	521.435547	142.585907	40.245876	48.386944	142.903534	205.922821	137.032104	1.134753	0.000000	3.975992	3.736424	0.473155	0.476744	3.707330	4.784898	2.890245	2.717201	2.154077	1.604721	1.684728	2.155043	2.313704	2.136822	0.054901	0.000000	95193.000000		1
8651.614258	1869.942139	3.028231	4.378909	1467.992188	20218.564453	236.371658	149.912872	55.457958	35.361233	17.099331	56.046951	72.671387	32.696880	0.886511	0.000000	3.937097	3.271828	0.481189	0.641366	3.166724	4.305750	2.373595	2.175839	1.743964	1.548527	1.232979	1.748552	1.861363	1.514506	0.000000	0.000000	95412.000000		1
18837.197266	7558.058594	2.183287	3.188586	8488.416016	99998.000000	1357.202759	871.905518	180.633087	103.829483	58.362839	221.005386	245.160309	193.526199	2.524999	0.000000	4.275016	3.878410	0.339111	0.503598	3.928827	4.999991	3.132645	2.940470	2.256797	2.016321	1.766136	2.344403	2.389450	2.286740	0.402261	0.000000	97201.000000		1
8209.806641	3083.229980	2.821621	3.783747	3881.452637	47455.238281	597.643982	394.231323	97.125435	45.340210	27.426773	91.278664	121.052162	113.944145	1.300156	99998.000000	3.914333	3.489006	0.450499	0.577922	3.588994	4.676284	2.776443	2.595751	1.987333	1.656484	1.438175	1.960369	2.082973	2.056692	0.113995	4.999991	98274.000000		1
8985.268555	2316.088135	3.373610	3.910181	2572.732422	37284.734375	409.449585	261.408539	85.357887	49.512508	19.529318	68.576180	77.759560	70.525108	0.607893	0.000000	3.953531	3.364755	0.528095	0.592197	3.410395	4.571531	2.612200	2.417320	1.931244	1.694715	1.290687	1.836173	1.890754	1.848344	0.000000	0.000000	98839.000000		1
8332.910156	2094.031250	2.053770	1.874913	2342.330811	32211.236328	341.690582	239.427643	52.186111	54.862797	27.269503	66.112274	95.343033	65.822403	2.480186	0.000000	3.920797	3.320983	0.312552	0.272981	3.369648	4.508008	2.533633	2.379174	1.717555	1.739278	1.435677	1.820282	1.979289	1.818374	0.394484	0.000000	100105.000000		1
8347.456055	1044.974243	1.692973	1.652884	1222.529785	15197.089844	166.259781	126.026237	53.302425	7.712430	13.879909	31.118008	48.667564	44.236233	1.711239	0.000000	3.921554	3.019106	0.228650	0.218242	3.087260	4.181760	2.220787	2.100461	1.726747	0.887191	1.142387	1.493012	1.687240	1.645778	0.233311	0.000000	101546.000000		1
9636.708008	2052.999023	0.992964	2.022933	2576.537842	35255.582031	363.390869	263.844696	75.175385	57.416130	36.989445	74.046738	108.689453	56.167217	1.042092	0.000000	3.983929	3.312389	0.000000	0.305981	3.411036	4.547228	2.560374	2.421348	1.876076	1.759034	1.568078	1.869506	2.036187	1.749483	0.017906	0.000000	103545.000000		1
13672.903320	3942.933105	2.972724	2.186371	3013.087158	45236.460938	446.266327	311.321930	93.782661	47.905880	25.585781	101.445755	137.355896	86.942932	2.476528	99998.000000	4.135861	3.595819	0.473155	0.339724	3.479012	4.655488	2.649594	2.493210	1.972123	1.680389	1.407999	2.006234	2.137847	1.939234	0.393843	4.999991	103758.000000		1
7857.961426	2349.642334	3.015897	4.070535	1186.894043	21333.449219	176.704391	122.149979	39.157314	32.481022	19.483061	40.097855	51.001957	29.045734	0.980736	0.000000	3.895310	3.371002	0.479416	0.609652	3.074412	4.329061	2.247247	2.086893	1.592813	1.511630	1.289657	1.603121	1.707587	1.463082	0.000000	0.000000	104090.000000		1
19058.406250	9313.920898	1.332175	3.725156	9542.478516	99998.000000	1507.883545	976.820496	282.155914	117.135818	87.991402	317.884125	428.170959	289.593903	1.499122	0.000000	4.280087	3.969133	0.124561	0.571145	3.979661	4.999991	3.178368	2.989815	2.450489	2.068690	1.944440	2.502269	2.631617	2.461789	0.175837	0.000000	104121.000000		1
25245.550781	4503.137207	2.778449	2.232627	7623.094727	97369.640625	1113.260498	783.689026	212.333908	85.731018	72.662140	217.668777	279.855469	170.253220	0.948346	99998.000000	4.402185	3.653515	0.443802	0.348816	3.882131	4.988423	3.046597	2.894144	2.327019	1.933138	1.861308	2.337796	2.446934	2.231095	0.000000	4.999991	104447.000000		1
8783.850586	2853.186035	2.719858	3.527797	3526.452637	45815.937500	540.255615	363.088654	99.641769	54.539005	31.938282	103.351501	145.817673	94.094124	2.089343	99998.000000	3.943685	3.455330	0.434546	0.547504	3.547338	4.661016	2.732599	2.560013	1.998441	1.736707	1.504312	2.014317	2.163810	1.973562	0.320010	4.999991	105108.000000		1
13876.771484	4357.279785	1.689889	4.024279	5090.086914	68155.570312	765.954468	520.368591	137.682770	152.478546	42.793041	193.038956	254.315933	156.832779	1.268699	99998.000000	4.142288	3.639215	0.227858	0.604688	3.706725	4.833501	2.884203	2.716311	2.138880	2.183209	1.631373	2.285645	2.405374	2.195437	0.103359	4.999991	106337.000000		1
15649.110352	1964.138062	2.978892	1.421604	3535.213623	40825.683594	578.564880	362.598328	87.498001	65.023712	18.107714	76.967033	102.759430	33.837864	2.172258	99998.000000	4.194489	3.293172	0.474055	0.152779	3.548416	4.610933	2.762352	2.559426	1.941998	1.813072	1.257864	1.886305	2.011822	1.529403	0.336911	4.999991	106474.000000		1
153.036697	13.556115	1.489446	2.192538	114.246353	4394.204590	0.792521	8.881167	11.810719	31.142677	2.796951	3.049818	7.626086	0.000000	2.059246	55703.886719	2.184796	1.132135	0.173025	0.340947	2.057842	3.642880	0.000000	0.948470	1.072276	1.493356	0.446685	0.484274	0.882302	0.000000	0.313708	4.745885	106489.000000		0
18333.251953	4714.518555	4.779795	4.391244	3875.180420	46194.589844	593.218811	390.820709	85.246872	59.278709	35.583260	96.733803	145.176254	98.106064	0.316409	99998.000000	4.263239	3.673437	0.679409	0.642588	3.588292	4.664591	2.773215	2.591978	1.930678	1.772899	1.551246	1.985578	2.161896	1.991696	0.000000	4.999991	106506.000000		1
12154.248047	9414.275391	1.736145	5.131341	6498.714355	84606.937500	974.970276	666.886230	199.376038	123.784355	77.719467	227.450409	269.204224	177.962570	0.058631	0.000000	4.084728	3.973787	0.239586	0.710231	3.812827	4.927406	2.988991	2.824052	2.299673	2.092666	1.890530	2.356887	2.430082	2.250329	0.000000	0.000000	106648.000000		1
10900.739258	3276.139404	2.272716	4.039698	1993.069702	29016.007812	293.254303	204.754089	79.529625	35.845379	27.315758	83.803688	104.930382	95.299866	0.005876	0.000000	4.037456	3.515362	0.356545	0.606349	3.299522	4.462637	2.467244	2.311233	1.900529	1.554433	1.436413	1.923263	2.020901	1.979092	0.000000	0.000000	107221.000000		1
7634.112793	3834.986816	2.645848	3.641896	3058.341064	42189.265625	469.372803	311.580963	104.100853	67.512291	36.616314	128.021408	145.426041	89.937241	0.393268	0.000000	3.882759	3.583764	0.422565	0.561327	3.485486	4.625202	2.671518	2.493571	2.017454	1.829383	1.563675	2.107283	2.162642	1.953940	0.000000	0.000000	107359.000000		1
51060.812500	18399.542969	4.085954	5.637074	19347.626953	99998.000000	3057.955566	1988.175781	443.657501	214.415436	130.226288	564.564697	738.823730	392.189880	5.786824	99998.000000	4.708088	4.264807	0.611293	0.751054	4.286628	4.999991	3.485431	3.298455	2.647048	2.331256	2.114699	2.751714	2.868541	2.593496	0.762440	4.999991	107526.000000		1
9063.712891	2723.743164	1.936588	3.978023	1225.924927	15976.880859	211.473557	127.491013	63.521935	21.539915	13.216905	50.995789	61.366402	36.212345	0.456695	0.000000	3.957306	3.435166	0.287037	0.599667	3.088464	4.203492	2.325256	2.105479	1.802924	1.333244	1.121130	1.707534	1.787931	1.558857	0.000000	0.000000	108393.000000		1
18751.101562	5210.337402	3.512378	2.710606	6311.339844	73990.734375	969.428772	646.727844	127.413918	103.968254	60.259338	152.839340	202.108231	161.279541	1.230145	0.000000	4.273027	3.716866	0.545601	0.433066	3.800122	4.869177	2.986516	2.810722	2.105217	2.016901	1.780024	2.184235	2.305584	2.207579	0.089956	0.000000	108952.000000		1
10705.698242	1305.685791	2.978892	3.108409	2708.688232	28424.669922	438.618652	273.638641	45.152103	26.254951	22.471205	63.250565	87.325317	45.118183	0.134129	99998.000000	4.029615	3.115839	0.474055	0.492538	3.432759	4.453695	2.642087	2.437177	1.654678	1.419211	1.351626	1.801064	1.941140	1.654352	0.000000	4.999991	109109.000000		1
9854.049805	5466.167480	3.802250	2.855542	5623.472168	70833.015625	873.444336	571.962585	112.084656	82.335823	54.656185	171.489792	190.621307	119.050819	0.181166	99998.000000	3.993615	3.737683	0.580041	0.455689	3.750005	4.850236	2.941235	2.757368	2.049546	1.915589	1.737639	2.234238	2.280171	2.075732	0.000000	4.999991	109144.000000		1
8492.394531	1740.677979	3.207088	4.742790	2169.410156	26932.775391	316.181915	222.238892	29.298601	59.738186	21.373394	72.890335	82.224808	42.429161	0.302233	99998.000000	3.929030	3.240718	0.506111	0.676034	3.336342	4.430281	2.499937	2.346820	1.466847	1.776252	1.329873	1.862670	1.915003	1.627664	0.000000	4.999991	109781.000000		1
15825.938477	3007.385498	2.923384	3.318103	8757.518555	99998.000000	1396.446411	899.128784	225.566238	108.057289	59.599419	302.150879	438.190033	252.292999	4.045533	99998.000000	4.199369	3.478189	0.465886	0.520890	3.942381	4.999991	3.145024	2.953822	2.353274	2.033654	1.775242	2.480224	2.641663	2.401905	0.606976	4.999991	110260.000000		1
15901.872070	9714.550781	2.756862	3.490792	6623.738281	90623.578125	997.450745	678.737061	227.817368	103.154144	51.045128	229.658356	280.728149	207.760727	1.122622	99998.000000	4.201448	3.987423	0.440415	0.542924	3.821103	4.957241	2.998891	2.831702	2.357587	2.013487	1.707954	2.361082	2.448286	2.317564	0.050234	4.999991	110354.000000		1
7278.228027	1158.708618	1.696056	2.858626	1216.368408	20829.144531	169.448364	122.547775	46.274582	58.816151	23.343903	39.844990	81.592644	115.353416	0.633561	99998.000000	3.862026	3.063974	0.229440	0.456157	3.085065	4.318671	2.229037	2.088305	1.665342	1.769497	1.368173	1.600374	1.911651	2.062031	0.000000	4.999991	110592.000000		1
18356.664062	6562.843750	2.763030	4.335737	9263.199219	99998.000000	1477.829346	948.305176	195.342514	109.565239	64.508728	240.220169	353.217590	198.093216	1.358335	0.000000	4.263794	3.817092	0.441386	0.637063	3.966761	4.999991	3.169624	2.976948	2.290797	2.039673	1.809618	2.380610	2.548042	2.296870	0.133007	0.000000	111933.000000		1
18040.513672	8125.336914	3.330438	2.146282	8319.467773	99998.000000	1310.465576	853.474060	201.491486	72.733063	45.864445	228.949097	273.626312	224.008957	3.019609	99998.000000	4.256249	3.909841	0.522501	0.331687	3.920095	4.999991	3.117426	2.931190	2.304257	1.861732	1.661476	2.359739	2.437158	2.350266	0.479951	4.999991	112997.000000		1
16217.295898	3735.644287	6.549861	2.923384	3157.557373	42575.507812	493.669556	323.394775	100.400368	38.071838	37.171387	98.550125	117.021721	66.769112	2.147547	99998.000000	4.209979	3.572366	0.816232	0.465886	3.499351	4.629160	2.693436	2.509733	2.001735	1.580604	1.570209	1.993657	2.068266	1.824576	0.331943	4.999991	113550.000000		1
104.063850	7.974548	1.177988	1.874913	0.000000	7080.159180	0.000000	0.000000	3.435285	8.887335	0.000000	0.000000	14.780360	0.000000	1.308348	55703.886719	2.017300	0.901706	0.071141	0.272981	0.000000	3.850043	0.000000	0.000000	0.535963	0.948772	0.000000	0.000000	1.169685	0.000000	0.116723	4.745885	113570.000000		0
7744.566406	3025.650391	2.553336	3.549383	2965.995361	38002.886719	475.851715	303.436798	65.282753	66.719772	27.981846	101.763382	127.494095	110.367012	0.138148	0.000000	3.888997	3.480819	0.407108	0.550153	3.472170	4.579817	2.677472	2.482068	1.814798	1.824255	1.446876	2.007591	2.105490	2.042839	0.000000	0.000000	113994.000000		1
7533.999512	3457.907227	3.990358	3.512378	3482.176270	43795.058594	551.699341	355.228210	78.604500	83.032753	27.389767	97.199448	129.945663	103.730804	1.967947	99998.000000	3.877026	3.538813	0.601012	0.545601	3.541851	4.641425	2.741703	2.550508	1.895447	1.919249	1.437588	1.987664	2.113762	2.015908	0.294013	4.999991	114874.000000		1
11618.528320	4661.179199	1.924253	3.031315	2163.156494	28487.933594	321.482849	224.536270	61.437328	51.220901	16.161875	47.289135	68.582352	41.087734	1.161576	99998.000000	4.065151	3.668496	0.284262	0.481631	3.335088	4.454661	2.507158	2.351286	1.788432	1.709447	1.208492	1.674761	1.836212	1.613712	0.065048	4.999991	115772.000000		1
26331.089844	8881.858398	3.589472	5.304030	11122.182617	99998.000000	1692.355835	1141.023438	302.459259	122.516937	91.605545	312.139130	385.763397	266.018738	3.852222	99998.000000	4.420469	3.948504	0.555031	0.724606	4.046190	4.999991	3.228492	3.057295	2.480667	2.088196	1.961922	2.494348	2.586321	2.424912	0.585711	4.999991	116035.000000		1
9219.194336	3065.754395	0.632166	3.052901	3583.230469	40130.136719	583.730164	365.065338	97.032921	96.813980	33.884121	86.542046	107.721161	70.256821	3.877187	0.000000	3.964693	3.486537	0.000000	0.484713	3.554275	4.603471	2.766212	2.562371	1.986919	1.985938	1.529996	1.937227	2.032301	1.846689	0.588517	0.000000	117027.000000		1
19079.386719	5208.693848	3.842339	3.839255	5214.108887	62022.070312	803.190613	527.942261	108.729546	98.784485	42.234886	151.781616	229.639862	125.983063	2.624067	0.000000	4.280564	3.716729	0.584596	0.584247	3.717180	4.792546	2.904819	2.722586	2.036348	1.994689	1.625671	2.181219	2.361047	2.100312	0.418975	0.000000	117071.000000		1
6842.819336	2706.437256	3.065236	4.400495	2812.021240	37698.644531	412.943451	284.949799	65.254997	50.496223	21.176035	84.559196	98.802986	53.367184	0.304057	0.000000	3.835235	3.432398	0.486464	0.643502	3.449018	4.576326	2.615891	2.454768	1.814614	1.703259	1.325845	1.927161	1.994770	1.727274	0.000000	0.000000	117766.000000		1
21791.228516	5908.236816	3.219423	3.780664	9106.931641	99998.000000	1408.540894	937.660095	216.595642	128.009079	68.104370	251.084183	350.991150	169.028976	2.747678	0.000000	4.338282	3.771458	0.507778	0.577568	3.959372	4.999991	3.148769	2.972045	2.335650	2.107241	1.833175	2.399819	2.545296	2.227961	0.438966	0.000000	117952.000000		1
7968.158691	3610.379639	2.214124	4.366574	2384.334473	34227.871094	368.861420	245.539612	96.484016	50.998871	25.961996	77.124306	129.369003	79.927422	0.176535	99998.000000	3.901358	3.557553	0.345202	0.640141	3.377367	4.534380	2.566863	2.390121	1.984455	1.707561	1.414338	1.887191	2.111830	1.902696	0.000000	4.999991	118785.000000		1
27626.240234	12240.068359	3.145414	4.835302	14594.540039	99998.000000	2206.723389	1498.518188	341.974304	155.882996	115.205399	424.168274	569.896484	326.611115	2.493512	0.000000	4.441322	4.087784	0.497678	0.684424	4.164190	4.999991	3.343748	3.175662	2.533993	2.192799	2.061473	2.627538	2.755796	2.514031	0.396811	0.000000	119486.000000		1
21227.298828	5018.843262	1.520283	4.378909	6414.537598	80027.500000	987.360718	655.855713	143.440109	86.649979	54.036354	174.699966	210.104370	127.191887	0.790893	0.000000	4.326895	3.700604	0.181925	0.641366	3.807165	4.903239	2.994476	2.816808	2.156671	1.937768	1.732686	2.242293	2.322435	2.104460	0.000000	0.000000	119599.000000		1
11568.275391	3071.400635	4.113708	4.801381	2163.307373	34483.667969	318.078400	221.511124	78.949883	52.870701	36.286354	68.967819	102.284531	49.956566	0.970856	0.000000	4.063269	3.487336	0.614233	0.681366	3.335118	4.537613	2.502534	2.345396	1.897352	1.723215	1.559743	1.838647	2.009810	1.698593	0.000000	0.000000	119696.000000		1
16259.715820	3275.608887	3.441453	3.191670	3005.652344	41903.117188	440.388733	306.088837	62.908272	59.300297	35.555508	99.931641	134.056290	70.340080	2.068089	0.000000	4.211113	3.515292	0.536742	0.504018	3.477939	4.622246	2.643836	2.485847	1.798708	1.773057	1.550907	1.999703	2.127287	1.847203	0.315569	0.000000	120125.000000		1
15680.944336	6839.868164	4.036614	2.584173	5319.720703	72018.046875	811.254578	545.587402	142.675339	76.279366	31.130342	173.540482	232.211700	168.415314	1.463424	99998.000000	4.195372	3.835048	0.606017	0.412322	3.725889	4.857441	2.909157	2.736864	2.154349	1.882407	1.493184	2.239401	2.365884	2.226382	0.165370	4.999991	120422.000000		1
7967.215332	2382.656982	2.103110	2.658183	2345.146240	26401.398438	380.265076	241.419739	76.353371	55.476460	22.326269	49.555683	102.836517	55.664570	0.652771	0.000000	3.901307	3.377062	0.322862	0.424585	3.370170	4.421627	2.580086	2.382773	1.882828	1.744109	1.348816	1.695094	2.012147	1.745579	0.000000	0.000000	121079.000000		1
12314.821289	2961.314209	2.133947	2.978892	2868.687988	34532.796875	449.846558	292.859589	62.498135	39.863491	27.318842	75.792130	103.003044	51.637207	1.153069	0.000000	4.090428	3.471484	0.329184	0.474055	3.457683	4.538232	2.653064	2.466660	1.795867	1.600575	1.436462	1.879624	2.012850	1.712963	0.061855	0.000000	121501.000000		1
20038.103516	6982.324707	3.281098	3.278014	4105.249023	52721.441406	633.396851	416.958496	92.925385	90.097595	31.700834	128.351379	185.073669	93.458870	0.690703	99998.000000	4.301857	3.844000	0.516019	0.515611	3.613339	4.721987	2.801676	2.620093	1.968134	1.954713	1.501071	2.108401	2.267345	1.970621	0.000000	4.999991	122094.000000		1
146.693451	28.173037	1.387682	0.968294	162.991013	3544.233398	0.681506	10.688238	0.000000	25.107801	6.438847	0.000000	0.000000	13.716470	1.125571	0.000000	2.166411	1.449834	0.142290	0.000000	2.212164	3.549522	0.000000	1.028906	0.000000	1.399809	0.808808	0.000000	0.000000	1.137242	0.051373	0.000000	122112.000000		0
7387.935059	2183.647949	1.985928	2.830872	1122.052246	18320.988281	160.286575	116.293953	33.927292	49.682114	19.822273	48.923515	73.380646	36.051991	1.637878	99998.000000	3.868523	3.339183	0.297963	0.451920	3.050013	4.262949	2.204897	2.065557	1.530549	1.696200	1.297153	1.689518	1.865582	1.556929	0.214282	4.999991	122417.000000		1
7362.527832	3208.883057	3.287266	3.136162	3587.806641	47656.226562	556.019653	364.004517	81.725243	132.915314	22.415697	112.735321	154.387375	96.070801	1.716933	99998.000000	3.867027	3.506354	0.516835	0.496399	3.554829	4.678120	2.745090	2.561107	1.912356	2.123575	1.350552	2.052060	2.188612	1.982591	0.234753	4.999991	123150.000000		1
12920.893555	7203.718750	2.183287	5.424296	5862.113281	77717.398438	933.987366	601.810120	169.180069	102.744011	36.477547	176.762985	251.235275	154.720428	1.531760	0.000000	4.111292	3.857557	0.339111	0.734343	3.768054	4.890518	2.970341	2.779459	2.228349	2.011756	1.562026	2.247391	2.400081	2.189548	0.185191	0.000000	123724.000000		1
9599.385742	3457.638916	2.146282	3.330438	2678.057617	38350.652344	433.441071	270.459320	81.632729	81.558723	33.088516	59.550079	114.295692	80.898804	0.668501	99998.000000	3.982244	3.538780	0.331687	0.522501	3.427820	4.583773	2.636930	2.432102	1.911864	1.911470	1.519677	1.774882	2.058030	1.907942	0.000000	4.999991	124104.000000		1
21704.287109	16036.967773	3.302684	6.031793	12705.956055	99998.000000	1967.351318	1303.801636	372.213440	161.257950	114.986450	421.772186	569.276672	320.119843	1.993345	0.000000	4.336545	4.205122	0.518867	0.780446	4.104007	4.999991	3.293882	3.115211	2.570792	2.207521	2.060647	2.625078	2.755323	2.505313	0.299583	0.000000	124723.000000		1
22171.687500	7805.683105	2.793867	3.422950	8178.343262	99998.000000	1279.871826	837.901184	225.476807	84.297081	62.627651	256.314209	334.157013	180.352463	1.233420	0.000000	4.345799	3.892411	0.446206	0.534401	3.912665	4.999991	3.107167	2.923193	2.353102	1.925812	1.796766	2.408773	2.523951	2.256122	0.091111	0.000000	125292.000000		1
20056.171875	6245.693359	2.775365	2.886379	6257.448730	81796.765625	1033.983765	641.164795	141.771805	74.459953	42.546345	157.236755	206.647507	135.598160	2.588150	0.000000	4.302248	3.795581	0.443320	0.460353	3.796397	4.912736	3.014514	2.806970	2.151590	1.871923	1.628862	2.196554	2.315230	2.132254	0.412989	0.000000	125336.000000		1
12556.744141	5100.235840	2.004430	3.530881	4401.010254	56212.152344	720.086914	452.655853	128.261948	55.334610	36.468296	144.090775	181.404022	147.091248	1.633785	99998.000000	4.098877	3.707590	0.301991	0.547883	3.643552	4.749830	2.857385	2.655768	2.108098	1.742997	1.561916	2.158636	2.258647	2.167587	0.213195	4.999991	125979.000000		1
21767.343750	9299.636719	1.837908	3.416783	7341.564941	99641.523438	1131.241821	749.234436	252.576706	56.324490	71.724678	289.350281	353.418060	165.498093	1.483779	99998.000000	4.337805	3.968466	0.264324	0.533617	3.865789	4.998440	3.053555	2.874618	2.402393	1.750697	1.855669	2.461424	2.548289	2.218793	0.171369	4.999991	126115.000000		1
22195.437500	9301.511719	2.207957	3.422950	7921.890625	99998.000000	1218.471558	814.520264	259.990021	102.306114	82.351242	293.664429	421.106110	262.096222	2.429126	99998.000000	4.346264	3.968554	0.343991	0.534401	3.898829	4.999991	3.085815	2.910902	2.414957	2.009902	1.915670	2.467851	2.624392	2.418461	0.385450	4.999991	126314.000000		1
6024.268555	2818.269043	3.620309	2.960389	2015.846191	31910.617188	326.799225	204.738663	65.282753	76.862190	18.690540	74.663483	90.294952	51.819145	0.289280	0.000000	3.779904	3.449982	0.558746	0.471349	3.304457	4.503935	2.514281	2.311200	1.814798	1.885713	1.271622	1.873108	1.955663	1.714490	0.000000	0.000000	126409.000000		1
8348.822266	3020.620850	1.930420	2.479326	3236.485596	41764.765625	534.476685	333.130127	71.931290	78.400970	32.249741	101.556770	125.609932	78.845032	2.069091	99998.000000	3.921625	3.480096	0.285652	0.394334	3.510074	4.620810	2.727929	2.522614	1.856918	1.894321	1.508526	2.006709	2.099024	1.896774	0.315780	4.999991	126763.000000		1
19405.888672	5253.034668	2.960389	3.873176	4073.403076	60411.332031	671.656799	416.474335	123.263206	63.512684	37.214558	160.903320	205.188889	134.043961	0.855275	0.000000	4.287933	3.720410	0.471349	0.588067	3.609957	4.781118	2.827147	2.619588	2.090833	1.802860	1.570713	2.206565	2.312154	2.127247	0.000000	0.000000	127890.000000		1
14515.229492	3310.646484	1.652884	3.339689	3551.649902	50395.136719	548.880798	359.696533	127.469421	69.701744	37.686371	140.513641	206.468643	146.243225	1.097929	99998.000000	4.161824	3.519913	0.218242	0.523706	3.550430	4.702389	2.739478	2.555936	2.105406	1.843244	1.576184	2.147718	2.314854	2.165076	0.040574	4.999991	128269.000000		1
8029.105957	1860.783447	4.070535	3.752910	2780.184814	39641.312500	477.849976	284.018494	88.086998	61.246136	15.656141	90.674255	106.555511	21.783531	1.384919	99998.000000	3.904667	3.269696	0.609652	0.574368	3.444074	4.598148	2.679291	2.453347	1.944912	1.787079	1.194685	1.957484	2.027576	1.338128	0.141424	4.999991	128394.000000		1
23012.320312	6334.341797	2.590341	2.392981	6549.799316	82461.601562	1013.470764	673.624207	176.593384	133.516632	51.223984	197.498047	265.904633	112.241920	1.692934	0.000000	4.361960	3.801702	0.413357	0.378939	3.816228	4.916252	3.005811	2.828418	2.246974	2.125535	1.709473	2.295563	2.424726	2.050155	0.228640	0.000000	128539.000000		1
110.777145	6.987752	0.425556	0.770935	0.000000	4545.461914	0.000000	0.000000	40.073185	56.685287	1.421604	0.000000	0.000000	0.000000	8.534432	0.000000	2.044450	0.844337	0.000000	0.000000	0.000000	3.657578	0.000000	0.000000	1.602854	1.753470	0.152779	0.000000	0.000000	0.000000	0.931175	0.000000	128556.000000		0
7386.275879	6267.908691	3.225591	3.080655	6646.900391	84499.718750	1020.193298	681.863953	177.290314	102.148849	48.682983	178.011902	206.727676	112.917259	3.135551	0.000000	3.868426	3.797123	0.508609	0.488643	3.822619	4.926855	3.008682	2.833698	2.248685	2.009233	1.687377	2.250449	2.315399	2.052760	0.496314	0.000000	128896.000000		1
12309.939453	4454.541016	3.151581	2.217208	2183.407227	31748.384766	346.751007	220.937546	97.773018	38.435719	29.175253	62.720161	107.011902	75.822968	1.464761	99998.000000	4.090256	3.648803	0.498528	0.345806	3.339135	4.501722	2.540018	2.344270	1.990219	1.584735	1.465015	1.797407	2.029432	1.879801	0.165767	4.999991	128952.000000		1
8064.158691	2201.339355	2.115445	2.093859	1477.709106	25666.894531	236.871231	151.430069	39.033966	33.877953	19.338125	37.667870	68.795128	41.827831	0.587087	0.000000	3.906559	3.342687	0.325402	0.320947	3.169589	4.409373	2.374512	2.180212	1.591443	1.529917	1.286414	1.575971	1.837558	1.621465	0.000000	0.000000	129439.000000		1
18012.003906	4067.827637	2.605759	3.953353	4232.995605	55195.464844	652.448181	430.163055	119.686066	81.709824	53.271587	128.080002	134.959824	159.700668	0.001076	99998.000000	4.255562	3.609363	0.415934	0.596966	3.626648	4.741903	2.814546	2.633633	2.078044	1.912274	1.726496	2.107481	2.130204	2.203307	0.000000	4.999991	131016.000000		1
12741.968750	5195.797363	2.044519	2.867877	5278.278320	72057.507812	814.390747	542.290894	171.505219	74.419868	44.263985	199.480896	284.373138	159.009903	2.373944	0.000000	4.105237	3.715652	0.310591	0.457561	3.722492	4.857679	2.910833	2.734232	2.234277	1.871689	1.646050	2.299901	2.453889	2.201424	0.375470	0.000000	131713.000000		1
16251.581055	3243.007568	3.163916	3.379778	2687.626221	37716.109375	393.737946	273.802094	61.002522	53.854412	19.729761	69.510551	98.815323	66.090691	0.074042	0.000000	4.210896	3.510948	0.500225	0.528888	3.429369	4.576527	2.595207	2.437437	1.785348	1.731221	1.295122	1.842051	1.994824	1.820140	0.000000	0.000000	131787.000000		1
117.632301	11.758296	0.474896	0.000000	134.688461	2699.033203	0.064759	12.032748	0.000000	0.000000	0.000000	0.000000	1.042304	0.000000	2.965562	99998.000000	2.070527	1.070344	0.000000	0.000000	2.129330	3.431208	0.000000	1.080365	0.000000	0.000000	0.000000	0.000000	0.017994	0.000000	0.472107	4.999991	131801.000000		0
7965.000977	3021.086426	2.010598	3.361275	4274.860840	50526.800781	677.309265	440.879059	104.748436	80.803207	18.320492	111.557335	122.479935	114.332695	1.451770	99998.000000	3.901186	3.480163	0.303325	0.526504	3.630922	4.703522	2.830787	2.644320	2.020148	1.907429	1.262937	2.047498	2.088065	2.058171	0.161898	4.999991	132237.000000		1
15661.679688	5173.662598	2.312804	4.440584	4526.114258	56636.488281	707.650208	462.277100	95.275192	68.853722	39.348507	105.648888	149.712433	96.471680	0.962794	0.000000	4.194839	3.713798	0.364139	0.647440	3.655725	4.753096	2.849819	2.664902	1.978980	1.837927	1.594928	2.023865	2.175258	1.984400	0.000000	0.000000	132446.000000		1
7709.488770	3781.409912	2.855542	3.842339	3982.155273	47967.031250	634.099976	409.313904	86.480370	92.493660	27.377432	130.451401	189.930557	185.733582	0.737871	0.000000	3.887026	3.577654	0.455689	0.584596	3.600118	4.680943	2.802158	2.612056	1.936918	1.966112	1.437393	2.115449	2.278595	2.268890	0.000000	0.000000	132524.000000		1
6371.886230	3164.073242	2.837040	3.500043	2275.814697	30640.675781	365.083832	231.428421	61.354065	30.393330	15.665393	68.850632	101.911400	80.806290	1.710034	0.000000	3.804268	3.500247	0.452865	0.544073	3.357137	4.486299	2.562393	2.364417	1.787843	1.482778	1.194941	1.837908	2.008223	1.907445	0.233005	0.000000	132978.000000		1
15708.485352	1967.850830	3.244093	4.533096	4268.218262	50118.171875	629.178284	435.923492	99.487579	57.820103	36.082829	95.694580	153.779877	112.448532	2.763971	99998.000000	4.196134	3.293992	0.511093	0.656395	3.630247	4.699995	2.798774	2.639410	1.997769	1.762079	1.557301	1.980887	2.186899	2.050954	0.441534	4.999991	133188.000000		1
9513.035156	3255.382812	2.214124	3.891678	3264.088135	45912.597656	518.527588	333.851715	93.813499	45.324791	44.328743	117.888252	151.679855	73.861710	1.506830	0.000000	3.978319	3.512602	0.345202	0.590137	3.513762	4.661932	2.714772	2.523554	1.972265	1.656336	1.646685	2.071470	2.180928	1.868419	0.178064	0.000000	134152.000000		1
8355.945312	2166.825928	2.855542	2.026016	1683.542480	22928.609375	256.095245	172.282318	71.619835	25.379169	20.673384	54.486580	71.545822	49.006775	1.461307	99998.000000	3.921996	3.335824	0.455689	0.306643	3.226224	4.360378	2.408401	2.236241	1.855033	1.404477	1.315412	1.736290	1.854584	1.690256	0.164741	4.999991	134562.000000		1
29980.175781	13144.763672	3.897846	4.995657	8176.989746	99998.000000	1247.797852	838.474731	271.951843	162.620956	107.499130	383.031189	484.409088	275.032501	3.562943	0.000000	4.476834	4.118753	0.590825	0.698593	3.912593	4.999991	3.096144	2.923490	2.434492	2.211176	2.031405	2.583234	2.685212	2.439384	0.551809	0.000000	136449.000000		1
6458.921875	3062.618164	3.657314	3.718989	3542.808838	46472.300781	558.791992	360.350281	115.794388	53.838993	29.091991	110.823402	149.425644	120.191803	0.367688	0.000000	3.810160	3.486093	0.563162	0.570425	3.549348	4.667194	2.747250	2.556725	2.063688	1.731097	1.463773	2.044631	2.174425	2.079875	0.000000	0.000000	137120.000000		1
26236.175781	6274.094727	4.264811	3.947186	6137.275391	76493.531250	939.787903	627.337280	163.262375	125.403320	58.193233	193.399765	258.337128	194.389633	1.613088	99998.000000	4.418900	3.797551	0.629900	0.596288	3.787976	4.883625	2.973030	2.797501	2.212886	2.098309	1.764872	2.286456	2.412187	2.288673	0.207658	4.999991	137901.000000		1
12960.991211	4104.755371	2.809286	5.908443	3737.340332	54229.828125	512.788757	385.168213	109.528236	79.128738	49.577267	126.994530	183.087738	133.109589	0.975854	99998.000000	4.112638	3.613287	0.448596	0.771473	3.572563	4.734238	2.709939	2.585650	2.039526	1.898334	1.695283	2.103785	2.262659	2.124209	0.000000	4.999991	139245.000000		1
9476.970703	7394.457031	2.978892	3.472290	4474.116211	54185.269531	710.437927	458.265167	89.779968	55.063240	36.064323	141.448013	173.614487	152.275024	0.950043	99998.000000	3.976670	3.868906	0.474055	0.540616	3.650707	4.733881	2.851526	2.661117	1.953179	1.740862	1.557078	2.150597	2.239586	2.182629	0.000000	4.999991	140821.000000		1
14872.366211	4980.848633	3.404448	3.574053	4622.055664	73483.671875	684.932312	475.034546	149.219040	114.456047	62.177425	179.159058	245.900406	205.697708	0.286126	0.000000	4.172380	3.697303	0.532047	0.553161	3.664835	4.866191	2.835648	2.676725	2.173824	2.058639	1.793633	2.253239	2.390759	2.313230	0.000000	0.000000	141072.000000		1
6580.994629	3261.812256	1.680638	2.867877	1280.402222	18066.935547	192.786102	132.628525	59.522324	30.788048	18.058374	45.266201	54.397152	66.614922	0.508663	99998.000000	3.818291	3.513459	0.225474	0.457561	3.107347	4.256885	2.285076	2.122637	1.774680	1.488382	1.256679	1.655774	1.735576	1.823572	0.000000	4.999991	141324.000000		1
7302.317871	1450.492065	0.980629	2.639680	1585.982300	19611.427734	241.829880	163.345642	25.416174	42.904057	17.543390	39.524281	60.860668	39.965256	0.556406	0.000000	3.863461	3.161515	0.000000	0.421551	3.200298	4.292509	2.383510	2.213108	1.405110	1.632498	1.244114	1.596864	1.784337	1.601683	0.000000	0.000000	142031.000000		1
6117.681152	1900.794922	2.223376	2.260381	997.352051	16458.009766	153.579437	102.367790	52.577747	34.093815	28.348810	33.107018	54.209042	63.725460	1.806249	0.000000	3.786587	3.278935	0.347013	0.354182	2.998848	4.216377	2.186333	2.010163	1.720802	1.532676	1.452535	1.519920	1.734072	1.804313	0.256778	0.000000	142345.000000		1
9365.968750	4616.551270	1.643633	3.395196	4248.809082	59368.195312	649.299683	436.376801	105.877083	92.598511	49.053032	141.463425	198.083954	142.632172	1.335489	0.000000	3.971553	3.664318	0.215805	0.530865	3.628267	4.773554	2.812445	2.639862	2.024802	1.966604	1.690666	2.150644	2.296849	2.154217	0.125640	0.000000	142972.000000		1
6633.331543	2272.817139	3.059069	3.453787	1621.432861	23625.181641	247.059891	164.437286	58.393677	41.713734	17.046907	56.768547	69.014076	77.469688	0.074652	0.000000	3.821732	3.356565	0.485589	0.538296	3.209899	4.373375	2.392802	2.216000	1.766366	1.620279	1.231646	1.754108	1.838938	1.889132	0.000000	0.000000	143060.000000		1
9989.752930	3415.250000	2.306637	4.906229	3812.592773	51047.324219	580.279480	392.159058	114.585564	82.169304	29.745745	120.105453	127.395416	108.482849	2.719027	99998.000000	3.999555	3.533422	0.362979	0.690748	3.581220	4.707973	2.763637	2.593462	2.059130	1.914710	1.473425	2.079563	2.105154	2.035361	0.434414	4.999991	143240.000000		1
12503.145508	3104.088379	3.376694	2.695188	2627.848145	41287.531250	368.321747	264.368927	93.767242	57.820103	37.390331	85.786530	108.054207	59.300297	1.592968	0.000000	4.097019	3.491934	0.528492	0.430589	3.419600	4.615819	2.566227	2.422210	1.972051	1.762079	1.572759	1.933419	2.033642	1.773057	0.202207	0.000000	143268.000000		1
23724.109375	9343.438477	4.348072	3.570970	7212.340820	93689.757812	1124.522339	738.435181	188.518204	160.027542	57.733757	241.055862	285.005310	143.236588	1.933033	0.000000	4.375190	3.970507	0.638297	0.552786	3.858076	4.971692	3.050968	2.868312	2.275353	2.204195	1.761430	2.382118	2.454853	2.156054	0.286239	0.000000	143814.000000		1
12548.087891	1647.364136	2.010598	3.941018	2517.138672	36565.328125	404.154816	258.583832	111.409317	135.049255	29.051903	89.487015	122.615623	105.892502	0.095421	0.000000	4.098577	3.216790	0.303325	0.595608	3.400907	4.563069	2.606548	2.412601	2.046921	2.130492	1.463175	1.951760	2.088546	2.024865	0.000000	0.000000	143949.000000		1
7083.224609	2653.248779	3.755994	3.123827	3105.408203	36599.054688	503.235321	317.921143	57.409966	39.496525	21.885294	82.329659	142.854202	101.458092	2.132594	99998.000000	3.850231	3.423778	0.574725	0.494687	3.492119	4.563470	2.701771	2.502319	1.758987	1.596559	1.340152	1.915556	2.154893	2.006287	0.328908	4.999991	144316.000000		1
8244.591797	3157.705322	3.907097	4.178466	3508.856689	48540.347656	593.687561	359.483765	104.085434	53.891418	33.979717	149.666183	215.787704	150.622131	1.022446	0.000000	3.916169	3.499372	0.591854	0.621017	3.545166	4.686103	2.773558	2.555679	2.017390	1.731520	1.531220	2.175124	2.334027	2.177889	0.009640	0.000000	145167.000000		1
6297.198242	3159.142334	3.336605	3.022064	2519.655029	34569.687500	408.034149	259.209839	69.778839	58.042130	18.286572	56.558853	80.322144	47.603676	1.359864	99998.000000	3.799147	3.499569	0.523305	0.480304	3.401341	4.538695	2.610697	2.413651	1.843724	1.763743	1.262132	1.752501	1.904835	1.677640	0.133496	4.999991	145445.000000		1
9110.335938	1719.616089	3.219423	2.809286	1187.936401	16948.041016	180.667007	121.678162	55.402451	46.582958	26.615749	37.359493	49.574184	52.451313	1.057578	99998.000000	3.959534	3.235431	0.507778	0.448596	3.074793	4.229119	2.256879	2.085213	1.743529	1.668227	1.425139	1.572401	1.695256	1.719756	0.024312	4.999991	145864.000000		1
17824.164062	7712.541504	3.176251	3.441453	6897.740723	86887.765625	1048.631470	708.966980	173.565155	112.109322	41.072315	190.797089	225.510727	202.592392	0.931175	0.000000	4.251009	3.887197	0.501915	0.536742	3.838707	4.938959	3.020623	2.850626	2.239463	2.049642	1.613549	2.280572	2.353167	2.306623	0.000000	0.000000	146492.000000		1
17648.033203	5642.665039	4.008861	3.469206	4671.580566	66922.968750	702.420166	479.919189	122.646454	66.025932	47.878128	175.760773	249.175339	136.005219	1.209401	99998.000000	4.246696	3.751484	0.603021	0.540230	3.669464	4.825575	2.846597	2.681168	2.088655	1.819715	1.680137	2.244922	2.396505	2.133556	0.082570	4.999991	146562.000000		1
19095.994141	12957.389648	6.176729	8.597464	12960.836914	99998.000000	2007.933350	1330.479126	292.868835	128.770767	100.708740	330.669312	450.450958	245.157227	7.292908	0.000000	4.280942	4.112517	0.790759	0.934370	4.112633	4.999991	3.302749	3.124008	2.466673	2.109817	2.003067	2.519394	2.653647	2.389445	0.862901	0.000000	146699.000000		1
19873.591797	4351.947754	3.965688	2.954222	7092.068848	90131.828125	1133.394287	726.790955	180.343216	56.019199	39.912830	218.822098	288.832214	142.083267	2.243292	0.000000	4.298276	3.638684	0.598319	0.470443	3.850773	4.954878	3.054381	2.861409	2.256100	1.748337	1.601112	2.340091	2.460646	2.152543	0.350886	0.000000	147339.000000		1
24502.347656	5514.227539	2.824705	7.598332	7902.731445	97561.210938	1258.640259	809.993347	177.099121	112.186417	43.156925	214.615875	292.215088	162.358841	2.170707	99998.000000	4.389208	3.741485	0.450973	0.880718	3.897777	4.989277	3.099902	2.908481	2.248216	2.049940	1.635051	2.331662	2.465703	2.210476	0.336601	4.999991	147422.000000		1
11722.447266	2981.855225	2.716774	2.519415	2971.694092	39520.261719	486.231598	307.007782	107.286354	30.979240	23.026278	106.567841	133.417953	84.346420	0.530786	0.000000	4.069018	3.474487	0.434053	0.401300	3.473004	4.596820	2.686843	2.487149	2.030545	1.491071	1.362224	2.027626	2.125214	1.926067	0.000000	0.000000	147503.000000		1
12108.463867	1776.548096	2.778449	4.116791	3038.259766	42235.238281	476.320465	311.436035	104.773109	30.689367	30.704786	78.262207	110.767899	71.733932	0.564265	0.000000	4.083089	3.249577	0.443802	0.614559	3.482625	4.625675	2.677899	2.493369	2.020250	1.486988	1.487206	1.893552	2.044414	1.855725	0.000000	0.000000	149771.000000		1
16778.537109	3702.719238	2.608843	3.607974	4216.103027	53984.109375	679.844116	432.901428	135.200363	56.102459	24.031576	129.264160	205.315323	114.810677	2.004836	99998.000000	4.224754	3.568521	0.416448	0.557263	3.624911	4.732266	2.832409	2.636389	2.130978	1.748982	1.380782	2.111478	2.312421	2.059982	0.302079	4.999991	149985.000000		1
11075.555664	3621.561279	2.355976	3.126911	4374.499512	60895.472656	702.127197	449.590607	146.844559	90.054420	45.546822	182.344559	240.516205	192.659668	2.339855	99998.000000	4.044365	3.558896	0.372171	0.495116	3.640928	4.784585	2.846416	2.652817	2.166858	1.954505	1.658458	2.260893	2.381144	2.284791	0.369189	4.999991	150132.000000		1
13296.458984	5116.360352	1.686805	2.590341	5848.341309	68309.414062	919.416687	599.617554	133.723251	81.450790	45.747265	148.093475	207.748398	127.284401	0.771689	0.000000	4.123736	3.708961	0.227065	0.413357	3.767033	4.834481	2.963512	2.777874	2.126207	1.910895	1.660365	2.170536	2.317538	2.104775	0.000000	0.000000	151275.000000		1
6654.541504	3178.162842	2.695188	2.778449	2631.132324	34993.402344	394.246735	270.730682	75.708870	71.613663	37.381081	75.477592	105.544044	111.199623	0.197688	0.000000	3.823118	3.502176	0.430589	0.443802	3.420143	4.543986	2.595768	2.432538	1.879147	1.854996	1.572652	1.877818	2.023434	2.046103	0.000000	0.000000	151630.000000		1
7277.327637	1877.639160	2.732193	4.064368	1998.897949	25449.683594	289.310211	201.991058	31.361624	58.964169	18.690540	50.508556	95.602066	53.012554	0.043376	0.000000	3.861972	3.273612	0.436511	0.608993	3.300791	4.405683	2.461364	2.305332	1.496399	1.770588	1.271622	1.703365	1.980467	1.724379	0.000000	0.000000	152025.000000		1
21034.873047	7306.443848	2.547168	3.459955	7084.800293	84622.515625	1067.201782	723.744263	181.687714	88.170258	52.583912	200.032883	222.408493	219.445023	3.233265	0.000000	4.322940	3.863706	0.406058	0.539070	3.850328	4.927486	3.028247	2.859585	2.259326	1.945322	1.720853	2.301101	2.347151	2.341326	0.509641	0.000000	152547.000000		1
8594.974609	3166.389160	2.152450	3.469206	6076.855469	86981.023438	973.850891	620.642517	157.156570	89.866318	51.927078	255.345901	296.856110	233.031967	3.181634	0.000000	3.934245	3.500564	0.332933	0.540230	3.783679	4.939425	2.988492	2.792841	2.196332	1.953597	1.715394	2.407129	2.472546	2.367415	0.502650	0.000000	153099.000000		1
18399.734375	7838.863770	3.071404	4.156880	10662.279297	99998.000000	1684.948730	1090.329834	271.424530	113.771454	65.174820	242.610062	327.548553	171.141327	1.446395	0.000000	4.264812	3.894253	0.487337	0.618767	4.027850	4.999991	3.226587	3.037558	2.433649	2.056033	1.814080	2.384909	2.515276	2.233355	0.160287	0.000000	153155.000000		1
16096.425781	13473.184570	1.674470	3.361275	13630.988281	99998.000000	2114.208252	1398.947388	325.978943	112.047646	122.134560	416.474335	545.864929	335.566284	3.359070	0.000000	4.206729	4.129470	0.223877	0.526504	4.134527	4.999991	3.325148	3.145801	2.513190	2.049403	2.086838	2.619588	2.737085	2.525778	0.526219	0.000000	153467.000000		1
10809.445312	3825.680176	1.942755	1.517200	3714.002441	49799.789062	569.100891	380.403839	103.305244	71.579742	48.149498	106.382820	154.979462	133.303864	1.009351	99998.000000	4.033803	3.582709	0.288418	0.181043	3.569842	4.697227	2.755189	2.580245	2.014122	1.854790	1.682592	2.026871	2.190274	2.124843	0.004042	4.999991	154579.000000		1
14068.830078	7828.052246	2.022933	2.331306	6717.363770	85194.023438	1048.458862	689.807678	163.277802	51.171562	55.948273	185.881607	310.359802	135.141769	3.224596	0.000000	4.148258	3.893654	0.305981	0.367599	3.827199	4.930409	3.020551	2.838728	2.212927	1.709029	1.747787	2.269236	2.491865	2.130790	0.508475	0.000000	156525.000000		1
21435.416016	8537.052734	3.324270	4.190801	10610.149414	99998.000000	1647.277710	1082.571167	218.211517	79.323013	69.010986	272.062866	309.675201	251.571411	2.905013	99998.000000	4.331132	3.931308	0.521696	0.622297	4.025722	4.999991	3.216767	3.034456	2.338878	1.899399	1.838918	2.434669	2.490906	2.400661	0.463148	4.999991	156867.000000		1
15770.999023	6887.764648	2.103110	3.438369	5197.718750	71126.335938	794.765808	530.748474	167.601196	62.322361	54.835041	185.092163	255.080704	94.263725	2.021574	0.000000	4.197859	3.838078	0.322862	0.536352	3.715813	4.852030	2.900239	2.724889	2.224277	1.794644	1.739058	2.267388	2.406678	1.974345	0.305690	0.000000	157237.000000		1
28362.373047	10674.895508	3.885511	4.483756	7179.378418	99998.000000	1097.706177	735.243469	239.267288	91.451355	71.292953	282.279266	361.050293	268.482635	4.116708	0.000000	4.452743	4.028364	0.589448	0.651642	3.856087	4.999991	3.040486	2.866431	2.378883	1.961190	1.853047	2.450679	2.557568	2.428916	0.614550	0.000000	157633.000000		1
14882.832031	5008.192383	2.821621	4.119875	2981.528320	40936.660156	445.325806	302.718292	77.642372	40.726936	21.968555	96.477852	91.244743	82.267982	0.384609	0.000000	4.172686	3.699681	0.450499	0.614884	3.474439	4.612113	2.648678	2.481039	1.890099	1.609882	1.341802	1.984428	1.960208	1.915231	0.000000	0.000000	158317.000000		1
9064.893555	3711.674316	3.392113	4.819884	2385.015869	36920.679688	402.976807	241.459824	96.989754	50.150845	22.280012	90.492317	110.323837	69.303947	0.284811	99998.000000	3.957363	3.569570	0.530470	0.683037	3.377491	4.567270	2.605280	2.382845	1.986726	1.700278	1.347915	1.956612	2.042669	1.840758	0.000000	4.999991	158537.000000		1
8883.001953	1915.100464	1.899583	2.516331	1822.366211	25566.283203	291.727844	186.680298	43.860016	20.710390	29.875261	56.016113	86.736320	49.142460	0.194426	0.000000	3.948560	3.282192	0.278658	0.400768	3.260636	4.407668	2.464978	2.271098	1.642069	1.316188	1.475312	1.748313	1.938201	1.691457	0.000000	0.000000	159849.000000		1
22951.589844	4546.732422	3.490792	5.044997	4471.334961	57869.347656	720.823914	457.410980	134.179642	36.363449	31.118008	133.797256	198.423172	137.793777	1.095770	0.000000	4.360813	3.657699	0.542924	0.702861	3.650437	4.762449	2.857829	2.660307	2.127687	1.560665	1.493012	2.126447	2.297592	2.139230	0.039719	0.000000	160253.000000		1
7063.217285	2961.863281	2.926468	3.398280	2314.308838	26440.287109	369.138947	234.715698	63.691540	43.727417	18.138552	74.367447	89.252647	89.046043	0.623045	0.000000	3.849003	3.471565	0.466344	0.531259	3.364421	4.422266	2.567190	2.370542	1.804082	1.640754	1.258603	1.871383	1.950621	1.949615	0.000000	0.000000	160468.000000		1
7070.380859	3455.212158	4.832219	5.044997	2973.741699	40527.570312	446.642548	303.563232	73.778450	98.645721	36.230846	92.370308	113.345901	90.187027	0.359604	99998.000000	3.849443	3.538475	0.684147	0.702861	3.473303	4.607750	2.649960	2.482249	1.867930	1.994078	1.559078	1.965532	2.054406	1.955144	0.000000	4.999991	161497.000000		1
20538.693359	10870.524414	3.811501	4.594771	8847.807617	99998.000000	1354.162231	907.556641	235.344772	165.926727	82.474594	285.655975	422.126831	305.866791	1.744763	0.000000	4.312573	4.036251	0.581096	0.662264	3.946836	4.999991	3.131671	2.957874	2.371705	2.219916	1.916320	2.455843	2.625443	2.485532	0.241736	0.000000	162195.000000		1
9098.913086	1349.098755	1.683721	2.257297	826.380310	14593.744141	137.843124	82.209389	47.107193	66.886292	17.611233	25.931160	46.734062	44.492184	1.535546	0.000000	3.958990	3.130044	0.226270	0.353589	2.917180	4.164167	2.139385	1.914921	1.673087	1.825337	1.245790	1.413822	1.669634	1.648284	0.186263	0.000000	162463.000000		1
16310.480469	5631.163086	2.732193	3.422950	5383.572754	65510.593750	840.096802	549.516052	151.991318	88.071579	39.459522	180.013245	242.523712	111.128693	1.415313	0.000000	4.212467	3.750598	0.436511	0.534401	3.731071	4.816311	2.924329	2.739980	2.181819	1.944836	1.596152	2.255305	2.384754	2.045826	0.150853	0.000000	163102.000000		1
7706.485352	4382.473633	3.244093	5.285528	3642.105225	47052.691406	578.552551	372.694489	77.728722	35.601765	28.364229	116.034920	177.496918	126.868095	0.285818	99998.000000	3.886856	3.641719	0.511093	0.723088	3.561352	4.672585	2.762343	2.571353	1.890581	1.551471	1.452771	2.064589	2.249191	2.103352	0.000000	4.999991	163605.000000		1
7571.340332	1886.884277	3.333522	2.870961	1719.076416	26378.794922	274.795044	173.340042	47.733192	34.248001	24.932028	47.591339	102.824188	35.879299	1.164099	99998.000000	3.879173	3.275745	0.522903	0.458027	3.235295	4.421255	2.439009	2.238899	1.678820	1.534635	1.396758	1.677528	2.012095	1.554844	0.065990	4.999991	163695.000000		1
18678.402344	7224.104980	3.472290	2.800035	5203.556152	65657.148438	799.416077	532.173157	140.556808	120.780792	48.026146	173.595993	214.174911	180.987717	4.232127	0.000000	4.271340	3.858784	0.540616	0.447163	3.716300	4.817282	2.902773	2.726053	2.147852	2.081998	1.681478	2.239540	2.330769	2.257649	0.626559	0.000000	164178.000000		1
20573.085938	10140.742188	3.904013	3.395196	9351.067383	99998.000000	1462.497070	959.357300	214.979767	95.657578	80.883385	277.215790	407.041168	206.240448	2.903268	99998.000000	4.313300	4.006070	0.591511	0.530865	3.970861	4.999991	3.165095	2.981980	2.332398	1.980719	1.907859	2.442818	2.609638	2.314374	0.462887	4.999991	164687.000000		1
8500.769531	4143.018555	3.293433	2.244962	4685.195312	65520.429688	772.969971	475.531006	135.437805	55.350025	35.293388	198.148712	241.037354	116.250786	0.754003	0.000000	3.929458	3.617317	0.517649	0.351209	3.670728	4.816377	2.888163	2.677179	2.131740	1.743118	1.547693	2.296991	2.382084	2.065396	0.000000	0.000000	165071.000000		1
16896.173828	6584.642578	3.244093	3.546299	4365.710449	57781.480469	632.471741	444.434601	115.837563	73.957306	48.701485	126.322273	184.213303	124.620049	0.071080	0.000000	4.227788	3.818532	0.511093	0.549775	3.640055	4.761789	2.801041	2.647808	2.063849	1.868981	1.687542	2.101480	2.265321	2.095588	0.000000	0.000000	165122.000000		1
21691.890625	6420.865234	2.318972	2.729109	6734.731445	77143.617188	1016.727173	689.295776	161.779099	60.539959	35.891636	160.585693	206.946625	131.839081	2.257723	0.000000	4.336298	3.807594	0.365295	0.436021	3.828320	4.887300	3.007205	2.838406	2.208922	1.782042	1.554993	2.205707	2.315858	2.120044	0.353671	0.000000	165305.000000		1
8485.138672	3011.721191	3.564802	2.343642	2471.107910	35935.503906	394.370087	249.579315	64.369965	54.517418	22.526712	79.434029	91.349594	78.804947	0.810092	99998.000000	3.928659	3.478815	0.552035	0.369891	3.392892	4.555524	2.595904	2.397209	1.808683	1.736535	1.352698	1.900007	1.960707	1.896554	0.000000	4.999991	165353.000000		1
17203.906250	5011.075684	2.004430	2.941887	4647.295898	57704.546875	687.223511	474.525726	95.663742	65.899498	36.681072	134.784058	184.993484	125.872047	1.029147	99998.000000	4.235627	3.699931	0.301991	0.468626	3.667200	4.761210	2.837098	2.676260	1.980747	1.818882	1.564442	2.129638	2.267156	2.099929	0.012477	4.999991	165405.000000		1
6874.967285	2502.543457	4.267894	3.145414	2374.633057	33274.175781	383.052765	241.351898	73.426903	32.407009	24.198097	56.509514	81.225677	77.842819	1.358824	99998.000000	3.837271	3.398382	0.630214	0.497678	3.375597	4.522107	2.583259	2.382651	1.865855	1.510639	1.383781	1.752122	1.909693	1.891219	0.133163	4.999991	165882.000000		1
20380.269531	7271.536133	4.600938	3.305768	6511.431641	81033.500000	971.701477	667.845276	141.895157	104.020676	45.232281	175.122437	280.762085	125.261467	2.154387	0.000000	4.309210	3.861626	0.662846	0.519272	3.813677	4.908665	2.987533	2.824676	2.151968	2.017120	1.655448	2.243342	2.448339	2.097817	0.333324	0.000000	166146.000000		1
7930.481934	3151.667236	0.604413	2.096942	2491.855225	34070.515625	389.796906	254.840164	84.013382	45.676338	14.829700	76.199188	105.528625	86.545128	1.849745	99998.000000	3.899300	3.498540	0.000000	0.321587	3.396523	4.532379	2.590838	2.406268	1.924348	1.659691	1.171132	1.881950	2.023370	1.937243	0.267112	4.999991	166411.000000		1
18349.892578	8759.332031	2.689020	3.709738	9804.709961	99998.000000	1540.777710	1005.705872	302.551788	160.903320	76.930031	356.930420	497.286804	231.530182	2.424862	99998.000000	4.263634	3.942471	0.429594	0.569343	3.991435	4.999991	3.187740	3.002471	2.480800	2.206565	1.886096	2.552583	2.696607	2.364608	0.384687	4.999991	167633.000000		1
16168.677734	3120.925537	2.676685	5.976286	3110.080078	37970.906250	479.798920	318.359009	68.027275	36.684155	23.834217	87.932808	111.659096	92.382645	1.401068	0.000000	4.208674	3.494283	0.427597	0.776431	3.492772	4.579451	2.681059	2.502917	1.832683	1.564479	1.377201	1.944151	2.047894	1.965590	0.146459	0.000000	168020.000000		1
109.497398	7.459564	0.000000	0.111015	9.352980	3711.387451	0.000000	0.000000	0.000000	0.000000	0.000000	0.000000	0.000000	14.703266	6.479261	0.000000	2.039404	0.872713	0.000000	0.000000	0.970950	3.569536	0.000000	0.000000	0.000000	0.000000	0.000000	0.000000	0.000000	1.167414	0.811525	0.000000	168037.000000		0
9574.968750	1637.847656	3.348940	2.096942	2766.366455	38918.914062	428.399170	283.241394	86.138077	24.867270	24.099419	82.875481	89.767632	70.247566	0.527855	99998.000000	3.981137	3.214273	0.524907	0.321587	3.441910	4.590161	2.631849	2.452157	1.935195	1.395628	1.382007	1.918426	1.953120	1.846631	0.000000	4.999991	168966.000000		1
5317.235352	3518.965332	3.009729	4.314150	2402.472900	29488.605469	366.092224	245.619797	74.799164	29.739576	38.497395	93.187500	115.868401	64.024582	1.179078	0.000000	3.725686	3.546415	0.478527	0.634895	3.380658	4.469654	2.563591	2.390263	1.873897	1.473335	1.585431	1.969358	2.063965	1.806347	0.071543	0.000000	169529.000000		1
8031.915039	2185.849609	3.293433	4.607106	1453.859497	19498.640625	200.850067	148.235321	39.323837	28.280968	18.163221	36.286354	51.985668	91.716560	1.545444	99998.000000	3.904819	3.339620	0.517649	0.663428	3.162523	4.290004	2.302872	2.170952	1.594656	1.451494	1.259193	1.559743	1.715884	1.962448	0.189053	4.999991	169611.000000		1
6740.065918	3685.203369	3.410615	4.523845	2304.632080	32908.449219	333.691376	232.464569	82.594856	82.385162	32.644459	74.654228	108.677124	67.182335	0.798539	99998.000000	3.828664	3.566462	0.532833	0.655508	3.362602	4.517307	2.523345	2.366357	1.916953	1.915849	1.513809	1.873054	2.036138	1.827255	0.000000	4.999991	169888.000000		1
20987.697266	7429.586914	3.657314	5.038829	11384.309570	99998.000000	1802.312744	1168.147949	296.063599	163.370316	100.233841	418.747040	519.338623	305.980896	4.688079	0.000000	4.321965	3.870965	0.563162	0.702330	4.056307	4.999991	3.255830	3.067498	2.471385	2.213173	2.001014	2.621952	2.715451	2.485694	0.670995	0.000000	170830.000000		1
10145.081055	3842.221191	1.751564	4.150712	3365.555420	45719.703125	464.611511	342.310425	62.587563	54.320057	21.176035	100.539131	125.878212	161.637253	1.564896	0.000000	4.006256	3.584582	0.243426	0.618123	3.527057	4.660103	2.667090	2.534420	1.796488	1.734960	1.325845	2.002335	2.099951	2.208541	0.194485	0.000000	170905.000000		1
6352.933594	3135.270996	2.954222	4.977154	2201.197510	31124.644531	319.182373	223.867096	75.400497	48.538048	30.433418	84.152145	105.886337	78.459564	0.702846	0.000000	3.802974	3.496275	0.470443	0.696981	3.342659	4.493104	2.504039	2.349990	1.877374	1.686082	1.483351	1.925065	2.024840	1.894646	0.000000	0.000000	171127.000000		1
20882.197266	6914.358887	1.726894	3.392113	5351.847168	68073.250000	821.495667	548.399780	154.445969	90.261032	51.964081	161.156189	200.930252	128.524063	1.412649	99998.000000	4.319776	3.839752	0.237266	0.530470	3.728504	4.832976	2.914605	2.739097	2.188776	1.955500	1.715703	2.207247	2.303045	2.108984	0.150034	4.999991	171369.000000		1
6696.782715	3239.985596	2.911049	2.750695	2227.430664	31703.810547	358.851593	227.629257	71.499565	70.460350	7.363968	65.002129	71.431725	82.601028	1.405902	0.000000	3.825866	3.510543	0.464050	0.439442	3.347804	4.501112	2.554915	2.357228	1.854303	1.847945	0.867112	1.812928	1.853891	1.916986	0.147955	0.000000	171473.000000		1
6455.905762	3686.692871	4.116791	4.243225	3608.116211	43797.378906	575.678528	370.804169	82.144630	72.551125	36.912354	98.241753	162.448273	134.558945	2.077631	99998.000000	3.809957	3.566637	0.614559	0.627696	3.557281	4.641448	2.760180	2.569145	1.914579	1.860644	1.567172	1.992296	2.210715	2.128913	0.317569	4.999991	171634.000000		1
9045.071289	2903.444824	2.482410	2.766114	1509.931152	25955.390625	212.087219	152.293518	62.791088	50.212517	25.675209	59.969467	69.439629	60.419693	1.329675	99998.000000	3.956412	3.462914	0.394873	0.441870	3.178957	4.414227	2.326514	2.182681	1.797898	1.700812	1.409514	1.777930	1.841607	1.781178	0.123746	4.999991	172544.000000		1
11596.079102	3994.647461	3.262596	2.793867	4732.980957	61709.226562	766.580444	483.246521	141.737885	54.131950	32.326832	126.066322	177.916306	127.481758	1.827336	0.000000	4.064311	3.601479	0.513563	0.446206	3.675135	4.790350	2.884558	2.684169	2.151486	1.733454	1.509563	2.100599	2.250216	2.105448	0.261818	0.000000	173452.000000		1
11053.266602	3259.693848	3.675817	2.411484	2231.596924	36992.554688	361.346344	227.866714	69.260773	41.519459	29.125912	83.825272	133.106506	88.740753	0.369893	0.000000	4.043490	3.513177	0.565354	0.382284	3.348616	4.568114	2.557924	2.357681	1.840487	1.618252	1.464280	1.923375	2.124199	1.948123	0.000000	0.000000	174039.000000		1
26738.988281	10684.325195	1.726894	4.261727	7834.213867	99998.000000	1181.472778	800.698914	249.181503	156.154358	87.223549	328.393494	439.210754	254.815506	2.009905	99998.000000	4.427145	4.028747	0.237266	0.629586	3.893996	4.999991	3.072424	2.903469	2.396516	2.193554	1.940634	2.516395	2.642673	2.406226	0.303176	4.999991	174999.000000		1
11702.720703	2923.720459	1.770066	2.368311	1629.953247	24679.097656	245.144897	164.005554	76.199188	37.658619	19.732843	68.273979	69.587646	59.161530	1.917841	0.000000	4.068287	3.465936	0.247989	0.374439	3.212175	4.392329	2.389423	2.214859	1.881950	1.575864	1.295190	1.834255	1.842532	1.772039	0.282813	0.000000	175806.000000		1
8830.283203	1767.528076	3.200921	0.968294	1388.089478	22409.662109	202.765076	144.578003	57.533314	43.890854	22.514376	60.743484	61.434242	104.415398	1.116752	99998.000000	3.945975	3.247366	0.505275	0.000000	3.142417	4.350435	2.306993	2.160102	1.759919	1.642374	1.352460	1.783500	1.788411	2.018764	0.047957	4.999991	175868.000000		1
9396.762695	2595.700195	2.784616	3.512378	1349.046265	23027.429688	244.253693	136.902588	56.302902	58.640377	19.782185	63.302990	83.606323	86.344688	0.264382	99998.000000	3.972978	3.414254	0.444765	0.545601	3.130027	4.362246	2.387841	2.136412	1.750531	1.768197	1.296274	1.801424	1.922239	1.936236	0.000000	4.999991	176205.000000		1
16806.218750	4831.645020	3.632644	4.600938	3473.473877	50023.500000	534.415039	357.608856	74.792999	61.677860	38.805767	123.562325	143.011475	64.653664	1.070832	0.000000	4.225470	3.684095	0.560223	0.662846	3.540764	4.699174	2.727879	2.553408	1.873861	1.790129	1.588896	2.091886	2.155371	1.810593	0.029721	0.000000	176336.000000		1
18851.591797	3788.851074	5.051164	2.960389	5976.563477	73444.921875	920.872253	609.957336	144.093857	60.092815	44.495266	183.574966	278.717560	163.660187	2.285714	99998.000000	4.275348	3.578507	0.703391	0.471349	3.776452	4.865962	2.964199	2.785300	2.158645	1.778823	1.648314	2.263813	2.445164	2.213943	0.359022	4.999991	177321.000000		1
10109.180664	3113.348877	3.404448	2.423819	1871.958984	27669.490234	246.449310	191.728378	55.889683	22.566801	23.828049	58.692799	80.402321	48.439369	0.430727	0.000000	4.004716	3.493228	0.532047	0.384500	3.272296	4.442001	2.391728	2.282686	1.747332	1.353470	1.377088	1.768585	1.905269	1.685198	0.000000	0.000000	177800.000000		1
19060.277344	7364.680664	3.133079	5.134425	6205.401367	78588.281250	978.494995	636.514526	179.757294	93.668564	44.704960	143.723816	194.682602	105.306595	2.555208	0.000000	4.280129	3.867154	0.495971	0.710492	3.792770	4.895358	2.990559	2.803808	2.254687	1.971594	1.650356	2.157529	2.289327	2.022455	0.407426	0.000000	178838.000000		1
10152.874023	2173.554688	1.511032	5.069666	1413.841797	22807.384766	243.510513	145.182419	62.766418	46.126564	19.837692	49.617355	70.336998	74.743660	0.832639	0.000000	4.006589	3.337171	0.179274	0.704979	3.150401	4.358076	2.386518	2.161914	1.797727	1.663951	1.297491	1.695634	1.847184	1.873574	0.000000	0.000000	179583.000000		1
9562.143555	1683.089233	3.820752	4.702702	2357.240723	26293.396484	342.140808	240.593292	62.868183	46.256081	19.961040	75.548515	105.781494	94.202049	1.457938	0.000000	3.980555	3.226107	0.582149	0.672347	3.372404	4.419847	2.534205	2.381284	1.798431	1.665169	1.300183	1.878226	2.024410	1.974060	0.163739	0.000000	179753.000000		1
10400.791016	4049.574951	2.214124	4.163047	5981.287598	75762.132812	974.270264	612.735779	160.579529	115.516853	34.497784	174.564285	247.285004	167.548782	0.578044	0.000000	4.017066	3.607409	0.345202	0.619411	3.776795	4.879452	2.988679	2.787273	2.205690	2.062645	1.537791	2.241955	2.393198	2.224141	0.000000	0.000000	180149.000000		1
6657.313965	3311.552979	2.482410	3.786831	2800.229004	35392.074219	425.121155	287.219421	86.976852	51.344250	22.847420	79.316841	113.330482	88.873352	0.358142	0.000000	3.823299	3.520032	0.394873	0.578276	3.447194	4.548906	2.628513	2.458214	1.939404	1.710492	1.358837	1.899365	2.054347	1.948772	0.000000	0.000000	180276.000000		1
8445.231445	3041.223145	3.157748	4.129126	4458.364746	51846.414062	651.248596	458.400848	89.175560	61.711781	40.955135	106.629517	168.819275	134.457184	0.195342	0.000000	3.926612	3.483048	0.499378	0.615858	3.649176	4.714719	2.813747	2.661245	1.950246	1.790368	1.612308	2.027877	2.227422	2.128584	0.000000	0.000000	180963.000000		1
7928.939941	3499.571777	2.972724	3.644979	3724.937500	55944.570312	657.147827	382.997284	113.416824	62.180508	25.326746	137.186279	150.134903	107.203094	0.666592	0.000000	3.899215	3.544015	0.473155	0.561695	3.571119	4.747758	2.817663	2.583196	2.054677	1.793654	1.403579	2.137311	2.176482	2.030207	0.000000	0.000000	181483.000000		1
9827.051758	2262.779541	2.115445	2.291218	2230.320312	33923.832031	355.508820	227.888290	60.632473	55.248264	31.321535	83.430550	111.699188	74.651146	1.175441	0.000000	3.992423	3.354642	0.325402	0.360066	3.348367	4.530505	2.550850	2.357722	1.782705	1.742319	1.495843	1.921325	2.048050	1.873037	0.070201	0.000000	181796.000000		1
22119.103516	6845.098145	2.667434	4.789046	8953.172852	99998.000000	1469.938110	917.131653	193.621796	98.938675	62.735580	251.293869	325.605804	153.230972	3.124777	0.000000	4.344768	3.835380	0.426094	0.680249	3.951977	4.999991	3.167299	2.962432	2.286954	1.995366	1.797514	2.400182	2.512692	2.185347	0.494819	0.000000	182676.000000		1
23494.710938	8113.717773	6.845900	8.233582	10441.718750	99998.000000	1646.627075	1073.165771	285.285919	111.686852	96.363754	390.623352	542.540649	235.070328	2.963367	0.000000	4.370970	3.909220	0.835431	0.915589	4.018772	4.999991	3.216595	3.030667	2.455280	2.048002	1.983914	2.591758	2.734432	2.371198	0.471785	0.000000	183828.000000		1
24201.619141	7354.559570	2.140115	5.223854	8152.150391	99998.000000	1265.615723	836.942139	215.713699	134.676117	74.129997	299.801086	390.037445	262.802399	3.615677	0.000000	4.383844	3.866557	0.330437	0.717991	3.911272	4.999991	3.102302	2.922695	2.333878	2.129291	1.869994	2.476833	2.591106	2.419629	0.558190	0.000000	184579.000000		1
21365.628906	9909.862305	2.648932	3.607974	6062.161621	78598.460938	879.096802	622.316956	166.380035	67.947098	54.983063	156.999313	206.003006	218.782013	2.265822	0.000000	4.329716	3.996068	0.423071	0.557263	3.782628	4.895414	2.944037	2.794012	2.221101	1.832171	1.740229	2.195898	2.313874	2.340012	0.355226	0.000000	185258.000000		1
8560.976562	3237.592529	4.903145	5.492139	3290.336914	41117.988281	524.759827	340.222717	53.777321	41.655144	34.710564	92.311722	109.263031	96.921906	0.031871	0.000000	3.932523	3.510222	0.690475	0.739742	3.517240	4.614032	2.719961	2.531763	1.730599	1.619669	1.540462	1.965257	2.038473	1.986422	0.000000	0.000000	185436.000000		1
11283.739258	2283.357422	3.496960	3.348940	2457.153809	33083.773438	374.911713	249.221603	60.681812	47.409401	22.733322	61.051861	70.534355	109.916786	0.441218	0.000000	4.052453	3.358574	0.543691	0.524907	3.390432	4.519615	2.573929	2.396586	1.783059	1.675864	1.356663	1.785699	1.848401	2.041064	0.000000	0.000000	185643.000000		1
25793.767578	11134.686523	5.889941	2.923384	11698.048828	99998.000000	1717.315552	1201.723755	335.461426	185.005829	114.064415	382.883179	500.398285	250.637039	3.777117	0.000000	4.411515	4.046678	0.770111	0.465886	4.068113	4.999991	3.234850	3.079805	2.525643	2.267185	2.057150	2.583066	2.699316	2.399045	0.577160	0.000000	186206.000000		1
13198.888672	3626.828369	2.362144	4.243225	4839.277344	60069.003906	766.623596	493.469116	113.774544	52.879951	36.002651	132.893723	176.954178	118.424820	1.238811	0.000000	4.120537	3.559527	0.373306	0.627696	3.684781	4.778650	2.884582	2.693260	2.056045	1.723291	1.556334	2.123504	2.247861	2.073443	0.093005	0.000000	188483.000000		1
6887.052734	3101.214355	3.651147	2.630429	3316.212646	41087.656250	507.706757	338.819641	82.008949	62.550556	33.955048	90.927124	146.826050	73.103111	0.185758	0.000000	3.838033	3.491532	0.562429	0.420027	3.520642	4.613711	2.705613	2.529969	1.913861	1.796231	1.530904	1.958694	2.166803	1.863936	0.000000	0.000000	188800.000000		1
10324.604492	6834.373047	3.228674	4.853805	2857.392334	52202.261719	422.780579	291.397888	106.200882	38.136597	47.289135	153.412918	167.665955	86.517372	0.500972	0.000000	4.013874	3.834699	0.509024	0.686082	3.455970	4.717690	2.626115	2.464486	2.026128	1.581342	1.674761	2.185862	2.224445	1.937103	0.000000	0.000000	189098.000000		1
9429.634766	4126.782715	1.532618	1.449357	4084.251709	54189.414062	595.124573	421.195526	87.889641	90.532402	37.452007	139.748871	162.614792	127.830223	1.829115	99998.000000	3.974495	3.615612	0.185434	0.161175	3.611113	4.733914	2.774608	2.624484	1.943938	1.956804	1.573475	2.145348	2.211160	2.106634	0.262241	4.999991	189394.000000		1
18505.205078	8796.666992	2.211041	3.157748	8929.341797	99998.000000	1474.656250	917.517151	234.006424	76.100502	74.142334	266.823578	356.807068	238.126312	3.370854	0.000000	4.267294	3.944318	0.344597	0.499378	3.950819	4.999991	3.168691	2.962614	2.369228	1.881387	1.870066	2.426224	2.552433	2.376807	0.527740	0.000000	189531.000000		1
8436.536133	3089.227783	2.858626	3.620309	3128.116943	41608.968750	520.205139	320.813690	66.263382	58.646545	18.721378	70.210564	100.079659	37.852894	2.616928	99998.000000	3.926164	3.489850	0.456157	0.558746	3.495283	4.619187	2.716175	2.506253	1.821274	1.768242	1.272338	1.846402	2.000346	1.578099	0.417792	4.999991	190174.000000		1
9963.578125	4382.011230	3.435285	3.052901	3151.044434	46828.855469	505.375427	322.929108	91.365013	69.106583	32.518024	90.202446	141.401764	106.388985	0.469309	0.000000	3.998415	3.641674	0.535963	0.484713	3.498455	4.670514	2.703614	2.509107	1.960780	1.839519	1.512124	1.955218	2.150455	2.026897	0.000000	0.000000	190499.000000		1
9757.732422	2579.936035	3.478457	2.587257	2679.177002	37120.492188	393.127350	270.699829	61.625435	51.597118	32.561199	62.007820	97.699013	82.776802	2.407003	99998.000000	3.989349	3.411609	0.541387	0.412840	3.428001	4.569614	2.594533	2.432488	1.789760	1.712626	1.512700	1.792446	1.989890	1.917909	0.381477	4.999991	191935.000000		1
14346.508789	3652.679199	1.871829	2.809286	4309.049805	62507.792969	681.407593	440.444244	110.993011	40.794781	50.934113	144.497833	176.821579	69.945366	1.323819	0.000000	4.156746	3.562612	0.272266	0.448596	3.634382	4.795934	2.833407	2.643891	2.045296	1.610605	1.707009	2.159861	2.247535	1.844759	0.121829	0.000000	192018.000000		1
6657.640625	3689.779785	3.737491	3.802250	2207.118164	36340.339844	324.359985	227.185196	82.440674	52.556160	29.011814	91.981758	136.307419	74.241013	1.010065	99998.000000	3.823320	3.567000	0.572580	0.580041	3.343826	4.560389	2.511027	2.356380	1.916142	1.720624	1.462575	1.963702	2.134520	1.870644	0.004349	4.999991	192175.000000		1
8581.496094	2888.868164	2.312804	2.121612	2057.347168	33615.902344	310.874786	208.602585	63.185806	35.675774	16.679943	61.791958	79.837997	17.484798	1.913009	99998.000000	3.933563	3.460728	0.364139	0.326666	3.313308	4.526545	2.492585	2.319320	1.800619	1.552373	1.222195	1.790932	1.902210	1.242661	0.281717	4.999991	193029.000000		1
19316.607422	3484.174561	2.670518	3.706654	2387.393555	40600.191406	348.345306	242.909180	77.401840	36.067410	24.241270	99.974808	138.540054	52.633251	1.035792	0.000000	4.285931	3.542100	0.426595	0.568982	3.377924	4.608528	2.542010	2.385444	1.888751	1.557115	1.384555	1.999891	2.141575	1.721260	0.015272	0.000000	193787.000000		1
109.457306	11.098375	0.783270	2.642764	72.788567	1748.982544	0.000000	3.302684	11.190887	0.000000	0.000000	3.863925	9.843294	0.000000	1.448050	0.000000	2.039245	1.045259	0.000000	0.422058	1.862063	3.242785	0.000000	0.518867	1.048864	0.000000	0.000000	0.587029	0.993140	0.000000	0.160783	0.000000	193804.000000		0
14153.571289	4408.586914	2.146282	3.873176	4841.309570	54329.679688	774.801697	496.466522	88.225769	108.377998	34.164742	113.894806	152.472382	139.446671	0.734848	0.000000	4.150866	3.644300	0.331687	0.588067	3.684963	4.735037	2.889191	2.695890	1.945596	2.034941	1.533578	2.056504	2.183191	2.144408	0.000000	0.000000	194910.000000		1
6732.406250	2301.054932	2.528666	1.726894	1711.740234	23737.933594	285.507965	176.577957	54.757950	24.666826	13.701052	45.704090	73.988144	71.135689	1.950831	99998.000000	3.828170	3.361927	0.402891	0.237266	3.233438	4.375443	2.455618	2.246937	1.738447	1.392113	1.136754	1.659955	1.869162	1.852087	0.290220	4.999991	194987.000000		1
22055.646484	9295.387695	2.244962	3.830003	11316.836914	99998.000000	1765.465088	1163.044434	245.440933	115.112885	82.816887	336.019592	490.925049	336.950897	1.922302	0.000000	4.343520	3.968267	0.351209	0.583199	4.053725	4.999991	3.246859	3.065596	2.389947	2.061124	1.918119	2.526365	2.691015	2.527567	0.283822	0.000000	195501.000000		1
20268.755859	4581.689453	4.280230	3.176251	4814.971191	59558.292969	730.466797	492.411407	111.637512	93.619225	45.219944	133.865097	196.406403	157.535873	0.120087	99998.000000	4.306827	3.661026	0.631467	0.501915	3.682594	4.774942	2.863600	2.692328	2.047810	1.971365	1.655330	2.126667	2.293156	2.197379	0.000000	4.999991	195756.000000		1
20397.617188	5328.968750	2.769197	3.321187	4692.664062	61032.617188	759.204163	481.232849	146.554688	63.972160	35.546257	153.187805	210.129044	105.852417	1.544031	99998.000000	4.309579	3.726643	0.442354	0.521293	3.671419	4.785562	2.880359	2.682355	2.166000	1.805991	1.550794	2.185224	2.322486	2.024701	0.188656	4.999991	195932.000000		1
10305.416992	3769.056396	2.701355	2.260381	3982.590088	58684.117188	623.334595	408.188324	119.664482	58.387508	30.914480	112.695236	149.422562	97.353630	1.477718	0.000000	4.013065	3.576233	0.431582	0.354182	3.600166	4.768520	2.794721	2.610861	2.077965	1.766320	1.490162	2.051906	2.174416	1.988352	0.169592	0.000000	196394.000000		1
18313.902344	10191.614258	2.155533	4.264811	12532.641602	99998.000000	2015.266479	1283.122070	314.763367	126.266769	78.663094	409.141205	510.256989	325.396118	4.304374	99998.000000	4.262781	4.008243	0.333555	0.629900	4.098042	4.999991	3.304332	3.108268	2.497984	2.101289	1.895771	2.611873	2.707789	2.512412	0.633910	4.999991	198329.000000		1
8824.331055	4032.019287	3.256428	3.830003	2474.364258	33639.500000	416.754944	251.327789	84.170647	72.202660	23.131124	76.708000	101.911400	64.752350	0.473569	99998.000000	3.945682	3.605523	0.512742	0.583199	3.393464	4.526850	2.619881	2.400240	1.925161	1.858553	1.364197	1.884841	2.008223	1.811256	0.000000	4.999991	199559.000000		1
8696.781250	4077.232910	1.967425	2.611927	3821.146973	47435.417969	589.706421	390.919403	115.701881	50.394459	34.050644	116.707176	168.899460	90.624916	2.028889	99998.000000	3.939358	3.610366	0.293898	0.416961	3.582194	4.676103	2.770636	2.592087	2.063340	1.702383	1.532125	2.067098	2.227628	1.957248	0.307258	4.999991	200020.000000		1
7573.061035	2097.253906	2.772281	1.474027	3311.821289	38902.226562	483.854034	340.219635	81.897934	41.371441	23.815714	89.231064	115.245483	98.843079	0.729750	0.000000	3.879272	3.321651	0.442837	0.168505	3.520067	4.589974	2.684714	2.531759	1.913273	1.616701	1.376864	1.950516	2.061624	1.994946	0.000000	0.000000	200179.000000		1
18197.216797	3840.204590	2.886379	2.232627	5447.159180	70331.664062	863.782959	558.113525	155.386505	81.546387	38.531315	150.230499	206.681427	86.147324	2.676429	0.000000	4.260005	3.584354	0.460353	0.348816	3.736170	4.847151	2.936405	2.746722	2.191413	1.911405	1.585814	2.176758	2.315301	1.935242	0.427556	0.000000	200232.000000		1
10067.331055	2533.420898	3.786831	2.907966	2752.144287	37625.125000	413.547882	281.258575	75.992577	46.996178	29.270847	79.147240	123.670258	85.323967	0.149454	99998.000000	4.002914	3.403707	0.578276	0.463589	3.439671	4.575478	2.616526	2.449106	1.880771	1.672063	1.466435	1.898436	2.092265	1.931071	0.000000	4.999991	200317.000000		1
6380.348145	2732.393066	3.231758	3.003561	1503.674194	22612.517578	222.997482	152.345947	77.173645	60.940845	27.331177	51.230152	75.471420	80.787788	2.264640	99998.000000	3.804844	3.436543	0.509439	0.477637	3.177154	4.354349	2.348300	2.182831	1.887469	1.784909	1.436658	1.709526	1.877782	1.907346	0.354999	4.999991	200785.000000		1
25288.306641	9228.159180	4.092121	4.298732	9359.726562	99998.000000	1492.763916	959.280212	247.386780	95.201180	68.397324	269.389252	396.266602	263.604156	3.096607	0.000000	4.402920	3.965115	0.611948	0.633340	3.971263	4.999991	3.173991	2.981946	2.393377	1.978642	1.835039	2.430380	2.597987	2.420952	0.490886	0.000000	201303.000000		1
9012.796875	2166.178467	4.052033	2.926468	1674.266602	25447.845703	267.236786	168.489319	55.658401	39.009296	19.005081	46.357845	40.631340	46.012466	0.484730	0.000000	3.954859	3.335694	0.607673	0.466344	3.223825	4.405651	2.426896	2.226572	1.745531	1.591168	1.278870	1.666123	1.608861	1.662876	0.000000	0.000000	201433.000000		1
13497.435547	5427.509766	2.235711	2.402232	5046.344238	78173.375000	780.592957	516.094543	186.427429	114.934029	61.249218	230.346039	296.177673	170.691101	3.157781	99998.000000	4.130251	3.734601	0.349416	0.380615	3.702977	4.893059	2.892425	2.712729	2.270510	2.060449	1.787101	2.362381	2.471552	2.232211	0.499382	4.999991	201947.000000		1
4735.506348	1765.295532	4.539263	2.186371	1616.042603	19152.599609	229.266724	166.457138	55.846508	62.868183	13.482106	42.009773	71.511902	60.416611	0.364471	99998.000000	3.675366	3.246817	0.656985	0.339724	3.208453	4.282228	2.360341	2.221303	1.746996	1.798431	1.129758	1.623350	1.854378	1.781156	0.000000	4.999991	202939.000000		1
8775.259766	1005.665771	3.848506	4.070535	826.145935	15868.805664	110.564369	84.919998	46.829659	40.696102	22.239923	39.471855	44.439758	64.379211	0.280346	0.000000	3.943260	3.002454	0.585292	0.609652	2.917057	4.200544	2.043615	1.929010	1.670521	1.609553	1.347133	1.596287	1.647772	1.808746	0.000000	0.000000	204223.000000		1
14745.667969	7104.952637	4.064368	3.182418	3653.675293	41955.765625	609.106262	375.645630	91.411270	34.359016	31.478806	100.730324	142.992966	95.380043	2.133959	0.000000	4.168664	3.851561	0.608993	0.502757	3.562730	4.622792	2.784693	2.574778	1.961000	1.536041	1.498018	2.003160	2.155315	1.979457	0.329186	0.000000	204720.000000		1
19078.283203	3319.715576	0.900452	2.574922	4313.271484	49901.187500	656.309021	445.002014	104.618919	53.357933	33.242702	99.524582	124.872917	131.194580	2.203312	99998.000000	4.280540	3.521101	0.000000	0.410764	3.634807	4.698111	2.817108	2.648362	2.019610	1.727199	1.521696	1.997930	2.096468	2.117916	0.343076	4.999991	206683.000000		1
19268.316406	4559.375488	2.238794	3.262596	8453.594727	99998.000000	1304.446167	865.821350	219.796570	133.791092	59.414394	230.811676	297.004120	160.844727	4.246536	0.000000	4.284844	3.658905	0.350014	0.513563	3.927042	4.999991	3.115426	2.937428	2.342021	2.126427	1.773892	2.363258	2.472763	2.206407	0.628035	0.000000	208299.000000		1
11501.827148	3202.900635	2.047602	2.584173	2143.204590	26979.019531	317.600433	215.713699	80.596596	42.253387	24.747004	60.876087	95.839516	76.149841	0.171854	0.000000	4.060767	3.505543	0.311246	0.412322	3.331064	4.431026	2.501881	2.333878	1.906317	1.625862	1.393523	1.784447	1.981545	1.881669	0.000000	0.000000	208453.000000		1
7444.000488	2966.303711	2.146282	4.024279	3502.516602	43072.867188	572.588623	359.283325	67.746658	41.704483	21.601589	103.743141	145.318100	65.054550	0.884477	0.000000	3.871806	3.472216	0.331687	0.604688	3.544380	4.634204	2.757843	2.555437	1.830888	1.620183	1.334486	2.015960	2.162320	1.813278	0.000000	0.000000	208708.000000		1
21308.580078	3436.166992	2.621178	3.231758	4774.719238	59525.804688	761.455261	488.050995	144.565674	51.896240	45.047256	150.683807	213.030838	101.195969	1.901518	0.000000	4.328555	3.536074	0.418496	0.509439	3.678948	4.774705	2.881644	2.688465	2.160065	1.715136	1.653668	2.178066	2.328443	2.005163	0.279100	0.000000	210439.000000		1
100.406532	4.671864	4.027363	0.175773	0.000000	3583.606689	0.000000	0.000000	0.000000	16.824879	1.868746	0.000000	0.000000	6.525191	0.689002	20981.396484	2.001762	0.669490	0.605021	0.000000	0.000000	3.554320	0.000000	0.000000	0.000000	1.225952	0.271550	0.000000	0.000000	0.814593	0.000000	4.321835	210458.000000		0
6845.240234	1676.400513	2.226459	3.953353	942.002014	16426.095703	119.929688	94.091034	42.645023	37.427338	27.904753	38.981541	52.102848	54.551338	0.118158	99998.000000	3.835389	3.224378	0.347615	0.596966	2.974052	4.215534	2.078927	1.973548	1.629868	1.573189	1.445678	1.590859	1.716861	1.736805	0.000000	4.999991	210480.000000		1
8949.675781	3956.288818	2.248045	3.247177	3007.672119	33638.707031	469.428284	309.039948	90.412140	72.936592	14.095770	88.503304	118.723946	50.342033	1.124447	0.000000	3.951807	3.597288	0.351805	0.511506	3.478230	4.526839	2.671569	2.490015	1.956227	1.862945	1.149089	1.946959	2.074538	1.701931	0.050939	0.000000	212079.000000		1
20173.716797	4168.881836	2.423819	3.882427	6645.935059	80503.875000	1053.833740	683.069702	144.303558	43.237103	49.127041	170.660263	232.433731	155.386505	1.835939	0.000000	4.304786	3.620020	0.384500	0.589103	3.822556	4.905817	3.022772	2.834465	2.159277	1.635857	1.691321	2.232132	2.366299	2.191413	0.263858	0.000000	212187.000000		1
9149.631836	2426.692627	1.110146	2.297385	1885.903564	29925.662109	298.465820	192.243362	37.781967	31.910528	28.564672	53.376434	69.889854	68.326401	1.489597	0.000000	3.961404	3.385015	0.045380	0.361234	3.275519	4.476044	2.474895	2.283851	1.577285	1.503934	1.455829	1.727350	1.844414	1.834589	0.173069	0.000000	212499.000000		1
24949.861328	10993.488281	3.250261	2.522498	8835.336914	99998.000000	1363.817383	906.175110	230.848679	84.059631	65.588043	240.537796	336.790527	269.429352	3.527064	0.000000	4.397068	4.041135	0.511918	0.401831	3.946223	4.999991	3.134756	2.957212	2.363328	1.924587	1.816825	2.381183	2.527360	2.430445	0.547413	0.000000	212597.000000		1
18676.904297	7954.510254	2.744528	2.050686	9461.956055	99998.000000	1470.949585	969.743347	287.401367	146.110626	73.969643	312.234711	439.479034	236.288391	2.932940	99998.000000	4.271305	3.900614	0.438468	0.311899	3.975981	4.999991	3.167598	2.986657	2.458489	2.164682	1.869053	2.494481	2.642938	2.373442	0.467303	4.999991	213791.000000		1
19662.023438	13742.687500	2.599592	5.223854	16046.641602	99998.000000	2532.591309	1648.634521	373.076874	182.662186	117.265335	495.720245	701.454956	419.117096	2.871294	99998.000000	4.293628	4.138072	0.414905	0.717991	4.205384	4.999991	3.403565	3.217124	2.571798	2.261649	2.069170	2.695237	2.846000	2.622335	0.458078	4.999991	214437.000000		1
22418.136719	13180.666992	3.139246	2.778449	11104.953125	99998.000000	1699.269531	1138.420776	298.376404	145.910187	97.788437	375.062805	484.517029	332.781677	3.230160	99998.000000	4.350599	4.119937	0.496825	0.443802	4.045517	4.999991	3.230262	3.056303	2.474765	2.164086	1.990288	2.574104	2.685309	2.522159	0.509224	4.999991	215205.000000		1
12653.033203	6073.250977	4.193885	3.435285	4743.234375	67088.523438	723.401917	486.422791	142.314545	63.617531	37.143635	161.526230	208.695099	124.157486	0.876992	0.000000	4.102195	3.783421	0.622617	0.535963	3.676075	4.826648	2.859380	2.687014	2.153249	1.803577	1.569884	2.208243	2.319512	2.093973	0.000000	0.000000	215415.000000		1
16532.138672	5000.578613	3.040566	2.781532	8366.275391	99998.000000	1332.563721	857.230042	208.451492	105.488533	76.563065	312.697266	386.685425	217.644119	1.012443	0.000000	4.218329	3.699020	0.482955	0.444284	3.922532	4.999991	3.124688	2.933097	2.319005	2.023205	1.884019	2.495124	2.587358	2.337747	0.005370	0.000000	215958.000000		1
21535.144531	8557.390625	3.126911	4.391244	12148.638672	99998.000000	1855.664429	1248.827881	337.043396	133.747910	113.361320	354.481934	489.500366	280.577057	3.579324	0.000000	4.333148	3.932341	0.495116	0.642588	4.084527	4.999991	3.268499	3.096503	2.527686	2.126287	2.054465	2.549594	2.689753	2.448052	0.553801	0.000000	216591.000000		1
8154.641602	2535.314209	1.652884	4.354239	2513.919434	33348.519531	393.189026	262.580353	65.193321	63.830307	17.037657	67.826836	86.128822	57.147846	1.210285	99998.000000	3.911405	3.404032	0.218242	0.638912	3.400351	4.523077	2.594601	2.419262	1.814203	1.805027	1.231410	1.831402	1.935148	1.757000	0.082888	4.999991	217691.000000		1
14706.899414	4845.041016	1.029969	2.436154	5012.349121	58443.843750	805.071655	515.015198	122.501518	76.485970	25.591948	140.933029	208.485413	173.099503	2.005566	0.000000	4.167521	3.685297	0.012824	0.386705	3.700041	4.766739	2.905834	2.711820	2.088141	1.883582	1.408103	2.149013	2.319076	2.238296	0.302237	0.000000	217960.000000		1
11546.535156	3984.566650	2.735276	3.543216	4180.300781	49778.250000	648.356079	428.143219	113.512421	62.121918	26.147020	121.443802	155.309418	144.581085	2.143273	0.000000	4.062452	3.600381	0.437001	0.549398	3.621207	4.697040	2.811814	2.631589	2.055043	1.793245	1.417422	2.084375	2.191198	2.160111	0.331078	0.000000	218045.000000		1
8338.454102	2196.291260	3.937934	3.709738	3039.931152	40521.210938	475.894897	311.272583	65.236496	46.730976	32.181896	85.182114	114.187759	80.652100	2.085170	0.000000	3.921086	3.341690	0.595268	0.569343	3.482864	4.607682	2.677511	2.493141	1.814491	1.669605	1.507612	1.930348	2.057620	1.906616	0.319141	0.000000	218470.000000		1
6603.808105	1598.887695	1.628214	4.422081	1257.419189	15312.360352	197.775589	128.117004	37.331741	43.061329	16.908140	37.667870	46.111145	38.901363	0.680493	0.000000	3.819794	3.203818	0.211711	0.645627	3.099480	4.185042	2.296173	2.107607	1.572078	1.634087	1.228096	1.575971	1.663806	1.589965	0.000000	0.000000	218675.000000		1
17367.728516	9204.624023	4.545431	2.781532	7320.869629	94474.664062	1010.149536	751.127808	205.987579	136.760727	66.627258	216.432205	266.043396	144.050690	1.176036	0.000000	4.239743	3.964006	0.657575	0.444284	3.864563	4.975316	3.004386	2.875714	2.313841	2.135961	1.823652	2.335322	2.424953	2.158515	0.070421	0.000000	219887.000000		1
6593.320312	1996.600586	3.731324	3.293433	1402.262329	19354.691406	227.246872	144.019852	35.065193	14.413395	17.515636	38.361710	90.224030	37.128216	1.211092	99998.000000	3.819104	3.300291	0.571863	0.517649	3.146829	4.286786	2.356498	2.158422	1.544876	1.158766	1.243426	1.583898	1.955322	1.569704	0.083177	4.999991	221310.000000		1
15074.878906	2671.751221	3.429117	4.243225	4051.637939	48363.621094	640.551147	411.339905	98.725899	39.641460	39.271412	106.611015	144.898712	103.484108	2.660914	0.000000	4.178254	3.426796	0.535182	0.627696	3.607631	4.684519	2.806554	2.614201	1.994431	1.598150	1.594077	2.027802	2.161065	2.014874	0.425031	0.000000	223460.000000		1
101.313156	7.120353	1.202658	1.372264	0.000000	0.000000	0.000000	0.000000	0.770935	13.753475	0.462561	0.000000	0.000000	9.649018	5.106883	38342.640625	2.005666	0.852502	0.080142	0.137438	0.000000	0.000000	0.000000	0.000000	0.000000	1.138412	0.000000	0.000000	0.000000	0.984483	0.708156	4.583682	223479.000000		0
9046.011719	2584.293457	2.149366	2.232627	1625.568237	25240.179688	289.473633	166.108673	53.490532	73.257301	15.838082	59.136860	99.737366	59.380474	0.235986	0.000000	3.956457	3.412342	0.332310	0.348816	3.211005	4.402092	2.461609	2.220392	1.728277	1.864851	1.199703	1.771858	1.998858	1.773644	0.000000	0.000000	224191.000000		1
18362.998047	6460.611328	3.114576	2.248045	8641.958984	99998.000000	1303.154053	888.804443	204.485794	110.077141	73.704437	245.070892	287.503143	224.030533	3.686634	99998.000000	4.263944	3.810274	0.493399	0.351805	3.936612	4.999991	3.114996	2.948806	2.310663	2.041697	1.867494	2.389292	2.458642	2.350307	0.566630	4.999991	224522.000000		1
8359.198242	3141.145752	2.078440	3.435285	3816.283936	52530.507812	589.925415	392.387268	111.708435	78.650757	43.428291	129.985748	144.741440	80.158707	0.056530	0.000000	3.922165	3.497088	0.317737	0.535963	3.581641	4.720412	2.770797	2.593715	2.048086	1.895703	1.637773	2.113896	2.160593	1.903951	0.000000	0.000000	224857.000000		1
15813.834961	4534.295410	3.978023	5.044997	4638.655273	61517.941406	730.568542	472.854340	130.195450	62.183594	49.117790	166.494141	192.298859	149.259125	0.514826	0.000000	4.199037	3.656510	0.599667	0.702861	3.666392	4.789002	2.863661	2.674727	2.114596	1.793676	1.691239	2.221399	2.283977	2.173941	0.000000	0.000000	225051.000000		1
13177.962891	3737.571533	2.294302	4.415914	2961.406738	43361.144531	432.741058	305.200714	102.497307	58.720554	25.875652	109.189018	170.052780	88.194931	1.622826	0.000000	4.119848	3.572589	0.360651	0.645021	3.471498	4.637101	2.636228	2.484586	2.010712	1.768790	1.412891	2.038179	2.230584	1.945444	0.210272	0.000000	225505.000000		1
7489.852539	2584.197754	2.624262	3.379778	1848.368286	27226.826172	291.431824	190.149506	69.461212	38.222942	17.583479	59.602501	100.986275	51.874653	0.090536	99998.000000	3.874473	3.412326	0.419007	0.528888	3.266788	4.434997	2.464537	2.279095	1.841742	1.582324	1.245105	1.775265	2.004262	1.714955	0.000000	4.999991	226080.000000		1
17487.943359	3090.408936	2.818537	2.837040	3865.676270	56694.871094	595.118408	396.269684	137.818451	103.484108	27.510033	165.624527	250.630859	164.005554	0.472495	0.000000	4.242739	3.490016	0.450024	0.452865	3.587225	4.753544	2.774603	2.597991	2.139307	2.014874	1.439491	2.219125	2.399035	2.214859	0.000000	0.000000	226321.000000		1
28922.308594	8880.344727	2.578006	2.417651	9705.209961	99998.000000	1520.875244	996.140137	266.280853	62.331612	84.787399	288.711945	357.596527	250.183731	2.662184	0.000000	4.461233	3.948430	0.411284	0.383394	3.987005	4.999991	3.182094	2.998320	2.425340	1.794708	1.928331	2.460465	2.553393	2.398259	0.425238	0.000000	226504.000000		1
5731.960938	3203.511230	3.749826	4.369658	1447.195557	23383.287109	220.619919	149.049423	56.450920	55.824924	27.941757	52.155273	94.747871	74.126915	1.186137	99998.000000	3.758303	3.505626	0.574011	0.640447	3.160527	4.368906	2.343645	2.173330	1.751671	1.746828	1.446254	1.717298	1.976569	1.869976	0.074135	4.999991	226734.000000		1
7548.736328	2654.812256	4.036614	4.122959	2193.438721	34549.359375	364.649017	227.444229	73.602676	58.359756	26.893286	65.325920	76.822098	101.584518	1.263381	0.000000	3.877874	3.424034	0.606017	0.615209	3.341125	4.538440	2.561875	2.356875	1.866894	1.766114	1.429644	1.815086	1.885486	2.006828	0.101534	0.000000	227103.000000		1
16438.140625	5493.319824	1.751564	2.405316	9151.541016	99998.000000	1425.868408	937.536743	203.295471	90.476898	61.455830	221.788666	294.478546	187.010254	2.152874	99998.000000	4.215853	3.739835	0.243426	0.381172	3.961494	4.999991	3.154079	2.971988	2.308128	1.956538	1.788563	2.345939	2.469054	2.271865	0.333019	4.999991	227362.000000		1
7042.624023	1061.028198	2.821621	2.673601	1371.754883	19385.482422	181.949844	140.115845	48.991356	54.606846	20.719641	47.122612	69.624657	31.879692	0.770221	0.000000	3.847734	3.025727	0.450499	0.427097	3.137276	4.287477	2.259952	2.146487	1.690120	1.737247	1.316382	1.673229	1.842763	1.503514	0.000000	0.000000	229163.000000		1
24681.087891	4546.066406	3.200921	2.352893	6044.914062	75256.093750	942.594116	620.374207	153.156967	68.536095	51.322662	175.881042	241.191544	132.132034	2.364700	0.000000	4.392365	3.657636	0.505275	0.371602	3.781390	4.876542	2.974325	2.792654	2.185137	1.835919	1.710309	2.245219	2.382362	2.121008	0.373776	0.000000	229364.000000		1
9000.449219	2030.941040	1.948923	2.652015	760.021362	14704.259766	109.944534	76.365707	53.302425	58.834652	7.428727	37.103546	54.813457	48.390030	2.520917	99998.000000	3.954264	3.307697	0.289795	0.423576	2.880826	4.167443	2.041174	1.882898	1.726747	1.769633	0.870914	1.569415	1.738887	1.684756	0.401558	4.999991	229786.000000		1
20202.482422	6942.911133	2.365228	3.293433	7714.296387	99963.617188	1153.540283	791.574158	182.770111	121.338951	82.502350	230.734589	291.077179	174.336090	0.512387	0.000000	4.305405	3.841542	0.373873	0.517649	3.887296	4.999842	3.062033	2.898492	2.261905	2.084000	1.916466	2.363113	2.464008	2.241387	0.000000	0.000000	229864.000000		1
5569.904297	2758.651123	2.127780	6.121222	1487.647949	21660.992188	220.376312	153.323486	43.971031	63.506516	20.793650	53.928425	80.821709	63.651451	0.111508	99998.000000	3.745848	3.440697	0.327927	0.786838	3.172500	4.335679	2.343165	2.185609	1.643167	1.802818	1.317931	1.731818	1.907528	1.803808	0.000000	4.999991	230961.000000		1
30597.841797	9275.235352	2.238794	2.673601	7322.547363	91519.031250	1157.851440	750.609741	180.759521	84.516029	58.168564	242.437378	306.141235	206.499481	2.050860	99998.000000	4.485691	3.967325	0.350014	0.427097	3.864662	4.961512	3.063653	2.875414	2.257101	1.926939	1.764688	2.384600	2.485922	2.314919	0.311936	4.999991	231694.000000		1
10929.926758	3290.488037	2.482410	1.985928	2854.481201	45064.902344	456.032532	291.795685	111.245872	84.044212	31.315367	134.028534	181.077133	198.105545	1.925644	99998.000000	4.038617	3.517260	0.394873	0.297963	3.455527	4.653839	2.658996	2.465079	2.046284	1.924508	1.495757	2.127197	2.257864	2.296897	0.284576	4.999991	232274.000000		1
10603.675781	6694.651855	1.985928	3.398280	4435.362793	55694.265625	676.411926	455.064240	110.903580	86.742485	37.766548	133.325439	176.442276	102.592903	0.556747	99998.000000	4.025456	3.825728	0.297963	0.531259	3.646929	4.745811	2.830211	2.658073	2.044945	1.938232	1.577107	2.124913	2.246603	2.011117	0.000000	4.999991	233487.000000		1
15443.743164	3616.343506	1.489446	2.541001	2239.340088	31617.367188	342.291931	227.487411	77.852066	52.007256	27.654968	74.092995	107.255516	46.974594	1.357768	0.000000	4.188753	3.558270	0.173025	0.405005	3.350120	4.499926	2.534397	2.356957	1.891270	1.716064	1.441773	1.869777	2.030420	1.671863	0.132826	0.000000	234174.000000		1
30581.708984	7497.281250	2.756862	2.800035	8020.434570	99998.000000	1259.232422	821.424744	207.285828	78.703178	70.105721	251.996964	366.662720	194.405060	1.353289	0.000000	4.485462	3.874904	0.440415	0.447163	3.904198	4.999991	3.100106	2.914568	2.316570	1.895992	1.845753	2.401395	2.564267	2.288707	0.131391	0.000000	234916.000000		1
8005.558594	2858.277344	2.306637	2.482410	1941.426270	23213.917969	283.790314	197.420959	67.700401	28.802120	22.135077	64.826355	70.333916	60.839081	0.369385	0.000000	3.903392	3.456104	0.362979	0.394873	3.288121	4.365748	2.452998	2.295393	1.830591	1.459424	1.345081	1.811752	1.847165	1.784183	0.000000	0.000000	235835.000000		1
13661.733398	3878.029785	2.491661	3.953353	2617.727295	32412.916016	421.275726	268.276031	47.915134	102.629906	18.875565	62.208263	85.521324	85.851288	2.118202	99998.000000	4.135506	3.588611	0.396489	0.596966	3.417924	4.510718	2.624567	2.428582	1.680473	2.011274	1.275900	1.793848	1.932074	1.933747	0.325967	4.999991	236144.000000		1
9786.226562	3586.095215	3.182418	4.079786	2659.268311	35740.777344	397.669708	271.837738	54.773369	46.481194	20.306419	81.290436	95.546562	64.480980	0.692339	0.000000	3.990615	3.554622	0.502757	0.610637	3.424762	4.553164	2.599523	2.434310	1.738569	1.667277	1.307633	1.910039	1.980215	1.809432	0.000000	0.000000	237734.000000		1
17838.941406	4962.167480	2.281967	3.675817	4939.286133	67134.992188	803.483521	505.628296	149.626083	44.640202	44.038872	146.058197	207.159409	76.868355	2.632377	99998.000000	4.251369	3.695671	0.358309	0.565354	3.693664	4.826949	2.904977	2.703831	2.175007	1.649726	1.643836	2.164526	2.316305	1.885748	0.420348	4.999991	238149.000000		1
100.378777	15.320014	0.567408	0.000000	0.000000	0.000000	0.000000	0.000000	6.340167	45.990879	4.209303	1.686805	0.000000	4.526928	5.891154	0.000000	2.001642	1.185259	0.000000	0.000000	0.000000	0.000000	0.000000	0.000000	0.802101	1.662672	0.624210	0.227065	0.000000	0.655804	0.770200	0.000000	238160.000000		0
11553.544922	3205.160889	2.503996	3.305768	2307.358154	33429.066406	371.843384	235.535965	75.107544	29.961605	21.512161	78.379387	80.220383	67.441368	0.700529	0.000000	4.062715	3.505850	0.398634	0.519272	3.363115	4.524124	2.570360	2.372057	1.875684	1.476565	1.332684	1.894202	1.904285	1.828926	0.000000	0.000000	238386.000000		1
10566.319336	1723.350464	1.631298	3.863925	1529.189087	20118.296875	230.888779	157.295349	57.863274	24.339951	24.629822	61.690193	74.324272	85.323967	1.491077	0.000000	4.023924	3.236374	0.212533	0.587029	3.184461	4.303591	2.363403	2.196716	1.762403	1.386320	1.391461	1.790216	1.871131	1.931071	0.173500	0.000000	238590.000000		1
14364.563477	3572.005615	4.418998	5.199183	3181.863281	42869.863281	481.803345	327.129181	105.328178	47.427902	24.361536	92.327141	109.127350	44.029621	0.833461	0.000000	4.157292	3.552912	0.645324	0.715935	3.502681	4.632152	2.682870	2.514719	2.022545	1.676034	1.386705	1.965329	2.037934	1.643745	0.000000	0.000000	239052.000000		1
21087.648438	11506.641602	3.792999	2.664350	9707.041992	99998.000000	1489.852905	996.118530	197.750916	122.510773	75.829132	289.007996	373.465424	178.233932	3.623364	0.000000	4.324028	4.060948	0.578983	0.425591	3.987087	4.999991	3.173143	2.998311	2.296118	2.088174	1.879836	2.460910	2.572250	2.250990	0.559112	0.000000	239135.000000		1
21126.962891	10072.810547	2.297385	4.459086	9953.658203	99998.000000	1530.194336	1021.414429	225.125259	134.497269	97.951881	297.858337	407.377319	215.164795	3.467000	99998.000000	4.324837	4.003150	0.361234	0.649246	3.997983	4.999991	3.184747	3.009202	2.352424	2.128713	1.991013	2.474010	2.609997	2.332771	0.539954	4.999991	239330.000000		1
8304.070312	2687.595459	1.677554	2.106194	771.304749	17759.060547	136.344421	78.499657	41.846336	54.748699	20.611710	36.548473	58.594120	33.221119	0.127504	0.000000	3.919291	3.429364	0.224676	0.323498	2.887226	4.249420	2.134637	1.894868	1.621657	1.738374	1.314114	1.562869	1.767854	1.521414	0.000000	0.000000	239680.000000		1
10857.504883	3835.970459	2.541001	2.047602	3890.037842	46940.210938	609.735352	398.468384	106.037437	64.881866	24.725418	98.303421	126.485710	90.143852	0.128567	99998.000000	4.035730	3.583875	0.405005	0.311246	3.589954	4.671545	2.785141	2.600394	2.025459	1.812123	1.393144	1.992569	2.102041	1.954936	0.000000	4.999991	240435.000000		1
8878.478516	3102.238037	3.123827	2.541001	4712.153320	55471.847656	749.962158	481.393219	104.261208	70.429512	33.134773	130.127609	174.693802	119.602806	1.371144	0.000000	3.948339	3.491675	0.494687	0.405005	3.673219	4.744072	2.875039	2.682500	2.018123	1.847755	1.520284	2.114369	2.242277	2.077741	0.137083	0.000000	240894.000000		1
23783.443359	4759.312988	1.813238	3.620309	6226.845703	72005.125000	963.403137	639.317627	125.983063	79.813324	39.928249	168.402969	203.569931	134.333832	1.851158	0.000000	4.376275	3.677544	0.258455	0.558746	3.794268	4.857363	2.983808	2.805717	2.100312	1.902075	1.601280	2.226350	2.308714	2.128186	0.267443	0.000000	241050.000000		1
16687.001953	11140.055664	1.924253	5.143676	10140.899414	99998.000000	1517.591064	1040.046387	231.684372	98.568626	74.148499	316.265167	467.106232	267.622253	3.119823	0.000000	4.222378	4.046887	0.284262	0.711274	4.006076	4.999991	3.181155	3.017053	2.364897	1.993739	1.870102	2.500051	2.669416	2.427522	0.494130	0.000000	241238.000000		1
9791.921875	2561.757324	3.845422	3.416783	4675.996582	60537.320312	743.390747	479.925354	101.282318	41.636642	38.287701	153.671951	198.013031	96.857147	2.981995	0.000000	3.990868	3.408538	0.584944	0.533617	3.669874	4.782023	2.871217	2.681174	2.005534	1.619476	1.583059	2.186595	2.296694	1.986132	0.474507	0.000000	241398.000000		1
8885.379883	2973.649170	4.067451	3.059069	2628.430908	31468.794922	411.685303	269.173401	47.489578	57.308201	20.984842	72.717644	109.509727	96.887985	0.045526	99998.000000	3.948676	3.473290	0.609322	0.485589	3.419697	4.497880	2.614565	2.430032	1.676598	1.758217	1.321906	1.861640	2.039453	1.986270	0.000000	4.999991	242012.000000		1
18557.134766	7912.213867	3.805334	3.941018	3491.877686	55425.789062	551.446472	354.975342	138.604813	70.818062	48.710739	137.263382	173.463394	132.332474	2.068260	99998.000000	4.268511	3.898298	0.580393	0.595608	3.543059	4.743712	2.741503	2.550198	2.141778	1.850144	1.687625	2.137555	2.239208	2.121666	0.315605	4.999991	242320.000000		1
22615.652344	7749.142578	2.827788	4.119875	7670.936035	97209.859375	1147.036743	786.704956	183.803162	75.782883	61.437328	257.430511	286.035278	224.301910	0.560193	0.000000	4.354409	3.889254	0.451447	0.614884	3.884848	4.987710	3.059577	2.895812	2.264353	1.879571	1.788432	2.410660	2.456420	2.350833	0.000000	0.000000	242397.000000		1
11686.848633	2392.154785	1.844076	2.707523	3201.435791	46366.160156	481.464142	326.345917	104.813194	39.894329	33.720684	125.122704	171.557632	92.191452	0.349581	99998.000000	4.067698	3.378789	0.265779	0.432572	3.505345	4.666201	2.682564	2.513678	2.020416	1.600911	1.527896	2.097336	2.234410	1.964691	0.000000	4.999991	242724.000000		1
11264.077148	2190.851562	2.365228	3.996526	2355.504639	28605.636719	338.030182	240.691971	60.743484	17.312109	17.873350	59.790611	71.188110	75.320320	1.349743	0.000000	4.051696	3.340613	0.373873	0.601683	3.372084	4.456451	2.528955	2.381462	1.783500	1.238350	1.252206	1.776633	1.852407	1.876912	0.130251	0.000000	243662.000000		1
9443.953125	4259.327637	3.129995	3.854673	2041.416504	31552.093750	288.508423	206.255859	65.705223	35.404404	41.738403	91.173820	133.017075	135.527237	0.325117	0.000000	3.975154	3.629341	0.495544	0.585988	3.309932	4.499028	2.460159	2.314406	1.817600	1.549057	1.620536	1.959870	2.123907	2.132027	0.000000	0.000000	244190.000000		1
6536.872559	2427.272461	3.799166	4.613273	2617.175293	34161.558594	423.144470	268.791016	64.363792	72.199577	16.026190	69.226852	79.400108	68.301727	0.348017	0.000000	3.815370	3.385118	0.579688	0.664009	3.417833	4.533538	2.626489	2.429415	1.808642	1.858535	1.204830	1.840275	1.899821	1.834432	0.000000	0.000000	244453.000000		1
20278.976562	7158.782227	1.603544	3.953353	11208.166016	99998.000000	1770.655029	1149.334106	263.585663	130.849197	91.587044	368.519104	459.350647	257.239319	3.022034	0.000000	4.307046	3.854839	0.205081	0.596966	4.049534	4.999991	3.248134	3.060446	2.420922	2.116771	1.961834	2.566460	2.662144	2.410337	0.480299	0.000000	245673.000000		1
7763.707031	3122.229980	2.090775	2.423819	2865.999023	37024.695312	445.045166	292.224335	84.346420	65.332092	31.441801	91.201576	138.512299	99.219292	1.532458	99998.000000	3.890069	3.494465	0.320307	0.384500	3.457276	4.568491	2.648404	2.465716	1.926067	1.815127	1.497507	1.960002	2.141488	1.996596	0.185389	4.999991	245868.000000		1
21279.826172	7609.689453	2.201789	3.916348	10745.876953	99998.000000	1651.443848	1104.946777	257.701874	73.414566	81.870178	281.021118	376.823639	209.055908	3.551521	0.000000	4.327968	3.881367	0.342776	0.592881	4.031242	4.999991	3.217864	3.043341	2.411118	1.865782	1.913126	2.448739	2.576138	2.320262	0.550414	0.000000	246165.000000		1
6502.174316	3922.050049	4.144545	2.602675	1374.958984	18831.251953	210.230804	143.609711	36.092079	78.428726	17.321360	53.635468	50.958782	43.961781	0.527360	0.000000	3.813059	3.593513	0.617477	0.415420	3.138290	4.274879	2.322696	2.157184	1.557412	1.894475	1.238582	1.729452	1.707219	1.643075	0.000000	0.000000	246394.000000		1
7286.137695	1878.792480	0.943624	2.479326	738.962463	9150.998047	122.483017	74.321190	27.787569	60.200748	9.522585	27.873915	21.333305	35.866966	1.104465	0.000000	3.862497	3.273879	0.000000	0.394334	2.868622	3.961468	2.088076	1.871113	1.443851	1.779602	0.978755	1.445198	1.329058	1.554695	0.043152	0.000000	246798.000000		1
10265.226562	1641.292236	2.312804	3.111492	1906.845215	27609.705078	298.792694	195.101990	54.205959	71.280624	18.900234	62.624565	75.422081	65.362930	1.106256	0.000000	4.011369	3.215186	0.364139	0.492969	3.280315	4.441062	2.475370	2.290262	1.734047	1.852972	1.276467	1.796745	1.877499	1.815331	0.043856	0.000000	247393.000000		1
5643.201660	4149.596191	2.198706	2.837040	4401.540527	53577.777344	691.913879	454.657196	114.308029	69.957695	30.479673	95.299866	156.105026	121.311195	2.852463	99998.000000	3.751526	3.618006	0.342167	0.452865	3.643605	4.728985	2.840052	2.657684	2.058077	1.844836	1.484010	1.979092	2.193417	2.083901	0.455220	4.999991	247843.000000		1
16911.654297	4154.736816	1.865662	1.581958	2805.098389	38624.933594	440.512085	286.581085	108.572273	62.445709	29.255430	110.074051	126.772499	152.469299	2.172422	99998.000000	4.228186	3.618544	0.270833	0.199195	3.447948	4.586868	2.643958	2.457247	2.035719	1.795503	1.466206	2.041685	2.103025	2.183182	0.336944	4.999991	247974.000000		1
21091.148438	11964.267578	2.396065	2.824705	10124.944336	99998.000000	1578.294556	1039.540649	242.647064	157.569794	82.443756	320.684174	429.225586	323.515045	4.186255	0.000000	4.324100	4.077886	0.379499	0.450973	4.005393	4.999991	3.198188	3.016841	2.384975	2.197473	1.916158	2.506078	2.632686	2.509894	0.621826	0.000000	249079.000000		1
8769.295898	2363.994141	2.904882	3.500043	3102.271973	39792.250000	458.496460	315.836517	70.244484	39.197403	17.151754	83.088257	132.983154	94.165047	2.148425	99998.000000	3.942965	3.373646	0.463128	0.544073	3.491680	4.599799	2.661336	2.499462	1.846612	1.593257	1.234309	1.919540	2.123797	1.973890	0.332120	4.999991	249397.000000		1
15014.326172	5187.465332	2.818537	4.465254	4320.555664	55861.976562	657.687439	441.329285	111.341469	73.633514	35.336563	125.187462	184.133118	82.274147	2.158052	0.000000	4.176506	3.714955	0.450024	0.649846	3.635540	4.747116	2.818020	2.644763	2.046657	1.867076	1.548224	2.097561	2.265132	1.915263	0.334062	0.000000	250132.000000		1
9609.485352	1673.366211	3.768329	1.890332	1295.497192	23866.660156	213.703094	132.428070	47.905880	39.533531	13.244658	39.542782	51.849983	33.544910	0.223872	0.000000	3.982700	3.223591	0.576149	0.276538	3.112437	4.377792	2.329811	2.121980	1.680389	1.596966	1.122041	1.597067	1.714749	1.525627	0.000000	0.000000	251637.000000		1
24017.308594	3872.697998	1.671386	2.380646	5425.650391	71588.539062	842.795044	557.250122	164.360199	73.587257	35.324226	156.108109	219.707138	120.096207	2.306082	0.000000	4.380524	3.588014	0.223077	0.376695	3.734452	4.854844	2.925722	2.746050	2.215797	1.866803	1.548073	2.193425	2.341844	2.079529	0.362875	0.000000	252604.000000		1
11110.371094	4242.129883	2.192538	4.930898	3140.880371	45954.265625	471.016418	321.097382	129.742142	126.519630	28.660269	102.484970	126.676903	76.390373	0.462270	99998.000000	4.045729	3.627584	0.340947	0.692926	3.497051	4.662326	2.673036	2.506637	2.113081	2.102158	1.457280	2.010660	2.102697	1.883039	0.000000	4.999991	254449.000000		1
32180.978516	6396.133789	4.116791	2.886379	6252.977051	77243.351562	1047.182129	638.124207	128.937286	40.322968	58.109974	168.563324	254.596558	93.529793	1.735577	0.000000	4.507599	3.805918	0.614559	0.460353	3.796087	4.887861	3.020022	2.804905	2.110379	1.605552	1.764251	2.226763	2.405853	1.970950	0.239444	0.000000	254484.000000		1
18250.250000	4176.683594	2.507080	3.811501	4251.587402	52628.496094	647.079407	435.935822	108.994743	91.402016	23.420996	116.155190	141.284576	94.683113	0.958897	0.000000	4.261269	3.620831	0.399168	0.581096	3.628551	4.721221	2.810958	2.639423	2.037405	1.960956	1.369605	2.065039	2.150095	1.976273	0.000000	0.000000	254966.000000		1
8152.128418	2248.131836	3.487709	2.667434	1816.451660	28136.574219	270.314362	189.588257	44.689541	22.998524	21.906879	62.282272	84.685631	81.003647	1.586091	0.000000	3.911271	3.351822	0.542540	0.426094	3.259224	4.449271	2.431869	2.277812	1.650206	1.361700	1.340580	1.794364	1.927810	1.908505	0.200328	0.000000	255234.000000		1
14656.822266	4777.957031	2.022933	2.593424	4139.268555	44485.214844	638.531311	421.941803	77.118141	51.442928	28.376564	92.410400	115.741966	95.349205	0.127147	0.000000	4.166040	3.679242	0.305981	0.413874	3.616924	4.648216	2.805182	2.625252	1.887157	1.711326	1.452960	1.965721	2.063491	1.979317	0.000000	0.000000	255781.000000		1
11580.237305	4936.960938	1.726894	2.624262	3963.612793	48694.792969	622.946045	407.559235	78.530495	56.676033	20.784399	99.663353	121.724419	87.260559	1.356840	99998.000000	4.063717	3.693460	0.237266	0.419007	3.598091	4.687482	2.794451	2.610191	1.895038	1.753399	1.317737	1.998536	2.085378	1.940818	0.132529	4.999991	255864.000000		1
7346.822754	2040.315674	2.503996	4.042781	1639.050293	20015.367188	231.314331	167.681381	60.780491	9.602762	19.341209	53.342514	79.427856	81.345947	1.081864	99998.000000	3.866100	3.309697	0.398634	0.606680	3.214592	4.301363	2.364202	2.224485	1.783764	0.982396	1.286484	1.727073	1.899973	1.910336	0.034173	4.999991	256038.000000		1
7416.237305	2451.257812	2.090775	1.881081	1915.516724	26987.099609	261.975952	195.361023	63.873482	95.528061	26.060677	58.917912	89.363663	83.122177	0.304181	99998.000000	3.870184	3.389389	0.320307	0.274407	3.282286	4.431156	2.418262	2.290838	1.805321	1.980131	1.415986	1.770247	1.951161	1.919717	0.000000	4.999991	256067.000000		1
9048.771484	3532.058838	4.187717	4.721204	3735.804443	51582.144531	589.105103	382.019714	82.823059	70.481934	35.623348	108.128212	163.691025	128.397629	0.591416	0.000000	3.956590	3.548028	0.621977	0.674053	3.572384	4.712500	2.770193	2.582086	1.918151	1.848078	1.551735	2.033939	2.214025	2.108557	0.000000	0.000000	256698.000000		1
19591.167969	6361.154785	3.256428	2.568754	5585.859863	70868.929688	866.675537	570.578003	140.994705	74.900932	34.380604	170.487579	251.583740	110.382431	2.644061	0.000000	4.292060	3.803536	0.512742	0.409723	3.747090	4.850456	2.937856	2.756315	2.149203	1.874487	1.536314	2.231693	2.400683	2.042900	0.422271	0.000000	257267.000000		1
13898.623047	4226.208496	2.966557	2.016765	4612.896973	54156.273438	699.910034	473.141113	108.498260	69.347115	26.837778	126.908188	165.436417	82.647285	2.784209	99998.000000	4.142972	3.625951	0.472253	0.304655	3.663974	4.733649	2.845042	2.674991	2.035423	1.841028	1.428747	2.103490	2.218631	1.917229	0.444702	4.999991	257494.000000		1
14807.958984	14919.430664	0.505733	7.373219	18926.816406	99998.000000	2885.664062	1945.447510	498.918091	214.958176	180.873611	651.754333	804.553589	464.978455	5.324315	0.000000	4.170495	4.173752	0.000000	0.867657	4.277078	4.999991	3.460246	3.289020	2.698029	2.332354	2.257375	2.814084	2.905555	2.667433	0.726264	0.000000	257917.000000		1
9753.137695	3546.737549	3.170084	5.371873	3401.940430	42012.164062	530.045349	348.527252	90.418304	40.070103	23.498089	95.737755	150.711563	76.880692	1.998553	99998.000000	3.989144	3.549829	0.501071	0.730126	3.531727	4.623375	2.724313	2.542237	1.956256	1.602820	1.371033	1.981083	2.178147	1.885817	0.300716	4.999991	260020.000000		1
13223.709961	3166.490967	2.633513	2.756862	2207.506836	32216.087891	329.189117	223.845505	52.068928	58.187065	26.387552	57.030666	89.172470	59.269459	0.203363	99998.000000	4.121353	3.500578	0.420535	0.440415	3.343902	4.508073	2.517446	2.349948	1.716579	1.764826	1.421399	1.756108	1.950231	1.772831	0.000000	4.999991	260318.000000		1
13261.094727	2507.610107	3.074487	3.342773	3482.447754	41213.042969	557.259338	357.537933	85.086517	66.355888	31.062500	91.636383	125.588341	66.815369	0.361649	0.000000	4.122580	3.399260	0.487773	0.524107	3.541885	4.615035	2.746057	2.553322	1.929861	1.821880	1.492236	1.962068	2.098949	1.824876	0.000000	0.000000	260777.000000		1
13750.190430	5020.570312	2.322055	3.015897	2663.067383	39923.019531	431.865265	270.388367	77.457352	46.376347	43.819927	100.903015	117.888252	56.407749	1.389932	99998.000000	4.138309	3.700753	0.365873	0.479416	3.425382	4.601223	2.635348	2.431988	1.889063	1.666296	1.641672	2.003904	2.071470	1.751339	0.142994	4.999991	261392.000000		1
7768.394531	1673.887329	1.967425	2.682853	934.715149	14646.279297	121.456131	93.542130	53.459694	18.076876	14.388725	29.073488	77.993919	42.691280	1.119038	99998.000000	3.890331	3.223726	0.293898	0.428597	2.970679	4.165727	2.084419	1.971007	1.728027	1.257123	1.158022	1.463497	1.892061	1.630339	0.048845	4.999991	262078.000000		1
15046.474609	6314.522461	2.978892	4.307983	2886.021729	41505.175781	475.494019	292.097900	90.871613	41.297428	29.671734	96.117050	141.303070	63.136467	1.189438	99998.000000	4.177435	3.800340	0.474055	0.634274	3.460299	4.618102	2.677145	2.465528	1.958428	1.615923	1.472343	1.982800	2.150151	1.800280	0.075342	4.999991	262574.000000		1
8035.461426	3230.142334	1.625130	2.633513	2291.008301	34545.828125	370.199768	233.442108	71.548904	99.691109	25.743052	74.392113	102.312286	38.959957	0.103915	99998.000000	3.905011	3.509222	0.210888	0.420535	3.360027	4.538395	2.568436	2.368179	1.854603	1.998656	1.410660	1.871527	2.009928	1.590618	0.000000	4.999991	262703.000000		1
9429.730469	3017.401367	4.237057	3.842339	2337.162598	39879.476562	360.748108	238.940414	58.680466	35.126869	20.352676	81.475464	137.180115	53.077312	2.060922	99998.000000	3.974499	3.479633	0.627064	0.584596	3.368689	4.600749	2.557204	2.378290	1.768494	1.545639	1.308622	1.911027	2.137291	1.724909	0.314062	4.999991	263219.000000		1
24522.636719	13568.453125	2.861710	4.030447	11696.793945	99998.000000	1807.490356	1198.442627	332.340698	156.579926	111.097855	446.445190	564.379700	332.316010	3.822683	0.000000	4.389567	4.132530	0.456626	0.605353	4.068067	4.999991	3.257076	3.078617	2.521584	2.194736	2.045706	2.649768	2.751571	2.521551	0.582368	0.000000	263617.000000		1
28561.519531	12874.566406	3.493876	4.397411	10715.847656	99998.000000	1665.178833	1099.201782	286.676697	119.522629	95.410873	376.179108	519.884460	229.349991	2.007228	0.000000	4.455781	4.109733	0.543307	0.643197	4.030026	4.999991	3.221461	3.041077	2.457392	2.077450	1.979598	2.575395	2.715907	2.360499	0.302597	0.000000	264558.000000		1
7056.260254	1336.717529	3.783747	5.356454	1179.215576	16164.576172	172.276154	119.686066	62.236015	43.730499	20.287918	28.425903	43.810677	74.743660	0.106799	0.000000	3.848575	3.126040	0.577922	0.728877	3.071593	4.208564	2.236225	2.078044	1.794042	1.640784	1.307238	1.453714	1.641580	1.873574	0.000000	0.000000	264702.000000		1
10362.416992	4767.972168	2.679769	3.308852	5371.160645	67169.414062	822.858704	548.954834	194.904617	85.820450	29.964689	131.314850	202.339523	135.422394	0.554984	99998.000000	4.015461	3.678334	0.428097	0.519677	3.730068	4.827171	2.915325	2.739537	2.289822	1.933591	1.476610	2.118314	2.306081	2.131691	0.000000	4.999991	264739.000000		1
11462.318359	2849.815674	3.595639	3.854673	1858.738892	22087.404297	235.970779	192.502396	29.511379	48.997524	21.922298	51.359669	75.610191	94.547432	1.137838	0.000000	4.059272	3.454817	0.555776	0.585988	3.269218	4.344145	2.372858	2.284436	1.469990	1.690174	1.340886	1.710622	1.878580	1.975650	0.056080	0.000000	264997.000000		1
11156.056641	3931.106934	3.620309	3.996526	2293.179199	28557.287109	359.755127	232.964127	63.488014	50.690498	21.897629	77.913742	118.649933	76.427383	0.618031	0.000000	4.047511	3.594515	0.558746	0.601683	3.360438	4.455717	2.556007	2.367289	1.802692	1.704927	1.340397	1.891614	2.074267	1.883249	0.000000	0.000000	265636.000000		1
10186.137695	3276.019043	3.114576	3.981107	2611.026367	40437.917969	388.292053	264.886993	98.969513	57.030666	23.809547	94.417915	117.589127	76.670998	0.458196	0.000000	4.008009	3.515347	0.493399	0.600004	3.416811	4.606789	2.589159	2.423061	1.995501	1.756108	1.376751	1.975054	2.070367	1.884631	0.000000	0.000000	265764.000000		1
110.478027	5.445883	5.448967	4.304899	29.042652	6585.194824	0.000000	0.000000	7.240619	23.507341	12.424383	0.000000	0.000000	21.049601	2.045664	0.000000	2.043276	0.736068	0.736314	0.633963	1.463036	3.818569	0.000000	0.000000	0.859776	1.371204	1.094275	0.000000	0.000000	1.323244	0.310834	0.000000	265783.000000		0
13846.736328	3018.199951	3.200921	3.204005	2701.435303	32119.476562	404.978149	274.825867	89.647369	76.501389	18.246483	65.396851	78.585999	70.290741	2.204711	99998.000000	4.141347	3.479748	0.505275	0.505693	3.431595	4.506768	2.607432	2.439058	1.952538	1.883669	1.261179	1.815557	1.895345	1.846898	0.343352	4.999991	266877.000000		1
8235.475586	3184.145264	1.652884	1.205742	1788.186035	23150.697266	290.559113	183.510208	39.255993	38.682419	15.267591	58.264160	71.638336	104.452400	0.206783	99998.000000	3.915689	3.502993	0.218242	0.081254	3.252413	4.364564	2.463234	2.263660	1.593906	1.587514	1.183771	1.765401	1.855145	2.018919	0.000000	4.999991	267306.000000		1
19838.068359	6341.067383	2.787700	2.513247	6921.093750	94246.859375	1065.986816	710.326904	175.529495	95.759338	64.311371	228.350861	289.011078	118.171951	0.894637	0.000000	4.297499	3.802162	0.445246	0.400235	3.840175	4.974267	3.027752	2.851458	2.244350	1.981181	1.808288	2.358603	2.460914	2.072514	0.000000	0.000000	267843.000000		1
15095.030273	5421.370117	3.675817	4.209303	3454.348633	47685.257812	508.372833	353.448883	92.274712	60.052727	34.645805	116.805855	145.691238	114.909355	1.706348	99998.000000	4.178834	3.734109	0.565354	0.624210	3.538366	4.678384	2.706182	2.548327	1.965083	1.778533	1.539651	2.067465	2.163434	2.060355	0.232068	4.999991	268577.000000		1
7967.289062	2666.496582	4.150712	3.611058	3087.914062	36185.082031	436.743744	317.140930	74.799164	61.002522	32.388508	83.988708	102.188934	70.947578	0.546424	99998.000000	3.901311	3.425941	0.618123	0.557634	3.489665	4.558529	2.640227	2.501252	1.873897	1.785348	1.510391	1.924221	2.009404	1.850938	0.000000	4.999991	268703.000000		1
11151.625977	1531.742432	3.546299	3.830003	3046.918945	41796.445312	461.555511	311.513123	108.646286	64.610497	25.376085	117.697060	142.123352	92.296303	0.359111	99998.000000	4.047338	3.185186	0.549775	0.583199	3.483861	4.621140	2.664224	2.493476	2.036015	1.810303	1.404425	2.070765	2.152665	1.965184	0.000000	4.999991	269091.000000		1
12218.661133	5976.162109	2.201789	2.861710	2493.501953	37068.953125	312.802124	255.635773	113.086868	57.046082	32.635208	90.637253	110.638382	109.272285	1.113369	0.000000	4.087024	3.776422	0.342776	0.456626	3.396810	4.569010	2.495270	2.407622	2.053412	1.756226	1.513686	1.957307	2.043906	2.038510	0.046639	0.000000	270134.000000		1
6032.878418	2132.969727	1.655968	3.435285	1026.231201	18329.185547	144.007523	101.917564	33.433895	70.327744	22.517460	38.281532	59.435982	77.414177	1.646661	0.000000	3.780524	3.328985	0.219052	0.535963	3.011245	4.263143	2.158385	2.008249	1.524187	1.847127	1.352519	1.582989	1.774049	1.888821	0.216604	0.000000	270340.000000		1
10611.379883	3700.603760	2.315888	3.426034	3665.455322	48652.101562	535.608398	377.144348	125.353981	92.937721	33.332130	113.339737	148.309326	130.059769	2.826218	0.000000	4.025772	3.568273	0.364717	0.534792	3.564128	4.687102	2.728847	2.576508	2.098138	1.968192	1.522863	2.054382	2.171169	2.114143	0.451206	0.000000	270568.000000		1
12213.387695	4892.037109	2.423819	4.896977	2900.940918	44886.574219	431.149841	295.675049	117.027885	67.071320	42.978065	109.642334	167.382263	95.947449	0.849393	0.000000	4.086836	3.689490	0.384500	0.689928	3.462539	4.652116	2.634628	2.470815	2.068289	1.826537	1.633247	2.039978	2.223709	1.982033	0.000000	0.000000	270948.000000		1
15415.240234	9627.019531	2.334390	4.625608	11001.817383	99998.000000	1702.988525	1127.609131	265.010345	80.599678	96.175644	343.651855	424.464294	276.771729	2.427381	99998.000000	4.187950	3.983492	0.368173	0.665169	4.041464	4.999991	3.231212	3.052159	2.423263	1.906333	1.983065	2.536119	2.627841	2.442122	0.385138	4.999991	271183.000000		1
18846.451172	9664.261719	3.342773	3.620309	9604.359375	99998.000000	1479.201660	982.941711	256.964874	101.414917	73.106194	308.080933	388.544922	217.779800	3.661999	99998.000000	4.275229	3.985169	0.524107	0.558746	3.982468	4.999991	3.170027	2.992528	2.409874	2.006102	1.863954	2.488665	2.589441	2.338018	0.563718	4.999991	271247.000000		1
10587.418945	4167.392090	2.772281	3.339689	3911.340332	45926.816406	597.668640	396.914185	85.866707	63.426338	22.206003	93.270760	129.190155	82.474594	1.365831	0.000000	4.024790	3.619864	0.442837	0.523706	3.592326	4.662066	2.776460	2.598697	1.933825	1.802270	1.346470	1.969746	2.111229	1.916320	0.135397	0.000000	271313.000000		1
7201.485840	2036.682983	2.565671	3.617226	4941.604980	65409.960938	759.898010	513.047791	153.860062	85.382561	51.951748	130.907791	191.768463	80.436241	1.019376	12262.589844	3.857422	3.308923	0.409201	0.558376	3.693868	4.815644	2.880755	2.710158	2.187126	1.931369	1.715600	2.116966	2.282777	1.905452	0.008334	4.088582	271388.000000		1
15041.798828	4893.319824	1.449357	2.534833	5249.491699	70659.742188	782.097839	538.189514	172.498184	84.691803	37.550686	163.542999	242.369537	144.334396	2.969696	99998.000000	4.177300	3.689604	0.161175	0.403949	3.720117	4.849172	2.893261	2.730935	2.236784	1.927841	1.574618	2.213632	2.384478	2.159370	0.472712	4.999991	272662.000000		1
12977.988281	6059.176758	2.824705	3.459955	2603.292236	43236.535156	398.829193	266.731079	88.056160	48.035400	27.673471	110.296082	144.985062	138.700409	1.673928	0.000000	4.113207	3.782414	0.450973	0.539070	3.415523	4.635851	2.600787	2.426074	1.944760	1.681561	1.442064	2.042560	2.161323	2.142078	0.223737	0.000000	273392.000000		1
7185.419434	1953.958618	2.220292	4.335737	1462.126953	21978.730469	225.180771	151.245056	83.609406	54.899799	25.043043	40.979805	52.818275	43.699661	1.777505	99998.000000	3.856452	3.290915	0.346410	0.637063	3.164985	4.342002	2.352531	2.179681	1.922255	1.739571	1.398687	1.612570	1.722784	1.640478	0.249811	4.999991	273580.000000		1
8777.001953	1650.096313	2.824705	4.002693	1152.346924	15946.839844	163.268555	116.383385	42.416828	37.146717	19.365879	36.600895	52.725765	66.417564	1.004791	0.000000	3.943346	3.217509	0.450973	0.602352	3.061583	4.202675	2.212903	2.065891	1.627538	1.569920	1.287037	1.563492	1.722023	1.822283	0.002076	0.000000	273866.000000		1
20333.494141	8627.724609	2.833956	4.530012	10491.381836	99998.000000	1666.461670	1075.490845	279.050598	90.772934	54.193626	285.230408	347.639130	245.351501	3.404445	99998.000000	4.308212	3.935896	0.452393	0.656099	4.020833	4.999991	3.221795	3.031607	2.445683	1.957956	1.733948	2.455196	2.541129	2.389789	0.532046	4.999991	274177.000000		1
10479.124023	3226.296875	3.743659	3.626477	1969.257080	25343.476562	299.967590	202.154495	62.680073	50.190933	24.302944	73.470078	109.559067	58.961086	1.707003	0.000000	4.020325	3.508704	0.573296	0.559485	3.294302	4.403866	2.477074	2.305683	1.797130	1.700625	1.385659	1.866110	2.039648	1.770566	0.232234	0.000000	274763.000000		1
754.196167	2337.807129	4.129126	3.857757	328.245483	9926.123047	5.911527	33.319798	31.645327	11.906315	18.619614	10.953440	23.831133	75.076706	0.524968	0.000000	2.877484	3.368809	0.615858	0.586335	2.516199	3.996780	0.771700	1.522702	1.500310	1.075777	1.269971	1.039551	1.377145	1.875505	0.000000	0.000000	276045.000000		0
13120.642578	3284.036865	4.588603	4.711953	3427.661865	47972.402344	545.272827	352.156799	100.801254	69.929947	42.422993	115.442841	173.555908	112.627388	0.831025	0.000000	4.117955	3.516408	0.661681	0.673201	3.534998	4.680992	2.736614	2.546736	2.003466	1.844663	1.627601	2.062367	2.239439	2.051644	0.000000	0.000000	278609.000000		1
6394.036621	3799.388184	3.657314	5.723419	2617.875244	33188.089844	388.057678	269.253571	89.964996	65.677467	29.875261	84.247742	124.977760	114.459129	1.575732	0.000000	3.805775	3.579714	0.563162	0.757656	3.417949	4.520982	2.588896	2.430161	1.954074	1.817416	1.475312	1.925558	2.096833	2.058650	0.197482	0.000000	280019.000000		1
9704.895508	1820.824341	2.473158	3.253344	1550.417480	25247.183594	235.310852	154.445969	56.401581	46.786484	17.577311	56.466339	73.537918	48.275928	0.798060	99998.000000	3.986991	3.260268	0.393252	0.512330	3.190449	4.402213	2.371642	2.188776	1.751291	1.670120	1.244952	1.751790	1.866511	1.683731	0.000000	4.999991	280107.000000		1
26646.531250	7484.076660	3.484625	2.719858	8359.029297	99998.000000	1316.327759	856.058228	227.740280	56.315239	52.429726	245.305252	316.428589	203.930725	1.820952	0.000000	4.425641	3.874138	0.542156	0.434546	3.922156	4.999991	3.119364	2.932503	2.357440	1.750626	1.719578	2.389707	2.500276	2.309483	0.260298	0.000000	280911.000000		1
10603.747070	3991.832031	1.412352	2.439237	2305.782471	33110.437500	396.716827	232.153107	97.877869	75.711952	17.799339	86.094902	138.984100	66.929466	1.951010	0.000000	4.025459	3.601172	0.149943	0.387254	3.362818	4.519965	2.598481	2.365774	1.990685	1.879164	1.250404	1.934977	2.142965	1.825617	0.290260	0.000000	280954.000000		1
19161.759766	3214.205566	3.114576	3.506211	4158.063965	58264.011719	620.078186	429.759094	130.223206	54.872047	40.501823	132.011780	196.757950	91.247833	0.068652	99998.000000	4.282435	3.507074	0.493399	0.544838	3.618891	4.765400	2.792446	2.633225	2.114688	1.739351	1.607475	2.120613	2.293932	1.960223	0.000000	4.999991	281589.000000		1
24683.158203	7966.749512	3.096074	3.971855	6099.178711	82303.726562	934.782959	622.002441	162.380432	118.097946	52.257038	183.689072	273.823669	152.469299	3.003005	99998.000000	4.392401	3.901281	0.490811	0.598993	3.785271	4.915420	2.970711	2.793792	2.210534	2.072242	1.718145	2.264083	2.437471	2.183182	0.477556	4.999991	281677.000000		1
6449.429688	3349.766846	2.960389	5.970118	1691.054443	21203.705078	261.097076	173.395554	73.109276	40.945885	20.824488	46.206741	62.251434	89.178642	1.234771	99998.000000	3.809521	3.525015	0.471349	0.775983	3.228158	4.326412	2.416802	2.239038	1.863972	1.612210	1.318574	1.664705	1.794149	1.950261	0.091586	4.999991	282419.000000		1
9651.791016	2436.381836	3.274930	4.039698	2170.856445	25840.654297	341.042999	221.461777	56.894981	30.889811	18.129299	61.428078	82.745964	82.514679	0.032429	0.000000	3.984608	3.386745	0.515202	0.606349	3.336631	4.412303	2.532809	2.345299	1.755074	1.489815	1.258381	1.788367	1.917747	1.916531	0.000000	0.000000	282857.000000		1
23883.626953	6078.653320	3.617226	3.071404	8068.025879	99998.000000	1253.441162	824.847717	242.455872	83.344208	68.711868	230.043823	335.001953	174.703049	4.046657	0.000000	4.378100	3.783807	0.558376	0.487337	3.906767	4.999991	3.098104	2.916374	2.384633	1.920875	1.837032	2.361811	2.525047	2.242301	0.607096	0.000000	284153.000000		1
11654.385742	4206.278320	2.522498	2.590341	4074.547119	49795.367188	610.475403	412.829346	100.270851	73.790787	30.118876	122.637207	153.406754	92.536835	1.664839	99998.000000	4.066489	3.623898	0.401831	0.413357	3.610079	4.697189	2.785668	2.615771	2.001175	1.868002	1.478839	2.088622	2.185844	1.966315	0.221372	4.999991	285134.000000		1
9337.594727	2520.469238	3.207088	4.132210	1459.527344	19672.085938	215.534836	149.934464	61.835129	72.868744	24.907358	62.880516	97.609581	58.051380	0.036674	0.000000	3.970235	3.401481	0.506111	0.616182	3.164212	4.293850	2.333518	2.175901	1.791235	1.862541	1.396328	1.798516	1.989492	1.763813	0.000000	0.000000	285290.000000		1
9994.807617	2690.503418	3.830003	3.385945	1740.169189	24541.441406	254.624313	181.135727	30.174383	82.089127	13.975504	55.094078	83.476807	65.153229	0.131910	0.000000	3.999774	3.429834	0.583199	0.529680	3.240592	4.389900	2.405900	2.258004	1.479638	1.914286	1.145368	1.741105	1.921566	1.813936	0.000000	0.000000	286482.000000		1
9521.598633	3746.033203	2.405316	1.979760	1778.922485	22568.007812	288.822968	180.953796	44.994831	36.163006	14.885207	44.051208	62.510468	65.936501	0.963543	16836.693359	3.978710	3.573572	0.381172	0.296613	3.250157	4.353493	2.460632	2.257568	1.653163	1.558264	1.172755	1.643958	1.795953	1.819126	0.000000	4.226257	286532.000000		1
7021.944336	2726.836182	1.998263	3.299600	2209.689941	31250.857422	362.934479	223.410706	58.769894	53.829742	24.182680	73.689018	100.135162	79.113319	2.442429	0.000000	3.846457	3.435659	0.300653	0.518461	3.344331	4.494862	2.559828	2.349104	1.769155	1.731022	1.383504	1.867403	2.000587	1.898250	0.387822	0.000000	286587.000000		1
15683.204102	2825.620605	1.615879	2.047602	2524.095703	38828.414062	397.734467	255.863968	70.466515	57.625828	24.222769	76.378044	113.410660	75.563934	2.060021	99998.000000	4.195435	3.451114	0.208409	0.311246	3.402106	4.589149	2.599593	2.408009	1.847983	1.760617	1.384224	1.882969	2.054654	1.878315	0.313872	4.999991	287035.000000		1
21386.425781	5533.874023	2.454656	5.572316	9297.219727	99998.000000	1435.687012	952.394226	261.590485	153.406754	95.330696	366.172394	493.805267	270.909546	3.385535	99998.000000	4.330138	3.743029	0.389991	0.746036	3.968353	4.999991	3.157060	2.978817	2.417622	2.185844	1.979233	2.563686	2.693556	2.432824	0.529627	4.999991	287141.000000		1
7783.621582	3759.533936	3.527797	5.032661	2085.150146	30783.976562	274.665527	210.634781	76.162178	77.787308	35.950226	77.848984	130.059769	80.217293	0.286193	99998.000000	3.891182	3.575134	0.547504	0.701798	3.319137	4.488325	2.438804	2.323530	1.881739	1.890909	1.555702	1.891253	2.114143	1.904268	0.000000	4.999991	287856.000000		1
9149.927734	3653.373047	3.225591	3.965688	2283.175537	32097.986328	352.579285	234.271637	63.944408	16.855717	22.113491	76.621658	101.192886	44.714211	0.333668	0.000000	3.961418	3.562694	0.508609	0.598319	3.358539	4.506478	2.547257	2.369720	1.805803	1.226747	1.344657	1.884351	2.005150	1.650446	0.000000	0.000000	287891.000000		1
36692.691406	31518.023438	3.478457	9.652102	28861.888672	99998.000000	4431.295410	2967.648438	803.434204	324.748535	274.310883	951.567749	1264.995850	734.404724	2.757425	99998.000000	4.564579	4.498559	0.541387	0.984622	4.460325	4.999991	3.646531	3.472412	2.904950	2.511547	2.438243	2.978440	3.102089	2.865936	0.440504	4.999991	288322.000000		1
22391.042969	8578.776367	4.045865	5.162179	9734.379883	99998.000000	1548.548706	998.042786	264.504608	142.459473	103.181900	341.900269	494.240051	296.362701	1.472464	0.000000	4.350074	3.933425	0.607011	0.712833	3.988308	4.999991	3.189925	2.999149	2.422433	2.153691	2.013603	2.533900	2.693938	2.471823	0.168045	0.000000	288722.000000		1
16074.854492	9086.705078	3.120744	2.843207	9437.156250	99998.000000	1488.415894	966.314209	180.645416	58.082218	49.623524	219.537537	258.226105	220.200531	3.207949	0.000000	4.206147	3.958406	0.494258	0.453808	3.974841	4.999991	3.172724	2.985118	2.256827	1.764043	1.695688	2.341509	2.412000	2.342818	0.506227	0.000000	289069.000000		1
10823.376953	4147.480469	2.864793	4.397411	7019.092285	97711.820312	1146.345947	718.822571	222.676773	93.856674	51.621788	222.954315	310.526337	195.977768	3.905344	99998.000000	4.034363	3.617784	0.457093	0.643197	3.846281	4.989947	3.059316	2.856622	2.347675	1.972465	1.712833	2.348216	2.492098	2.292207	0.591659	4.999991	290592.000000		1
17758.097656	2948.954590	2.318972	3.065236	3807.665039	49068.554688	603.706604	388.948883	101.658531	30.945318	34.907921	119.550385	168.131607	64.736931	1.938471	0.000000	4.249396	3.469668	0.365295	0.486464	3.580659	4.690803	2.780826	2.589893	2.007144	1.490595	1.542924	2.077551	2.225649	1.811152	0.287459	0.000000	290717.000000		1
123.201530	8.689976	2.494745	0.542738	0.000000	3626.893066	0.000000	0.000000	0.000000	2.214124	0.000000	0.000000	1.344510	17.373785	2.556934	38342.640625	2.090616	0.939019	0.397026	0.000000	0.000000	3.559535	0.000000	0.000000	0.000000	0.345202	0.000000	0.000000	0.128564	1.239894	0.407720	4.583682	290731.000000		0
15323.150391	2800.204346	2.830872	2.516331	3056.336670	42143.964844	459.927307	312.524597	61.181377	60.061981	35.981064	104.335220	125.357063	90.871613	2.370076	99998.000000	4.185348	3.447190	0.451920	0.400768	3.485201	4.624735	2.662689	2.494884	1.786619	1.778600	1.556074	2.018431	2.098149	1.958428	0.374762	4.999991	290766.000000		1
16744.544922	11004.778320	4.184633	5.128258	10136.240234	99998.000000	1641.751709	1037.835327	230.931946	102.349289	67.536964	289.162170	362.317719	191.450836	1.355244	99998.000000	4.223873	4.041581	0.621657	0.709970	4.005877	4.999991	3.215307	3.016129	2.363484	2.010085	1.829542	2.461142	2.559090	2.282057	0.132017	4.999991	290995.000000		1
20674.210938	10205.315430	1.989012	2.954222	9795.117188	99998.000000	1593.583618	1003.337585	224.163132	103.851067	60.182247	271.008209	388.430817	208.516251	4.090912	0.000000	4.315429	4.008826	0.298637	0.470443	3.991010	4.999991	3.202375	3.001447	2.350564	2.016411	1.779468	2.432982	2.589314	2.319140	0.611820	0.000000	291478.000000		1
10946.532227	4169.171387	3.219423	5.575400	5363.821289	68141.718750	833.429749	550.749573	129.032883	64.172600	42.130039	175.692932	234.290131	161.936371	1.116903	99998.000000	4.039277	3.620050	0.507778	0.746276	3.729474	4.833413	2.920869	2.740954	2.110700	1.807350	1.624592	2.244754	2.369754	2.209344	0.048015	4.999991	292649.000000		1
6315.848633	2194.592041	2.827788	3.509295	1390.038452	20917.255859	210.526840	144.072281	61.372570	41.507122	19.726677	54.804207	99.321060	59.741272	0.336560	99998.000000	3.800432	3.341354	0.451447	0.545220	3.143027	4.320505	2.323308	2.158581	1.787974	1.618123	1.295054	1.738814	1.997041	1.776274	0.000000	4.999991	293376.000000		1
6421.247559	1679.811157	3.108409	2.220292	1451.854980	25087.447266	219.497437	147.970123	47.690022	60.425861	21.324053	41.093903	57.154015	47.794868	0.895296	0.000000	3.807619	3.225260	0.492538	0.346410	3.161923	4.399457	2.341429	2.170174	1.678428	1.781223	1.328870	1.613777	1.757047	1.679381	0.000000	0.000000	295159.000000		1
8891.812500	3809.391846	1.757731	1.979760	2879.925293	41075.191406	433.619934	295.471527	80.661354	57.906445	36.622482	91.426689	107.061241	54.637684	0.895555	0.000000	3.948990	3.580856	0.244952	0.296613	3.459381	4.613580	2.637109	2.470516	1.906666	1.762727	1.563748	1.961073	2.029632	1.737492	0.000000	0.000000	295275.000000		1
11148.584961	1990.898682	3.595639	2.991227	2877.886963	37884.878906	460.636566	293.189545	92.542999	108.137466	24.938196	67.361191	91.210823	49.268894	1.366854	99998.000000	4.047220	3.299049	0.555776	0.475849	3.459074	4.578466	2.663358	2.467149	1.966344	2.033976	1.396865	1.828410	1.960046	1.692573	0.135722	4.999991	295547.000000		1
8361.933594	4090.992676	3.478457	2.127780	2644.114746	36387.363281	408.068054	272.442139	67.999527	106.700447	26.569492	74.752914	108.245399	66.537834	2.368798	0.000000	3.922307	3.611829	0.541387	0.327927	3.422280	4.560951	2.610733	2.435274	1.832506	2.028166	1.424383	1.873628	2.034410	1.823069	0.374528	0.000000	296757.000000		1
26969.009766	6775.189941	2.830872	3.799166	7332.748535	99854.000000	1133.477539	752.382935	210.764297	100.782753	68.011856	211.942276	286.355988	165.430252	1.426671	99998.000000	4.430865	3.830921	0.451920	0.579688	3.865267	4.999365	3.054413	2.876439	2.323797	2.003386	1.832585	2.326218	2.456906	2.218615	0.154324	4.999991	297087.000000		1
26501.644531	9862.786133	3.268763	2.704439	7526.129395	97781.335938	1185.364502	773.253662	235.532883	117.616882	51.461433	245.058548	320.196930	215.133957	1.401196	0.000000	4.423273	3.994000	0.514383	0.432077	3.876572	4.990256	3.073852	2.888322	2.372051	2.070470	1.711482	2.389270	2.505417	2.332709	0.146499	0.000000	297259.000000		1
26785.224609	11811.354492	2.818537	3.928683	10898.864258	99998.000000	1624.051025	1118.206787	296.186951	109.774933	83.008080	320.881531	443.629730	233.439026	3.112808	99998.000000	4.427895	4.072299	0.450024	0.594247	4.037381	4.999991	3.210600	3.048522	2.471566	2.040503	1.919120	2.506345	2.647021	2.368173	0.493152	4.999991	297753.000000		1
8039.072754	5160.460938	2.689020	4.431333	4578.716797	57716.582031	711.443176	469.659576	114.912437	60.478283	37.563023	143.862579	168.597244	113.728287	0.393980	0.000000	3.905206	3.712688	0.429594	0.646534	3.660744	4.761301	2.852140	2.671783	2.060367	1.781599	1.574761	2.157948	2.226851	2.055868	0.000000	0.000000	298472.000000		1
17441.914062	6863.329102	2.605759	4.298732	7786.002441	93383.531250	1240.088501	796.221375	184.413742	135.092422	54.983063	215.756866	265.725769	206.061584	2.951639	0.000000	4.241594	3.836535	0.415934	0.633340	3.891315	4.970270	3.093453	2.901034	2.265793	2.130631	1.740229	2.333965	2.424434	2.313997	0.470063	0.000000	298738.000000		1
17290.513672	5940.680664	2.658183	3.922516	6310.994629	74663.296875	987.024597	642.274963	151.220383	69.892937	39.851154	171.203003	200.640381	157.122650	2.862899	0.000000	4.237808	3.773836	0.424585	0.593565	3.800098	4.873107	2.994328	2.807721	2.179610	1.844433	1.600441	2.233511	2.302418	2.196239	0.456806	0.000000	299521.000000		1
54520.007812	18986.449219	3.173167	9.349895	30620.144531	99998.000000	4828.178711	3153.110596	838.163269	370.671570	231.554855	950.630310	1219.082153	668.492859	6.004415	99998.000000	4.736556	4.278444	0.501493	0.970807	4.486007	4.999991	3.683783	3.498739	2.923329	2.568989	2.364654	2.978012	3.086033	2.825097	0.778471	4.999991	299635.000000		1
8516.534180	3087.920410	3.120744	3.219423	3377.763916	41504.878906	496.537445	349.813171	81.598808	68.212303	29.767330	94.368576	152.105408	99.465996	2.215809	0.000000	3.930263	3.489666	0.494258	0.507778	3.528629	4.618099	2.695952	2.543836	1.911684	1.833863	1.473740	1.974827	2.182145	1.997675	0.345532	0.000000	299813.000000		1
10871.912109	3101.803223	2.232627	4.323402	3134.497070	38574.121094	465.502686	321.578430	110.160400	41.611969	17.373785	82.116882	114.520805	106.882385	2.516667	0.000000	4.036306	3.491614	0.348816	0.635826	3.496168	4.586296	2.667922	2.507287	2.042026	1.619218	1.239894	1.914432	2.058884	2.028906	0.400826	0.000000	300011.000000		1
28397.712891	10208.004883	2.584173	7.203614	12743.282227	99998.000000	1998.225708	1310.262085	329.531403	140.464294	98.833824	452.791534	599.343140	359.832214	3.097356	99998.000000	4.453283	4.008941	0.412322	0.857550	4.105281	4.999991	3.300645	3.117358	2.517897	2.147566	1.994906	2.655898	2.777676	2.556100	0.490991	4.999991	300545.000000		1
12420.546875	5413.635742	4.243225	3.833087	3334.637939	43152.261719	497.407074	338.915222	107.286354	58.183983	31.253693	90.029755	113.481583	61.455830	2.408921	99998.000000	4.094141	3.733489	0.627696	0.583549	3.523049	4.635004	2.696712	2.530091	2.030545	1.764803	1.494901	1.954386	2.054925	1.788563	0.381823	4.999991	300977.000000		1
30748.798828	9035.330078	5.353371	5.069666	9049.151367	99998.000000	1401.701172	929.482056	253.341476	156.219116	80.941978	313.233856	397.725220	249.634827	4.110919	0.000000	4.487828	3.955944	0.728627	0.704979	3.956608	4.999991	3.146655	2.968241	2.403706	2.193734	1.908174	2.495869	2.599583	2.397305	0.613939	0.000000	301367.000000		1
12611.902344	3376.632324	3.478457	4.471421	2947.681152	38888.183594	432.870575	299.813416	66.075272	55.057072	30.772629	87.966728	122.714302	96.477852	0.866925	0.000000	4.100780	3.528484	0.541387	0.650446	3.469481	4.589818	2.636358	2.476851	1.820039	1.740813	1.488165	1.944318	2.088895	1.984428	0.000000	0.000000	301704.000000		1
21098.378906	6631.413574	3.398280	3.163916	9064.030273	99998.000000	1428.110229	928.572327	232.942535	142.382385	54.394070	261.161835	359.792145	241.071274	2.294730	0.000000	4.324249	3.821606	0.531259	0.500225	3.957321	4.999991	3.154762	2.967816	2.367249	2.153456	1.735552	2.416910	2.556052	2.382145	0.360732	0.000000	302242.000000		1
13959.989258	4926.269531	2.917217	3.108409	4641.224121	63544.468750	744.408386	473.236725	154.853027	86.810333	39.046299	157.560547	234.518326	111.187286	1.854649	0.000000	4.144885	3.692518	0.464969	0.492538	3.666633	4.803078	2.871811	2.675078	2.189920	1.938571	1.591580	2.197448	2.370177	2.046055	0.268262	0.000000	303082.000000		1
14701.027344	5172.592285	3.213256	3.413699	3812.469482	50793.449219	637.374878	392.991669	99.290222	29.289351	34.799992	120.845551	164.070328	97.924126	1.884088	99998.000000	4.167348	3.713708	0.506945	0.533225	3.581206	4.705808	2.804395	2.594383	1.996907	1.466710	1.541579	2.082231	2.215030	1.990890	0.275101	4.999991	303640.000000		1
106.956398	15.323098	0.006167	0.000000	57.224941	3427.837646	2.938803	4.107540	24.546560	45.127434	0.000000	0.000000	0.000000	3.422950	0.511076	90426.382812	2.029207	1.185347	0.000000	0.000000	1.757585	3.535020	0.468170	0.613582	1.389991	1.654441	0.000000	0.000000	0.000000	0.534401	0.000000	4.956295	303656.000000		0
12819.675781	4659.702148	4.816800	2.507080	4016.443359	52685.628906	619.982605	410.972961	104.631256	77.408012	31.105673	145.759079	175.347549	140.334778	0.663656	0.000000	4.107877	3.668358	0.682759	0.399168	3.603842	4.721692	2.792380	2.613813	2.019661	1.888786	1.492840	2.163636	2.243900	2.147165	0.000000	0.000000	305017.000000		1
24158.845703	6025.970703	4.625608	4.428249	8266.113281	99998.000000	1308.424194	846.418457	208.907883	85.123528	46.101894	233.630219	292.779419	141.617615	2.139245	0.000000	4.383076	3.780027	0.665169	0.646232	3.917301	4.999991	3.116749	2.927585	2.319955	1.930050	1.663719	2.368529	2.466541	2.151117	0.330260	0.000000	305072.000000		1
14585.415039	2815.200684	1.979760	4.338820	4721.176270	62356.144531	739.261597	482.827148	129.606461	48.994442	34.297344	152.330521	182.754700	121.881691	0.796993	0.000000	4.163919	3.449509	0.296613	0.637372	3.674050	4.794879	2.868798	2.683792	2.112627	1.690147	1.535260	2.182787	2.261868	2.085938	0.000000	0.000000	305601.000000		1
8919.260742	3717.274414	2.769197	3.052901	2737.382568	42594.699219	406.214752	277.517975	98.198578	94.673866	25.437761	87.692276	123.118271	75.474503	0.138488	0.000000	3.950329	3.570225	0.442354	0.484713	3.437335	4.629355	2.608756	2.443291	1.992105	1.976230	1.405479	1.942961	2.090322	1.877800	0.000000	0.000000	306098.000000		1
30038.533203	13664.009766	3.284182	3.524713	10467.692383	99998.000000	1629.910156	1074.063110	268.917450	134.105637	97.847031	366.613373	539.089966	344.268585	2.638143	99998.000000	4.477679	4.135578	0.516427	0.547124	4.019851	4.999991	3.212164	3.031030	2.429619	2.127447	1.990548	2.564208	2.731661	2.536897	0.421298	4.999991	306460.000000		1
17358.333984	7121.373535	3.012813	4.317234	6419.937012	81538.601562	950.732056	659.167664	199.277359	52.287876	54.665436	199.101593	279.170868	206.462479	0.687105	0.000000	4.239508	3.852564	0.478972	0.635206	3.807531	4.911363	2.978058	2.818996	2.299458	1.718401	1.737713	2.299075	2.445870	2.314841	0.000000	0.000000	307228.000000		1
12925.191406	4839.024414	4.351155	5.637074	2856.276123	40439.445312	447.129791	290.728729	68.998657	79.091728	44.874565	96.980499	148.404922	89.872482	0.261655	0.000000	4.111437	3.684758	0.638605	0.751054	3.455800	4.606805	2.650434	2.463488	1.838841	1.898131	1.652000	1.986684	2.171448	1.953627	0.000000	0.000000	307593.000000		1
21065.130859	5332.983887	1.803987	4.684199	5437.766113	70483.914062	802.024963	558.119690	170.358063	94.704704	58.304249	161.362793	215.528671	132.902969	1.695922	99998.000000	4.323564	3.726970	0.256233	0.670635	3.735420	4.848090	2.904188	2.746727	2.231363	1.976372	1.765700	2.207803	2.333505	2.123535	0.229406	4.999991	309324.000000		1
20588.056641	6189.708008	3.651147	3.074487	5826.070801	71692.796875	903.072876	596.900818	127.216560	59.923210	38.805767	180.025589	218.834442	142.077103	0.521590	99998.000000	4.313615	3.791670	0.562429	0.487773	3.765376	4.855475	2.955723	2.775902	2.104544	1.777595	1.588896	2.255334	2.340116	2.152524	0.000000	4.999991	309558.000000		1
21519.361328	7471.307129	3.796082	2.639680	7924.523926	99998.000000	1169.569580	810.295532	267.489655	156.262299	101.562935	314.306976	448.764160	198.891891	2.342695	99998.000000	4.332829	3.873397	0.579336	0.421551	3.898973	4.999991	3.068026	2.908643	2.427307	2.193854	2.006735	2.497354	2.652018	2.298617	0.369716	4.999991	309705.000000		1
13693.579102	2673.977783	2.056854	3.429117	4669.841309	63104.519531	758.359192	478.892303	113.160873	28.388899	35.308807	159.016068	241.126785	115.078964	1.141360	0.000000	4.136517	3.427158	0.313203	0.535182	3.669302	4.800060	2.879875	2.680238	2.053696	1.453149	1.547883	2.201441	2.382246	2.060996	0.057423	0.000000	311100.000000		1
21578.923828	7502.341797	2.772281	3.444536	9748.703125	99998.000000	1569.283813	997.688171	213.410141	111.248962	85.360970	297.889160	391.529968	290.408020	1.933505	0.000000	4.334030	3.875197	0.442837	0.537131	3.988947	4.999991	3.195702	2.998995	2.329215	2.046296	1.931259	2.474055	2.592765	2.463009	0.286345	0.000000	311474.000000		1
21843.873047	9939.139648	3.086823	3.867008	10005.875000	99998.000000	1588.365967	1027.606567	267.125793	125.236801	64.354546	339.636810	425.932159	243.865143	2.356141	0.000000	4.339330	3.997349	0.489512	0.587375	4.000255	4.999991	3.200951	3.011827	2.426716	2.097732	1.808579	2.531015	2.629340	2.387150	0.372201	0.000000	311553.000000		1
6186.035645	2942.164307	2.451572	4.116791	2135.612549	27836.613281	291.243713	219.808899	66.645760	46.163570	16.639854	63.706959	99.928551	42.117702	2.896849	0.000000	3.791412	3.468667	0.389445	0.614559	3.329522	4.444616	2.464257	2.342045	1.823773	1.664299	1.221150	1.804187	1.999690	1.624465	0.461926	0.000000	311696.000000		1
11539.424805	811.044861	0.542738	2.837040	2425.983398	35991.414062	391.542297	246.686768	32.921993	34.704395	25.872568	82.752129	112.288177	59.950966	1.131772	0.000000	4.062184	2.909045	0.000000	0.452865	3.384888	4.556199	2.592779	2.392146	1.517486	1.540385	1.412840	1.917779	2.050334	1.777796	0.053759	0.000000	313877.000000		1
15818.072266	3983.410400	2.578006	4.816800	3508.462158	50638.214844	497.758606	362.567505	135.499481	53.108150	36.366531	112.485535	123.636337	79.344597	2.762695	99998.000000	4.199153	3.600255	0.411284	0.682759	3.545117	4.704478	2.697019	2.559389	2.131938	1.725161	1.560702	2.051097	2.092146	1.899517	0.441333	4.999991	314396.000000		1
19825.550781	5012.728516	3.182418	2.713690	5190.237793	67744.445312	785.098328	531.297363	170.092865	81.114662	41.787743	138.160751	180.010162	205.222809	2.894007	0.000000	4.297225	3.700074	0.502757	0.433560	3.715187	4.830873	2.894924	2.725338	2.230686	1.909099	1.621049	2.140385	2.255297	2.312226	0.461500	0.000000	314544.000000		1
17558.638672	4898.408203	2.645848	2.763030	5453.900391	62797.226562	795.197571	559.939087	152.947281	86.782578	46.962257	155.522202	213.826447	137.590256	1.873651	99998.000000	4.244491	3.690055	0.422565	0.441386	3.736707	4.797940	2.900475	2.748141	2.184542	1.938433	1.671749	2.191792	2.330061	2.138588	0.272689	4.999991	315581.000000		1
18078.759766	4654.906738	2.991227	4.520761	6374.757324	84213.585938	1034.541870	652.112061	123.084351	63.568192	47.970638	190.279022	247.241837	163.243881	0.112506	0.000000	4.257169	3.667911	0.475849	0.655212	3.804464	4.925382	3.014748	2.814322	2.090203	1.803240	1.680976	2.279391	2.393122	2.212837	0.000000	0.000000	316198.000000		1
10863.401367	2517.311523	3.712821	4.511510	2059.215820	28168.787109	327.604065	210.921570	49.568016	40.326050	29.563803	54.779533	101.306984	40.982887	0.589668	99998.000000	4.035966	3.400937	0.569704	0.654322	3.313702	4.449768	2.515349	2.324121	1.695202	1.605586	1.470760	1.738618	2.005639	1.612603	0.000000	4.999991	316764.000000		1
10332.865234	4333.337402	3.657314	4.970987	3081.456787	43407.550781	458.006134	315.204346	100.924599	18.964993	22.591471	81.663567	150.578964	104.871788	0.137814	99998.000000	4.014221	3.636822	0.563162	0.696443	3.488756	4.637565	2.660871	2.498592	2.003997	1.277953	1.353945	1.912028	2.177764	2.020659	0.000000	4.999991	317535.000000		1
7164.789551	3794.812012	2.204873	2.800035	1665.410156	24639.546875	240.895508	170.012680	87.929726	29.021065	28.836040	53.681725	97.295044	50.647324	0.548829	0.000000	3.855203	3.579190	0.343384	0.447163	3.221521	4.391633	2.381829	2.230481	1.944136	1.462713	1.459936	1.729826	1.988091	1.704556	0.000000	0.000000	317669.000000		1
103.801727	9.023020	1.495613	2.297385	90.338127	3370.631348	0.000000	6.876738	15.501955	2.689020	10.299687	1.788568	7.585997	21.206871	5.191481	0.000000	2.016205	0.955352	0.174819	0.361234	1.955871	3.527711	0.000000	0.837382	1.190386	0.429594	1.012824	0.252506	0.880013	1.326477	0.715291	0.000000	317684.000000		0
15872.416992	5474.354980	2.843207	2.772281	7145.352539	93389.125000	1144.893555	729.273376	190.991364	78.468819	61.573013	228.909012	290.078064	157.064072	2.303062	99998.000000	4.200643	3.738333	0.453808	0.442837	3.854024	4.970296	3.058765	2.862890	2.281014	1.894697	1.789390	2.359663	2.462515	2.196077	0.362306	4.999991	317703.000000		1
9596.330078	3001.988770	5.559981	6.599201	2185.402588	31543.693359	340.561951	226.352585	82.292656	57.160183	29.699488	74.330437	113.645027	87.633690	0.720798	0.000000	3.982105	3.477409	0.745073	0.819491	3.339531	4.498912	2.532196	2.354785	1.915361	1.757094	1.472749	1.871167	2.055550	1.942671	0.000000	0.000000	317819.000000		1
9285.726562	3425.176514	3.638812	3.274930	2615.099854	34752.613281	408.027985	265.849121	55.390114	38.827354	13.808982	68.634773	91.167656	58.951832	0.703770	0.000000	3.967816	3.534683	0.560960	0.515202	3.417488	4.540987	2.610690	2.424635	1.743432	1.589138	1.140162	1.836544	1.959841	1.770497	0.000000	0.000000	319120.000000		1
12335.864258	4667.978516	2.630429	2.553336	2781.655762	44896.257812	408.774231	279.340485	107.727333	55.161919	32.900410	112.562630	143.659058	99.342644	0.500207	99998.000000	4.091169	3.669129	0.420027	0.407108	3.444303	4.652210	2.611484	2.446134	2.032326	1.741639	1.517201	2.051394	2.157333	1.997136	0.000000	4.999991	319150.000000		1
13325.260742	2473.840088	4.153796	2.732193	3318.577881	46156.136719	508.570190	338.942963	143.572708	62.874348	33.992054	113.549431	194.136780	101.892899	3.337565	0.000000	4.124676	3.393372	0.618445	0.436511	3.520952	4.664229	2.706351	2.530127	2.157072	1.798473	1.531377	2.055185	2.288108	2.008144	0.523430	0.000000	320948.000000		1
24919.039062	11446.671875	2.399149	3.305768	10056.682617	99998.000000	1618.025391	1033.299194	228.828827	102.818016	75.301819	303.322723	360.988617	241.866882	2.929797	99998.000000	4.396531	4.058679	0.380057	0.519272	4.002455	4.999991	3.208985	3.014226	2.359511	2.012069	1.876805	2.481905	2.557493	2.383576	0.466837	4.999991	321344.000000		1
16289.865234	6609.210938	2.664350	5.223854	3981.233154	58484.472656	587.988831	407.516083	122.492271	82.675034	40.085522	151.578094	201.257126	123.725769	0.445496	0.000000	4.211917	3.820150	0.425591	0.717991	3.600018	4.767041	2.769369	2.610145	2.088109	1.917374	1.602988	2.180636	2.303751	2.092460	0.000000	0.000000	322102.000000		1
8387.525391	1772.267822	2.618094	1.834825	1667.907959	21287.085938	237.438629	169.081390	40.507992	65.350594	18.258818	49.722202	63.910484	60.832912	0.212119	0.000000	3.923634	3.248529	0.417985	0.263595	3.222172	4.328116	2.375551	2.228096	1.607541	1.815250	1.261473	1.696550	1.805572	1.784139	0.000000	0.000000	323072.000000		1
20703.732422	9590.205078	1.825573	4.002693	11002.243164	99998.000000	1785.238037	1127.310059	315.367798	142.888123	86.412529	401.878998	559.328552	327.178528	2.530170	99998.000000	4.316049	3.981828	0.261399	0.602352	4.041481	4.999991	3.251696	3.052043	2.498817	2.154996	1.936577	2.604095	2.747667	2.514785	0.403150	4.999991	323126.000000		1
11417.737305	2971.768311	2.389898	4.462170	3344.456543	44992.230469	540.912476	340.944336	102.506561	68.101288	17.820927	88.006821	130.889297	106.577095	1.586774	0.000000	4.057580	3.473015	0.378379	0.649546	3.524326	4.653138	2.733127	2.532683	2.010752	1.833155	1.250930	1.944516	2.116904	2.027664	0.200515	0.000000	323171.000000		1
8288.559570	3548.196045	3.823836	4.579352	2368.496338	35616.570312	369.481232	242.792007	100.662483	55.303772	17.725330	87.504173	110.527367	71.456398	1.848273	0.000000	3.918479	3.550008	0.582499	0.660804	3.374473	4.551652	2.567592	2.385234	2.002868	1.742755	1.248594	1.942029	2.043470	1.854041	0.266766	0.000000	323319.000000		1
6089.391113	3103.348145	2.553336	2.266548	1781.241455	30155.005859	265.664093	180.713257	58.307331	47.483410	27.710476	70.855064	104.054596	76.020325	0.331391	0.000000	3.784574	3.491831	0.407108	0.355365	3.250723	4.479360	2.424333	2.256990	1.765723	1.676542	1.442644	1.850371	2.017261	1.880930	0.000000	0.000000	323913.000000		1
6390.956055	3995.427490	1.526451	2.325139	3035.990234	45105.234375	439.673309	306.896759	86.579048	33.603500	32.024628	84.182983	115.075882	83.643333	1.486956	0.000000	3.805566	3.601563	0.183683	0.366449	3.482300	4.654227	2.643130	2.486992	1.937413	1.526384	1.505484	1.925224	2.060984	1.922431	0.172298	0.000000	323950.000000		1
16031.336914	4276.849609	2.152450	4.274062	3918.867676	58598.195312	565.557678	400.059601	119.368446	46.095726	56.074707	151.590424	186.905411	145.065231	1.260849	99998.000000	4.204970	3.631124	0.332933	0.630841	3.593161	4.767884	2.752477	2.602125	2.076890	1.663661	1.748767	2.180672	2.271622	2.161563	0.100663	4.999991	324356.000000		1
7679.113770	2445.864258	1.492530	2.627345	1284.796631	18612.431641	178.243179	130.102936	43.042824	38.380211	13.916913	37.550686	56.225807	63.364662	0.417506	0.000000	3.885311	3.388432	0.173923	0.419517	3.108835	4.269803	2.251013	2.114287	1.633901	1.584107	1.143543	1.574618	1.749936	1.801847	0.000000	0.000000	324693.000000		1
10640.761719	3885.954834	4.147629	6.457349	2645.224854	33296.046875	407.361877	270.030670	98.775238	39.909748	38.198273	97.862450	142.733932	91.078224	0.830875	0.000000	4.026973	3.589498	0.617800	0.810054	3.422463	4.522393	2.609980	2.431413	1.994648	1.601079	1.582044	1.990616	2.154527	1.959415	0.000000	0.000000	325200.000000		1
6517.965820	3037.707764	2.103110	2.436154	3120.965576	41963.507812	502.877625	318.778412	86.165825	54.563675	35.965645	91.223160	108.775803	111.341469	1.981436	0.000000	3.814112	3.482546	0.322862	0.386705	3.494289	4.622872	2.701462	2.503489	1.935335	1.736904	1.555888	1.960105	2.036532	2.046657	0.296980	0.000000	325597.000000		1
20559.660156	8213.649414	2.664350	5.544562	10483.947266	99998.000000	1671.728638	1074.152588	282.433472	106.611015	92.000259	308.025421	406.276398	323.903595	0.813505	0.000000	4.313016	3.914536	0.425591	0.743867	4.020525	4.999991	3.223166	3.031066	2.450916	2.027802	1.963789	2.488587	2.608822	2.510416	0.000000	0.000000	326487.000000		1
18992.564453	10711.637695	2.241878	2.750695	9540.536133	99998.000000	1561.401733	978.007751	314.880554	92.700272	89.147804	380.573456	512.424866	269.882660	2.132081	0.000000	4.278584	4.029856	0.350612	0.439442	3.979573	4.999991	3.193515	2.990342	2.498146	1.967081	1.950111	2.580438	2.709630	2.431175	0.328804	0.000000	326597.000000		1
6099.736816	2628.955078	2.143198	1.998263	2028.427856	28061.011719	318.895599	206.591995	61.949226	9.649018	10.059155	41.044563	55.581306	25.983583	1.409079	99998.000000	3.785311	3.419783	0.331062	0.300653	3.307160	4.448103	2.503649	2.315114	1.792036	0.984483	1.002562	1.613256	1.744929	1.414699	0.148935	4.999991	326720.000000		1
14013.492188	1995.795776	3.703570	4.002693	2562.821289	30646.041016	393.337036	261.137177	92.320969	35.771370	28.786701	87.858803	111.470985	85.024841	2.125663	0.000000	4.146546	3.300116	0.568621	0.602352	3.408718	4.486374	2.594765	2.416869	1.965300	1.553536	1.459192	1.943785	2.047162	1.929546	0.327494	0.000000	327599.000000		1
24892.380859	10318.140625	2.232627	4.008861	12161.509766	99998.000000	1972.467285	1247.822510	258.633179	134.959824	76.399628	337.675568	419.573486	217.015030	4.267704	99998.000000	4.396067	4.013601	0.348816	0.603021	4.084988	4.999991	3.295010	3.096153	2.412684	2.130204	1.883091	2.528500	2.622808	2.336490	0.630194	4.999991	327680.000000		1
8677.335938	1516.018433	1.705307	2.537917	1962.457397	27447.236328	348.992889	199.092346	41.149410	13.260077	20.867661	57.480892	73.093857	61.529839	0.026025	0.000000	3.938386	3.180705	0.231803	0.404477	3.292800	4.438498	2.542817	2.299055	1.614364	1.122546	1.319474	1.759524	1.863881	1.789086	0.000000	0.000000	328237.000000		1
18871.632812	5618.692383	3.287266	4.459086	5110.908203	67784.617188	763.613892	521.528076	149.632248	79.162659	44.279404	152.978119	235.480453	100.671738	2.144274	99998.000000	4.275809	3.749635	0.516835	0.649246	3.708498	4.831131	2.882874	2.717278	2.175025	1.898520	1.646202	2.184629	2.371955	2.002908	0.331280	4.999991	328546.000000		1
7928.548340	2100.137207	3.293433	2.769197	1318.128662	15674.754883	197.664566	136.699051	61.967731	30.889811	25.690628	40.541912	74.731323	44.402756	0.417013	99998.000000	3.899194	3.322248	0.517649	0.442354	3.119958	4.195201	2.295929	2.135766	1.792166	1.489815	1.409775	1.607904	1.873503	1.647410	0.000000	4.999991	328668.000000		1
9964.426758	2179.765381	2.578006	2.855542	2059.795654	27982.005859	329.852112	208.809204	48.467121	48.538048	13.975504	63.210476	83.171516	53.835911	1.621889	99998.000000	3.998452	3.338410	0.411284	0.455689	3.313824	4.446879	2.518319	2.319750	1.685447	1.686082	1.145368	1.800789	1.919975	1.731072	0.210021	4.999991	328753.000000		1
10015.418945	2136.568359	2.220292	2.143198	1409.502930	19987.458984	215.349808	143.998260	52.781273	38.019417	10.620397	45.667088	90.600243	21.879126	1.043898	99998.000000	4.000669	3.329717	0.346410	0.331062	3.149066	4.300757	2.333144	2.158357	1.722480	1.580005	1.026141	1.659603	1.957129	1.340030	0.018658	4.999991	328966.000000		1
11043.666992	3209.678711	2.503996	4.662613	4071.179688	53560.046875	654.687012	417.353210	110.860405	47.051685	42.518589	118.856544	150.279846	81.376785	0.120724	0.000000	4.043113	3.506462	0.398634	0.668629	3.609720	4.728841	2.816034	2.620504	2.044776	1.672575	1.628579	2.075023	2.176901	1.910501	0.000000	0.000000	329111.000000		1
14082.978516	6960.559570	2.087691	3.681984	4980.423340	62551.507812	756.314697	511.635437	150.301422	106.666527	32.999088	118.961388	166.987534	80.929642	1.583035	99998.000000	4.148695	3.842644	0.319666	0.566082	3.697266	4.796238	2.878703	2.708961	2.176963	2.028028	1.518502	2.075406	2.222684	1.908108	0.199490	4.999991	329189.000000		1
102.824188	25.826311	1.955090	1.911918	0.000000	3588.454346	0.000000	0.000000	13.130560	0.000000	0.000000	0.000000	9.399236	0.000000	1.262751	0.000000	2.012095	1.412062	0.291167	0.281469	0.000000	3.554907	0.000000	0.000000	1.118283	0.000000	0.000000	0.000000	0.973093	0.000000	0.101318	0.000000	329205.000000		0
8203.488281	1056.877441	4.381993	2.084607	959.428223	13591.742188	128.542572	96.672127	34.383686	49.706783	15.890506	21.903797	42.339733	49.811630	2.312181	99998.000000	3.913999	3.024025	0.641672	0.319024	2.982013	4.133275	2.109047	1.985301	1.536352	1.696416	1.201138	1.340519	1.626748	1.697331	0.364022	4.999991	329493.000000		1
19532.431641	6766.635742	4.304899	7.718598	7215.662109	95096.171875	1106.063110	740.208313	215.084610	155.389603	58.106888	234.635513	297.645538	150.856506	0.990599	0.000000	4.290756	3.830373	0.633963	0.887538	3.858276	4.978163	3.043780	2.869354	2.332609	2.191422	1.764228	2.370394	2.473699	2.178564	0.000000	0.000000	329586.000000		1
5998.133789	3448.896484	5.408878	2.574922	1501.947266	19247.369141	235.483536	154.294861	56.685287	49.833218	19.100677	50.890942	82.271065	65.366013	1.774502	0.000000	3.778016	3.537680	0.733107	0.410764	3.176655	4.284371	2.371961	2.188351	1.753470	1.697519	1.281049	1.706640	1.915247	1.815352	0.249076	0.000000	330043.000000		1
24178.316406	7403.325684	3.404448	3.601807	9318.176758	99998.000000	1440.963257	957.340515	247.288101	156.832779	99.105194	284.743195	411.025360	236.035538	2.522803	0.000000	4.383426	3.869427	0.532047	0.556520	3.969331	4.999991	3.158653	2.981066	2.393203	2.195437	1.996096	2.454453	2.613869	2.372977	0.401883	0.000000	330573.000000		1
11975.696289	3137.491455	3.749826	4.489923	2623.031250	43676.074219	408.438110	268.420959	73.821625	58.109974	38.050251	108.291656	123.312546	78.835785	2.375969	99998.000000	4.078301	3.496583	0.574011	0.652239	3.418803	4.640244	2.611126	2.428816	1.868184	1.764251	1.580358	2.034595	2.091007	1.896723	0.375841	4.999991	330809.000000		1
6034.247559	6137.155273	2.038351	2.155533	5668.201660	99998.000000	650.523926	579.338928	395.804047	263.067596	173.944458	341.487061	490.995972	309.958923	1.635404	99998.000000	3.780623	3.787967	0.309279	0.333555	3.753445	4.999991	2.813263	2.762933	2.597480	2.420067	2.240411	2.533374	2.691078	2.491304	0.213625	4.999991	331442.000000		1
17105.470703	4486.056641	2.963473	2.830872	3082.178467	46739.875000	459.825531	315.830353	88.500221	95.589737	35.182377	114.412872	175.985886	131.626312	3.624735	0.000000	4.233135	3.651865	0.471801	0.451920	3.488858	4.669688	2.662593	2.499454	1.946944	1.980411	1.546325	2.058475	2.245478	2.119343	0.559276	0.000000	332546.000000		1
9014.304688	4515.475586	2.812370	4.193885	3298.539551	46955.304688	531.864746	337.435028	92.598511	56.703789	32.521111	107.147583	146.406662	99.302559	0.245007	99998.000000	3.954932	3.654704	0.449072	0.622617	3.518322	4.671685	2.725801	2.528190	1.966604	1.753612	1.512165	2.029982	2.165561	1.996960	0.000000	4.999991	332708.000000		1
16039.255859	4474.807129	2.392981	3.786831	3651.436523	50492.089844	546.808533	373.897156	101.310066	54.227547	36.776669	119.575050	141.284576	95.059334	0.830455	99998.000000	4.205184	3.650774	0.378939	0.578276	3.562464	4.703223	2.737835	2.572752	2.005653	1.734220	1.565572	2.077641	2.150095	1.977995	0.000000	4.999991	332843.000000		1
14632.827148	3711.587891	2.655099	2.013681	3045.611328	38256.515625	447.120544	308.864197	115.828308	40.680683	26.359798	89.943405	118.727028	93.224503	2.277490	99998.000000	4.165328	3.569560	0.424081	0.303991	3.483675	4.582705	2.650425	2.489768	2.063815	1.609388	1.420942	1.953969	2.074550	1.969530	0.357457	4.999991	333135.000000		1
7258.146484	3426.977295	1.054639	2.491661	3267.807129	39989.429688	490.906525	334.301941	94.504257	50.619572	37.997829	98.910919	134.796387	115.011124	2.278399	0.000000	3.860826	3.534911	0.023104	0.396489	3.514256	4.601945	2.690999	2.524139	1.975451	1.704319	1.579759	1.995244	2.129678	2.060740	0.357630	0.000000	334007.000000		1
23338.265625	9620.842773	3.564802	3.148497	13361.069336	99998.000000	2013.588867	1371.255371	426.875793	217.678040	132.264633	504.718597	661.890625	422.284088	5.276201	5939.443359	4.368069	3.983213	0.552035	0.498103	4.125841	4.999991	3.303971	3.137118	2.630301	2.337815	2.121444	2.703049	2.820786	2.625605	0.722321	3.773746	334498.000000		1
19220.591797	6393.935059	2.929552	3.163916	4953.063965	66444.742188	762.398926	508.070618	149.018585	108.501350	45.115097	175.720688	217.711960	168.409134	0.735430	0.000000	4.283767	3.805768	0.466801	0.500225	3.694874	4.822461	2.882182	2.705924	2.173240	2.035435	1.654322	2.244823	2.337882	2.226366	0.000000	0.000000	334960.000000		1
15240.940430	2787.539551	2.553336	2.861710	1844.251587	27802.347656	251.438812	184.845474	53.629299	53.996265	18.742964	60.854500	75.724289	63.121048	1.032929	0.000000	4.183012	3.445221	0.407108	0.456626	3.265820	4.444081	2.400432	2.266809	1.729402	1.732364	1.272838	1.784293	1.879235	1.800174	0.014070	0.000000	335875.000000		1
100.144417	4.696534	2.849375	1.877997	0.000000	1450.078857	0.000000	0.000000	0.000000	41.303596	0.000000	0.000000	15.033226	0.000000	1.088705	3620.154297	2.000627	0.671777	0.454750	0.273695	0.000000	3.161392	0.000000	0.000000	0.000000	1.615988	0.000000	0.000000	1.177052	0.000000	0.036910	3.558727	335888.000000		0
11264.638672	1121.080933	2.189455	2.516331	2331.534668	36091.703125	404.308990	236.787964	50.169346	43.900105	14.216036	65.908745	102.774841	61.739532	2.524861	0.000000	4.051717	3.049637	0.340336	0.400768	3.367642	4.557407	2.606713	2.374360	1.700438	1.642466	1.152779	1.818943	2.011887	1.790563	0.402238	0.000000	336787.000000		1
10070.426758	3723.583740	3.207088	4.970987	4908.559570	68937.937500	739.073486	501.252472	129.862411	104.020676	45.824356	183.985107	244.552811	196.764114	1.633438	99998.000000	4.003048	3.570961	0.506111	0.696443	3.690954	4.838458	2.868688	2.700057	2.113483	2.017120	1.661096	2.264783	2.388373	2.293946	0.213103	4.999991	337320.000000		1
10646.787109	2988.494385	3.330438	3.265679	2339.135986	32955.371094	382.312683	240.284927	49.731453	13.010294	22.014811	65.594208	106.876221	48.078571	0.614784	99998.000000	4.027218	3.475452	0.522501	0.513974	3.369056	4.517926	2.582419	2.380727	1.696631	1.114287	1.342715	1.816865	2.028881	1.681952	0.000000	4.999991	337891.000000		1
19570.808594	6133.648926	3.200921	4.779795	7070.272949	95759.500000	1093.139160	723.574646	217.446747	109.824272	65.187157	223.191757	301.410797	188.783401	0.304902	0.000000	4.291609	3.787719	0.505275	0.679409	3.849436	4.981182	3.038676	2.859483	2.337353	2.040698	1.814162	2.348678	2.479159	2.275964	0.000000	0.000000	337993.000000		1
8003.113281	3699.077148	3.108409	4.150712	4126.242676	53720.171875	666.019714	422.614075	105.670479	84.525276	39.357758	152.712906	187.090424	199.468552	2.610467	0.000000	3.903259	3.568093	0.492538	0.618123	3.615555	4.730137	2.823487	2.625944	2.023954	1.926987	1.595030	2.183876	2.272052	2.299875	0.416718	0.000000	338286.000000		1
5139.722656	2538.965576	2.103110	2.689020	1676.419067	24607.248047	259.216003	168.150101	62.297691	40.017677	19.720509	59.991055	92.404228	81.743744	0.734067	0.000000	3.710940	3.404657	0.322862	0.429594	3.224383	4.391063	2.413662	2.225697	1.794472	1.602252	1.294918	1.778087	1.965692	1.912454	0.000000	0.000000	339069.000000		1
17606.421875	4728.197754	2.966557	2.988143	3564.308594	48499.203125	592.916626	364.053864	82.927902	106.268723	22.998524	133.926773	169.855408	128.702927	2.254145	0.000000	4.245671	3.674696	0.472253	0.475401	3.551975	4.685735	2.772994	2.561166	1.918701	2.026406	1.361700	2.126867	2.230079	2.109588	0.352982	0.000000	339745.000000		1
4853.706055	2161.858154	2.103110	1.871829	479.077332	12102.244141	66.910965	50.764507	35.435242	37.023369	15.394024	16.760120	25.915741	61.619267	1.246539	14024.846680	3.686074	3.334827	0.322862	0.272266	2.680406	4.082866	1.825497	1.705560	1.549435	1.568476	1.187352	1.224277	1.413564	1.789716	0.095706	4.146898	340393.000000		1
7627.307129	1357.094849	1.504864	1.868746	1674.547241	22095.500000	261.507202	171.085831	72.440109	26.310459	15.375522	54.890549	75.878479	91.476028	0.614713	0.000000	3.882371	3.132610	0.177497	0.271550	3.223897	4.344304	2.417484	2.233214	1.859979	1.420128	1.186830	1.739498	1.880119	1.961307	0.000000	0.000000	340470.000000		1
9536.058594	1892.067993	2.041435	3.361275	2346.262695	35927.503906	390.644928	237.830261	75.280228	63.703876	24.062414	103.049301	134.050125	108.535271	0.700872	0.000000	3.979369	3.276937	0.309936	0.526504	3.370377	4.555427	2.591782	2.376267	1.876681	1.804166	1.381339	2.013045	2.127267	2.035571	0.000000	0.000000	342569.000000		1
28254.296875	10729.659180	3.213256	5.100504	9194.894531	99998.000000	1399.641235	944.197632	253.736191	80.982063	92.271629	316.369995	460.198669	235.714828	0.045574	99998.000000	4.451085	4.030586	0.506945	0.707613	3.963547	4.999991	3.146017	2.975063	2.404382	1.908389	1.965068	2.500195	2.662945	2.372387	0.000000	4.999991	343406.000000		1
11059.832031	4983.787598	3.077571	3.096074	3427.412109	46037.878906	491.171753	351.518463	77.303162	101.960739	42.160877	109.950706	163.342560	78.339302	0.459181	99998.000000	4.043748	3.697560	0.488208	0.490811	3.534966	4.663116	2.691233	2.545948	1.888197	2.008433	1.624910	2.041198	2.213099	1.893980	0.000000	4.999991	344119.000000		1
14764.965820	2872.107910	3.515462	4.912396	3382.516113	38420.375000	498.492523	343.158447	89.705963	45.204525	37.442757	88.771591	131.432022	105.568710	0.383844	99998.000000	4.169232	3.458201	0.545982	0.691293	3.529240	4.584562	2.697659	2.535495	1.952821	1.655182	1.573368	1.948274	2.118701	2.023535	0.000000	4.999991	344241.000000		1
20412.863281	9159.045898	3.059069	3.219423	10331.505859	99998.000000	1628.596436	1057.537354	294.151672	133.513550	91.281754	340.716125	433.394806	218.815933	3.949774	0.000000	4.309904	3.961850	0.485589	0.507778	4.014163	4.999991	3.211813	3.024296	2.468571	2.125525	1.960384	2.532393	2.636884	2.340079	0.596572	0.000000	344734.000000		1
13156.265625	5369.995117	3.595639	4.018112	3074.179199	44533.652344	462.714996	314.877472	71.789436	79.307594	27.503866	84.349503	119.291351	61.822796	2.045564	99998.000000	4.119133	3.729974	0.555776	0.604022	3.487729	4.648688	2.665313	2.498142	1.856061	1.899315	1.439394	1.926082	2.076609	1.791149	0.310813	4.999991	345443.000000		1
19279.558594	6117.675293	2.608843	3.185502	8845.239258	99998.000000	1374.835571	909.493225	229.815628	76.072754	70.047127	294.712921	384.462036	195.589218	2.423084	99998.000000	4.285097	3.786587	0.416448	0.503178	3.946710	4.999991	3.138251	2.958799	2.361380	1.881229	1.845390	2.469399	2.584853	2.291345	0.384368	4.999991	345633.000000		1
16560.087891	5237.739746	2.954222	2.966557	3235.625244	44324.269531	507.706757	331.480316	100.221512	51.473766	27.553205	103.431679	114.351204	69.217598	2.882319	0.000000	4.219063	3.719144	0.470443	0.472253	3.509958	4.646642	2.705613	2.520458	2.000961	1.711586	1.440172	2.014654	2.058241	1.840217	0.459742	0.000000	345704.000000		1
21294.101562	8685.998047	3.694319	2.078440	5329.582520	76868.296875	800.809937	548.156128	169.198578	113.490837	72.452438	227.129700	283.225983	260.764038	3.562919	99998.000000	4.328259	3.938820	0.567534	0.317737	3.726693	4.885747	2.903529	2.738904	2.228397	2.054961	1.860053	2.356274	2.452133	2.416248	0.551806	4.999991	345768.000000		1
11338.916992	1338.475220	4.261727	4.896977	2173.847656	32788.675781	350.880127	225.754349	68.511421	75.187721	14.552163	50.671993	57.702919	57.212605	0.733827	99998.000000	4.054572	3.126610	0.629586	0.689928	3.337229	4.515724	2.545159	2.353636	1.835763	1.876147	1.162928	1.704768	1.761198	1.757492	0.000000	4.999991	345844.000000		1
13328.936523	2476.393311	2.411484	2.069189	2275.003662	29295.906250	354.084137	235.742569	54.970726	33.942711	11.104544	53.197578	71.992966	77.096550	1.041588	0.000000	4.124795	3.393820	0.382284	0.315800	3.356982	4.466807	2.549106	2.372438	1.740131	1.530747	1.045501	1.725892	1.857290	1.887035	0.017696	0.000000	345934.000000		1
19263.492188	7190.208496	3.185502	3.842339	11064.914062	99998.000000	1734.849731	1137.344482	264.128387	116.503647	81.164001	285.609711	330.200592	208.682770	2.972018	0.000000	4.284735	3.856741	0.503178	0.584596	4.043948	4.999991	3.239262	3.055892	2.421815	2.066339	1.909364	2.455773	2.518778	2.319487	0.473052	0.000000	346770.000000		1
14211.271484	7624.778320	3.669649	4.903145	4385.779785	58017.035156	699.937744	447.734192	126.599808	98.170822	34.587215	160.184814	201.136856	120.302818	0.354334	99998.000000	4.152633	3.882227	0.564625	0.690475	3.642047	4.763556	2.845059	2.651020	2.102433	1.991982	1.538916	2.204621	2.303492	2.080276	0.000000	4.999991	346955.000000		1
106.950226	3.734408	0.844944	0.579743	56.854893	3083.300781	0.000000	2.963473	0.000000	22.890593	2.143198	0.000000	0.000000	25.807810	0.352165	0.000000	2.029182	0.572222	0.000000	0.000000	1.754768	3.489016	0.000000	0.471801	0.000000	1.359657	0.331062	0.000000	0.000000	1.411751	0.000000	0.000000	346976.000000		0
15586.094727	2321.457031	3.681984	3.725156	3437.403564	43598.066406	535.848938	354.241394	66.513161	36.181507	23.855803	95.950531	117.274582	91.867661	3.153673	99998.000000	4.192737	3.365761	0.566082	0.571145	3.536231	4.639467	2.729042	2.549299	1.822908	1.558487	1.377594	1.982047	2.069204	1.963163	0.498817	4.999991	347068.000000		1
5164.997070	4867.200684	2.621178	3.780664	9510.414062	99998.000000	1504.192261	974.282593	233.297165	110.024712	69.436546	251.589905	346.766418	221.344604	0.688321	0.000000	3.713070	3.687279	0.418496	0.577568	3.978199	4.999991	3.177303	2.988685	2.367909	2.041490	1.841588	2.400693	2.540037	2.345069	0.000000	0.000000	347093.000000		1
14190.464844	5117.590820	3.022064	4.560850	2544.836914	38255.925781	373.860138	259.447266	88.114754	42.863968	33.100853	101.621529	145.450699	100.227676	0.957740	99998.000000	4.151997	3.709066	0.480304	0.659046	3.405660	4.582699	2.572709	2.414049	1.945049	1.632092	1.519839	2.006986	2.162716	2.000988	0.000000	4.999991	347401.000000		1
20471.890625	13002.969727	2.766114	3.867008	10583.194336	99998.000000	1646.435913	1086.462891	276.654541	97.936462	96.829399	333.780792	457.370880	280.965607	4.522973	99998.000000	4.311158	4.114043	0.441870	0.587375	4.024617	4.999991	3.216545	3.036015	2.441938	1.990944	1.986007	2.523461	2.660269	2.448653	0.655424	4.999991	347791.000000		1
22395.908203	7040.394531	2.355976	3.253344	6525.548828	84295.515625	987.012268	668.437378	167.662872	96.033791	49.093121	177.203964	206.499481	147.418137	2.992950	99998.000000	4.350169	3.847597	0.372171	0.512330	3.814617	4.925805	2.994323	2.825061	2.224437	1.982424	1.691021	2.248473	2.314919	2.168551	0.476099	4.999991	348052.000000		1
25636.417969	9524.651367	3.324270	4.659529	10899.677734	99998.000000	1703.873535	1119.850464	304.796753	149.508911	89.554855	330.391785	422.429047	294.645081	4.577426	99998.000000	4.408857	3.978849	0.521696	0.668342	4.037414	4.999991	3.231437	3.049160	2.484010	2.174667	1.952089	2.519029	2.625754	2.469299	0.660621	4.999991	349196.000000		1
8184.205566	2994.951660	4.070535	2.670518	1899.700195	34705.226562	323.120300	194.778198	65.751480	37.168304	32.900410	90.452225	99.398148	122.399757	0.248142	99998.000000	3.912977	3.476390	0.609652	0.426595	3.278685	4.540395	2.509364	2.289540	1.817906	1.570173	1.517201	1.956419	1.997378	2.087780	0.000000	4.999991	349787.000000		1
1036.842407	2123.110840	2.140115	2.281967	119.948189	6465.520996	1.353761	13.987839	6.972333	31.370874	6.189064	5.356454	0.000000	34.488533	1.273137	99998.000000	3.015713	3.326973	0.330437	0.358309	2.078994	3.810604	0.131542	1.145751	0.843378	1.496527	0.791625	0.728877	0.000000	1.537675	0.104875	4.999991	349878.000000		0
30972.556641	9922.545898	3.253344	4.489923	12398.875000	99998.000000	1993.970093	1276.137451	318.803070	120.466255	108.384163	409.230621	491.248840	265.019592	1.837819	99998.000000	4.490977	3.996623	0.512330	0.652239	4.093382	4.999991	3.299719	3.105897	2.503522	2.080865	2.034966	2.611968	2.691302	2.423278	0.264303	4.999991	350749.000000		1
9740.303711	1335.918823	2.806202	4.261727	2165.318115	33825.160156	330.962250	222.602768	55.800251	64.144852	16.146456	68.869141	79.689980	80.208046	0.495074	0.000000	3.988573	3.125780	0.448119	0.629586	3.335522	4.529240	2.519778	2.347531	1.746636	1.807162	1.208077	1.838025	1.901404	1.904218	0.000000	0.000000	350925.000000		1
9416.637695	1883.920776	1.776234	1.785485	2289.389160	25578.220703	357.275818	232.415222	57.080006	66.645760	17.204178	47.896629	78.240616	65.510948	0.865821	0.000000	3.973896	3.275063	0.249500	0.251756	3.359720	4.407870	2.553004	2.366265	1.756484	1.823773	1.235634	1.680305	1.893432	1.816314	0.000000	0.000000	351201.000000		1
23015.314453	8906.497070	1.936588	3.157748	9618.036133	99998.000000	1531.415527	986.716248	260.307648	144.257294	80.522583	318.056824	410.670746	229.300644	4.378037	0.000000	4.362017	3.949707	0.287037	0.499378	3.983086	4.999991	3.185093	2.994192	2.415487	2.159138	1.905918	2.502505	2.613494	2.360405	0.641279	0.000000	351975.000000		1
6769.965820	1963.595337	3.287266	2.926468	866.660095	14448.019531	129.427597	89.428421	39.530449	39.086388	19.464560	34.985016	58.057549	27.081394	2.007189	5211.876953	3.830586	3.293052	0.516835	0.466344	2.937849	4.159808	2.112027	1.951476	1.596932	1.592026	1.289245	1.543882	1.763859	1.432671	0.302588	3.716994	352344.000000		1
7187.815918	4938.512207	3.879343	6.830482	3253.908691	38525.210938	509.504578	332.911194	54.853546	25.178726	21.623177	74.706657	99.638680	41.019894	1.112446	0.000000	3.856597	3.693596	0.588758	0.834451	3.512405	4.585745	2.707148	2.522328	1.739205	1.401034	1.334919	1.873359	1.998428	1.612995	0.046279	0.000000	352569.000000		1
16667.056641	3315.127197	2.766114	4.113708	3926.663330	52310.347656	628.062012	403.843353	93.881340	64.024582	35.022022	126.380867	152.102325	115.054291	1.049965	0.000000	4.221859	3.520500	0.441870	0.614233	3.594024	4.718587	2.798002	2.606213	1.972579	1.806347	1.544341	2.101681	2.182136	2.060903	0.021175	0.000000	352825.000000		1
10732.953125	3932.997314	2.864793	3.521630	2794.265137	42045.148438	425.321594	285.702240	63.848812	41.596554	21.613924	83.569321	134.053207	98.395935	0.569610	0.000000	4.030719	3.594724	0.457093	0.546744	3.446268	4.623716	2.628717	2.455914	1.805153	1.619057	1.334734	1.922047	2.127277	1.992977	0.000000	0.000000	353036.000000		1
22126.257812	8794.680664	3.759078	4.258643	6776.734863	85984.953125	986.013123	694.652222	160.820053	86.924431	64.413132	230.293610	323.021637	204.501221	0.703203	99998.000000	4.344908	3.944220	0.575081	0.629271	3.831021	4.934422	2.993883	2.841767	2.206340	1.939142	1.808974	2.362282	2.509232	2.310696	0.000000	4.999991	353307.000000		1
13246.200195	7186.304688	2.263464	4.573184	6619.708008	90571.984375	1011.102417	676.405762	185.135345	108.448921	60.678726	215.951141	253.532669	190.100159	0.464114	0.000000	4.122091	3.856506	0.354774	0.660219	3.820839	4.956994	3.004795	2.830207	2.267489	2.035225	1.783036	2.334356	2.404034	2.278982	0.000000	0.000000	354370.000000		1
16963.246094	5672.562012	2.948054	2.849375	5166.354004	65366.515625	827.573730	528.623718	106.410576	89.480850	31.130342	131.934677	162.482193	104.884125	3.477350	99998.000000	4.229509	3.753779	0.469535	0.454750	3.713184	4.815355	2.917807	2.723147	2.026985	1.951730	1.493184	2.120359	2.210806	2.020710	0.541248	4.999991	354451.000000		1
8609.990234	3292.504883	0.641418	1.856411	1976.380493	26828.958984	317.766937	204.976120	68.616272	37.800468	12.775929	64.314453	83.994873	41.146328	2.063611	0.000000	3.935003	3.517526	0.000000	0.268674	3.295871	4.428604	2.502109	2.311703	1.836427	1.577497	1.106393	1.808309	1.924253	1.614331	0.314628	0.000000	354576.000000		1
15125.516602	4254.088379	1.985928	3.435285	3879.818359	53529.554688	650.015137	399.196136	94.504257	53.046474	39.441017	133.923691	152.777664	171.764252	0.970928	0.000000	4.179710	3.628807	0.297963	0.535963	3.588811	4.728594	2.812923	2.601186	1.975451	1.724657	1.595948	2.126858	2.184060	2.234933	0.000000	0.000000	354862.000000		1
21394.988281	7850.902832	4.366574	5.828266	9047.535156	99998.000000	1416.213135	928.359558	244.336960	164.495880	72.153320	279.503906	371.695374	211.362534	2.046527	0.000000	4.330312	3.894920	0.640141	0.765539	3.956530	4.999991	3.151129	2.967716	2.387989	2.216155	1.858256	2.446388	2.570187	2.325028	0.311018	0.000000	355420.000000		1
9401.912109	1562.659912	3.355108	5.032661	1380.488037	19619.458984	216.620316	142.086349	46.256081	76.550728	14.052597	44.424339	67.540047	58.813065	0.060474	0.000000	3.973216	3.193865	0.525706	0.701798	3.140033	4.292687	2.335699	2.152552	1.665169	1.883949	1.147757	1.647621	1.829561	1.769474	0.000000	0.000000	355986.000000		1
16767.859375	5797.743164	1.572707	2.713690	4406.012207	57800.816406	639.869629	448.622314	136.221069	80.127869	42.028275	158.430161	211.165176	137.346634	1.379537	0.000000	4.224478	3.763259	0.196648	0.433560	3.644046	4.761934	2.806092	2.651881	2.134244	1.903784	1.623542	2.199838	2.324622	2.137818	0.139733	0.000000	356015.000000		1
36605.757812	6451.557617	3.358191	3.725156	7439.513672	89990.296875	1171.552490	764.403320	164.927597	71.379303	59.713516	203.791962	270.120087	144.867874	2.680852	99998.000000	4.563550	3.809664	0.526105	0.571145	3.871545	4.954195	3.068762	2.883322	2.217293	1.853572	1.776073	2.309187	2.431557	2.160972	0.428273	4.999991	358100.000000		1
10102.288086	4842.703125	3.089906	2.244962	4982.550781	66767.109375	770.395020	512.468018	126.954437	81.509384	33.517155	148.571442	204.291519	97.899452	2.186123	0.000000	4.004420	3.685088	0.489945	0.351209	3.697452	4.824563	2.886714	2.709667	2.103648	1.911208	1.525267	2.171935	2.310250	1.990780	0.339675	0.000000	358825.000000		1
6521.873047	2914.238037	1.911918	3.333522	3128.551758	36375.269531	509.045105	319.691193	82.375916	68.249306	11.795300	68.869141	88.836349	55.411701	2.928834	0.000000	3.814372	3.464525	0.281469	0.522903	3.495343	4.560806	2.706756	2.504731	1.915800	1.834098	1.071709	1.838025	1.948591	1.743601	0.466695	0.000000	358989.000000		1
7341.947266	3807.498291	3.355108	1.893416	1804.085815	23073.953125	234.916138	181.786392	61.890636	31.688499	19.813021	62.461128	88.996704	40.514160	2.023387	99998.000000	3.865811	3.580640	0.525706	0.277246	3.256257	4.363122	2.370913	2.259561	1.791625	1.500902	1.296951	1.795610	1.949374	1.607607	0.306079	4.999991	359111.000000		1
21634.515625	9969.714844	3.765245	5.254691	12598.771484	99998.000000	1913.358154	1295.577271	390.623352	171.585388	88.367615	368.710297	473.838043	318.038300	3.219235	0.000000	4.335147	3.998683	0.575793	0.720547	4.100328	4.999991	3.281796	3.112463	2.591758	2.234480	1.946293	2.566685	2.675630	2.502479	0.507753	0.000000	360108.000000		1
19170.583984	9617.002930	2.343642	4.921647	12583.874023	99998.000000	1929.563232	1288.392212	330.656982	116.059593	116.201447	369.339386	510.882996	275.883606	1.636180	0.000000	4.282635	3.983040	0.369891	0.692110	4.099814	4.999991	3.285459	3.110048	2.519378	2.064681	2.065212	2.567426	2.708321	2.440726	0.213831	0.000000	360525.000000		1
11382.875000	2389.354736	3.974939	3.768329	2530.864502	34932.531250	394.311493	260.397064	95.105583	47.551250	27.402103	85.305466	118.131866	43.856934	0.045633	99998.000000	4.056252	3.378281	0.599330	0.576149	3.403269	4.543230	2.595840	2.415636	1.978206	1.677162	1.437784	1.930977	2.072367	1.642038	0.000000	4.999991	360683.000000		1
7423.499512	1321.061401	2.214124	3.216340	1491.906616	19435.867188	236.676956	149.835785	37.430420	38.167435	17.987448	47.171951	61.394154	37.254646	0.529474	99998.000000	3.870609	3.120923	0.345202	0.507362	3.173742	4.288604	2.374156	2.175616	1.573225	1.581693	1.254970	1.673684	1.788127	1.571180	0.000000	4.999991	363159.000000		1
13669.366211	3409.776367	3.330438	2.285050	2053.116211	32760.548828	327.912445	209.462952	55.001564	68.773544	18.258818	82.536270	101.498177	116.145935	0.452067	0.000000	4.135748	3.532726	0.522501	0.358896	3.312413	4.515351	2.515758	2.321107	1.740375	1.837421	1.261473	1.916645	2.006458	2.065004	0.000000	0.000000	363676.000000		1
13264.634766	4069.745605	2.883296	3.746742	3036.539062	42365.542969	481.291443	311.149231	87.127953	68.899979	20.978674	89.628868	131.345688	145.059067	1.426295	99998.000000	4.122695	3.609567	0.459889	0.573654	3.482379	4.627013	2.682408	2.492969	1.940158	1.838219	1.321778	1.952448	2.118416	2.161545	0.154209	4.999991	363870.000000		1
8923.273438	3200.350342	3.200921	3.953353	3635.690918	45357.324219	590.249207	372.379944	83.507645	51.726635	20.519197	95.457130	103.761642	69.220680	0.991000	99998.000000	3.950524	3.505198	0.505275	0.596966	3.560587	4.656647	2.771035	2.570986	1.921726	1.713714	1.312160	1.979808	2.016037	1.840236	0.000000	4.999991	364366.000000		1
7938.595215	2637.003662	3.231758	3.361275	2554.566162	27757.460938	380.499451	260.489594	56.783966	92.524498	22.350939	68.622437	81.056076	67.321098	0.915120	99998.000000	3.899744	3.421111	0.509439	0.526504	3.407317	4.443380	2.580354	2.415790	1.754226	1.966257	1.349296	1.836466	1.908786	1.828151	0.000000	4.999991	364695.000000		1
20375.408203	18306.824219	2.707523	6.364837	19169.386719	99998.000000	3059.118164	1969.254028	425.676208	154.643326	132.807373	554.971191	704.868652	436.441559	3.795057	99998.000000	4.309106	4.262613	0.432572	0.803787	4.282608	4.999991	3.485596	3.294302	2.629079	2.189331	2.123222	2.744270	2.848108	2.639926	0.579218	4.999991	365543.000000		1
25345.546875	5933.202637	3.231758	2.837040	6993.808594	99998.000000	1008.462769	715.680237	241.506088	144.778458	88.833260	306.566803	432.663971	230.238098	3.515362	0.000000	4.403902	3.773289	0.509439	0.452865	3.844714	4.999991	3.003660	2.854719	2.382928	2.160704	1.948576	2.486525	2.636151	2.362177	0.545970	0.000000	366061.000000		1
7303.681152	3628.786377	3.336605	5.556897	2126.783691	30893.082031	347.586700	218.448975	72.184158	47.927467	23.297646	60.058895	82.678116	103.027710	0.143784	0.000000	3.863542	3.559761	0.523305	0.744832	3.327723	4.489861	2.541063	2.339350	1.858442	1.680584	1.367312	1.778577	1.917391	2.012954	0.000000	0.000000	366151.000000		1
9779.839844	3071.015137	3.228674	3.435285	2118.916992	32705.337891	305.055786	216.681992	66.661179	85.629257	27.213995	66.870872	89.548691	65.329002	0.508463	0.000000	3.990332	3.487282	0.509024	0.535963	3.326114	4.514619	2.484379	2.335823	1.823873	1.932622	1.434792	1.825237	1.952059	1.815106	0.000000	0.000000	366362.000000		1
14812.079102	4909.762207	5.341035	3.885511	4998.432129	61797.539062	773.666870	510.747314	156.857452	120.524849	42.685112	131.000305	175.079269	108.815887	3.407918	99998.000000	4.170616	3.691061	0.727625	0.589448	3.698834	4.790971	2.888554	2.708206	2.195505	2.081077	1.630276	2.117272	2.243235	2.036692	0.532489	4.999991	367735.000000		1
15257.494141	3632.206299	2.837040	2.719858	2957.635498	37058.726562	471.750366	303.273376	70.685463	50.533226	19.288786	84.210739	115.075882	77.515938	1.223321	0.000000	4.183483	3.560170	0.452865	0.434546	3.470945	4.568891	2.673712	2.481834	1.849330	1.703577	1.285305	1.925367	2.060984	1.889391	0.087541	0.000000	368176.000000		1
9821.041992	2410.139160	3.910181	3.318103	1830.920532	23368.816406	308.632904	188.949921	42.944145	14.354804	17.170258	82.486931	107.542305	96.212646	0.686888	99998.000000	3.992157	3.382042	0.592197	0.520890	3.262670	4.368637	2.489442	2.276347	1.632904	1.156997	1.234777	1.916385	2.031579	1.983232	0.000000	4.999991	368340.000000		1
12807.886719	4618.830078	1.745396	2.781532	3575.289795	49167.683594	572.600952	364.972809	106.592514	60.169910	34.781490	127.648285	186.997925	96.776970	2.377307	0.000000	4.107478	3.664532	0.241894	0.444284	3.553311	4.691680	2.757852	2.562261	2.027727	1.779379	1.541348	2.106015	2.271837	1.985772	0.376085	0.000000	369010.000000		1
8748.973633	2572.556641	2.368311	2.645848	3515.412842	49238.875000	538.957336	359.637939	127.981323	60.687977	37.757298	106.327309	162.799820	101.652367	0.169049	0.000000	3.941957	3.410365	0.374439	0.422565	3.545976	4.692308	2.731554	2.555866	2.107147	1.783103	1.577001	2.026645	2.211654	2.007118	0.000000	0.000000	369421.000000		1
9553.737305	1513.585327	3.706654	4.184633	2030.463135	28794.275391	308.191925	207.282745	64.900368	41.470119	19.794519	45.139767	100.761162	64.678337	0.132430	0.000000	3.980173	3.180007	0.568982	0.621657	3.307595	4.459306	2.488821	2.316563	1.812247	1.617735	1.296545	1.654559	2.003293	1.810759	0.000000	0.000000	369623.000000		1
19618.453125	5703.044922	1.443190	3.120744	5299.950684	61548.636719	793.149963	540.406738	173.716248	101.794212	42.324314	155.815155	185.949448	192.931030	2.217730	0.000000	4.292665	3.756107	0.159323	0.494258	3.724272	4.789218	2.899355	2.732721	2.239841	2.007723	1.626590	2.192610	2.269395	2.285402	0.345909	0.000000	369695.000000		1
15225.781250	5096.312988	2.763030	3.234842	6096.924805	80231.250000	976.533691	625.150940	185.079834	101.294647	39.289917	209.311844	279.932556	166.947449	2.740202	0.000000	4.182580	3.707256	0.441386	0.509853	3.785111	4.904344	2.989687	2.795985	2.267359	2.005586	1.594281	2.320794	2.447053	2.222580	0.437783	0.000000	370797.000000		1
13174.628906	3361.528076	3.176251	4.206220	3271.168457	44067.257812	519.591492	334.884766	75.508430	57.869442	34.972683	87.673775	152.987366	111.862625	0.294852	99998.000000	4.119739	3.526537	0.501915	0.623892	3.514703	4.644116	2.715662	2.524895	1.877995	1.762449	1.543729	1.942870	2.184656	2.048685	0.000000	4.999991	372045.000000		1
9976.634766	3060.135742	2.750695	3.299600	3071.801514	37350.312500	446.306427	313.606995	65.819321	57.295864	40.810200	99.965561	118.727028	72.816322	0.085634	0.000000	3.998984	3.485741	0.439442	0.518461	3.487393	4.572294	2.649633	2.496386	1.818353	1.758123	1.610769	1.999850	2.074550	1.862229	0.000000	0.000000	373466.000000		1
14434.981445	4662.440430	2.451572	2.652015	5157.195312	66034.468750	772.001648	525.641785	160.850891	93.091904	29.970858	161.902451	205.562027	96.403839	2.931069	99998.000000	4.159416	3.668613	0.389445	0.423576	3.712414	4.819771	2.887618	2.720690	2.206424	1.968912	1.476699	2.209253	2.312943	1.984094	0.467026	4.999991	373562.000000		1
23818.240234	7926.253906	2.812370	4.496091	6010.647949	80721.351562	929.506714	614.339355	158.667603	45.867531	60.641724	185.514633	203.563766	87.920479	1.191269	99998.000000	4.376910	3.899068	0.449072	0.652835	3.778921	4.906989	2.968252	2.788408	2.200488	1.661505	1.782772	2.268378	2.308701	1.944090	0.076010	4.999991	373856.000000		1
11147.918945	2745.754883	1.763899	2.775365	2324.112061	28145.687500	300.877319	236.738617	88.161011	59.155361	21.533749	65.631210	87.057030	60.370354	2.145120	99998.000000	4.047194	3.438662	0.246474	0.443320	3.366257	4.449412	2.478390	2.374269	1.945277	1.771994	1.333120	1.817110	1.939804	1.780824	0.331452	4.999991	373986.000000		1
10558.505859	3635.845215	3.410615	4.283313	4036.570801	52824.363281	663.737732	413.171661	95.537308	46.690887	35.620266	91.855324	121.486969	56.787048	0.812157	99998.000000	4.023602	3.560605	0.532833	0.631780	3.606013	4.722834	2.821996	2.616131	1.980173	1.669232	1.551697	1.963104	2.084530	1.754249	0.000000	4.999991	375704.000000		1
10547.694336	2781.550781	3.379778	3.438369	2725.041260	34400.500000	440.283875	280.392029	74.367447	41.772324	12.677250	71.551987	101.183640	113.019028	0.338286	0.000000	4.023158	3.444287	0.528888	0.536352	3.435373	4.536565	2.643733	2.447766	1.871383	1.620889	1.103025	1.854622	2.005110	2.053152	0.000000	0.000000	376327.000000		1
16883.765625	3827.061523	2.355976	3.697403	4371.551270	62051.578125	712.513245	445.535492	103.715385	46.885162	42.299644	144.460831	175.218033	130.448318	0.732512	0.000000	4.227469	3.582865	0.372171	0.567897	3.640635	4.792753	2.852793	2.648882	2.015843	1.671035	1.626337	2.159750	2.243579	2.115438	0.000000	0.000000	377994.000000		1
10269.528320	2520.515381	2.195622	3.478457	2808.817383	34180.507812	445.702026	287.120758	106.413658	13.383426	14.545996	69.535225	87.901970	75.323402	1.147321	0.000000	4.011550	3.401489	0.341558	0.541387	3.448524	4.533779	2.649045	2.458065	2.026997	1.126567	1.162743	1.842205	1.943999	1.876930	0.059685	0.000000	378252.000000		1
9174.776367	2059.647705	3.780664	4.221638	2014.279663	25246.337891	306.082672	206.311371	58.072968	21.148281	21.126694	54.227547	78.055595	66.466904	1.052312	99998.000000	3.962595	3.313793	0.577568	0.625481	3.304120	4.402198	2.485839	2.314523	1.763974	1.325275	1.324831	1.734220	1.892404	1.822605	0.022144	4.999991	378982.000000		1
8193.614258	2164.408447	3.200921	2.047602	1582.241699	22759.886719	234.623184	160.779968	66.321968	58.353588	17.071577	57.295864	76.122093	50.650410	0.794241	0.000000	3.913476	3.335339	0.505275	0.311246	3.199273	4.357170	2.370371	2.206232	1.821657	1.766068	1.232274	1.758123	1.881511	1.704583	0.000000	0.000000	379893.000000		1
7069.301270	2742.868408	2.861710	4.440584	2707.241943	39432.792969	433.598328	278.304352	49.993572	38.713257	19.196274	88.938110	119.402367	70.395592	0.948263	99998.000000	3.849376	3.438205	0.456626	0.647440	3.432527	4.595858	2.637088	2.444520	1.698914	1.587860	1.283217	1.949088	2.077013	1.847546	0.000000	4.999991	380180.000000		1
7170.605469	1461.994385	3.105325	3.311935	1056.198975	16452.343750	149.774109	108.217644	29.881428	71.721596	17.435459	34.288090	52.694927	47.804119	0.443751	0.000000	3.855556	3.164946	0.492107	0.520082	3.023746	4.216228	2.175437	2.034298	1.475401	1.855650	1.241433	1.535143	1.721769	1.679465	0.000000	0.000000	380462.000000		1
14429.615234	3285.128418	2.608843	3.062153	2492.786377	32295.853516	394.487274	258.941528	59.198532	59.590168	29.162918	66.325050	71.647583	36.357281	1.628158	0.000000	4.159255	3.516552	0.416448	0.486027	3.396685	4.509147	2.596033	2.413202	1.772311	1.775175	1.464831	1.821678	1.855202	1.560591	0.211697	0.000000	380757.000000		1
10267.986328	2647.093750	4.903145	4.045865	3109.629883	39816.667969	481.226685	317.757690	79.699226	45.158272	33.409225	95.420128	120.762291	81.404533	0.751828	99998.000000	4.011485	3.422769	0.690475	0.607011	3.492709	4.600065	2.682350	2.502096	1.901454	1.654737	1.523866	1.979640	2.081931	1.910649	0.000000	4.999991	381621.000000		1
9540.119141	2552.268799	4.113708	3.268763	2239.836670	32201.892578	324.788605	226.562286	78.851196	71.696922	21.783531	79.918175	101.408752	92.231544	1.307443	0.000000	3.979554	3.406926	0.614233	0.514383	3.350216	4.507881	2.511601	2.355188	1.896808	1.855500	1.338128	1.902646	2.006075	1.964880	0.116423	0.000000	381900.000000		1
15642.977539	4430.900879	4.440584	2.627345	3869.117676	52953.097656	589.123596	393.232208	122.171562	56.151798	35.540089	134.531189	178.332611	106.657272	0.442132	99998.000000	4.194319	3.646492	0.647440	0.419517	3.587612	4.723891	2.770206	2.594649	2.086970	1.749364	1.550719	2.128823	2.251231	2.027991	0.000000	4.999991	381964.000000		1
12993.382812	2967.765625	1.702224	3.009729	2829.940918	43277.792969	418.669952	289.547638	84.636292	46.613796	24.003822	116.522156	147.331787	120.262726	3.024024	0.000000	4.113722	3.472430	0.231017	0.478527	3.451777	4.636265	2.621872	2.461720	1.927557	1.668514	1.380280	2.066408	2.168297	2.080131	0.480585	0.000000	382971.000000		1
22488.162109	4073.588135	2.004430	5.011075	6350.722656	86757.687500	966.678101	650.675049	191.934982	108.319405	59.599419	205.611359	283.047119	169.821487	2.123119	0.000000	4.351954	3.609977	0.301991	0.699931	3.802823	4.938308	2.985282	2.813364	2.283154	2.034706	1.775242	2.313047	2.451859	2.229993	0.326974	0.000000	383328.000000		1
6697.217773	3707.758057	1.338343	2.562587	3982.898438	48506.812500	618.474670	410.939026	93.313934	73.349808	27.312674	98.130737	122.927078	56.861057	1.550848	99998.000000	3.825894	3.569111	0.126567	0.408679	3.600199	4.685803	2.791322	2.613777	1.969947	1.865399	1.436364	1.991805	2.089648	1.754815	0.190569	4.999991	383799.000000		1
26204.363281	8201.424805	2.972724	3.811501	5259.276367	66246.281250	767.961975	539.284241	132.563766	66.337387	66.766029	171.606979	191.071533	171.551468	1.412307	0.000000	4.418374	3.913889	0.473155	0.581096	3.720926	4.821161	2.885340	2.731818	2.122425	1.821758	1.824556	2.234535	2.281196	2.234395	0.149929	0.000000	384814.000000		1
8790.746094	2269.187744	4.952485	5.236188	1981.986694	23472.583984	306.773407	201.374313	68.190712	88.814758	18.625782	65.387596	98.035141	60.336433	1.031969	0.000000	3.944026	3.355870	0.694823	0.719015	3.297101	4.370561	2.486818	2.304004	1.833725	1.948485	1.270115	1.815495	1.991382	1.780580	0.013667	0.000000	386186.000000		1
18098.015625	3069.812500	6.451181	3.435285	4078.269287	50719.558594	653.515137	418.050140	106.518501	52.812111	27.195492	125.471161	178.542313	65.689804	2.324016	99998.000000	4.257631	3.487112	0.809639	0.535963	3.610476	4.705175	2.815256	2.621228	2.027425	1.722733	1.434497	2.098544	2.251741	1.817498	0.366239	4.999991	386376.000000		1
6530.532227	2063.536133	2.655099	4.597855	1917.734009	25365.898438	278.473938	195.465866	62.297691	59.855370	13.374175	48.988274	78.373222	36.807507	0.509181	0.000000	3.814949	3.314612	0.424081	0.662555	3.282788	4.404250	2.444785	2.291071	1.794472	1.777103	1.126267	1.690092	1.894168	1.565936	0.000000	0.000000	386606.000000		1
10863.295898	4313.222168	3.607974	3.509295	3217.270752	41751.207031	500.435303	328.214661	88.059242	66.469986	22.514376	114.456047	154.501480	129.517029	0.662599	0.000000	4.035962	3.634802	0.557263	0.545220	3.507488	4.620669	2.699348	2.516158	1.944775	1.822626	1.352460	2.058639	2.188933	2.112327	0.000000	0.000000	386885.000000		1
28213.748047	11074.803711	3.694319	4.912396	9878.130859	99998.000000	1526.842285	1009.677734	255.012863	159.817841	83.556984	330.265350	433.410217	211.741837	2.105318	99998.000000	4.450461	4.044336	0.567534	0.691293	3.994675	4.999991	3.183794	3.004183	2.406562	2.203625	1.921983	2.518863	2.636899	2.325807	0.323318	4.999991	387160.000000		1
26533.814453	4236.033203	2.133947	3.648063	6439.654297	88256.726562	1038.661743	652.284729	171.085831	83.853027	40.353806	208.349731	283.361664	111.125610	2.581481	99998.000000	4.423800	3.626959	0.329184	0.562062	3.808862	4.945748	3.016474	2.814437	2.233214	1.923519	1.605885	2.318793	2.452341	2.045814	0.411869	4.999991	388660.000000		1
10526.434570	2749.458496	3.370527	2.787700	1933.035522	28158.242188	301.238098	196.563675	60.919258	58.843903	26.381386	52.417393	98.426773	58.199402	0.145868	0.000000	4.022281	3.439247	0.527698	0.445246	3.286240	4.449605	2.478910	2.293503	1.784755	1.769701	1.421298	1.719475	1.993113	1.764919	0.000000	0.000000	389704.000000		1
10733.499023	2838.186768	2.750695	4.477589	2070.820068	29694.683594	331.427917	208.658096	62.291523	42.416828	22.554464	69.088081	96.474770	65.100807	0.736338	0.000000	4.030741	3.453041	0.439442	0.651044	3.316142	4.472679	2.520389	2.319435	1.794429	1.627538	1.353233	1.839403	1.984414	1.813586	0.000000	0.000000	390396.000000		1
20064.095703	8574.717773	3.595639	5.495223	7283.430176	99998.000000	1087.572998	748.463501	234.888382	141.753296	85.931465	245.669128	342.788391	183.507126	3.225726	99998.000000	4.302420	3.933220	0.555776	0.739985	3.862336	4.999991	3.036458	2.874171	2.370862	2.151533	1.934152	2.390351	2.535026	2.263653	0.508627	4.999991	390464.000000		1
16880.195312	5623.913086	2.096942	4.311067	6423.452637	83584.937500	994.064758	658.751343	162.525360	91.935501	54.794952	187.090424	283.562103	145.592560	2.130225	99998.000000	4.227377	3.750039	0.321587	0.634585	3.807769	4.922128	2.997415	2.818722	2.210921	1.963483	1.738741	2.272052	2.452648	2.163139	0.328425	4.999991	391599.000000		1
20903.671875	4398.114746	1.702224	3.447620	5780.819824	89396.726562	890.411072	589.382629	207.483200	115.180725	70.944496	266.256165	369.539825	217.647202	2.744592	0.000000	4.320222	3.643266	0.231017	0.537519	3.761989	4.951322	2.949590	2.770397	2.316983	2.061380	1.850919	2.425300	2.567661	2.337753	0.438478	0.000000	391833.000000		1
14137.101562	5366.402344	3.083739	3.422950	6224.625488	80679.398438	946.109558	636.591614	126.288353	83.692673	61.387989	188.259171	235.273849	163.654022	1.722404	0.000000	4.150361	3.729683	0.489078	0.534401	3.794113	4.906763	2.975941	2.803861	2.101363	1.922687	1.788083	2.274756	2.371574	2.213927	0.236135	0.000000	392006.000000		1
17014.880859	5962.128418	3.373610	2.704439	6207.883789	78565.296875	947.336853	636.816711	165.920563	62.183594	56.268982	169.186249	225.794434	152.870178	1.481234	0.000000	4.230829	3.775401	0.528095	0.432077	3.792943	4.895231	2.976504	2.804014	2.219900	1.793676	1.750269	2.228365	2.353713	2.184323	0.170624	0.000000	392470.000000		1
24322.638672	7798.312500	2.750695	3.308852	7901.161621	99998.000000	1202.824585	810.030334	206.894196	104.649757	61.816628	241.530746	363.030060	118.970642	1.871047	0.000000	4.386011	3.892001	0.439442	0.519677	3.897691	4.999991	3.080202	2.908501	2.315748	2.019738	1.791105	2.382972	2.559942	2.075440	0.272085	0.000000	393171.000000		1
102.626823	21.706436	1.683721	2.053770	158.868057	2998.985352	0.607497	10.719076	0.000000	0.000000	2.966557	0.000000	5.257774	10.201008	2.375904	12300.778320	2.011261	1.336589	0.226270	0.312552	2.201037	3.476974	0.000000	1.030157	0.000000	0.000000	0.472253	0.000000	0.720802	1.008643	0.375829	4.089932	393185.000000		0
11589.849609	4628.380371	2.362144	4.335737	2330.005127	33761.523438	324.486420	237.996796	93.881340	45.281620	26.773020	78.305382	116.386467	77.229156	1.669781	0.000000	4.064078	3.665429	0.373306	0.637063	3.367357	4.528422	2.511197	2.376571	1.972579	1.655922	1.427697	1.893792	2.065902	1.887781	0.222659	0.000000	393538.000000		1
19689.816406	3816.614014	3.681984	3.062153	4376.975586	52874.230469	667.111389	449.325409	100.622398	103.696884	27.695057	107.875351	164.474289	109.090340	0.523016	0.000000	4.294241	3.581678	0.566082	0.486027	3.641174	4.723244	2.824198	2.652561	2.002695	2.015766	1.442402	2.032922	2.216098	2.037786	0.000000	0.000000	394064.000000		1
21106.166016	3821.754639	2.978892	3.533965	4660.701172	54843.769531	705.281860	474.115570	131.376526	80.510254	33.054596	122.356583	169.710480	73.355980	1.279695	99998.000000	4.324409	3.582263	0.474055	0.548262	3.668451	4.739127	2.848363	2.675884	2.118518	1.905851	1.519232	2.087627	2.229709	1.865435	0.107106	4.999991	397007.000000		1
124.996269	4.863056	0.000000	0.000000	93.539047	4433.950684	0.000000	3.123827	7.505820	23.174297	0.000000	0.000000	3.712821	0.000000	8.118430	0.000000	2.096897	0.686909	0.000000	0.000000	1.970993	3.646791	0.000000	0.494687	0.875398	1.365007	0.000000	0.000000	0.569704	0.000000	0.909472	0.000000	397024.000000		0
10963.160156	2441.408203	3.718989	2.966557	2633.509766	34591.957031	373.360596	273.080475	66.938721	69.393372	29.193754	93.813499	116.355629	79.224335	2.833912	99998.000000	4.039936	3.387640	0.570425	0.472253	3.420535	4.538975	2.572129	2.436291	1.825677	1.841318	1.465290	1.972265	2.065787	1.898859	0.452386	4.999991	397385.000000		1
19508.076172	7576.045898	3.092990	5.378040	5518.011230	79166.031250	876.318359	562.489380	137.257217	68.477501	53.999348	209.166916	288.582428	150.535797	2.354459	0.000000	4.290215	3.879443	0.490378	0.730624	3.741783	4.898539	2.942662	2.750114	2.137535	1.835548	1.732388	2.320493	2.460270	2.177640	0.371891	0.000000	398171.000000		1
8483.075195	1841.183228	1.430855	3.623393	1518.275635	21939.207031	209.956360	155.636292	58.196320	51.779057	25.918825	40.955135	76.686417	70.876648	0.628729	0.000000	3.928553	3.265097	0.155596	0.559115	3.181351	4.341221	2.322129	2.192111	1.764896	1.714154	1.413615	1.612308	1.884718	1.850503	0.000000	0.000000	400061.000000		1
14883.174805	3434.656006	3.731324	2.177119	3913.320068	58356.109375	593.129395	398.776764	91.543869	106.524673	37.072708	131.607803	201.254044	128.234192	0.054595	99998.000000	4.172696	3.535883	0.571863	0.337882	3.592545	4.766086	2.773149	2.600730	1.961629	2.027450	1.569054	2.119282	2.303745	2.108004	0.000000	4.999991	400323.000000		1
10999.159180	2060.767090	2.522498	3.318103	2003.785645	24666.517578	296.467560	204.763336	64.123260	16.470249	30.279230	61.317062	111.054680	101.541351	2.244172	99998.000000	4.041359	3.314029	0.401831	0.520890	3.301851	4.392108	2.471977	2.311252	1.807016	1.216700	1.481145	1.787581	2.045537	2.006643	0.351056	4.999991	400477.000000		1
14630.740234	5322.798340	2.195622	4.903145	6829.195312	90875.156250	1065.644531	700.884460	196.064102	117.283836	52.315628	211.559891	276.663788	160.927994	2.465243	0.000000	4.165267	3.726140	0.341558	0.690475	3.834369	4.958445	3.027612	2.845646	2.292398	2.069238	1.718631	2.325433	2.441952	2.206632	0.391860	0.000000	400891.000000		1
17040.847656	5592.125977	3.188586	3.860841	4475.695312	54224.375000	658.187012	459.390717	127.352242	101.578354	32.107887	141.722458	173.864273	95.787094	2.517656	0.000000	4.231491	3.747577	0.503598	0.586682	3.650861	4.734195	2.818349	2.662182	2.105007	2.006801	1.506612	2.151439	2.240210	1.981307	0.400996	0.000000	401341.000000		1
10200.544922	5828.291016	2.559503	3.774496	4962.250488	59745.218750	792.388245	507.349030	121.634995	62.902103	47.208958	146.468338	233.220078	125.187462	0.216294	99998.000000	4.008624	3.765541	0.408156	0.576859	3.695679	4.776303	2.898938	2.705307	2.085058	1.798665	1.674024	2.165744	2.367766	2.097561	0.000000	4.999991	402121.000000		1
17769.751953	4567.898926	1.116313	2.223376	4802.288086	58598.691406	744.716736	491.658966	128.656662	57.323620	39.061718	143.110153	173.996872	148.179810	1.617108	0.000000	4.249681	3.659716	0.047786	0.347013	3.681448	4.767888	2.871991	2.691664	2.109432	1.758334	1.591751	2.155670	2.240541	2.170789	0.208739	0.000000	402609.000000		1
12286.006836	2668.797119	3.398280	4.138377	3031.642090	35219.890625	473.492676	309.268158	70.596031	54.631516	23.374741	69.396454	99.869965	66.066017	0.752622	0.000000	4.089411	3.426316	0.531259	0.616830	3.481678	4.546788	2.675313	2.490335	1.848780	1.737443	1.368747	1.841337	1.999435	1.819978	0.000000	0.000000	403913.000000		1
8624.110352	2696.541504	3.842339	4.332653	2885.293945	43669.035156	452.236450	296.948608	85.900627	68.585434	22.403362	105.624222	143.048477	119.485626	2.398781	0.000000	3.935714	3.430807	0.584596	0.636754	3.460190	4.640173	2.655365	2.472681	1.933996	1.836232	1.350313	2.023763	2.155483	2.077316	0.379991	0.000000	404841.000000		1
10397.213867	5284.633789	3.660398	5.353371	4706.469727	62711.058594	726.908142	481.957520	150.585129	59.577831	49.133209	144.454651	192.724426	81.749916	1.452139	99998.000000	4.016917	3.723015	0.563528	0.728627	3.672695	4.797344	2.861480	2.683009	2.177782	1.775085	1.691375	2.159732	2.284937	1.912487	0.162008	4.999991	405023.000000		1
7678.287598	3298.807861	2.460824	3.129995	3493.703369	46174.117188	507.481628	358.213257	79.461777	80.137115	39.616791	94.380905	114.286446	63.401669	1.089138	0.000000	3.885264	3.518357	0.391080	0.495544	3.543286	4.664399	2.705420	2.554142	1.900158	1.903834	1.597879	1.974884	2.057995	1.802101	0.037083	0.000000	405831.000000		1
18747.792969	3355.237305	1.948923	3.965688	4052.837646	56487.570312	626.143921	416.051880	122.516937	36.779751	57.197186	148.198318	218.948532	145.549393	0.880682	0.000000	4.272950	3.525723	0.289795	0.598319	3.607759	4.751953	2.796674	2.619148	2.088196	1.565609	1.757375	2.170843	2.340342	2.163010	0.000000	0.000000	406020.000000		1
14801.656250	4367.804688	3.971855	2.904882	2637.293457	39473.554688	394.015472	270.641235	112.935760	84.053467	29.872177	87.137207	99.715775	79.369270	3.060235	0.000000	4.170310	3.640263	0.598993	0.463128	3.421159	4.596306	2.595513	2.432394	2.052831	1.924556	1.475267	1.940204	1.998764	1.899652	0.485755	0.000000	406841.000000		1
9117.597656	4268.844238	2.658183	2.781532	2870.883789	32628.972656	441.779510	291.706268	39.582870	48.602806	25.829395	72.646721	101.001694	71.061676	0.141482	0.000000	3.959880	3.630310	0.424585	0.444284	3.458016	4.513603	2.645205	2.464946	1.597507	1.686661	1.412114	1.861216	2.004329	1.851635	0.000000	0.000000	407161.000000		1
6654.770020	3601.631104	2.448488	3.379778	2818.179443	34615.980469	447.536835	290.781158	71.169609	61.310894	32.228153	76.371872	102.111839	80.476334	0.588012	0.000000	3.823133	3.556499	0.388898	0.528888	3.449969	4.539277	2.650829	2.463566	1.852295	1.787538	1.508235	1.882933	2.009076	1.905668	0.000000	0.000000	407320.000000		1
11692.575195	5684.604004	3.731324	2.929552	5264.049805	72807.648438	836.772522	535.700928	132.943054	86.119576	40.763943	174.783234	203.770370	164.202927	2.619592	99998.000000	4.067910	3.754700	0.571863	0.466801	3.721320	4.862177	2.922607	2.728922	2.123666	1.935102	1.610276	2.242500	2.309141	2.215381	0.418234	4.999991	407628.000000		1
12979.305664	3827.894287	1.338343	1.998263	1980.981445	30772.638672	276.966003	200.825409	72.156403	2.152450	22.153580	74.792999	120.167130	81.225677	1.220566	99998.000000	4.113252	3.582960	0.126567	0.300653	3.296880	4.488165	2.442426	2.302819	1.858275	0.332933	1.345444	1.873861	2.079786	1.909693	0.086561	4.999991	408483.000000		1
16679.394531	3792.406494	3.170084	3.096074	3726.698242	49521.875000	570.874023	381.896362	156.709442	90.470726	45.623917	126.020065	146.138382	99.777451	1.529325	0.000000	4.222180	3.578915	0.501071	0.490811	3.571324	4.694797	2.756540	2.581945	2.195095	1.956508	1.659193	2.100440	2.164764	1.999032	0.184500	0.000000	408830.000000		1
10288.820312	3355.409912	1.927337	3.040566	1182.064941	16362.625977	174.518021	120.987404	53.391853	59.972549	33.381474	45.216862	64.012245	60.666393	0.041940	4856.491699	4.012366	3.525746	0.284958	0.482955	3.072641	4.213853	2.241840	2.082740	1.727475	1.777953	1.523505	1.655300	1.806263	1.782948	0.000000	3.686323	408973.000000		1
17708.250000	4014.885986	4.841470	2.830872	5571.976562	68713.429688	863.490051	567.000854	129.245651	51.106804	58.572533	177.142288	209.284103	149.511993	0.174498	99998.000000	4.248176	3.603673	0.684977	0.451920	3.746009	4.837042	2.936257	2.753584	2.111416	1.708479	1.767694	2.248322	2.320736	2.174676	0.000000	4.999991	409393.000000		1
16236.630859	4368.165039	4.224722	5.353371	6850.285156	86907.625000	1068.934814	701.334717	175.285873	85.314713	54.884384	186.418182	278.708313	149.302292	1.072819	99998.000000	4.210496	3.640299	0.625798	0.728627	3.835709	4.939058	3.028951	2.845925	2.243747	1.931024	1.739449	2.270488	2.445150	2.174067	0.030527	4.999991	409558.000000		1
13343.972656	6006.891602	2.516331	2.257297	4295.783691	56313.089844	681.204041	436.897949	146.434418	86.998436	40.424732	130.895462	198.660614	119.208092	0.753488	0.000000	4.125285	3.778650	0.400768	0.353589	3.633042	4.750609	2.833277	2.640380	2.165643	1.939511	1.606647	2.116925	2.298112	2.076306	0.000000	0.000000	409612.000000		1
11764.192383	2596.952148	1.264333	2.747611	3730.704102	46722.507812	599.781006	385.245300	105.130821	43.813759	20.482193	95.987534	132.563766	83.045082	2.113599	0.000000	4.070562	3.414464	0.101861	0.438955	3.571791	4.669526	2.777993	2.585737	2.021730	1.641611	1.311376	1.982215	2.122425	1.919314	0.325023	0.000000	409754.000000		1
6276.863770	4079.937500	2.429986	2.775365	2404.844482	30594.123047	381.057587	242.995529	61.517506	117.595291	19.467642	73.053772	104.298210	68.656357	0.305032	0.000000	3.797743	3.610653	0.385604	0.443320	3.381087	4.485638	2.580991	2.385598	1.788999	2.070390	1.289313	1.863643	2.018277	1.836681	0.000000	0.000000	410962.000000		1
6587.359375	2933.141357	1.745396	1.850243	1700.919312	21469.785156	239.677429	172.791138	51.424427	22.372524	14.508991	36.286354	58.140812	35.355064	0.297165	0.000000	3.818711	3.467333	0.241894	0.267229	3.230684	4.331828	2.379627	2.237521	1.711169	1.349715	1.161637	1.559743	1.764481	1.548452	0.000000	0.000000	411051.000000		1
8076.422852	5221.436035	3.928683	2.621178	2552.472168	33234.703125	327.030487	262.367584	73.066109	67.277931	26.258036	72.033051	104.668259	55.615227	2.310982	99998.000000	3.907219	3.717790	0.594247	0.418496	3.406961	4.521592	2.514588	2.418910	1.863716	1.827873	1.419262	1.857532	2.019815	1.745194	0.363797	4.999991	411086.000000		1
7787.134277	2282.657471	3.867008	6.503605	2093.469971	27346.201172	311.972595	214.936584	85.160530	65.233406	16.371569	56.250477	72.708389	56.657532	0.150779	99998.000000	3.891378	3.358441	0.587375	0.813154	3.320867	4.436897	2.494117	2.332310	1.930238	1.814470	1.214090	1.750126	1.861585	1.753258	0.000000	4.999991	411244.000000		1
14199.821289	2353.799316	1.440106	3.213256	3157.276611	42099.574219	499.198700	323.373169	109.873611	86.797997	37.171387	98.038223	138.623306	72.181076	1.584005	99998.000000	4.152283	3.371769	0.158394	0.506945	3.499313	4.624278	2.698273	2.509704	2.040893	1.938510	1.570209	1.991395	2.141836	1.858423	0.199757	4.999991	411883.000000		1
118.449486	8.063977	1.563456	2.759946	23.621439	3814.856201	0.000000	0.000000	10.645066	32.817146	13.639377	0.000000	9.880299	3.762161	4.099864	3620.154297	2.073533	0.906549	0.194086	0.440901	1.373306	3.581478	0.000000	0.000000	1.027148	1.516101	1.134794	0.000000	0.994770	0.575437	0.612769	3.558727	411900.000000		0
10244.429688	2567.699707	3.293433	2.059937	2702.637939	33063.527344	397.645020	277.505646	66.466904	52.164524	7.885120	74.796082	106.277969	82.832306	4.003249	99998.000000	4.010488	3.409544	0.517649	0.313854	3.431788	4.519349	2.599496	2.443272	1.822605	1.717375	0.896808	1.873879	2.026443	1.918200	0.602413	4.999991	412488.000000		1
9793.528320	3928.257568	2.991227	3.305768	5546.998535	71524.437500	929.568359	569.603577	165.843475	91.291000	39.225159	167.027618	222.834045	198.651367	3.240376	99998.000000	3.990939	3.594200	0.475849	0.519272	3.744058	4.854455	2.968281	2.755573	2.219698	1.960428	1.593565	2.222788	2.347981	2.298092	0.510595	4.999991	412584.000000		1
11007.195312	2190.916260	2.670518	3.632644	2251.345215	30827.925781	361.164398	232.042084	74.120743	53.709476	19.890116	87.831047	122.806808	91.938583	0.124242	0.000000	4.041677	3.340626	0.426595	0.560223	3.352442	4.488945	2.557705	2.365567	1.869940	1.730051	1.298637	1.943648	2.089222	1.963498	0.000000	0.000000	413152.000000		1
10104.548828	1837.343994	3.274930	3.999609	1495.628662	22961.882812	226.108978	150.181168	60.018806	42.490837	21.240793	38.148933	77.660873	53.768070	0.954619	0.000000	4.004517	3.264190	0.515202	0.602018	3.174824	4.361008	2.354318	2.176615	1.778287	1.628295	1.327171	1.581482	1.890202	1.730524	0.000000	0.000000	413192.000000		1
18813.150391	7468.448242	2.892547	2.698272	9567.398438	99998.000000	1526.888550	985.013977	226.519119	118.073273	63.068626	272.870789	365.022156	178.816757	2.016063	0.000000	4.274462	3.873230	0.461280	0.431086	3.980794	4.999991	3.183807	2.993442	2.355105	2.072152	1.799813	2.435957	2.562319	2.252408	0.304504	0.000000	413558.000000		1
102.700836	12.627911	0.373132	0.000000	59.346554	5509.546387	1.156402	3.725156	0.000000	10.126998	0.000000	0.000000	0.000000	0.000000	0.816674	0.000000	2.011574	1.101331	0.000000	0.000000	1.773396	3.741116	0.063109	0.571145	0.000000	1.005481	0.000000	0.000000	0.000000	0.000000	0.000000	0.000000	413573.000000		0
13998.212891	5279.583008	2.565671	3.142330	4581.698730	52757.324219	704.992004	470.344177	101.920647	33.526409	38.774933	110.471855	156.808121	84.186066	1.077064	99998.000000	4.146072	3.722600	0.409201	0.497252	3.661026	4.722283	2.848184	2.672416	2.008262	1.525387	1.588551	2.043252	2.195369	1.925240	0.032242	4.999991	414535.000000		1
107.764336	14.138942	0.949792	0.000000	144.553345	2756.116211	0.000000	11.400582	0.000000	0.000000	0.000000	0.000000	0.000000	2.698272	0.383404	0.000000	2.032475	1.150417	0.000000	0.000000	2.160028	3.440298	0.000000	1.056927	0.000000	0.000000	0.000000	0.000000	0.000000	0.431086	0.000000	0.000000	414551.000000		0
18365.906250	5310.386230	3.749826	2.886379	3504.471680	46409.011719	523.677429	356.973602	90.014336	79.310677	46.616879	103.243576	126.905098	92.268547	0.634631	99998.000000	4.264012	3.725126	0.574011	0.460353	3.544623	4.666602	2.719064	2.552636	1.954312	1.899332	1.668543	2.013863	2.103479	1.965054	0.000000	4.999991	414736.000000		1
19075.101562	12162.870117	3.302684	4.289481	12924.883789	99998.000000	2008.935547	1328.289673	356.668304	161.899368	105.149323	421.852386	604.539246	349.211823	6.233686	99998.000000	4.280467	4.085036	0.518867	0.632405	4.111427	4.999991	3.302966	3.123293	2.552264	2.209245	2.021806	2.625160	2.781425	2.543089	0.794745	4.999991	415875.000000		1
6761.670898	1597.682007	1.646716	2.140115	1493.041504	21700.328125	177.145370	155.093552	55.399368	42.830048	25.141722	41.602718	46.764896	62.769501	1.385045	99998.000000	3.830054	3.203490	0.216619	0.330437	3.174072	4.336466	2.248330	2.190594	1.743505	1.631749	1.400395	1.619122	1.669920	1.797749	0.141464	4.999991	415957.000000		1
21447.593750	8270.500977	2.707523	2.695188	6958.703125	93290.328125	1031.461304	709.568298	215.898712	115.726547	66.201706	246.464737	336.593170	154.751266	2.633966	0.000000	4.331378	3.917532	0.432572	0.430589	3.842528	4.969837	3.013453	2.850994	2.334250	2.063433	1.820869	2.391755	2.527105	2.189634	0.420610	0.000000	416908.000000		1
18904.037109	6445.399414	2.195622	4.456003	2122.309082	33819.640625	302.779968	217.323410	86.215164	62.060242	21.758862	76.538399	93.736404	91.704224	1.097941	0.000000	4.276555	3.809250	0.341558	0.648945	3.326809	4.529169	2.481127	2.337106	1.935584	1.792813	1.337636	1.883879	1.971908	1.962389	0.040579	0.000000	418141.000000		1
9895.458984	2878.306152	2.214124	1.659051	3479.549072	48256.871094	549.932373	353.507477	99.651016	44.526104	26.942625	103.601288	110.983757	70.488098	0.504870	99998.000000	3.995436	3.459137	0.345202	0.219860	3.541523	4.683559	2.740309	2.548398	1.998482	1.648615	1.430440	2.015365	2.045259	1.848116	0.000000	4.999991	418199.000000		1
9190.278320	2307.796143	3.503127	3.330438	1785.894897	31696.837891	282.479706	182.375397	67.139160	40.193451	24.395456	72.066971	104.341385	75.036613	2.482595	0.000000	3.963329	3.363197	0.544456	0.522501	3.251856	4.501016	2.450987	2.260966	1.826976	1.604155	1.387309	1.857736	2.018457	1.875273	0.394906	0.000000	419307.000000		1
17531.837891	4819.029297	1.406185	3.167000	3516.297852	50142.515625	533.674927	361.457367	96.422340	70.697792	30.470423	132.027191	167.502518	139.514511	2.356061	99998.000000	4.243827	3.682960	0.148042	0.500648	3.546086	4.700206	2.727277	2.558057	1.984178	1.849406	1.483878	2.120663	2.224021	2.144619	0.372186	4.999991	419597.000000		1
16081.888672	5291.140625	3.379778	3.129995	4027.621826	55596.343750	680.704468	414.420563	87.023109	57.246525	24.928944	127.475594	174.197311	116.263115	1.767917	0.000000	4.206337	3.723549	0.528888	0.495544	3.605049	4.745046	2.832959	2.617441	1.939635	1.757749	1.396704	2.105427	2.241041	2.065442	0.247462	0.000000	419872.000000		1
10415.592773	3134.589600	1.729977	1.276668	4881.132812	57245.476562	727.102417	496.130402	100.391113	45.441975	33.853283	142.601334	161.196274	102.333870	2.280771	99998.000000	4.017684	3.496181	0.238040	0.106078	3.688521	4.757741	2.861596	2.695596	2.001695	1.657457	1.529601	2.154124	2.207355	2.010019	0.358082	4.999991	419911.000000		1
6539.629395	4285.474609	1.538786	2.571838	3816.237793	48839.722656	594.128540	391.906189	99.117531	60.388855	25.739967	73.870964	95.861099	126.809502	1.785738	0.000000	3.815553	3.631999	0.187178	0.410244	3.581635	4.688773	2.773880	2.593182	1.996150	1.780957	1.410608	1.868474	1.981642	2.103152	0.251818	0.000000	420236.000000		1
102.571320	19.532402	2.275799	1.548037	0.000000	1852.543701	0.700009	0.000000	0.000000	0.000000	0.000000	0.000000	2.343642	0.000000	7.493458	0.000000	2.011026	1.290756	0.357134	0.189781	0.000000	3.267768	0.000000	0.000000	0.000000	0.000000	0.000000	0.000000	0.369891	0.000000	0.874682	0.000000	420278.000000		0
21731.929688	14368.742188	3.003561	5.544562	15568.304688	99998.000000	2389.305420	1600.435791	411.728455	180.515900	120.392242	487.560669	639.209717	306.150513	3.693019	0.000000	4.337098	4.157419	0.477637	0.743867	4.192241	4.999991	3.378272	3.204238	2.614611	2.256516	2.080599	2.688029	2.805643	2.485935	0.567382	0.000000	420289.000000		1
17413.896484	3114.304688	1.723810	2.985059	4227.115234	56049.777344	672.890320	432.552948	136.646637	62.217514	27.997265	138.385864	198.019196	139.980148	2.399277	0.000000	4.240896	3.493361	0.236489	0.474953	3.626044	4.748574	2.827944	2.636039	2.135599	1.793913	1.447116	2.141092	2.296707	2.146066	0.380080	0.000000	420818.000000		1
18573.494141	4723.846680	2.528666	3.947186	5870.396484	73125.125000	898.478149	600.391602	148.901413	75.422081	41.072315	214.415436	282.726410	119.649063	3.279650	99998.000000	4.268894	3.674296	0.402891	0.596288	3.768667	4.864067	2.953507	2.778435	2.172899	1.877499	1.613549	2.331256	2.451366	2.077909	0.515827	4.999991	421151.000000		1
10739.000000	6400.743652	2.275799	1.754647	4569.101562	62525.289062	713.675842	466.156464	125.196709	136.026794	36.933941	124.142075	198.882645	107.986366	1.384646	99998.000000	4.030964	3.806231	0.357134	0.244190	3.659831	4.796056	2.853501	2.668532	2.097593	2.133625	1.567426	2.093919	2.298597	2.033369	0.141339	4.999991	422994.000000		1
7810.894531	2435.015625	2.032184	1.702224	1299.789673	23729.654297	211.988541	131.675644	52.534573	29.236927	15.563629	44.199226	76.942368	76.044998	1.829192	99998.000000	3.892701	3.386502	0.307963	0.231017	3.113873	4.375291	2.326312	2.119505	1.720445	1.465932	1.192111	1.645415	1.886165	1.881071	0.262259	4.999991	423399.000000		1
8426.084961	3448.023926	3.250261	2.177119	3685.117188	47119.253906	567.118042	375.303345	120.062286	50.594902	27.436024	82.496178	132.791962	80.439323	0.731989	0.000000	3.925626	3.537570	0.511918	0.337882	3.566451	4.673198	2.753674	2.574383	2.079406	1.704107	1.438321	1.916434	2.123172	1.905468	0.000000	0.000000	423978.000000		1
8040.697754	3691.987793	5.337952	3.922516	3397.894531	43236.160156	571.620300	348.585815	87.134125	34.892506	21.533749	100.862930	125.486580	107.233932	1.296688	99998.000000	3.905294	3.567260	0.727375	0.593565	3.531210	4.635847	2.757108	2.542310	1.940188	1.542732	1.333120	2.003731	2.098597	2.030332	0.112835	4.999991	424016.000000		1
11923.630859	2745.452637	2.639680	3.857757	3879.741211	54302.578125	592.019226	396.827850	101.516678	21.311718	30.593773	125.193626	149.441071	103.036964	1.791514	0.000000	4.076408	3.438614	0.421551	0.586335	3.588803	4.734820	2.772336	2.598602	2.006537	1.328618	1.485633	2.097582	2.174470	2.012993	0.253220	0.000000	425215.000000		1
7795.950684	2823.983154	5.902276	4.607106	1813.290771	24461.658203	258.753448	182.131775	61.178291	49.469337	24.784008	44.226982	76.390373	63.074791	0.566841	0.000000	3.891869	3.450862	0.771020	0.663428	3.258467	4.388486	2.412886	2.260386	1.786597	1.694336	1.394172	1.645687	1.883039	1.799856	0.000000	0.000000	425296.000000		1
12017.875977	4558.450684	1.776234	3.910181	4824.305664	71573.117188	764.397156	492.984985	187.121262	80.195709	44.606281	208.651932	274.628510	172.797302	0.701003	0.000000	4.079828	3.658817	0.249500	0.592197	3.683435	4.854750	2.883319	2.692834	2.272123	1.904151	1.649396	2.319422	2.438746	2.237537	0.000000	0.000000	425781.000000		1
10862.448242	3366.770508	0.252867	1.421604	4012.986328	54666.746094	620.713440	411.857971	99.435158	63.124134	33.165611	103.619789	116.401886	86.844254	1.579234	0.000000	4.035928	3.527214	0.000000	0.152779	3.603468	4.737723	2.792891	2.614748	1.997540	1.800195	1.520688	2.015443	2.065960	1.938741	0.198447	0.000000	425839.000000		1
17275.203125	4798.796875	4.150712	6.198315	4628.226074	58484.382812	738.213135	471.805847	122.526192	83.220856	27.445274	132.465088	174.465607	122.671127	1.074543	0.000000	4.237423	3.681132	0.618123	0.792274	3.665415	4.767040	2.868182	2.673763	2.088229	1.920232	1.438468	2.122102	2.241710	2.088742	0.031224	0.000000	425928.000000		1
20174.724609	4929.112793	3.540132	4.092121	5835.929199	70179.914062	938.952209	597.135193	144.877136	62.812675	38.503563	172.047958	221.662231	107.187675	1.911367	99998.000000	4.304808	3.692769	0.549019	0.611948	3.766110	4.846213	2.972643	2.776073	2.161000	1.798047	1.585501	2.235650	2.345692	2.030145	0.281344	4.999991	426742.000000		1
9223.613281	3129.082031	2.106194	2.269632	1943.319702	25832.023438	313.696411	197.143417	76.223854	16.868052	17.487883	54.905968	74.836174	86.511208	1.184429	99998.000000	3.964901	3.495417	0.323498	0.355955	3.288544	4.412158	2.496510	2.294782	1.882091	1.227065	1.242737	1.739619	1.874112	1.937072	0.073509	4.999991	426817.000000		1
17091.035156	6027.512695	2.713690	4.002693	5094.601562	62956.421875	777.663391	517.241638	120.540260	31.858105	33.948879	148.263077	214.017639	142.329956	3.242793	0.000000	4.232769	3.780138	0.433560	0.602352	3.707110	4.799040	2.890792	2.713693	2.081132	1.503220	1.530825	2.171033	2.330450	2.153296	0.510919	0.000000	428811.000000		1
18666.378906	9301.375977	2.766114	4.385077	10406.573242	99998.000000	1639.784302	1067.522461	214.147156	112.744576	69.303947	291.949890	373.878662	208.232544	1.714419	0.000000	4.271060	3.968547	0.441870	0.641977	4.017308	4.999991	3.214787	3.028377	2.330712	2.052096	1.840758	2.465308	2.572731	2.318549	0.234117	0.000000	429131.000000		1
20584.548828	4323.805664	2.682853	4.844553	2749.930176	45127.003906	407.818268	277.684509	83.877693	48.112492	44.476765	113.694366	160.616531	107.977112	0.936060	99998.000000	4.313541	3.635866	0.428597	0.685254	3.439322	4.654437	2.610467	2.443552	1.923646	1.682258	1.648133	2.055739	2.205790	2.033332	0.000000	4.999991	431065.000000		1
6972.697266	3484.399658	1.705307	2.152450	2542.178711	35555.355469	388.828613	259.212921	81.848595	50.530144	28.243963	104.409225	130.793701	72.915001	0.835963	0.000000	3.843401	3.542128	0.231803	0.332933	3.405206	4.550905	2.589758	2.413657	1.913011	1.703551	1.450926	2.018739	2.116587	1.862817	0.000000	0.000000	431135.000000		1
13858.205078	4472.821289	3.111492	2.911049	2414.996094	34926.984375	339.698486	246.544907	65.418434	38.096508	23.960649	72.924255	100.594643	74.657318	2.235991	99998.000000	4.141707	3.650582	0.492969	0.464050	3.382916	4.543161	2.531094	2.391896	1.815700	1.580885	1.379499	1.862872	2.002575	1.873072	0.349470	4.999991	431314.000000		1
8220.087891	2596.338379	2.491661	4.949401	2805.258545	36743.609375	442.078613	285.008392	97.322792	69.603065	32.323750	85.524414	120.574188	122.119141	0.326274	99998.000000	3.914876	3.414361	0.396489	0.694553	3.447973	4.565182	2.645499	2.454858	1.988215	1.842628	1.509522	1.932090	2.081254	2.086784	0.000000	4.999991	432411.000000		1
8103.084961	2936.157227	1.689889	2.386814	2562.562256	34602.558594	392.239227	259.780334	84.704140	84.158318	26.291956	66.553253	86.215164	137.873962	0.457961	0.000000	3.908650	3.467779	0.227858	0.377819	3.408674	4.539108	2.593551	2.414606	1.927905	1.925097	1.419823	1.823169	1.935584	2.139482	0.000000	0.000000	432831.000000		1
12202.730469	2272.271484	1.289003	1.911918	1622.694214	25517.625000	225.905457	167.354507	71.767853	46.798820	22.600721	44.584694	61.440411	58.412178	1.153755	0.000000	4.086457	3.356460	0.110254	0.281469	3.210237	4.406840	2.353927	2.223637	1.855930	1.670235	1.354122	1.649186	1.788454	1.766503	0.062114	0.000000	433033.000000		1
6374.220703	1233.541748	1.865662	1.702224	1123.837769	11442.773438	153.406754	115.230064	41.402275	13.827484	6.306246	31.457218	31.950617	63.898151	0.268059	99998.000000	3.804427	3.091154	0.270833	0.231017	3.050704	4.058531	2.185844	2.061566	1.617024	1.140743	0.799771	1.497720	1.504479	1.805488	0.000000	4.999991	433291.000000		1
11160.062500	3651.189941	2.673601	4.576268	3851.716064	55628.039062	603.376648	394.478027	119.171082	110.286835	47.705437	129.927170	154.134521	153.934067	1.671697	0.000000	4.047667	3.562434	0.427097	0.660511	3.585654	4.745294	2.780588	2.596023	2.076171	2.042524	1.678568	2.113700	2.187900	2.187335	0.223158	0.000000	434265.000000		1
14444.164062	4135.913574	3.860841	3.336605	4196.733887	52252.441406	680.423889	431.156006	131.984024	88.978195	28.358061	119.291351	161.116104	95.509560	1.924651	0.000000	4.159692	3.616571	0.586682	0.523305	3.622911	4.718107	2.832780	2.634634	2.120521	1.949284	1.452677	2.076609	2.207139	1.980047	0.284352	0.000000	435519.000000		1
10527.520508	3394.002930	3.281098	4.002693	2172.006836	29722.513672	350.251038	222.676773	53.700226	59.513073	24.654491	80.090866	129.088394	122.079048	0.018349	99998.000000	4.022326	3.530712	0.516019	0.602352	3.336861	4.473085	2.544379	2.347675	1.729976	1.774612	1.391896	1.903583	2.110887	2.086641	0.000000	4.999991	436647.000000		1
26193.992188	9737.164062	3.188586	3.857757	10231.401367	99998.000000	1612.314331	1050.111694	225.686508	55.991444	46.894417	240.781403	319.444489	160.588776	3.578898	0.000000	4.418202	3.988432	0.503598	0.586335	4.009935	4.999991	3.207450	3.021235	2.353506	1.748122	1.671121	2.381623	2.504395	2.205715	0.553749	0.000000	437149.000000		1
8099.778809	2305.020752	2.584173	3.404448	1271.764648	16517.287109	182.113281	130.710434	61.532925	60.043476	15.196665	49.549515	64.326790	87.858803	0.352891	0.000000	3.908473	3.362675	0.412322	0.532047	3.104407	4.217939	2.260342	2.116310	1.789108	1.778466	1.181748	1.695039	1.808392	1.943785	0.000000	0.000000	437474.000000		1
10411.932617	2855.609863	2.072273	3.928683	2247.601562	32845.226562	353.495148	229.763214	75.921646	53.983929	33.415394	76.618576	117.219078	97.147018	1.720422	99998.000000	4.017531	3.455699	0.316447	0.594247	3.351719	4.516472	2.548383	2.361280	1.880366	1.732265	1.523947	1.884334	2.068998	1.987429	0.235635	4.999991	438441.000000		1
6171.745605	2498.401855	4.850721	4.237057	2473.460693	34120.019531	377.856689	257.560028	81.854759	58.436848	20.691887	75.233971	133.624573	77.586868	0.431010	99998.000000	3.790408	3.397662	0.685806	0.627064	3.393305	4.533009	2.577327	2.410878	1.913044	1.766687	1.315800	1.876414	2.125886	1.889788	0.000000	4.999991	439229.000000		1
8683.161133	3486.441162	3.447620	4.523845	3896.365479	45900.960938	609.602722	400.306305	104.631256	38.414135	18.850895	105.016724	146.409744	92.657097	1.016559	0.000000	3.938678	3.542382	0.537519	0.655508	3.590660	4.661822	2.785047	2.602392	2.019661	1.584491	1.275332	2.021258	2.165570	1.966879	0.007133	0.000000	439759.000000		1
9705.364258	3423.135010	1.930420	2.251129	2432.175537	31699.869141	358.583313	246.834778	76.242355	74.823837	30.146629	105.254173	135.221939	85.990051	1.897007	99998.000000	3.987012	3.534424	0.285652	0.352400	3.385995	4.501058	2.554590	2.392406	1.882196	1.874040	1.479239	2.022239	2.131047	1.934448	0.278069	4.999991	440318.000000		1
20524.976562	4676.292480	4.230890	2.806202	6893.846191	81204.867188	1084.936401	704.899536	158.189636	72.745399	48.251259	188.533615	271.532440	124.502869	3.500309	0.000000	4.312283	3.669902	0.626432	0.448119	3.838462	4.909582	3.035404	2.848127	2.199178	1.861806	1.683509	2.275389	2.433822	2.095179	0.544106	0.000000	443333.000000		1
17697.904297	6585.250000	1.899583	2.318972	5289.142578	68161.578125	820.632202	542.343323	124.475113	86.668480	37.902233	154.415131	209.364273	92.302467	2.644705	0.000000	4.247922	3.818572	0.278658	0.365295	3.723385	4.833539	2.914149	2.734274	2.095083	1.937861	1.578665	2.188690	2.320903	1.965213	0.422377	0.000000	443928.000000		1
13592.618164	5287.872070	1.726894	3.262596	4132.524414	51787.765625	618.406799	421.328156	119.081657	39.767895	49.490925	121.752174	176.988098	116.065758	2.180571	99998.000000	4.133303	3.723281	0.237266	0.513563	3.616215	4.714227	2.791274	2.624620	2.075845	1.599533	1.694526	2.085477	2.247944	2.064704	0.338570	4.999991	444726.000000		1
13732.505859	2007.384399	2.226459	3.688152	1477.221924	23095.755859	212.793396	148.870575	59.503822	68.468254	19.624914	65.803902	77.074966	56.833305	1.513670	99998.000000	4.137750	3.302631	0.347615	0.566809	3.169446	4.363532	2.327958	2.172809	1.774545	1.835489	1.292808	1.818252	1.886913	1.754603	0.180031	4.999991	445305.000000		1
9137.025391	2310.740967	3.305768	4.434416	2009.117432	28141.953125	291.573669	204.985367	47.538918	61.721031	23.704700	66.112274	100.030319	64.921951	0.329040	0.000000	3.960805	3.363751	0.519272	0.646836	3.303005	4.449354	2.464748	2.311723	1.677049	1.790433	1.374834	1.820282	2.000132	1.812392	0.000000	0.000000	446834.000000		1
7952.400879	2795.162598	4.089037	3.891678	3439.654541	40226.609375	535.324707	353.202179	76.535309	33.060764	27.553205	96.110886	114.363533	106.351982	1.987448	0.000000	3.900498	3.446407	0.611621	0.590137	3.536515	4.604514	2.728617	2.548023	1.883862	1.519313	1.440172	1.982773	2.058288	2.026746	0.298296	0.000000	447120.000000		1
6346.951172	3473.757812	0.992964	1.757731	1965.716919	31178.140625	319.247131	199.958878	53.256168	52.775105	18.252649	73.960388	112.044563	81.176338	1.268377	99998.000000	3.802565	3.540800	0.000000	0.244952	3.293521	4.493850	2.504127	2.300941	1.726370	1.722429	1.261326	1.868999	2.049391	1.909429	0.103248	4.999991	447511.000000		1
12052.089844	2368.570312	1.251998	2.460824	2946.000488	33924.972656	469.644165	303.461487	58.538612	59.550079	25.181810	64.447060	82.089127	59.429813	2.162158	99998.000000	4.081062	3.374486	0.097604	0.391080	3.469233	4.530519	2.671769	2.482104	1.767442	1.774882	1.401087	1.809203	1.914286	1.774004	0.334887	4.999991	447998.000000		1
14533.648438	3957.790527	2.682853	4.523845	3570.291016	49796.562500	577.423889	364.146362	101.714043	87.050858	23.892807	122.461433	175.899536	116.170609	0.689104	99998.000000	4.162374	3.597453	0.428597	0.655508	3.552704	4.697199	2.761495	2.561276	2.007381	1.939773	1.378267	2.087999	2.245265	2.065096	0.000000	4.999991	448093.000000		1
18636.455078	7999.298340	2.078440	3.503127	6735.754883	90035.898438	1044.527100	692.105103	203.492844	107.536140	63.780968	239.979630	308.121002	220.641510	2.747294	0.000000	4.270363	3.903052	0.317737	0.544456	3.828386	4.954416	3.018920	2.840172	2.308549	2.031554	1.804691	2.380174	2.488721	2.343687	0.438905	0.000000	448401.000000		1
6559.010742	3094.692139	4.613273	3.361275	987.400818	15782.621094	135.006088	99.321060	29.008730	17.367617	15.582132	42.771458	70.512772	54.384815	1.985008	0.000000	3.816838	3.490618	0.664009	0.526504	2.994493	4.198179	2.130353	1.997041	1.462529	1.239740	1.192627	1.631154	1.848268	1.735478	0.297762	0.000000	449611.000000		1
24690.775391	11774.553711	4.597855	4.570101	12172.997070	99998.000000	1814.589111	1248.935791	331.341553	121.101501	104.467819	401.357849	531.062988	345.313995	1.685804	99998.000000	4.392535	4.070944	0.662555	0.659926	4.085398	4.999991	3.258778	3.096540	2.520276	2.083149	2.018982	2.603532	2.725146	2.538214	0.226807	4.999991	449898.000000		1
6211.855469	3450.703613	2.639680	2.522498	2719.493652	31310.759766	460.725983	278.662048	74.194756	22.832003	24.901190	76.029579	95.743919	80.368401	2.047386	99998.000000	3.793221	3.537908	0.421551	0.401831	3.434488	4.495694	2.663443	2.445078	1.870373	1.358544	1.396220	1.880983	1.981111	1.905085	0.311200	4.999991	450018.000000		1
8994.415039	3372.197754	1.637465	1.643633	2524.866699	39401.906250	402.822632	259.718658	90.581741	24.500305	28.598593	81.617317	106.897804	151.368393	0.626368	0.000000	3.953973	3.527913	0.214172	0.215805	3.402238	4.595517	2.605114	2.414503	1.957041	1.389171	1.456345	1.911782	2.028969	2.180035	0.000000	0.000000	450178.000000		1
8851.218750	3308.142334	2.818537	3.891678	2668.470215	39295.375000	455.714905	273.422791	75.181549	38.929119	27.053640	85.367142	94.522758	105.778404	0.629421	0.000000	3.947003	3.519584	0.450024	0.590137	3.426262	4.594341	2.658693	2.436835	1.876111	1.590275	1.432226	1.931291	1.975536	2.024397	0.000000	0.000000	450345.000000		1
6300.651855	1416.589355	2.096942	3.771412	1205.214478	15038.798828	178.452881	125.304642	36.699574	50.403709	12.254778	43.422127	52.368050	34.503952	0.463578	4478.063477	3.799386	3.151244	0.321587	0.576504	3.081064	4.177213	2.251523	2.097967	1.564661	1.702463	1.088305	1.637711	1.719066	1.537869	0.000000	3.651090	451569.000000		1
10546.285156	1829.458862	2.399149	2.864793	3956.979492	59625.859375	582.882141	408.058807	89.585693	51.529274	34.479282	106.811462	151.171036	183.843246	0.096353	0.000000	4.023099	3.262323	0.380057	0.457093	3.597364	4.775434	2.765581	2.610723	1.952239	1.712054	1.537558	2.028618	2.179469	2.264448	0.000000	0.000000	453150.000000		1
8264.907227	1227.790527	3.120744	2.100026	2158.823730	29886.210938	343.932465	223.355194	55.047821	53.518288	25.545692	59.568581	78.965302	84.503693	0.622733	0.000000	3.917238	3.089124	0.494258	0.322225	3.334217	4.475471	2.536473	2.348996	1.740740	1.728502	1.407318	1.775017	1.897436	1.926876	0.000000	0.000000	453608.000000		1
6310.094238	3009.587158	1.847160	2.658183	2364.459717	33052.863281	355.385468	241.388901	84.260078	55.053989	17.339863	66.531662	103.314499	44.337997	1.660095	99998.000000	3.800036	3.478507	0.266504	0.424585	3.373732	4.519209	2.550700	2.382717	1.925622	1.740789	1.239046	1.823028	2.014161	1.646776	0.220133	4.999991	454458.000000		1
20066.273438	13879.942383	3.234842	3.996526	12144.392578	99998.000000	1839.259033	1243.998657	260.489594	125.310806	80.587341	331.579010	387.693817	225.341125	3.686440	0.000000	4.302467	4.142388	0.509853	0.601683	4.084376	4.999991	3.264643	3.094820	2.415790	2.097989	1.906267	2.520587	2.588489	2.352840	0.566607	0.000000	454682.000000		1
18791.228516	7967.949219	1.708391	2.997394	6660.641113	85872.000000	1043.635864	683.183838	185.274109	85.974640	68.542259	212.204391	263.375946	156.342468	3.273711	0.000000	4.273955	3.901346	0.232587	0.476744	3.823516	4.933852	3.018549	2.834538	2.267815	1.934370	1.835958	2.326754	2.420576	2.194077	0.515040	0.000000	455144.000000		1
10120.149414	2341.001709	4.428249	2.047602	2644.931885	32855.453125	389.050659	274.276978	72.945839	39.675385	23.168129	68.255470	86.764076	49.555683	1.491231	0.000000	4.005187	3.369402	0.646232	0.311246	3.422415	4.516607	2.590006	2.438189	1.863001	1.598521	1.364891	1.834137	1.938340	1.695094	0.173545	0.000000	455276.000000		1
5440.412109	2455.204834	3.447620	3.139246	1187.899292	16043.674805	154.116013	119.263596	38.448055	69.569145	16.109451	47.804119	51.779057	114.141502	0.160723	0.000000	3.735632	3.390088	0.537519	0.496825	3.074780	4.205304	2.187848	2.076508	1.584874	1.842417	1.207081	1.679465	1.714154	2.057444	0.000000	0.000000	455516.000000		1
13558.783203	4558.746582	1.646716	3.823836	4033.191162	45061.117188	598.242249	410.272949	91.694969	35.129951	25.813976	107.529968	153.764465	186.704956	0.645089	0.000000	4.132221	3.658845	0.216619	0.582499	3.605649	4.653802	2.776877	2.613073	1.962345	1.545678	1.411855	2.031529	2.186856	2.271156	0.000000	0.000000	456205.000000		1
11968.440430	4588.634277	1.557288	3.123827	3883.691406	47611.781250	601.612732	394.305328	119.565804	84.192238	31.716253	134.873474	190.686066	147.704926	1.619856	99998.000000	4.078038	3.661684	0.192369	0.494687	3.589245	4.677714	2.779317	2.595833	2.077607	1.925272	1.501282	2.129926	2.280319	2.169395	0.209476	4.999991	456826.000000		1
23502.423828	6078.418945	2.285050	3.154665	7402.163086	90129.367188	1188.084351	759.241150	181.607544	69.751083	54.983063	195.604630	222.704529	177.506165	2.105468	0.000000	4.371113	3.783791	0.358896	0.498953	3.869359	4.954866	3.074847	2.880380	2.259134	1.843551	1.740229	2.291379	2.347729	2.249213	0.323349	0.000000	456960.000000		1
7494.616699	3268.312744	2.800035	4.542347	2671.535400	39571.878906	406.936340	274.884460	64.675255	63.151886	26.483149	75.779793	107.193840	75.974075	0.102388	99998.000000	3.874749	3.514324	0.447163	0.657280	3.426761	4.597387	2.609526	2.439150	1.810738	1.800386	1.422970	1.879553	2.030170	1.880665	0.000000	4.999991	457087.000000		1
6542.663574	3259.203369	3.734408	4.119875	1952.546265	26988.171875	294.842438	199.083084	39.144981	70.626869	38.543652	71.635254	72.831741	93.449615	0.099794	0.000000	3.815755	3.513111	0.572222	0.614884	3.290601	4.431173	2.469590	2.299034	1.592676	1.848970	1.585953	1.855127	1.862321	1.970577	0.000000	0.000000	458076.000000		1
8151.564453	1407.276489	1.967425	1.541869	1647.909912	25772.562500	262.006775	168.800781	59.460651	47.295300	15.773324	56.583523	78.697014	41.803162	0.427849	0.000000	3.911241	3.148379	0.293898	0.188048	3.216933	4.411158	2.418313	2.227375	1.774230	1.674818	1.197923	1.752690	1.895958	1.621209	0.000000	0.000000	458780.000000		1
8818.428711	2399.466309	1.535702	3.018980	1939.896729	25932.701172	282.174438	200.023636	61.461998	39.767895	13.901494	44.701878	57.431549	44.233150	0.543782	99998.000000	3.945391	3.380115	0.186307	0.479860	3.287779	4.413848	2.450518	2.301081	1.788607	1.599533	1.143062	1.650326	1.759151	1.645748	0.000000	4.999991	460952.000000		1
9449.645508	2919.563477	3.065236	3.527797	4320.429199	58805.238281	684.956970	442.353058	113.697449	47.514248	40.915047	127.894981	167.437759	105.022888	0.944039	99998.000000	3.975415	3.465318	0.486464	0.547504	3.635527	4.769416	2.835663	2.645769	2.055751	1.676824	1.611883	2.106853	2.223853	2.021284	0.000000	4.999991	461466.000000		1
11304.727539	3223.718994	3.355108	3.774496	2714.445557	46207.667969	419.295959	279.013611	77.158226	82.354324	40.659096	108.473595	143.298264	81.805420	0.225916	0.000000	4.053260	3.508357	0.525706	0.576859	3.433681	4.664714	2.622521	2.445625	1.887382	1.915686	1.609158	2.035324	2.156241	1.912782	0.000000	0.000000	461682.000000		1
7717.074707	2193.870361	2.093859	3.456871	1981.333008	28553.003906	297.457428	202.820587	65.356758	39.333088	24.685329	56.290565	86.064064	47.483410	1.650628	99998.000000	3.887453	3.341211	0.320947	0.538683	3.296957	4.455652	2.473425	2.307112	1.815290	1.594758	1.392439	1.750436	1.934822	1.676542	0.217649	4.999991	461906.000000		1
21300.671875	7168.030273	4.372742	4.150712	4196.154297	65995.812500	604.477539	429.604889	170.086700	82.934067	66.655014	196.788788	301.182587	253.196533	1.692772	0.000000	4.328393	3.855400	0.640754	0.618123	3.622851	4.819516	2.781380	2.633069	2.230670	1.918733	1.823833	2.294000	2.478830	2.403458	0.228598	0.000000	462298.000000		1
7051.369629	4482.180176	2.096942	2.861710	2151.891602	35927.031250	323.558197	219.787308	66.161613	87.960564	19.887032	76.310196	122.020462	91.796738	2.165872	0.000000	3.848274	3.651489	0.321587	0.456626	3.332820	4.555421	2.509952	2.342003	1.820606	1.944288	1.298570	1.882583	2.086433	1.962827	0.335633	0.000000	462866.000000		1
7729.264648	2938.944824	2.541001	3.620309	1364.751709	21144.558594	202.376526	140.458130	44.412006	70.185890	22.403362	46.111145	80.726112	74.891678	0.022638	0.000000	3.888138	3.468191	0.405005	0.558746	3.135054	4.325199	2.306160	2.147547	1.647500	1.846250	1.350313	1.663806	1.907014	1.874434	0.000000	0.000000	463851.000000		1
22066.382812	9040.050781	2.615010	5.032661	10654.403320	99998.000000	1630.930786	1096.278320	269.765472	179.763474	95.972115	336.127533	440.768036	214.856415	2.865419	0.000000	4.343731	3.956171	0.417473	0.701798	4.027529	4.999991	3.212435	3.039921	2.430986	2.254701	1.982145	2.526504	2.644210	2.332148	0.457188	0.000000	464722.000000		1
13875.995117	3782.020508	2.716774	2.300469	2757.022705	43308.320312	411.580444	281.440491	74.052902	96.160225	26.233366	100.388031	152.648148	139.403488	0.497966	0.000000	4.142264	3.577724	0.434053	0.361816	3.440440	4.636571	2.614455	2.449387	1.869542	1.982996	1.418854	2.001682	2.183692	2.144274	0.000000	0.000000	465235.000000		1
9754.032227	1679.243774	0.752432	3.422950	2108.426270	22635.607422	295.912476	212.771805	79.073227	32.965168	21.364141	52.987885	70.272240	31.793346	1.622220	0.000000	3.989184	3.225114	0.000000	0.534401	3.323958	4.354792	2.471163	2.327914	1.898029	1.518055	1.329685	1.724177	1.846784	1.502336	0.210110	0.000000	465552.000000		1
18748.388672	8043.448242	5.051164	4.625608	5989.237305	75842.750000	906.798035	610.574097	152.478546	53.404186	43.684242	191.691376	218.593903	94.846550	1.606769	99998.000000	4.272964	3.905442	0.703391	0.665169	3.777371	4.879914	2.957510	2.785738	2.183209	1.727575	1.640325	2.282603	2.339638	1.977022	0.205954	4.999991	466545.000000		1
11983.803711	2874.938721	1.517200	3.490792	2639.408936	38905.699219	406.165405	269.487915	55.063240	45.155186	24.290609	73.439240	116.901451	83.634079	0.835608	0.000000	4.078595	3.458629	0.181043	0.542924	3.421507	4.590013	2.608703	2.430539	1.740862	1.654708	1.385438	1.865928	2.067820	1.922383	0.000000	0.000000	467271.000000		1
18916.328125	2885.007324	2.244962	4.428249	6080.423340	76650.953125	1006.165344	622.616089	158.121796	58.236404	43.366619	189.415573	286.726044	113.419914	2.742360	99998.000000	4.276837	3.460147	0.351209	0.646232	3.783934	4.884518	3.002669	2.794220	2.198992	1.765195	1.637156	2.277416	2.457467	2.054689	0.438124	4.999991	467520.000000		1
99.950142	9.241965	2.747611	0.653753	113.043694	1033.493408	0.000000	8.023889	0.000000	15.449532	1.211909	1.048471	21.206871	0.000000	2.728651	12300.778320	1.999783	0.965764	0.438955	0.000000	2.053246	3.014308	0.000000	0.904385	0.000000	1.188915	0.083470	0.020557	1.326477	0.000000	0.435948	4.089932	467531.000000		0
15405.859375	5506.287109	2.948054	3.096074	3232.686523	46271.714844	518.040344	330.610718	96.277405	64.659836	38.679337	109.562157	145.062149	158.781708	1.783293	0.000000	4.187686	3.740859	0.469535	0.490811	3.509564	4.665316	2.714364	2.519317	1.983524	1.810635	1.587479	2.039660	2.161554	2.200800	0.251223	0.000000	467752.000000		1
22539.740234	6138.755371	1.051555	3.441453	8107.688965	98897.359375	1220.515991	830.808533	204.806503	106.811462	48.886509	227.694016	300.855713	219.198318	2.459044	99998.000000	4.352949	3.788080	0.021832	0.536742	3.908897	4.995185	3.086544	2.919501	2.311344	2.028618	1.689189	2.357352	2.478358	2.340837	0.390766	4.999991	468217.000000		1
11804.125977	4177.661133	2.183287	2.787700	4973.947266	61518.625000	756.459595	510.232330	101.985405	98.466866	32.875740	123.374222	129.877823	129.575623	1.571101	0.000000	4.072034	3.620933	0.339111	0.445246	3.696701	4.789007	2.878786	2.707768	2.008538	1.993290	1.516876	2.091224	2.113535	2.112523	0.196204	0.000000	468371.000000		1
7199.139160	3036.557617	1.440106	1.581958	2281.568848	31418.085938	354.818054	232.871613	40.619007	62.963779	19.489229	55.353111	70.836563	74.444534	1.901294	0.000000	3.857280	3.482382	0.158394	0.199195	3.358234	4.497180	2.550006	2.367116	1.608729	1.799091	1.289795	1.743142	1.850258	1.871833	0.279049	0.000000	469974.000000		1
21934.017578	7956.101562	2.106194	2.380646	6523.464355	88391.710938	982.503845	668.048828	197.325363	71.089432	60.376522	236.695450	318.201752	139.079697	1.312760	0.000000	4.341118	3.900700	0.323498	0.376695	3.814478	4.946412	2.992334	2.824808	2.295183	1.851805	1.780868	2.374190	2.502702	2.143264	0.118185	0.000000	470110.000000		1
12452.735352	3068.649902	2.621178	4.866140	2705.151123	39801.984375	417.377869	277.332947	83.075920	40.495659	19.079092	96.095467	118.313805	104.261208	0.496265	0.000000	4.095265	3.486947	0.418496	0.687185	3.432192	4.599905	2.620529	2.443002	1.919475	1.607409	1.280558	1.982703	2.073035	2.018123	0.000000	0.000000	470357.000000		1
8967.185547	4201.772949	3.496960	3.367443	4147.221680	49473.484375	700.421936	426.302216	75.631775	47.387814	35.413654	116.207611	153.175476	83.334953	1.751059	0.000000	3.952656	3.623433	0.543691	0.527300	3.617757	4.694373	2.845360	2.629718	1.878704	1.675667	1.549171	2.065235	2.185189	1.920827	0.243301	0.000000	470456.000000		1
8062.875977	3561.465332	3.355108	2.571838	2707.627441	36999.687500	395.665253	276.389343	71.027756	83.008080	27.371265	77.898323	95.814850	38.340122	0.720901	99998.000000	3.906490	3.551629	0.525706	0.410244	3.432589	4.568198	2.597328	2.441521	1.851428	1.919120	1.437295	1.891528	1.981433	1.583653	0.000000	4.999991	471293.000000		1
9642.576172	1455.833008	1.073141	4.446751	1514.923706	24166.925781	255.635773	156.243790	38.247612	31.213604	20.294085	71.314545	107.758163	63.814888	2.064445	99998.000000	3.984193	3.163111	0.030657	0.648043	3.180391	4.383222	2.407622	2.193803	1.582604	1.494344	1.307369	1.853178	2.032450	1.804922	0.314803	4.999991	471416.000000		1
14897.720703	3022.366211	2.059937	2.935719	3410.760010	37792.988281	526.872192	347.876556	72.563454	77.395676	18.487013	78.928291	103.666046	55.636814	1.106223	0.000000	4.173120	3.480347	0.313854	0.467715	3.532851	4.577411	2.721705	2.541425	1.860718	1.888717	1.266867	1.897233	2.015636	1.745362	0.043843	0.000000	473178.000000		1
8439.644531	2749.575684	2.454656	3.244093	1487.666504	23861.494141	205.737793	152.530975	57.129345	28.617096	24.124088	60.774323	69.609238	65.147064	0.522640	0.000000	3.926324	3.439266	0.389991	0.511093	3.172506	4.377697	2.313314	2.183358	1.756859	1.456626	1.382451	1.783720	1.842667	1.813895	0.000000	0.000000	474151.000000		1
17731.595703	7701.322754	2.343642	3.265679	9814.415039	99998.000000	1564.069214	1009.199768	271.702057	107.489883	71.403969	293.393066	384.489807	286.414581	2.783238	99998.000000	4.248748	3.886565	0.369891	0.513974	3.991864	4.999991	3.194256	3.003977	2.434093	2.031368	1.853722	2.467450	2.584885	2.456995	0.444550	4.999991	475671.000000		1
7959.620117	2533.679932	1.696056	2.312804	2260.432861	32863.464844	358.666565	231.468521	92.675598	48.963604	20.448271	72.763901	98.127647	75.752045	0.972120	0.000000	3.900892	3.403752	0.229440	0.364139	3.354192	4.516713	2.554691	2.364492	1.966965	1.689873	1.310657	1.861916	1.991791	1.879394	0.000000	0.000000	476764.000000		1
11964.033203	5518.606445	2.756862	4.089037	6648.839844	82583.093750	1027.211914	681.512451	171.332520	68.403496	44.063541	170.351898	230.706833	128.669006	0.966542	2762.501221	4.077878	3.741829	0.440415	0.611621	3.822746	4.916891	3.011660	2.833474	2.233840	1.835078	1.644079	2.231347	2.363060	2.109474	0.000000	3.441303	476940.000000		1
7762.041992	1935.015259	2.491661	1.936588	1184.760132	23211.355469	223.037567	123.938545	29.523714	51.153057	13.972421	38.741009	67.728157	58.304249	0.596960	0.000000	3.889976	3.286685	0.396489	0.287037	3.073630	4.365701	2.348378	2.093206	1.470171	1.708872	1.145272	1.588171	1.830769	1.765700	0.000000	0.000000	476994.000000		1
18332.503906	3705.198486	2.738360	2.485493	3148.620605	47676.593750	448.431122	322.959961	104.211868	49.130127	30.593773	115.267067	147.822098	113.197884	1.235370	0.000000	4.263222	3.568811	0.437491	0.395413	3.498120	4.678305	2.651696	2.509149	2.017917	1.691348	1.485633	2.061705	2.169739	2.053838	0.091797	0.000000	478534.000000		1
593.314392	1595.982788	3.139246	3.367443	79.804077	6332.541016	6.670127	8.289090	9.010685	44.035789	17.595814	7.669258	16.356150	34.112320	2.208475	99998.000000	2.773285	3.203028	0.496825	0.527300	1.902025	3.801578	0.824134	0.918507	0.954758	1.643806	1.245409	0.884753	1.213681	1.532911	0.344093	4.999991	479366.000000		0
6625.335449	1817.611084	0.844944	2.164785	1227.562378	22485.019531	210.619354	124.734146	39.690800	54.119614	19.251781	46.956089	70.685463	59.213951	0.680657	0.000000	3.821208	3.259501	0.000000	0.335415	3.089044	4.351893	2.323498	2.095985	1.598690	1.733355	1.284471	1.671692	1.849330	1.772424	0.000000	0.000000	479499.000000		1
6608.112793	2569.007324	3.355108	3.570970	1483.093262	22080.904297	229.211212	150.134903	34.744484	58.446102	13.941583	40.652927	46.777233	30.387161	0.760220	0.000000	3.820077	3.409765	0.525706	0.552786	3.171169	4.344017	2.360236	2.176482	1.540886	1.766756	1.144312	1.609092	1.670035	1.482690	0.000000	0.000000	480113.000000		1
6825.035645	2338.204834	2.152450	2.889463	1307.110474	19289.486328	228.609894	132.162872	70.235237	10.389116	15.739403	50.101505	77.589951	33.890289	1.474167	0.000000	3.834105	3.368883	0.332933	0.460817	3.116312	4.285321	2.359095	2.121109	1.846555	1.016579	1.196988	1.699851	1.889805	1.530075	0.168547	0.000000	480266.000000		1
13843.816406	3448.242920	0.037005	3.441453	3921.470215	49825.957031	622.455750	402.847290	87.969818	47.196621	31.870440	105.941841	128.419220	93.498962	2.718643	0.000000	4.141256	3.537598	0.000000	0.536742	3.593449	4.697456	2.794108	2.605140	1.944334	1.673911	1.503388	2.025068	2.108630	1.970807	0.434352	0.000000	481550.000000		1
9337.511719	2490.803711	2.485493	2.719858	3806.110840	47084.726562	580.063599	390.870056	115.748131	50.129257	29.384947	104.893372	166.158005	85.549080	1.630337	0.000000	3.970231	3.396339	0.395413	0.434546	3.580482	4.672880	2.763476	2.592032	2.063514	1.700091	1.468125	2.020748	2.220521	1.932215	0.212277	0.000000	481769.000000		1
9502.889648	5030.104980	5.510641	4.489923	2391.383789	37474.195312	331.159607	244.639160	92.487495	43.708912	21.635511	85.148193	117.703224	80.723030	1.384012	99998.000000	3.977856	3.701577	0.741202	0.652239	3.378649	4.573732	2.520037	2.388526	1.966083	1.640570	1.335167	1.930175	2.070788	1.906997	0.141140	4.999991	482538.000000		1
16688.607422	4430.882324	2.769197	2.960389	4429.923340	59592.960938	678.774048	453.984924	106.432159	78.820366	36.656403	119.667564	200.029800	114.400543	1.606184	0.000000	4.222420	3.646490	0.442354	0.471349	3.646396	4.775195	2.831725	2.657042	2.027073	1.896638	1.564150	2.077976	2.301095	2.058428	0.205795	0.000000	482995.000000		1
103.484108	12.674167	0.832609	0.826442	46.977676	1315.566162	0.000000	0.558157	28.635597	16.713863	0.000000	0.000000	8.048558	15.671560	2.730203	38342.640625	2.014874	1.102919	0.000000	0.000000	1.671892	3.119113	0.000000	0.000000	1.456906	1.223077	0.000000	0.000000	0.905718	1.195112	0.436195	4.583682	483015.000000		0
13951.817383	7046.916504	1.699140	4.721204	6808.957031	89853.390625	1038.470581	700.119690	199.625824	103.992920	62.485798	208.090698	285.252014	165.374741	0.888619	99998.000000	4.144631	3.847999	0.230229	0.674053	3.833081	4.953535	3.016394	2.845172	2.300217	2.017004	1.795781	2.318253	2.455229	2.218469	0.000000	4.999991	483166.000000		1
16667.253906	8354.088867	4.147629	3.700486	6308.157715	92948.601562	918.140015	646.191284	226.216904	102.225937	48.710739	251.935287	319.413666	236.316147	2.809076	0.000000	4.221864	3.921899	0.617800	0.568259	3.799902	4.968243	2.962909	2.810361	2.354525	2.009561	1.687625	2.401289	2.504354	2.373493	0.448563	0.000000	483894.000000		1
8851.458984	5266.982422	2.615010	2.812370	3986.074707	52649.363281	583.717834	408.256165	105.975769	62.470379	33.362968	105.679726	147.698746	145.503128	2.399301	99998.000000	3.947015	3.721562	0.417473	0.449072	3.600545	4.721393	2.766203	2.610933	2.025207	1.795674	1.523265	2.023992	2.169377	2.162872	0.380085	4.999991	484927.000000		1
24940.224609	8833.943359	3.361275	4.058200	6548.649414	79107.906250	1020.976562	673.303528	155.537613	99.068192	49.034531	215.038361	259.024811	125.622269	4.305159	0.000000	4.396900	3.946155	0.526504	0.608333	3.816152	4.898220	3.009016	2.828211	2.191835	1.995934	1.690502	2.332516	2.413341	2.099067	0.633989	0.000000	486246.000000		1
16238.416016	6432.164062	2.722941	4.434416	4196.357910	54515.679688	604.813660	427.437042	94.414833	65.467773	32.721550	117.098808	186.680298	135.792435	1.523160	0.000000	4.210544	3.808357	0.435038	0.646836	3.622873	4.736521	2.781622	2.630872	1.975040	1.816028	1.514834	2.068552	2.271098	2.132876	0.182746	0.000000	486927.000000		1
23911.621094	11321.758789	3.188586	5.957783	11555.500000	99998.000000	1800.551880	1186.863159	287.543213	105.109238	109.636162	373.622711	538.208008	273.305603	1.022585	99998.000000	4.378609	4.053914	0.503598	0.775085	4.062789	4.999991	3.255406	3.074401	2.458703	2.021641	2.039954	2.572433	2.730950	2.436649	0.009700	4.999991	487754.000000		1
15810.769531	3454.027832	3.299600	3.287266	5495.771484	62075.957031	851.420288	565.585449	129.439941	76.812851	32.777058	131.117493	143.717651	104.674431	1.504234	0.000000	4.198953	3.538326	0.518461	0.516835	3.740029	4.792923	2.930144	2.752498	2.112068	1.885434	1.515570	2.117661	2.157510	2.019841	0.177315	0.000000	487865.000000		1
12344.783203	3357.938721	2.682853	2.985059	3476.681152	40799.187500	516.291870	354.423340	76.856018	51.569363	20.889246	77.130470	117.401016	84.411179	0.277860	0.000000	4.091484	3.526073	0.428597	0.474953	3.541165	4.610651	2.712895	2.549522	1.885678	1.712392	1.319923	1.887226	2.069672	1.926400	0.000000	0.000000	488094.000000		1
26339.949219	9357.188477	3.318103	3.648063	7184.685547	89530.351562	1091.896362	736.440002	172.948410	91.981758	59.781361	200.264160	263.277283	142.718506	2.702943	0.000000	4.420615	3.971145	0.520890	0.562062	3.856408	4.951970	3.038181	2.867137	2.237916	1.963702	1.776566	2.301603	2.420413	2.154480	0.431837	0.000000	488346.000000		1
10794.503906	4631.757324	2.161701	3.731324	4708.095215	62065.804688	732.085754	484.039062	110.286835	52.090515	35.496918	131.817490	149.249878	109.115013	0.090611	0.000000	4.033203	3.665746	0.334796	0.571863	3.672845	4.792852	2.864562	2.684880	2.042524	1.716759	1.550191	2.119973	2.173914	2.037884	0.000000	0.000000	490674.000000		1
7322.726074	2331.608643	3.191670	2.904882	695.685303	13035.851562	103.456352	70.173561	36.563889	28.142200	18.795387	24.700747	30.313152	56.401581	1.898525	99998.000000	3.864673	3.367656	0.504018	0.463128	2.842413	4.115139	2.014757	1.846174	1.563052	1.449358	1.274051	1.392710	1.481631	1.751291	0.278416	4.999991	490867.000000		1
8246.305664	3081.099121	3.472290	1.446273	2929.039795	37350.015625	443.114746	300.868042	52.901539	77.679382	15.791826	65.242661	103.773979	41.448532	1.631617	0.000000	3.916260	3.488706	0.540616	0.160250	3.466725	4.572291	2.646516	2.478376	1.723468	1.890306	1.198432	1.814532	2.016088	1.617509	0.212618	0.000000	491043.000000		1
8694.974609	2064.637207	2.775365	2.732193	1619.067749	21526.164062	247.084564	165.766373	56.935070	27.065975	17.466297	49.805466	75.224724	36.422039	0.188007	0.000000	3.939268	3.314844	0.443320	0.436511	3.209265	4.332967	2.392846	2.219496	1.755380	1.432424	1.242201	1.697277	1.876361	1.561364	0.000000	0.000000	491444.000000		1
6509.593750	2382.268311	2.426902	3.959521	1467.067139	21735.544922	196.394073	149.135773	48.143330	38.663918	20.839907	51.199314	74.392113	84.346420	1.174653	0.000000	3.813554	3.376991	0.385052	0.597643	3.166450	4.337171	2.293128	2.173582	1.682536	1.587306	1.318896	1.709264	1.871527	1.926067	0.069909	0.000000	495094.000000		1
7323.198242	3858.595947	2.719858	3.959521	3518.277588	47357.023438	588.031982	358.225586	67.694237	61.637772	34.152405	117.582962	157.905930	90.927124	0.588224	0.000000	3.864701	3.586429	0.434546	0.597643	3.546330	4.675385	2.769401	2.554157	1.830552	1.789847	1.533421	2.070344	2.198398	1.958694	0.000000	0.000000	495289.000000		1
16572.468750	4060.673340	2.244962	3.185502	4883.094238	63237.484375	768.732910	497.644501	122.532356	71.774017	34.944927	159.888763	232.439896	149.817276	2.500764	99998.000000	4.219387	3.608598	0.351209	0.503178	3.688695	4.800974	2.885776	2.696919	2.088251	1.855967	1.543384	2.203818	2.366311	2.175562	0.398073	4.999991	495330.000000		1
18690.238281	8613.157227	3.305768	3.746742	7983.022461	93410.625000	1286.147217	818.072693	169.587128	68.076614	43.082912	205.019287	270.672089	124.879082	3.527339	99998.000000	4.271615	3.935162	0.519272	0.573654	3.902167	4.970396	3.109291	2.912792	2.229393	1.832998	1.634305	2.311795	2.432443	2.096490	0.547447	4.999991	495853.000000		1
6994.706055	4427.274414	3.299600	3.182418	3100.236816	42976.992188	519.976929	315.121094	92.977806	56.953571	27.503866	114.178513	165.041702	115.587776	0.827184	0.000000	3.844769	3.646137	0.518461	0.502757	3.491395	4.633236	2.715984	2.498477	1.968379	1.755521	1.439394	2.057584	2.217594	2.062912	0.000000	0.000000	497002.000000		1
15966.103516	4159.322266	1.751564	2.251129	4002.532471	60135.027344	603.456848	411.426270	134.232071	86.690063	35.496918	143.856415	178.986359	118.458740	2.136983	0.000000	4.203199	3.619023	0.243426	0.352400	3.602335	4.779128	2.780646	2.614292	2.127856	1.937969	1.550191	2.157929	2.252820	2.073567	0.329801	0.000000	497691.000000		1
9537.991211	2680.370361	2.726025	4.089037	2403.715820	30439.789062	367.495300	247.223343	45.349461	26.057592	29.998611	67.950180	89.274239	61.212215	3.348391	99998.000000	3.979457	3.428195	0.435530	0.611621	3.380883	4.483442	2.565252	2.393090	1.656572	1.415934	1.477101	1.832191	1.950726	1.786838	0.524836	4.999991	497908.000000		1
10333.053711	3435.766113	3.244093	3.389029	2454.606689	31519.376953	384.406525	250.744965	58.480022	69.229935	22.983105	79.865753	80.544174	91.167656	1.283068	99998.000000	4.014229	3.536024	0.511093	0.530075	3.389982	4.498578	2.584791	2.399232	1.767008	1.840294	1.361409	1.902361	1.906034	1.959841	0.108250	4.999991	498824.000000		1
19811.113281	3820.721436	1.961258	4.169215	5343.363770	69305.773438	815.451538	550.980835	137.124619	85.980804	45.876781	180.275360	223.567978	136.945755	2.271725	99998.000000	4.296909	3.582145	0.292535	0.620054	3.727815	4.840769	2.911398	2.741137	2.137115	1.934402	1.661593	2.255936	2.349410	2.136549	0.356356	4.999991	498907.000000		1
102.873528	13.901494	3.376694	2.874044	95.238190	1134.698730	0.000000	8.051641	0.000000	32.783226	4.998741	1.862578	0.000000	40.514160	2.304112	20981.396484	2.012304	1.143062	0.528492	0.458493	1.978811	3.054881	0.000000	0.905884	0.000000	1.515652	0.698861	0.270115	0.000000	1.607607	0.362504	4.321835	498924.000000		0
16059.229492	2687.527588	2.238794	2.503996	3851.694580	51255.765625	580.248596	393.811951	89.477760	90.723595	32.687630	128.243439	177.210129	116.781189	0.908868	0.000000	4.205725	3.429353	0.350014	0.398634	3.585652	4.709743	2.763614	2.595289	1.951715	1.957720	1.514383	2.108035	2.248488	2.067373	0.000000	0.000000	499357.000000		1
16618.191406	4748.455078	2.790784	4.884642	2553.681152	37225.199219	372.765411	261.914276	77.226067	34.762985	35.537006	112.525627	156.697098	78.111099	0.862579	99998.000000	4.220584	3.676552	0.445726	0.688833	3.407167	4.570837	2.571436	2.418159	1.887764	1.541117	1.550681	2.051251	2.195061	1.892713	0.000000	4.999991	499647.000000		1
10448.487305	5054.565430	2.041435	5.390375	5012.290527	66196.718750	786.470581	512.838074	140.849762	59.889290	48.177250	148.296997	197.103333	90.698921	1.249947	0.000000	4.019053	3.703684	0.309936	0.731619	3.700036	4.820837	2.895683	2.709980	2.148756	1.777349	1.682842	2.171132	2.294694	1.957602	0.096892	0.000000	499943.000000		1
101.609192	9.303639	1.520283	0.077093	66.701271	3292.113037	0.000000	1.708391	16.322229	79.683807	1.458608	0.000000	0.000000	27.004301	4.726001	0.000000	2.006933	0.968653	0.181925	0.000000	1.824134	3.517475	0.000000	0.232587	1.212780	1.901370	0.163939	0.000000	0.000000	1.431433	0.674494	0.000000	499958.000000		0
9351.993164	4366.207031	3.207088	2.608843	4216.248047	56505.187500	655.729309	431.729584	78.882034	49.993572	20.907749	136.973511	182.995224	92.684853	1.604603	0.000000	3.970904	3.640104	0.506111	0.416448	3.624926	4.752089	2.816725	2.635212	1.896978	1.698914	1.320307	2.136636	2.262440	1.967009	0.205368	0.000000	500542.000000		1
20614.798828	8866.076172	3.225591	3.666565	8008.460449	99998.000000	1264.363770	821.393921	194.694931	143.751572	50.727501	253.199615	336.670258	178.129089	3.999075	0.000000	4.314179	3.947731	0.508609	0.564259	3.903549	4.999991	3.101872	2.914551	2.289355	2.157613	1.705243	2.403463	2.527205	2.250735	0.601960	0.000000	502823.000000		1
9531.861328	3667.240723	2.960389	4.545431	5225.697754	63132.773438	789.403198	536.481140	99.364227	107.375786	44.948578	151.479416	212.497360	109.444969	0.751823	99998.000000	3.979178	3.564339	0.471349	0.657575	3.718144	4.800255	2.897299	2.729554	1.997230	2.030906	1.652716	2.180354	2.327353	2.039196	0.000000	4.999991	503331.000000		1
9144.016602	1953.332642	1.887248	4.927814	1257.012085	20964.527344	201.081360	127.796303	48.337605	66.725937	25.946577	53.706394	71.410141	75.946320	0.681275	0.000000	3.961137	3.290776	0.275829	0.692654	3.099339	4.321485	2.303372	2.106518	1.684285	1.824295	1.414080	1.730026	1.853760	1.880507	0.000000	0.000000	505354.000000		1
10252.787109	1253.817383	3.225591	3.355108	1314.647217	21579.880859	193.631042	135.888031	36.542305	30.066452	25.573446	48.177250	61.175209	52.892288	0.162753	0.000000	4.010842	3.098234	0.508609	0.525706	3.118809	4.334049	2.286975	2.133181	1.562796	1.478082	1.407789	1.682842	1.786575	1.723392	0.000000	0.000000	505505.000000		1
15180.668945	2596.862549	2.753779	3.666565	2973.001709	42477.867188	423.560760	304.876923	94.627609	81.139336	40.498741	99.956306	107.989449	121.338951	1.129138	99998.000000	4.181291	3.414449	0.439929	0.564259	3.473195	4.628163	2.626916	2.484125	1.976018	1.909231	1.607442	1.999810	2.033381	2.084000	0.052747	4.999991	505920.000000		1
8757.661133	4783.665039	2.769197	4.008861	3338.319824	46929.207031	515.434570	343.528503	84.145981	58.282661	26.032923	102.127258	150.424774	110.354675	3.551556	0.000000	3.942388	3.679761	0.442354	0.603021	3.523528	4.671443	2.712173	2.535963	1.925033	1.765539	1.415523	2.009142	2.177319	2.042791	0.550419	0.000000	506395.000000		1
6935.914551	1919.892578	3.330438	2.741444	1575.574585	22543.105469	227.595337	159.478638	67.928596	55.149582	18.215645	53.342514	64.591995	73.328224	1.364455	0.000000	3.841104	3.283277	0.522501	0.437979	3.197439	4.353014	2.357163	2.202703	1.832053	1.741542	1.260445	1.727073	1.810179	1.865271	0.134959	0.000000	506483.000000		1
8991.793945	2853.701172	3.108409	2.584173	3597.847412	48059.476562	554.477783	367.948639	105.127739	98.417519	42.583347	122.159225	165.618362	115.223900	0.752700	0.000000	3.953846	3.455409	0.492538	0.412322	3.556043	4.681779	2.743884	2.565787	2.021717	1.993072	1.629240	2.086926	2.219109	2.061543	0.000000	0.000000	506629.000000		1
31682.583984	9104.439453	3.607974	3.496960	6842.437012	93195.734375	1012.030640	701.017090	198.373825	126.272934	65.621964	230.907272	336.667175	187.441971	2.441437	0.000000	4.500821	3.959253	0.557263	0.543691	3.835211	4.969396	3.005194	2.845729	2.297484	2.101310	1.817049	2.363438	2.527201	2.272867	0.387646	0.000000	506755.000000		1
9652.771484	2662.481445	2.661267	3.009729	1991.318115	32006.978516	309.810883	204.310028	77.620789	38.540565	16.951311	68.295563	95.105583	111.859543	0.114048	0.000000	3.984652	3.425287	0.425088	0.478527	3.299141	4.505245	2.491097	2.310290	1.889978	1.585918	1.229203	1.834392	1.978206	2.048673	0.000000	0.000000	506865.000000		1
22770.218750	10969.195312	3.253344	3.120744	6867.372070	93766.343750	1054.795898	701.026306	190.985199	113.278061	60.345684	236.911316	280.170013	154.328796	2.586211	99998.000000	4.357367	4.040175	0.512330	0.494258	3.836791	4.972047	3.023168	2.845734	2.281000	2.054146	1.780646	2.374586	2.447422	2.188447	0.412664	4.999991	506955.000000		1
18970.896484	4134.275879	2.824705	3.453787	6106.650879	75903.210938	934.927917	624.827148	133.205185	98.297256	44.729630	159.904190	210.674866	174.826401	0.879163	0.000000	4.278088	3.616400	0.450973	0.538296	3.785803	4.880260	2.970778	2.795760	2.124521	1.992541	1.650595	2.203860	2.323613	2.242607	0.000000	0.000000	507371.000000		1
24553.183594	6491.196289	2.769197	1.128648	3071.971191	45536.230469	450.296783	314.461182	90.291870	71.835693	24.327616	124.101982	173.855026	56.759296	1.352103	0.000000	4.390108	3.812325	0.442354	0.052559	3.487417	4.658357	2.653499	2.497567	1.955649	1.856340	1.386100	2.093779	2.240187	1.754037	0.131010	0.000000	508630.000000		1
114.141502	11.841557	0.000000	0.000000	110.209740	5810.738281	0.228197	8.578961	19.575573	2.781532	0.000000	0.000000	0.000000	0.000000	8.737388	0.000000	2.057444	1.073409	0.000000	0.000000	2.042220	3.764231	0.000000	0.933435	1.291714	0.444284	0.000000	0.000000	0.000000	0.000000	0.941382	0.000000	508646.000000		0
17293.330078	4440.213867	4.403579	3.731324	6227.666016	73346.750000	957.359009	640.153320	133.199005	60.746571	47.113361	155.876831	209.299515	112.945015	1.428550	0.000000	4.237879	3.647404	0.643806	0.571863	3.794325	4.865381	2.981075	2.806284	2.124501	1.783522	1.673144	2.192782	2.320768	2.052867	0.154895	0.000000	508815.000000		1
14591.754883	2461.150391	3.170084	2.414567	3150.806885	40400.941406	519.967712	324.008423	57.070751	50.243355	21.305552	104.396889	128.434631	79.005386	0.978933	0.000000	4.164107	3.391138	0.501071	0.382839	3.498422	4.606391	2.715976	2.510556	1.756414	1.701079	1.328493	2.018687	2.108682	1.897657	0.000000	0.000000	509228.000000		1
26584.455078	12929.672852	2.800035	4.607106	12209.098633	99998.000000	1908.106567	1248.723022	268.525818	95.077835	79.282921	374.390564	498.245850	246.668259	2.995534	99998.000000	4.424628	4.111588	0.447163	0.663428	4.086684	4.999991	3.280603	3.096466	2.428986	1.978079	1.899180	2.573325	2.697444	2.392113	0.476474	4.999991	509307.000000		1
6771.193359	1379.257690	3.296517	4.736623	964.988220	17783.406250	144.386810	102.657661	27.411354	58.674297	23.331568	36.064323	41.297428	60.965515	0.507182	99998.000000	3.830665	3.139645	0.518055	0.675469	2.984522	4.250015	2.159528	2.011391	1.437930	1.768448	1.367944	1.557078	1.615923	1.785084	0.000000	4.999991	509373.000000		1
21011.103516	7164.080078	4.052033	5.273193	3283.768555	48437.441406	488.010895	335.387421	109.836609	48.772411	25.712214	123.762772	144.312805	103.064720	1.404529	0.000000	4.322449	3.855160	0.607673	0.722074	3.516372	4.685181	2.688430	2.525547	2.040747	1.688174	1.410139	2.092590	2.159305	2.013110	0.147531	0.000000	509630.000000		1
10540.375977	2676.490967	1.585042	2.164785	2136.272461	34245.300781	351.558563	215.870956	75.156883	56.284401	18.496265	92.635513	111.760857	80.963562	1.205092	0.000000	4.022856	3.427566	0.200041	0.335415	3.329657	4.534601	2.545998	2.334194	1.875969	1.750388	1.267084	1.966778	2.048290	1.908290	0.081020	0.000000	509858.000000		1
22685.261719	7692.006836	2.392981	3.151581	7418.294434	99998.000000	1119.539062	758.047729	214.899582	131.894592	67.990273	250.800476	335.957916	164.181335	3.138676	0.000000	4.355744	3.886040	0.378939	0.498528	3.870304	4.999991	3.049039	2.879697	2.332236	2.120227	1.832447	2.399328	2.526285	2.215324	0.496746	0.000000	510642.000000		1
16935.775391	4789.650879	3.225591	3.244093	7318.513672	91984.609375	1220.624023	749.638367	179.470505	69.970032	53.706394	219.839737	302.113892	162.121399	1.517535	0.000000	4.228805	3.680304	0.508609	0.511093	3.864423	4.963715	3.086582	2.874852	2.253993	1.844912	1.730026	2.342106	2.480171	2.209840	0.181139	0.000000	511425.000000		1
17985.197266	5425.949219	3.237926	2.621178	8631.606445	99998.000000	1329.627930	885.230408	197.704666	163.657104	67.274841	277.484070	374.285706	186.310242	2.303776	99998.000000	4.254915	3.734476	0.510267	0.418496	3.936092	4.999991	3.123730	2.947056	2.296017	2.213935	1.827853	2.443238	2.573203	2.270237	0.362440	4.999991	511592.000000		1
7350.007812	4428.560547	2.220292	3.361275	2578.492920	37407.371094	345.600769	266.376434	84.297081	44.008038	28.573923	82.613358	101.007866	101.245308	0.289291	0.000000	3.866288	3.646263	0.346410	0.526504	3.411366	4.572957	2.538575	2.425496	1.925812	1.643532	1.455970	1.917050	2.004355	2.005375	0.000000	0.000000	512000.000000		1
2937.924072	1186.372925	3.197837	2.985059	760.042908	13197.143555	77.408012	75.341904	11.644197	33.927292	9.010685	3.715905	15.714733	46.863579	1.245856	0.000000	3.468040	3.074221	0.504856	0.474953	2.880838	4.120480	1.888786	1.877037	1.066110	1.530549	0.954758	0.570065	1.196307	1.670835	0.095468	0.000000	512026.000000		1
14922.334961	4588.988770	2.047602	3.157748	2521.344971	32597.617188	370.415619	258.065765	89.742966	51.800644	27.917088	87.750870	116.448143	95.472549	0.756991	99998.000000	4.173837	3.661717	0.311246	0.499378	3.401632	4.513186	2.568689	2.411730	1.953000	1.714335	1.445870	1.943251	2.066133	1.979879	0.000000	4.999991	512574.000000		1
10950.998047	3693.600586	2.645848	3.974939	2688.742676	44494.894531	386.787170	272.090607	85.197533	62.084911	32.502605	111.742355	124.586128	106.931725	1.990870	99998.000000	4.039454	3.567450	0.422565	0.599330	3.429549	4.648310	2.587472	2.434714	1.930427	1.792986	1.511918	2.048218	2.095470	2.029107	0.299043	4.999991	513086.000000		1
13377.628906	3208.923096	3.654230	2.615010	2207.636230	30424.185547	364.908051	227.265381	85.755692	69.757256	12.233191	59.297211	100.625481	76.738838	1.154443	0.000000	4.126379	3.506359	0.562796	0.417473	3.343928	4.483219	2.562183	2.356533	1.933263	1.843589	1.087540	1.773034	2.002708	1.885015	0.062373	0.000000	513212.000000		1
6643.057617	3176.516113	3.688152	3.718989	2937.106934	37308.261719	474.812500	298.743347	70.158142	63.784054	25.419258	88.950447	112.359108	89.166306	0.464713	99998.000000	3.822368	3.501951	0.566809	0.570425	3.467920	4.571805	2.676522	2.475298	1.846078	1.804712	1.405163	1.949148	2.050608	1.950201	0.000000	4.999991	513601.000000		1
8804.419922	1595.452393	4.625608	1.646716	1760.870361	27309.207031	276.987579	179.646286	46.780315	48.325272	15.625304	57.786179	72.267418	110.400932	0.934688	99998.000000	3.944701	3.202884	0.665169	0.216619	3.245727	4.436309	2.442460	2.254418	1.670063	1.684174	1.193828	1.761824	1.858943	2.042973	0.000000	4.999991	514644.000000		1
7202.962891	1331.478271	2.571838	2.198706	1968.507690	23412.277344	279.500824	203.209137	45.223030	41.047646	30.239141	57.561066	79.656059	55.242096	0.544770	0.000000	3.857511	3.124334	0.410244	0.342167	3.294137	4.369444	2.446383	2.307943	1.655360	1.613288	1.480569	1.760129	1.901219	1.742270	0.000000	0.000000	514976.000000		1
7371.029785	3893.571777	1.844076	2.306637	3704.230225	48344.179688	561.024597	381.779205	102.528145	32.992920	44.812893	109.451141	135.755432	116.910706	1.105114	0.000000	3.867528	3.590348	0.265779	0.362979	3.568698	4.684344	2.748982	2.581812	2.010843	1.518421	1.651403	2.039220	2.132757	2.067854	0.043407	0.000000	515079.000000		1
8291.495117	2057.692627	2.075356	3.126911	1511.118286	18791.113281	220.962219	153.977249	58.877823	86.677727	7.915957	34.605717	36.477547	35.752869	1.223415	99998.000000	3.918633	3.313380	0.317093	0.495116	3.179298	4.273952	2.344318	2.187457	1.769952	1.937907	0.898503	1.539148	1.562026	1.553311	0.087574	4.999991	515715.000000		1
5933.875000	3102.358398	2.689020	4.721204	2095.021240	27790.931641	333.512512	212.781052	99.428986	40.020763	28.814455	82.702789	113.333565	64.869530	0.644378	0.000000	3.773338	3.491692	0.429594	0.674053	3.321188	4.443903	2.523112	2.327933	1.997513	1.602285	1.459610	1.917520	2.054358	1.812041	0.000000	0.000000	516553.000000		1
6814.871582	2180.061523	4.249392	4.570101	2243.654297	32657.126953	373.653534	227.912964	63.827225	95.034660	22.687065	56.003780	100.082741	66.565582	1.767722	99998.000000	3.833458	3.338469	0.628327	0.659926	3.350956	4.513978	2.572469	2.357769	1.805006	1.977882	1.355778	1.748217	2.000359	1.823250	0.247414	4.999991	517185.000000		1
18182.382812	5846.589844	6.969250	6.599201	5364.169922	66979.437500	850.014099	548.341187	166.768585	63.996830	38.528233	154.853027	225.430557	154.667999	1.251665	0.000000	4.259651	3.766903	0.843186	0.819491	3.729502	4.825942	2.929426	2.739051	2.222114	1.806158	1.585779	2.189920	2.353013	2.189400	0.097488	0.000000	518048.000000		1
7403.612793	1019.382263	3.854673	4.443667	2089.908447	24408.748047	324.412415	212.247574	60.342598	34.550209	29.027233	48.038483	62.874348	51.893154	0.627718	0.000000	3.869444	3.008337	0.585988	0.647742	3.320127	4.387546	2.511097	2.326843	1.780624	1.538451	1.462806	1.681589	1.798473	1.715110	0.000000	0.000000	518374.000000		1
10946.464844	2755.832520	3.157748	2.300469	3018.456055	41643.218750	449.411743	309.428528	94.202049	71.077095	41.553379	108.044952	154.294861	94.371658	0.719881	0.000000	4.039274	3.440253	0.499378	0.361816	3.479785	4.619545	2.652644	2.490560	1.974060	1.851730	1.618606	2.033604	2.188351	1.974842	0.000000	0.000000	521251.000000		1
7659.760254	8202.356445	3.315019	3.823836	9064.144531	99998.000000	1485.736084	929.537537	274.887543	109.466560	80.840210	341.382202	445.893219	192.786102	2.097117	0.000000	3.884215	3.913939	0.520486	0.582499	3.957327	4.999991	3.171942	2.968267	2.439155	2.039281	1.907627	2.533241	2.649231	2.285076	0.321623	0.000000	521607.000000		1
8775.012695	2454.979736	2.244962	2.895631	2552.984131	37466.335938	416.289307	260.360077	87.124870	45.855194	31.420214	74.555550	94.007774	73.843208	0.109774	0.000000	3.943248	3.390048	0.351209	0.461743	3.407048	4.573641	2.619395	2.415574	1.940142	1.661389	1.497209	1.872480	1.973164	1.868311	0.000000	0.000000	522031.000000		1
6630.911133	3012.886719	2.689020	1.523367	3418.752930	44704.746094	537.930481	351.333435	75.422081	47.372395	27.053640	85.980804	97.991966	87.658356	1.265889	99998.000000	3.821573	3.478983	0.429594	0.182805	3.533868	4.650353	2.730726	2.545719	1.877499	1.675525	1.432226	1.934402	1.991190	1.942793	0.102396	4.999991	522190.000000		1
10125.348633	2469.760254	1.514116	2.568754	2054.096924	30746.974609	335.208557	209.552383	58.979588	48.306767	10.444623	56.361492	72.535706	73.960388	0.343216	0.000000	4.005410	3.392655	0.180159	0.409723	3.312621	4.487803	2.525315	2.321293	1.770702	1.684008	1.018893	1.750983	1.860552	1.868999	0.000000	0.000000	523626.000000		1
22762.425781	10015.058594	2.994310	4.539263	10216.379883	99998.000000	1581.958008	1050.284424	261.710754	116.870613	84.260078	303.020508	441.810333	200.513947	3.407868	0.000000	4.357219	4.000653	0.476297	0.656985	4.009297	4.999991	3.199195	3.021307	2.417822	2.067705	1.925622	2.481472	2.645236	2.302145	0.532483	0.000000	523830.000000		1
28480.923828	14790.413086	2.288134	3.422950	16301.382812	99998.000000	2527.358154	1675.709839	537.637512	225.584747	179.593857	659.531555	863.890930	583.498901	1.647832	0.000000	4.454554	4.169981	0.359481	0.534401	4.212224	4.999991	3.402667	3.224199	2.730489	2.353310	2.254292	2.819236	2.936459	2.766040	0.216913	0.000000	523890.000000		1
7577.939453	1851.988647	5.569232	3.274930	1368.557129	22202.832031	218.834442	139.011856	55.118748	49.790047	20.540783	50.496223	75.203140	59.559330	0.454805	0.000000	3.879551	3.267638	0.745795	0.515202	3.136263	4.346408	2.340116	2.143052	1.741299	1.697142	1.312617	1.703259	1.876236	1.774950	0.000000	0.000000	524768.000000		1
18022.119141	3763.801758	2.833956	3.509295	3009.775391	42897.042969	508.255646	303.449158	84.025711	55.279102	22.576052	83.930115	127.728462	70.099548	3.145398	0.000000	4.255806	3.575627	0.452393	0.545220	3.478534	4.632427	2.706082	2.482086	1.924412	1.742561	1.353648	1.923918	2.106288	1.845715	0.497676	0.000000	524800.000000		1
19610.136719	6369.314453	1.874913	2.769197	4266.303223	57657.613281	666.966431	433.906708	104.538742	123.636337	43.378952	148.256912	207.470856	155.241577	1.796548	0.000000	4.292480	3.804093	0.272981	0.442354	3.630052	4.760857	2.824104	2.637396	2.019277	2.092146	1.637279	2.171015	2.316957	2.191008	0.254439	0.000000	524951.000000		1
7704.107422	2685.998047	1.979760	2.941887	1717.673340	30643.595703	273.885345	174.780151	56.204224	62.476547	19.412136	96.261986	123.028839	117.730980	0.713876	0.000000	3.886722	3.429106	0.296613	0.468626	3.234941	4.486340	2.437569	2.242492	1.749769	1.795717	1.288073	1.983455	2.090007	2.070891	0.000000	0.000000	526278.000000		1
17318.458984	7061.644531	3.484625	1.890332	6384.430664	77368.500000	1002.492615	656.031494	135.274368	65.776146	52.691845	174.089386	229.303726	107.070496	1.930606	99998.000000	4.238509	3.848906	0.542156	0.276538	3.805122	4.888564	3.001081	2.816925	2.131216	1.818068	1.721743	2.240772	2.360411	2.029670	0.285694	4.999991	526426.000000		1
9004.409180	3229.815430	1.603544	4.064368	3780.108643	52430.921875	587.476929	384.640900	97.214867	82.304985	41.658226	124.576881	134.151886	105.084564	0.919616	0.000000	3.954455	3.509178	0.205081	0.608993	3.577504	4.719587	2.768991	2.585055	1.987733	1.915426	1.619701	2.095438	2.127597	2.021539	0.000000	0.000000	526752.000000		1
8006.125977	1665.098633	3.867008	6.494354	948.943481	20764.841797	130.769028	99.179207	51.375088	36.153751	13.145978	33.239620	46.623047	109.472725	2.324316	0.000000	3.903422	3.221440	0.587375	0.812536	2.977240	4.317328	2.116505	1.996421	1.710753	1.558153	1.118793	1.521656	1.668601	2.039306	0.366295	0.000000	527329.000000		1
19639.992188	8249.226562	2.479326	3.271847	6647.692871	91969.164062	988.362915	680.571899	185.674988	121.659660	59.667259	208.207870	261.932770	192.092255	2.202999	0.000000	4.293141	3.916413	0.394334	0.514793	3.822671	4.963642	2.994916	2.832874	2.268753	2.085147	1.775736	2.318497	2.418190	2.283510	0.343014	0.000000	528987.000000		1
5988.737793	2893.811279	2.719858	1.486362	2576.661133	36474.277344	435.063110	262.497101	76.122093	52.824444	26.745266	68.986320	90.708176	127.944321	0.178666	0.000000	3.777335	3.461470	0.434546	0.172125	3.411057	4.561987	2.638552	2.419125	1.881511	1.722835	1.427247	1.838763	1.957646	2.107021	0.000000	0.000000	529129.000000		1
9664.696289	2337.532471	2.553336	3.749826	1000.108887	16100.314453	127.885727	102.266029	37.556854	69.427292	15.628388	37.001781	69.381035	38.747177	0.199228	0.000000	3.985188	3.368758	0.407108	0.574011	3.000047	4.206834	2.106822	2.009731	1.574689	1.841530	1.193914	1.568223	1.841241	1.588240	0.000000	0.000000	529523.000000		1
13725.418945	3041.081299	4.520761	3.663482	2515.103516	33505.656250	399.615540	256.588654	93.930679	75.847641	24.417044	76.775841	100.650146	95.056244	2.000840	99998.000000	4.137526	3.483028	0.655212	0.563894	3.400556	4.525118	2.601642	2.409237	1.972807	1.879942	1.387693	1.885225	2.002814	1.977981	0.301212	4.999991	529667.000000		1
6215.830566	1638.051147	2.929552	4.520761	1352.148560	21682.912109	205.969086	136.406097	48.871090	39.299168	17.827093	43.545475	68.329483	54.033272	0.537471	99998.000000	3.793499	3.214328	0.466801	0.655212	3.131024	4.336118	2.313802	2.134834	1.689052	1.594383	1.251081	1.638943	1.834608	1.732661	0.000000	4.999991	530276.000000		1
24810.644531	9391.079102	3.691235	4.708869	12024.961914	99998.000000	1873.988037	1233.717529	324.853363	130.226288	92.438156	380.921906	435.343719	294.022156	1.988192	0.000000	4.394638	3.972716	0.567172	0.672917	4.080084	4.999991	3.272767	3.091216	2.511687	2.114699	1.965851	2.580836	2.638832	2.468380	0.298458	0.000000	530368.000000		1
19676.765625	12066.169922	3.836171	3.651147	11774.911133	99998.000000	1845.044067	1208.140991	318.325104	149.151199	114.443710	423.486755	593.299011	392.473602	3.765096	99998.000000	4.293954	4.081570	0.583898	0.562429	4.070958	4.999991	3.266007	3.082118	2.502871	2.173627	2.058592	2.626840	2.773274	2.593811	0.575776	4.999991	531037.000000		1
10609.769531	4899.024902	1.128648	2.732193	2672.707275	34392.574219	370.875092	272.522339	70.158142	80.578094	34.062977	90.242531	131.583130	82.474594	1.037076	0.000000	4.025706	3.690110	0.052559	0.436511	3.426951	4.536465	2.569228	2.435402	1.846078	1.906217	1.532283	1.955411	2.119200	1.916320	0.015810	0.000000	531663.000000		1
25241.462891	4063.097168	3.225591	3.435285	5193.312012	70287.203125	792.015137	529.225098	139.252396	62.963779	60.419693	161.643417	218.538391	112.038399	3.541519	0.000000	4.402114	3.608857	0.508609	0.535963	3.715444	4.846876	2.898733	2.723640	2.143803	1.799091	1.781178	2.208558	2.339528	2.049367	0.549190	0.000000	533770.000000		1
22010.048828	9644.047852	4.366574	4.301816	3998.569824	59406.710938	603.459900	409.428009	122.498436	73.766113	48.772411	144.507080	226.519119	159.651321	2.435000	0.000000	4.342621	3.984259	0.640141	0.633652	3.601905	4.773836	2.780648	2.612178	2.088130	1.867857	1.688174	2.159889	2.355105	2.203172	0.386499	0.000000	533924.000000		1
13272.569336	6382.725586	4.474505	5.248523	6785.656250	81977.289062	1062.844482	696.499390	156.404144	94.590599	48.858757	181.317673	248.580185	97.245705	2.502127	0.000000	4.122955	3.805006	0.650745	0.720037	3.831592	4.913693	3.026470	2.842921	2.194248	1.975848	1.688942	2.258440	2.395467	1.987870	0.398309	0.000000	534817.000000		1
6457.142090	1179.968018	2.883296	2.793867	1344.744507	17129.158203	183.269684	135.672165	42.777622	69.923775	11.258730	31.679249	45.756516	65.868660	1.393058	0.000000	3.810040	3.071870	0.459889	0.446206	3.128640	4.233736	2.263091	2.132491	1.631217	1.844625	1.051489	1.500775	1.660453	1.818679	0.143969	0.000000	535623.000000		1
8203.898438	1008.743347	1.591209	2.599592	1724.664185	25488.390625	285.082397	175.927292	27.426773	97.415306	18.736797	39.740143	64.215775	47.588257	0.883854	0.000000	3.914020	3.003781	0.201727	0.414905	3.236705	4.406343	2.454970	2.245333	1.438175	1.988627	1.272695	1.599229	1.807642	1.677500	0.000000	0.000000	535677.000000		1
12455.054688	2570.259277	3.669649	3.071404	1095.994629	21696.226562	132.360229	108.800468	50.709000	47.665348	18.761467	57.480892	68.940063	70.047127	0.937267	0.000000	4.095345	3.409977	0.564625	0.487337	3.039809	4.336384	2.121758	2.036631	1.705085	1.678203	1.273267	1.759524	1.838472	1.845390	0.000000	0.000000	536678.000000		1
6399.803223	2867.192383	2.365228	3.404448	1964.896606	25836.314453	299.625305	200.578705	70.691628	46.808071	21.459738	49.133209	68.224640	117.650803	1.088125	99998.000000	3.806167	3.457457	0.373873	0.532047	3.293340	4.412230	2.476578	2.302285	1.849368	1.670321	1.331624	1.691375	1.833941	2.070595	0.036679	4.999991	537794.000000		1
15421.965820	2511.825439	3.910181	3.941018	4445.823242	49289.578125	683.593933	457.441803	84.438934	61.323227	24.198097	106.265640	168.335129	116.207611	0.073236	99998.000000	4.188140	3.399989	0.592197	0.595608	3.647952	4.692755	2.834798	2.660336	1.926543	1.787625	1.383781	2.026393	2.226175	2.065235	0.000000	4.999991	537934.000000		1
7333.716797	3368.534424	2.923384	3.839255	2715.139404	34943.906250	396.297424	277.154114	81.864014	70.253738	27.799906	72.668304	116.947708	68.391159	2.369320	0.000000	3.865324	3.527441	0.465886	0.584247	3.433792	4.543372	2.598021	2.442721	1.913093	1.846669	1.444043	1.861345	2.067992	1.835000	0.374624	0.000000	538052.000000		1
15070.780273	3034.978760	2.898715	4.412830	3899.276611	49320.417969	605.840576	399.701874	88.651321	79.868835	26.341297	100.782753	134.096375	68.496002	1.331492	0.000000	4.178136	3.482156	0.462205	0.644717	3.590984	4.693027	2.782358	2.601736	1.947685	1.902377	1.420637	2.003386	2.127417	1.835665	0.124339	0.000000	538954.000000		1
105.790741	7.228283	1.039220	1.720726	100.995529	1304.421509	0.952875	7.222116	8.360016	18.955742	9.723028	0.000000	0.000000	0.000000	0.032209	38342.640625	2.024448	0.859035	0.016707	0.235712	2.004302	3.115418	0.000000	0.858664	0.922207	1.277741	0.987802	0.000000	0.000000	0.000000	0.000000	4.583682	538971.000000		0
8409.518555	2635.905762	2.124696	3.755994	1470.440674	22969.132812	232.991882	150.289093	59.016594	34.417606	21.280882	49.805466	68.212303	57.104675	0.335791	0.000000	3.924771	3.420930	0.327297	0.574725	3.167448	4.361145	2.367341	2.176928	1.770974	1.536781	1.327990	1.697277	1.833863	1.756672	0.000000	0.000000	539164.000000		1
8208.381836	3869.925537	2.087691	2.232627	3757.656006	47457.167969	575.502747	386.571320	102.620659	65.125481	35.518501	95.558899	136.005219	105.664307	3.028925	0.000000	3.914258	3.587703	0.319666	0.348816	3.574917	4.676302	2.760047	2.587230	2.011235	1.813751	1.550455	1.980271	2.133556	2.023928	0.481288	0.000000	541152.000000		1
23485.902344	8820.023438	2.670518	2.960389	8074.041992	99760.218750	1267.404297	829.183411	168.177856	101.818886	51.372005	231.348251	303.516998	133.470383	4.319194	99998.000000	4.370807	3.945470	0.426595	0.471349	3.907091	4.998957	3.102915	2.918651	2.225769	2.007828	1.710726	2.364266	2.482183	2.125385	0.635403	4.999991	542977.000000		1
8648.924805	3802.703125	2.106194	3.416783	4309.506348	57289.601562	642.607971	442.806396	107.394287	59.164612	28.166870	113.552513	149.672348	105.645805	1.910264	0.000000	3.936962	3.580092	0.323498	0.533617	3.634428	4.758076	2.807946	2.646214	2.030981	1.772062	1.449739	2.055197	2.175142	2.023852	0.281093	0.000000	543244.000000		1
18678.273438	11222.964844	2.121612	2.978892	10892.252930	99998.000000	1724.155396	1115.662720	296.936279	139.039612	74.959518	360.396545	487.153625	278.079224	3.498242	99998.000000	4.271337	4.050107	0.326666	0.474055	4.037117	4.999991	3.236576	3.047533	2.472663	2.143139	1.874827	2.556781	2.687666	2.444169	0.543850	4.999991	544016.000000		1
12391.625000	4459.918945	3.234842	3.422950	6201.043945	70367.054688	935.526184	636.162964	152.040649	31.929031	38.537483	176.463867	237.706924	121.779930	0.011357	0.000000	4.093128	3.649327	0.509853	0.534401	3.792465	4.847369	2.971056	2.803568	2.181960	1.504186	1.585883	2.246656	2.376042	2.085576	0.000000	0.000000	544247.000000		1
7909.148438	2848.008545	3.493876	4.070535	1213.620850	22333.876953	168.032928	124.407272	76.633995	44.131386	23.976068	43.779839	62.664654	49.851719	0.732697	0.000000	3.898130	3.454541	0.543307	0.609652	3.084083	4.348964	2.225394	2.094846	1.884421	1.644748	1.379778	1.641274	1.797023	1.697680	0.000000	0.000000	545275.000000		1
5616.444336	1642.963623	2.140115	2.849375	596.425903	13647.576172	88.944275	60.465950	39.336170	59.812199	19.967209	27.232496	33.594250	47.319973	0.572342	0.000000	3.749461	3.215628	0.330437	0.454750	2.775557	4.135056	1.949118	1.781511	1.594792	1.776790	1.300317	1.435087	1.526265	1.675045	0.000000	0.000000	545407.000000		1
9411.333008	3942.189941	1.634382	2.248045	2338.198730	33042.039062	375.485291	240.920166	82.400581	40.131775	21.271629	85.502823	140.186768	96.576530	0.555843	0.000000	3.973651	3.595737	0.213353	0.351805	3.368881	4.519067	2.574593	2.381873	1.915930	1.603488	1.327801	1.931980	2.146707	1.984872	0.000000	0.000000	545481.000000		1
7353.551270	3996.784424	2.426902	3.601807	2625.516846	34787.148438	370.733246	267.193634	77.747223	84.275497	28.095943	70.506599	115.467514	61.640854	1.211174	99998.000000	3.866497	3.601711	0.385052	0.556520	3.419215	4.541419	2.569062	2.426826	1.890685	1.925701	1.448644	1.848230	2.062460	1.789869	0.083207	4.999991	546155.000000		1
9830.496094	4669.517578	3.595639	2.146282	5246.327637	63009.066406	799.227966	541.032715	92.518333	87.131035	34.778404	138.358109	192.943359	67.114487	1.746485	99998.000000	3.992575	3.669272	0.555776	0.331687	3.719855	4.799403	2.902671	2.733223	1.966228	1.940173	1.541310	2.141005	2.285430	1.826816	0.242165	4.999991	546212.000000		1
11416.709961	2844.372803	1.936588	3.012813	2169.798828	32952.542969	327.178528	220.296127	47.168869	49.845554	20.509947	60.798992	84.331001	81.253433	0.438053	0.000000	4.057541	3.453986	0.287037	0.478972	3.336420	4.517889	2.514785	2.343007	1.673656	1.697626	1.311965	1.783896	1.925987	1.909842	0.000000	0.000000	547456.000000		1
22353.919922	9506.401367	2.032184	2.747611	7523.687500	99998.000000	1146.669800	771.027222	248.765198	88.972031	68.625519	294.672821	349.446198	231.619614	2.566634	99998.000000	4.349354	3.978016	0.307963	0.438955	3.876431	4.999991	3.059438	2.887070	2.395790	1.949254	1.836486	2.469340	2.543380	2.364775	0.409364	4.999991	548013.000000		1
15190.768555	5361.092285	2.121612	3.096074	2468.233643	43328.421875	380.838654	251.287704	88.275108	51.905491	29.603891	108.411919	156.610764	83.310287	0.122997	0.000000	4.181580	3.729253	0.326666	0.490811	3.392386	4.636773	2.580741	2.400171	1.945838	1.715213	1.471349	2.035077	2.194822	1.920699	0.000000	0.000000	548399.000000		1
15872.953125	8346.863281	1.492530	4.533096	5637.592285	79757.953125	857.168335	576.942871	157.942932	64.283615	52.161442	191.743790	254.914185	135.468643	1.423251	0.000000	4.200658	3.921523	0.173923	0.656395	3.751094	4.901774	2.933066	2.761133	2.198500	1.808100	1.717350	2.282721	2.406394	2.131839	0.153281	0.000000	548545.000000		1
17702.310547	3540.110596	2.578006	5.452050	4793.739746	60368.089844	715.963989	491.458527	113.944145	135.844864	42.981152	136.523285	207.430771	146.832214	0.465049	0.000000	4.248030	3.549017	0.411284	0.736560	3.680675	4.780807	2.854891	2.691487	2.056692	2.133043	1.633278	2.135207	2.316873	2.166821	0.000000	0.000000	548842.000000		1
8994.679688	4173.655273	3.663482	4.752041	4337.516113	55767.726562	676.393433	444.496277	133.214432	28.552338	52.731934	138.768250	165.717041	148.290833	0.912788	99998.000000	3.953986	3.620517	0.563894	0.676880	3.637241	4.746383	2.830199	2.647868	2.124551	1.455642	1.722074	2.142290	2.219367	2.171114	0.000000	4.999991	549117.000000		1
100.875259	8.162657	1.103979	0.000000	0.000000	4040.875732	0.915870	0.000000	3.700486	50.829266	0.000000	0.000000	0.000000	0.000000	9.068016	0.000000	2.003785	0.911832	0.042961	0.000000	0.000000	3.606476	0.000000	0.000000	0.568259	1.706114	0.000000	0.000000	0.000000	0.000000	0.957512	0.000000	549134.000000		0
8055.548828	2931.599365	2.022933	2.892547	2225.626709	35658.460938	361.815063	226.568451	68.677948	65.153229	16.127954	72.492531	92.940804	56.370743	0.638961	0.000000	3.906095	3.467105	0.305981	0.461280	3.347452	4.552163	2.558487	2.355199	1.836817	1.813936	1.207579	1.860293	1.968206	1.751054	0.000000	0.000000	549590.000000		1
5943.798340	3341.351318	2.528666	3.626477	2639.828369	36712.328125	408.564545	269.857971	76.633995	33.279709	28.688021	86.289177	107.560806	103.262077	0.229285	99998.000000	3.774064	3.523922	0.402891	0.559485	3.421576	4.564812	2.611261	2.431135	1.884421	1.522179	1.457701	1.935956	2.031654	2.013941	0.000000	4.999991	550612.000000		1
28791.468750	8026.688477	2.652015	4.015028	10784.605469	99998.000000	1671.713257	1107.395264	282.063416	130.651840	71.070930	285.122498	343.435974	214.779327	4.971148	99998.000000	4.459264	3.904536	0.423576	0.603689	4.032804	4.999991	3.223162	3.044303	2.450347	2.116116	1.851692	2.455031	2.535846	2.331992	0.696457	4.999991	551041.000000		1
7050.715820	2834.455566	2.223376	3.028231	2089.448975	32503.412109	321.482849	214.267426	58.199402	35.993401	23.994572	69.199097	97.470818	46.724808	0.386314	0.000000	3.848233	3.452470	0.347013	0.481189	3.320032	4.511929	2.507158	2.330956	1.764919	1.556223	1.380113	1.840100	1.988875	1.669548	0.000000	0.000000	552337.000000		1
5472.951660	5879.258789	1.110146	2.676685	7273.799805	98231.421875	1185.891846	744.426880	231.076874	83.893112	59.895458	240.395935	318.911011	129.862411	2.068071	0.000000	3.738222	3.769323	0.045380	0.427597	3.861761	4.992250	3.074045	2.871822	2.363756	1.923726	1.777394	2.380927	2.503670	2.113483	0.315565	0.000000	554278.000000		1
15781.162109	1787.541626	2.812370	2.288134	4822.224121	55586.363281	784.185486	495.081909	121.499306	80.507164	27.439108	106.632599	159.139420	43.082912	2.467795	0.000000	4.198139	3.252256	0.449072	0.359481	3.683247	4.744968	2.894419	2.694677	2.084574	1.905835	1.438370	2.027890	2.201778	1.634305	0.392309	0.000000	554597.000000		1
10030.489258	3256.094971	2.423819	3.237926	2966.451904	45655.195312	505.945923	301.210358	77.130470	63.737797	38.105759	91.380432	128.801605	76.587738	1.011193	0.000000	4.001322	3.512697	0.384500	0.510267	3.472237	4.659490	2.704104	2.478870	1.887226	1.804397	1.580991	1.960853	2.109921	1.884159	0.004834	0.000000	555363.000000		1
10723.331055	1800.773926	3.287266	2.565671	2935.953613	40218.156250	467.830933	298.142029	82.132301	56.087040	28.536919	85.780357	94.606018	128.764603	0.431443	0.000000	4.030330	3.255459	0.516835	0.409201	3.467749	4.604422	2.670089	2.474423	1.914514	1.748863	1.455407	1.933388	1.975919	2.109797	0.000000	0.000000	555538.000000		1
14359.324219	3543.215820	2.038351	2.174036	3263.089111	43953.246094	541.785156	332.016907	76.889938	47.532749	26.335129	80.988228	130.713516	78.579834	1.232000	99998.000000	4.157134	3.549398	0.309279	0.337267	3.513629	4.642991	2.733827	2.521160	1.885870	1.676993	1.420535	1.908422	2.116321	1.895311	0.090611	4.999991	555677.000000		1
104.245789	10.595726	1.800903	1.800903	8.178075	2607.088379	1.936588	0.000000	0.000000	1.406185	6.201399	2.158617	7.182027	13.784312	2.655308	47023.261719	2.018059	1.025131	0.255490	0.255490	0.912651	3.416156	0.287037	0.000000	0.000000	0.148042	0.792490	0.334176	0.856247	1.139385	0.424115	4.672313	555692.000000		0
12988.205078	6580.282227	3.231758	3.897846	7106.901367	81973.312500	1113.081665	723.303284	143.927338	65.745308	50.890942	180.953796	182.316803	168.026764	1.295470	99998.000000	4.113549	3.818244	0.509439	0.590825	3.851680	4.913672	3.046527	2.859320	2.158143	1.817865	1.706640	2.257568	2.260827	2.225379	0.112427	4.999991	555881.000000		1
5883.018066	2886.561523	2.670518	2.454656	1218.924805	18821.398438	217.406662	125.582176	17.629734	36.727329	8.242834	48.479458	53.959259	39.878910	0.313743	99998.000000	3.769600	3.460381	0.426595	0.389991	3.085977	4.274652	2.337273	2.098928	1.246246	1.564989	0.916077	1.685558	1.732066	1.600743	0.000000	4.999991	557071.000000		1
7990.867676	1848.846313	3.700486	3.435285	1915.137451	30297.884766	304.183075	196.492752	48.673733	27.226330	39.437935	52.580830	75.610191	51.452183	0.561876	0.000000	3.902594	3.266901	0.568259	0.535963	3.282200	4.481412	2.483135	2.293347	1.687295	1.434989	1.595914	1.720827	1.878580	1.711404	0.000000	0.000000	557170.000000		1
17521.253906	6402.316406	2.624262	2.991227	4393.920898	59966.890625	673.198669	449.433350	151.864883	80.985146	30.507427	119.948189	142.370056	125.020935	2.536215	0.000000	4.243565	3.806337	0.419007	0.475849	3.642852	4.777912	2.828143	2.652665	2.181457	1.908405	1.484406	2.078994	2.153419	2.096983	0.404186	0.000000	558059.000000		1
13117.376953	2517.709229	1.140983	2.698272	1443.380981	27976.513672	200.066803	144.815460	53.031055	33.498653	26.122351	74.200920	103.755470	59.809113	1.921194	99998.000000	4.117847	3.401006	0.057279	0.431086	3.159381	4.446794	2.301175	2.160815	1.724530	1.525027	1.417012	1.870409	2.016011	1.776767	0.283571	4.999991	559384.000000		1
7187.868164	2650.081787	2.652015	2.732193	2490.741943	33961.671875	412.178680	257.957825	84.583870	60.623219	25.588863	72.708389	110.181984	102.182770	0.082731	0.000000	3.856600	3.423259	0.423576	0.436511	3.396329	4.530989	2.615086	2.411549	1.927288	1.782639	1.408051	1.861585	2.042111	2.009378	0.000000	0.000000	559685.000000		1
6303.232910	2548.093262	5.119006	5.125174	2166.073486	34064.875000	349.165558	218.951614	66.186287	18.826225	28.358061	82.018196	140.294693	85.579918	0.238305	99998.000000	3.799563	3.406215	0.709186	0.709709	3.335673	4.532307	2.543031	2.340348	1.820768	1.274763	1.452677	1.913910	2.147041	1.932372	0.000000	4.999991	559815.000000		1
9312.027344	2988.148926	1.973593	1.529534	3566.365479	41683.855469	535.750244	362.706268	63.571274	102.719337	17.194927	101.513596	149.379395	88.626648	2.420758	0.000000	3.969044	3.475402	0.295258	0.184559	3.552226	4.619968	2.728962	2.559555	1.803261	2.011652	1.235400	2.006524	2.174291	1.947564	0.383951	0.000000	560024.000000		1
16336.133789	2535.197021	3.046734	3.034399	3524.488281	50579.132812	486.947021	359.304901	115.704964	74.034401	43.650322	109.861275	176.201752	109.133514	1.107491	99998.000000	4.213149	3.404012	0.483835	0.482073	3.547096	4.703971	2.687482	2.555463	2.063352	1.869434	1.639987	2.040845	2.246010	2.037958	0.044340	4.999991	561082.000000		1
133.269943	3.731324	1.837908	0.844944	0.000000	1423.999634	0.000000	0.000000	15.653058	30.380995	10.222594	0.000000	0.000000	2.503996	1.620737	0.000000	2.124732	0.571863	0.264324	0.000000	0.000000	3.153510	0.000000	0.000000	1.194599	1.482602	1.009561	0.000000	0.000000	0.398634	0.209713	0.000000	561097.000000		0
11052.591797	2756.532471	5.347203	2.238794	3067.462891	36369.238281	465.968353	313.048828	75.847641	48.242008	20.762814	76.402710	110.814156	68.212303	0.792251	0.000000	4.043464	3.440363	0.728127	0.350014	3.486779	4.560734	2.668356	2.495612	1.879942	1.683425	1.317286	1.883109	2.044595	1.833863	0.000000	0.000000	561362.000000		1
6824.856445	1494.731323	3.990358	2.618094	873.271667	16836.414062	133.476547	88.521805	30.966904	32.721550	8.430942	36.927773	46.977676	82.690453	1.218848	99998.000000	3.834094	3.174563	0.601012	0.417985	2.941149	4.226250	2.125405	1.947050	1.490898	1.514834	0.925876	1.567353	1.671892	1.917455	0.085950	4.999991	561542.000000		1
14500.093750	3056.774658	2.892547	2.830872	3083.689453	38747.718750	481.402466	316.548859	104.070015	68.721115	21.333305	106.422905	136.372177	91.550034	0.042315	0.000000	4.161371	3.485263	0.461280	0.451920	3.489071	4.588246	2.682508	2.500441	2.017326	1.837090	1.329058	2.027035	2.134726	1.961658	0.000000	0.000000	561968.000000		1
9321.833984	3098.232422	2.892547	2.426902	2470.321533	36802.585938	403.118652	253.748520	74.981110	33.973549	25.897238	77.978500	89.746048	61.739532	0.645556	0.000000	3.969501	3.491114	0.461280	0.385052	3.392754	4.565878	2.605433	2.404403	1.874952	1.531141	1.413253	1.891975	1.953015	1.790563	0.000000	0.000000	563134.000000		1
8400.431641	3049.444580	3.944102	3.453787	2747.500244	45408.398438	414.824524	275.945282	98.852333	100.662483	37.788136	143.865662	192.554810	76.797432	0.236512	0.000000	3.924302	3.484221	0.595948	0.538296	3.438938	4.657136	2.617864	2.440823	1.994987	2.002868	1.577356	2.157957	2.284554	1.885347	0.000000	0.000000	563883.000000		1
22212.189453	7064.401367	3.126911	3.139246	7878.542480	97189.734375	1172.326416	810.196838	197.596725	161.523148	70.438759	219.722549	326.811554	157.733231	2.509050	0.000000	4.346591	3.849075	0.495116	0.496825	3.896446	4.987620	3.069049	2.908591	2.295780	2.208235	1.847812	2.341875	2.514297	2.197923	0.399509	0.000000	564249.000000		1
13494.261719	7126.439941	1.637465	4.576268	5278.981445	67887.328125	810.582336	540.770569	141.469604	86.332352	65.951920	158.794037	229.655273	134.734711	0.197932	0.000000	4.130149	3.852873	0.214172	0.660511	3.722550	4.831789	2.908797	2.733013	2.150663	1.936174	1.819227	2.200834	2.361076	2.129479	0.000000	0.000000	564479.000000		1
9511.258789	4440.281738	3.043650	4.847637	4064.410889	46731.281250	624.043884	415.268585	77.238403	107.295609	33.288960	112.744576	174.036957	107.640984	0.936689	99998.000000	3.978238	3.647411	0.483395	0.685530	3.608998	4.669608	2.795215	2.618329	1.887833	2.030582	1.522300	2.052096	2.240642	2.031978	0.000000	4.999991	565079.000000		1
8693.145508	1363.185181	3.506211	3.533965	2020.120239	28698.472656	345.054962	206.625916	62.310024	30.529013	12.375044	67.111404	74.830002	46.758732	1.100982	0.000000	3.939177	3.134555	0.544838	0.548262	3.305377	4.457859	2.537888	2.315185	1.794558	1.484713	1.092547	1.826796	1.874076	1.669863	0.041780	0.000000	565575.000000		1
19896.072266	13843.606445	3.151581	3.469206	13198.525391	99998.000000	2102.360596	1353.933960	397.469269	182.662186	117.962257	561.151001	748.133545	412.326721	3.148949	0.000000	4.298768	4.141249	0.498528	0.540230	4.120525	4.999991	3.322707	3.131598	2.599303	2.261649	2.071743	2.749080	2.873979	2.615242	0.498166	0.000000	565690.000000		1
6441.979492	3176.793701	2.874044	2.815454	2236.046631	32802.453125	326.475433	225.760513	65.060722	66.241791	19.048254	62.704742	51.945580	121.533226	0.266146	0.000000	3.809019	3.501989	0.458493	0.449548	3.349481	4.515906	2.513850	2.353648	1.813319	1.821132	1.279855	1.797300	1.715549	2.084695	0.000000	0.000000	565762.000000		1
41118.531250	23380.525391	4.045865	6.059546	21024.183594	99998.000000	3318.102783	2163.736084	552.254456	225.479889	158.972900	676.732666	959.770508	439.741150	6.747185	0.000000	4.614038	4.368854	0.607011	0.782440	4.322719	4.999991	3.520890	3.335204	2.742139	2.353108	2.201323	2.830417	2.982167	2.643197	0.829123	0.000000	565860.000000		1
16789.859375	6515.579102	2.392981	3.974939	6050.548340	76699.171875	933.096191	618.449951	186.300995	98.738228	55.988361	184.422989	242.206085	123.500656	2.237165	99998.000000	4.225047	3.813953	0.378939	0.599330	3.781795	4.884791	2.969926	2.791305	2.270215	1.994485	1.748098	2.265815	2.384185	2.091669	0.349698	4.999991	566636.000000		1
7896.585449	1435.788818	3.777580	4.169215	1347.038818	20493.119141	213.410141	138.823746	26.773020	73.941887	9.337561	40.184200	68.850632	81.481628	0.109142	99998.000000	3.897439	3.157091	0.577214	0.620054	3.129380	4.311608	2.329215	2.142464	1.427697	1.868891	0.970233	1.604055	1.837908	1.911060	0.000000	4.999991	566851.000000		1
22528.994141	7042.226074	2.830872	3.629560	7129.172363	99998.000000	1069.906250	728.545593	258.904541	133.057159	80.134033	275.871277	361.700958	235.489716	2.501381	0.000000	4.352742	3.847710	0.451920	0.559854	3.853039	4.999991	3.029346	2.862457	2.413140	2.124038	1.903817	2.440706	2.558350	2.371972	0.398180	0.000000	566906.000000		1
18839.910156	3295.600830	3.737491	2.889463	4277.463379	56315.792969	644.288635	436.777679	99.302559	61.869049	42.820797	135.804764	175.310547	105.692062	2.669332	0.000000	4.275079	3.517935	0.572580	0.460817	3.631186	4.750630	2.809080	2.640260	1.996960	1.791473	1.631655	2.132915	2.243808	2.024042	0.426403	0.000000	567275.000000		1
8303.928711	2641.999268	2.726025	3.762161	1783.381592	26613.220703	261.874176	180.753342	64.394630	42.493919	30.035616	55.214344	65.171738	61.899887	0.703418	0.000000	3.919284	3.421933	0.435530	0.575437	3.251244	4.425097	2.418093	2.257086	1.808850	1.628327	1.477637	1.742052	1.814059	1.791690	0.000000	0.000000	567381.000000		1
15371.907227	5829.139160	3.182418	3.367443	4039.888916	50981.000000	591.945251	413.146973	114.588646	77.025627	33.233452	100.684067	154.254776	96.847900	2.412032	0.000000	4.186728	3.765604	0.502757	0.527300	3.606369	4.707408	2.772282	2.616105	2.059142	1.886635	1.521575	2.002961	2.188239	1.986090	0.382383	0.000000	567984.000000		1
20193.468750	5511.294922	3.398280	2.707523	6883.086914	89923.015625	1019.604309	701.470398	212.321579	83.072838	69.408791	175.455490	219.256912	122.563194	0.453361	0.000000	4.305211	3.741254	0.531259	0.432572	3.837783	4.953871	3.008432	2.846009	2.326994	1.919459	1.841414	2.244167	2.340953	2.088360	0.000000	0.000000	568190.000000		1
9135.547852	2739.473145	2.349809	2.377563	1478.072998	23070.029297	230.136337	153.992661	63.466427	43.255604	25.758471	62.525887	87.488754	82.132301	0.961286	0.000000	3.960735	3.437667	0.371033	0.376132	3.169696	4.363048	2.361985	2.187500	1.802544	1.636042	1.410920	1.796060	1.941952	1.914514	0.000000	0.000000	568528.000000		1
9063.697266	2076.823975	1.406185	1.998263	980.554932	19339.736328	139.903061	100.751915	33.609669	57.998959	18.853979	48.448620	76.260857	113.620354	1.075276	0.000000	3.957305	3.317400	0.148042	0.300653	2.991472	4.286450	2.145827	2.003253	1.526464	1.763420	1.275403	1.685281	1.882302	2.055456	0.031520	0.000000	568880.000000		1
9161.096680	3822.864746	2.997394	2.855542	4612.718262	61594.500000	717.915955	472.953003	151.732285	79.693062	52.361885	122.097549	186.732712	97.461563	2.261651	0.000000	3.961947	3.582389	0.476744	0.455689	3.663957	4.789542	2.856074	2.674818	2.181078	1.901420	1.719015	2.086707	2.271220	1.988833	0.354426	0.000000	569092.000000		1
6428.762695	3511.804932	2.948054	3.891678	3163.783447	42336.433594	489.555847	323.286835	65.831657	37.695621	41.226501	118.079437	162.035049	108.035706	2.202695	99998.000000	3.808127	3.545530	0.469535	0.590137	3.500207	4.626714	2.689802	2.509588	1.818435	1.576291	1.615176	2.072174	2.209609	2.033567	0.342954	4.999991	569599.000000		1
8568.840820	3593.974121	4.428249	3.663482	3157.159424	38454.101562	453.025879	318.482361	72.433937	41.393024	23.414829	72.520287	122.008125	114.499222	0.184014	99998.000000	3.932922	3.555575	0.646232	0.563894	3.499296	4.584943	2.656123	2.503085	1.859942	1.616927	1.369491	1.860460	2.086389	2.058803	0.000000	4.999991	569631.000000		1
10205.047852	5450.745605	1.754647	5.374957	5424.657227	65984.476562	857.748108	553.651367	97.930290	66.547081	35.863880	162.991013	216.197845	105.396027	0.136200	0.000000	4.008815	3.736456	0.244190	0.730375	3.734372	4.819442	2.933360	2.743236	1.990917	1.823129	1.554657	2.212164	2.334851	2.022824	0.000000	0.000000	570018.000000		1
30082.162109	14667.192383	2.630429	7.225200	14665.034180	99998.000000	2320.729248	1503.880737	403.880341	226.808990	131.900757	460.204834	666.143066	396.167908	4.481798	99998.000000	4.478309	4.166347	0.420027	0.858850	4.166283	4.999991	3.365624	3.177213	2.606253	2.355660	2.120247	2.662951	2.823568	2.597879	0.651452	4.999991	571236.000000		1
6469.005371	4469.330566	2.454656	2.201789	3713.068115	47428.429688	598.347107	378.211304	103.379257	59.146111	25.252737	89.129303	129.541702	74.620308	1.457119	0.000000	3.810838	3.650243	0.389991	0.342776	3.569733	4.676039	2.776953	2.577734	2.014433	1.771926	1.402308	1.950021	2.112410	1.872857	0.163495	0.000000	571302.000000		1
10773.118164	3098.873779	3.953353	5.587735	2630.780762	32454.857422	409.668518	268.359283	70.062546	22.283096	22.178249	62.482716	91.741226	96.977417	0.205243	99998.000000	4.032341	3.491204	0.596966	0.747236	3.420085	4.511280	2.612432	2.428717	1.845486	1.347975	1.345927	1.795760	1.962565	1.986671	0.000000	4.999991	572275.000000		1
9849.044922	2886.996338	2.571838	4.708869	2331.855469	31206.703125	330.283844	237.830261	86.671562	60.524540	22.514376	79.088646	103.681465	110.055550	1.320091	0.000000	3.993394	3.460446	0.410244	0.672917	3.367702	4.494248	2.518887	2.376267	1.937877	1.781932	1.352460	1.898114	2.015701	2.041612	0.120604	0.000000	572891.000000		1
8482.739258	4179.428223	2.639680	2.732193	4497.210449	54294.156250	681.093018	460.735229	122.069801	61.156708	34.627304	101.658531	149.188202	95.250519	1.042652	0.000000	3.928536	3.621117	0.421551	0.436511	3.652943	4.734753	2.833206	2.663451	2.086608	1.786444	1.539419	2.007144	2.173734	1.978867	0.018139	0.000000	572979.000000		1
11150.195312	1283.735718	2.072273	3.577137	2295.630615	29037.804688	326.543274	234.839035	67.462952	82.107628	31.259859	67.123741	85.838951	108.929985	0.825794	0.000000	4.047283	3.108476	0.316447	0.553536	3.360902	4.462964	2.513941	2.370770	1.829065	1.914384	1.494987	1.826876	1.933684	2.037148	0.000000	0.000000	574902.000000		1
16652.302734	4333.355957	3.509295	3.941018	3610.102051	47701.472656	594.948792	368.808990	94.393242	69.439629	29.042652	99.703438	149.993057	65.899498	0.452938	0.000000	4.221474	3.636824	0.545220	0.595608	3.557519	4.678532	2.774480	2.566802	1.974941	1.841607	1.463036	1.998710	2.176071	1.818882	0.000000	0.000000	575647.000000		1
6051.828125	2642.616211	1.739229	2.374479	2831.125000	36018.363281	458.521118	288.218567	89.897156	58.415264	27.426773	91.710388	96.533356	56.182636	1.500050	99998.000000	3.781887	3.422034	0.240357	0.375568	3.451959	4.556524	2.661359	2.459722	1.953746	1.766526	1.438175	1.962419	1.984677	1.749602	0.176106	4.999991	576091.000000		1
19143.634766	9892.112305	3.059069	4.190801	11137.493164	99998.000000	1789.931519	1143.829590	258.491302	114.752083	99.382736	397.278076	514.361450	291.545898	3.879557	0.000000	4.282024	3.995289	0.485589	0.622297	4.046787	4.999991	3.252836	3.058361	2.412446	2.059761	1.997311	2.599095	2.711268	2.464707	0.588782	0.000000	576419.000000		1
10183.479492	2314.913330	2.578006	2.787700	2251.332764	26077.962891	330.940674	232.254868	72.807076	65.887161	27.809156	59.975636	105.075317	64.755432	0.027615	0.000000	4.007896	3.364535	0.411284	0.445246	3.352440	4.416274	2.519750	2.365965	1.862174	1.818801	1.444188	1.777975	2.021501	1.811276	0.000000	0.000000	576790.000000		1
18802.080078	8785.904297	1.705307	3.984190	8037.765137	99958.734375	1265.850098	823.978088	180.719421	95.176514	59.466820	254.676727	342.322754	198.401581	2.524897	0.000000	4.274206	3.943786	0.231803	0.600340	3.905135	4.999821	3.102382	2.915916	2.257005	1.978530	1.774275	2.405989	2.534436	2.297545	0.402244	0.000000	577480.000000		1
7932.770020	2821.972412	1.418520	1.353761	1401.778198	19321.599609	213.400894	143.884171	55.895847	33.393806	16.035442	39.721638	58.072968	43.758251	0.217583	0.000000	3.899425	3.450553	0.151835	0.131542	3.146679	4.286043	2.329196	2.158013	1.747380	1.523666	1.205081	1.599027	1.763974	1.641060	0.000000	0.000000	577958.000000		1
11580.706055	4073.085449	3.848506	3.274930	1540.210327	20832.505859	209.425949	157.070236	52.975548	24.444798	29.606976	60.496788	86.841164	86.431030	1.273452	99998.000000	4.063735	3.609924	0.585292	0.515202	3.187580	4.318741	2.321030	2.196094	1.724075	1.388186	1.471394	1.781732	1.938726	1.936670	0.104982	4.999991	578073.000000		1
18813.529297	3229.815430	2.726025	4.496091	3738.487305	51713.054688	602.547119	381.002075	106.126869	52.818275	28.327225	94.158882	125.073357	72.245834	0.705382	99998.000000	4.274470	3.509178	0.435530	0.652835	3.572696	4.713600	2.779991	2.580927	2.025825	1.722784	1.452204	1.973861	2.097165	1.858813	0.000000	4.999991	578919.000000		1
11535.779297	3599.950439	3.256428	4.594771	2734.480713	43258.015625	410.094086	282.273102	92.752693	56.050037	53.435024	89.857063	154.008087	84.309418	0.241247	0.000000	4.062047	3.556297	0.512742	0.662264	3.436875	4.636066	2.612884	2.450670	1.967327	1.748576	1.727826	1.953552	2.187544	1.925876	0.000000	0.000000	579118.000000		1
17101.048828	3987.810791	2.941887	2.217208	3445.146729	44162.843750	548.276428	351.799072	116.790436	58.936417	35.250217	92.095856	127.302902	74.426033	2.002381	0.000000	4.233023	3.600734	0.468626	0.345806	3.537208	4.645057	2.739000	2.546295	2.067407	1.770384	1.547162	1.964240	2.104838	1.871725	0.301547	0.000000	579502.000000		1
10717.678711	3259.542725	4.385077	6.034877	5336.234375	64273.343750	828.603699	546.022217	133.828094	86.983017	45.494396	168.557159	230.210342	164.165909	0.026489	0.000000	4.030101	3.513157	0.641977	0.780668	3.727235	4.808031	2.918347	2.737210	2.126547	1.939434	1.657958	2.226747	2.362125	2.215283	0.000000	0.000000	580193.000000		1
8679.361328	2918.154297	3.336605	3.614142	2355.812988	31530.136719	373.391418	235.252258	56.059288	27.821491	25.268156	59.377388	77.959999	67.429031	0.968676	99998.000000	3.938488	3.465108	0.523305	0.558005	3.372141	4.498726	2.572164	2.371534	1.748648	1.444380	1.402574	1.773621	1.891872	1.828847	0.000000	4.999991	580246.000000		1
20106.414062	9761.698242	4.403579	4.890810	10563.020508	99998.000000	1634.369263	1085.451416	320.961700	132.073441	90.991882	318.362091	454.910065	270.224945	4.567255	0.000000	4.303335	3.989525	0.643806	0.689381	4.023788	4.999991	3.213350	3.035610	2.506453	2.120816	1.959003	2.502921	2.657926	2.431726	0.659655	0.000000	580468.000000		1
12143.226562	3547.532959	2.655099	4.036614	2983.884277	45951.144531	452.988892	299.060974	66.627258	55.556637	25.138638	91.081306	134.706955	118.335388	0.403643	0.000000	4.084334	3.549927	0.424081	0.606017	3.474782	4.662296	2.656088	2.475760	1.823652	1.744736	1.400342	1.959429	2.129390	2.073115	0.000000	0.000000	581700.000000		1
8526.965820	2263.658447	2.343642	2.078440	1113.519531	15484.389648	159.265854	113.453835	50.813847	44.304073	7.311544	32.912743	51.936329	20.796734	1.880226	0.000000	3.930794	3.354811	0.369891	0.317737	3.046698	4.189894	2.202123	2.054819	1.705982	1.646444	0.864009	1.517364	1.715471	1.317995	0.274210	0.000000	581901.000000		1
12652.339844	3676.627686	3.854673	3.466122	4419.222656	51625.089844	676.492126	457.056335	81.028320	34.969597	26.615749	104.233452	148.864410	80.386902	0.229088	99998.000000	4.102171	3.565450	0.585988	0.539844	3.645346	4.712861	2.830263	2.659970	1.908637	1.543691	1.425139	2.018007	2.172791	1.905185	0.000000	4.999991	581989.000000		1
17907.597656	3599.345947	1.110146	3.731324	5281.056641	71851.054688	854.874084	539.117737	142.437897	75.560852	40.884209	185.755173	249.187683	171.918442	1.967553	0.000000	4.253037	3.556224	0.045380	0.571863	3.722721	4.856433	2.931902	2.731684	2.153625	1.878297	1.611556	2.268941	2.396527	2.235322	0.293926	0.000000	582555.000000		1
6860.220703	3706.533691	1.714559	2.590341	1461.183350	24384.677734	197.954437	147.270111	49.993572	50.107670	19.856194	70.657707	82.795303	72.807076	0.572735	0.000000	3.836338	3.568968	0.234152	0.413357	3.164705	4.387117	2.296565	2.168115	1.698914	1.699904	1.297896	1.849160	1.918006	1.862174	0.000000	0.000000	583041.000000		1
17100.015625	4769.529297	2.682853	3.274930	5995.460449	70756.812500	958.419861	609.386841	144.599594	65.609627	39.064804	147.504471	212.478851	123.068932	0.951908	0.000000	4.232996	3.678476	0.428597	0.515202	3.777822	4.849768	2.981556	2.784893	2.160167	1.816968	1.591786	2.168805	2.327316	2.090148	0.000000	0.000000	584942.000000		1
9238.517578	3535.401611	2.439237	2.907966	3785.128906	47275.687500	579.813782	376.798950	91.056641	61.162876	24.210432	120.771545	180.444977	83.322624	0.862563	0.000000	3.965602	3.548439	0.387254	0.463589	3.578081	4.674638	2.763288	2.576110	1.959312	1.786488	1.384003	2.081965	2.256345	1.920763	0.000000	0.000000	584995.000000		1
7873.376953	3092.194336	3.278014	3.352024	1352.228638	21781.343750	184.746796	136.492447	36.634815	79.634468	17.475548	37.535267	51.871571	39.493443	0.371801	0.000000	3.896161	3.490267	0.515611	0.525307	3.131050	4.338085	2.266577	2.135109	1.563894	1.901101	1.242431	1.574440	1.714929	1.596525	0.000000	0.000000	585544.000000		1
16894.849609	8267.858398	3.139246	5.205351	6452.359375	83755.132812	1035.334473	660.555359	191.938065	71.524239	68.178383	218.248520	284.363892	179.078873	1.249936	0.000000	4.227754	3.917393	0.496825	0.716450	3.809719	4.923011	3.015081	2.819909	2.283161	1.854453	1.833647	2.338951	2.453874	2.253044	0.096888	0.000000	586809.000000		1
9803.723633	1860.552246	3.182418	4.653362	1833.936401	29781.712891	299.153503	186.331833	66.399063	34.747570	30.180552	82.274147	96.376083	82.644196	0.718801	0.000000	3.991391	3.269642	0.502757	0.667767	3.263384	4.473950	2.475894	2.270287	1.822162	1.540924	1.479727	1.915263	1.983969	1.917212	0.000000	0.000000	587050.000000		1
10107.287109	2757.398926	2.726025	2.574922	3196.760742	50455.250000	516.631104	326.438416	106.006607	58.390594	39.638378	143.603546	217.147629	142.740097	0.425323	0.000000	4.004634	3.440500	0.435530	0.410764	3.504710	4.702906	2.713181	2.513801	2.025333	1.766343	1.598116	2.157165	2.336755	2.154546	0.000000	0.000000	588200.000000		1
18356.552734	4198.818848	3.299600	4.699618	3880.922119	48276.445312	594.591064	397.641937	98.516205	74.213257	30.692451	107.671822	120.305901	121.018242	1.830707	0.000000	4.263791	3.623127	0.518461	0.672063	3.588935	4.683735	2.774218	2.599492	1.993508	1.870481	1.487032	2.032102	2.080287	2.082851	0.262619	0.000000	588518.000000		1
15150.217773	5745.988770	4.449835	5.479804	6852.443848	95622.015625	1016.461975	703.703003	233.041214	73.898712	76.741920	294.549469	415.589294	239.449234	1.703512	99998.000000	4.180419	3.759365	0.648344	0.738765	3.835845	4.980558	3.007091	2.847389	2.367433	1.868637	1.885033	2.469158	2.618664	2.379213	0.231345	4.999991	589487.000000		1
9625.705078	3319.817383	1.202658	1.159486	2890.314209	37624.316406	446.614807	297.269318	92.987061	76.078918	31.833435	73.500916	118.542000	81.768417	2.176189	99998.000000	3.983433	3.521114	0.080142	0.064265	3.460945	4.575469	2.649933	2.473150	1.968423	1.881264	1.502884	1.866293	2.073872	1.912586	0.337697	4.999991	590519.000000		1
6043.733398	1856.342896	1.702224	4.039698	2522.997803	34627.265625	403.269775	258.953888	92.598511	93.600723	24.401625	76.430466	123.065849	85.629257	2.133051	0.000000	3.781305	3.268658	0.231017	0.606349	3.401917	4.539418	2.605596	2.413223	1.966604	1.971279	1.387419	1.883266	2.090137	1.932622	0.329001	0.000000	590645.000000		1
16982.531250	2924.019531	3.163916	3.981107	4238.382812	53399.425781	686.212036	431.763519	106.086777	57.101589	28.836040	127.793221	151.544174	113.694366	1.951033	0.000000	4.230002	3.465980	0.500225	0.600004	3.627200	4.727537	2.836458	2.635246	2.025661	1.756648	1.459936	2.106508	2.180539	2.055739	0.290265	0.000000	591203.000000		1
128.141678	11.391331	2.661267	0.000000	0.000000	4842.290039	0.000000	0.000000	0.959043	17.453960	9.349895	0.163438	0.000000	0.000000	0.409210	3620.154297	2.107690	1.056574	0.425088	0.000000	0.000000	3.685051	0.000000	0.000000	0.000000	1.241894	0.970807	0.000000	0.000000	0.000000	0.000000	3.558727	591218.000000		0
7219.729492	3235.844238	1.591209	2.454656	2072.253906	33268.800781	288.819885	208.692017	75.267899	33.591167	12.023498	53.832829	87.047775	69.911438	2.756167	0.000000	3.858521	3.509988	0.201727	0.389991	3.316443	4.522037	2.460627	2.319506	1.876610	1.526225	1.080031	1.731047	1.939758	1.844548	0.440306	0.000000	591235.000000		1
15656.088867	5898.791504	3.305768	3.210172	10372.299805	99998.000000	1629.681885	1065.182007	243.414917	73.368309	74.586388	287.441467	413.072968	231.181732	3.191182	99998.000000	4.194683	3.770763	0.519272	0.506528	4.015875	4.999991	3.212103	3.027424	2.386347	1.865509	1.872660	2.458549	2.616027	2.363954	0.503952	4.999991	592869.000000		1
16354.592773	7168.742676	4.070535	5.226937	6982.404785	86138.867188	1170.383667	715.439697	153.934067	112.288177	47.042435	187.167526	225.896194	140.137421	2.336011	99998.000000	4.213640	3.855443	0.609652	0.718247	3.844005	4.935199	3.068328	2.854573	2.187335	2.050334	1.672490	2.272230	2.353909	2.146554	0.368475	4.999991	592989.000000		1
108.664787	6.626955	3.657314	1.689889	0.000000	4670.704590	0.000000	0.000000	8.933591	6.540610	4.573184	0.000000	0.388551	63.639118	1.667886	20981.396484	2.036089	0.821314	0.563162	0.227858	0.000000	3.669382	0.000000	0.000000	0.951026	0.815618	0.660219	0.000000	0.000000	1.803724	0.222166	4.321835	593009.000000		0
22222.707031	8732.376953	4.298732	4.668780	9996.126953	99998.000000	1586.133301	1025.145752	218.587738	114.853851	83.193108	309.875641	428.084625	239.153198	3.160230	99998.000000	4.346797	3.941133	0.633340	0.669203	3.999832	4.999991	3.200340	3.010786	2.339626	2.060146	1.920087	2.491187	2.631530	2.378676	0.499719	4.999991	593260.000000		1
16007.120117	7261.594238	2.525582	2.624262	6205.302734	66011.742188	946.892822	637.455078	121.012077	40.353806	28.092859	134.599030	176.688980	114.539307	2.404856	0.000000	4.204313	3.861032	0.402361	0.419007	3.792763	4.819621	2.976301	2.804450	2.082829	1.605885	1.448596	2.129042	2.247210	2.058954	0.381089	0.000000	593551.000000		1
8192.938477	1576.027954	4.779795	3.626477	1536.022583	27037.246094	237.287537	153.786057	37.976242	76.137512	17.728415	52.167610	60.718815	58.378258	0.699702	99998.000000	3.913440	3.197564	0.679409	0.559485	3.186398	4.431962	2.375275	2.186917	1.579512	1.881599	1.248670	1.717401	1.783323	1.766251	0.000000	4.999991	594171.000000		1
19492.712891	5418.110352	2.611927	3.367443	7119.224121	85799.984375	1135.259888	730.482178	148.852066	74.028229	54.662354	180.506653	244.984543	114.030495	2.399374	0.000000	4.289872	3.733848	0.416961	0.527300	3.852433	4.933487	3.055095	2.863610	2.172755	1.869397	1.737688	2.256493	2.389139	2.057021	0.380098	0.000000	594226.000000		1
13419.881836	5019.274902	2.738360	3.373610	4958.491699	68201.976562	745.928650	506.245056	122.967163	106.129951	45.654751	165.747879	209.962524	157.357025	0.961100	0.000000	4.127748	3.700641	0.437491	0.528095	3.695350	4.833797	2.872697	2.704361	2.089789	2.025838	1.659486	2.219448	2.322142	2.196886	0.000000	0.000000	595155.000000		1
26652.390625	5611.812500	2.726025	4.076703	7497.574219	87741.507812	1134.464355	768.677368	168.914871	90.560158	57.009079	192.332779	245.881912	145.540131	1.746723	0.000000	4.425736	3.749103	0.435530	0.610309	3.874921	4.943205	3.054791	2.885744	2.227668	1.956937	1.755944	2.284053	2.390727	2.162983	0.242224	0.000000	595316.000000		1
9646.171875	2543.353516	1.578874	4.619441	4051.662598	54285.687500	591.806458	419.203461	122.627953	85.354805	40.030014	141.870483	183.220337	168.091522	0.500590	0.000000	3.984355	3.405407	0.198348	0.664589	3.607633	4.734685	2.772180	2.622425	2.088589	1.931228	1.602386	2.151892	2.262974	2.225546	0.000000	0.000000	595780.000000		1
13065.270508	3036.458984	1.844076	2.781532	4095.760254	50547.531250	624.179565	418.361572	82.486931	61.387989	36.924686	90.242531	109.118095	96.243484	2.930813	99998.000000	4.116118	3.482368	0.265779	0.444284	3.612334	4.703700	2.795310	2.621552	1.916385	1.788083	1.567317	1.955411	2.037897	1.983371	0.466988	4.999991	595856.000000		1
9785.946289	2943.539551	3.496960	3.083739	1102.569214	20243.128906	121.348206	112.038399	52.244701	64.628998	32.215820	43.076748	55.602894	60.308678	0.292106	0.000000	3.990603	3.468870	0.543691	0.489078	3.042406	4.306278	2.084033	2.049367	1.718042	1.810427	1.508069	1.634243	1.745097	1.780380	0.000000	0.000000	596209.000000		1
8754.265625	3517.250732	2.226459	3.524713	4674.361816	61787.292969	757.939819	479.382599	132.946152	50.628822	36.304855	125.733276	172.714035	175.982803	0.023340	0.000000	3.942220	3.546203	0.347615	0.547124	3.669722	4.790899	2.879635	2.680682	2.123676	1.704398	1.559965	2.099450	2.237328	2.245470	0.000000	0.000000	596271.000000		1
21426.449219	3893.343506	1.548037	3.237926	4931.647461	63881.609375	767.823181	503.916840	135.147934	59.688847	53.542957	139.092041	189.643768	115.535355	1.898628	99998.000000	4.330950	3.590323	0.189781	0.510267	3.692992	4.805376	2.885261	2.702359	2.130809	1.775893	1.728702	2.143302	2.277939	2.062715	0.278440	4.999991	597264.000000		1
17324.123047	9188.471680	2.337474	2.584173	9427.390625	99998.000000	1479.324951	964.957336	270.508636	92.037270	66.488495	312.351898	427.689880	276.833405	2.080747	0.000000	4.238651	3.963243	0.368747	0.412322	3.974391	4.999991	3.170063	2.984508	2.432181	1.963964	1.822747	2.494644	2.631129	2.442219	0.318219	0.000000	597958.000000		1
7601.955566	2260.513184	1.649800	2.809286	1275.900024	18772.585938	190.633652	131.749649	42.521675	70.543610	21.438152	56.962822	93.505127	72.214996	0.223015	99998.000000	3.880925	3.354207	0.217431	0.448596	3.105817	4.273524	2.280200	2.119750	1.628610	1.848458	1.331187	1.755592	1.970835	1.858627	0.000000	4.999991	598394.000000		1
7316.765137	2733.234863	3.028231	3.515462	3139.588379	41172.613281	473.360077	321.849823	55.837257	87.383904	35.231716	108.513680	128.080002	64.397713	0.190937	0.000000	3.864319	3.436677	0.481189	0.545982	3.496873	4.614608	2.675192	2.507653	1.746924	1.941431	1.546934	2.035485	2.107481	1.808870	0.000000	0.000000	598781.000000		1
9129.793945	2084.184814	3.188586	2.689020	2068.633545	34776.593750	355.986816	209.234756	52.139854	35.247135	19.042088	64.773933	71.672256	87.473335	0.516404	99998.000000	3.960461	3.318936	0.503598	0.429594	3.315684	4.541287	2.551434	2.320634	1.717170	1.547124	1.279715	1.811400	1.855351	1.941876	0.000000	4.999991	599932.000000		1
10314.113281	6970.742188	2.084607	3.200921	4802.994141	60879.496094	711.116333	493.493805	147.797424	59.719685	42.157791	125.474243	177.762115	103.070885	2.128659	99998.000000	4.013432	3.843279	0.319024	0.505275	3.681512	4.784471	2.851941	2.693282	2.169667	1.776118	1.624878	2.098555	2.249839	2.013136	0.328106	4.999991	600365.000000		1
7652.581543	2735.233154	1.915002	3.225591	2850.731445	33496.375000	435.374573	292.776337	68.070450	51.035877	19.196274	75.076706	96.632034	77.056465	0.546820	99998.000000	3.883808	3.436994	0.282169	0.508609	3.454956	4.524998	2.638863	2.466536	1.832959	1.707876	1.283217	1.875505	1.985121	1.886809	0.000000	4.999991	601561.000000		1
22934.353516	11588.277344	3.179335	4.807549	10499.729492	99998.000000	1643.305908	1077.988770	315.959869	116.380302	86.797997	330.333191	392.492096	239.729843	2.397079	0.000000	4.360487	4.064019	0.502336	0.681924	4.021178	4.999991	3.215719	3.032614	2.499632	2.065880	1.938510	2.518952	2.593831	2.379722	0.379682	0.000000	602267.000000		1
13491.134766	2711.272461	1.979760	2.596508	3418.870117	46803.027344	555.270325	351.031219	101.211388	55.661484	43.329613	102.380127	138.808334	59.287960	1.521608	99998.000000	4.130048	3.433173	0.296613	0.414390	3.533883	4.670274	2.744504	2.545346	2.005229	1.745555	1.636785	2.010216	2.142416	1.772967	0.182303	4.999991	603501.000000		1
8633.718750	2199.279297	4.539263	4.718120	1517.884033	25823.144531	232.563248	154.020416	56.161049	34.124653	16.658358	45.158272	58.739056	77.309334	0.654507	0.000000	3.936198	3.342280	0.656985	0.673769	3.181239	4.412009	2.366541	2.187578	1.749435	1.533068	1.221632	1.654737	1.768927	1.888232	0.000000	0.000000	604029.000000		1
6199.616211	2691.974365	2.744528	1.862578	1811.573120	25951.117188	289.963959	184.993484	64.141769	37.257732	21.617008	65.591125	105.775322	70.685463	0.931855	0.000000	3.792365	3.430071	0.438468	0.270115	3.258056	4.414156	2.462344	2.267156	1.807141	1.571216	1.334796	1.816845	2.024384	1.849330	0.000000	0.000000	604882.000000		1
12535.614258	3609.198486	1.517200	3.521630	2751.798828	36128.031250	435.186462	281.859894	59.587086	50.638073	22.872089	80.670609	130.880035	103.268242	1.941599	0.000000	4.098145	3.557411	0.181043	0.546744	3.439617	4.557844	2.638675	2.450033	1.775152	1.704477	1.359306	1.906715	2.116874	2.013967	0.288160	0.000000	605556.000000		1
20343.923828	6062.525391	4.024279	3.163916	8372.264648	91967.265625	1314.758179	858.815063	192.696671	69.467384	54.557507	221.295258	315.636078	197.380859	3.230211	99998.000000	4.308434	3.782654	0.604688	0.500225	3.922843	4.963633	3.118846	2.933900	2.284874	1.841781	1.736855	2.344972	2.499187	2.295305	0.509231	4.999991	607018.000000		1
18303.457031	5484.114746	3.256428	6.108886	6050.215332	82030.375000	966.264893	619.288757	152.213348	81.941109	68.261642	206.234283	301.346039	149.188202	0.511731	0.000000	4.262533	3.739106	0.512742	0.785962	3.781771	4.913975	2.985096	2.791893	2.182453	1.913502	1.834177	2.314361	2.479065	2.173734	0.000000	0.000000	607057.000000		1
6501.267578	2656.625488	4.946317	4.496091	1478.982666	24762.607422	204.047913	151.938889	70.870483	73.818535	26.606499	51.267159	89.594948	92.869873	0.560652	0.000000	3.812998	3.424330	0.694282	0.652835	3.169963	4.393796	2.309732	2.181669	1.850465	1.868165	1.424988	1.709839	1.952284	1.967875	0.000000	0.000000	607248.000000		1
7058.018066	3396.343506	3.990358	6.451181	1460.767090	25011.125000	207.113144	149.721680	51.313412	41.941929	20.608625	61.255386	109.219856	143.458603	0.733534	0.000000	3.848683	3.531012	0.601012	0.809639	3.164581	4.398133	2.316208	2.175285	1.710231	1.622648	1.314049	1.787144	2.038302	2.156727	0.000000	0.000000	607675.000000		1
10363.604492	3256.317139	3.330438	2.886379	2795.341309	39016.710938	435.695282	285.859497	62.220596	53.120483	15.144241	80.414658	116.537575	90.840775	0.797324	99998.000000	4.015511	3.512727	0.522501	0.460353	3.446435	4.591250	2.639183	2.456153	1.793934	1.725262	1.180248	1.905335	2.066466	1.958281	0.000000	4.999991	608235.000000		1
8058.860840	2242.831055	2.084607	3.620309	1571.245117	24179.796875	250.985504	158.834137	45.102764	26.452311	19.846943	50.946449	74.293434	76.745003	0.741016	99998.000000	3.906274	3.350796	0.319024	0.558746	3.196244	4.383452	2.399649	2.200944	1.654203	1.422464	1.297694	1.707114	1.870950	1.885050	0.000000	4.999991	608458.000000		1
8211.201172	2338.429932	1.171821	2.442321	3709.343018	50768.195312	605.646301	379.731598	76.482887	75.764374	35.977982	151.713776	214.285919	147.427383	1.724126	0.000000	3.914407	3.368924	0.068861	0.387803	3.569297	4.705592	2.782219	2.579477	1.883564	1.879465	1.556037	2.181025	2.330994	2.168578	0.236569	0.000000	608587.000000		1
15028.091797	5637.209961	3.256428	3.867008	5924.219727	75165.648438	972.296631	605.862183	148.599197	109.509727	43.514637	205.099457	248.231720	128.002914	2.196137	0.000000	4.176904	3.751064	0.512742	0.587375	3.772631	4.876019	2.987799	2.782374	2.172016	2.039453	1.638635	2.311965	2.394857	2.107220	0.341659	0.000000	608712.000000		1
35114.078125	12622.183594	4.616357	6.315497	10831.888672	99998.000000	1686.481323	1112.588257	303.088348	138.355026	94.550514	362.453400	489.087128	263.098419	4.403929	99998.000000	4.545481	4.101134	0.664299	0.800408	4.034704	4.999991	3.226982	3.046335	2.481569	2.140995	1.975664	2.559252	2.689386	2.420118	0.643840	4.999991	608831.000000		1
12104.701172	2657.917480	2.550252	3.620309	2781.464600	30828.255859	421.685852	285.643646	89.187889	31.611406	16.232801	60.009556	72.153320	26.788439	0.479420	0.000000	4.082954	3.424541	0.406583	0.558746	3.444273	4.488949	2.624989	2.455825	1.950306	1.499844	1.210393	1.778220	1.858256	1.427947	0.000000	0.000000	610572.000000		1
9611.936523	2433.260986	3.484625	2.818537	2011.467285	24255.269531	299.212097	205.802551	44.695709	81.170174	16.670692	47.927467	76.236191	59.540829	1.387881	99998.000000	3.982811	3.386189	0.542156	0.450024	3.303513	4.384806	2.475979	2.313451	1.650266	1.909397	1.221954	1.680584	1.882161	1.774815	0.142352	4.999991	612831.000000		1
12347.934570	3325.861572	3.629560	3.074487	4680.584961	54213.226562	727.922729	478.842957	112.901840	98.735146	47.526581	141.386337	201.263290	135.073929	0.053526	0.000000	4.091594	3.521904	0.559854	0.487773	3.670300	4.734105	2.862085	2.680193	2.052701	1.994472	1.676937	2.150408	2.303765	2.130572	0.000000	0.000000	615302.000000		1
7768.474609	3931.822510	4.711953	3.234842	3178.363281	40567.273438	481.309937	320.471375	96.181808	63.389336	42.728283	87.127953	140.103500	102.623741	2.878290	99998.000000	3.890336	3.594594	0.673201	0.509853	3.502203	4.608176	2.682425	2.505789	1.983093	1.802016	1.630715	1.940158	2.146449	2.011248	0.459135	4.999991	615729.000000		1
7684.701660	1808.104004	2.146282	3.154665	2197.848389	27998.333984	319.999573	225.772842	64.465561	49.666695	21.015680	74.626480	77.956917	84.790482	0.067027	0.000000	3.885627	3.257223	0.331687	0.498953	3.341998	4.447132	2.505149	2.353672	1.809328	1.696065	1.322544	1.872893	1.891855	1.928347	0.000000	0.000000	616697.000000		1
10473.264648	6826.953613	2.778449	3.207088	6594.630859	84227.421875	1027.662109	677.654663	153.557861	54.711693	39.857323	159.956619	225.603241	171.569977	2.421766	0.000000	4.020082	3.834227	0.443802	0.506111	3.819191	4.925454	3.011850	2.831008	2.186272	1.738080	1.600508	2.204002	2.353345	2.234441	0.384132	0.000000	616876.000000		1
10530.076172	4374.875488	2.078440	4.847637	4530.345215	62229.656250	699.576965	463.649384	117.826576	117.453438	39.518112	148.759552	203.116623	118.699272	1.753500	0.000000	4.022431	3.640966	0.317737	0.685530	3.656131	4.793997	2.844836	2.666190	2.071243	2.069866	1.596796	2.172485	2.307745	2.074448	0.243906	0.000000	618969.000000		1
7401.583496	2911.037109	2.325139	2.553336	1383.266479	24444.519531	182.199615	140.785004	51.183895	47.199707	24.827181	66.559418	78.311546	71.388550	0.251275	0.000000	3.869325	3.464048	0.366449	0.407108	3.140906	4.388182	2.260547	2.148556	1.709133	1.673939	1.394927	1.823210	1.893826	1.853629	0.000000	0.000000	619758.000000		1
8734.936523	3043.563721	1.470943	2.349809	1975.621948	27532.390625	286.685944	203.169037	48.365360	86.427948	26.538656	62.991531	82.508514	94.834221	2.087641	0.000000	3.941260	3.483382	0.167596	0.371033	3.295704	4.439844	2.457406	2.307858	1.684534	1.936654	1.423879	1.799282	1.916499	1.976965	0.319656	0.000000	620863.000000		1
14273.954102	4362.990723	4.064368	3.614142	5738.020508	69101.164062	904.978638	587.606445	129.908661	82.675034	34.010555	160.496262	191.743790	107.187675	0.054227	99998.000000	4.154544	3.639784	0.608993	0.558005	3.758762	4.839485	2.956638	2.769087	2.113638	1.917374	1.531614	2.205465	2.282721	2.030145	0.000000	4.999991	620949.000000		1
7801.914551	2568.809814	3.799166	3.136162	750.418579	16400.074219	108.337914	77.099640	44.815975	31.950617	15.606802	27.682722	58.927162	51.812977	0.508900	99998.000000	3.892201	3.409732	0.579688	0.496399	2.875304	4.214846	2.034781	1.887052	1.651433	1.504479	1.193314	1.442209	1.770316	1.714439	0.000000	4.999991	621193.000000		1
6189.612793	2843.207031	2.355976	2.978892	2042.418823	24835.625000	307.192810	207.073059	64.817108	56.697620	17.207262	45.876781	72.603546	62.584476	1.594561	0.000000	3.791663	3.453809	0.372171	0.474055	3.310145	4.395075	2.487411	2.316123	1.811690	1.753565	1.235712	1.661593	1.860958	1.796467	0.202641	0.000000	622153.000000		1
11218.465820	4687.887207	3.718989	6.068798	4524.014160	56123.621094	685.320862	465.496521	129.406006	65.557205	35.330395	152.423035	160.012115	145.459961	0.514947	0.000000	4.049933	3.670977	0.570425	0.783103	3.655524	4.749146	2.835894	2.667917	2.111954	1.816620	1.548149	2.183051	2.204153	2.162744	0.000000	0.000000	622512.000000		1
15843.997070	4086.052490	2.800035	4.859972	4137.082031	50557.058594	613.932312	423.190735	85.256126	78.974548	35.755951	99.555420	159.743835	89.320496	2.106103	0.000000	4.199865	3.611304	0.447163	0.686634	3.616694	4.703782	2.788121	2.626536	1.930726	1.897487	1.553348	1.998065	2.203424	1.950951	0.323480	0.000000	622646.000000		1
7933.238770	2172.879395	3.077571	4.813716	1607.808960	27180.974609	254.238846	163.320969	39.761726	71.101761	22.024061	55.131081	78.314629	29.650148	1.024527	99998.000000	3.899451	3.337036	0.488208	0.682481	3.206234	4.434265	2.405242	2.213042	1.599465	1.851880	1.342897	1.741397	1.893843	1.472027	0.010524	4.999991	623003.000000		1
10887.459961	2149.924072	2.726025	3.077571	2479.726807	36608.738281	362.709351	253.551163	55.433289	63.972160	21.354891	81.783836	111.162613	77.050293	0.661725	99998.000000	4.036927	3.332423	0.435530	0.488208	3.394404	4.563585	2.559559	2.404066	1.743771	1.805991	1.329497	1.912668	2.045959	1.886774	0.000000	4.999991	623582.000000		1
22012.451172	7068.527344	3.607974	3.595639	8690.204102	99998.000000	1389.995239	894.006714	225.982544	109.034836	62.041740	247.537872	322.420319	192.906357	1.269217	0.000000	4.342669	3.849329	0.557263	0.555776	3.939030	4.999991	3.143013	2.951341	2.354075	2.037565	1.792684	2.393642	2.508422	2.285347	0.103536	0.000000	623676.000000		1
8038.505371	3292.520264	3.163916	4.126042	2809.057861	38180.191406	414.448334	285.723816	115.032707	44.159138	50.536312	109.956871	149.533569	103.508774	0.475434	0.000000	3.905175	3.517529	0.500225	0.615534	3.448561	4.581838	2.617471	2.455946	2.060821	1.645021	1.703604	2.041222	2.174739	2.014977	0.000000	0.000000	624147.000000		1
[truncated: 3,809 more rows]
