# Supplementary material for: Distinct elongation stalls during translation are linked with distinct pathways for mRNA degradation
Source: eLife. 2022 Jul 27;11:e76038. doi: 10.7554/eLife.76038 (PMC9352352; doi:10.7554/eLife.76038)
Supplement: Figure 2—source data 2. [file elife-76038-fig2-data2.zip]

Archive with 18 entries (17 files):
- 2B-C_S2A_northen_blot_images/
- __MACOSX/._2B-C_S2A_northen_blot_images
- 2B-C_S2A_northen_blot_images/annotated_scr1_rep_1.tif
- __MACOSX/2B-C_S2A_northen_blot_images/._annotated_scr1_rep_1.tif
- 2B-C_S2A_northen_blot_images/raw_image_scr1_rep_1.gel
- __MACOSX/2B-C_S2A_northen_blot_images/._raw_image_scr1_rep_1.gel
- 2B-C_S2A_northen_blot_images/annotated_his3_rep_1.tif
- __MACOSX/2B-C_S2A_northen_blot_images/._annotated_his3_rep_1.tif
- 2B-C_S2A_northen_blot_images/raw_image_his3_rep_2-3.gel
- __MACOSX/2B-C_S2A_northen_blot_images/._raw_image_his3_rep_2-3.gel
- 2B-C_S2A_northen_blot_images/annotated_his3_reps_2-3.tif
- __MACOSX/2B-C_S2A_northen_blot_images/._annotated_his3_reps_2-3.tif
- 2B-C_S2A_northen_blot_images/annotated_scr1_reps_2-3.tif
- __MACOSX/2B-C_S2A_northen_blot_images/._annotated_scr1_reps_2-3.tif
- 2B-C_S2A_northen_blot_images/raw_image_his3_rep_1.gel
- __MACOSX/2B-C_S2A_northen_blot_images/._raw_image_his3_rep_1.gel
- 2B-C_S2A_northen_blot_images/raw_image_scr1_rep_2-3.gel
- __MACOSX/2B-C_S2A_northen_blot_images/._raw_image_scr1_rep_2-3.gel
