# Supplementary material for: Distinct elongation stalls during translation are linked with distinct pathways for mRNA degradation
Source: eLife. 2022 Jul 27;11:e76038. doi: 10.7554/eLife.76038 (PMC9352352; doi:10.7554/eLife.76038)
Supplement: Figure 3—source data 1. [file elife-76038-fig3-data1.zip › 3B_flow_cytometry_data/list_mode_data.HEL2_SYH1_OPT_3.CSV]

FSC-HLin	SSC-HLin	BLU-V-HLin	GRN-V-HLin	YEL-V-HLin	ORG-V-HLin	GRN-B-HLin	YEL-B-HLin	RED-B-HLin	NIR-B-HLin	YEL-G-HLin	ORG-G-HLin	RED-G-HLin	NIR-G-HLin	BLU-V-ALin	BLU-V-W	FSC-HLog	SSC-HLog	BLU-V-HLog	GRN-V-HLog	YEL-V-HLog	ORG-V-HLog	GRN-B-HLog	YEL-B-HLog	RED-B-HLog	NIR-B-HLog	YEL-G-HLog	ORG-G-HLog	RED-G-HLog	NIR-G-HLog	BLU-V-ALog	BLU-V-WLog	TIME		P01.R1
12866.837891	2657.806641	2.491661	4.715036	6316.304688	86240.562500	863.736694	517.204651	123.636337	43.884686	27.013552	128.635071	160.046036	84.053467	1.485264	99998.000000	4.109472	3.424523	0.396489	0.673485	3.800463	4.935711	2.936381	2.713662	2.092146	1.642313	1.431582	2.109360	2.204245	1.924556	0.171804	4.999991	8.000000		1
7083.193848	562.726807	1.871829	3.481541	3787.747070	58804.660156	450.503387	285.381531	98.263336	42.691280	21.425817	86.893593	112.457787	78.906708	0.968365	0.000000	3.850229	2.750298	0.272266	0.541772	3.578381	4.769412	2.653698	2.455426	1.992391	1.630339	1.330937	1.938988	2.050990	1.897114	0.000000	0.000000	41.000000		1
18107.625000	6005.868164	3.395196	8.912005	16400.281250	99998.000000	2595.206787	1584.705566	403.655243	119.538048	122.572449	517.386597	702.938232	394.955994	3.485887	0.000000	4.257862	3.778576	0.530865	0.949975	4.214851	4.999991	3.414172	3.199949	2.606011	2.077506	2.088393	2.713815	2.846917	2.596549	0.542313	0.000000	153.000000		1
9539.169922	1723.643433	2.920300	3.540132	3737.953857	58015.531250	452.773041	273.802094	62.636902	28.771282	12.819102	63.262901	81.441544	60.888420	1.256485	99998.000000	3.979511	3.236447	0.465428	0.549019	3.572634	4.763544	2.655880	2.437437	1.796830	1.458959	1.107858	1.801149	1.910846	1.784535	0.099157	4.999991	200.000000		1
5836.854492	736.060669	2.007514	1.338343	3036.902832	53594.480469	356.739227	213.690765	73.214127	26.180943	24.540394	64.653664	64.638245	122.520027	0.170907	0.000000	3.766179	2.866914	0.302659	0.126567	3.482431	4.729120	2.552351	2.329786	1.864595	1.417985	1.389881	1.810593	1.810490	2.088207	0.000000	0.000000	232.000000		1
12621.946289	3568.348389	2.254213	5.205351	5827.004883	80686.382812	810.264709	504.549011	126.883514	63.139549	29.150583	121.076836	193.550858	100.431206	0.055258	0.000000	4.101126	3.552467	0.352995	0.716450	3.765445	4.906800	2.908627	2.702903	2.103405	1.800301	1.464647	2.083061	2.286795	2.001869	0.000000	0.000000	289.000000		1
6790.608398	2087.718994	1.662135	3.151581	4004.632568	56951.707031	517.913940	313.323273	78.209785	22.431116	33.498653	79.153404	97.125435	72.412354	0.138334	0.000000	3.831909	3.319672	0.220666	0.498528	3.602563	4.755507	2.714258	2.495993	1.893261	1.350851	1.525027	1.898470	1.987333	1.859813	0.000000	0.000000	314.000000		1
4362.993652	3521.164062	2.951138	3.749826	5011.864746	71910.937500	680.898743	413.042145	103.909660	62.636902	34.084564	116.420387	150.110229	94.356239	0.406448	0.000000	3.639785	3.546686	0.469990	0.574011	3.699999	4.856795	2.833082	2.615994	2.016656	1.796830	1.532558	2.066029	2.176410	1.974771	0.000000	0.000000	352.000000		1
6364.506836	2175.219971	2.574922	6.704048	4267.462891	64164.671875	579.958740	346.211365	84.235405	32.918911	32.496437	118.344643	142.129517	161.449142	1.088046	0.000000	3.803765	3.337503	0.410764	0.826337	3.630170	4.807296	2.763397	2.539341	1.925495	1.517445	1.511836	2.073148	2.152684	2.208036	0.036647	0.000000	403.000000		1
30568.158203	4842.487305	3.863925	9.834043	19490.939453	99998.000000	3110.447021	1890.075928	391.061249	141.993835	120.197968	573.285522	754.692627	469.249451	3.023076	99998.000000	4.485269	3.685069	0.587029	0.992732	4.289833	4.999991	3.492823	3.276479	2.592245	2.152270	2.079897	2.758371	2.877770	2.671404	0.480449	4.999991	448.000000		1
6263.474121	921.587646	1.418520	1.868746	2608.812256	41612.445312	275.010895	155.808990	25.857149	51.421345	0.000000	19.233278	33.581917	2.772281	0.472360	99998.000000	3.796815	2.964537	0.151835	0.271550	3.416443	4.619223	2.439350	2.192593	1.412581	1.711143	0.000000	1.284053	1.526106	0.442837	0.000000	4.999991	468.000000		1
8693.750000	571.342773	2.963473	2.294302	4788.355469	70346.101562	617.586548	374.014343	78.697014	54.366314	21.083521	86.841164	124.092728	80.192627	0.229184	0.000000	3.939207	2.756897	0.471801	0.360651	3.680186	4.847240	2.790698	2.572888	1.895958	1.735330	1.323943	1.938726	2.093746	1.904134	0.000000	0.000000	486.000000		1
7035.133789	1170.747559	1.853327	3.712821	4428.988770	61903.378906	577.090881	362.857361	88.688324	33.372219	24.691496	76.908447	120.179466	35.003517	0.104292	0.000000	3.847272	3.068463	0.267952	0.569704	3.646305	4.791714	2.761244	2.559736	1.947866	1.523385	1.392547	1.885974	2.079830	1.544112	0.000000	0.000000	581.000000		1
17591.044922	8972.705078	1.495613	7.394805	15088.499023	99998.000000	2436.603760	1447.904785	405.172424	132.320145	131.413528	582.718689	809.250122	404.836304	2.218857	0.000000	4.245292	3.952923	0.174819	0.868927	4.178646	4.999991	3.386785	3.160740	2.607640	2.121626	2.118640	2.765459	2.908083	2.607280	0.346129	0.000000	599.000000		1
6220.668945	71.351547	1.773150	2.756862	2539.634521	40536.835938	256.345032	164.230667	56.632862	28.151451	17.589645	36.610146	56.993660	34.670475	0.336308	0.000000	3.793837	1.853403	0.248745	0.440415	3.404771	4.607850	2.408825	2.215454	1.753069	1.449501	1.245257	1.563601	1.755827	1.539960	0.000000	0.000000	682.000000		0
11747.207031	4089.678955	2.078440	4.061284	8559.801758	99998.000000	1260.117432	776.096863	199.539490	72.729980	50.323532	261.356110	309.206482	192.955704	0.231429	99998.000000	4.069935	3.611689	0.317737	0.608663	3.932464	4.999991	3.100411	2.889916	2.300029	1.861714	1.701771	2.417233	2.490249	2.285458	0.000000	4.999991	711.000000		1
9041.947266	781.881958	2.087691	3.709738	4418.849609	65027.175781	627.534668	356.726898	67.922432	74.059067	35.333477	114.141502	137.858536	103.271324	1.173310	99998.000000	3.956262	2.893141	0.319666	0.569343	3.645309	4.813095	2.797638	2.552336	1.832013	1.869578	1.548186	2.057444	2.139434	2.013980	0.069413	4.999991	750.000000		1
9311.737305	1489.149780	3.037483	4.132210	4986.652344	71201.109375	657.628845	406.954834	83.180771	63.247482	41.312847	120.851723	155.543777	114.243271	1.971252	0.000000	3.969031	3.172938	0.482514	0.616182	3.697809	4.852487	2.817981	2.609546	1.920023	1.801043	1.616085	2.082253	2.191853	2.057831	0.294742	0.000000	778.000000		1
9137.056641	2640.627197	2.044519	5.341035	11392.502930	99998.000000	1732.385864	1057.327637	237.506470	80.615097	57.770763	267.347809	378.877380	205.885818	2.240896	99998.000000	3.960806	3.421707	0.310591	0.727625	4.056619	4.999991	3.238645	3.024209	2.375675	1.906416	1.761708	2.427077	2.578499	2.313627	0.350422	4.999991	797.000000		1
13875.803711	2764.658203	1.763899	3.247177	9227.088867	99998.000000	1400.177734	835.387939	191.799301	72.128647	63.031620	237.904282	314.744873	160.551773	2.463040	99998.000000	4.142258	3.441641	0.246474	0.511506	3.965065	4.999991	3.146183	2.921888	2.282847	1.858108	1.799559	2.376402	2.497959	2.205615	0.391471	4.999991	831.000000		1
12354.028320	3170.320801	3.530881	4.292564	8065.996582	99998.000000	1187.865479	715.072754	162.355759	54.674686	48.858757	205.222809	271.483093	175.585007	1.673440	0.000000	4.091809	3.501103	0.547883	0.632717	3.906658	4.999991	3.074767	2.854350	2.210468	1.737786	1.688942	2.312226	2.433743	2.244488	0.223610	0.000000	856.000000		1
5705.117188	2111.904541	3.348940	3.950269	5093.614746	71303.734375	688.423096	427.924255	106.123787	71.154190	29.970858	107.203094	153.900146	121.601067	1.273847	0.000000	3.756265	3.324674	0.524907	0.596627	3.707026	4.853112	2.837855	2.631367	2.025813	1.852201	1.476699	2.030207	2.187239	2.084937	0.105117	0.000000	964.000000		1
13468.041016	2276.021240	2.759946	5.251607	8296.968750	99998.000000	1243.813721	746.246277	190.988281	66.405228	50.826183	250.217651	325.519470	203.878311	0.027067	0.000000	4.129304	3.357176	0.440901	0.720292	3.918920	4.999991	3.094755	2.872882	2.281007	1.822202	1.706087	2.398318	2.512577	2.309371	0.000000	0.000000	1004.000000		1
7801.408691	1164.345703	2.778449	3.453787	4607.534180	63619.847656	568.209717	383.916229	77.762642	55.115662	29.844423	111.387726	117.360931	48.075485	0.103620	99998.000000	3.892173	3.066082	0.443802	0.538296	3.663469	4.803593	2.754509	2.584236	1.890771	1.741275	1.474863	2.046837	2.069524	1.681924	0.000000	4.999991	1074.000000		1
13579.120117	2744.413330	2.812370	5.886858	8403.394531	99998.000000	1255.883423	765.479553	217.187714	95.182678	54.443409	265.907715	345.816620	122.409012	0.419892	99998.000000	4.132872	3.438450	0.449072	0.769884	3.924455	4.999991	3.098949	2.883934	2.336835	1.978558	1.735945	2.424731	2.538846	2.087813	0.000000	4.999991	1110.000000		1
5130.961914	3579.705811	2.929552	3.718989	7822.985840	99998.000000	1151.622192	699.996338	148.031799	74.080658	44.593945	193.048218	242.159836	150.763992	0.593134	0.000000	3.710199	3.553847	0.466801	0.570425	3.893373	4.999991	3.061310	2.845096	2.170355	1.869705	1.649276	2.285666	2.384102	2.178298	0.000000	0.000000	1125.000000		1
8115.678711	2440.911865	2.510163	3.860841	5332.252930	74831.953125	754.806763	453.981842	97.008255	56.592773	30.550600	97.270370	123.947792	96.832481	1.024873	0.000000	3.909325	3.387552	0.399702	0.586682	3.726911	4.874087	2.877836	2.657038	1.986809	1.752761	1.485020	1.987981	2.093239	1.986021	0.010670	0.000000	1189.000000		1
8039.162109	1005.594849	3.718989	2.904882	3407.682373	56595.062500	441.246002	253.455566	73.670517	38.105759	20.053553	70.771805	96.891075	70.660789	1.423291	99998.000000	3.905211	3.002423	0.570425	0.463128	3.532459	4.752779	2.644681	2.403902	1.867294	1.580991	1.302191	1.849860	1.986284	1.849178	0.153294	4.999991	1224.000000		1
18111.855469	5222.903809	2.957305	7.579830	18489.419922	99998.000000	2929.610352	1781.781128	427.350677	167.490189	117.959175	542.734924	772.013977	468.376740	3.930862	99998.000000	4.257963	3.717912	0.470896	0.879659	4.266923	4.999991	3.466810	3.250854	2.630785	2.223989	2.071732	2.734588	2.887625	2.670595	0.594488	4.999991	1272.000000		1
13747.162109	3355.379150	2.818537	3.879343	12264.750977	99998.000000	1802.038208	1141.671021	231.490097	114.662659	73.673599	314.171295	414.621002	196.178207	1.880806	0.000000	4.138213	3.525742	0.450024	0.588758	4.088659	4.999991	3.255764	3.057541	2.364532	2.059422	1.867312	2.497166	2.617651	2.292651	0.274344	0.000000	1305.000000		1
24586.072266	6594.087891	3.549383	7.215949	19717.570312	99998.000000	3086.717529	1895.457031	434.816406	176.476196	126.300690	605.479797	792.721313	398.132263	5.689642	99998.000000	4.390689	3.819155	0.550153	0.858293	4.294853	4.999991	3.489497	3.277714	2.638306	2.246686	2.101406	2.782100	2.899121	2.600027	0.755085	4.999991	1392.000000		1
8577.037109	473.276794	2.371395	2.867877	4508.617188	65995.843750	578.176331	350.448395	85.379478	91.309502	9.479413	50.523975	80.978981	109.392548	1.448302	99998.000000	3.933337	2.675115	0.375004	0.457561	3.654043	4.819517	2.762060	2.544624	1.931353	1.960516	0.976781	1.703498	1.908372	2.038988	0.160859	4.999991	1423.000000		1
11039.750977	3603.666260	2.211041	2.362144	7701.390625	99998.000000	1129.878784	669.966919	179.751129	64.314453	44.322578	186.115967	276.645294	137.152359	2.638093	99998.000000	4.042959	3.556745	0.344597	0.373306	3.886569	4.999991	3.053032	2.826053	2.254672	1.808309	1.646625	2.269784	2.441923	2.137203	0.421290	4.999991	1461.000000		1
12055.405273	5472.729492	3.777580	6.404925	17460.992188	99998.000000	2735.695557	1664.768677	449.609100	172.448837	161.760605	705.510071	948.508728	522.335999	3.530554	0.000000	4.081182	3.738204	0.577214	0.806514	4.242069	4.999991	3.437068	3.221354	2.652835	2.236660	2.208873	2.848503	2.977041	2.717950	0.547843	0.000000	1495.000000		1
4231.225586	1192.555786	2.599592	4.243225	2152.141357	37933.632812	153.588699	105.019806	10.719076	0.000000	6.870570	8.600548	16.309895	29.887596	0.702915	0.000000	3.626466	3.076479	0.414905	0.627696	3.332871	4.579024	2.186359	2.021271	1.030157	0.000000	0.836993	0.934526	1.212451	1.475491	0.000000	0.000000	1524.000000		1
12040.710938	3792.903076	3.099157	2.932636	9323.801758	99998.000000	1392.952515	834.564575	204.960693	55.803337	40.264378	189.424820	299.674652	268.174255	2.109379	0.000000	4.080652	3.578972	0.491244	0.467258	3.969593	4.999991	3.143936	2.921460	2.311671	1.746660	1.604921	2.277437	2.476650	2.428417	0.324155	0.000000	1541.000000		1
5766.856445	1166.849731	1.834825	1.887248	2813.529297	45665.343750	267.995392	171.566895	31.330786	8.646804	13.707219	22.406446	22.378693	53.521370	0.666237	99998.000000	3.760939	3.067015	0.263595	0.275829	3.449251	4.659587	2.428127	2.234433	1.495971	0.936856	1.136949	1.350373	1.349835	1.728527	0.000000	4.999991	1581.000000		1
11372.131836	2092.507812	2.217208	3.527797	6324.914551	87848.593750	861.263550	523.100769	132.844376	90.936371	40.332218	173.019333	217.175385	223.028320	3.896942	99998.000000	4.055842	3.320667	0.345806	0.547504	3.801055	4.943735	2.935136	2.718585	2.123343	1.958738	1.605652	2.238095	2.336811	2.348360	0.590724	4.999991	1613.000000		1
5233.851074	528.645325	1.779317	2.541001	3367.208252	53684.945312	416.409576	259.246826	88.916527	50.715168	19.338125	99.037354	118.326141	107.418953	1.005802	0.000000	3.718821	2.723164	0.250253	0.405005	3.527270	4.729853	2.619521	2.413713	1.948982	1.705138	1.286414	1.995799	2.073081	2.031081	0.002512	0.000000	1648.000000		1
26364.343750	5647.188965	1.896499	5.304030	13422.669922	99998.000000	2150.833740	1276.664795	341.046082	142.690765	103.696884	457.158112	629.446594	340.956665	2.041915	0.000000	4.421017	3.751832	0.277953	0.724606	4.127839	4.999991	3.332607	3.106077	2.532813	2.154396	2.015766	2.660066	2.798959	2.532699	0.310038	0.000000	1692.000000		1
8049.634277	597.122864	0.989880	3.077571	4630.332520	67090.890625	631.500366	382.654968	86.686981	68.949318	42.105370	118.020851	150.008469	141.050217	1.623230	0.000000	3.905776	2.776064	0.000000	0.488208	3.665612	4.826663	2.800374	2.582807	1.937954	1.838530	1.624337	2.071959	2.176116	2.149374	0.210380	0.000000	1775.000000		1
21016.527344	2502.602051	2.544085	3.487709	11353.752930	99998.000000	1773.692505	1062.687256	282.424225	96.092384	63.688457	268.880432	399.809814	228.511215	3.168435	0.000000	4.322561	3.398392	0.405532	0.542540	4.055140	4.999991	3.248878	3.026406	2.450902	1.982689	1.804061	2.429559	2.601853	2.358907	0.500845	0.000000	1799.000000		1
14398.112305	4574.593750	1.837908	3.891678	9516.590820	99998.000000	1399.659668	877.440857	206.459396	63.549686	56.025364	238.548782	320.677979	197.192764	2.091305	0.000000	4.158306	3.660352	0.264324	0.590137	3.978481	4.999991	3.146023	2.943218	2.314835	1.803113	1.748385	2.377577	2.506069	2.294891	0.320417	0.000000	1917.000000		1
6209.055664	1494.318115	3.740575	3.897846	2639.600098	41458.183594	299.594482	177.731277	67.080566	26.865532	14.092686	46.237579	66.022850	40.810200	0.187779	0.000000	3.793025	3.174443	0.572938	0.590825	3.421538	4.617610	2.476534	2.249764	1.826597	1.429195	1.148994	1.664995	1.819694	1.610769	0.000000	0.000000	2000.000000		1
6142.067383	2295.488770	1.958174	2.534833	3659.179932	59513.843750	492.059845	280.388947	87.750870	51.381256	25.795475	75.132210	123.870705	169.315765	0.609662	0.000000	3.788315	3.360875	0.291851	0.403949	3.563384	4.774618	2.692018	2.447761	1.943251	1.710805	1.411543	1.875826	2.092969	2.228697	0.000000	0.000000	2060.000000		1
13142.841797	2487.208008	2.100026	4.977154	8351.177734	99998.000000	1229.465088	760.690491	175.649765	69.229935	47.924385	168.433807	240.876999	150.745483	2.309885	99998.000000	4.118689	3.395712	0.322225	0.696981	3.921748	4.999991	3.089716	2.881208	2.244648	1.840294	1.680557	2.226429	2.381795	2.178244	0.363590	4.999991	2103.000000		1
19544.449219	4816.035156	1.668303	5.390375	16469.724609	99998.000000	2601.318604	1579.423096	398.332703	165.488846	90.005081	443.447815	551.381714	368.232330	2.739632	0.000000	4.291023	3.682690	0.222275	0.731619	4.216686	4.999991	3.415194	3.198498	2.600246	2.218769	1.954267	2.646842	2.741452	2.566122	0.437692	0.000000	2148.000000		1
14463.012695	2052.098633	2.306637	5.217686	6810.479980	89112.562500	943.741211	593.607361	125.242966	87.704613	38.395630	134.750137	209.308762	87.448662	0.749217	0.000000	4.160259	3.312198	0.362979	0.717478	3.833178	4.949939	2.974853	2.773499	2.097753	1.943022	1.584282	2.129529	2.320787	1.941753	0.000000	0.000000	2196.000000		1
23980.035156	3935.417969	2.722941	7.456481	13188.657227	99998.000000	2020.222046	1250.786011	300.535004	155.346420	99.367317	389.402191	555.091492	330.108063	1.136440	99998.000000	4.379850	3.594991	0.435038	0.872534	4.120201	4.999991	3.305399	3.097183	2.477895	2.191301	1.997244	2.590398	2.744365	2.518656	0.055546	4.999991	2240.000000		1
15791.431641	5681.563477	1.853327	3.034399	11001.707031	99998.000000	1644.027466	1017.269897	224.668869	87.053947	44.822144	229.713867	323.515045	198.913483	1.783905	0.000000	4.198421	3.754468	0.267952	0.482073	4.041460	4.999991	3.215909	3.007436	2.351543	1.939788	1.651493	2.361187	2.509894	2.298664	0.251372	0.000000	2265.000000		1
7322.109375	4116.692383	2.578006	3.247177	9295.887695	99998.000000	1427.549072	835.770325	223.731415	117.641548	68.156792	277.986725	405.083008	281.166046	1.764909	0.000000	3.864636	3.614548	0.411284	0.511506	3.968291	4.999991	3.154591	2.922087	2.349727	2.070561	1.833509	2.444024	2.607544	2.448963	0.246722	0.000000	2293.000000		1
5720.514160	4329.344238	4.307983	4.428249	6354.592773	84875.242188	898.311584	564.987183	161.692764	39.123394	38.300034	167.693710	206.040009	145.978027	0.211680	99998.000000	3.757435	3.636422	0.634274	0.646232	3.803088	4.928781	2.953427	2.752038	2.208691	1.592437	1.583199	2.224517	2.313951	2.164288	0.000000	4.999991	2334.000000		1
7033.545410	3516.319336	2.772281	4.452919	6349.473633	85220.453125	895.453003	556.398987	145.666565	53.502869	34.118484	130.084442	178.952438	71.758598	1.444102	99998.000000	3.847174	3.546088	0.442837	0.648645	3.802738	4.930544	2.952043	2.745386	2.163360	1.728377	1.532990	2.114225	2.252738	1.855874	0.159598	4.999991	2391.000000		1
15760.662109	2525.211914	1.998263	4.166131	11139.043945	99998.000000	1702.239258	1039.034912	272.337311	114.252518	83.865356	384.869110	500.034393	314.831238	2.038733	99998.000000	4.197575	3.402298	0.300653	0.619733	4.046848	4.999991	3.231021	3.016630	2.435107	2.057866	1.923583	2.585313	2.699000	2.498078	0.309360	4.999991	2416.000000		1
3340.780762	554.437744	2.211041	2.978892	2401.763672	41112.703125	239.930298	149.589081	48.914265	19.760597	15.079482	40.992138	71.650673	55.772499	0.171269	99998.000000	3.523848	2.743853	0.344597	0.474055	3.380530	4.613976	2.380085	2.174900	1.689435	1.295800	1.178386	1.612701	1.855220	1.746420	0.000000	4.999991	2459.000000		1
9290.058594	2378.601807	2.975808	4.625608	7852.752930	99998.000000	1139.290405	701.057190	131.089737	73.146286	53.598465	192.252609	246.020676	125.304642	1.319294	99998.000000	3.968019	3.376322	0.473605	0.665169	3.895022	4.999991	3.056634	2.845753	2.117569	1.864192	1.729152	2.283872	2.390972	2.097967	0.120342	4.999991	2477.000000		1
31735.783203	8430.688477	3.006645	9.303639	26511.291016	99998.000000	4290.312988	2605.228760	581.096619	253.443237	163.839035	770.515320	1025.167358	550.999329	3.005852	99998.000000	4.501549	3.925863	0.478082	0.968653	4.423431	4.999991	3.632489	3.415846	2.764248	2.403881	2.214417	2.886781	3.010795	2.741151	0.477968	4.999991	2536.000000		1
24452.753906	3489.663574	3.401364	4.369658	14178.997070	99998.000000	2194.336182	1353.742798	318.177094	112.118576	91.121399	358.743652	483.120087	360.741913	1.630067	0.000000	4.388328	3.542783	0.531653	0.640447	4.151646	4.999991	3.341303	3.131536	2.502669	2.049678	1.959620	2.554784	2.684055	2.557197	0.212206	0.000000	2582.000000		1
23693.597656	4730.060547	2.451572	4.702702	14178.426758	99998.000000	2239.525146	1350.544922	315.201263	158.402405	90.384384	396.695251	529.107910	390.620270	4.530114	0.000000	4.374631	3.674867	0.389445	0.672347	4.151628	4.999991	3.350156	3.130509	2.498588	2.199762	1.956093	2.598457	2.723544	2.591755	0.656109	0.000000	2686.000000		1
12185.326172	2561.174561	2.285050	5.066583	7532.839844	97808.117188	1068.965698	668.600830	142.632172	92.826706	42.447662	193.936325	287.200928	184.521683	1.121474	0.000000	4.085837	3.408439	0.358896	0.704715	3.876959	4.990375	3.028964	2.825167	2.154217	1.967673	1.627854	2.287659	2.458186	2.266047	0.049789	0.000000	2756.000000		1
6214.982422	794.182983	2.019849	3.441453	2764.152344	42409.300781	297.463593	173.201263	43.067497	16.886553	10.197924	15.036310	26.433809	50.730587	1.893529	0.000000	3.793440	2.899920	0.305319	0.536742	3.441562	4.627461	2.473434	2.238551	1.634150	1.227541	1.008512	1.177141	1.422160	1.705270	0.277272	0.000000	2779.000000		1
24278.925781	4059.051270	2.667434	5.914611	14408.541016	99998.000000	2214.796631	1375.230347	324.541931	103.786308	87.118706	423.227722	530.279724	318.510132	2.550307	0.000000	4.385230	3.608424	0.426094	0.771926	4.158620	4.999991	3.345334	3.138376	2.511271	2.016140	1.940111	2.626574	2.724505	2.503123	0.406592	0.000000	2811.000000		1
12012.491211	3781.684326	1.905751	5.812848	9468.527344	99998.000000	1418.963867	878.760681	218.436630	100.714905	53.163654	246.150192	321.988586	248.074448	0.858748	99998.000000	4.079633	3.577685	0.280066	0.764389	3.976282	4.999991	3.151971	2.943871	2.339325	2.003094	1.725615	2.391200	2.507840	2.394582	0.000000	4.999991	2884.000000		1
18132.593750	6933.768066	1.174904	8.245917	16450.351562	99998.000000	2611.272949	1583.086670	397.583344	106.885468	103.533447	436.629639	589.000244	365.910278	3.717431	0.000000	4.258460	3.840969	0.070003	0.916239	4.216175	4.999991	3.416852	3.199505	2.599428	2.028919	2.015081	2.640113	2.770115	2.563375	0.570243	0.000000	2950.000000		1
11632.081055	2068.935791	2.729109	2.849375	6447.172363	88067.820312	907.519653	549.260132	125.027107	74.234840	24.793259	122.350418	151.874130	104.501740	0.609070	99998.000000	4.065658	3.315747	0.436021	0.454750	3.809369	4.944817	2.957856	2.739778	2.097004	1.870608	1.394334	2.087605	2.181484	2.019124	0.000000	4.999991	2981.000000		1
5393.323242	2454.387695	2.574922	2.948054	4528.973145	63666.871094	589.268555	359.588623	77.913742	43.357368	20.611710	69.106583	125.569839	65.877914	0.132388	0.000000	3.731856	3.389943	0.410764	0.469535	3.656000	4.803914	2.770313	2.555806	1.891614	1.637063	1.314114	1.839519	2.098885	1.818740	0.000000	0.000000	3012.000000		1
17312.332031	3830.999512	3.728240	5.476720	10658.875000	99998.000000	1607.109009	999.846802	309.064636	123.873787	92.536835	415.990204	539.527832	340.614349	2.179884	0.000000	4.238356	3.583312	0.571504	0.738521	4.027711	4.999991	3.206045	2.999933	2.490049	2.092979	1.966315	2.619083	2.732014	2.532263	0.338433	0.000000	3085.000000		1
5188.196289	729.627991	1.137900	2.414567	2340.940186	41028.015625	253.409317	143.378433	61.193710	14.351720	11.107627	52.361885	55.072491	40.369225	0.362871	0.000000	3.715016	2.863101	0.056104	0.382839	3.369390	4.613081	2.403823	2.156484	1.786707	1.156904	1.045621	1.719015	1.740935	1.606050	0.000000	0.000000	3111.000000		1
7577.584961	1618.626709	1.326008	3.836171	3599.404541	56409.402344	466.110199	276.315338	70.290741	39.712387	17.746916	69.562981	86.668480	94.380905	1.572258	99998.000000	3.879531	3.209147	0.122546	0.583898	3.556231	4.751351	2.668489	2.441405	1.846898	1.598926	1.249123	1.842378	1.937861	1.974884	0.196524	4.999991	3148.000000		1
13121.477539	2487.614990	4.514594	4.058200	7738.380371	99998.000000	1162.153198	694.470276	173.167343	45.241531	41.192581	180.549820	239.162445	125.791870	1.734873	99998.000000	4.117983	3.395783	0.654619	0.608333	3.888650	4.999991	3.065263	2.841654	2.238466	1.655537	1.614819	2.256597	2.378693	2.099653	0.239268	4.999991	3167.000000		1
4490.509766	1385.536133	1.211909	2.436154	2381.438721	37806.933594	243.128128	153.230972	41.408443	7.795691	17.324444	33.871788	40.184200	20.602459	0.125242	99998.000000	3.652296	3.141618	0.083470	0.386705	3.376839	4.577571	2.385835	2.185347	1.617089	0.891855	1.238659	1.529838	1.604055	1.313919	0.000000	4.999991	3213.000000		1
4915.100098	717.080261	2.624262	3.669649	1915.596924	41308.222656	139.727280	100.711823	52.898453	38.534401	21.888378	69.905273	87.661438	66.843124	0.237225	0.000000	3.691532	2.855568	0.419007	0.564625	3.282304	4.616036	2.145281	2.003080	1.723443	1.585849	1.340214	1.844510	1.942809	1.825057	0.000000	0.000000	3237.000000		1
7456.832031	1204.088989	2.679769	2.898715	3595.793457	56354.925781	441.683899	269.247406	81.241096	20.463690	18.144718	47.640678	61.036442	49.993572	0.538553	0.000000	3.872554	3.080659	0.428097	0.462205	3.555795	4.750932	2.645112	2.430151	1.909776	1.310984	1.258750	1.677978	1.785589	1.698914	0.000000	0.000000	3276.000000		1
7343.140625	1686.694092	1.335259	4.286397	4245.478516	64124.546875	526.403442	332.790924	72.628212	45.361797	28.610928	100.489792	117.215996	83.001915	0.956063	99998.000000	3.865882	3.227036	0.125565	0.632092	3.627927	4.807024	2.721319	2.522171	1.861105	1.656690	1.456532	2.002122	2.068987	1.919088	0.000000	4.999991	3313.000000		1
4471.954590	1265.735962	2.559503	3.626477	4331.070801	65408.949219	551.286133	339.609070	82.021286	50.412960	27.275669	112.130905	143.606628	71.493401	0.357450	0.000000	3.650497	3.102343	0.408156	0.559485	3.636595	4.815637	2.741377	2.530979	1.913927	1.702542	1.435775	2.049725	2.157175	1.854266	0.000000	0.000000	3341.000000		1
8539.276367	493.567810	2.229543	3.339689	3777.194580	65651.554688	460.642731	276.265991	73.072273	24.922777	22.443451	87.436325	139.862976	100.869095	0.414601	99998.000000	3.931421	2.693347	0.348216	0.523706	3.577169	4.817245	2.663364	2.441327	1.863753	1.396596	1.351090	1.941692	2.145703	2.003758	0.000000	4.999991	3360.000000		1
6262.857422	2035.711670	2.732193	2.966557	4088.871094	57956.539062	505.085571	305.364136	69.081917	54.369396	13.630125	62.340862	82.869308	139.051941	0.327622	0.000000	3.796772	3.308716	0.436511	0.472253	3.611603	4.763103	2.703365	2.484818	1.839364	1.735355	1.134500	1.794773	1.918394	2.143177	0.000000	0.000000	3381.000000		1
15107.032227	7112.843750	1.915002	6.173645	16334.348633	99998.000000	2503.317383	1553.118896	304.334167	141.611450	78.400970	354.608368	454.832977	364.343719	3.145298	99998.000000	4.179179	3.852043	0.282169	0.790542	4.213102	4.999991	3.398516	3.191205	2.483351	2.151098	1.894321	2.549749	2.657852	2.561511	0.497662	4.999991	3406.000000		1
6740.624512	1561.148926	2.454656	3.663482	3358.068115	51411.992188	373.039886	254.072327	46.231411	30.162048	20.824488	54.264549	79.563545	84.950836	0.311167	99998.000000	3.828700	3.193444	0.389991	0.563894	3.526089	4.711064	2.571755	2.404957	1.664937	1.479461	1.318574	1.734516	1.900714	1.929168	0.000000	4.999991	3508.000000		1
23578.326172	5712.311523	1.606628	10.500131	22796.080078	99998.000000	3689.708740	2234.520264	540.092163	230.780838	163.536835	792.132324	1048.366333	683.458252	2.338654	0.000000	4.372513	3.756812	0.205915	1.021195	4.357860	4.999991	3.566992	3.349184	2.732468	2.363200	2.213616	2.898798	3.020513	2.834712	0.368966	0.000000	3549.000000		1
7861.705078	1623.520630	2.106194	4.570101	4708.939941	65692.000000	659.254028	389.143158	100.801254	38.907532	31.941366	93.563721	121.252609	89.138550	0.773141	99998.000000	3.895517	3.210458	0.323498	0.659926	3.672923	4.817513	2.819053	2.590109	2.003466	1.590034	1.504354	1.971107	2.083691	1.950066	0.000000	4.999991	3612.000000		1
20501.078125	5114.331543	2.920300	8.736232	22167.810547	99998.000000	3571.173096	2167.498291	487.995483	220.030930	164.002472	631.515747	845.958984	554.126282	2.696314	99998.000000	4.311777	3.708789	0.465428	0.941324	4.345723	4.999991	3.552811	3.335959	2.688416	2.342484	2.214850	2.800384	2.927349	2.743609	0.430770	4.999991	3636.000000		1
22407.595703	6504.073730	3.826920	7.989967	17121.792969	99998.000000	2817.109375	1659.057617	421.775299	140.007904	109.836609	464.633087	623.828003	337.287018	2.147780	0.000000	4.350395	3.813185	0.582849	0.902545	4.233549	4.999991	3.449804	3.219862	2.625081	2.146152	2.040747	2.667110	2.795065	2.528000	0.331990	0.000000	3739.000000		1
27901.833984	7822.779297	2.405316	7.956046	25999.195312	99998.000000	4145.605469	2554.273193	559.032471	205.978333	133.399460	599.531250	791.145508	410.198914	3.673874	99998.000000	4.445633	3.893361	0.381172	0.900697	4.414960	4.999991	3.617588	3.407267	2.747437	2.313822	2.125154	2.777812	2.898256	2.612994	0.565124	4.999991	3776.000000		1
7870.453613	292.168823	2.013681	3.296517	4574.917480	69642.929688	598.599976	366.638031	66.149277	37.048038	22.347855	91.235497	136.671295	84.953918	1.190072	99998.000000	3.896000	2.465634	0.303991	0.518055	3.660383	4.842877	2.777137	2.564238	1.820525	1.568765	1.349236	1.960164	2.135677	1.929183	0.075573	4.999991	3814.000000		1
7858.973145	305.003357	4.079786	3.978023	5458.757324	79327.984375	741.358521	457.673096	119.081657	59.041264	38.176685	161.023590	207.048386	129.146973	0.761322	99998.000000	3.895366	2.484305	0.610637	0.599667	3.737094	4.899426	2.870028	2.660555	2.075845	1.771156	1.581798	2.206889	2.316072	2.111084	0.000000	4.999991	3839.000000		1
5434.626953	2172.358154	2.679769	5.905360	4514.522461	58257.109375	599.176636	358.009735	86.344688	41.491703	29.659399	93.690147	142.111023	91.220078	0.297036	99998.000000	3.735170	3.336931	0.428097	0.771246	3.654612	4.765349	2.777555	2.553895	1.936236	1.617961	1.472162	1.971694	2.152628	1.960090	0.000000	4.999991	3867.000000		1
7531.372070	1342.067749	3.265679	2.220292	3517.445068	55065.242188	428.904877	251.380219	74.718987	53.068062	8.548123	52.842949	65.088470	72.301338	0.422651	99998.000000	3.876874	3.127774	0.513974	0.346410	3.546227	4.740878	2.632361	2.400331	1.873431	1.724833	0.931871	1.722987	1.813504	1.859146	0.000000	4.999991	3881.000000		1
15719.219727	6003.447266	2.667434	4.385077	12588.725586	99998.000000	1952.805298	1176.159546	272.568573	140.855942	81.608063	348.906525	462.320282	182.646759	3.721200	0.000000	4.196431	3.778401	0.426094	0.641977	4.099982	4.999991	3.290659	3.070466	2.435476	2.148775	1.911733	2.542709	2.664943	2.261612	0.570683	0.000000	3913.000000		1
17720.304688	6920.233398	1.736145	4.237057	17791.523438	99998.000000	2857.416992	1711.271484	399.809814	155.105896	87.868050	417.004730	504.345459	311.399017	2.985442	99998.000000	4.248471	3.840121	0.239586	0.627064	4.250213	4.999991	3.455974	3.233319	2.601853	2.190628	1.943831	2.620141	2.702728	2.493317	0.475009	4.999991	3939.000000		1
4542.905273	300.942078	3.302684	2.985059	1866.587036	35949.949219	175.418472	104.107018	16.615185	40.680683	15.122655	40.615925	52.812111	29.310936	1.038512	0.000000	3.657334	2.478483	0.518867	0.474953	3.271048	4.555698	2.244075	2.017480	1.220505	1.609388	1.179628	1.608696	1.722733	1.467030	0.016412	0.000000	4005.000000		1
19862.292969	10825.456055	3.092990	9.633600	20324.041016	99998.000000	3256.341797	1985.937012	440.046448	162.056641	107.008820	533.486816	679.834900	459.409241	2.006094	99998.000000	4.298029	4.034446	0.490378	0.983789	4.308010	4.999991	3.512730	3.297966	2.643498	2.209667	2.029420	2.727124	2.832403	2.662200	0.302351	4.999991	4031.000000		1
29264.449219	7728.472168	3.882427	10.503214	26522.744141	99998.000000	4256.281250	2608.442139	616.713806	250.664795	211.889862	904.870728	1201.896484	649.534058	2.972958	99998.000000	4.466341	3.888094	0.589103	1.021322	4.423618	4.999991	3.629030	3.416381	2.790084	2.399093	2.326110	2.956587	3.079867	2.812602	0.473189	4.999991	4114.000000		1
14043.265625	3661.091797	2.297385	2.275799	8289.114258	99998.000000	1237.920654	732.511292	174.286743	105.944931	36.662571	176.642731	244.558990	105.729065	1.567052	99998.000000	4.147468	3.563611	0.361234	0.357134	3.918508	4.999991	3.092693	2.864814	2.241264	2.025080	1.564223	2.247096	2.388384	2.024194	0.195083	4.999991	4151.000000		1
7543.879395	2074.424805	1.076225	4.440584	8120.146973	99998.000000	1221.040283	744.285034	163.558426	99.006516	42.601852	170.203873	235.304688	176.127731	1.546496	0.000000	3.877595	3.316898	0.031903	0.647440	3.909564	4.999991	3.086730	2.871739	2.213673	1.995664	1.629429	2.230969	2.371631	2.245828	0.189349	0.000000	4193.000000		1
5217.001465	1711.919067	3.385945	3.422950	3659.380371	53929.261719	420.270416	281.742706	61.088863	58.791481	12.621742	50.200184	52.392723	17.262770	0.049387	99998.000000	3.717421	3.233483	0.529680	0.534401	3.563408	4.731824	2.623529	2.449853	1.785962	1.769314	1.101119	1.700705	1.719271	1.237110	0.000000	4.999991	4229.000000		1
13068.363281	2721.664551	1.770066	4.508426	9938.680664	99998.000000	1562.817261	922.919861	222.581177	117.857414	57.776928	252.114151	366.761383	146.671860	1.933993	99998.000000	4.116221	3.434834	0.247989	0.654025	3.997329	4.999991	3.193908	2.965164	2.347488	2.071357	1.761754	2.401597	2.564384	2.166347	0.286455	4.999991	4279.000000		1
10823.885742	2390.354004	2.035268	5.825182	10605.283203	99998.000000	1628.830811	991.684143	215.800034	117.126564	77.593033	322.213684	414.297211	260.643768	1.455465	99998.000000	4.034383	3.378462	0.308622	0.765310	4.025522	4.999991	3.211876	2.996373	2.334052	2.068655	1.889823	2.508144	2.617312	2.416047	0.163002	4.999991	4338.000000		1
14989.804688	1423.052979	2.923384	5.322533	9478.968750	99998.000000	1446.106934	869.429321	210.310989	98.405190	53.690975	233.189240	326.281158	160.835480	2.366849	99998.000000	4.175796	3.153221	0.465886	0.726118	3.976761	4.999991	3.160200	2.939234	2.322862	1.993018	1.729901	2.367708	2.513592	2.206382	0.374171	4.999991	4359.000000		1
25611.527344	4281.669434	2.488577	7.490401	14777.309570	99998.000000	2310.287842	1410.989380	320.822937	168.045258	108.442757	441.372437	670.512756	303.927124	2.453814	99998.000000	4.408435	3.631613	0.395951	0.874505	4.169595	4.999991	3.363666	3.149524	2.506265	2.225426	2.035201	2.644805	2.826407	2.482769	0.389842	4.999991	4385.000000		1
23921.630859	6622.375000	2.759946	8.017721	22495.353516	99998.000000	3607.783203	2197.163818	489.700806	222.497925	134.882736	649.441528	890.287720	427.403107	5.503873	99998.000000	4.378791	3.821014	0.440901	0.904051	4.352093	4.999991	3.557240	3.341862	2.689931	2.347326	2.129956	2.812540	2.949530	2.630838	0.740668	4.999991	4412.000000		1
17576.589844	4220.179688	3.456871	6.321664	19565.843750	99998.000000	3135.860107	1907.107422	409.983063	138.287186	127.194969	514.833252	718.640625	351.281006	2.371235	99998.000000	4.244935	3.625331	0.538683	0.800831	4.291499	4.999991	3.496357	3.280375	2.612766	2.140782	2.104470	2.711667	2.856512	2.545655	0.374975	4.999991	4451.000000		1
9575.699219	2732.454590	2.553336	5.337952	11618.849609	99998.000000	1734.041748	1079.690918	234.669434	97.267288	80.982063	326.527832	419.718445	250.245407	2.327369	0.000000	3.981170	3.436553	0.407108	0.727375	4.065163	4.999991	3.239059	3.033299	2.370456	1.987967	1.908389	2.513920	2.622958	2.398366	0.366865	0.000000	4495.000000		1
16442.775391	4825.582520	2.161701	6.414176	13972.666992	99998.000000	2241.825684	1330.713501	305.583099	134.469513	102.389381	402.242889	543.780334	335.183899	2.059037	0.000000	4.215975	3.683550	0.334796	0.807141	4.145279	4.999991	3.350602	3.124084	2.485129	2.128624	2.010255	2.604488	2.735424	2.525283	0.313664	0.000000	4533.000000		1
10838.542969	4146.354980	2.870961	8.474114	10761.384766	99998.000000	1685.497559	998.576294	243.599945	90.384384	89.335915	348.329865	405.863190	264.492279	0.031362	0.000000	4.034971	3.617666	0.458027	0.928094	4.031868	4.999991	3.226728	2.999381	2.386677	1.956093	1.951026	2.541991	2.608380	2.422413	0.000000	0.000000	4565.000000		1
5662.222168	710.382385	2.112361	1.193407	2194.471680	41369.093750	215.238800	118.076355	32.823315	48.855675	5.504474	31.654579	61.369484	18.684374	0.090055	99998.000000	3.752987	2.851492	0.324768	0.076789	3.341330	4.616676	2.332921	2.072163	1.516182	1.688915	0.740716	1.500437	1.787952	1.271479	0.000000	4.999991	4583.000000		1
10426.910156	1459.095703	2.994310	4.668780	3981.310303	57388.359375	508.193970	309.511780	65.267334	67.092903	25.918825	79.215080	108.356415	96.098549	1.757324	99998.000000	4.018156	3.164084	0.476297	0.669203	3.600026	4.758824	2.706029	2.490677	1.814696	1.826677	1.413615	1.898808	2.034855	1.982717	0.244852	4.999991	4608.000000		1
8382.780273	1947.115845	1.594293	3.971855	4926.007324	71672.257812	686.619080	402.514252	89.801559	54.844296	37.775799	145.833084	194.250870	118.156532	0.382002	99998.000000	3.923388	3.289392	0.202568	0.598993	3.692495	4.855351	2.836716	2.604781	1.953284	1.739131	1.577214	2.163856	2.288363	2.072458	0.000000	4.999991	4627.000000		1
10469.163086	2532.329346	3.416783	4.095205	6478.086914	86269.585938	958.580200	565.505249	142.185028	101.769547	50.841602	150.008469	169.775238	108.862144	1.714850	99998.000000	4.019912	3.403520	0.533617	0.612276	3.811447	4.935858	2.981628	2.752437	2.152854	2.007618	1.706219	2.176116	2.229874	2.036877	0.234226	4.999991	4679.000000		1
10064.644531	3574.623779	2.026016	3.910181	7345.848145	99998.000000	1085.710449	642.355103	145.697403	83.883858	43.616402	221.788666	282.667816	164.825836	0.591526	99998.000000	4.002799	3.553230	0.306643	0.592197	3.866042	4.999991	3.035714	2.807775	2.163452	1.923678	1.639650	2.345939	2.451276	2.217025	0.000000	4.999991	4719.000000		1
8405.978516	2611.004639	3.256428	3.891678	7111.295898	95155.820312	1019.709167	616.938965	110.653801	87.322227	27.035137	126.639900	159.780838	140.951538	0.992562	99998.000000	3.924588	3.416808	0.512742	0.590137	3.851949	4.978436	3.008476	2.790242	2.043966	1.941125	1.431929	2.102571	2.203525	2.149070	0.000000	4.999991	4748.000000		1
8555.382812	1379.951538	1.850243	2.220292	4819.547363	68276.640625	622.162781	379.176514	95.158012	52.926208	31.404795	102.771759	97.791527	52.253952	1.447453	99998.000000	3.932240	3.139864	0.267229	0.346410	3.683006	4.834272	2.793904	2.578841	1.978445	1.723671	1.496996	2.011874	1.990301	1.718119	0.160604	4.999991	4770.000000		1
6630.624023	1999.237183	2.291218	2.991227	4298.990723	62748.027344	559.593750	347.694641	95.922775	53.006386	15.107236	97.433807	126.232849	33.079266	2.451863	99998.000000	3.821554	3.300864	0.360066	0.475849	3.633367	4.797600	2.747873	2.541198	1.981922	1.724328	1.179185	1.988710	2.101172	1.519556	0.389496	4.999991	4803.000000		1
8581.128906	2483.162109	1.754647	3.170084	6967.747559	90178.531250	1005.400574	621.546021	123.972466	79.776321	49.271976	176.516296	194.318710	109.155098	1.123858	99998.000000	3.933544	3.395005	0.244190	0.501071	3.843092	4.955103	3.002339	2.793473	2.093325	1.901874	1.692600	2.246785	2.288515	2.038044	0.050711	4.999991	4845.000000		1
19074.437500	3579.002686	3.419866	4.477589	10771.953125	99998.000000	1653.146118	990.731262	233.025803	84.432770	53.354847	280.981018	365.484711	313.224609	3.226680	0.000000	4.280452	3.553762	0.534009	0.651044	4.032294	4.999991	3.218311	2.995956	2.367404	1.926511	1.727174	2.448677	2.562869	2.495856	0.508756	0.000000	4918.000000		1
5374.093262	2293.592285	2.611927	4.471421	5772.765137	77752.703125	744.550232	472.660065	80.195709	41.198750	19.368963	94.306900	118.810287	75.924728	0.119205	99998.000000	3.730305	3.360516	0.416961	0.650446	3.761384	4.890716	2.871894	2.674549	1.904151	1.614884	1.287106	1.974543	2.074854	1.880383	0.000000	4.999991	4944.000000		1
12463.916992	5596.282715	2.556419	6.358669	14118.620117	99998.000000	2194.144775	1330.707275	266.536804	122.600204	87.405495	373.508606	449.121887	279.664276	3.333389	0.000000	4.095654	3.747900	0.407632	0.803366	4.149792	4.999991	3.341265	3.124083	2.425757	2.088491	1.941539	2.572301	2.652364	2.446637	0.522886	0.000000	4981.000000		1
6154.756836	1483.096436	4.468338	3.947186	3702.268799	51921.750000	440.949982	293.386902	86.517372	35.604847	23.547430	70.688545	99.684937	98.038223	0.042349	99998.000000	3.789211	3.171169	0.650146	0.596288	3.568468	4.715349	2.644389	2.467441	1.937103	1.551509	1.371943	1.849349	1.998630	1.991395	0.000000	4.999991	5065.000000		1
7728.367188	1534.844604	2.722941	5.600070	3191.860840	52871.718750	386.392456	237.589737	71.074013	78.237534	17.725330	54.579094	72.381516	78.490402	1.772893	0.000000	3.888088	3.186064	0.435038	0.748193	3.504044	4.723223	2.587029	2.375828	1.851711	1.893415	1.248594	1.737026	1.859628	1.894817	0.248682	0.000000	5080.000000		1
25585.015625	8958.908203	2.118529	11.237144	22195.906250	99998.000000	3534.840332	2175.448242	511.360992	206.965134	140.615402	568.588989	747.202209	380.749237	2.526896	0.000000	4.407986	3.952255	0.326034	1.050656	4.346273	4.999991	3.548370	3.337549	2.708728	2.315897	2.148033	2.754798	2.873438	2.580639	0.402587	0.000000	5106.000000		1
17237.902344	5277.769531	2.877128	7.074097	14394.612305	99998.000000	2203.248047	1363.740234	308.238190	115.220818	100.394196	412.807770	557.172974	319.746704	2.173014	99998.000000	4.236485	3.722450	0.458959	0.849671	4.158200	4.999991	3.343063	3.134732	2.488886	2.061531	2.001709	2.615748	2.745990	2.504806	0.337063	4.999991	5153.000000		1
6299.686523	1326.026123	0.835693	3.012813	5137.447266	80345.390625	657.175537	414.476074	124.055725	54.434158	23.858887	109.028664	156.826614	86.215164	1.165165	99998.000000	3.799319	3.122552	0.000000	0.478972	3.710747	4.904961	2.817681	2.617499	2.093617	1.735872	1.377650	2.037541	2.195420	1.935584	0.066387	4.999991	5183.000000		1
10230.626953	1235.000366	2.840123	5.748089	4645.063477	68091.601562	644.445862	384.844421	145.651154	40.273628	40.292130	143.446274	206.955872	117.638466	0.044019	0.000000	4.009902	3.091667	0.453337	0.759523	3.666992	4.833094	2.809186	2.585285	2.163314	1.605021	1.605220	2.156689	2.315878	2.070549	0.000000	0.000000	5229.000000		1
12080.824219	2265.641357	1.877997	7.400973	9507.638672	99998.000000	1423.312012	876.959778	207.029892	78.145027	59.608669	282.812775	361.626953	277.123260	0.993647	0.000000	4.082097	3.355191	0.273695	0.869289	3.978073	4.999991	3.153300	2.942980	2.316033	1.892901	1.775309	2.451499	2.558261	2.442673	0.000000	0.000000	5267.000000		1
6232.535156	47.625259	2.260381	4.360406	4336.788086	62706.507812	577.272827	350.001251	74.574051	42.709782	36.625565	114.169258	164.498962	71.866531	0.205738	0.000000	3.794665	1.677837	0.354182	0.639527	3.637168	4.797313	2.761381	2.544070	1.872588	1.630527	1.563784	2.057549	2.216163	1.856527	0.000000	0.000000	5306.000000		0
10201.325195	938.918274	1.757731	4.055117	5258.708984	75010.023438	722.569336	444.317413	94.461082	36.755081	37.667870	107.014984	141.118057	108.624695	1.796755	99998.000000	4.008657	2.972628	0.244952	0.608003	3.720879	4.875119	2.858880	2.647693	1.975253	1.565317	1.575971	2.029445	2.149583	2.035928	0.254489	4.999991	5392.000000		1
9035.514648	1359.786987	2.753779	3.533965	5600.930176	80132.132812	759.524841	475.136292	124.438110	43.008904	24.833347	117.419518	185.949448	137.247955	1.518021	99998.000000	3.955953	3.133471	0.439929	0.548262	3.748260	4.903807	2.880542	2.676818	2.094953	1.633558	1.395035	2.069740	2.269395	2.137506	0.181278	4.999991	5415.000000		1
8896.537109	1061.959473	1.631298	2.503996	4092.263184	59271.605469	490.767761	314.917572	84.630127	31.830351	23.519676	96.154060	115.560028	72.017632	1.434458	99998.000000	3.949221	3.026108	0.212533	0.398634	3.611964	4.772847	2.690876	2.498197	1.927525	1.502841	1.371431	1.982968	2.062808	1.857439	0.156688	4.999991	5431.000000		1
13930.065430	3114.865967	3.114576	4.779795	8374.941406	99998.000000	1231.235107	763.052673	158.575104	100.221512	44.535355	200.039047	267.631531	126.784836	1.069633	99998.000000	4.143953	3.493439	0.493399	0.679409	3.922982	4.999991	3.090341	2.882555	2.200235	2.000961	1.648705	2.301115	2.427537	2.103067	0.029235	4.999991	5471.000000		1
25761.187500	10001.717773	2.618094	9.744615	21846.269531	99998.000000	3430.730225	2128.476562	473.162720	247.590302	121.770676	586.150879	791.293518	395.427826	2.189766	0.000000	4.410966	4.000074	0.417985	0.988765	4.339377	4.999991	3.535387	3.328069	2.675010	2.393734	2.085543	2.768009	2.898338	2.597067	0.340398	0.000000	5609.000000		1
9453.484375	2364.783447	1.165653	2.109277	6321.137207	80631.507812	868.556580	534.125122	129.239487	45.537571	36.141418	152.857849	168.353638	140.979279	2.805628	99998.000000	3.975592	3.373791	0.066569	0.324134	3.800795	4.906505	2.938798	2.727643	2.111395	1.658370	1.558005	2.184288	2.226223	2.149155	0.448030	4.999991	5636.000000		1
14254.533203	4007.762451	4.011944	6.704048	13246.224609	99998.000000	2080.111328	1248.494751	284.169617	125.884384	97.680511	441.437195	607.330017	327.172333	2.029166	0.000000	4.153953	3.602902	0.603355	0.826337	4.122092	4.999991	3.318087	3.096387	2.453578	2.099972	1.989808	2.644869	2.783425	2.514776	0.307318	0.000000	5665.000000		1
7087.267578	724.931458	2.963473	3.601807	5306.658203	79269.281250	716.765747	432.321655	111.748528	71.052422	30.273064	128.875610	181.083313	68.566933	2.089734	24532.105469	3.850479	2.860297	0.471801	0.556520	3.724821	4.899105	2.855377	2.635807	2.048242	1.851579	1.481056	2.110171	2.257879	1.836115	0.320091	4.389735	5703.000000		1
11204.049805	2255.902832	2.084607	4.983322	9547.576172	99998.000000	1410.162842	860.393921	177.358154	68.563850	52.741184	228.036316	308.435547	219.654709	1.612288	0.000000	4.049375	3.353320	0.319024	0.697519	3.979893	4.999991	3.149269	2.934697	2.248851	1.836095	1.722150	2.358004	2.489164	2.341741	0.207443	0.000000	5735.000000		1
7226.994629	976.308594	1.958174	3.620309	3775.958008	54482.441406	425.629944	266.805084	53.863667	50.357452	3.228674	23.720118	35.244049	8.276754	0.831800	99998.000000	3.858958	2.989587	0.291851	0.558746	3.577027	4.736257	2.629032	2.426194	1.731296	1.702064	0.509024	1.375117	1.547086	0.917860	0.000000	4.999991	5756.000000		1
10370.338867	2587.238281	1.958174	1.893416	5133.845215	73440.796875	653.848206	407.448242	88.386124	38.152016	20.818321	73.328224	120.534096	74.284180	1.395349	99998.000000	4.015793	3.412836	0.291851	0.277246	3.710443	4.865937	2.815477	2.610072	1.946384	1.581517	1.318446	1.865271	2.081110	1.870896	0.144683	4.999991	5784.000000		1
5777.877930	2127.449707	1.696056	3.706654	3494.449463	55728.437500	435.547272	275.229858	74.586388	37.035702	36.906185	82.770630	81.216431	64.878777	0.667726	0.000000	3.761768	3.327859	0.229440	0.568982	3.543379	4.746077	2.639035	2.439696	1.872660	1.568621	1.567099	1.917876	1.909644	1.812103	0.000000	0.000000	5826.000000		1
6327.258301	1295.783936	2.519415	4.776711	3439.293945	56346.542969	450.571228	264.871582	65.042221	51.196232	30.553684	97.625000	100.739578	87.127953	1.191025	0.000000	3.801216	3.112533	0.401300	0.679129	3.536469	4.750867	2.653764	2.423035	1.813195	1.709238	1.485064	1.989561	2.003200	1.940158	0.075921	0.000000	5843.000000		1
5841.834473	2457.061279	1.107062	3.882427	8899.189453	99998.000000	1347.291626	817.486816	188.323929	66.701271	67.407448	236.837311	274.585358	243.664703	0.636319	0.000000	3.766549	3.390416	0.044172	0.589103	3.949350	4.999991	3.129462	2.912481	2.274905	1.824134	1.828708	2.374450	2.438677	2.386793	0.000000	0.000000	5916.000000		1
15071.958008	6571.768066	3.025148	5.489055	14470.252930	99998.000000	2238.640137	1380.805664	322.096527	124.385689	76.760422	332.029236	410.889679	265.324890	1.174941	0.000000	4.178170	3.817682	0.480747	0.739498	4.160476	4.999991	3.349984	3.140133	2.507986	2.094770	1.885137	2.521176	2.613725	2.423778	0.070016	0.000000	5936.000000		1
11319.793945	3509.470459	2.019849	5.057332	7247.174805	99231.437500	1056.640015	647.005371	163.385727	77.673210	38.639248	157.307678	261.729248	122.914742	0.943965	0.000000	4.053839	3.545242	0.305319	0.703921	3.860169	4.996649	3.023927	2.810908	2.213214	1.890271	1.587029	2.196750	2.417852	2.089604	0.000000	0.000000	5999.000000		1
9036.995117	3011.517578	2.143198	3.034399	8327.729492	99998.000000	1228.148315	757.397095	170.203873	64.635162	46.508949	218.411972	262.922638	204.994614	1.335293	99998.000000	3.956024	3.478786	0.331062	0.482073	3.920527	4.999991	3.089251	2.879324	2.230969	1.810469	1.667536	2.339277	2.419828	2.311743	0.125576	4.999991	6059.000000		1
12723.046875	9370.883789	2.846291	9.926555	21036.326172	99998.000000	3357.710449	2047.223267	421.417572	158.757034	144.448486	562.609619	742.459473	445.335052	3.071636	0.000000	4.104591	3.971781	0.454279	0.996799	4.322970	4.999991	3.526043	3.311165	2.624713	2.200733	2.159713	2.750207	2.870673	2.648687	0.487370	0.000000	6101.000000		1
8418.773438	4043.762207	1.329091	3.533965	6252.289551	87817.937500	921.060364	551.452637	124.468948	72.483276	33.230370	115.584694	211.294693	108.738792	0.117278	0.000000	3.925249	3.606786	0.123555	0.548262	3.796039	4.943583	2.964288	2.741508	2.095061	1.860238	1.521535	2.062900	2.324889	2.036385	0.000000	0.000000	6161.000000		1
23614.882812	6851.086914	2.815454	9.124783	21550.261719	99998.000000	3485.031738	2109.101562	490.221954	185.530060	146.366577	622.819641	859.841980	457.114929	2.049493	0.000000	4.373186	3.835759	0.449548	0.960223	4.333453	4.999991	3.542207	3.324097	2.690393	2.268414	2.165442	2.794362	2.934419	2.660025	0.311646	0.000000	6220.000000		1
8675.318359	2403.678711	2.368311	2.269632	4711.965332	68497.203125	599.999939	390.355072	89.903320	25.268156	28.940887	118.446404	131.755829	150.467941	0.823563	99998.000000	3.938285	3.380876	0.374439	0.355955	3.673202	4.835673	2.778151	2.591460	1.953776	1.402574	1.461512	2.073522	2.119770	2.177444	0.000000	4.999991	6280.000000		1
14306.166992	1918.363037	1.618963	3.722073	7972.781250	99998.000000	1208.674438	717.061768	156.249954	92.647850	49.244225	225.467560	257.223907	197.501129	1.613456	0.000000	4.155523	3.282931	0.209237	0.570785	3.901610	4.999991	3.082309	2.855556	2.193820	1.966835	1.692355	2.353084	2.410311	2.295570	0.207757	0.000000	6303.000000		1
20330.599609	6744.701172	2.753779	7.252954	19518.664062	99998.000000	3122.843750	1893.002319	410.445618	189.014679	112.781578	548.896240	721.749084	364.087769	3.808357	99998.000000	4.308150	3.828963	0.439929	0.860515	4.290450	4.999991	3.494550	3.277151	2.613256	2.276495	2.052238	2.739490	2.858386	2.561206	0.580738	4.999991	6332.000000		1
14930.876953	2535.718262	1.911918	2.679769	7552.687012	99998.000000	1099.124634	670.087158	167.591949	66.056770	37.840557	172.461166	258.417297	174.884995	2.513856	99998.000000	4.174085	3.404101	0.281469	0.428097	3.878102	4.999991	3.041047	2.826131	2.224253	1.819917	1.577958	2.236691	2.412322	2.242753	0.400340	4.999991	6371.000000		1
9105.121094	1946.899902	2.411484	2.664350	5118.981445	74881.671875	673.445374	414.898560	78.400970	69.060326	18.850895	88.620483	143.094727	42.040611	1.299543	99998.000000	3.959286	3.289344	0.382284	0.425591	3.709183	4.874375	2.828302	2.617942	1.894321	1.839229	1.275332	1.947534	2.155624	1.623669	0.113791	4.999991	6397.000000		1
8307.971680	2253.947754	2.211041	2.491661	3883.429199	60432.886719	471.149017	287.999603	54.273804	46.456524	24.685329	63.845726	111.948967	70.814980	1.133625	99998.000000	3.919495	3.352944	0.344597	0.396489	3.589215	4.781273	2.673158	2.459392	1.734590	1.667047	1.392439	1.805132	2.049020	1.850125	0.054470	4.999991	6419.000000		1
2783.129639	489.777893	2.420735	4.724288	1463.197021	28596.660156	106.281059	65.060722	21.678684	33.955048	6.784225	16.069363	6.173645	52.950878	0.536947	99998.000000	3.444533	2.689999	0.383947	0.674336	3.165303	4.456316	2.026456	1.813319	1.336033	1.530904	0.831500	1.205999	0.790542	1.723873	0.000000	4.999991	6459.000000		1
19469.794922	7015.641113	1.091644	8.569710	19482.626953	99998.000000	3132.452637	1896.727539	461.780640	222.294388	115.621704	525.243958	719.420837	341.163269	2.004469	0.000000	4.289361	3.846067	0.038081	0.932966	4.289648	4.999991	3.495884	3.278005	2.664436	2.346929	2.063039	2.720361	2.856983	2.532962	0.301999	0.000000	6504.000000		1
15216.576172	4375.702148	1.726894	5.236188	10132.431641	99998.000000	1526.358154	929.694824	200.032883	52.485233	63.006950	273.681824	355.703094	259.108063	1.283821	99998.000000	4.182317	3.641048	0.237266	0.719015	4.005713	4.999991	3.183656	2.968340	2.301101	1.720037	1.799388	2.437246	2.551088	2.413481	0.108504	4.999991	6536.000000		1
13719.599609	2956.694824	2.414567	4.144545	7542.550293	99998.000000	1110.102783	654.153503	167.354507	66.084518	51.791393	252.659973	342.171661	214.865662	1.745127	0.000000	4.137341	3.470807	0.382839	0.617477	3.877518	4.999991	3.045363	2.815680	2.223637	1.820100	1.714258	2.402536	2.534244	2.332167	0.241827	0.000000	6573.000000		1
20463.822266	4512.604492	3.006645	7.191279	13263.999023	99998.000000	2074.215088	1269.236084	293.340637	140.445801	81.392204	382.938690	526.363342	255.228714	3.875610	0.000000	4.310987	3.654427	0.478082	0.856806	4.122674	4.999991	3.316854	3.103542	2.467372	2.147509	1.910583	2.583129	2.721286	2.406929	0.588340	0.000000	6621.000000		1
12967.778320	3956.359619	0.663004	4.955568	10883.682617	99998.000000	1597.654175	1018.034668	237.904282	92.977806	57.912613	220.931381	309.638214	174.770889	1.260085	0.000000	4.112865	3.597296	0.000000	0.695093	4.036776	4.999991	3.203483	3.007763	2.376402	1.968379	1.762773	2.344257	2.490855	2.242469	0.100400	0.000000	6673.000000		1
12661.498047	1651.076904	2.026016	4.113708	6534.655273	85065.742188	936.673340	572.190796	144.800034	61.995483	36.866096	143.689896	180.873611	136.125473	1.713192	0.000000	4.102485	3.217767	0.306643	0.614233	3.815223	4.929755	2.971588	2.757541	2.160769	1.792360	1.566627	2.157426	2.257375	2.133940	0.233806	0.000000	6710.000000		1
9509.849609	2166.616455	1.995179	4.064368	6649.354980	94018.226562	959.283264	585.114746	135.320618	67.213173	46.875912	163.758865	226.895325	123.269371	0.948966	99998.000000	3.978174	3.335782	0.299982	0.608993	3.822779	4.973212	2.981947	2.767241	2.131364	1.827454	1.670950	2.214205	2.355826	2.090855	0.000000	4.999991	6755.000000		1
9133.498047	994.989868	3.154665	3.845422	4265.100586	64250.128906	530.992065	339.538147	78.228287	29.418867	21.154448	85.925293	106.527756	102.623741	0.694792	0.000000	3.960637	2.997819	0.498953	0.584944	3.629929	4.807874	2.725088	2.530889	1.893364	1.468626	1.325402	1.934121	2.027463	2.011248	0.000000	0.000000	6797.000000		1
15301.967773	5520.638672	2.722941	8.763986	16023.590820	99998.000000	2538.820557	1544.447388	367.618652	161.242538	107.918518	473.279877	636.859924	323.376251	3.361072	99998.000000	4.184747	3.741989	0.435038	0.942702	4.204760	4.999991	3.404632	3.188773	2.565398	2.207480	2.033096	2.675118	2.804044	2.509708	0.526478	4.999991	6830.000000		1
17115.904297	2277.723389	1.705307	2.254213	8377.528320	99998.000000	1230.458008	751.874084	169.778320	107.425125	44.584694	213.838776	298.320892	222.547256	2.073343	99998.000000	4.233400	3.357501	0.231803	0.352995	3.923116	4.999991	3.090067	2.876145	2.229882	2.031106	1.649186	2.330086	2.474684	2.347422	0.316671	4.999991	6860.000000		1
6666.817871	3824.132080	1.862578	2.503996	4476.370605	66624.273438	574.210632	353.945374	93.221420	63.518852	15.239837	60.586216	125.668518	100.332527	1.281115	0.000000	3.823919	3.582533	0.270115	0.398634	3.650926	4.823633	2.759071	2.548936	1.969516	1.802903	1.182980	1.782374	2.099226	2.001442	0.107588	0.000000	6895.000000		1
14556.739258	1199.864258	1.945839	4.126042	7781.546387	97222.929688	1066.770142	687.158752	129.785309	56.944321	30.507427	126.772499	186.658707	150.760910	2.265887	99998.000000	4.163064	3.079132	0.289107	0.615534	3.891066	4.987769	3.028071	2.837057	2.113225	1.755450	1.484406	2.103025	2.271048	2.178289	0.355238	4.999991	6917.000000		1
6921.174316	927.890808	2.466991	4.647194	3601.338135	52715.507812	431.933105	262.062286	84.016464	15.773324	23.121874	65.958092	114.653404	109.929115	0.522945	0.000000	3.840180	2.967497	0.392168	0.667191	3.556464	4.721939	2.635417	2.418405	1.924364	1.197923	1.364023	1.819268	2.059387	2.041113	0.000000	0.000000	6937.000000		1
12219.197266	3089.135254	2.204873	4.471421	8156.029297	99998.000000	1212.217651	728.240295	186.134476	118.859627	48.834087	191.376831	254.883347	150.344604	1.268880	99998.000000	4.087043	3.489837	0.343384	0.650446	3.911479	4.999991	3.083580	2.862275	2.269827	2.075034	1.688723	2.281889	2.406342	2.177088	0.103421	4.999991	6971.000000		1
4168.308105	1743.305298	3.931767	6.956914	5369.008301	82762.820312	696.382202	458.447113	146.085953	85.012512	44.991749	147.967041	205.747055	104.409225	0.924959	0.000000	3.619960	3.241374	0.594588	0.842417	3.729894	4.917835	2.842848	2.661289	2.164608	1.929483	1.653133	2.170165	2.313334	2.018739	0.000000	0.000000	7039.000000		1
5939.169922	1204.940063	4.641027	3.836171	2569.112061	45641.687500	275.624573	167.622787	70.895157	30.473507	23.633774	57.184853	75.332657	49.990490	0.625701	0.000000	3.773726	3.080966	0.666614	0.583898	3.409783	4.659362	2.440318	2.224333	1.850617	1.483922	1.373533	1.757281	1.876983	1.698887	0.000000	0.000000	7092.000000		1
10313.751953	1983.429932	2.439237	5.020327	4858.412109	74690.351562	668.258545	402.421753	129.603378	73.235710	33.911877	129.779144	192.739838	143.245834	1.163898	0.000000	4.013417	3.297417	0.387254	0.700732	3.686494	4.873264	2.824944	2.604681	2.112616	1.864723	1.530352	2.113205	2.284971	2.156082	0.065915	0.000000	7133.000000		1
3248.737305	815.019836	1.884164	3.207088	1869.337769	35365.582031	147.973206	95.454048	39.169651	33.150192	7.777189	20.062805	20.192322	71.215866	0.283848	0.000000	3.511715	2.911168	0.275119	0.506111	3.271688	4.548581	2.170183	1.979794	1.592950	1.520486	0.890823	1.302392	1.305186	1.852577	0.000000	0.000000	7187.000000		1
4062.320068	543.515137	2.451572	3.842339	2069.814697	38337.933594	190.186508	111.899628	40.082436	28.518415	16.346899	35.410572	54.890549	18.446926	0.766622	99998.000000	3.608774	2.735212	0.389445	0.584596	3.315932	4.583629	2.279180	2.048829	1.602954	1.455125	1.213435	1.549133	1.739498	1.265924	0.000000	4.999991	7210.000000		1
5695.480469	1737.486328	1.440106	3.632644	4583.820312	66380.882812	629.153625	369.465820	89.995834	48.217339	27.383600	97.640419	129.578705	114.927856	0.403992	0.000000	3.755530	3.239921	0.158394	0.560223	3.661228	4.822043	2.798757	2.567574	1.954222	1.683203	1.437491	1.989630	2.112534	2.060425	0.000000	0.000000	7244.000000		1
5040.845703	1264.764648	2.907966	3.089906	3940.947266	60579.691406	530.477051	309.113983	83.859192	41.275845	27.442192	99.089775	133.633820	126.861931	0.522103	0.000000	3.702503	3.102010	0.463589	0.489945	3.595601	4.782327	2.724667	2.490119	1.923551	1.615696	1.438419	1.996029	2.125916	2.103331	0.000000	0.000000	7297.000000		1
13300.260742	1109.152954	2.362144	3.521630	5339.783691	70252.468750	677.136597	445.298035	93.591469	24.339951	20.318754	64.999046	92.111275	81.848595	0.839549	0.000000	4.123860	3.044991	0.373306	0.546744	3.727524	4.846662	2.830676	2.648651	1.971236	1.386320	1.307897	1.812907	1.964313	1.913011	0.000000	0.000000	7322.000000		1
14952.595703	2252.683594	2.781532	4.872307	8233.067383	99998.000000	1185.827026	729.698914	167.447021	96.604286	61.045692	207.532532	343.331146	193.177734	1.958334	0.000000	4.174716	3.352700	0.444284	0.687735	3.915562	4.999991	3.074021	2.863144	2.223877	1.984996	1.785655	2.317086	2.535713	2.285957	0.291887	0.000000	7373.000000		1
17690.625000	5000.951660	1.492530	6.420344	16186.794922	99998.000000	2556.499512	1535.769775	374.779114	173.454132	106.284142	512.489624	664.212646	367.507660	3.162616	0.000000	4.247743	3.699053	0.173923	0.807558	4.209161	4.999991	3.407646	3.186326	2.573775	2.239185	2.026469	2.709685	2.822307	2.565266	0.500046	0.000000	7397.000000		1
11143.265625	2812.049072	2.414567	6.371004	12999.500977	99998.000000	2033.219971	1241.605713	279.729034	144.633514	86.070229	368.821320	508.156982	236.242142	2.422847	99998.000000	4.047012	3.449023	0.382839	0.804208	4.113927	4.999991	3.308184	3.093984	2.446738	2.160269	1.934853	2.566816	2.705998	2.373357	0.384326	4.999991	7469.000000		1
7346.202637	382.617981	2.574922	3.657314	3456.091064	49168.398438	432.216827	260.387817	45.158272	18.009035	17.753084	54.699356	71.826447	22.770327	1.362538	0.000000	3.866063	2.582765	0.410764	0.563162	3.538585	4.691686	2.635702	2.415621	1.654737	1.255490	1.249274	1.737982	1.856284	1.357369	0.134349	0.000000	7490.000000		1
17082.787109	4659.782227	3.271847	5.575400	12083.402344	99998.000000	1869.923706	1135.771851	304.815247	125.841209	99.456741	431.859100	568.798706	335.054382	3.103599	0.000000	4.232559	3.668366	0.514793	0.746276	4.082189	4.999991	3.271824	3.055291	2.484037	2.099823	1.997634	2.635342	2.754959	2.525115	0.491866	0.000000	7512.000000		1
11717.945312	2031.835327	2.281967	3.947186	7112.550781	98434.085938	1017.198975	610.170105	142.940536	75.317238	34.013638	163.012604	197.266769	130.883118	2.351298	0.000000	4.068851	3.307889	0.358309	0.596288	3.852025	4.993145	3.007406	2.785451	2.155155	1.876894	1.531653	2.212221	2.295054	2.116884	0.371308	0.000000	7572.000000		1
9337.930664	2119.996338	2.155533	3.385945	6204.383789	86407.140625	846.893311	509.529236	96.684464	60.873001	43.897022	143.862579	227.946884	104.014511	0.580883	83.916977	3.970251	3.326335	0.333555	0.529680	3.792699	4.936550	2.927829	2.707169	1.985357	1.784425	1.642435	2.157948	2.357834	2.017094	0.000000	1.923850	7599.000000		1
7652.078613	501.477600	3.055985	3.521630	3348.798340	54452.132812	349.757660	221.381607	52.630169	34.556377	18.425339	38.808853	45.580742	44.859146	0.852389	0.000000	3.883780	2.700252	0.485151	0.546744	3.524889	4.736015	2.543767	2.345142	1.721235	1.538528	1.265415	1.588931	1.658781	1.651851	0.000000	0.000000	7638.000000		1
5455.140137	1422.528687	2.377563	5.945448	5293.496582	75439.031250	707.674866	456.744873	88.352196	49.913395	34.618050	126.972946	194.090515	125.381737	0.320338	0.000000	3.736806	3.153061	0.376132	0.774185	3.723743	4.877596	2.849834	2.659674	1.946217	1.698217	1.539303	2.103711	2.288004	2.098234	0.000000	0.000000	7683.000000		1
10303.930664	2228.840088	0.514984	2.707523	7198.636719	97642.609375	1031.671021	642.537048	158.683029	103.342255	44.899235	191.808548	273.265503	88.238098	1.698742	0.000000	4.013003	3.348079	0.000000	0.432572	3.857250	4.989639	3.013541	2.807898	2.200531	2.014278	1.652239	2.282868	2.436585	1.945656	0.230127	0.000000	7717.000000		1
23074.031250	8095.844238	0.807940	7.459564	17389.359375	99998.000000	2715.034668	1686.006348	378.892822	166.188843	102.673080	483.866364	637.393372	546.342896	2.089437	99998.000000	4.363123	3.908262	0.000000	0.872713	4.240283	4.999991	3.433775	3.226859	2.578516	2.220602	2.011456	2.684726	2.804408	2.737465	0.320029	4.999991	7777.000000		1
5800.046875	1753.191772	1.421604	2.167868	4834.744141	66374.460938	615.828796	396.698334	118.532753	73.892548	15.693147	76.806679	112.790825	90.748260	1.130287	0.000000	3.763432	3.243829	0.152779	0.336033	3.684373	4.822001	2.789460	2.598460	2.073838	1.868601	1.195710	1.885399	2.052274	1.957838	0.053189	0.000000	7802.000000		1
7504.216797	1665.391602	1.390766	2.642764	4013.233154	56487.574219	489.111816	319.160797	75.076706	42.089951	14.916044	65.113144	61.872135	53.573792	0.888903	99998.000000	3.875305	3.221516	0.143254	0.422058	3.603494	4.751953	2.689408	2.504009	1.875505	1.624178	1.173654	1.813669	1.791495	1.728952	0.000000	4.999991	7851.000000		1
6439.198242	1482.895996	2.306637	3.651147	3356.856201	52134.148438	417.245270	248.074448	68.773544	44.208477	27.056725	82.443756	132.394150	116.741096	0.180227	0.000000	3.808832	3.171111	0.362979	0.562429	3.525933	4.717122	2.620391	2.394582	1.837421	1.645506	1.432275	1.916158	2.121869	2.067224	0.000000	0.000000	7883.000000		1
9495.371094	1994.445068	2.633513	2.941887	5651.512695	87706.648438	766.919678	479.283936	142.789444	77.919914	41.399193	168.433807	212.432602	199.650497	1.616297	99998.000000	3.977512	3.299822	0.420535	0.468626	3.752165	4.943033	2.884750	2.680593	2.154696	1.891648	1.616992	2.226429	2.327221	2.300270	0.208521	4.999991	7919.000000		1
27513.537109	6695.200684	1.470943	8.656054	19162.398438	99998.000000	2996.274658	1866.065918	466.403137	205.370834	130.035095	624.071655	842.165955	596.783630	2.187914	99998.000000	4.439547	3.825764	0.167596	0.937320	4.282450	4.999991	3.476582	3.270927	2.668761	2.312539	2.114061	2.795234	2.925398	2.775817	0.340030	4.999991	8014.000000		1
11501.839844	4227.300293	2.840123	8.165740	15139.340820	99998.000000	2397.147461	1453.477051	320.906189	127.993660	92.512161	406.658783	549.223145	274.212219	1.296742	0.000000	4.060767	3.626063	0.453337	0.911996	4.180107	4.999991	3.379695	3.162408	2.506378	2.107188	1.966199	2.609230	2.739749	2.438087	0.112854	0.000000	8074.000000		1
6061.655762	1073.310669	1.415436	3.287266	3380.776855	47751.683594	383.965576	250.720291	62.525887	7.783357	18.838560	66.596420	74.521629	83.640244	0.568224	0.000000	3.782591	3.030725	0.150890	0.516835	3.529016	4.678988	2.584292	2.399189	1.796060	0.891167	1.275048	1.823451	1.872282	1.922415	0.000000	0.000000	8124.000000		1
9968.604492	3041.198486	3.759078	4.409747	7100.314453	96446.046875	1014.984863	629.856750	145.296524	112.988190	36.795170	157.992264	176.685898	119.140244	1.010779	0.000000	3.998634	3.483045	0.575081	0.644414	3.851278	4.984284	3.006459	2.799242	2.162255	2.053033	1.565791	2.198636	2.247202	2.076058	0.004656	0.000000	8163.000000		1
16321.380859	2319.979980	3.250261	4.304899	9195.714844	99998.000000	1357.480347	834.996277	186.048126	87.565849	39.851154	179.899155	266.681732	168.279617	3.050976	0.000000	4.212757	3.365484	0.511918	0.633963	3.963585	4.999991	3.132734	2.921685	2.269625	1.942335	1.600441	2.255029	2.425993	2.226032	0.484439	0.000000	8185.000000		1
18280.011719	4984.437988	1.520283	7.570579	14103.380859	99998.000000	2242.818604	1339.499023	314.501251	90.097595	82.453003	370.847351	537.915039	327.095245	1.708278	99998.000000	4.261976	3.697616	0.181925	0.879129	4.149323	4.999991	3.350794	3.126942	2.497622	1.954713	1.916206	2.569195	2.730714	2.514674	0.232559	4.999991	8252.000000		1
10337.419922	1534.079834	1.008383	2.078440	5745.356934	78705.890625	779.855957	478.466736	136.085388	48.871090	23.439499	117.046387	167.354507	130.895462	0.444356	0.000000	4.014412	3.185848	0.003625	0.317737	3.759317	4.896007	2.892015	2.679852	2.133811	1.689052	1.369948	2.068358	2.223637	2.116925	0.000000	0.000000	8279.000000		1
5790.592285	171.314026	1.409269	2.346725	2186.697754	38023.636719	184.931808	113.432243	39.777145	23.516592	3.472290	8.831828	5.741921	40.187283	2.120812	99998.000000	3.762723	2.233793	0.148994	0.370462	3.339789	4.580054	2.267012	2.054737	1.599634	1.371374	0.540616	0.946051	0.759057	1.604089	0.326502	4.999991	8297.000000		0
14355.553711	6246.214844	2.103110	10.663568	18389.642578	99998.000000	2924.482178	1772.348022	388.335236	172.054123	132.517502	579.853882	776.140015	353.307037	1.869371	0.000000	4.157020	3.795617	0.322862	1.027903	4.264573	4.999991	3.466049	3.248549	2.589207	2.235665	2.122273	2.763319	2.889940	2.548152	0.271695	0.000000	8318.000000		1
17285.373047	4344.861328	2.707523	4.767460	10398.628906	99998.000000	1573.847778	975.213867	222.571930	85.888290	79.726982	330.009399	441.027069	282.032593	3.341895	99998.000000	4.237679	3.637976	0.432572	0.678287	4.016976	4.999991	3.196963	2.989100	2.347470	1.933934	1.901605	2.518526	2.644465	2.450299	0.523993	4.999991	8392.000000		1
5501.972656	1118.425781	1.850243	3.867008	3906.190430	58761.050781	475.472412	307.134216	82.021286	36.940105	40.640594	101.155884	90.652672	111.350723	0.968419	0.000000	3.740518	3.048607	0.267229	0.587375	3.591753	4.769090	2.677125	2.487328	1.913927	1.567498	1.608960	2.004991	1.957381	2.046693	0.000000	0.000000	8451.000000		1
6951.829590	2214.833740	3.339689	4.884642	6229.809082	83390.046875	913.156738	540.998779	121.474640	90.446060	46.508949	123.796692	177.296478	144.207962	0.182971	0.000000	3.842099	3.345341	0.523706	0.688833	3.794475	4.921114	2.960545	2.733196	2.084486	1.956390	1.667536	2.092709	2.248700	2.158989	0.000000	0.000000	8515.000000		1
14661.481445	4518.990723	2.861710	7.265288	9741.071289	99998.000000	1446.714478	899.165771	213.336136	129.634216	54.992313	216.299606	314.640045	145.071411	0.883803	0.000000	4.166178	3.655041	0.456626	0.861253	3.988607	4.999991	3.160383	2.953840	2.329064	2.112720	1.740302	2.335056	2.497814	2.161582	0.000000	0.000000	8562.000000		1
12157.239258	2296.888916	1.267417	4.761292	6143.020508	83346.109375	885.964294	533.005737	136.547958	64.604324	36.159920	151.602768	179.165222	95.540398	1.442583	0.000000	4.084835	3.361140	0.102919	0.677725	3.788382	4.920886	2.947416	2.726732	2.135285	1.810262	1.558227	2.180707	2.253254	1.980187	0.159141	0.000000	8604.000000		1
13499.569336	3118.063965	2.041435	4.641027	11668.189453	99998.000000	1826.979492	1093.219360	255.811554	99.395065	95.947449	385.547516	494.212311	307.454926	0.647278	0.000000	4.130320	3.493885	0.309936	0.666614	4.067003	4.999991	3.261734	3.038707	2.407920	1.997365	1.982033	2.586078	2.693913	2.487782	0.000000	0.000000	8641.000000		1
20751.847656	6799.785645	1.532618	8.122568	17238.703125	99998.000000	2662.265625	1662.764282	369.848206	119.994446	124.882172	487.508270	639.314575	441.822662	2.172001	0.000000	4.317057	3.832495	0.185434	0.909693	4.236505	4.999991	3.425251	3.220831	2.568023	2.079161	2.096500	2.687982	2.805715	2.645248	0.336860	0.000000	8716.000000		1
25012.669922	5458.806641	0.663004	9.214211	16736.117188	99998.000000	2645.351318	1601.823364	343.707367	151.152542	124.243835	594.998169	829.035400	494.147552	4.539646	0.000000	4.398160	3.737098	0.000000	0.964458	4.223655	4.999991	3.422483	3.204615	2.536189	2.179415	2.094275	2.774516	2.918573	2.693857	0.657022	0.000000	8754.000000		1
16542.242188	3849.363281	2.716774	3.688152	10863.295898	99998.000000	1649.362305	1020.036011	239.563324	127.333740	75.015030	293.670624	350.682770	243.926819	1.744196	99998.000000	4.218595	3.585389	0.434053	0.566809	4.035962	4.999991	3.217316	3.008615	2.379420	2.104944	1.875148	2.467860	2.544914	2.387259	0.241595	4.999991	8792.000000		1
14365.785156	3535.037842	5.226937	5.908443	10972.636719	99998.000000	1704.971436	1024.510498	223.780746	116.007172	81.965775	345.391083	443.660583	258.047272	1.361992	99998.000000	4.157330	3.548394	0.718247	0.771473	4.040311	4.999991	3.231717	3.010516	2.349823	2.064485	1.913633	2.538311	2.647051	2.411699	0.134175	4.999991	8828.000000		1
14707.204102	5171.781250	1.736145	6.741053	13095.102539	99998.000000	1986.180664	1247.026978	270.527161	126.285271	86.979935	387.496429	569.911926	304.377350	1.069287	0.000000	4.167530	3.713640	0.239586	0.828728	4.117109	4.999991	3.298019	3.095876	2.432211	2.101353	1.939419	2.588268	2.755808	2.483412	0.029094	0.000000	8903.000000		1
15637.978516	3388.544678	2.130863	8.810242	16322.519531	99998.000000	2498.192383	1572.891846	345.640869	149.348557	116.546822	428.343658	559.088013	393.759521	1.779131	0.000000	4.194180	3.530013	0.328556	0.944988	4.212787	4.999991	3.397626	3.196699	2.538625	2.174201	2.066500	2.631792	2.747480	2.595231	0.250208	0.000000	8967.000000		1
20886.751953	4799.241211	2.380646	7.986883	14604.364258	99998.000000	2275.059082	1382.967407	305.660187	146.363495	103.431679	469.397461	635.860779	424.063416	2.956692	99998.000000	4.319871	3.681173	0.376695	0.902377	4.164483	4.999991	3.356993	3.140812	2.485239	2.165433	2.014654	2.671541	2.803362	2.627431	0.470806	4.999991	9018.000000		1
7663.442383	2093.220215	2.658183	3.099157	3594.341064	55827.289062	448.597656	269.901154	86.751740	68.492920	31.867355	109.041000	165.242142	127.423172	0.041992	0.000000	3.884424	3.320815	0.424585	0.491244	3.555619	4.746847	2.651857	2.431205	1.938278	1.835646	1.503346	2.037590	2.218121	2.105248	0.000000	0.000000	9069.000000		1
15437.254883	4476.971680	2.155533	4.758209	11741.304688	99998.000000	1819.538452	1104.206665	238.995926	92.956223	66.815369	288.628693	339.997620	228.014725	2.446064	99998.000000	4.188570	3.650984	0.333555	0.677444	4.069716	4.999991	3.259961	3.043050	2.378391	1.968278	1.824876	2.460340	2.531476	2.357963	0.388468	4.999991	9180.000000		1
13310.958008	5914.558594	2.716774	6.710216	12002.675781	99998.000000	1810.194702	1129.598145	251.549820	66.929466	64.265114	315.071747	399.085144	273.154480	1.379983	99998.000000	4.124209	3.771922	0.434053	0.826736	4.079278	4.999991	3.257725	3.052924	2.400624	1.825617	1.807975	2.498410	2.601066	2.436408	0.139874	4.999991	9260.000000		1
7027.750977	1355.071899	2.470075	2.528666	3265.321533	51968.917969	407.207703	239.372131	68.940063	42.287308	12.202354	46.854328	57.554901	46.916000	0.067902	99998.000000	3.846816	3.131962	0.392710	0.402891	3.513926	4.715744	2.609816	2.379074	1.838472	1.626210	1.086444	1.670750	1.760082	1.671321	0.000000	4.999991	9345.000000		1
10151.223633	3465.107910	1.045387	3.922516	10079.557617	99998.000000	1547.524902	934.156982	193.381256	93.020981	44.412006	203.946152	270.277374	165.692368	2.175796	99998.000000	4.006518	3.539717	0.019277	0.593565	4.003441	4.999991	3.189638	2.970420	2.286414	1.968581	1.647500	2.309515	2.431810	2.219302	0.337618	4.999991	9384.000000		1
24289.458984	8578.590820	3.250261	8.800990	19419.763672	99998.000000	3056.120850	1887.846313	399.168396	216.651154	113.056030	507.342865	714.853821	358.694336	3.104856	0.000000	4.385418	3.933416	0.511918	0.944532	4.288244	4.999991	3.485171	3.275967	2.601156	2.335761	2.053294	2.705302	2.854217	2.554724	0.492042	0.000000	9419.000000		1
8513.918945	2305.726807	3.734408	5.328701	9404.212891	99998.000000	1403.002441	862.460083	182.329132	82.545517	60.783573	235.286179	317.060760	203.647018	2.377137	99998.000000	3.930130	3.362808	0.572222	0.726621	3.973322	4.999991	3.147058	2.935739	2.260856	1.916693	1.783786	2.371596	2.501143	2.308878	0.376054	4.999991	9466.000000		1
7178.789551	2082.883545	2.346725	3.432201	3724.582764	55138.746094	480.828888	290.916840	80.482498	42.950314	20.503778	65.850159	81.130081	46.549038	0.827638	99998.000000	3.856051	3.318665	0.370462	0.535573	3.571078	4.741457	2.681991	2.463769	1.905701	1.632966	1.311834	1.818557	1.909182	1.667911	0.000000	4.999991	9513.000000		1
4577.501953	1404.800293	3.049818	3.416783	3331.085449	49942.234375	396.359100	246.976639	93.024063	48.312935	21.555334	67.296432	80.118614	78.077179	0.098400	99998.000000	3.660629	3.147614	0.484274	0.533617	3.522586	4.698468	2.598089	2.392656	1.968595	1.684063	1.333555	1.827992	1.903733	1.892524	0.000000	4.999991	9603.000000		1
9102.361328	1927.870239	2.096942	3.749826	7353.662109	99998.000000	1066.140991	652.053467	160.169388	78.545906	53.826660	197.485718	241.604767	155.540695	0.953727	99998.000000	3.959154	3.285078	0.321587	0.574011	3.866504	4.999991	3.027815	2.814283	2.204580	1.895124	1.730997	2.295536	2.383106	2.191844	0.000000	4.999991	9621.000000		1
16654.980469	8077.526855	1.785485	8.677641	19070.580078	99998.000000	3028.730957	1851.020386	457.176605	152.774582	126.960609	544.871948	719.214233	490.456299	2.253683	0.000000	4.221544	3.907278	0.251756	0.938402	4.280364	4.999991	3.481261	3.267411	2.660084	2.184051	2.103669	2.736295	2.856858	2.690600	0.352893	0.000000	9661.000000		1
2926.532715	828.159607	3.234842	1.523367	1770.719849	32258.654297	122.159225	77.534447	38.136597	7.373219	11.807635	7.999218	15.693147	20.852242	0.144732	99998.000000	3.466353	2.918114	0.509853	0.182805	3.248150	4.508646	2.086926	1.889495	1.581342	0.867657	1.072163	0.903048	1.195710	1.319153	0.000000	4.999991	9687.000000		1
10028.861328	2343.478027	1.958174	5.131341	7701.190430	99998.000000	1089.605225	688.857910	171.212265	85.077271	48.504128	209.882339	274.693268	180.330872	1.491793	0.000000	4.001252	3.369861	0.291851	0.710231	3.886558	4.999991	3.037269	2.838130	2.233535	1.929814	1.685779	2.321976	2.438848	2.256070	0.173709	0.000000	9725.000000		1
10848.581055	3643.443604	2.470075	5.007992	8928.148438	99998.000000	1311.415405	814.137878	186.529190	62.899021	61.822796	265.297119	342.985748	182.930466	1.843357	0.000000	4.035373	3.561512	0.392710	0.699664	3.950761	4.999991	3.117740	2.910698	2.270747	1.798644	1.791149	2.423733	2.535276	2.262286	0.265610	0.000000	9790.000000		1
4697.125977	2447.742188	2.312804	3.635728	4830.766113	67899.500000	659.349609	405.585663	93.745659	54.785702	29.098160	92.219208	94.806465	53.475113	0.363027	0.000000	3.671832	3.388766	0.364139	0.560591	3.684016	4.831867	2.819116	2.608083	1.971951	1.738667	1.463866	1.964821	1.976838	1.728152	0.000000	0.000000	9856.000000		1
7655.079102	1960.588623	2.602675	5.230021	6924.239258	88896.765625	978.954468	613.895264	142.555069	62.791088	49.901062	179.378006	252.357758	190.075485	0.491785	99998.000000	3.883950	3.292387	0.415420	0.718503	3.840372	4.948886	2.990762	2.788094	2.153983	1.797898	1.698110	2.253769	2.402017	2.278926	0.000000	4.999991	9903.000000		1
20169.021484	6610.379395	3.219423	7.484234	15614.304688	99998.000000	2430.645996	1495.079834	306.872101	127.648285	104.856369	432.966187	563.140015	285.304413	2.747931	99998.000000	4.304685	3.820226	0.507778	0.874147	4.193522	4.999991	3.385722	3.174664	2.486957	2.106015	2.020595	2.636454	2.750616	2.455308	0.439006	4.999991	9929.000000		1
37668.558594	11915.091797	5.152927	7.555160	30774.066406	99998.000000	4966.777344	3035.783447	701.482727	309.965088	213.894287	970.563599	1272.902588	731.956238	5.703940	99998.000000	4.575979	4.076097	0.712054	0.878244	4.488185	4.999991	3.696075	3.482271	2.846017	2.491313	2.330199	2.987024	3.104795	2.864485	0.756175	4.999991	9972.000000		1
9905.499023	3031.037598	2.106194	4.332653	5619.121094	80247.304688	797.053955	477.399750	123.886124	86.437195	40.033096	145.512375	185.283356	173.568237	0.694027	99998.000000	3.995876	3.481591	0.323498	0.636754	3.749668	4.904430	2.901488	2.678882	2.093023	1.936701	1.602419	2.162900	2.267836	2.239470	0.000000	4.999991	10008.000000		1
3983.949951	974.618713	1.310589	3.111492	2106.767090	38665.847656	198.605118	125.070274	58.245659	35.170040	15.224419	30.815802	10.065323	30.698620	0.574994	99998.000000	3.600314	2.988835	0.117467	0.492969	3.323617	4.587327	2.297990	2.097154	1.765264	1.546173	1.182541	1.488773	1.002828	1.487119	0.000000	4.999991	10075.000000		1
14063.187500	5319.912109	2.306637	5.963951	11816.442383	99998.000000	1841.445312	1113.297485	257.985596	120.278145	57.961952	286.417664	377.539062	245.419342	0.795480	99998.000000	4.148084	3.725904	0.362979	0.775534	4.072487	4.999991	3.265159	3.046611	2.411595	2.080187	1.763143	2.457000	2.576962	2.389909	0.000000	4.999991	10092.000000		1
5531.240723	1197.394165	2.389898	3.345856	4102.004883	62977.648438	515.036804	318.688995	77.839737	36.952442	24.598984	94.081787	108.522934	63.632950	0.378012	0.000000	3.742823	3.078237	0.378379	0.524507	3.612996	4.799186	2.711838	2.503367	1.891201	1.567643	1.390917	1.973506	2.035522	1.803682	0.000000	0.000000	10113.000000		1
9571.228516	1758.002441	2.352893	5.384208	5786.293457	75737.671875	802.357971	496.438751	94.954483	27.920170	36.480629	133.701660	173.691589	105.013641	0.182334	0.000000	3.980968	3.245019	0.371602	0.731122	3.762400	4.879312	2.904368	2.695866	1.977515	1.445918	1.562062	2.126137	2.239779	2.021246	0.000000	0.000000	10148.000000		1
26612.132812	5486.532715	2.420735	9.676772	20780.949219	99998.000000	3358.012695	2019.626831	458.773987	205.198151	138.287186	605.307068	787.380249	501.517670	3.974590	0.000000	4.425080	3.739298	0.383947	0.985731	4.317666	4.999991	3.526082	3.305271	2.661599	2.312173	2.140782	2.781976	2.896184	2.700286	0.599292	0.000000	10188.000000		1
21041.261719	7617.534668	3.259512	6.710216	19152.878906	99998.000000	3088.987305	1842.663452	446.929352	197.137253	126.593643	555.325867	716.549866	393.016327	6.853014	0.000000	4.323072	3.881814	0.513153	0.826736	4.282234	4.999991	3.489816	3.265446	2.650239	2.294769	2.102412	2.744548	2.855246	2.594411	0.835882	0.000000	10325.000000		1
5078.806641	741.916687	1.652884	3.876260	3019.708008	49731.042969	323.135742	189.313812	39.040134	21.061935	9.319058	33.079266	52.864532	21.364141	0.171046	0.000000	3.705762	2.870355	0.218242	0.588413	3.479965	4.696628	2.509385	2.277182	1.591511	1.323498	0.969372	1.519556	1.723164	1.329685	0.000000	0.000000	10369.000000		1
4124.469727	0.000000	2.753779	3.774496	2297.323730	40706.089844	237.608231	148.475861	75.548515	39.274498	16.032358	27.799906	25.841730	26.014420	1.303783	99998.000000	3.615368	0.000000	0.439929	0.576859	3.361222	4.609659	2.375861	2.171656	1.878226	1.594111	1.204997	1.444043	1.412322	1.415214	0.115205	4.999991	10462.000000		0
9268.306641	2890.804688	3.043650	5.082002	5994.584473	81141.515625	840.254028	515.502441	102.552818	28.888464	42.271893	153.110718	224.681198	153.394409	0.454948	99998.000000	3.967000	3.461019	0.483395	0.706035	3.777759	4.909243	2.924411	2.712231	2.010948	1.460724	1.626052	2.185006	2.351567	2.185810	0.000000	4.999991	10559.000000		1
10553.975586	1395.336304	1.739229	4.243225	5314.645020	76592.851562	739.295532	441.560547	107.119835	35.524670	49.867138	148.420349	228.511215	79.986015	1.500711	0.000000	4.023416	3.144679	0.240357	0.627696	3.725474	4.884188	2.868818	2.644990	2.029870	1.550530	1.697814	2.171494	2.358907	1.903014	0.176297	0.000000	10577.000000		1
20251.423828	4152.214355	2.988143	7.055594	15846.260742	99998.000000	2502.515625	1519.743530	340.518768	124.724899	104.726852	450.478729	598.510498	346.720154	2.099660	99998.000000	4.306456	3.618280	0.475401	0.848534	4.199927	4.999991	3.398377	3.181770	2.532141	2.095953	2.020058	2.653674	2.777072	2.539979	0.322149	4.999991	10629.000000		1
7211.449707	1573.391357	1.791652	2.103110	3449.217285	54173.859375	397.278076	250.115875	49.962734	27.784487	21.305552	50.064499	86.159660	38.457306	0.563677	99998.000000	3.858023	3.196837	0.253254	0.322862	3.537720	4.733790	2.599095	2.398141	1.698646	1.443802	1.328493	1.699530	1.935304	1.584979	0.000000	4.999991	10664.000000		1
26158.060547	3575.635254	3.370527	6.087300	13165.889648	99998.000000	1998.709839	1233.473877	273.780487	128.869446	79.498787	364.735382	477.677307	331.705444	5.493674	0.000000	4.417605	3.553353	0.527698	0.784425	4.119450	4.999991	3.300750	3.091130	2.437402	2.110150	1.900360	2.561978	2.679135	2.520753	0.739863	0.000000	10697.000000		1
6307.960449	1443.828125	2.920300	3.817669	5250.931641	76779.039062	745.848450	450.565063	109.370964	39.037048	30.399496	155.858322	210.582352	108.165222	0.644754	99998.000000	3.799889	3.159515	0.465428	0.581798	3.720236	4.885242	2.872651	2.653758	2.038902	1.591477	1.482866	2.192730	2.323422	2.034088	0.000000	4.999991	10783.000000		1
5340.609863	0.000000	2.075356	4.218554	2849.510254	45043.597656	323.074066	198.518768	50.345119	65.091560	28.965559	73.812370	111.492577	49.953484	1.461861	0.000000	3.727591	0.000000	0.317093	0.625164	3.454770	4.653633	2.509302	2.297801	1.701957	1.813525	1.461882	1.868129	2.047246	1.698566	0.164906	0.000000	10820.000000		0
18509.031250	4639.398438	2.035268	6.037961	12017.458984	99998.000000	1820.867554	1120.593628	249.431290	127.756210	81.052986	332.340698	475.225739	257.714203	4.865285	99998.000000	4.267384	3.666462	0.308622	0.780890	4.079813	4.999991	3.260278	3.049448	2.396951	2.106382	1.908769	2.521584	2.676900	2.411138	0.687108	4.999991	10999.000000		1
3467.358887	1953.132202	1.890332	3.586388	3156.878906	47611.531250	362.616852	206.252777	35.259468	40.470989	8.538873	39.459522	65.646629	38.907532	0.676450	0.000000	3.539999	3.290732	0.276538	0.554657	3.499258	4.677712	2.559448	2.314400	1.547276	1.607144	0.931401	1.596152	1.817212	1.590034	0.000000	0.000000	11032.000000		1
14583.462891	3513.340576	3.265679	4.977154	11199.519531	99998.000000	1666.455444	1023.153687	218.970123	111.763947	72.489449	357.510162	518.687927	266.968506	2.077604	0.000000	4.163861	3.545720	0.513974	0.696981	4.049200	4.999991	3.221794	3.009941	2.340385	2.048302	1.860275	2.553288	2.714906	2.426460	0.317563	0.000000	11054.000000		1
9632.526367	1535.257812	2.143198	5.069666	6413.948242	89206.640625	912.962463	550.638550	136.208740	71.949791	43.462215	188.940674	226.368011	235.529800	2.171319	0.000000	3.983740	3.186181	0.331062	0.704979	3.807126	4.950397	2.960453	2.740867	2.134205	1.857030	1.638112	2.276325	2.354815	2.372046	0.336724	0.000000	11100.000000		1
4255.491699	2894.440430	2.297385	4.810632	6448.887207	92140.609375	907.581299	545.340698	123.118271	40.560417	60.021893	246.742279	350.547089	204.316193	0.639894	0.000000	3.628950	3.461565	0.361234	0.682202	3.809485	4.964451	2.957886	2.736668	2.090322	1.608102	1.778310	2.392244	2.544746	2.310303	0.000000	0.000000	11119.000000		1
11278.703125	3733.507080	2.229543	6.445014	12016.392578	99998.000000	1808.134766	1138.244995	220.644592	100.147499	78.132690	322.528229	398.372803	258.179871	1.532910	0.000000	4.052259	3.572117	0.348216	0.809224	4.079774	4.999991	3.257231	3.056236	2.343693	2.000640	1.892833	2.508568	2.600290	2.411922	0.185517	0.000000	11161.000000		1
6331.029785	895.514648	0.783270	1.251998	2951.218262	45105.304688	325.630463	204.846603	33.955048	11.866227	14.231454	51.149975	43.659573	76.760422	0.925059	99998.000000	3.801474	2.952073	0.000000	0.097604	3.470001	4.654228	2.512725	2.311429	1.530904	1.074313	1.153249	1.708845	1.640079	1.885137	0.000000	4.999991	11191.000000		1
8489.643555	1564.096924	2.340558	3.034399	5676.845215	79834.250000	766.127136	486.367279	124.447365	72.245834	19.421387	103.764725	144.340561	54.273804	0.996768	0.000000	3.928890	3.194264	0.369319	0.482073	3.754107	4.902189	2.884301	2.686964	2.094986	1.858813	1.288280	2.016050	2.159388	1.734590	0.000000	0.000000	11271.000000		1
6135.308105	1957.619019	2.972724	4.181550	7821.666016	99998.000000	1131.368286	700.625427	160.440765	71.277534	39.801815	192.678162	211.513641	126.069405	1.354044	99998.000000	3.787836	3.291728	0.473155	0.621337	3.893299	4.999991	3.053604	2.845486	2.205315	1.852953	1.599903	2.284832	2.325338	2.100610	0.131633	4.999991	11297.000000		1
22019.130859	8111.031738	1.982844	8.575877	21742.523438	99998.000000	3511.838867	2130.098633	473.782532	269.626709	129.890167	617.793152	839.760681	451.653625	3.394679	0.000000	4.342800	3.909076	0.297289	0.933279	4.337310	4.999991	3.545535	3.328400	2.675579	2.430763	2.113576	2.790843	2.924155	2.654805	0.530799	0.000000	11351.000000		1
3061.057861	1940.640015	2.661267	3.854673	4066.390625	58320.628906	546.577271	319.025116	77.512856	20.469858	22.733322	87.988319	162.889252	86.221336	0.180150	0.000000	3.485872	3.287945	0.425088	0.585988	3.609209	4.765822	2.737652	2.503825	1.889374	1.311115	1.356663	1.944425	2.211892	1.935615	0.000000	0.000000	11532.000000		1
17057.175781	3533.255371	3.086823	3.657314	8544.959961	99998.000000	1237.032593	763.814331	187.997055	118.736275	43.715080	249.751999	321.223816	210.927734	1.659300	0.000000	4.231907	3.548175	0.489512	0.563162	3.931710	4.999991	3.092381	2.882988	2.274151	2.074584	1.640631	2.397509	2.506808	2.324134	0.219925	0.000000	11584.000000		1
8761.820312	2242.525635	1.566539	4.668780	5950.080078	81330.960938	870.391418	492.738281	100.314018	66.121529	32.018459	104.791611	158.306808	162.435944	2.211260	0.000000	3.942594	3.350737	0.194941	0.669203	3.774523	4.910256	2.939715	2.692616	2.001362	1.820343	1.505400	2.020327	2.199500	2.210682	0.344640	0.000000	11610.000000		1
7827.108887	1918.720703	2.796951	4.144545	7788.389160	99998.000000	1093.641724	683.778992	175.637421	55.445621	51.140724	198.136383	262.524841	110.080223	0.496732	0.000000	3.893601	3.283012	0.446685	0.617477	3.891448	4.999991	3.038875	2.834916	2.244617	1.743867	1.708767	2.296964	2.419170	2.041709	0.000000	0.000000	11647.000000		1
13803.224609	5426.988770	1.640549	8.878084	17284.173828	99998.000000	2714.605957	1676.197021	376.049591	150.097900	102.299950	520.609131	650.980347	431.936218	1.905970	0.000000	4.139981	3.734559	0.214989	0.948319	4.237648	4.999991	3.433707	3.224325	2.575245	2.176375	2.009876	2.716512	2.813568	2.635420	0.280116	0.000000	11713.000000		1
5048.888184	425.697784	1.230412	1.853327	2918.499756	43316.355469	333.833221	200.535538	47.039352	18.227980	9.337561	35.817627	43.338863	43.304943	0.701370	0.000000	3.703196	2.629101	0.090050	0.267952	3.465160	4.636652	2.523530	2.302191	1.672461	1.260738	0.970233	1.554097	1.636878	1.636537	0.000000	0.000000	11730.000000		1
8879.197266	1879.547974	2.926468	4.795214	6734.555664	95488.578125	961.445007	589.820557	147.917694	78.209785	50.511642	165.183548	227.323975	199.539490	0.977786	0.000000	3.948374	3.274053	0.466344	0.680808	3.828309	4.979951	2.982924	2.770720	2.170020	1.893261	1.703391	2.217967	2.356645	2.300029	0.000000	0.000000	11804.000000		1
6011.378418	1293.754883	3.654230	3.034399	2675.534912	46860.960938	261.679901	162.476028	44.606281	30.263813	12.899280	49.756126	74.737495	64.628998	0.313865	0.000000	3.778974	3.111852	0.562796	0.482073	3.427411	4.670811	2.417770	2.210789	1.649396	1.480924	1.110565	1.696847	1.873538	1.810427	0.000000	0.000000	11864.000000		1
11006.332031	688.558777	2.716774	3.570970	6581.660645	88833.093750	977.942993	588.124512	114.918610	47.668434	36.385033	146.542343	166.040833	112.032227	1.571296	99998.000000	4.041643	2.837941	0.434053	0.552786	3.818336	4.948575	2.990314	2.769469	2.060390	1.678231	1.560923	2.165963	2.220215	2.049343	0.196258	4.999991	11915.000000		1
9137.253906	1944.577881	1.930420	3.870092	5049.862793	70215.085938	708.051086	426.675354	102.114922	66.713608	28.006516	104.381470	113.111534	122.372002	1.584919	0.000000	3.960816	3.288825	0.285652	0.587721	3.703279	4.846430	2.850065	2.630098	2.009089	1.824214	1.447259	2.018623	2.053507	2.087682	0.200007	0.000000	11938.000000		1
6306.770020	1197.970825	2.081524	3.987274	6327.532715	86846.125000	917.658997	551.440308	134.087128	41.682896	40.958218	164.030228	196.887466	174.508774	0.910265	99998.000000	3.799807	3.078446	0.318381	0.600676	3.801234	4.938750	2.962681	2.741498	2.127387	1.619958	1.612341	2.214924	2.294218	2.241817	0.000000	4.999991	11975.000000		1
5550.214844	1758.168945	2.189455	4.011944	2330.930176	40090.824219	199.610413	140.757248	29.332523	0.000000	6.315497	20.241661	18.323576	45.556072	0.137732	0.000000	3.744310	3.245061	0.340336	0.603355	3.367529	4.603045	2.300183	2.148471	1.467349	0.000000	0.800408	1.306246	1.263010	1.658546	0.000000	0.000000	12008.000000		1
14493.183594	4485.057617	4.095205	9.146369	17002.644531	99998.000000	2661.667480	1639.552979	365.481628	170.956314	116.398804	443.225769	626.202515	373.863220	2.940362	0.000000	4.161164	3.651768	0.612276	0.961249	4.230516	4.999991	3.425154	3.214725	2.562865	2.232885	2.065948	2.646625	2.796715	2.572713	0.468401	0.000000	12042.000000		1
17445.500000	3110.234131	2.300469	3.768329	10862.256836	99998.000000	1623.249268	1004.296631	211.714081	71.111015	72.569626	284.820282	398.992615	174.536530	2.520941	99998.000000	4.241683	3.492793	0.361816	0.576149	4.035920	4.999991	3.210385	3.001862	2.325750	1.851937	1.860755	2.454571	2.600965	2.241886	0.401563	4.999991	12113.000000		1
10892.597656	2584.685059	2.698272	6.204483	9358.040039	99998.000000	1421.973633	856.234009	226.377258	90.961044	56.124046	227.678604	348.567322	229.803299	0.234495	99998.000000	4.037131	3.412408	0.431086	0.792706	3.971185	4.999991	3.152892	2.932592	2.354833	1.958855	1.749149	2.357322	2.542287	2.361356	0.000000	4.999991	12149.000000		1
5579.954102	1420.499634	2.553336	2.174036	2915.927734	48774.726562	324.982880	204.788010	53.610798	45.170605	24.885771	33.640507	70.164307	44.951660	1.489735	0.000000	3.746631	3.152441	0.407108	0.337267	3.464777	4.688195	2.511860	2.311305	1.729252	1.654856	1.395951	1.526863	1.846116	1.652746	0.173109	0.000000	12191.000000		1
7859.410645	1736.243652	1.915002	1.279752	2947.246338	53579.757812	350.824615	201.929382	50.067581	19.806854	15.767157	55.624481	102.222855	63.521935	0.614833	99998.000000	3.895390	3.239611	0.282169	0.107126	3.469416	4.729001	2.545090	2.305200	1.699557	1.296816	1.197753	1.745266	2.009548	1.802924	0.000000	4.999991	12208.000000		1
8531.838867	2195.307373	2.359060	4.748958	4850.131836	71136.453125	630.282288	403.562714	92.126694	50.884773	29.983192	102.349289	153.008957	55.306854	0.134647	99998.000000	3.931043	3.341495	0.372739	0.676598	3.685754	4.852092	2.799535	2.605911	1.964386	1.706588	1.476878	2.010085	2.184717	1.742779	0.000000	4.999991	12247.000000		1
8278.944336	874.048767	1.989012	4.132210	3726.260498	54634.699219	458.360748	287.971863	79.844162	77.229156	14.678596	57.351372	91.605545	74.157753	0.018913	0.000000	3.917975	2.941536	0.298637	0.616182	3.571273	4.737469	2.661207	2.459350	1.902243	1.887781	1.166685	1.758544	1.961922	1.870157	0.000000	0.000000	12334.000000		1
20822.138672	5479.008301	2.503996	6.315497	16711.226562	99998.000000	2647.531494	1606.828369	392.341003	194.842957	115.856064	524.081421	649.478577	354.201324	2.048100	0.000000	4.318525	3.738702	0.398634	0.800408	4.223008	4.999991	3.422841	3.205970	2.593664	2.289685	2.063919	2.719399	2.812565	2.549250	0.311351	0.000000	12448.000000		1
8432.541992	1993.822144	4.221638	3.759078	4460.634277	66995.992188	587.103760	365.429199	92.209953	38.861275	36.067410	98.389771	110.663048	118.156532	1.651908	99998.000000	3.925958	3.299686	0.625481	0.575081	3.649397	4.826049	2.768715	2.562803	1.964778	1.589517	1.557115	1.992950	2.044003	2.072458	0.217986	4.999991	12537.000000		1
15035.021484	7102.833984	1.908834	4.961736	14262.396484	99998.000000	2180.542480	1363.660156	326.382904	114.147675	78.928291	383.268646	468.768372	273.123657	1.512810	99998.000000	4.177104	3.851432	0.280768	0.695634	4.154192	4.999991	3.338565	3.134706	2.513727	2.057467	1.897233	2.583503	2.670958	2.436359	0.179784	4.999991	12596.000000		1
6551.054688	1279.458618	2.528666	4.705785	3722.485840	56954.890625	458.736969	288.486847	73.670517	56.783966	22.508209	90.890114	131.789749	83.640244	1.053044	99998.000000	3.816311	3.107026	0.402891	0.672632	3.570833	4.755531	2.661564	2.460126	1.867294	1.754226	1.352341	1.958517	2.119882	1.922415	0.022446	4.999991	12648.000000		1
11689.395508	3328.942139	2.013681	4.946317	7388.708984	99007.882812	1076.665771	662.306885	139.526840	63.944408	50.197098	206.891113	255.601852	159.275101	2.300973	99998.000000	4.067792	3.522306	0.303991	0.694282	3.868569	4.995670	3.032081	2.821059	2.144658	1.805803	1.700679	2.315742	2.407564	2.202148	0.361912	4.999991	12692.000000		1
7250.298340	2501.020020	2.584173	3.348940	4804.828613	68381.195312	629.767273	394.922089	91.685722	53.262337	15.933678	96.801643	135.006088	66.244873	1.616277	99998.000000	3.860356	3.398117	0.412322	0.524907	3.681678	4.834937	2.799180	2.596511	1.962302	1.726420	1.202316	1.985883	2.130353	1.821152	0.208516	4.999991	12715.000000		1
19639.837891	3296.217529	2.969640	8.887335	10870.324219	99998.000000	1697.487183	1014.377380	230.352203	99.058937	61.165958	300.186554	396.069244	221.643723	1.513217	0.000000	4.293138	3.518016	0.472704	0.948772	4.036242	4.999991	3.229806	3.006200	2.362392	1.995894	1.786510	2.477391	2.597771	2.345655	0.179901	0.000000	12772.000000		1
12268.346680	3472.653809	2.636597	4.906229	9597.902344	99998.000000	1473.777344	881.859863	190.642899	108.078873	65.603455	282.177521	371.164978	202.669479	5.455649	0.000000	4.088786	3.540662	0.421044	0.690748	3.982176	4.999991	3.168432	2.945400	2.280221	2.033741	1.816927	2.450522	2.569567	2.306788	0.736846	0.000000	12812.000000		1
9849.566406	2957.376465	2.309720	1.967425	7925.671387	96345.726562	1094.190674	699.410461	144.531754	103.397758	34.038307	165.763290	195.287003	155.580780	1.349624	0.000000	3.993417	3.470906	0.363559	0.293898	3.899036	4.983832	3.039093	2.844732	2.159963	2.014511	1.531968	2.219488	2.290673	2.191956	0.130213	0.000000	12854.000000		1
11663.902344	1634.211914	3.092990	3.928683	7242.419434	90711.015625	1084.529297	633.939575	137.115356	39.589039	37.168304	133.778748	172.325485	61.091949	2.758209	99998.000000	4.066844	3.213308	0.490378	0.594247	3.859884	4.957660	3.035241	2.802048	2.137086	1.597575	1.570173	2.126387	2.236350	1.785984	0.440627	4.999991	12885.000000		1
8605.465820	2251.706055	2.608843	3.731324	9943.595703	99998.000000	1441.974731	913.458923	228.902847	97.720596	42.287308	234.163696	308.817932	236.430252	1.421144	0.000000	3.934774	3.352512	0.416448	0.571863	3.997544	4.999991	3.158958	2.960689	2.359651	1.989986	1.626210	2.369519	2.489702	2.373703	0.152638	0.000000	12910.000000		1
7131.250488	150.480286	3.916348	2.880212	3366.064209	51351.769531	395.144104	237.244354	33.258121	31.380125	14.179030	55.266766	57.924950	51.199314	0.494700	99998.000000	3.853166	2.177480	0.592881	0.459424	3.527122	4.710556	2.596756	2.375196	1.521898	1.496655	1.151646	1.742464	1.762866	1.709264	0.000000	4.999991	12925.000000		0
28255.144531	8208.801758	3.524713	8.461780	20069.101562	99998.000000	3209.835938	1961.908569	439.904572	199.924957	142.721603	631.102539	854.790771	491.520203	2.765491	99998.000000	4.451097	3.914280	0.547124	0.927462	4.302528	4.999991	3.506483	3.292679	2.643358	2.300867	2.154490	2.800100	2.931860	2.691541	0.441772	4.999991	12967.000000		1
10564.882812	2538.074219	1.754647	2.355976	7959.283691	99998.000000	1206.303101	710.135681	159.404617	73.359062	40.437065	196.181290	253.486404	174.067795	0.733464	99998.000000	4.023865	3.404504	0.244190	0.372171	3.900874	4.999991	3.081456	2.851341	2.202501	1.865454	1.606780	2.292658	2.403955	2.240718	0.000000	4.999991	13005.000000		1
14423.126953	2964.206787	2.044519	3.780664	5871.229004	84625.984375	818.603149	493.077484	87.294479	37.029533	29.961605	122.122223	156.746445	156.774200	0.810636	99998.000000	4.159060	3.471909	0.310591	0.577568	3.768729	4.927504	2.913073	2.692915	1.940987	1.568548	1.476565	2.086795	2.195198	2.195275	0.000000	4.999991	13018.000000		1
8276.329102	643.958679	2.719858	3.241009	3390.046631	54295.820312	416.212219	236.547440	55.501129	25.656706	14.731020	51.042046	65.396851	87.815628	0.937245	0.000000	3.917838	2.808858	0.434546	0.510680	3.530206	4.734766	2.619315	2.373918	1.744302	1.409201	1.168233	1.707928	1.815557	1.943572	0.000000	0.000000	13052.000000		1
7092.531250	2291.211670	2.214124	3.274930	4633.145020	63733.996094	629.347900	382.118408	72.819405	39.058636	25.360668	87.235886	104.538742	134.518845	0.399494	0.000000	3.850801	3.360065	0.345202	0.515202	3.665876	4.804371	2.798891	2.582198	1.862247	1.591717	1.404161	1.940695	2.019277	2.128783	0.000000	0.000000	13165.000000		1
6738.727539	1345.509277	2.784616	2.830872	2949.250732	45398.585938	325.013733	203.070358	39.968338	30.402580	15.899757	44.350330	37.991661	85.212952	0.487386	0.000000	3.828578	3.128887	0.444765	0.451920	3.469712	4.657043	2.511902	2.307647	1.601716	1.482910	1.201391	1.646897	1.579688	1.930506	0.000000	0.000000	13229.000000		1
3806.042969	2617.514404	3.136162	6.364837	6511.690430	82064.171875	864.011169	561.792419	106.977982	81.441544	34.291176	161.079086	226.238495	146.986404	0.605864	99998.000000	3.580474	3.417889	0.496399	0.803787	3.813694	4.914154	2.936519	2.749576	2.029294	1.910846	1.535182	2.207039	2.354567	2.167277	0.000000	4.999991	13253.000000		1
9771.202148	1554.016235	4.249392	5.362622	4493.167480	64268.125000	575.067932	366.261810	86.446449	67.558548	34.112320	144.574921	201.065933	117.286919	0.772900	99998.000000	3.989948	3.191456	0.628327	0.729377	3.652553	4.807996	2.759719	2.563792	1.936747	1.829680	1.532911	2.160093	2.303339	2.069250	0.000000	4.999991	13317.000000		1
5657.976074	1485.770020	1.137900	4.048949	4722.437500	67726.585938	610.611084	391.406616	106.500000	40.693016	29.764246	105.778404	151.001434	67.879257	0.733738	0.000000	3.752661	3.171952	0.056104	0.607342	3.674166	4.830759	2.785765	2.592628	2.027350	1.609520	1.473695	2.024397	2.178981	1.831737	0.000000	0.000000	13371.000000		1
15713.215820	2423.979004	2.837040	4.625608	10151.236328	99998.000000	1489.988525	926.669678	189.267548	105.907921	63.676121	244.663834	362.055603	191.099289	3.892174	0.000000	4.196265	3.384529	0.452865	0.665169	4.006519	4.999991	3.173183	2.966925	2.277076	2.024928	1.803977	2.388570	2.558775	2.281259	0.590192	0.000000	13423.000000		1
12215.842773	4423.978027	2.463907	4.551599	10650.790039	99998.000000	1581.063721	970.838074	213.030838	91.241661	53.098896	245.971344	301.453979	183.257339	1.114129	0.000000	4.086924	3.645813	0.391624	0.658164	4.027382	4.999991	3.198949	2.987147	2.328443	1.960193	1.725085	2.390884	2.479221	2.263061	0.046936	0.000000	13458.000000		1
8055.730957	107.172256	1.631298	3.163916	5110.846680	75273.718750	706.392029	430.119873	112.587303	59.405144	31.195101	126.038567	146.477585	129.732895	1.624976	99998.000000	3.906105	2.030082	0.212533	0.500225	3.708493	4.876643	2.849046	2.633590	2.051489	1.773824	1.494086	2.100503	2.165771	2.113050	0.210847	4.999991	13500.000000		0
12932.003906	3409.233643	2.994310	6.050295	8284.023438	99998.000000	1204.110596	750.554260	192.298859	79.076309	60.478283	263.468475	349.813171	239.458481	1.035330	99998.000000	4.111666	3.532657	0.476297	0.781777	3.918241	4.999991	3.080666	2.875382	2.283977	1.898046	1.781599	2.420729	2.543836	2.379230	0.015079	4.999991	13666.000000		1
12506.842773	6926.391602	4.332653	5.094337	13224.298828	99998.000000	2073.977783	1234.574829	277.795532	96.909576	73.152451	330.484283	429.811493	275.152771	6.381909	0.000000	4.097147	3.840507	0.636754	0.707088	4.121373	4.999991	3.316804	3.091517	2.443725	1.986367	1.864229	2.519151	2.633278	2.439574	0.804951	0.000000	13753.000000		1
5321.731445	2454.989014	2.137031	1.770066	4155.677246	65123.148438	515.403748	308.558899	84.389595	42.666611	12.285615	55.821838	44.920822	67.287178	0.277729	0.000000	3.726053	3.390049	0.329811	0.247989	3.618642	4.813735	2.712147	2.489338	1.926289	1.630088	1.089397	1.746804	1.652448	1.827932	0.000000	0.000000	13784.000000		1
17952.812500	2402.960205	3.228674	4.761292	13433.278320	99998.000000	2129.623779	1287.911133	315.068665	110.743225	79.649887	374.766785	492.152374	273.243927	2.827083	99998.000000	4.254132	3.380747	0.509024	0.677725	4.128182	4.999991	3.328303	3.109886	2.498405	2.044317	1.901185	2.573761	2.692100	2.436551	0.451339	4.999991	13836.000000		1
4648.705566	1128.451050	1.526451	2.497828	3017.219482	46291.308594	354.296906	219.247650	66.581001	31.111841	22.794996	64.200356	85.071098	55.516548	0.791555	0.000000	3.667332	3.052483	0.183683	0.397563	3.479607	4.665500	2.549367	2.340935	1.823350	1.492926	1.357840	1.807537	1.929782	1.744422	0.000000	0.000000	13865.000000		1
9037.118164	1642.226562	2.334390	2.571838	6612.673828	93213.140625	952.980103	581.879944	135.706085	65.159401	40.378475	163.527588	245.490280	161.325790	0.236839	99998.000000	3.956030	3.215433	0.368173	0.410244	3.820377	4.969477	2.979084	2.764833	2.132599	1.813977	1.606150	2.213591	2.390034	2.207704	0.000000	4.999991	13883.000000		1
17655.447266	4058.489990	2.932636	6.611536	9694.867188	99998.000000	1433.694946	883.108765	191.210312	103.687630	71.070930	310.825439	430.970978	265.164520	3.897817	0.000000	4.246879	3.608365	0.467258	0.820302	3.986542	4.999991	3.156457	2.946014	2.281511	2.015727	1.851692	2.492517	2.634448	2.423515	0.590821	0.000000	13939.000000		1
16370.757812	7526.913086	3.123827	8.276754	19148.972656	99998.000000	2985.194824	1839.308350	347.858063	154.026581	132.764206	565.209229	767.675171	452.711365	1.957528	0.000000	4.214069	3.876617	0.494687	0.917860	4.282146	4.999991	3.474973	3.264655	2.541402	2.187596	2.123081	2.752209	2.885178	2.655821	0.291708	0.000000	13986.000000		1
6075.063965	1818.573242	1.902667	2.285050	3089.357422	47984.441406	313.468201	196.249130	53.114315	9.010685	16.969814	40.662178	66.041351	17.497133	0.477780	99998.000000	3.783551	3.259731	0.279363	0.358896	3.489868	4.681100	2.496193	2.292808	1.725212	0.954758	1.229677	1.609191	1.819816	1.242967	0.000000	4.999991	14006.000000		1
10047.141602	3542.432617	2.981975	3.546299	7566.246094	99998.000000	1105.153320	684.781189	155.889160	82.702789	66.938721	206.666000	297.260071	175.171783	0.498346	0.000000	4.002042	3.549302	0.474504	0.549775	3.878881	4.999991	3.043422	2.835552	2.192816	1.917520	1.825677	2.315269	2.473137	2.243464	0.000000	0.000000	14043.000000		1
6855.166504	1781.482056	1.020718	4.520761	3630.775391	56672.402344	479.311676	278.464691	73.152451	38.855106	20.263247	50.921780	73.491661	41.405361	0.516308	0.000000	3.836018	3.250782	0.008906	0.655212	3.559999	4.753372	2.680618	2.444770	1.864229	1.589448	1.306709	1.706904	1.866238	1.617057	0.000000	0.000000	14152.000000		1
8744.554688	2295.667725	1.936588	2.948054	6184.484375	82771.507812	870.490112	538.867920	149.906708	72.153320	35.102200	153.024368	232.187027	80.223465	1.496305	99998.000000	3.941738	3.360909	0.287037	0.469535	3.791303	4.917881	2.939764	2.731482	2.175821	1.858256	1.545334	2.184761	2.365838	1.904301	0.175020	4.999991	14229.000000		1
18123.166016	5644.854492	2.408400	4.459086	11126.191406	99998.000000	1756.389648	1037.597900	246.526413	90.205528	59.383556	249.175339	383.077454	224.462265	2.253361	99998.000000	4.258234	3.751653	0.381729	0.649246	4.046347	4.999991	3.244621	3.016029	2.391863	1.955233	1.773666	2.396505	2.583287	2.351143	0.352831	4.999991	14255.000000		1
7773.285156	1796.651001	0.755516	3.561718	5397.689941	78089.750000	748.019409	447.290131	121.974205	51.273323	20.611710	91.158401	120.592690	63.842644	1.385366	99998.000000	3.890604	3.254464	0.000000	0.551660	3.732208	4.892594	2.873913	2.650589	2.086268	1.709891	1.314114	1.959797	2.081321	1.805111	0.141565	4.999991	14271.000000		1
8888.306641	1927.583374	2.929552	3.561718	6040.819336	83768.992188	884.120239	524.559387	134.740875	64.610497	39.101807	188.456528	242.477463	133.932938	2.139076	0.000000	3.948819	3.285013	0.466801	0.551660	3.781096	4.923083	2.946511	2.719795	2.129499	1.810303	1.592197	2.275211	2.384671	2.126887	0.330226	0.000000	14340.000000		1
26662.226562	7964.452148	2.510163	8.511119	22580.066406	99998.000000	3618.011963	2204.638916	493.786743	174.292908	142.897369	650.428345	837.333740	469.338867	1.717192	99998.000000	4.425897	3.901156	0.399702	0.929987	4.353725	4.999991	3.558470	3.343338	2.693539	2.241280	2.155024	2.813200	2.922899	2.671487	0.234819	4.999991	14372.000000		1
20096.685547	4622.690918	2.494745	4.249392	12228.350586	99998.000000	1891.935425	1132.533936	248.043610	89.767632	63.753216	317.147125	345.539093	244.188934	2.963509	99998.000000	4.303124	3.664895	0.397026	0.628327	4.087368	4.999991	3.276906	3.054051	2.394528	1.953120	1.804502	2.501261	2.538497	2.387726	0.471806	4.999991	14411.000000		1
11310.142578	388.921143	2.174036	1.788568	4766.686035	65876.859375	599.238281	386.201263	70.244484	45.238449	23.448750	82.422173	105.510124	52.244701	0.654664	99998.000000	4.053468	2.589862	0.337267	0.252506	3.678216	4.818733	2.777600	2.586814	1.846612	1.655508	1.370120	1.916044	2.023294	1.718042	0.000000	4.999991	14442.000000		1
7004.179199	1968.640259	2.605759	5.270110	9328.636719	99998.000000	1417.076660	862.145508	207.217987	82.070625	57.450054	256.921692	315.740936	160.724457	0.311889	0.000000	3.845357	3.294166	0.415934	0.721820	3.969818	4.999991	3.151393	2.935580	2.316427	1.914188	1.759290	2.409801	2.499331	2.206082	0.000000	0.000000	14483.000000		1
14147.481445	2740.740723	2.679769	5.288612	8742.495117	99998.000000	1327.827026	797.254395	176.433029	69.137421	60.533791	270.585754	316.403931	249.190765	1.678537	99998.000000	4.150679	3.437868	0.428097	0.723342	3.941635	4.999991	3.123142	2.901597	2.246580	1.839713	1.781998	2.432305	2.500242	2.396532	0.224931	4.999991	14517.000000		1
24325.652344	6536.746094	1.224244	9.066192	22541.431641	99998.000000	3566.460938	2202.696045	514.987427	188.478119	147.541473	593.792419	781.450256	416.986237	3.306571	99998.000000	4.386065	3.815361	0.087868	0.957425	4.352982	4.999991	3.552238	3.342955	2.711797	2.275261	2.168914	2.773635	2.892901	2.620122	0.519378	4.999991	14551.000000		1
10945.647461	1744.736206	1.766982	0.894284	8111.346191	99998.000000	1151.831909	718.646790	150.208908	44.658703	26.652754	171.452789	194.694931	123.756607	1.393861	0.000000	4.039241	3.241730	0.247232	0.000000	3.909093	4.999991	3.061389	2.856515	2.176696	1.649906	1.425742	2.234144	2.289355	2.092568	0.144220	0.000000	14577.000000		1
10764.530273	1637.172363	2.269632	2.911049	7137.661621	96777.523438	1065.259033	634.389832	131.444366	46.373264	36.881516	170.937805	226.001053	154.523071	0.818415	99998.000000	4.031995	3.214094	0.355955	0.464050	3.853556	4.985775	3.027455	2.802356	2.118742	1.666268	1.566809	2.232838	2.354110	2.188993	0.000000	4.999991	14612.000000		1
11690.132812	1655.758057	3.444536	5.137509	6023.454590	81072.757812	818.973145	513.300659	132.711777	31.873524	31.219770	110.604454	167.166397	135.376129	1.100689	99998.000000	4.067820	3.218997	0.537131	0.710753	3.779846	4.908875	2.913270	2.710372	2.122910	1.503430	1.494430	2.043773	2.223149	2.131542	0.041665	4.999991	14635.000000		1
21727.443359	7346.246094	2.309720	6.034877	14368.825195	99998.000000	2212.613281	1376.923218	283.145813	128.835526	80.679855	361.432678	468.916412	319.900879	2.274115	0.000000	4.337008	3.866066	0.363559	0.780668	4.157421	4.999991	3.344906	3.138910	2.452010	2.110036	1.906765	2.558028	2.671095	2.505015	0.356812	0.000000	14731.000000		1
10574.127930	5595.505859	1.279752	7.018589	13496.922852	99998.000000	2100.322021	1290.353516	281.853729	104.242706	76.461304	340.571198	455.998627	289.291687	1.722582	0.000000	4.024245	3.747839	0.107126	0.846250	4.130235	4.999991	3.322286	3.110709	2.450024	2.018046	1.883442	2.532208	2.658963	2.461336	0.236180	0.000000	14824.000000		1
9308.750000	2446.505615	3.210172	5.044997	4488.612793	63526.554688	592.037781	364.756958	80.904968	63.864231	29.169085	84.223076	129.245651	77.358673	0.498301	0.000000	3.968891	3.388546	0.506528	0.702861	3.652112	4.802955	2.772349	2.562004	1.907975	1.805258	1.464923	1.925431	2.111416	1.888509	0.000000	0.000000	14954.000000		1
5421.545898	1214.814209	3.000478	3.956437	2612.833252	47891.765625	266.734161	165.405579	63.993748	42.012856	20.987926	63.891983	124.373352	82.326576	0.758767	99998.000000	3.734123	3.084510	0.477190	0.597304	3.417112	4.680261	2.426079	2.218550	1.806138	1.623382	1.321970	1.805446	2.094727	1.915540	0.000000	4.999991	14995.000000		1
8814.345703	3203.387695	2.639680	4.397411	8732.130859	99998.000000	1320.518555	799.083069	181.120316	68.958565	53.980846	205.817978	280.392029	147.362625	2.897260	99998.000000	3.945190	3.505610	0.421551	0.643197	3.941120	4.999991	3.120744	2.902592	2.257967	1.838588	1.732240	2.313483	2.447766	2.168387	0.461988	4.999991	15079.000000		1
15708.398438	4402.360840	3.040566	5.248523	11747.061523	99998.000000	1760.981323	1099.605713	278.350586	109.522064	95.201180	371.615204	460.448456	385.208313	4.378083	0.000000	4.196132	3.643686	0.482955	0.720037	4.069929	4.999991	3.245755	3.041237	2.444592	2.039502	1.978642	2.570093	2.663181	2.585696	0.641284	0.000000	15172.000000		1
7686.573242	400.639343	3.746742	4.237057	3431.084961	51974.640625	416.329407	261.655243	55.094078	46.330090	22.551382	60.940845	82.826141	79.329178	1.425381	99998.000000	3.885733	2.602754	0.573654	0.627064	3.535431	4.715792	2.619437	2.417729	1.741105	1.665863	1.353173	1.784909	1.918167	1.899433	0.153931	4.999991	15228.000000		1
10542.155273	2913.957275	0.959043	3.009729	5376.116211	75374.046875	760.326599	452.748352	102.947533	50.712082	41.880257	140.226852	172.701706	145.278015	1.369478	99998.000000	4.022929	3.464483	0.000000	0.478527	3.730469	4.877222	2.881000	2.655857	2.012616	1.705111	1.622009	2.146831	2.237297	2.162200	0.136555	4.999991	15271.000000		1
3617.749756	646.397888	1.785485	1.751564	2129.260010	40942.355469	192.610321	122.458351	50.363621	26.566410	13.355673	43.881603	58.048298	101.091125	1.403741	0.000000	3.558439	2.810500	0.251756	0.243426	3.328229	4.612173	2.284680	2.087988	1.702117	1.424333	1.125666	1.642282	1.763790	2.004713	0.147287	0.000000	15316.000000		1
6645.312012	2080.718750	1.076225	3.216340	3471.623779	52234.628906	409.548248	262.216461	81.916435	23.624523	31.953701	66.244873	93.147415	90.362793	0.338857	0.000000	3.822515	3.318213	0.031903	0.507362	3.540533	4.717958	2.612305	2.418660	1.913371	1.373363	1.504521	1.821152	1.969171	1.955990	0.000000	0.000000	15380.000000		1
10195.019531	997.472290	1.594293	3.799166	4238.892090	62502.609375	539.614197	337.478210	77.950745	52.836781	26.924124	77.056465	109.253777	104.572662	0.142143	0.000000	4.008388	2.998901	0.202568	0.579688	3.627252	4.795898	2.732083	2.528246	1.891820	1.722936	1.430142	1.886809	2.038436	2.019418	0.000000	0.000000	15411.000000		1
9061.856445	1879.233521	1.785485	3.336605	5721.892578	76745.671875	817.795166	484.763733	92.845207	55.655315	33.436977	118.995308	169.898590	125.039436	1.006128	99998.000000	3.957217	3.273981	0.251756	0.523305	3.757540	4.885054	2.912645	2.685530	1.967759	1.745507	1.524227	2.075530	2.230190	2.097047	0.002653	4.999991	15423.000000		1
19843.720703	3789.976562	3.364359	7.219032	12738.757812	99998.000000	1917.394775	1201.708374	235.141251	72.458611	81.999695	352.684113	466.347656	281.064270	1.737868	99998.000000	4.297623	3.578636	0.526902	0.858479	4.105127	4.999991	3.282712	3.079799	2.371329	1.860090	1.913812	2.547386	2.668710	2.448806	0.240017	4.999991	15478.000000		1
6167.406738	1925.202759	3.086823	3.974939	2761.201172	45932.074219	304.334167	178.887680	32.844902	35.179291	12.859191	37.328659	62.279186	72.298256	1.976141	0.000000	3.790102	3.284477	0.489512	0.599330	3.441098	4.662116	2.483351	2.252580	1.516468	1.546287	1.109214	1.572042	1.794343	1.859128	0.295818	0.000000	15529.000000		1
8570.724609	2462.334473	2.137031	3.854673	4978.048828	68997.968750	642.903992	399.587769	97.794609	49.626606	27.247915	120.432335	187.411133	127.241226	0.861634	0.000000	3.933017	3.391347	0.329811	0.585988	3.697059	4.838836	2.808146	2.601612	1.990315	1.695715	1.435333	2.080743	2.272795	2.104628	0.000000	0.000000	15552.000000		1
7548.397461	1905.750488	2.581089	2.633513	6858.777832	96379.046875	967.714233	589.188354	124.675560	41.081566	29.523714	129.871658	177.863876	106.873131	1.445425	0.000000	3.877855	3.280066	0.411803	0.420535	3.836247	4.983983	2.985747	2.770254	2.095781	1.613647	1.470171	2.113514	2.250088	2.028868	0.159996	0.000000	15588.000000		1
7662.964355	1567.137573	2.605759	3.268763	4507.149414	68454.929688	600.962097	365.102325	83.550819	34.630386	20.127563	103.656792	143.446274	61.955395	1.213635	99998.000000	3.884397	3.195107	0.415934	0.514383	3.653902	4.835405	2.778847	2.562415	1.921951	1.539457	1.303791	2.015598	2.156689	1.792079	0.084088	4.999991	15618.000000		1
4667.346680	2314.009766	2.457740	4.341904	4929.146484	70179.593750	626.375183	410.717010	124.583046	55.889683	41.004475	147.458221	185.530060	97.174774	0.201889	0.000000	3.669070	3.364365	0.390536	0.637680	3.692772	4.846211	2.796834	2.613543	2.095459	1.747332	1.612831	2.168669	2.268414	1.987554	0.000000	0.000000	15660.000000		1
29553.601562	7465.854980	1.603544	9.399236	24707.587891	99998.000000	4060.654785	2426.862305	561.971313	263.820007	168.538651	747.146729	985.661560	559.599915	4.503920	99998.000000	4.470611	3.873080	0.205081	0.973093	4.392830	4.999991	3.608596	3.385045	2.749714	2.421308	2.226700	2.873406	2.993728	2.747878	0.653591	4.999991	15699.000000		1
18949.574219	9076.969727	2.244962	7.789524	20107.037109	99998.000000	3223.114502	1951.470093	426.786346	182.440155	136.797729	592.528076	804.220581	443.413879	3.657171	99998.000000	4.277599	3.957941	0.351209	0.891511	4.303348	4.999991	3.508276	3.290362	2.630210	2.261120	2.136079	2.772709	2.905375	2.646809	0.563145	4.999991	15740.000000		1
12078.317383	1147.496216	1.816322	2.772281	6403.916992	92318.289062	917.042236	550.431946	131.151413	41.735321	51.319580	172.529022	246.862534	123.679512	2.113699	99998.000000	4.082006	3.059751	0.259193	0.442837	3.806446	4.965288	2.962389	2.740704	2.117773	1.620504	1.710283	2.236862	2.392455	2.092298	0.325043	4.999991	15774.000000		1
16361.485352	3477.976318	3.327354	3.851590	8709.057617	99998.000000	1310.761719	794.852173	224.656540	69.063416	50.749088	222.658279	281.792053	227.481247	1.202570	99998.000000	4.213823	3.541327	0.522099	0.585640	3.939971	4.999991	3.117524	2.900286	2.351519	1.839248	1.705428	2.347639	2.449929	2.356946	0.080110	4.999991	15845.000000		1
8157.191895	3432.928955	4.764376	5.849853	8723.514648	99998.000000	1282.798340	798.558838	179.248489	82.721291	63.068626	240.747482	341.030670	292.603638	1.608438	0.000000	3.911541	3.535665	0.678006	0.767145	3.940691	4.999991	3.108158	2.902307	2.253455	1.917617	1.799813	2.381562	2.532794	2.466280	0.206404	0.000000	15899.000000		1
11712.844727	2630.848633	2.143198	6.074965	6906.877930	94795.625000	985.504333	598.769531	123.904625	62.054073	40.680683	212.225983	262.389160	212.876648	1.848722	0.000000	4.068662	3.420096	0.331062	0.783544	3.839282	4.976789	2.993659	2.777260	2.093087	1.792770	1.609388	2.326798	2.418946	2.328128	0.266872	0.000000	15949.000000		1
3611.650146	477.017395	1.443190	1.899583	2201.234375	43628.449219	222.852554	135.480972	69.353287	22.030230	18.375999	58.486191	82.508514	69.217598	0.503172	37825.617188	3.557706	2.678534	0.159323	0.278658	3.342666	4.639770	2.348018	2.131878	1.841067	1.343019	1.264251	1.767053	1.916499	1.840217	0.000000	4.577786	15986.000000		1
11642.800781	3453.361816	1.924253	4.656446	8559.373047	99998.000000	1255.501099	780.636108	198.290573	80.411575	44.963993	186.600113	297.321747	140.131256	1.759096	99998.000000	4.066058	3.538242	0.284262	0.668055	3.932442	4.999991	3.098817	2.892449	2.297302	1.905319	1.652865	2.270912	2.473227	2.146535	0.245289	4.999991	16003.000000		1
12788.286133	1422.115479	2.149366	4.354239	6390.909668	89589.687500	906.992310	555.483093	103.511856	47.298386	45.882950	166.672989	226.173737	191.216476	0.147974	99998.000000	4.106812	3.152935	0.332310	0.638912	3.805563	4.952258	2.957604	2.744671	2.014990	1.674846	1.661651	2.221865	2.354442	2.281525	0.000000	4.999991	16038.000000		1
5655.521484	1226.557129	4.249392	5.378040	3658.498291	59341.605469	482.352234	280.549286	73.072273	35.706612	26.686676	95.281357	162.753571	77.278496	0.454942	0.000000	3.752473	3.088688	0.628327	0.730624	3.563303	4.773359	2.683364	2.448009	1.863753	1.552749	1.426294	1.979008	2.211530	1.888059	0.000000	0.000000	16118.000000		1
13510.729492	2672.318604	3.404448	5.797429	7843.366211	99998.000000	1156.987915	707.437439	181.977585	100.684067	55.390114	221.791748	302.693634	176.331268	1.061386	0.000000	4.130679	3.426888	0.532047	0.763235	3.894502	4.999991	3.063329	2.849688	2.260018	2.002961	1.743432	2.345945	2.481003	2.246329	0.025873	0.000000	16183.000000		1
5293.965332	938.344727	2.744528	4.126042	2428.450439	40514.152344	239.162445	148.867493	45.679420	45.170605	14.027927	30.088039	41.584217	14.246873	0.146985	99998.000000	3.723781	2.972363	0.438468	0.615534	3.385329	4.607607	2.378693	2.172800	1.659721	1.654856	1.146994	1.478394	1.618929	1.153720	0.000000	4.999991	16205.000000		1
6239.720215	1720.763184	2.710606	3.700486	3056.416748	50208.535156	340.901154	211.843597	52.904621	78.672340	20.432854	78.857368	91.235497	82.779884	1.420293	0.000000	3.795165	3.235721	0.433066	0.568259	3.485213	4.700778	2.532629	2.326015	1.723494	1.895822	1.310329	1.896842	1.960164	1.917925	0.152378	0.000000	16353.000000		1
7289.166016	1220.990967	1.970509	3.213256	4962.605469	73946.851562	679.748535	401.465790	111.612839	55.106411	28.102112	85.768028	114.005821	107.986366	0.168877	0.000000	3.862678	3.086712	0.294578	0.506945	3.695710	4.868920	2.832348	2.603649	2.047714	1.741202	1.448739	1.933325	2.056927	2.033369	0.000000	0.000000	16393.000000		1
20134.882812	6657.992188	2.507080	6.192147	17995.691406	99998.000000	2855.711670	1728.244385	413.103821	190.649063	112.294350	504.672363	567.401733	309.064636	2.518843	0.000000	4.303949	3.823343	0.399168	0.791841	4.255168	4.999991	3.455714	3.237605	2.616059	2.280235	2.050358	2.703010	2.753891	2.490049	0.401201	0.000000	16418.000000		1
6694.136719	2576.815186	2.661267	4.881558	9483.844727	99998.000000	1455.573975	883.213623	207.032974	76.316368	59.069016	280.549286	381.998138	232.760605	0.428794	99998.000000	3.825695	3.411083	0.425088	0.688559	3.976985	4.999991	3.163034	2.946066	2.316040	1.882618	1.771360	2.448009	2.582061	2.366910	0.000000	4.999991	16482.000000		1
5758.678711	1311.982788	1.967425	4.193885	3099.114258	45590.531250	368.466705	226.808990	65.319756	13.241574	17.379951	43.798340	33.097767	54.064106	1.061258	99998.000000	3.760323	3.117928	0.293898	0.622617	3.491238	4.658875	2.566398	2.355660	1.815045	1.121940	1.240049	1.641458	1.519799	1.732909	0.025821	4.999991	16497.000000		1
8513.863281	2051.626709	1.292086	2.830872	3413.652588	53829.539062	407.577759	255.179382	59.972549	31.201269	21.802032	56.787048	56.349159	66.377480	0.332688	0.000000	3.930127	3.312098	0.111292	0.451920	3.533219	4.731020	2.610210	2.406846	1.777953	1.494172	1.338497	1.754249	1.750887	1.822021	0.000000	0.000000	16524.000000		1
7611.626465	1867.253174	2.211041	3.595639	3995.686523	53139.652344	521.170349	319.296478	78.129608	25.931160	19.714342	61.748783	83.026581	45.435806	0.336390	99998.000000	3.881477	3.271203	0.344597	0.555776	3.601591	4.725419	2.716980	2.504194	1.892816	1.413822	1.294782	1.790628	1.919217	1.657398	0.000000	4.999991	16579.000000		1
12944.677734	3646.925049	1.807071	4.742790	9071.120117	99998.000000	1367.554932	826.590027	179.263901	99.629433	43.058243	223.401459	317.362976	167.823227	2.786120	99998.000000	4.112091	3.561927	0.256975	0.676034	3.957661	4.999991	3.135945	2.917290	2.253493	1.998388	1.634056	2.349086	2.501556	2.224852	0.445000	4.999991	16651.000000		1
34805.363281	8596.880859	2.652015	9.590427	20586.761719	99998.000000	3262.777588	2008.716553	451.021454	184.783798	129.720551	564.731262	690.020447	402.739349	3.651711	0.000000	4.541646	3.934341	0.423576	0.981838	4.313588	4.999991	3.513587	3.302919	2.654197	2.266664	2.113009	2.751842	2.838862	2.605024	0.562496	0.000000	16713.000000		1
5056.227539	1045.998047	3.364359	3.577137	2200.330811	42175.007812	222.245056	134.361588	53.586128	31.904362	26.415306	84.849075	92.524498	94.316147	0.459025	0.000000	3.703827	3.019531	0.526902	0.553536	3.342488	4.625055	2.346832	2.128275	1.729052	1.503850	1.421856	1.928647	1.966257	1.974586	0.000000	0.000000	16785.000000		1
7311.063477	2694.731201	1.674470	4.422081	8483.615234	99998.000000	1226.569458	772.266846	150.896591	91.525368	50.641159	220.986893	282.748016	223.019073	0.691624	0.000000	3.863981	3.430516	0.223877	0.645627	3.928581	4.999991	3.088692	2.887767	2.178679	1.961542	1.704504	2.344367	2.451400	2.348342	0.000000	0.000000	16902.000000		1
12597.054688	2785.886475	2.966557	3.546299	8943.335938	99998.000000	1302.546631	811.954590	179.239227	114.992615	47.868877	170.558502	224.039795	130.630264	3.014592	99998.000000	4.100269	3.444963	0.472253	0.549775	3.951499	4.999991	3.114793	2.909532	2.253433	2.060670	1.680053	2.231873	2.350325	2.116044	0.479228	4.999991	16930.000000		1
9560.958984	2452.417236	1.865662	3.182418	9883.595703	99998.000000	1516.002930	918.747559	227.095779	72.437027	65.316673	248.302643	353.911438	163.826706	2.663728	99998.000000	3.980501	3.389594	0.270833	0.502757	3.994915	4.999991	3.180700	2.963196	2.356209	1.859961	1.815024	2.394981	2.548895	2.214385	0.425490	4.999991	16985.000000		1
7763.756348	270.693665	1.831741	3.163916	2965.890625	46206.359375	305.669434	207.822403	60.543041	40.656013	21.669432	50.329700	84.895325	57.650497	0.210321	4310.682617	3.890072	2.432478	0.262864	0.500225	3.472155	4.664702	2.485252	2.317692	1.782064	1.609125	1.335847	1.701824	1.928884	1.760803	0.000000	3.634546	17094.000000		0
16780.089844	2603.329346	3.025148	8.443276	14993.637695	99998.000000	2343.659912	1436.649170	314.985413	130.312637	101.038704	436.049896	573.433533	339.596741	1.116586	0.000000	4.224794	3.415529	0.480747	0.926511	4.175907	4.999991	3.369895	3.157351	2.498291	2.114986	2.004488	2.639536	2.758483	2.530963	0.047892	0.000000	17164.000000		1
7714.786621	2005.053101	1.649800	3.503127	3476.668701	59355.113281	432.525208	252.151154	90.156189	51.507687	15.258339	67.882339	68.736534	42.318146	1.520168	99998.000000	3.887324	3.302126	0.217431	0.544456	3.541163	4.773458	2.636011	2.401661	1.954996	1.711872	1.183507	1.831757	1.837188	1.626527	0.181892	4.999991	17191.000000		1
7849.345703	200.902496	1.989012	4.397411	3860.896484	58770.523438	495.254608	285.128662	78.462646	32.249741	14.274627	65.766899	90.557076	82.197060	0.053816	0.000000	3.894834	2.302985	0.298637	0.643197	3.586688	4.769160	2.694829	2.455041	1.894663	1.508526	1.154565	1.818007	1.956922	1.914856	0.000000	0.000000	17213.000000		0
8129.663574	1561.774902	2.254213	2.753779	3686.825439	56343.078125	488.655396	287.931763	94.590599	18.298906	20.611710	85.182114	106.851547	79.930511	0.786894	99998.000000	3.910073	3.193619	0.352995	0.439929	3.566653	4.750841	2.689003	2.459290	1.975848	1.262425	1.314114	1.930348	2.028781	1.902713	0.000000	4.999991	17261.000000		1
4511.521973	1099.016724	1.945839	4.039698	1937.340332	37896.386719	161.597168	105.901756	22.030230	10.731411	11.564020	38.935284	37.522934	55.430202	1.403683	99998.000000	3.654323	3.041004	0.289107	0.606349	3.287206	4.578598	2.208434	2.024903	1.343019	1.030657	1.063109	1.590343	1.574297	1.743747	0.147269	4.999991	17300.000000		1
31358.283203	6548.094238	3.167000	6.608452	21619.300781	99998.000000	3460.879883	2112.191406	502.168365	187.219940	132.505173	553.250488	782.131714	454.203888	2.788876	99998.000000	4.496352	3.816115	0.500648	0.820100	4.334842	4.999991	3.539186	3.324733	2.700849	2.272352	2.122233	2.742922	2.893280	2.657251	0.445429	4.999991	17327.000000		1
30154.474609	6838.588379	2.278883	6.540610	19249.880859	99998.000000	3013.349365	1853.808105	408.777313	140.695587	98.852333	508.471527	679.184204	461.314972	4.238719	0.000000	4.479352	3.834966	0.357722	0.815618	4.284428	4.999991	3.479049	3.268065	2.611487	2.148280	1.994987	2.706267	2.831988	2.663998	0.627235	0.000000	17407.000000		1
17800.820312	3246.338135	2.833956	3.697403	10392.236328	99998.000000	1541.012085	936.192261	177.802216	72.541870	46.098812	202.866837	269.346069	177.222473	1.446905	0.000000	4.250440	3.511394	0.452393	0.567897	4.016709	4.999991	3.187806	2.971365	2.249937	1.860589	1.663690	2.307211	2.430311	2.248519	0.160440	0.000000	17439.000000		1
16770.441406	2657.578369	2.470075	3.916348	9398.279297	99998.000000	1438.132446	878.338196	212.608368	75.699615	55.094078	237.799423	281.967834	154.180771	2.722304	99998.000000	4.224545	3.424486	0.392710	0.592881	3.973048	4.999991	3.157799	2.943662	2.327580	1.879094	1.741105	2.376211	2.450200	2.188030	0.434937	4.999991	17492.000000		1
4788.448242	768.190186	3.253344	2.935719	3002.691895	55634.636719	345.064209	216.913269	100.418869	31.562067	20.500694	89.613449	90.868530	109.867447	0.571105	0.000000	3.680195	2.885469	0.512330	0.467715	3.477511	4.745345	2.537900	2.336286	2.001815	1.499165	1.311769	1.952373	1.958413	2.040869	0.000000	0.000000	17522.000000		1
13012.433594	4145.691895	2.926468	4.218554	8110.322266	99998.000000	1178.728271	736.082275	170.931641	61.887554	43.816845	205.108719	271.905579	190.269760	2.053845	99998.000000	4.114358	3.617597	0.466344	0.625164	3.909038	4.999991	3.071414	2.866926	2.232822	1.791603	1.641641	2.311984	2.434418	2.279370	0.312568	4.999991	17561.000000		1
12627.712891	4271.080078	3.031315	5.038829	7978.578613	99998.000000	1152.152588	720.934937	207.998184	73.855545	94.686195	322.380219	453.701233	252.968338	3.916783	99998.000000	4.101325	3.630538	0.481631	0.702330	3.901926	4.999991	3.061510	2.857896	2.318059	1.868383	1.976287	2.508368	2.656770	2.403066	0.592929	4.999991	17669.000000		1
5666.203613	2118.497803	3.759078	5.593902	7073.128418	99998.000000	1082.632812	622.841248	157.378601	89.092293	61.215298	255.638855	317.637421	177.777542	0.680563	0.000000	3.753292	3.326028	0.575081	0.747715	3.849612	4.999991	3.034481	2.794377	2.196946	1.949840	1.786860	2.407627	2.501932	2.249877	0.000000	0.000000	17703.000000		1
5081.153320	315.084076	1.702224	3.311935	5309.649414	74191.992188	698.479187	446.852234	74.293434	61.243053	43.234016	138.922424	222.278976	147.637070	0.681832	0.000000	3.705962	2.498426	0.231017	0.520082	3.725066	4.870357	2.844153	2.650164	1.870950	1.787057	1.635826	2.142772	2.346898	2.169195	0.000000	0.000000	17761.000000		1
8885.898438	2312.418701	2.957305	3.459955	7882.504883	99700.257812	1149.469727	705.016663	150.319931	85.169777	37.282402	173.432556	217.045868	207.116226	0.726424	0.000000	3.948701	3.364066	0.470896	0.539070	3.896664	4.998696	3.060498	2.848199	2.177016	1.930285	1.571504	2.239131	2.336551	2.316214	0.000000	0.000000	17796.000000		1
14622.666992	4354.658691	3.117660	6.352502	7486.300293	99998.000000	1118.410400	674.953308	147.791260	81.814674	60.527626	219.870575	291.055603	198.512604	1.212183	0.000000	4.165027	3.638954	0.493829	0.802945	3.874267	4.999991	3.048601	2.829274	2.169649	1.912831	1.781954	2.342167	2.463976	2.297788	0.083568	0.000000	17885.000000		1
6669.349609	2357.009521	1.322924	3.913265	9476.797852	99998.000000	1444.854980	865.173767	182.039261	74.432205	61.418823	251.642334	386.540497	193.341171	1.546636	0.000000	3.824084	3.372361	0.121535	0.592539	3.976662	4.999991	3.159824	2.937103	2.260165	1.871761	1.788301	2.400784	2.587195	2.286324	0.189388	0.000000	17931.000000		1
5403.370117	1862.029297	2.087691	2.769197	5607.766602	82467.109375	778.212341	483.949615	145.774506	86.249092	45.923038	191.790054	251.916779	133.821930	1.827001	99998.000000	3.732665	3.269986	0.319666	0.442354	3.748790	4.916281	2.891098	2.684800	2.163682	1.935755	1.662031	2.282826	2.401257	2.126527	0.261739	4.999991	17983.000000		1
20898.199219	3415.650879	2.682853	6.660876	17909.728516	99998.000000	2836.540039	1737.372192	407.223114	146.622528	91.704224	460.701324	631.620605	409.850464	2.291196	0.000000	4.320109	3.533473	0.428597	0.823531	4.253089	4.999991	3.452789	3.239893	2.609833	2.166201	1.962389	2.663419	2.800456	2.612625	0.360062	0.000000	18048.000000		1
5694.515137	360.001831	2.195622	6.858235	2652.212646	45357.820312	290.303162	170.558502	33.236538	36.542305	19.640331	56.413918	100.310936	94.461082	1.056029	0.000000	3.755457	2.556305	0.341558	0.836212	3.423608	4.656652	2.462852	2.231873	1.521616	1.562796	1.293149	1.751386	2.001348	1.975253	0.023676	0.000000	18077.000000		1
5392.935059	992.741821	1.218077	3.885511	3849.113525	56376.015625	483.080017	302.440765	120.487839	56.083958	38.518982	87.257469	119.007645	114.674995	0.136740	0.000000	3.731825	2.996836	0.085675	0.589448	3.585361	4.751094	2.684019	2.480640	2.080943	1.748839	1.585675	1.940803	2.075575	2.059469	0.000000	0.000000	18132.000000		1
20652.218750	6575.779785	2.729109	8.215080	13976.379883	99998.000000	2284.538574	1332.619141	344.108246	113.348984	120.244225	552.109497	684.219971	406.066711	2.471848	99998.000000	4.314967	3.817947	0.436021	0.914612	4.145395	4.999991	3.358799	3.124706	2.536695	2.054418	2.080064	2.742025	2.835196	2.608597	0.393022	4.999991	18151.000000		1
11459.124023	1489.452026	2.417651	4.422081	6345.446289	90238.484375	911.787537	543.407166	134.898148	63.506516	32.959000	167.730713	230.577316	135.980545	0.476879	0.000000	4.059152	3.173027	0.383394	0.645627	3.802462	4.955392	2.959894	2.735125	2.130006	1.802818	1.517974	2.224612	2.362817	2.133477	0.000000	0.000000	18187.000000		1
11376.920898	2905.464844	4.332653	4.548515	11684.005859	99998.000000	1714.669800	1094.582275	223.043747	112.167915	69.347115	306.258423	417.556732	219.596115	2.041031	0.000000	4.056025	3.463216	0.636754	0.657870	4.067592	4.999991	3.234180	3.039248	2.348390	2.049869	1.841028	2.486088	2.620715	2.341625	0.309850	0.000000	18308.000000		1
5635.014648	1036.179443	2.772281	4.801381	5995.151855	80703.179688	842.650085	521.370789	94.390160	45.642418	46.101894	152.370621	186.418182	151.232712	0.146160	0.000000	3.750895	3.015435	0.442837	0.681366	3.777800	4.906891	2.925647	2.717147	1.974927	1.659369	1.663719	2.182901	2.270488	2.179646	0.000000	0.000000	18379.000000		1
11767.146484	2385.234863	1.865662	5.291696	7028.250977	94065.023438	1020.652771	619.782166	131.021896	50.428379	47.754780	188.376343	306.628479	189.270630	1.726719	0.000000	4.070671	3.377531	0.270833	0.723595	3.846847	4.973428	3.008878	2.792239	2.117344	1.702675	1.679017	2.275026	2.486613	2.277083	0.237222	0.000000	18399.000000		1
6542.768555	2715.987549	1.301338	4.175382	5183.666016	72663.898438	697.402954	441.538971	123.087433	38.247612	37.936153	120.321320	186.683380	137.849289	0.264081	99998.000000	3.815762	3.433928	0.114390	0.620696	3.714637	4.861319	2.843484	2.644969	2.090214	1.582604	1.579053	2.080343	2.271106	2.139405	0.000000	4.999991	18454.000000		1
4575.565430	965.703613	3.185502	3.774496	2515.683350	40462.789062	264.375092	160.181732	27.534704	23.599854	9.167955	20.062805	30.097290	53.712563	0.481394	99998.000000	3.660445	2.984844	0.503178	0.576859	3.400656	4.607056	2.422220	2.204613	1.439880	1.372909	0.962272	1.302392	1.478527	1.730076	0.000000	4.999991	18485.000000		1
15386.320312	2367.589844	3.327354	4.076703	8442.444336	99998.000000	1251.264038	767.157104	153.055206	38.787266	30.495092	152.715988	217.896973	132.748779	1.375334	99998.000000	4.187135	3.374306	0.522099	0.610309	3.926468	4.999991	3.097349	2.884884	2.184848	1.588689	1.484230	2.183885	2.338251	2.123030	0.138408	4.999991	18524.000000		1
2424.836182	2938.938721	2.013681	4.983322	9352.156250	99998.000000	1428.757812	855.216370	197.784836	83.988708	59.738186	279.642670	331.844208	231.702881	0.402831	99998.000000	3.384682	3.468190	0.303991	0.697519	3.970912	4.999991	3.154959	2.932076	2.296193	1.924221	1.776252	2.446604	2.520934	2.364931	0.000000	4.999991	18544.000000		1
15114.988281	6904.343262	2.266548	6.321664	13800.137695	99998.000000	2159.646973	1319.519531	294.114655	140.781921	98.947922	420.773071	532.308838	390.200897	1.369640	0.000000	4.179408	3.839122	0.355365	0.800831	4.139884	4.999991	3.334383	3.120416	2.468517	2.148547	1.995407	2.624048	2.726164	2.591288	0.136606	0.000000	18597.000000		1
8623.237305	376.761963	3.777580	4.015028	4124.975586	60605.105469	546.413818	327.650330	77.235321	31.558983	18.283487	59.732021	92.869873	55.266766	0.742336	0.000000	3.935670	2.576067	0.577214	0.603689	3.615421	4.782509	2.737522	2.515411	1.887816	1.499123	1.262059	1.776207	1.967875	1.742464	0.000000	0.000000	18637.000000		1
7178.795898	3365.916260	1.696056	4.076703	9057.779297	99998.000000	1345.071289	827.527466	185.850769	67.046646	53.308590	236.054031	323.931335	152.015991	1.152443	99998.000000	3.856052	3.527103	0.229440	0.610309	3.957022	4.999991	3.128745	2.917782	2.269164	1.826377	1.726797	2.373011	2.510453	2.181889	0.061619	4.999991	18667.000000		1
13961.839844	3985.960449	2.513247	6.623871	10373.444336	99998.000000	1559.437378	963.245911	223.574142	89.366753	58.930248	237.460220	313.807434	242.958527	1.468036	0.000000	4.144943	3.600533	0.400235	0.821112	4.015923	4.999991	3.192968	2.983737	2.349422	1.951176	1.770338	2.375591	2.496663	2.385532	0.166737	0.000000	18704.000000		1
12580.395508	3778.384766	2.359060	3.586388	7275.267578	95328.804688	1016.067261	653.755676	149.589081	86.295341	43.391289	177.228638	236.720123	132.514420	0.457669	0.000000	4.099694	3.577306	0.372739	0.554657	3.861849	4.979224	3.006922	2.815415	2.174900	1.935987	1.637403	2.248534	2.374235	2.122263	0.000000	0.000000	18757.000000		1
6774.591797	1021.506958	1.905751	1.467860	4692.219727	67437.726562	617.503296	380.928070	88.472466	69.633904	34.892506	144.488586	186.381165	115.304077	1.266841	0.000000	3.830883	3.009241	0.280066	0.166685	3.671378	4.828903	2.790639	2.580843	1.946808	1.842821	1.542732	2.159833	2.270402	2.061845	0.102722	0.000000	18790.000000		1
5785.433105	1495.499146	2.578006	5.618572	3372.734375	50348.347656	430.847656	252.024719	74.626480	57.413048	27.121483	94.747871	123.645592	90.193192	1.512751	99998.000000	3.762336	3.174786	0.411284	0.749626	3.527982	4.701985	2.634324	2.401443	1.872893	1.759011	1.433313	1.976569	2.092179	1.955174	0.179767	4.999991	18938.000000		1
6716.234863	2041.472046	2.753779	5.661744	6272.975098	86631.265625	903.199341	542.432739	92.542999	51.122223	35.786789	122.637207	160.033707	98.516205	0.796110	0.000000	3.827126	3.309943	0.439929	0.752950	3.797474	4.937675	2.955784	2.734346	1.966344	1.708610	1.553723	2.088622	2.204211	1.993508	0.000000	0.000000	18960.000000		1
4778.987305	3174.012207	1.847160	4.243225	5159.529785	72573.890625	728.564087	434.967529	108.775803	84.765808	35.407490	112.948097	163.974731	103.736969	0.727425	0.000000	3.679336	3.501609	0.266504	0.627696	3.712610	4.860780	2.862468	2.638457	2.036532	1.928221	1.549095	2.052879	2.214777	2.015934	0.000000	0.000000	19014.000000		1
13748.901367	2862.998535	1.230412	3.537048	8895.846680	99998.000000	1315.529175	810.764282	207.924164	102.515808	52.994049	219.358673	277.221954	162.155319	2.142769	99998.000000	4.138268	3.456821	0.090050	0.548641	3.949187	4.999991	3.119101	2.908895	2.317905	2.010791	1.724227	2.341155	2.442828	2.209931	0.330975	4.999991	19035.000000		1
9376.048828	1907.495972	2.997394	4.230890	5762.675293	78231.562500	768.649658	495.396454	121.647324	43.113750	27.769068	100.085823	135.625916	103.767807	0.892807	0.000000	3.972020	3.280464	0.476744	0.626432	3.760624	4.893382	2.885728	2.694953	2.085103	1.634616	1.443561	2.000373	2.132343	2.016063	0.000000	0.000000	19071.000000		1
7883.458008	265.639435	1.625130	3.065236	3336.799561	49470.664062	390.737457	243.738708	70.105721	50.755257	11.570188	63.488014	55.701572	61.261555	0.572251	0.000000	3.896717	2.424293	0.210888	0.486464	3.523330	4.694348	2.591885	2.386925	1.845753	1.705481	1.063340	1.802692	1.745867	1.787188	0.000000	0.000000	19091.000000		0
13787.562500	3301.197754	2.778449	3.863925	7112.236328	99998.000000	1068.842407	624.056213	143.184158	66.861626	30.458088	132.070358	186.365753	134.700790	1.853004	99998.000000	4.139487	3.518672	0.443802	0.587029	3.852006	4.999991	3.028914	2.795224	2.155895	1.825177	1.483703	2.120805	2.270366	2.129370	0.267876	4.999991	19111.000000		1
8964.598633	544.196655	2.648932	4.893893	3758.852539	58132.699219	487.813538	274.458923	74.743660	33.856369	24.790176	100.323273	135.542648	90.489227	0.693295	0.000000	3.952531	2.735756	0.423071	0.689654	3.575055	4.764421	2.688254	2.438477	1.873574	1.529640	1.394280	2.001402	2.132076	1.956597	0.000000	0.000000	19139.000000		1
4892.666016	1706.689087	3.096074	4.304899	5724.911621	76613.601562	757.545105	476.172424	108.809723	67.132996	31.518894	120.679031	158.855713	120.999741	0.181861	0.000000	3.689546	3.232154	0.490811	0.633963	3.757769	4.884306	2.879409	2.677764	2.036668	1.826936	1.498571	2.081632	2.201003	2.082784	0.000000	0.000000	19167.000000		1
16163.971680	2284.859131	2.396065	4.785963	7946.674316	99998.000000	1161.246582	714.545471	145.792999	59.075184	49.389160	207.523285	303.779114	171.526794	1.583768	99998.000000	4.208548	3.358860	0.379499	0.679969	3.900185	4.999991	3.064924	2.854030	2.163737	1.771405	1.693632	2.317067	2.482558	2.234332	0.199692	4.999991	19198.000000		1
7702.081543	1134.112793	1.680638	4.255559	2744.240723	42966.507812	308.432465	187.525238	41.840168	37.843643	13.966252	60.317928	73.584175	31.330786	0.963728	0.000000	3.886608	3.054656	0.225474	0.628957	3.438422	4.633130	2.489160	2.273060	1.621593	1.577993	1.145080	1.780446	1.866784	1.495971	0.000000	0.000000	19235.000000		1
5665.577637	2441.901611	2.263464	4.428249	3939.605713	58921.410156	514.728394	304.636383	68.696449	32.320667	41.553379	108.371834	142.092514	89.308159	0.282914	99998.000000	3.753244	3.387728	0.354774	0.646232	3.595453	4.770273	2.711578	2.483782	1.836934	1.509480	1.618606	2.034916	2.152571	1.950891	0.000000	4.999991	19251.000000		1
11130.197266	4333.463867	3.586388	5.606237	10782.588867	99998.000000	1625.198120	1000.093506	230.450882	100.394196	61.387989	258.078094	348.687592	189.138031	1.558137	0.000000	4.046503	3.636835	0.554657	0.748671	4.032723	4.999991	3.210906	3.000041	2.362578	2.001709	1.788083	2.411751	2.542437	2.276779	0.192606	0.000000	19270.000000		1
16811.621094	3660.780273	2.044519	7.422559	17326.818359	99998.000000	2715.910400	1677.199219	407.750427	202.678726	128.231110	576.227417	751.741516	450.145691	3.502041	99998.000000	4.225610	3.563574	0.310591	0.870554	4.238719	4.999991	3.433915	3.224585	2.610394	2.306808	2.107993	2.760594	2.876069	2.653353	0.544321	4.999991	19311.000000		1
10279.649414	2538.095947	2.507080	3.755994	6456.500977	92026.859375	935.128357	569.498718	116.651672	60.058895	41.738403	139.415833	152.617310	136.634293	0.543471	99998.000000	4.011978	3.404508	0.399168	0.574725	3.809997	4.963914	2.970871	2.755493	2.066891	1.778577	1.620536	2.144312	2.183604	2.135560	0.000000	4.999991	19377.000000		1
5312.128418	260.908966	2.772281	5.563065	2979.052002	47719.613281	319.160797	209.981018	60.061981	32.132557	28.136032	67.691147	114.412872	107.073578	1.013571	0.000000	3.725269	2.416489	0.442837	0.745314	3.474078	4.678697	2.504009	2.322180	1.778600	1.506945	1.449263	1.830532	2.058475	2.029682	0.005854	0.000000	19417.000000		1
10170.738281	3107.332520	1.606628	4.826051	9141.244141	99998.000000	1433.112061	831.033691	213.826447	99.527672	61.724113	233.303345	324.905792	294.830109	1.462412	99998.000000	4.007352	3.492388	0.205915	0.683592	3.961005	4.999991	3.156280	2.919619	2.330061	1.997944	1.790455	2.367921	2.511757	2.469572	0.165070	4.999991	19449.000000		1
6044.800293	187.112015	2.346725	3.660398	2169.817383	41666.597656	213.644501	133.371704	49.931896	3.046734	24.373871	46.293087	58.979588	37.051121	0.962314	99998.000000	3.781382	2.272102	0.370462	0.563528	3.336423	4.619788	2.329692	2.125064	1.698378	0.483835	1.386925	1.665516	1.770702	1.568801	0.000000	4.999991	19497.000000		0
8654.645508	1143.746338	1.390766	2.781532	4517.538574	69139.046875	584.621338	368.660980	91.291000	42.515507	30.254560	132.384903	161.569412	169.408279	0.930893	99998.000000	3.937249	3.058330	0.143254	0.444284	3.654902	4.839724	2.766875	2.566627	1.960428	1.628547	1.480791	2.121839	2.208359	2.228935	0.000000	4.999991	19517.000000		1
6962.002930	2055.095947	3.234842	4.508426	7231.231445	99998.000000	1046.426636	646.943726	185.570145	118.264465	73.528664	315.207428	386.987640	215.809296	0.814154	0.000000	3.842734	3.312832	0.509853	0.654025	3.859212	4.999991	3.019709	2.810867	2.268508	2.072854	1.866457	2.498596	2.587697	2.334070	0.000000	0.000000	19565.000000		1
7647.721680	1907.489746	2.605759	4.237057	5282.037598	78768.398438	702.503418	430.653381	124.789658	67.601723	38.139683	181.780228	276.762482	162.395844	1.556052	99998.000000	3.883532	3.280462	0.415934	0.627064	3.722801	4.896352	2.846648	2.634128	2.096179	1.829958	1.581377	2.259547	2.442107	2.210575	0.192024	4.999991	19621.000000		1
29851.609375	6104.966797	2.676685	10.012899	19575.126953	99998.000000	3080.732178	1909.077881	433.024750	192.338959	126.519630	517.750488	671.283691	389.414520	2.855583	99998.000000	4.474968	3.785683	0.427597	1.000560	4.291705	4.999991	3.488654	3.280824	2.636513	2.284067	2.102158	2.714121	2.826906	2.590412	0.455695	4.999991	19700.000000		1
17312.337891	4022.024902	3.401364	5.452050	11151.700195	99998.000000	1711.845093	1048.125854	249.489883	112.349854	70.099548	302.490112	412.767670	258.090424	1.447393	0.000000	4.238356	3.604445	0.531653	0.736560	4.047341	4.999991	3.233464	3.020413	2.397053	2.050572	1.845715	2.480711	2.615706	2.411772	0.160586	0.000000	19767.000000		1
14880.618164	1866.722778	3.185502	4.921647	7072.801758	93955.226562	1019.613525	626.634216	151.448578	83.600159	39.817234	156.635422	197.615234	159.120926	2.285883	0.000000	4.172621	3.271080	0.503178	0.692110	3.849591	4.972921	3.008435	2.797014	2.180265	1.922207	1.600071	2.194890	2.295820	2.201727	0.359054	0.000000	19852.000000		1
6115.608887	1812.624756	1.967425	3.163916	5894.989258	78482.296875	821.588196	497.086365	124.012550	73.186371	26.850113	105.747566	153.718216	119.747742	2.798662	0.000000	3.786440	3.258308	0.293898	0.500225	3.770483	4.894772	2.914654	2.696432	2.093466	1.864430	1.428946	2.024270	2.186725	2.078267	0.446950	0.000000	19899.000000		1
11541.478516	4538.294922	2.331306	5.359538	10610.041016	99998.000000	1630.508301	998.126038	241.388901	89.829308	67.348854	253.279800	364.220398	239.137772	0.366945	0.000000	4.062262	3.656893	0.367599	0.729127	4.025717	4.999991	3.212323	2.999185	2.382717	1.953418	1.828330	2.403600	2.561364	2.378648	0.000000	0.000000	19985.000000		1
5470.021973	2143.583984	1.205742	2.658183	3737.904541	56614.007812	471.497498	289.513733	71.222031	33.455482	29.474375	83.174599	100.415787	48.423950	2.554624	0.000000	3.737989	3.331141	0.081254	0.424585	3.572628	4.752924	2.673479	2.461669	1.852614	1.524467	1.469445	1.919991	2.001802	1.685060	0.407327	0.000000	20138.000000		1
8339.663086	2941.750977	3.148497	6.762639	5202.026855	74372.570312	665.032959	431.612396	126.010818	66.843124	31.429466	120.608109	155.238495	168.214859	0.920004	0.000000	3.921149	3.468606	0.498103	0.830116	3.716173	4.871413	2.822843	2.635094	2.100408	1.825057	1.497337	2.081377	2.191000	2.225864	0.000000	0.000000	20207.000000		1
18217.056641	4588.634277	2.220292	7.804943	17975.613281	99998.000000	2843.336670	1734.775757	447.623169	157.239838	102.148849	499.448486	636.576172	407.645599	3.681421	99998.000000	4.260478	3.661684	0.346410	0.892370	4.254683	4.999991	3.453828	3.239243	2.650913	2.196563	2.009233	2.698491	2.803850	2.610283	0.566015	4.999991	20241.000000		1
10728.089844	2220.945557	1.751564	4.409747	7766.254395	99998.000000	1159.886597	697.720581	162.698059	72.464775	43.283356	184.987320	269.614349	129.298080	0.771438	0.000000	4.030522	3.346538	0.243426	0.644414	3.890212	4.999991	3.064415	2.843682	2.211382	1.860127	1.636321	2.267142	2.430743	2.111592	0.000000	0.000000	20289.000000		1
13018.061523	2371.302490	1.902667	3.805334	6921.328125	89335.867188	997.237915	607.989929	136.316666	62.501217	40.578918	195.311676	271.600281	74.515465	1.748573	0.000000	4.114546	3.374987	0.279363	0.580393	3.840189	4.951026	2.998799	2.783896	2.134549	1.795888	1.608300	2.290728	2.433930	1.872246	0.242684	0.000000	20335.000000		1
10669.489258	2146.464111	1.227328	4.776711	7666.035645	99998.000000	1159.316162	681.296570	135.712265	46.841991	48.898846	197.652237	271.597198	134.716217	1.456294	99998.000000	4.028143	3.331724	0.088961	0.679129	3.884571	4.999991	3.064202	2.833336	2.132619	1.670635	1.689299	2.295902	2.433925	2.129420	0.163249	4.999991	20357.000000		1
34204.667969	8093.975586	2.673601	8.837996	27381.583984	99998.000000	4450.960449	2712.166748	610.891724	269.611267	147.590820	732.169006	959.952454	590.631592	3.469540	99998.000000	4.534085	3.908162	0.427097	0.946354	4.437459	4.999991	3.648454	3.433316	2.785964	2.430738	2.169059	2.864611	2.982250	2.771317	0.540272	4.999991	20416.000000		1
25802.972656	5096.100098	2.914133	6.050295	16311.886719	99998.000000	2527.287354	1564.926514	329.182953	176.766068	91.741226	366.897064	519.304688	276.805634	2.025512	0.000000	4.411670	3.707238	0.464509	0.781777	4.212504	4.999991	3.402655	3.194494	2.517437	2.247399	1.962565	2.564544	2.715422	2.442175	0.306535	0.000000	20472.000000		1
6787.845703	1663.942261	2.143198	6.377172	5666.107910	77593.093750	777.299500	478.124451	112.217255	37.640114	31.398628	127.827141	187.226120	149.385559	1.283552	0.000000	3.831732	3.221138	0.331062	0.804628	3.753285	4.889823	2.890588	2.679541	2.050060	1.575651	1.496911	2.106623	2.272367	2.174309	0.108414	0.000000	20509.000000		1
28863.517578	6715.013672	2.124696	8.998350	23441.482422	99998.000000	3767.977295	2299.007324	522.613525	205.466431	138.885422	688.398438	925.266541	570.436157	1.982700	0.000000	4.460349	3.827047	0.327297	0.954163	4.369985	4.999991	3.576108	3.361540	2.718181	2.312741	2.142657	2.837840	2.966267	2.756207	0.297257	0.000000	20571.000000		1
6426.770508	1055.434204	1.088560	3.096074	5074.178223	73840.906250	689.974182	415.385773	101.754128	45.472813	37.381081	109.256866	164.764160	140.970032	1.055879	99998.000000	3.807993	3.023431	0.036852	0.490811	3.705366	4.868297	2.838833	2.618452	2.007552	1.657752	1.572652	2.038449	2.216863	2.149127	0.023614	4.999991	20633.000000		1
10683.699219	2696.973145	1.396934	5.294779	9457.457031	99998.000000	1448.632568	877.792419	204.010910	135.160263	65.017548	309.764648	425.414093	215.855545	2.906312	0.000000	4.028722	3.430877	0.145176	0.723848	3.975774	4.999991	3.160958	2.943392	2.309653	2.130849	1.813031	2.491032	2.628812	2.334163	0.463342	0.000000	20699.000000		1
18526.392578	4083.289551	3.944102	6.531359	14471.486328	99998.000000	2273.609863	1375.177856	268.926697	138.058990	90.788353	415.956268	577.713806	336.664093	2.019993	0.000000	4.267791	3.611010	0.595948	0.815004	4.160513	4.999991	3.356716	3.138359	2.429634	2.140065	1.958030	2.619048	2.761713	2.527197	0.305350	0.000000	20750.000000		1
8700.328125	526.554565	2.581089	2.652015	5054.130859	73475.468750	670.525085	421.799957	75.641029	46.490444	38.531315	120.984322	162.883087	84.136726	0.160970	99998.000000	3.939536	2.721443	0.411803	0.423576	3.703646	4.866142	2.826415	2.625107	1.878757	1.667364	1.585814	2.082729	2.211876	1.924986	0.000000	4.999991	20790.000000		1
9746.569336	4633.675293	3.407531	5.464385	9282.879883	99998.000000	1343.261230	855.463074	196.363235	127.404663	55.658401	206.635162	314.880554	177.632599	0.577747	0.000000	3.988852	3.665926	0.532440	0.737541	3.967683	4.999991	3.128160	2.932201	2.293060	2.105185	1.745531	2.315204	2.498146	2.249523	0.000000	0.000000	20842.000000		1
12192.541992	1275.175293	1.366096	3.361275	6134.271973	86666.406250	879.004333	527.260742	133.488876	58.510860	45.229195	150.060898	188.314667	139.021103	1.794762	0.000000	4.086094	3.105570	0.135481	0.526504	3.787763	4.937851	2.943991	2.722025	2.125445	1.767236	1.655419	2.176268	2.274884	2.143081	0.254007	0.000000	20873.000000		1
5331.599121	1193.736816	3.136162	2.732193	3693.748535	56663.621094	461.302643	273.126740	68.465164	42.931812	19.405968	58.424515	96.459351	51.800644	0.551411	0.000000	3.726857	3.076909	0.496399	0.436511	3.567467	4.753304	2.663986	2.436364	1.835470	1.632779	1.287935	1.766595	1.984344	1.714335	0.000000	0.000000	20900.000000		1
9034.284180	2744.770996	2.130863	5.257774	5966.350098	84039.500000	808.981873	518.154480	161.766769	61.113533	55.026234	175.066925	261.399292	158.078613	1.131626	0.000000	3.955894	3.438506	0.328556	0.720802	3.775709	4.924483	2.907939	2.714459	2.208889	1.786137	1.740570	2.243204	2.417305	2.198873	0.053703	0.000000	20952.000000		1
5769.675293	1464.486084	2.784616	4.052033	3930.724609	60778.257812	533.153748	310.285797	78.185112	62.439541	30.929899	89.135468	96.829399	73.726028	1.010063	0.000000	3.761151	3.165685	0.444765	0.607673	3.594473	4.783748	2.726852	2.491762	1.893124	1.795460	1.490378	1.950051	1.986007	1.867621	0.004348	0.000000	21018.000000		1
9552.651367	2336.024658	1.729977	4.385077	6447.570312	81882.578125	896.516846	560.725464	123.784355	64.925034	29.653233	129.554031	179.902237	126.615227	0.618800	0.000000	3.980124	3.368477	0.238040	0.641977	3.809396	4.913191	2.952559	2.748750	2.092666	1.812412	1.472072	2.112451	2.255037	2.102486	0.000000	0.000000	21055.000000		1
13652.495117	4325.437012	1.773150	8.696143	20900.117188	99998.000000	3318.411377	2044.944336	490.067749	201.232452	145.959518	685.404114	900.895752	627.614868	2.288087	0.000000	4.135212	3.636030	0.248745	0.939327	4.320149	4.999991	3.520930	3.310682	2.690256	2.303698	2.164232	2.835947	2.954674	2.797693	0.359472	0.000000	21102.000000		1
24775.861328	7029.237305	2.167868	7.098767	18753.875000	99998.000000	2990.868896	1821.256104	438.643341	152.947281	135.835602	605.711060	759.876404	480.489655	3.848591	0.000000	4.394029	3.846908	0.336033	0.851183	4.273091	4.999991	3.475797	3.260371	2.642112	2.184542	2.133014	2.782265	2.880743	2.681684	0.585302	0.000000	21186.000000		1
6781.113770	1345.188477	2.328223	5.704916	7410.174805	99998.000000	1121.099365	668.536072	161.224030	123.096680	51.331917	212.420258	301.207275	180.972290	0.508561	0.000000	3.831301	3.128783	0.367025	0.756249	3.869828	4.999991	3.049644	2.825125	2.207430	2.090246	1.710387	2.327196	2.478865	2.257612	0.000000	0.000000	21262.000000		1
17733.703125	2416.454590	2.389898	4.804465	10957.995117	99998.000000	1642.812500	1026.971313	202.148331	91.374260	60.734234	248.136124	337.505951	185.209351	3.114141	0.000000	4.248799	3.383179	0.378379	0.681645	4.039731	4.999991	3.215588	3.011558	2.305670	1.960824	1.783434	2.394690	2.528281	2.267663	0.493338	0.000000	21309.000000		1
22244.320312	6086.165527	1.782401	11.971074	17049.646484	99998.000000	2678.106934	1652.958008	388.427734	124.200661	125.609932	523.914856	677.404907	389.648895	4.124216	99998.000000	4.347219	3.784344	0.251005	1.078133	4.231715	4.999991	3.427828	3.218262	2.589310	2.094124	2.099024	2.719261	2.830848	2.590673	0.615341	4.999991	21390.000000		1
8860.469727	1844.007935	0.471812	0.949792	5412.865234	77832.179688	755.966248	455.628571	115.057373	60.465950	23.649193	145.028229	162.096725	132.505173	3.629600	99998.000000	3.947457	3.265763	0.000000	0.000000	3.733427	4.891159	2.878502	2.658611	2.060915	1.781511	1.373816	2.161453	2.209774	2.122233	0.559859	4.999991	21420.000000		1
7932.254883	327.776764	2.001346	2.550252	3387.351318	49908.148438	392.680206	244.324615	62.960693	19.513899	14.268459	52.849113	71.604416	79.162659	0.783161	0.000000	3.899397	2.515578	0.301322	0.406583	3.529860	4.698172	2.594039	2.387967	1.799070	1.290344	1.154377	1.723038	1.854940	1.898520	0.000000	0.000000	21441.000000		1
6151.044434	1178.518555	2.204873	3.429117	5940.051758	82646.304688	889.714111	504.437988	112.926514	54.286137	42.019024	130.568588	173.497314	154.492233	1.115430	99998.000000	3.788949	3.071337	0.343384	0.535182	3.773790	4.917223	2.949250	2.702808	2.052796	1.734689	1.623446	2.115839	2.239293	2.188907	0.047442	4.999991	21466.000000		1
6394.403809	1833.748291	2.396065	2.559503	3618.607178	51612.500000	423.471344	266.990112	48.063152	23.997656	14.980803	49.885643	72.683723	52.805943	1.928397	99998.000000	3.805800	3.263340	0.379499	0.408156	3.558542	4.712755	2.626824	2.426495	1.681812	1.380169	1.175535	1.697976	1.861437	1.722683	0.285196	4.999991	21490.000000		1
5182.562012	353.862091	1.853327	2.457740	2649.745605	45469.121094	303.156189	183.571884	44.677208	30.812717	18.480846	39.200485	44.452095	21.709520	0.286379	99998.000000	3.714545	2.548834	0.267952	0.390536	3.423204	4.657717	2.481666	2.263806	1.650086	1.488730	1.266722	1.593291	1.647892	1.336650	0.000000	4.999991	21531.000000		1
17640.591797	1472.685669	2.371395	7.067929	9424.642578	99998.000000	1428.545044	864.257874	178.292526	96.733803	55.387032	218.359543	299.110321	153.345078	1.261750	99998.000000	4.246513	3.168110	0.375004	0.849292	3.974265	4.999991	3.154894	2.936643	2.251133	1.985578	1.743408	2.339172	2.475832	2.185670	0.100973	4.999991	21594.000000		1
4948.527832	1898.324951	2.093859	2.892547	5014.504395	71180.250000	685.755676	422.009644	107.332611	37.381081	31.663830	112.100075	137.158539	174.940506	0.254762	0.000000	3.694476	3.278371	0.320947	0.461280	3.700228	4.852359	2.836169	2.625322	2.030732	1.572652	1.500563	2.049606	2.137223	2.242890	0.000000	0.000000	21648.000000		1
11191.856445	2180.302002	2.997394	4.064368	4606.038574	73624.460938	613.438904	373.132385	118.175034	62.578312	38.266113	128.428467	180.771851	83.630997	0.611721	99998.000000	4.048902	3.338517	0.476744	0.608993	3.663327	4.867022	2.787771	2.571863	2.072526	1.796424	1.582814	2.108661	2.257131	1.922367	0.000000	4.999991	21687.000000		1
14950.903320	4504.852051	3.598723	4.545431	9284.486328	99998.000000	1405.238159	856.742798	198.666779	70.121132	44.862232	238.792389	285.955109	159.324448	0.204111	99998.000000	4.174667	3.653681	0.556148	0.657575	3.967758	4.999991	3.147750	2.932850	2.298125	1.845849	1.651881	2.378021	2.456298	2.202282	0.000000	4.999991	21777.000000		1
29925.667969	8875.265625	0.764767	6.130473	23900.380859	99998.000000	3820.089355	2346.638916	540.261780	210.162964	132.946152	563.713623	800.273376	483.052246	3.781710	0.000000	4.476044	3.948181	0.000000	0.787494	4.378405	4.999991	3.582073	3.370446	2.732604	2.322556	2.123676	2.751059	2.903238	2.683994	0.577688	0.000000	21830.000000		1
9742.064453	2356.479004	1.970509	6.031793	7958.223145	99998.000000	1196.176147	719.938904	184.345901	115.584694	68.323318	255.882477	365.620392	205.592865	1.523052	0.000000	3.988651	3.372264	0.294578	0.780446	3.900816	4.999991	3.077795	2.857296	2.265634	2.062900	1.834569	2.408041	2.563030	2.313008	0.182715	0.000000	21928.000000		1
6903.510254	3571.666504	3.142330	4.816800	7501.367188	95792.015625	1082.432373	667.654114	149.746353	45.707176	40.387726	211.643158	283.691620	162.516113	0.042671	0.000000	3.839070	3.552871	0.497252	0.682759	3.875140	4.981329	3.034401	2.824552	2.175356	1.659984	1.606249	2.325604	2.452847	2.210896	0.000000	0.000000	21965.000000		1
5075.322266	903.217834	2.738360	1.911918	1573.305054	32949.742188	118.002350	60.876087	38.898281	19.060589	7.487318	11.690454	26.686676	39.659966	0.366075	99998.000000	3.705464	2.955792	0.437491	0.281469	3.196813	4.517852	2.071891	1.784447	1.589930	1.280136	0.874326	1.067831	1.426294	1.598352	0.000000	4.999991	21986.000000		1
26312.718750	8846.870117	2.784616	9.035355	20520.134766	99998.000000	3282.476562	1990.272705	434.955170	210.804382	136.267334	672.267395	934.736694	537.720764	3.660076	99998.000000	4.420166	3.946790	0.444765	0.955945	4.312180	4.999991	3.516202	3.298913	2.638444	2.323880	2.134392	2.827542	2.970689	2.730557	0.563490	4.999991	22012.000000		1
30935.150391	7703.978027	3.728240	9.149453	19719.017578	99998.000000	3124.595215	1921.952515	420.868652	225.643326	141.441849	693.051758	873.246948	568.869629	5.376833	0.000000	4.490452	3.886715	0.571504	0.961395	4.294885	4.999991	3.494794	3.283743	2.624146	2.353422	2.150578	2.840766	2.941137	2.755013	0.730527	0.000000	22132.000000		1
22615.927734	5379.119629	4.147629	7.737101	11747.015625	99998.000000	1723.803833	1090.484009	258.263123	109.164352	66.439148	320.144501	484.763733	327.638000	1.854263	99998.000000	4.354414	3.730711	0.617800	0.888578	4.069928	4.999991	3.236488	3.037619	2.412062	2.038081	1.822424	2.505346	2.685530	2.515394	0.268171	4.999991	22177.000000		1
7728.401367	6814.600098	2.710606	4.045865	8068.028809	99998.000000	1165.079712	732.918335	173.179688	97.665092	42.126957	162.950928	207.763809	121.104591	1.040894	0.000000	3.888090	3.833440	0.433066	0.607011	3.906767	4.999991	3.066356	2.865056	2.238497	1.989739	1.624560	2.212057	2.317570	2.083161	0.017406	0.000000	22213.000000		1
8849.836914	3145.148438	2.149366	3.348940	9487.039062	99998.000000	1435.030151	864.779053	199.406876	82.471512	54.671604	236.538177	324.668365	208.007431	2.063283	99998.000000	3.946935	3.497641	0.332310	0.524907	3.977131	4.999991	3.156861	2.936905	2.299740	1.916304	1.737762	2.373901	2.511440	2.318079	0.314559	4.999991	22233.000000		1
9067.887695	4635.781250	2.081524	7.157358	16749.878906	99998.000000	2604.488770	1622.348755	339.791016	142.456390	101.377914	429.077576	562.896423	350.707428	3.239207	0.000000	3.957506	3.666123	0.318381	0.854753	4.224012	4.999991	3.415722	3.210144	2.531212	2.153682	2.005943	2.632536	2.750428	2.544945	0.510439	0.000000	22325.000000		1
19635.669922	5716.782715	2.796951	7.154274	14872.520508	99998.000000	2295.677002	1423.305786	341.209534	93.227592	107.289436	392.886810	522.999023	315.580566	4.166247	0.000000	4.293046	3.757152	0.446685	0.854566	4.172385	4.999991	3.360911	3.153298	2.533021	1.969544	2.030557	2.594267	2.718501	2.499110	0.619745	0.000000	22370.000000		1
6105.355469	1609.104126	0.983713	1.609712	3496.136475	58588.894531	418.851898	255.854721	73.429985	18.508600	17.601980	82.058289	98.399017	77.130470	1.051266	99998.000000	3.785711	3.206584	0.000000	0.206748	3.543588	4.767815	2.622061	2.407993	1.865873	1.267374	1.245561	1.914122	1.992991	1.887226	0.021713	4.999991	22399.000000		1
14399.493164	4149.204590	3.148497	7.191279	12744.715820	99998.000000	2004.969849	1190.560547	337.098907	113.851631	107.724243	503.275421	634.614929	409.517426	6.045807	0.000000	4.158347	3.617965	0.498103	0.856806	4.105330	4.999991	3.302108	3.075752	2.527757	2.056339	2.032313	2.701806	2.802510	2.612273	0.781454	0.000000	22414.000000		1
29813.363281	6342.630859	3.068320	6.753388	18344.607422	99998.000000	3008.961182	1763.429810	377.381775	180.861282	126.097160	544.659180	701.704773	417.199005	4.570899	0.000000	4.474411	3.802269	0.486901	0.829522	4.263508	4.999991	3.478417	3.246358	2.576781	2.257346	2.100705	2.736125	2.846154	2.620343	0.660002	0.000000	22471.000000		1
18609.570312	4580.196777	2.698272	5.670996	12151.521484	99998.000000	1843.659424	1120.198975	258.815125	118.504997	94.072533	404.944244	583.986084	349.162476	3.754843	0.000000	4.269736	3.660884	0.431086	0.753659	4.084630	4.999991	3.265681	3.049295	2.412990	2.073737	1.973463	2.607395	2.766402	2.543028	0.574592	0.000000	22506.000000		1
15809.576172	4808.837891	2.741444	3.120744	11112.708984	99998.000000	1691.609619	1031.479736	275.559814	127.358414	61.770370	270.493225	382.371277	176.713654	2.238080	99998.000000	4.198920	3.682040	0.437979	0.494258	4.045820	4.999991	3.228300	3.013461	2.440216	2.105028	1.790780	2.432156	2.582485	2.247270	0.349876	4.999991	22555.000000		1
8268.897461	397.225647	2.969640	3.361275	3808.633301	57372.621094	489.488007	297.315582	63.608280	43.687328	19.698923	68.415825	68.677948	26.930290	1.400477	0.000000	3.917448	2.599037	0.472704	0.526504	3.580769	4.758705	2.689742	2.473218	1.803514	1.640355	1.294443	1.835157	1.836817	1.430241	0.146276	0.000000	22593.000000		1
20924.238281	7083.798340	2.087691	4.169215	14975.144531	99998.000000	2369.316650	1434.117432	330.878998	181.141891	80.386902	416.730286	557.576965	330.623047	3.746345	99998.000000	4.320650	3.850266	0.319666	0.620054	4.175371	4.999991	3.374623	3.156585	2.519669	2.258019	1.905185	2.619855	2.746305	2.519333	0.573608	4.999991	22618.000000		1
6075.727051	579.866211	2.618094	3.404448	3933.777588	58302.757812	492.047516	298.789612	58.843903	21.339472	22.933765	92.959305	113.370575	93.764160	0.677116	99998.000000	3.783598	2.763328	0.417985	0.532047	3.594810	4.765689	2.692007	2.475365	1.769701	1.329184	1.360475	1.968293	2.054500	1.972037	0.000000	4.999991	22644.000000		1
8161.811523	2887.246094	3.685068	5.316366	9340.200195	99998.000000	1368.742065	845.894226	179.775803	87.781708	59.633339	267.310822	396.127838	231.665878	0.295149	0.000000	3.911787	3.460484	0.566445	0.725615	3.970356	4.999991	3.136322	2.927316	2.254731	1.943404	1.775489	2.427016	2.597835	2.364862	0.000000	0.000000	22667.000000		1
16153.428711	3450.262695	2.587257	4.011944	11261.650391	99998.000000	1721.046875	1048.619141	199.702927	92.253128	68.051949	283.219818	394.878906	242.246185	2.424789	99998.000000	4.208265	3.537852	0.412840	0.603355	4.051602	4.999991	3.235793	3.020618	2.300385	1.964981	1.832841	2.452124	2.596464	2.384257	0.384674	4.999991	22730.000000		1
7279.862305	3625.588623	2.340558	7.943711	13916.931641	99998.000000	2229.496826	1329.923950	291.811127	141.996918	102.620659	415.879181	559.149658	301.361450	2.678222	99998.000000	3.862123	3.559379	0.369319	0.900023	4.143544	4.999991	3.348207	3.123827	2.465102	2.152279	2.011235	2.618967	2.747528	2.479088	0.427847	4.999991	22769.000000		1
5732.762695	88.438545	1.976677	0.635250	3184.533936	50719.957031	365.487793	231.496262	43.011990	24.447882	25.049210	51.726635	45.303207	40.637508	1.494973	0.000000	3.758364	1.946642	0.295936	0.000000	3.503046	4.705179	2.562873	2.364544	1.633590	1.388241	1.398794	1.713714	1.656129	1.608927	0.174633	0.000000	22803.000000		0
32371.625000	13755.525391	4.307983	10.632731	36554.531250	99998.000000	5968.563965	3639.240479	875.223633	375.827576	249.227768	1073.369263	1445.613525	907.957520	6.651019	0.000000	4.510165	4.138477	0.634274	1.026645	4.562941	4.999991	3.775870	3.561011	2.942119	2.574989	2.396596	3.030749	3.160052	2.958066	0.822888	0.000000	22869.000000		1
20227.253906	5362.279297	2.343642	4.748958	13990.349609	99998.000000	2130.783203	1325.088745	261.248169	112.769241	79.190414	367.035828	447.179138	264.045135	2.032903	99998.000000	4.305937	3.729349	0.369891	0.676598	4.145829	4.999991	3.328539	3.122245	2.417053	2.052191	1.898673	2.564708	2.650481	2.421678	0.308117	4.999991	22920.000000		1
6311.327637	786.704956	1.116313	0.548905	3597.193604	56708.382812	435.513336	256.082916	33.452396	47.033184	9.898802	42.919476	63.330742	16.772455	2.110325	99998.000000	3.800121	2.895812	0.047786	0.000000	3.555964	4.753647	2.639001	2.408381	1.524427	1.672404	0.995583	1.632654	1.801615	1.224597	0.324349	4.999991	22948.000000		1
3975.975342	1145.254272	3.120744	3.173167	3918.673340	57487.382812	483.086182	306.924530	95.944366	60.413525	21.394979	83.735840	128.863281	105.898674	0.235142	99998.000000	3.599444	3.058902	0.494258	0.501493	3.593139	4.759573	2.684025	2.487032	1.982019	1.781134	1.330312	1.922911	2.110129	2.024890	0.000000	4.999991	22984.000000		1
10338.554688	1620.637329	1.585042	3.182418	5338.099609	73923.117188	722.723511	453.358948	122.775978	56.463257	29.135164	98.716644	127.299820	122.387421	1.388718	99998.000000	4.014460	3.209686	0.200041	0.502757	3.727387	4.868780	2.858972	2.656442	2.089113	1.751766	1.464417	1.994390	2.104828	2.087737	0.142614	4.999991	23069.000000		1
7242.308594	2185.319336	3.907097	2.941887	4942.338867	69137.921875	661.788818	407.053528	83.541565	82.335823	28.731194	94.602936	116.007172	64.305206	0.249082	99998.000000	3.859877	3.339515	0.591854	0.468626	3.693933	4.839716	2.820719	2.609652	1.921903	1.915589	1.458354	1.975905	2.064485	1.808246	0.000000	4.999991	23100.000000		1
18974.228516	5092.822266	3.500043	3.759078	10436.679688	99998.000000	1596.136963	964.204956	235.757996	51.880821	53.737232	223.882523	298.715607	183.365280	2.582327	99998.000000	4.278164	3.706959	0.544073	0.575081	4.018562	4.999991	3.203070	2.984169	2.372466	1.715007	1.730275	2.350020	2.475258	2.263317	0.412011	4.999991	23114.000000		1
16905.906250	3391.523682	3.419866	6.124305	15383.197266	99998.000000	2465.973389	1475.599854	288.412842	154.267120	101.726372	432.303162	525.891541	343.611755	3.475045	99998.000000	4.228038	3.530395	0.534009	0.787057	4.187047	4.999991	3.391988	3.168969	2.460015	2.188273	2.007434	2.635788	2.720896	2.536068	0.540960	4.999991	23150.000000		1
10262.790039	3245.980469	1.646716	4.237057	12316.020508	99998.000000	1894.303711	1164.475220	251.411057	124.138985	51.344250	275.584473	366.952576	228.258347	1.928652	99998.000000	4.011265	3.511346	0.216619	0.627064	4.090470	4.999991	3.277450	3.066130	2.400384	2.093908	1.710492	2.440255	2.564610	2.358427	0.285254	4.999991	23195.000000		1
12886.814453	5435.484375	2.272716	3.120744	11564.427734	99998.000000	1722.234131	1078.744263	247.744492	115.658707	73.488579	313.011810	419.234283	271.131561	2.800190	99998.000000	4.110146	3.735238	0.356545	0.494258	4.063124	4.999991	3.236092	3.032918	2.394004	2.063178	1.866220	2.495561	2.622457	2.433180	0.447188	4.999991	23228.000000		1
12684.404297	2575.578613	3.441453	7.539741	8285.574219	99998.000000	1221.018677	760.308105	157.523544	141.577530	55.473377	193.131470	216.657318	125.255302	0.057034	99998.000000	4.103270	3.410875	0.536742	0.877356	3.918323	4.999991	3.086722	2.880990	2.197345	2.150994	1.744085	2.285853	2.335773	2.097796	0.000000	4.999991	23288.000000		1
8040.121094	1792.102417	1.581958	2.917217	5133.265625	70047.171875	686.175049	432.577606	109.781097	29.647064	26.424557	109.213692	119.868011	82.671951	0.859919	99998.000000	3.905263	3.253363	0.199195	0.464969	3.710394	4.845391	2.836435	2.636064	2.040528	1.471982	1.422008	2.038277	2.078703	1.917358	0.000000	4.999991	23311.000000		1
9302.983398	841.373474	2.676685	4.200052	5670.132324	76307.429688	748.047180	481.371613	119.988274	75.323402	26.791523	107.175339	130.587082	97.159355	0.096077	99998.000000	3.968622	2.924989	0.427597	0.623255	3.753593	4.882567	2.873929	2.682481	2.079139	1.876930	1.427997	2.030095	2.115900	1.987485	0.000000	4.999991	23335.000000		1
8151.650391	1665.632202	1.057722	2.519415	4746.392090	70293.507812	658.763672	385.109619	114.314194	34.540958	31.204353	125.785706	159.367615	143.443192	1.239364	0.000000	3.911246	3.221579	0.024372	0.401300	3.676364	4.846915	2.818730	2.585584	2.058100	1.538334	1.494215	2.099631	2.202400	2.156680	0.093199	0.000000	23353.000000		1
5540.732422	1472.435913	3.241009	2.880212	3256.958496	48811.484375	497.795624	306.757996	76.103592	50.166264	19.640331	53.219162	83.297951	50.194016	0.365756	99998.000000	3.743567	3.168036	0.510680	0.459424	3.512812	4.688522	2.697051	2.486796	1.881405	1.700412	1.293149	1.726068	1.920634	1.700652	0.000000	4.999991	23410.000000		1
26217.802734	6476.582031	1.754647	7.484234	24034.197266	99998.000000	3972.089844	2426.831543	517.540771	214.529541	146.237061	649.120850	842.230713	571.796082	3.258686	99998.000000	4.418596	3.811346	0.244190	0.874147	4.380830	4.999991	3.599019	3.385040	2.713945	2.331487	2.165057	2.812325	2.925431	2.757241	0.513043	4.999991	23482.000000		1
11637.441406	2277.196045	0.860363	3.281098	6204.907715	86445.757812	1014.247864	594.264221	146.773636	63.383167	34.701313	185.727417	252.919006	141.173553	1.836830	0.000000	4.065857	3.357400	0.000000	0.516019	3.792735	4.936744	3.006144	2.773980	2.166648	1.801974	1.540346	2.268876	2.402982	2.149753	0.264069	0.000000	23513.000000		1
20014.142578	4340.806152	2.285050	5.378040	11691.369141	99998.000000	1882.486816	1148.834595	257.257812	69.467384	77.081131	309.749237	421.830780	256.986450	3.132893	99998.000000	4.301337	3.637570	0.358896	0.730624	4.067865	4.999991	3.274732	3.060257	2.410369	1.841781	1.886948	2.491010	2.625138	2.409910	0.495946	4.999991	23529.000000		1
11934.796875	2654.550049	3.392113	4.625608	9654.464844	99998.000000	1509.409912	932.769287	199.971207	86.498871	57.095425	268.353119	378.368591	177.873138	1.506687	0.000000	4.076815	3.423991	0.530470	0.665169	3.984728	4.999991	3.178807	2.969774	2.300967	1.937010	1.756601	2.428707	2.577915	2.250110	0.178023	0.000000	23561.000000		1
9865.821289	3666.694824	2.898715	2.426902	4962.395508	64274.550781	771.610046	492.288055	103.329918	49.814716	33.742268	122.399757	141.565201	87.220467	0.577666	99998.000000	3.994133	3.564275	0.462205	0.385052	3.695691	4.808039	2.887398	2.692219	2.014226	1.697358	1.528174	2.087780	2.150956	1.940618	0.000000	4.999991	23630.000000		1
7963.490234	1366.250488	2.056854	3.237926	3106.768066	49773.066406	465.527374	298.521332	68.927727	19.779100	17.321360	77.546776	105.833916	38.916782	0.107392	99998.000000	3.901103	3.135530	0.313203	0.510267	3.492309	4.696994	2.667945	2.474975	1.838394	1.296207	1.238582	1.889564	2.024625	1.590137	0.000000	4.999991	23641.000000		1
12896.549805	2382.206787	3.937934	5.778926	7726.211914	99998.000000	1192.938110	762.232361	160.274231	37.862144	53.518288	213.897369	315.352386	169.118393	2.287161	0.000000	4.110474	3.376979	0.595268	0.761847	3.887967	4.999991	3.076618	2.882087	2.204864	1.578205	1.728502	2.330205	2.498796	2.228191	0.359297	0.000000	23674.000000		1
16362.577148	6913.150391	3.574053	4.767460	16047.584961	99998.000000	2610.483643	1609.468018	364.689117	159.972031	106.891640	462.008820	628.456726	394.126495	3.411474	99998.000000	4.213852	3.839676	0.553161	0.678287	4.205410	4.999991	3.416721	3.206682	2.561923	2.204044	2.028944	2.664650	2.798275	2.595636	0.532942	4.999991	23728.000000		1
11122.971680	3860.803955	1.729977	2.812370	9675.489258	99998.000000	1576.576904	952.394226	211.791183	87.257469	50.850853	262.364502	355.169617	184.324310	2.033741	99998.000000	4.046221	3.586678	0.238040	0.449072	3.985673	4.999991	3.197715	2.978817	2.325908	1.940803	1.706298	2.418905	2.550436	2.265583	0.308296	4.999991	23755.000000		1
19962.326172	6078.934082	2.198706	5.316366	14134.329102	99998.000000	2303.266113	1409.311768	336.947784	180.614578	78.447227	359.468353	493.259430	329.037994	1.309156	0.000000	4.300211	3.783828	0.342167	0.725615	4.150275	4.999991	3.362344	3.149007	2.527563	2.256753	1.894578	2.555661	2.693075	2.517246	0.116991	0.000000	23800.000000		1
3651.945312	1310.986816	1.865662	3.435285	2240.650635	41460.988281	299.350861	192.138504	56.068539	72.427773	9.889550	58.060635	83.834518	78.456482	0.340969	0.000000	3.562524	3.117598	0.270833	0.535963	3.350374	4.617640	2.476181	2.283614	1.748719	1.859905	0.995177	1.763882	1.923423	1.894629	0.000000	0.000000	23839.000000		1
6873.129395	1119.236816	1.837908	1.245830	2275.965820	41930.746094	304.429779	190.007645	53.015636	30.609190	4.567017	45.781185	45.269283	15.060980	1.222105	0.000000	3.837155	3.048922	0.264324	0.095459	3.357166	4.622532	2.483487	2.278771	1.724404	1.485852	0.659633	1.660687	1.655804	1.177853	0.087109	0.000000	23858.000000		1
6609.969238	3383.863525	1.578874	4.477589	6927.171875	94153.546875	1107.241089	678.172729	143.911926	61.798126	33.591167	159.663651	217.859970	185.514633	0.521230	0.000000	3.820199	3.529413	0.198348	0.651044	3.840556	4.973837	3.044242	2.831340	2.158097	1.790975	1.526225	2.203206	2.338177	2.268378	0.000000	0.000000	23975.000000		1
6560.820801	2448.809326	2.747611	3.419866	6697.270020	88522.937500	996.581116	648.044617	132.841293	68.631691	32.326832	119.491791	187.873703	117.737144	1.121309	99998.000000	3.816958	3.388955	0.438955	0.534009	3.825898	4.947056	2.998513	2.811605	2.123333	1.836525	1.509563	2.077338	2.273866	2.070914	0.049725	4.999991	24033.000000		1
8122.345703	1632.950684	4.752041	3.225591	3663.028320	53132.535156	554.992798	344.903839	113.700531	34.426861	21.357975	98.460693	115.717300	96.468597	1.191240	99998.000000	3.909682	3.212973	0.676880	0.508609	3.563840	4.725360	2.744287	2.537698	2.055763	1.536897	1.329560	1.993263	2.063398	1.984386	0.075999	4.999991	24099.000000		1
6366.279785	1145.618164	2.448488	4.354239	2728.584473	40397.941406	381.769928	246.520248	49.601936	38.737926	23.871222	62.865097	80.093948	111.008430	0.584270	0.000000	3.803886	3.059040	0.388898	0.638912	3.435937	4.606359	2.581802	2.391853	1.695499	1.588136	1.377875	1.798410	1.903600	2.045356	0.000000	0.000000	24124.000000		1
11465.565430	2336.302246	2.470075	4.434416	5527.521484	78947.570312	848.043579	535.506653	140.313202	62.451878	35.703526	171.918442	209.225510	160.724457	0.123458	0.000000	4.059395	3.368529	0.392710	0.646836	3.742530	4.897339	2.928418	2.728765	2.147099	1.795545	1.552711	2.235322	2.320615	2.206082	0.000000	0.000000	24163.000000		1
12847.201172	4422.812012	2.137031	5.399627	14345.185547	99998.000000	2381.355469	1421.652954	327.499237	146.822968	95.244354	457.333862	613.670166	302.274231	5.235785	0.000000	4.108809	3.645699	0.329811	0.732364	4.156706	4.999991	3.376824	3.152794	2.515210	2.166794	1.978839	2.660233	2.787935	2.480401	0.718982	0.000000	24208.000000		1
9514.391602	2098.625977	2.901798	3.996526	6855.530762	95558.585938	1058.521118	675.585510	185.554733	87.047775	41.843250	171.363358	231.610367	117.752563	1.563087	99998.000000	3.978381	3.321935	0.462667	0.601683	3.836041	4.980270	3.024699	2.829680	2.268472	1.939758	1.621625	2.233918	2.364758	2.070970	0.193983	4.999991	24292.000000		1
7331.625977	2172.117676	2.306637	2.812370	3918.682617	55978.257812	606.611511	371.797119	65.702141	55.454872	28.987144	115.667953	146.671860	107.937027	1.626110	99998.000000	3.865200	3.336883	0.362979	0.449072	3.593140	4.748019	2.782911	2.570306	1.817580	1.743940	1.462205	2.063213	2.166347	2.033170	0.211150	4.999991	24383.000000		1
6731.363770	628.163757	1.390766	2.436154	3464.774658	54708.269531	510.149078	319.839203	81.040657	41.661312	24.250521	66.744438	105.204834	27.895500	0.732720	0.000000	3.828103	2.798073	0.143254	0.386705	3.539675	4.738053	2.707697	2.504932	1.908703	1.619733	1.384721	1.824415	2.022036	1.445534	0.000000	0.000000	24404.000000		1
8955.340820	3055.467041	2.593424	4.175382	7721.308594	99998.000000	1237.785034	755.201477	175.847122	72.131737	60.287094	253.464828	356.144073	160.178635	1.225381	0.000000	3.952082	3.485078	0.413874	0.620696	3.887691	4.999991	3.092645	2.878063	2.245135	1.858126	1.780224	2.403918	2.551626	2.204605	0.088271	0.000000	24440.000000		1
6791.965332	626.686646	2.075356	2.568754	2910.374023	49599.273438	423.816711	258.213776	71.080177	51.495354	9.180290	60.290176	87.676857	32.040047	1.077079	99998.000000	3.831995	2.797050	0.317093	0.409723	3.463949	4.695475	2.627178	2.411979	1.851748	1.711768	0.962856	1.780246	1.942885	1.505693	0.032247	4.999991	24462.000000		1
8141.693359	1145.041504	2.198706	4.930898	6984.652832	91157.101562	1110.007202	684.873718	182.945892	97.979630	35.792957	157.545135	262.645111	117.194405	0.861502	99998.000000	3.910715	3.058821	0.342167	0.692926	3.844145	4.959791	3.045326	2.835610	2.262323	1.991136	1.553798	2.197405	2.419369	2.068907	0.000000	4.999991	24522.000000		1
23399.058594	7268.291992	1.174904	7.598332	19657.767578	99998.000000	3299.535645	1977.376587	436.000580	157.051727	103.959000	508.533203	669.128113	331.113373	2.774977	0.000000	4.369198	3.861432	0.070003	0.880718	4.293534	4.999991	3.518453	3.296089	2.639487	2.196043	2.016862	2.706319	2.825509	2.519977	0.443259	0.000000	24544.000000		1
10288.841797	1755.103760	2.685936	3.046734	6631.601562	88908.914062	1018.478760	637.865173	144.704437	55.334610	31.626825	182.797867	244.355453	113.678947	2.182388	0.000000	4.012366	3.244303	0.429096	0.483835	3.821618	4.948946	3.007952	2.804729	2.160482	1.742997	1.500056	2.261971	2.388022	2.055680	0.338932	0.000000	24566.000000		1
7870.934570	3321.704590	2.130863	4.810632	8584.117188	99998.000000	1361.338013	851.654663	191.290482	82.243309	61.909138	230.586563	309.295898	200.973419	1.513442	99998.000000	3.896026	3.521361	0.328556	0.682202	3.933696	4.999991	3.133966	2.930264	2.281693	1.915101	1.791755	2.362834	2.490374	2.303139	0.179966	4.999991	24647.000000		1
13153.906250	2184.575928	2.063021	5.569232	7356.526855	99998.000000	1181.093506	721.160034	147.310196	82.699707	46.826572	209.176163	264.473785	172.738708	0.740619	0.000000	4.119055	3.339367	0.314504	0.745795	3.866673	4.999991	3.072284	2.858032	2.168233	1.917504	1.670492	2.320512	2.422383	2.237390	0.000000	0.000000	24721.000000		1
5889.244141	2377.241943	1.859494	2.818537	3290.682373	53848.492188	501.576263	301.090088	98.180077	55.097160	13.901494	72.279755	102.441803	103.221985	0.605385	0.000000	3.770060	3.376073	0.269395	0.450024	3.517286	4.731174	2.700337	2.478696	1.992023	1.741129	1.143062	1.859017	2.010477	2.013772	0.000000	0.000000	24742.000000		1
11404.350586	3230.012695	2.066105	5.569232	7952.255859	99998.000000	1249.238037	778.477539	172.726379	66.547081	65.563370	250.467422	301.688324	196.338562	2.299859	99998.000000	4.057071	3.509204	0.315152	0.745795	3.900490	4.999991	3.096645	2.891246	2.237359	1.823129	1.816661	2.398751	2.479558	2.293006	0.361701	4.999991	24775.000000		1
5207.154785	3271.273193	0.693841	2.775365	4478.766602	63709.812500	697.159302	429.049835	113.191711	55.223595	19.757515	80.436241	115.331833	63.549686	1.350341	0.000000	3.716600	3.514717	0.000000	0.443320	3.651158	4.804206	2.843332	2.632508	2.053815	1.742125	1.295732	1.905452	2.061949	1.803113	0.130443	0.000000	24819.000000		1
8151.588867	2807.978516	2.328223	4.150712	6566.476074	89621.882812	1036.086914	637.492065	151.667526	67.728157	52.824444	227.798859	310.082275	220.681595	1.494792	0.000000	3.911242	3.448394	0.367025	0.618123	3.817332	4.952414	3.015396	2.804475	2.180893	1.830769	1.722835	2.357552	2.491477	2.343766	0.174581	0.000000	24866.000000		1
11187.057617	5448.004395	2.463907	4.696534	11198.686523	99998.000000	1846.095581	1115.083008	402.292236	200.581787	101.664696	466.045441	547.998901	405.061432	2.504386	99998.000000	4.048716	3.736238	0.391624	0.671777	4.049167	4.999991	3.266254	3.047307	2.604542	2.302291	2.007170	2.668428	2.738780	2.607521	0.398701	4.999991	24986.000000		1
20619.792969	4170.630371	3.703570	4.249392	10973.490234	99998.000000	1780.951660	1084.359741	271.489288	99.968643	55.686153	289.979370	406.504608	216.358200	2.544706	99998.000000	4.314284	3.620202	0.568621	0.628327	4.040345	4.999991	3.250652	3.035173	2.433753	1.999864	1.745747	2.462367	2.609066	2.335173	0.405638	4.999991	25012.000000		1
9169.765625	1861.862793	0.860363	2.001346	4091.492188	61910.285156	635.311829	389.343597	91.864578	29.579222	26.739100	90.150017	148.771896	84.133644	1.370580	0.000000	3.962358	3.269948	0.000000	0.301322	3.611882	4.791763	2.802987	2.590333	1.963148	1.470987	1.427147	1.954966	2.172521	1.924970	0.136904	0.000000	25063.000000		1
10286.756836	1949.379272	2.716774	2.328223	4532.879883	67166.953125	699.700317	430.261719	91.334175	47.557419	18.305073	120.786964	163.959305	83.504562	3.147862	99998.000000	4.012279	3.289896	0.434053	0.367025	3.656374	4.827156	2.844912	2.633733	1.960633	1.677218	1.262571	2.082020	2.214736	1.921710	0.498016	4.999991	25090.000000		1
25951.289062	8863.229492	1.970509	5.865271	22139.273438	99998.000000	3603.182129	2222.465820	452.045258	166.376953	118.908966	707.310974	882.948425	460.806152	4.501183	99998.000000	4.414159	3.947592	0.294578	0.768288	4.345163	4.999991	3.556686	3.346835	2.655182	2.221093	2.075215	2.849610	2.945935	2.663518	0.653327	4.999991	25159.000000		1
8908.217773	1783.036255	2.377563	4.027363	5509.645020	85564.625000	869.429321	536.191223	159.071579	60.157574	49.213387	239.566406	330.481201	179.205307	0.297553	99998.000000	3.949791	3.251160	0.376132	0.605021	3.741124	4.932294	2.939234	2.729320	2.201593	1.779290	1.692083	2.379426	2.519147	2.253351	0.000000	4.999991	25234.000000		1
8045.841309	2185.550537	1.017634	3.228674	6957.269043	94460.578125	1104.314575	679.236633	147.205353	58.677380	30.519762	160.046036	219.238403	132.489746	1.672260	0.000000	3.905571	3.339561	0.007592	0.509024	3.842439	4.975251	3.043093	2.832021	2.167924	1.768471	1.484581	2.204245	2.340917	2.122182	0.223304	0.000000	25256.000000		1
16524.611328	5626.836426	2.195622	5.600070	14024.745117	99998.000000	2301.138184	1397.599731	340.814819	118.369308	83.085175	392.985504	505.646820	387.237396	7.995980	0.000000	4.218131	3.750264	0.341558	0.748193	4.146895	4.999991	3.361943	3.145383	2.532518	2.073239	1.919523	2.594377	2.703847	2.587977	0.902872	0.000000	25301.000000		1
15513.256836	5364.172852	2.445405	5.297863	17232.884766	99998.000000	2801.693848	1711.943726	360.159088	161.211700	101.427254	453.213989	542.000977	362.780273	3.846459	99998.000000	4.190703	3.729503	0.388351	0.724101	4.236358	4.999991	3.447421	3.233490	2.556494	2.207397	2.006155	2.656303	2.734000	2.559644	0.585061	4.999991	25350.000000		1
7820.787109	3846.646484	1.245830	5.236188	14463.437500	99998.000000	2415.202637	1458.509766	296.005005	188.737152	96.810898	399.763550	556.769043	313.727234	2.799194	99998.000000	3.893250	3.585082	0.095459	0.719015	4.160272	4.999991	3.382954	3.163909	2.471299	2.275857	1.985924	2.601803	2.745675	2.496552	0.447033	4.999991	25405.000000		1
35233.132812	8212.961914	2.901798	8.665306	26203.447266	99998.000000	4305.833496	2641.487549	594.415344	190.488708	142.468735	688.950439	931.622131	448.286194	3.851027	99998.000000	4.546951	3.914500	0.462667	0.937784	4.418358	4.999991	3.634057	3.421849	2.774090	2.279869	2.153720	2.838188	2.969240	2.651555	0.585577	4.999991	25472.000000		1
15193.395508	3091.118164	1.868746	4.286397	11386.168945	99998.000000	1900.640747	1122.277344	261.778595	144.072281	76.600067	378.269897	491.831665	233.833740	1.757892	99998.000000	4.181655	3.490116	0.271550	0.632092	4.056377	4.999991	3.278900	3.050100	2.417934	2.158581	1.884229	2.577802	2.691817	2.368907	0.244992	4.999991	25508.000000		1
19612.736328	2191.520508	2.494745	3.703570	8915.594727	99998.000000	1431.141602	861.146362	220.425644	77.000954	41.251175	239.927216	300.383911	224.107635	1.834076	99998.000000	4.292538	3.340745	0.397026	0.568621	3.950150	4.999991	3.155683	2.935077	2.343262	1.886496	1.615436	2.380080	2.477677	2.350457	0.263417	4.999991	25547.000000		1
4959.265625	1721.284424	1.406185	4.847637	6972.515137	89332.460938	1074.127930	682.227844	150.563538	76.365707	37.313240	164.912186	214.329102	153.838470	0.788953	99998.000000	3.695417	3.235853	0.148042	0.685530	3.843390	4.951009	3.031056	2.833930	2.177720	1.882898	1.571863	2.217253	2.331081	2.187065	0.000000	4.999991	25671.000000		1
14176.746094	3056.833008	2.531749	3.385945	12463.208008	99998.000000	2016.524658	1235.040405	269.284393	118.973724	53.407272	304.250916	381.513977	313.156769	3.118033	99998.000000	4.151577	3.485272	0.403421	0.529680	4.095630	4.999991	3.304604	3.091681	2.430211	2.075451	1.727600	2.483232	2.581511	2.495762	0.493881	4.999991	25707.000000		1
24482.958984	5712.663086	1.834825	3.792999	13750.677734	99998.000000	2218.025391	1360.274170	304.087463	88.241188	67.182335	392.051117	491.621979	288.579346	1.247257	99998.000000	4.388864	3.756839	0.263595	0.578983	4.138324	4.999991	3.345967	3.133626	2.482999	1.945671	1.827255	2.593343	2.691631	2.460265	0.095956	4.999991	25736.000000		1
16083.837891	9817.992188	3.389029	9.263551	24172.511719	99998.000000	3915.050049	2407.511963	606.768799	188.351685	173.410965	885.896484	1111.126587	581.352600	14.893353	0.000000	4.206390	3.992023	0.530075	0.966778	4.383322	4.999991	3.592737	3.381568	2.783023	2.274970	2.239077	2.947383	3.045763	2.764440	1.172992	0.000000	25851.000000		1
22768.306641	4984.734375	2.818537	5.859104	14128.522461	99998.000000	2275.718994	1387.802734	271.387512	170.746613	76.294777	373.372925	495.917603	387.274414	3.899649	99998.000000	4.357331	3.697642	0.450024	0.767831	4.150097	4.999991	3.357119	3.142328	2.433590	2.232352	1.882495	2.572143	2.695410	2.588019	0.591026	4.999991	25905.000000		1
31179.285156	30693.416016	2.442321	23.707783	68063.554688	99998.000000	11239.142578	6934.785645	1491.246704	651.180786	396.026062	1935.187866	2444.933105	1434.795776	7.253929	0.000000	4.493866	4.487045	0.387803	1.374891	4.832915	4.999991	4.050733	3.841033	3.173549	2.813702	2.597724	3.286723	3.388267	3.156790	0.860573	0.000000	25959.000000		0
10828.754883	1498.178955	2.402232	2.608843	6460.608398	93541.804688	1031.785034	634.796875	169.297256	44.535355	42.179379	173.262939	213.444061	114.801430	1.936033	99998.000000	4.034578	3.175564	0.380615	0.416448	3.810273	4.971006	3.013589	2.802635	2.228650	1.648705	1.625100	2.238706	2.329284	2.059947	0.286913	4.999991	26032.000000		1
10393.945312	1347.014038	1.187239	3.601807	6220.406738	84819.234375	962.934448	604.761230	149.474991	77.944580	38.053337	182.763947	229.763214	140.128174	1.739531	99998.000000	4.016780	3.129372	0.074538	0.556520	3.793819	4.928494	2.983597	2.781584	2.174569	1.891786	1.580393	2.261890	2.361280	2.146525	0.240432	4.999991	26051.000000		1
8718.222656	2129.629883	3.293433	3.860841	4982.544922	69165.937500	796.733276	481.013916	130.281799	60.034225	28.425903	111.915047	129.008209	84.321754	2.429579	99998.000000	3.940428	3.328304	0.517649	0.586682	3.697451	4.839892	2.901313	2.682158	2.114884	1.778399	1.453714	2.048888	2.110617	1.925940	0.385531	4.999991	26129.000000		1
7777.336914	2402.577881	2.599592	4.511510	6863.526855	87321.085938	1059.597290	669.578369	135.644409	43.437546	38.679337	135.209610	189.116440	94.587517	1.971017	0.000000	3.890831	3.380677	0.414905	0.654322	3.836547	4.941119	3.025141	2.825801	2.132402	1.637865	1.587479	2.131008	2.276729	1.975834	0.294690	0.000000	26195.000000		1
6398.982910	2576.611816	1.665219	2.710606	5041.046387	72832.609375	821.218140	476.961884	122.282578	57.850941	39.419434	172.279236	224.249481	112.282013	1.474205	0.000000	3.806111	3.411049	0.221471	0.433066	3.702521	4.862326	2.914459	2.678484	2.087365	1.762310	1.595710	2.236233	2.350731	2.050310	0.168558	0.000000	26213.000000		1
9441.220703	497.826447	1.544953	3.863925	3974.322510	62024.414062	584.356140	362.552094	85.616920	64.027664	21.416565	66.784531	131.647888	55.828007	0.147550	0.000000	3.975028	2.697078	0.188915	0.587029	3.599263	4.792562	2.766678	2.559371	1.932560	1.806368	1.330750	1.824676	2.119414	1.746852	0.000000	0.000000	26242.000000		1
14703.747070	2475.076660	2.599592	4.172298	8009.931152	99998.000000	1252.509888	775.233398	179.421173	96.320580	47.347725	182.455566	259.706299	170.487579	1.810358	0.000000	4.167428	3.393589	0.414905	0.620375	3.903629	4.999991	3.097781	2.889432	2.253874	1.983719	1.675299	2.261157	2.414483	2.231693	0.257764	0.000000	26269.000000		1
18215.210938	4214.644531	2.133947	4.755125	10675.746094	99998.000000	1689.743896	1047.095825	228.175079	122.819145	63.811806	295.940247	424.377960	256.607147	4.866567	0.000000	4.260434	3.624761	0.329184	0.677162	4.028398	4.999991	3.227821	3.019986	2.358268	2.089266	1.804901	2.471204	2.627753	2.409269	0.687223	0.000000	26308.000000		1
14747.833008	3737.485107	3.472290	4.847637	9579.640625	99998.000000	1583.172974	945.344788	204.714005	86.640724	44.936241	252.132645	348.255859	193.541611	1.072713	0.000000	4.168728	3.572579	0.540616	0.685530	3.981349	4.999991	3.199528	2.975590	2.311147	1.937722	1.652597	2.401629	2.541898	2.286774	0.030484	0.000000	26359.000000		1
5710.122070	825.430542	1.711475	3.435285	2697.531250	47040.093750	409.650024	249.952438	63.645283	47.535831	32.931248	96.986664	147.476715	98.710480	1.087427	99998.000000	3.756645	2.916681	0.233371	0.535963	3.430966	4.672468	2.612413	2.397857	1.803766	1.677021	1.517608	1.986712	2.168723	1.994363	0.036400	4.999991	26412.000000		1
6790.605469	1724.476074	0.823358	2.022933	4854.655762	62112.066406	741.019348	465.576721	89.527100	50.083000	20.198488	89.638115	151.337570	89.582611	1.298939	99998.000000	3.831908	3.236657	0.000000	0.305981	3.686158	4.793176	2.869830	2.667991	1.951954	1.699690	1.305319	1.952493	2.179947	1.952224	0.113589	4.999991	26427.000000		1
15148.225586	2935.204346	3.123827	5.088169	8399.126953	99998.000000	1333.084839	818.677124	172.991577	78.585999	54.609928	242.684067	314.350159	266.250000	2.780085	99998.000000	4.180362	3.467638	0.494687	0.706562	3.924234	4.999991	3.124858	2.913113	2.238025	1.895345	1.737272	2.385041	2.497414	2.425290	0.444058	4.999991	26487.000000		1
8772.928711	2291.341309	3.469206	3.965688	5324.586914	82007.398438	831.986572	509.442902	127.602028	83.063583	41.069233	139.018021	169.722809	112.186417	0.503406	0.000000	3.943145	3.360090	0.540230	0.598319	3.726286	4.913853	2.920116	2.707096	2.105858	1.919411	1.613517	2.143071	2.229740	2.049940	0.000000	0.000000	26529.000000		1
11794.150391	1186.869385	2.365228	2.843207	5359.325195	72876.304688	860.634460	520.306885	108.865227	44.128300	16.615185	93.939934	135.144852	127.639030	1.803426	0.000000	4.071667	3.074403	0.373873	0.453808	3.729110	4.862586	2.934819	2.716259	2.036889	1.644717	1.220505	1.972850	2.130800	2.105983	0.256098	0.000000	26576.000000		1
8303.451172	1352.792969	2.195622	3.755994	4292.333008	69526.914062	661.394104	401.160492	104.770027	57.277363	24.836432	125.344727	171.924606	93.196754	0.912354	0.000000	3.919259	3.131231	0.341558	0.574725	3.632693	4.842153	2.820460	2.603318	2.020237	1.757983	1.395089	2.098106	2.235338	1.969401	0.000000	0.000000	26611.000000		1
4616.622070	2774.871582	1.785485	3.089906	3318.941650	53414.812500	536.311523	314.458099	72.609711	45.586910	18.335911	65.572624	77.250740	56.882645	0.886849	0.000000	3.664324	3.443243	0.251756	0.489945	3.521000	4.727662	2.729417	2.497563	1.860995	1.658840	1.263302	1.816723	1.887903	1.754980	0.000000	0.000000	26673.000000		1
8482.221680	1708.119873	1.162570	1.400017	3606.901123	55808.683594	526.323303	338.036346	68.551514	41.365273	17.364532	87.346901	140.439636	90.671173	1.315332	99998.000000	3.928510	3.232518	0.065419	0.146133	3.557134	4.746702	2.721253	2.528963	1.836017	1.616636	1.239663	1.941247	2.147490	1.957469	0.119035	4.999991	26696.000000		1
3450.389160	0.000000	2.340558	3.860841	2036.186523	35644.695312	249.684158	178.998703	59.102936	47.773281	11.906315	62.075661	62.047909	54.992313	0.480483	0.000000	3.537868	0.000000	0.369319	0.586682	3.308818	4.551995	2.397391	2.252850	1.771609	1.679185	1.075777	1.792921	1.792727	1.740302	0.000000	0.000000	26766.000000		0
13522.977539	3531.839844	1.939672	3.570970	6775.103516	96367.554688	1080.659180	660.419678	156.974640	66.750610	37.868313	162.839905	214.251999	103.258995	1.677430	99998.000000	4.131073	3.548001	0.287728	0.552786	3.830916	4.983931	3.033689	2.819820	2.195829	1.824455	1.578276	2.211761	2.330925	2.013928	0.224644	4.999991	26817.000000		1
10027.029297	2942.454102	2.180203	4.363490	6625.585449	91804.843750	1048.659302	646.185120	164.437286	77.016373	45.491314	207.711395	304.987915	248.916306	1.161050	99998.000000	4.001172	3.468710	0.338497	0.639834	3.821224	4.962866	3.020634	2.810357	2.216000	1.886583	1.657928	2.317460	2.484283	2.396053	0.064851	4.999991	26967.000000		1
12982.931641	5175.990723	2.729109	4.835302	12743.448242	99998.000000	2037.130127	1265.372070	282.316284	123.713432	69.504387	360.350281	501.656464	332.639801	1.910754	99998.000000	4.113373	3.713994	0.436021	0.684424	4.105287	4.999991	3.309019	3.102218	2.450736	2.092417	1.842012	2.556725	2.700406	2.521974	0.281205	4.999991	26988.000000		1
21428.931641	5197.148438	2.346725	4.650278	17497.740234	99998.000000	2851.369873	1735.355469	378.374756	136.520203	81.688240	428.997406	608.011536	321.760376	3.273363	99998.000000	4.331000	3.715765	0.370462	0.667479	4.242982	4.999991	3.455054	3.239388	2.577922	2.135197	1.912160	2.632455	2.783912	2.507533	0.514994	4.999991	27039.000000		1
20288.533203	5208.252930	1.366096	4.082870	12796.486328	99998.000000	2058.321533	1248.661377	268.245178	124.897591	57.752258	310.523254	439.771973	218.643250	3.881754	0.000000	4.307250	3.716692	0.135481	0.610966	4.107091	4.999991	3.313513	3.096445	2.428532	2.096554	1.761569	2.492094	2.643228	2.339736	0.589028	0.000000	27069.000000		1
11681.257812	6133.260254	1.788568	3.607974	12087.898438	99998.000000	1933.735474	1171.493896	296.470642	121.641159	57.080006	335.307251	440.333221	236.297653	1.773557	0.000000	4.067490	3.787691	0.252506	0.557263	4.082351	4.999991	3.286397	3.068740	2.471982	2.085081	1.756484	2.525443	2.643781	2.373459	0.248845	0.000000	27096.000000		1
6848.520996	994.826477	2.670518	2.457740	4470.446777	62901.980469	619.362732	390.515411	68.255470	47.508080	6.605369	63.179638	102.047081	60.595467	0.913252	99998.000000	3.835597	2.997747	0.426595	0.390536	3.650351	4.798664	2.791945	2.591638	1.834137	1.676767	0.819897	1.800577	2.008801	1.782440	0.000000	4.999991	27117.000000		1
7181.521973	321.303986	2.892547	3.817669	7327.697266	99998.000000	1166.343994	691.719604	167.117050	72.301338	55.920517	209.194672	306.252258	144.981979	2.124263	99998.000000	3.856216	2.506916	0.461280	0.581798	3.864968	4.999991	3.066827	2.839930	2.223021	1.859146	1.747571	2.320551	2.486079	2.161314	0.327208	4.999991	27144.000000		1
22363.091797	9619.463867	1.551121	6.445014	20677.576172	99998.000000	3388.313477	2070.582520	437.493103	173.688507	108.035706	553.019226	745.126892	405.548645	4.140413	0.000000	4.349532	3.983151	0.190646	0.809224	4.315500	4.999991	3.529984	3.316092	2.640971	2.239771	2.033567	2.742740	2.872230	2.608043	0.617044	0.000000	27180.000000		1
12718.825195	4985.301758	1.800903	5.606237	12159.863281	99998.000000	2009.438232	1214.996094	280.490723	122.304161	91.476028	397.555603	522.474792	349.732971	2.056201	0.000000	4.104447	3.697691	0.255490	0.748671	4.084929	4.999991	3.303075	3.084575	2.447918	2.087441	1.961307	2.599398	2.718065	2.543737	0.313065	0.000000	27242.000000		1
11404.334961	5419.565918	2.476242	6.062630	12786.065430	99998.000000	2118.417480	1279.973633	298.006348	107.258598	86.708565	400.805847	499.648926	272.303375	1.911115	0.000000	4.057070	3.733964	0.393793	0.782661	4.106737	4.999991	3.326012	3.107201	2.474226	2.030432	1.938062	2.602934	2.698665	2.435053	0.281287	0.000000	27354.000000		1
4667.078125	1031.726440	1.575791	1.233495	2600.399658	41710.488281	376.946960	234.820541	64.801689	64.104759	8.591296	48.914265	65.544868	61.850548	1.530099	99998.000000	3.669045	3.013565	0.197498	0.091138	3.415040	4.620245	2.576280	2.370736	1.811586	1.806890	0.934059	1.689435	1.816539	1.791344	0.184719	4.999991	27396.000000		1
9443.095703	2836.626465	3.086823	2.941887	5789.543945	84360.257812	891.348511	560.494202	154.248611	76.128258	29.721073	134.293732	163.795868	109.543655	1.769197	0.000000	3.975114	3.452802	0.489512	0.468626	3.762644	4.926138	2.950047	2.748571	2.188221	1.881546	1.473065	2.128056	2.214303	2.039587	0.247776	0.000000	27457.000000		1
4049.843262	2047.275635	1.292086	3.521630	4261.332031	71614.828125	654.196655	403.550385	124.792740	41.069233	35.657272	183.627396	243.448837	119.226593	1.519800	0.000000	3.607438	3.311176	0.111292	0.546744	3.629545	4.855003	2.815708	2.605898	2.096189	1.613517	1.552148	2.263937	2.386408	2.076373	0.181786	0.000000	27501.000000		1
21636.779297	6931.615723	3.222507	8.572794	27909.273438	99998.000000	4610.460938	2822.922363	646.758667	317.988983	168.597244	769.923218	1020.853210	512.998413	3.440619	99998.000000	4.335193	3.840834	0.508194	0.933122	4.445748	4.999991	3.663744	3.450699	2.810742	2.502412	2.226851	2.886447	3.008963	2.710116	0.536637	4.999991	27541.000000		1
9257.586914	5780.206055	2.063021	3.567886	9260.538086	99998.000000	1495.826050	910.825439	238.934250	106.937889	52.617836	256.776764	325.945007	221.711563	1.261832	0.000000	3.966498	3.761943	0.314504	0.552411	3.966636	4.999991	3.174881	2.959435	2.378278	2.029132	1.721133	2.409556	2.513144	2.345788	0.101001	0.000000	27572.000000		1
10349.983398	3374.877686	2.217208	4.224722	5827.032715	77374.445312	916.786255	568.706177	122.594032	54.847378	31.537395	119.800163	163.638596	119.790916	0.821654	0.000000	4.014940	3.528258	0.345806	0.625798	3.765447	4.888597	2.962268	2.754888	2.088469	1.739156	1.498826	2.078457	2.213886	2.078424	0.000000	0.000000	27648.000000		1
19406.927734	6900.207520	2.815454	5.365705	13076.930664	99998.000000	2097.371094	1304.452271	306.844330	136.736053	85.946884	370.628387	501.748962	268.920532	3.989291	99998.000000	4.287957	3.838862	0.449548	0.729627	4.116506	4.999991	3.321675	3.115428	2.486918	2.135883	1.934230	2.568939	2.700486	2.429624	0.600896	4.999991	27684.000000		1
24437.177734	6743.362793	1.600460	6.361753	17783.277344	99998.000000	2950.123535	1790.461914	380.727631	132.859802	111.705353	508.095306	642.734436	455.480560	2.076514	0.000000	4.388051	3.828876	0.204245	0.803577	4.250012	4.999991	3.469840	3.252965	2.580614	2.123394	2.048074	2.705945	2.808032	2.658470	0.317335	0.000000	27740.000000		1
13425.929688	3823.570801	1.896499	4.298732	8287.084961	99998.000000	1363.576904	805.938232	184.857803	91.963257	62.581394	271.751404	335.859253	211.473557	1.660100	0.000000	4.127944	3.582469	0.277953	0.633340	3.918402	4.999991	3.134680	2.906302	2.266838	1.963614	1.796445	2.434172	2.526157	2.325256	0.220134	0.000000	27810.000000		1
8407.724609	3001.387451	0.724679	2.167868	5974.922852	88148.000000	928.683350	560.512695	151.491745	45.297039	32.878822	202.879166	264.319580	196.958389	2.366615	99998.000000	3.924679	3.477322	0.000000	0.336033	3.776332	4.945212	2.967868	2.748585	2.180389	1.656070	1.516916	2.307237	2.422129	2.294374	0.374128	4.999991	27832.000000		1
14872.834961	2558.911133	2.763030	4.314150	7870.457031	99998.000000	1221.919189	747.590759	165.439499	63.494183	43.320362	170.564667	245.743134	183.507126	3.077846	0.000000	4.172394	3.408055	0.441386	0.634895	3.896000	4.999991	3.087043	2.873664	2.218639	1.802734	1.636692	2.231889	2.390481	2.263653	0.488247	0.000000	27855.000000		1
8868.255859	3505.486328	2.346725	2.531749	9229.882812	99998.000000	1435.739380	872.315674	230.990540	70.370918	28.148367	187.213776	244.506561	159.444717	3.150726	99998.000000	3.947838	3.544748	0.370462	0.403421	3.965196	4.999991	3.157076	2.940674	2.363594	1.847393	1.449453	2.272338	2.388290	2.202610	0.498411	4.999991	27915.000000		1
6393.910156	983.792847	1.279752	1.236579	2770.948975	44590.734375	421.605682	268.769409	36.480629	13.787395	25.739967	81.842430	105.463867	68.280144	0.153708	0.000000	3.805767	2.992904	0.107126	0.092222	3.442629	4.649245	2.624907	2.429380	1.562062	1.139482	1.410608	1.912979	2.023104	1.834294	0.000000	0.000000	27977.000000		1
6828.766602	3007.015381	2.448488	3.817669	5607.112793	78605.351562	899.717773	552.735474	103.616707	46.761814	25.009121	116.065758	157.696228	95.747002	1.837742	0.000000	3.834342	3.478136	0.388898	0.581798	3.748739	4.895452	2.954106	2.742517	2.015430	1.669891	1.398098	2.064704	2.197821	1.981125	0.264285	0.000000	28000.000000		1
9104.313477	3556.830566	1.887248	4.705785	8456.148438	99998.000000	1321.819946	830.725281	245.354584	105.636551	60.780491	322.127350	458.798645	254.537964	3.836263	0.000000	3.959247	3.551063	0.275829	0.672632	3.927173	4.999991	3.121172	2.919457	2.389794	2.023814	1.783764	2.508028	2.661622	2.405753	0.583908	0.000000	28079.000000		1
12578.283203	5046.998047	2.544085	5.174514	9335.963867	99998.000000	1522.213623	913.739563	191.571106	60.311764	56.475590	258.201447	335.998016	155.879913	2.866057	0.000000	4.099621	3.703033	0.405532	0.713870	3.970159	4.999991	3.182476	2.960822	2.282330	1.780402	1.751861	2.411959	2.526337	2.192790	0.457285	0.000000	28147.000000		1
7520.452637	1643.558716	2.960389	3.472290	4055.794922	58697.332031	614.980774	368.583862	92.185287	67.706566	10.444623	64.897285	84.182983	44.424339	0.674625	0.000000	3.876244	3.215785	0.471349	0.540616	3.608076	4.768619	2.788862	2.566536	1.964662	1.830631	1.018893	1.812227	1.925224	1.647621	0.000000	0.000000	28171.000000		1
4527.952148	1140.749023	2.087691	3.025148	2752.646973	45902.609375	403.519562	240.889343	88.176422	13.327919	19.396717	58.122307	81.003647	59.867702	1.602869	99998.000000	3.655902	3.057190	0.319666	0.480747	3.439750	4.661838	2.605865	2.381818	1.945352	1.124762	1.287728	1.764343	1.908505	1.777193	0.204898	4.999991	28218.000000		1
10156.089844	2790.657227	2.766114	3.916348	8642.030273	99998.000000	1384.385864	831.906372	190.130997	81.734497	61.523670	270.006012	349.757660	169.028976	2.473851	99998.000000	4.006727	3.445707	0.441870	0.592881	3.936616	4.999991	3.141257	2.920074	2.279053	1.912405	1.789042	2.431373	2.543767	2.227961	0.393374	4.999991	28256.000000		1
10889.797852	1979.229858	1.976677	4.776711	5182.321777	73231.367188	804.109558	510.784332	95.802513	48.464039	33.847118	138.222427	152.675903	83.772850	2.536520	0.000000	4.037020	3.296496	0.295936	0.679129	3.714524	4.864697	2.905315	2.708238	1.981377	1.685420	1.529522	2.140579	2.183770	1.923103	0.404238	0.000000	28310.000000		1
7949.989746	3509.393311	2.402232	4.940149	7316.034668	97792.828125	1151.153564	720.022156	166.891937	50.511642	45.004082	182.683762	285.060822	192.847763	2.054330	0.000000	3.900367	3.545232	0.380615	0.693740	3.864276	4.990307	3.061133	2.857346	2.222435	1.703391	1.653252	2.261700	2.454937	2.285215	0.312670	0.000000	28360.000000		1
14220.911133	3298.157227	3.734408	6.272325	11049.960938	99998.000000	1743.194336	1100.925537	264.745148	129.566360	82.434502	387.545776	480.387909	454.099030	2.100955	0.000000	4.152927	3.518271	0.572222	0.797429	4.043361	4.999991	3.241346	3.041758	2.422828	2.112492	1.916109	2.588323	2.681592	2.657151	0.322417	0.000000	28433.000000		1
11074.649414	3804.072266	2.241878	4.810632	6840.093262	96865.007812	1092.195557	657.792297	152.685150	67.937851	47.212040	218.402710	304.506866	184.025192	3.537292	99998.000000	4.044330	3.580249	0.350612	0.682202	3.835062	4.986167	3.038301	2.818089	2.183797	1.832112	1.674053	2.339258	2.483597	2.264877	0.548671	4.999991	28498.000000		1
7567.328613	808.349670	1.674470	5.559981	3735.961914	51781.789062	589.509094	357.701355	81.715996	35.848461	31.151928	97.131599	146.200058	90.520065	0.365844	99998.000000	3.878942	2.907599	0.223877	0.745073	3.572402	4.714177	2.770490	2.553521	1.912307	1.554471	1.493485	1.987361	2.164948	1.956745	0.000000	4.999991	28556.000000		1
17618.078125	2972.465088	2.895631	4.255559	8328.996094	99998.000000	1279.998291	814.520264	194.830612	119.309853	57.339039	235.307770	314.615356	212.821152	4.468964	0.000000	4.245958	3.473117	0.461743	0.628957	3.920593	4.999991	3.107209	2.910902	2.289657	2.076676	1.758450	2.371636	2.497780	2.328015	0.650207	0.000000	28599.000000		1
12085.304688	2575.698975	4.005776	5.723419	11215.375977	99998.000000	1772.122925	1110.935425	216.361282	98.880081	83.482979	316.712311	459.335236	273.021881	4.106062	0.000000	4.082258	3.410895	0.602687	0.757656	4.049814	4.999991	3.248494	3.045689	2.335180	1.995109	1.921598	2.500665	2.662130	2.436198	0.613425	0.000000	28733.000000		1
6279.765625	706.802185	1.551121	2.621178	1914.557739	35551.667969	237.731583	163.283966	58.961086	36.474461	13.556115	54.739445	44.513767	38.552902	0.196420	0.000000	3.797943	2.849298	0.190646	0.418496	3.282068	4.550860	2.376087	2.212944	1.770566	1.561989	1.132135	1.738300	1.648494	1.586057	0.000000	0.000000	28791.000000		1
4672.499512	1859.753540	0.595162	4.039698	7178.407227	92552.335938	1124.904663	701.655396	132.717941	68.144463	48.661396	176.729065	232.967209	111.569672	2.035249	0.000000	3.669549	3.269455	0.000000	0.606349	3.856028	4.966387	3.051116	2.846124	2.122930	1.833431	1.687185	2.247308	2.367295	2.047546	0.308618	0.000000	28908.000000		1
6768.525879	1710.315552	3.870092	3.984190	3672.563232	61951.507812	573.131348	339.544312	98.574791	66.170868	25.773888	138.120651	178.431290	135.814026	0.669358	0.000000	3.830494	3.233076	0.587721	0.600340	3.564969	4.792052	2.758254	2.530896	1.993766	1.820667	1.411180	2.140259	2.251471	2.132945	0.000000	0.000000	28925.000000		1
21288.593750	8487.155273	2.118529	8.227415	19887.046875	99998.000000	3302.193848	1995.804932	422.447540	166.275192	110.419434	555.578735	718.637573	399.997925	2.388282	0.000000	4.328147	3.928762	0.326034	0.915263	4.298570	4.999991	3.518803	3.300118	2.625773	2.220827	2.043046	2.744746	2.856510	2.602058	0.378086	0.000000	28977.000000		1
5850.209961	1559.295532	3.509295	4.465254	4945.302246	66972.117188	781.894287	475.130127	107.233932	23.121874	27.099895	108.593857	118.486496	37.775799	0.222059	0.000000	3.767171	3.192929	0.545220	0.649846	3.694193	4.825894	2.893148	2.676813	2.030332	1.364023	1.432968	2.035805	2.073669	1.577214	0.000000	0.000000	29051.000000		1
5121.226562	732.363281	0.675339	2.429986	2011.041748	36258.679688	263.850861	172.553680	61.391071	26.776104	14.450399	38.497395	42.262638	22.239923	1.433424	0.000000	3.709374	2.864727	0.000000	0.385604	3.303421	4.559412	2.421359	2.236924	1.788105	1.427747	1.159880	1.585431	1.625957	1.347133	0.156375	0.000000	29066.000000		1
2756.507812	1628.127686	3.185502	7.326963	3937.826416	62671.699219	627.984924	367.316467	84.068886	35.259468	23.720118	106.506172	162.707306	112.451614	0.130407	0.000000	3.440359	3.211689	0.503178	0.864924	3.595257	4.797071	2.797949	2.565040	1.924635	1.547276	1.375117	2.027375	2.211407	2.050966	0.000000	0.000000	29093.000000		1
5728.692383	120.931900	1.606628	1.045387	2772.478516	54369.972656	385.004791	241.450577	89.721382	22.742573	13.358756	68.354156	101.467339	60.342598	1.829923	0.000000	3.758055	2.082541	0.205915	0.019277	3.442868	4.735359	2.585466	2.382828	1.952896	1.356840	1.125766	1.834765	2.006326	1.780624	0.262433	0.000000	29111.000000		0
14830.699219	3911.568359	2.106194	5.106671	11150.934570	99998.000000	1754.400635	1101.323364	226.731888	101.538269	54.986145	247.858582	309.773895	201.950974	2.000437	99998.000000	4.171162	3.592351	0.323498	0.708138	4.047311	4.999991	3.244129	3.041915	2.355513	2.006630	1.740253	2.394204	2.491045	2.305246	0.301125	4.999991	29144.000000		1
15148.111328	3052.404785	2.229543	3.666565	9373.847656	99998.000000	1453.193359	909.314392	193.495361	86.264511	60.675644	231.690536	374.257965	245.915833	1.302680	0.000000	4.180358	3.484642	0.348216	0.564259	3.971918	4.999991	3.162323	2.958714	2.286670	1.935832	1.783014	2.364908	2.573171	2.390786	0.114838	0.000000	29192.000000		1
7717.802246	2237.363525	4.708869	5.217686	7958.519043	99998.000000	1283.541504	785.474487	154.711166	62.464211	42.142372	195.169830	246.446228	145.318100	1.560127	99998.000000	3.887494	3.349736	0.672917	0.717478	3.900832	4.999991	3.108410	2.895132	2.189522	1.795631	1.624719	2.290413	2.391722	2.162320	0.193160	4.999991	29232.000000		1
10326.756836	2656.277100	3.808417	6.389507	9470.226562	99998.000000	1540.463135	936.408081	219.969254	129.831573	77.361755	364.053864	468.123871	264.742065	1.367282	0.000000	4.013964	3.424273	0.580745	0.805467	3.976360	4.999991	3.187651	2.971465	2.342362	2.113380	1.888526	2.561166	2.670361	2.422823	0.135858	0.000000	29327.000000		1
12851.848633	1901.587524	1.181072	2.383730	7684.849609	99998.000000	1248.920410	744.571777	177.219376	82.730545	44.294823	201.383560	268.097168	138.950180	3.082498	99998.000000	4.108965	3.279116	0.072276	0.377257	3.885635	4.999991	3.096535	2.871907	2.248511	1.917666	1.646353	2.304024	2.428292	2.142859	0.488903	4.999991	29347.000000		1
9135.533203	2976.214844	2.063021	6.654708	10542.288086	99998.000000	1711.095703	1050.309082	230.898026	143.310593	80.211128	337.225342	455.119751	231.123138	2.357000	0.000000	3.960734	3.473664	0.314504	0.823129	4.022935	4.999991	3.233274	3.021317	2.363420	2.156278	1.904235	2.527920	2.658126	2.363843	0.372360	0.000000	29424.000000		1
18698.505859	14307.030273	2.288134	17.305943	38002.351562	99998.000000	6275.250977	3855.111328	890.241455	314.455017	286.414581	1235.626343	1622.774292	899.881226	3.521327	0.000000	4.271807	4.155550	0.359481	1.238195	4.579811	4.999991	3.797631	3.586037	2.949508	2.497559	2.456995	3.091887	3.210258	2.954185	0.546706	0.000000	29488.000000		1
8236.891602	1802.297241	1.455525	4.616357	5192.732422	71386.742188	808.735168	503.599213	99.700356	53.564541	36.141418	112.100075	134.885818	60.934677	1.403034	0.000000	3.915763	3.255826	0.163020	0.664299	3.715396	4.853618	2.907806	2.702085	1.998697	1.728877	1.558005	2.049606	2.129966	1.784865	0.147068	0.000000	29554.000000		1
12641.457031	1686.280884	1.452441	6.053379	7126.150391	99234.289062	1125.169922	696.039917	191.197968	81.497047	45.667088	185.129166	259.771057	133.220596	1.873771	0.000000	4.101797	3.226930	0.162098	0.781998	3.852855	4.996662	3.051218	2.842634	2.281483	1.911142	1.659603	2.267475	2.414591	2.124571	0.272717	0.000000	29600.000000		1
9069.238281	1967.298950	4.156880	5.658660	5977.778320	85977.320312	945.616150	578.120850	156.401062	82.471512	47.742443	204.590652	296.819092	163.287048	2.138398	0.000000	3.957571	3.293870	0.618767	0.752714	3.776540	4.934384	2.975715	2.762019	2.194240	1.916304	1.678905	2.310886	2.472492	2.212952	0.330089	0.000000	29736.000000		1
8077.573242	1049.137207	1.745396	3.274930	5218.870117	81249.632812	814.618958	504.616852	131.465958	45.358715	50.684330	181.811066	233.805984	139.440506	0.055854	99998.000000	3.907281	3.020832	0.241894	0.515202	3.717577	4.909822	2.910954	2.702962	2.118813	1.656661	1.704874	2.259620	2.368856	2.144389	0.000000	4.999991	29812.000000		1
17953.595703	2911.067871	1.665219	3.601807	9772.765625	99998.000000	1558.706543	965.626526	204.615311	93.199837	73.997398	278.073059	378.979156	289.575409	1.255792	0.000000	4.254151	3.464052	0.221471	0.556520	3.990017	4.999991	3.192764	2.984809	2.310938	1.969415	1.869216	2.444159	2.578615	2.461762	0.098918	0.000000	29834.000000		1
20071.257812	5575.960938	2.445405	8.227415	15985.842773	99998.000000	2560.403564	1604.102295	404.919556	185.702744	118.733192	576.141052	740.007874	450.774750	2.010691	0.000000	4.302575	3.746320	0.388351	0.915263	4.203735	4.999991	3.408309	3.205232	2.607369	2.268818	2.074572	2.760529	2.869236	2.653960	0.303345	0.000000	29935.000000		1
5021.319824	554.594971	2.587257	2.713690	2772.469238	44515.531250	342.156219	236.257553	41.001389	64.184937	19.914785	63.361580	86.057899	91.469856	0.323118	99998.000000	3.700818	2.743976	0.412840	0.433560	3.442867	4.648511	2.534225	2.373386	1.612799	1.807433	1.299176	1.801826	1.934791	1.961278	0.000000	4.999991	29992.000000		1
10349.733398	2684.339111	2.494745	3.574053	5426.640137	72930.406250	840.987976	531.352844	109.901367	73.682854	45.358715	169.793747	256.684235	145.361282	0.980138	0.000000	4.014929	3.428837	0.397026	0.553161	3.734531	4.862909	2.924790	2.725383	2.041003	1.867366	1.656661	2.229922	2.409399	2.162449	0.000000	0.000000	30048.000000		1
27443.535156	6201.546875	1.575791	9.467078	16356.489258	99998.000000	2642.079590	1640.450317	384.563812	143.338348	127.623611	460.038300	618.166260	423.335663	1.668676	99998.000000	4.438440	3.792500	0.197498	0.976216	4.213690	4.999991	3.421946	3.214963	2.584968	2.156362	2.105931	2.662794	2.791105	2.626685	0.222372	4.999991	30122.000000		1
9975.241211	3734.031494	2.519415	4.866140	7795.672852	99998.000000	1212.723389	757.464905	190.238922	84.522194	43.770588	204.448792	263.298859	154.032745	4.000299	0.000000	3.998923	3.572178	0.401300	0.687185	3.891854	4.999991	3.083762	2.879363	2.279299	1.926971	1.641182	2.310585	2.420449	2.187613	0.602093	0.000000	30153.000000		1
15535.863281	5184.896484	2.426902	4.415914	12136.506836	99998.000000	1948.694702	1208.214966	303.310364	116.990883	68.878387	385.285400	497.314545	370.754822	1.504175	0.000000	4.191335	3.714740	0.385052	0.645021	4.084094	4.999991	3.289744	3.082144	2.481887	2.068152	1.838083	2.585783	2.696631	2.569087	0.177298	0.000000	30207.000000		1
11866.676758	3539.527588	2.334390	3.607974	9200.069336	99998.000000	1476.339966	908.574280	193.923996	90.276451	54.946056	276.309174	350.655029	204.584473	1.579950	0.000000	4.074329	3.548945	0.368173	0.557263	3.963791	4.999991	3.169186	2.958360	2.287632	1.955575	1.739936	2.441395	2.544880	2.310873	0.198643	0.000000	30281.000000		1
14072.209961	3079.279785	1.329091	3.601807	7152.469727	99998.000000	1138.442383	691.907715	154.973297	59.793694	30.455004	200.695892	250.763474	108.914566	1.905777	99998.000000	4.148362	3.488449	0.123555	0.556520	3.854456	4.999991	3.056311	2.840048	2.190257	1.776655	1.483659	2.302538	2.399264	2.037086	0.280072	4.999991	30308.000000		1
10431.097656	3678.632080	2.309720	4.323402	6921.439453	96757.968750	1104.080200	661.872070	151.553421	72.418518	43.067497	198.352249	276.250580	216.663483	0.940899	0.000000	4.018330	3.565686	0.363559	0.635826	3.840196	4.985687	3.043001	2.820774	2.180566	1.859850	1.634150	2.297437	2.441303	2.335786	0.000000	0.000000	30334.000000		1
11235.129883	1910.841797	2.544085	4.415914	5879.373047	85911.914062	945.983093	547.909424	101.763382	42.842384	32.884991	165.263733	227.700180	135.616669	0.522609	0.000000	4.050578	3.281225	0.405532	0.645021	3.769331	4.934053	2.975883	2.738709	2.007591	1.631874	1.516998	2.218178	2.357363	2.132313	0.000000	0.000000	30362.000000		1
13967.166016	4613.211426	3.191670	4.933982	11685.639648	99998.000000	1893.101074	1126.221436	239.532486	120.278145	83.960953	429.937927	614.447266	360.846771	5.766387	0.000000	4.145108	3.664003	0.504018	0.693198	4.067653	4.999991	3.277174	3.051624	2.379364	2.080187	1.924077	2.633406	2.788485	2.557323	0.760904	0.000000	30413.000000		1
27670.820312	5975.286621	3.210172	6.235320	18099.250000	99998.000000	2986.875488	1819.368896	405.881683	139.936981	114.295692	492.664276	661.757996	372.589661	3.768167	99998.000000	4.442022	3.776359	0.506528	0.794859	4.257660	4.999991	3.475217	3.259921	2.608399	2.145932	2.058030	2.692551	2.820699	2.571231	0.576130	4.999991	30512.000000		1
13270.361328	3084.454102	2.769197	3.879343	6858.913574	93628.343750	1117.614746	668.847534	151.208038	77.540611	51.171562	225.334961	266.000214	199.104675	1.540730	0.000000	4.122883	3.489178	0.442354	0.588758	3.836255	4.971407	3.048292	2.825327	2.179575	1.889529	1.709029	2.352829	2.424882	2.299082	0.187727	0.000000	30559.000000		1
4786.677734	552.667664	2.266548	3.897846	2982.215820	47621.109375	439.115143	275.865112	79.239754	45.648586	19.156185	69.627739	90.948708	59.639507	0.452885	0.000000	3.680034	2.742464	0.355365	0.590825	3.474539	4.677800	2.642578	2.440697	1.898943	1.659427	1.282309	1.842782	1.958797	1.775534	0.000000	0.000000	30642.000000		1
9313.809570	1620.233398	3.074487	3.521630	4956.595215	65423.750000	775.430786	471.469727	121.573318	43.816845	22.486624	115.427422	163.650925	105.059898	0.533186	99998.000000	3.969127	3.209578	0.487773	0.546744	3.695184	4.815735	2.889543	2.673454	2.084838	1.641641	1.351924	2.062309	2.213918	2.021437	0.000000	4.999991	30659.000000		1
15688.367188	5324.830566	3.204005	6.198315	11427.083984	99998.000000	1826.618774	1128.352295	256.452972	129.930252	53.194492	273.635559	363.190430	202.496796	1.886816	0.000000	4.195578	3.726306	0.505693	0.792274	4.057935	4.999991	3.261648	3.052445	2.409008	2.113710	1.725867	2.437173	2.560134	2.306418	0.275730	0.000000	30677.000000		1
30565.285156	5767.905273	2.118529	7.148107	19080.583984	99998.000000	3180.635986	1915.812744	454.688019	156.875961	115.026543	515.758362	733.362427	353.439636	1.070916	0.000000	4.485229	3.761018	0.326034	0.854191	4.280591	4.999991	3.502514	3.282353	2.657713	2.195556	2.060798	2.712446	2.865319	2.548315	0.029755	0.000000	30719.000000		1
9271.328125	2719.379639	2.766114	3.096074	9421.595703	99998.000000	1459.989990	919.595581	182.276718	70.266068	47.643764	265.707275	329.546814	208.136948	3.883353	99998.000000	3.967142	3.434470	0.441870	0.490811	3.974124	4.999991	3.164350	2.963597	2.260731	1.846746	1.678006	2.424403	2.517917	2.318349	0.589207	4.999991	30780.000000		1
21341.611328	4395.894043	1.625130	8.480282	15092.280273	99998.000000	2423.171143	1509.841675	369.823547	155.383423	113.296562	490.030762	728.767639	383.647949	3.213352	99998.000000	4.329227	3.643047	0.210888	0.928410	4.178755	4.999991	3.384384	3.178931	2.567995	2.191405	2.054217	2.690223	2.862589	2.583933	0.506958	4.999991	30883.000000		1
37635.203125	11799.959961	2.562587	11.804552	33402.101562	99998.000000	5561.708008	3369.601318	743.477051	297.938507	233.377350	1079.592285	1445.323730	791.537170	3.035050	99998.000000	4.575594	4.071880	0.408679	1.072049	4.523774	4.999991	3.745208	3.527579	2.871268	2.474127	2.368059	3.033260	3.159965	2.898471	0.482166	4.999991	30929.000000		1
6352.952148	1943.452393	2.420735	4.477589	5436.992188	76339.273438	848.854614	518.919250	101.806549	60.231586	23.168129	109.025581	163.533752	132.696365	2.218203	0.000000	3.802976	3.288574	0.383947	0.651044	3.735359	4.882748	2.928833	2.715100	2.007776	1.779824	1.364891	2.037529	2.213607	2.122859	0.346001	0.000000	30967.000000		1
11938.046875	4301.809570	2.260381	3.308852	7887.463867	99998.000000	1269.232910	760.875549	154.742004	60.857586	42.222549	188.253006	254.420776	153.119965	2.064442	99998.000000	4.076933	3.633651	0.354182	0.519677	3.896937	4.999991	3.103541	2.881314	2.189608	1.784315	1.625544	2.274742	2.405553	2.185032	0.314803	4.999991	30995.000000		1
10177.241211	4794.615723	2.291218	3.287266	8530.685547	99998.000000	1347.769653	825.171509	191.663620	64.820190	45.620831	262.524841	339.353119	186.834473	2.560699	0.000000	4.007630	3.680754	0.360066	0.516835	3.930984	4.999991	3.129616	2.916544	2.282540	1.811710	1.659163	2.419170	2.530652	2.271457	0.408359	0.000000	31023.000000		1
8906.645508	2955.695801	1.285919	3.342773	7115.125977	95997.265625	1142.346313	693.246033	150.986023	59.503822	35.364315	157.110321	180.173599	151.664444	2.450475	99998.000000	3.949714	3.470660	0.109214	0.524107	3.852183	4.982259	3.057798	2.840887	2.178937	1.774545	1.548565	2.196205	2.255691	2.180884	0.389250	4.999991	31062.000000		1
16511.810547	4721.506348	3.062153	4.637943	12314.855469	99998.000000	1997.257446	1214.900513	276.043945	114.267937	66.164696	292.736237	398.209351	274.498993	2.308865	0.000000	4.217795	3.674081	0.486027	0.666325	4.090429	4.999991	3.300434	3.084541	2.440978	2.057924	1.820626	2.466476	2.600111	2.438541	0.363398	0.000000	31105.000000		1
4728.672852	1400.116089	1.921169	3.259512	5343.098633	74604.000000	832.720459	523.464661	146.776718	46.015549	31.312283	162.047394	223.996613	110.632210	0.605485	99998.000000	3.674739	3.146164	0.283566	0.513153	3.727793	4.872762	2.920499	2.718887	2.166657	1.662905	1.495715	2.209642	2.350241	2.043882	0.000000	4.999991	31191.000000		1
13187.451172	5007.187012	3.623393	5.788177	7602.103516	99998.000000	1215.838013	745.478455	170.950134	94.738625	49.463169	208.241791	248.351990	132.295471	1.022379	99998.000000	4.120161	3.699594	0.559115	0.762542	3.880934	4.999991	3.084876	2.872435	2.232869	1.976527	1.694282	2.318568	2.395068	2.121545	0.009612	4.999991	31259.000000		1
6306.905762	1244.159058	2.223376	4.955568	2562.204590	41848.851562	354.096466	228.267593	39.885078	46.792652	15.122655	45.540653	79.794823	94.353157	0.352930	99998.000000	3.799816	3.094876	0.347013	0.695093	3.408614	4.621684	2.549122	2.358444	1.600810	1.670178	1.179628	1.658399	1.901975	1.974756	0.000000	4.999991	31290.000000		1
6595.201172	751.858704	1.381515	3.274930	3086.591309	47061.324219	465.123413	287.148499	71.083260	46.527451	16.568928	57.684418	83.800598	81.629646	0.508583	99998.000000	3.819228	2.876136	0.140356	0.515202	3.489479	4.672664	2.667568	2.458107	1.851767	1.667709	1.219294	1.761059	1.923247	1.911848	0.000000	4.999991	31335.000000		1
5640.034668	1476.660645	1.985928	2.423819	2591.703613	43374.316406	379.626740	233.975601	76.846771	47.301468	18.875565	62.029404	69.427292	52.059677	0.683759	0.000000	3.751282	3.169281	0.297963	0.384500	3.413585	4.637233	2.579357	2.369171	1.885626	1.674875	1.275900	1.792598	1.841530	1.716501	0.000000	0.000000	31363.000000		1
12205.456055	2211.188721	2.026016	3.743659	6465.252441	90112.804688	998.650269	630.091064	158.430161	69.951530	49.515594	214.165649	261.430115	230.808594	1.636722	0.000000	4.086554	3.344626	0.306643	0.573296	3.810585	4.954786	2.999413	2.799403	2.199838	1.844797	1.694742	2.330750	2.417356	2.363252	0.213975	0.000000	31448.000000		1
10876.448242	2172.512451	3.429117	4.446751	5754.068359	79613.132812	877.687561	558.850525	137.183197	45.352547	30.640028	134.719299	185.631821	100.869095	0.720489	0.000000	4.036487	3.336962	0.535182	0.648043	3.759975	4.900985	2.943340	2.747296	2.137301	1.656602	1.486289	2.129430	2.268652	2.003758	0.000000	0.000000	31510.000000		1
5302.211426	95.907356	3.210172	5.399627	2091.120361	38199.562500	299.637634	182.908875	44.976330	22.881342	18.323576	62.630733	72.985931	93.091904	0.344866	0.000000	3.724457	1.981852	0.506528	0.732364	3.320379	4.582058	2.476596	2.262235	1.652984	1.359481	1.263010	1.796788	1.863239	1.968912	0.000000	0.000000	31545.000000		0
11799.259766	2153.609131	2.112361	5.341035	6217.215332	91182.390625	1009.865845	595.926331	151.954315	86.252174	42.913307	191.910309	238.342163	135.610489	0.598485	99998.000000	4.071855	3.333167	0.324768	0.727625	3.793596	4.959911	3.004264	2.775192	2.181713	1.935770	1.632592	2.283098	2.377201	2.132293	0.000000	4.999991	31576.000000		1
13247.575195	6134.028320	1.310589	5.103588	13615.797852	99998.000000	2197.336670	1343.023682	295.591766	122.954834	96.277405	395.600494	543.660034	414.306458	5.714478	0.000000	4.122137	3.787746	0.117467	0.707876	4.134043	4.999991	3.341897	3.128084	2.470692	2.089746	1.983524	2.597257	2.735327	2.617322	0.756977	0.000000	31625.000000		1
5996.835938	1011.358398	3.441453	3.990358	4533.527832	69751.085938	751.568787	438.094421	109.059502	32.832565	44.375000	161.874695	199.644333	172.137375	0.609400	99998.000000	3.777922	3.004905	0.536742	0.601012	3.656436	4.843551	2.875969	2.641568	2.037663	1.516305	1.647138	2.209179	2.300257	2.235875	0.000000	4.999991	31708.000000		1
7356.153809	1090.641357	1.045387	4.952485	4892.619629	67269.492188	755.374146	468.540192	104.285873	52.932377	34.201748	116.580742	171.280106	110.983757	1.207383	99998.000000	3.866651	3.037682	0.019277	0.694823	3.689541	4.827818	2.878162	2.670747	2.018225	1.723721	1.534048	2.066627	2.233707	2.045259	0.081845	4.999991	31751.000000		1
8533.069336	2390.101074	2.201789	4.369658	5282.472168	76078.835938	819.022522	506.726105	123.102852	94.969902	45.454308	189.501907	216.355118	141.404846	1.708346	0.000000	3.931105	3.378416	0.342776	0.640447	3.722837	4.881264	2.913296	2.704773	2.090268	1.977586	1.657575	2.277614	2.335167	2.150464	0.232576	0.000000	31783.000000		1
17872.156250	5426.232910	2.507080	6.515940	11569.428711	99998.000000	1933.609009	1145.849487	264.193146	113.179382	77.031792	340.028442	446.685730	266.410370	4.575665	99998.000000	4.252177	3.734499	0.399168	0.813977	4.063312	4.999991	3.286369	3.059128	2.421921	2.053767	1.886670	2.531515	2.650002	2.425551	0.660454	4.999991	31850.000000		1
9819.142578	1625.876587	2.750695	3.768329	6316.215332	88986.312500	1001.530518	603.577087	153.995743	47.804119	34.861668	149.444153	223.734497	122.849983	0.642186	0.000000	3.992074	3.211087	0.439442	0.576149	3.800457	4.949323	3.000664	2.780733	2.187509	1.679465	1.542348	2.174479	2.349733	2.089375	0.000000	0.000000	31892.000000		1
9131.209961	2469.846436	2.170952	3.885511	4089.413818	57765.093750	619.387451	394.798737	88.361450	40.915047	36.597813	122.692711	138.462952	57.743008	0.075522	99998.000000	3.960528	3.392670	0.336650	0.589448	3.611661	4.761665	2.791962	2.596376	1.946263	1.611883	1.563455	2.088819	2.141334	1.761499	0.000000	4.999991	31943.000000		1
6422.367188	1088.282227	2.312804	5.156011	2516.506592	40230.234375	349.523285	228.064072	48.451702	22.357105	14.808113	64.872612	100.338692	31.392460	0.502417	99998.000000	3.807695	3.036741	0.364139	0.712314	3.400798	4.604553	2.543476	2.358057	1.685309	1.349416	1.170500	1.812061	2.001468	1.496825	0.000000	4.999991	31969.000000		1
7909.900879	1050.987549	1.140983	4.314150	4910.721191	71437.515625	790.602783	471.133606	107.193840	39.178902	48.858757	139.249313	227.370224	158.849548	1.447279	99998.000000	3.898171	3.021598	0.057279	0.634895	3.691145	4.853926	2.897958	2.673144	2.030170	1.593052	1.688942	2.143793	2.356734	2.200986	0.160552	4.999991	32031.000000		1
6173.034180	55.060154	2.211041	2.306637	3405.530029	51038.597656	480.545166	319.981079	74.219421	65.504776	24.068581	101.917564	199.792343	87.985237	1.841275	99998.000000	3.790499	1.740837	0.344597	0.362979	3.532185	4.707899	2.681734	2.505124	1.870518	1.816273	1.381451	2.008249	2.300579	1.944410	0.265119	4.999991	32093.000000		0
15455.705078	6926.009277	2.840123	6.552945	16658.587891	99998.000000	2709.230957	1665.903564	371.467163	162.522278	89.659706	437.724396	574.861328	296.550812	4.762030	99998.000000	4.189089	3.840483	0.453337	0.816437	4.221638	4.999991	3.432846	3.221650	2.569921	2.210913	1.952597	2.641201	2.759563	2.472099	0.677792	4.999991	32125.000000		1
14425.492188	3550.018555	2.035268	6.451181	14573.021484	99998.000000	2357.373291	1446.723755	324.285980	111.548080	104.168694	472.015564	640.054626	380.542603	3.084375	0.000000	4.159131	3.550231	0.308622	0.809639	4.163549	4.999991	3.372428	3.160386	2.510928	2.047462	2.017737	2.673956	2.806217	2.580403	0.489167	0.000000	32153.000000		1
11766.499023	2484.827393	1.588125	4.668780	7006.004883	94199.625000	1156.343384	684.269287	149.145020	69.214516	51.886990	248.802216	325.806244	208.473068	4.348758	0.000000	4.070647	3.395296	0.200885	0.669203	3.845470	4.974049	3.063087	2.835227	2.173609	1.840197	1.715058	2.395854	2.512959	2.319050	0.638365	0.000000	32205.000000		1
5616.475098	2344.363037	1.689889	4.995657	4727.442383	66714.328125	711.085510	455.610077	120.009857	44.640202	30.710955	124.317841	146.970993	132.088867	0.371156	99998.000000	3.749464	3.370025	0.227858	0.698593	3.674626	4.824219	2.851922	2.658593	2.079217	1.649726	1.487293	2.094533	2.167232	2.120866	0.000000	4.999991	32327.000000		1
6826.716309	1354.011108	3.450704	5.556897	3511.296143	53460.417969	528.229004	324.726929	92.851372	46.379433	24.349201	57.795433	89.086128	72.147148	0.107406	0.000000	3.834212	3.131622	0.537908	0.744832	3.545467	4.728032	2.722822	2.511518	1.967788	1.666325	1.386485	1.761894	1.949810	1.858219	0.000000	0.000000	32377.000000		1
12269.927734	2952.171143	3.851590	3.614142	7000.253418	89365.601562	1067.115479	666.691956	151.257385	87.590515	45.256950	187.112015	251.355545	126.087914	1.655149	0.000000	4.088842	3.470142	0.585640	0.558005	3.845114	4.951170	3.028211	2.823925	2.179717	1.942457	1.655685	2.272102	2.400289	2.100673	0.218837	0.000000	32409.000000		1
5675.430176	2152.270752	1.569623	3.009729	4067.096680	56386.929688	636.175293	384.758087	93.690147	38.787266	25.949661	84.386513	90.695839	72.948921	0.852905	0.000000	3.753999	3.332897	0.195795	0.478527	3.609284	4.751178	2.803577	2.585188	1.971694	1.588689	1.414132	1.926273	1.957587	1.863019	0.000000	0.000000	32469.000000		1
5893.737305	165.322311	1.933504	2.248045	2872.357666	47467.660156	406.217834	260.175049	61.610016	40.107105	12.026581	37.233063	75.573189	65.773064	0.728750	0.000000	3.770391	2.218332	0.286345	0.351805	3.458239	4.676398	2.608759	2.415266	1.789651	1.603221	1.080142	1.570929	1.878368	1.818048	0.000000	0.000000	32500.000000		0
16327.440430	3097.310303	4.980238	4.514594	8144.783203	99998.000000	1319.969727	804.251404	169.392853	59.898540	48.935852	205.759384	244.213608	131.826752	0.546098	99998.000000	4.212918	3.490985	0.697250	0.654619	3.910880	4.999991	3.120564	2.905392	2.228895	1.777416	1.689627	2.313360	2.387770	2.120003	0.000000	4.999991	32544.000000		1
6429.114258	341.971222	2.090775	5.211518	4234.636230	64395.964844	665.236450	398.079834	84.833656	43.437546	34.143154	112.541046	156.700180	148.238403	0.130822	0.000000	3.808151	2.533990	0.320307	0.716964	3.626816	4.808859	2.822976	2.599970	1.928568	1.637865	1.533304	2.051311	2.195070	2.170961	0.000000	0.000000	32574.000000		1
6261.685547	2812.749023	2.821621	3.971855	3965.265625	73002.828125	625.764587	374.840790	164.936844	75.930901	39.752476	165.371658	213.283707	162.889252	0.286532	0.000000	3.796691	3.449131	0.450499	0.598993	3.598272	4.863340	2.796411	2.573847	2.217318	1.880419	1.599364	2.218461	2.328958	2.211892	0.000000	0.000000	32617.000000		1
9822.192383	3285.705078	2.140115	5.933114	11979.190430	99998.000000	1930.229248	1190.887451	262.962738	108.510597	74.928680	350.358978	453.093719	277.431641	2.067218	99998.000000	3.992208	3.516629	0.330437	0.773283	4.078427	4.999991	3.285609	3.075871	2.419894	2.035472	1.874648	2.544513	2.656188	2.443156	0.315386	4.999991	32654.000000		1
19833.798828	3933.876221	1.995179	4.711953	10929.506836	99998.000000	1808.510986	1085.463745	259.188232	150.326096	75.243225	330.974609	437.604126	308.195007	2.072779	99998.000000	4.297406	3.594821	0.299982	0.673201	4.038600	4.999991	3.257321	3.035615	2.413615	2.177034	1.876467	2.519795	2.641081	2.488826	0.316553	4.999991	32755.000000		1
7690.943359	4919.750488	1.853327	4.952485	10300.963867	99998.000000	1642.177246	1021.244873	245.638290	98.870834	63.814888	244.444885	341.255768	258.731842	3.647151	0.000000	3.885980	3.691943	0.267952	0.694823	4.012878	4.999991	3.215420	3.009130	2.390296	1.995068	1.804922	2.388181	2.533080	2.412850	0.561954	0.000000	32863.000000		1
8592.304688	3216.438232	2.285050	4.625608	4707.166992	67543.406250	744.143188	446.062805	96.971252	66.392899	19.831524	84.750389	102.343124	153.927902	0.178808	0.000000	3.934110	3.507375	0.358896	0.665169	3.672760	4.829583	2.871656	2.649396	1.986643	1.822122	1.297356	1.928142	2.010059	2.187317	0.000000	0.000000	32905.000000		1
10164.261719	1796.462891	1.649800	3.278014	6394.566895	92691.039062	1043.457031	624.938171	135.431641	71.891205	35.160789	172.572189	216.546295	119.316017	2.994110	0.000000	4.007076	3.254418	0.217431	0.515611	3.805811	4.967038	3.018475	2.795837	2.131720	1.856676	1.546059	2.236971	2.335551	2.076699	0.476268	0.000000	32951.000000		1
5924.411133	1862.214355	1.665219	2.312804	4689.595703	68976.773438	704.584961	439.269348	84.950836	40.498741	31.006992	133.288437	179.852890	129.270325	0.094581	99998.000000	3.772645	3.270030	0.221471	0.364139	3.671135	4.838703	2.847933	2.642731	1.929168	1.607442	1.491460	2.124793	2.254917	2.111499	0.000000	4.999991	32985.000000		1
9228.180664	1442.424927	1.011466	3.999609	7188.799316	98562.593750	1146.675903	709.155090	149.937546	81.167091	33.310547	166.635986	223.626572	167.588867	1.482710	0.000000	3.965116	3.159093	0.004951	0.602018	3.856656	4.993712	3.059441	2.850741	2.175910	1.909380	1.522582	2.221769	2.349523	2.224245	0.171056	0.000000	33032.000000		1
10584.103516	2192.547607	2.026016	4.767460	6613.481934	92554.203125	1025.503540	642.574036	155.950836	55.528885	42.469250	177.925552	254.824753	200.634216	0.713124	0.000000	4.024654	3.340949	0.306643	0.678287	3.820430	4.966396	3.010937	2.807923	2.192988	1.744519	1.628075	2.250238	2.406242	2.302405	0.000000	0.000000	33078.000000		1
8782.642578	3083.664795	2.803118	4.600938	8633.422852	99998.000000	1399.900269	851.028625	196.693192	113.422997	51.812977	260.486511	380.323669	241.527664	1.606324	0.000000	3.943625	3.489067	0.447641	0.662846	3.936183	4.999991	3.146097	2.929944	2.293789	2.054701	1.714439	2.415785	2.580153	2.382967	0.205833	0.000000	33165.000000		1
17002.865234	3461.247070	1.415436	3.731324	9454.770508	99998.000000	1537.101929	936.642456	225.223938	128.780014	65.480110	280.194672	413.547882	225.054337	2.576525	99998.000000	4.230522	3.539232	0.150890	0.571863	3.975651	4.999991	3.186703	2.971574	2.352615	2.109848	1.816109	2.447460	2.616526	2.352287	0.411034	4.999991	33242.000000		1
15014.261719	3567.475586	1.652884	3.709738	9807.849609	99998.000000	1554.173462	965.117737	186.535355	105.346680	44.769718	238.178726	316.200409	188.521286	1.606866	0.000000	4.176504	3.552361	0.218242	0.569343	3.991574	4.999991	3.191499	2.984580	2.270761	2.022621	1.650984	2.376903	2.499962	2.275360	0.205980	0.000000	33271.000000		1
6637.380859	2726.845215	0.971378	2.510163	4920.555176	70853.273438	764.523621	471.790436	125.304642	49.694450	32.141808	123.611671	171.995529	131.148331	0.803449	0.000000	3.821997	3.435661	0.000000	0.399702	3.692014	4.850360	2.883391	2.673749	2.097967	1.696308	1.507070	2.092059	2.235517	2.117763	0.000000	0.000000	33316.000000		1
4849.542969	1031.862183	2.355976	2.331306	2483.772705	44158.480469	380.089294	217.098297	28.592426	43.906273	11.400582	31.096422	30.331654	27.769068	0.141344	99998.000000	3.685701	3.013622	0.372171	0.367599	3.395112	4.645014	2.579886	2.336656	1.456251	1.642527	1.056927	1.492710	1.481896	1.443561	0.000000	4.999991	33333.000000		1
10943.417969	4140.983398	2.769197	2.824705	7959.092773	99998.000000	1299.401123	777.734314	164.560638	69.569145	33.390724	180.318542	298.311646	139.730377	0.865855	0.000000	4.039153	3.617104	0.442354	0.450973	3.900864	4.999991	3.113743	2.890831	2.216326	1.842417	1.523626	2.256040	2.474670	2.145291	0.000000	0.000000	33365.000000		1
7517.828125	439.334106	2.513247	3.580221	3165.905029	49170.773438	508.681213	294.506287	73.285049	37.621613	15.690063	83.584740	89.218727	70.623787	0.893637	99998.000000	3.876092	2.642795	0.400235	0.553910	3.500498	4.691707	2.706446	2.469095	1.865015	1.575437	1.195625	1.922127	1.950456	1.848951	0.000000	4.999991	33446.000000		1
16600.472656	7739.157227	1.939672	4.607106	13781.021484	99998.000000	2290.949707	1376.920166	281.684113	112.423866	80.516418	400.309387	517.072083	293.692200	4.017337	0.000000	4.220120	3.888694	0.287728	0.663428	4.139281	4.999991	3.360016	3.138909	2.449762	2.050858	1.905885	2.602396	2.713551	2.467892	0.603938	0.000000	33488.000000		1
11954.316406	5207.481934	1.865662	5.461301	11242.204102	99998.000000	1803.419800	1115.585693	251.731766	120.336739	72.054642	354.975342	464.034851	236.689285	2.073875	0.000000	4.077525	3.716628	0.270833	0.737296	4.050851	4.999991	3.256097	3.047503	2.400938	2.080398	1.857662	2.550198	2.666551	2.374179	0.316783	0.000000	33616.000000		1
4591.930664	39.354675	1.856411	4.369658	2496.561035	41810.531250	343.247864	219.250748	42.244137	44.600113	16.926641	54.560589	72.492531	93.585304	0.232218	99998.000000	3.661995	1.594996	0.268674	0.640447	3.397342	4.621286	2.535608	2.340941	1.625766	1.649336	1.228571	1.736879	1.860293	1.971208	0.000000	4.999991	33651.000000		0
15835.196289	4487.937500	1.810155	5.316366	9824.760742	99998.000000	1577.532837	973.289612	249.351120	82.650368	65.640465	280.086731	351.774414	261.834076	1.456566	99998.000000	4.199624	3.652047	0.257716	0.725615	3.992322	4.999991	3.197978	2.988242	2.396811	1.917245	1.817172	2.447293	2.546264	2.418026	0.163330	4.999991	33708.000000		1
8033.346191	2115.155029	1.474027	3.040566	4054.444092	60238.171875	583.039429	379.114838	98.639549	29.499044	24.907358	68.027275	105.158577	68.745789	1.386316	0.000000	3.904896	3.325342	0.168505	0.482955	3.607931	4.779872	2.765698	2.578771	1.994051	1.469808	1.396328	1.832683	2.021845	1.837246	0.141862	0.000000	33729.000000		1
8093.734863	2115.716064	2.248045	4.764376	5023.647949	73239.132812	765.414795	488.677002	124.126656	57.141678	37.461258	150.998352	192.021332	168.773026	1.396043	0.000000	3.908149	3.325457	0.351805	0.678006	3.701019	4.864743	2.883897	2.689022	2.093865	1.756953	1.573582	2.178972	2.283350	2.227303	0.144899	0.000000	33794.000000		1
12759.767578	2158.314941	1.834825	3.506211	7296.255371	99998.000000	1154.511719	712.954224	156.928375	87.189629	42.823879	211.442719	276.777893	146.206223	0.515106	99998.000000	4.105843	3.334115	0.263595	0.544838	3.863100	4.999991	3.062398	2.853062	2.195701	1.940465	1.631686	2.325193	2.442131	2.164966	0.000000	4.999991	33818.000000		1
8627.375977	3473.800781	2.223376	3.472290	7850.588379	99998.000000	1259.620972	772.550537	176.291183	54.316975	35.971813	222.263550	302.030640	168.566406	1.614526	99998.000000	3.935879	3.540805	0.347013	0.540616	3.894902	4.999991	3.100240	2.887927	2.246231	1.734936	1.555962	2.346868	2.480051	2.226771	0.208045	4.999991	33859.000000		1
6077.925781	3601.057617	2.729109	4.896977	5908.609863	87945.132812	919.037415	567.796509	128.419220	115.843727	35.583260	193.248657	261.664490	133.957611	1.358915	0.000000	3.783755	3.556430	0.436021	0.689928	3.771485	4.944212	2.963333	2.754193	2.108630	2.063873	1.551246	2.286117	2.417745	2.126967	0.133192	0.000000	33881.000000		1
10173.549805	2616.805176	2.112361	2.880212	8406.102539	99998.000000	1360.169312	815.198669	175.131699	71.635254	35.903969	154.091339	245.317581	135.940460	1.329639	0.000000	4.007473	3.417771	0.324768	0.459424	3.924595	4.999991	3.133593	2.911263	2.243365	1.855127	1.555142	2.187778	2.389729	2.133349	0.123734	0.000000	33913.000000		1
9413.916992	3849.970703	1.995179	8.319927	15634.370117	99998.000000	2538.157471	1568.904541	325.155579	167.422348	105.460785	443.750000	636.708801	339.874268	1.289757	99998.000000	3.973770	3.585457	0.299982	0.920120	4.194080	4.999991	3.404519	3.195596	2.512091	2.223814	2.023091	2.647138	2.803941	2.531318	0.110508	4.999991	34056.000000		1
6521.617188	2393.672119	2.655099	3.675817	6903.590820	91463.445312	1051.894165	661.236877	136.369095	67.274841	49.105457	147.115921	206.120178	165.411743	1.494451	99998.000000	3.814355	3.379065	0.424081	0.565354	3.839075	4.961247	3.021972	2.820357	2.134716	1.827853	1.691130	2.167660	2.314121	2.218566	0.174482	4.999991	34078.000000		1
25109.126953	10579.157227	1.375347	7.274540	23425.306641	99998.000000	3804.957520	2347.243164	527.060303	251.481979	114.267937	580.994873	833.124451	550.854431	3.757610	0.000000	4.399832	4.024451	0.138412	0.861806	4.369685	4.999991	3.580350	3.370558	2.721860	2.400507	2.057924	2.764172	2.920710	2.741037	0.574912	0.000000	34097.000000		1
9086.103516	3324.850098	1.409269	2.689020	5595.222168	83524.226562	824.745911	516.248718	110.700050	63.062458	20.331089	110.450272	152.925690	85.286964	0.714125	0.000000	3.958378	3.521772	0.148994	0.429594	3.747817	4.921813	2.916320	2.712859	2.044148	1.799771	1.308161	2.043167	2.184480	1.930883	0.000000	0.000000	34116.000000		1
21386.654297	5445.216309	2.278883	6.432679	15671.788086	99998.000000	2571.366211	1572.897949	350.923309	184.419907	83.701920	394.107971	499.670532	313.597717	2.707230	0.000000	4.330143	3.736015	0.357722	0.808392	4.195118	4.999991	3.410164	3.196701	2.545212	2.265808	1.922735	2.595615	2.698684	2.496373	0.432525	0.000000	34199.000000		1
4835.000000	1193.012207	2.087691	3.422950	3137.571533	48569.988281	473.184296	291.188202	52.762772	29.418867	19.575573	67.499954	93.640808	73.093857	0.690895	0.000000	3.684397	3.076645	0.319666	0.534401	3.496594	4.686368	2.675030	2.464174	1.722328	1.468626	1.291714	1.829304	1.971465	1.863881	0.000000	0.000000	34281.000000		1
9537.087891	2245.294922	2.790784	6.155142	8857.827148	99998.000000	1435.881226	875.569031	215.044525	71.814110	49.207218	215.075363	285.196503	150.162659	0.692809	0.000000	3.979416	3.351273	0.445726	0.789238	3.947327	4.999991	3.157119	2.942290	2.332528	1.856210	1.692029	2.332591	2.455144	2.176562	0.000000	0.000000	34370.000000		1
4935.332520	1665.147949	2.608843	2.346725	2701.934814	43834.257812	373.049133	240.954102	42.552509	56.019199	21.654013	48.242008	62.763336	79.122566	0.190696	0.000000	3.693316	3.221453	0.416448	0.370462	3.431675	4.641814	2.571766	2.381934	1.628925	1.748337	1.335538	1.683425	1.797706	1.898300	0.000000	0.000000	34403.000000		1
8644.530273	1956.274536	2.007514	3.305768	3069.140381	51172.867188	453.688904	286.174042	57.160183	30.100374	24.438629	61.927643	110.286835	50.520893	2.075789	99998.000000	3.936741	3.291430	0.302659	0.519272	3.487017	4.709040	2.656758	2.456630	1.757094	1.478572	1.388077	1.791885	2.042524	1.703471	0.317183	4.999991	34445.000000		1
14866.942383	2218.062256	2.192538	3.429117	7753.111328	99998.000000	1215.930542	762.735046	173.006989	76.686417	41.550297	221.597473	289.766602	206.437805	2.813739	0.000000	4.172222	3.345974	0.340947	0.535182	3.889476	4.999991	3.084909	2.882374	2.238064	1.884718	1.618574	2.345565	2.462048	2.314789	0.449284	0.000000	34499.000000		1
9576.137695	2801.373047	2.883296	5.550730	8636.349609	99998.000000	1369.611694	843.451904	186.581619	68.918480	61.526756	264.446014	430.187714	258.725677	1.380103	0.000000	3.981190	3.447371	0.459889	0.744350	3.936330	4.999991	3.136597	2.926060	2.270869	1.838336	1.789064	2.422337	2.633658	2.412840	0.139911	0.000000	34551.000000		1
9568.080078	2942.324707	2.738360	1.535702	5253.488281	79644.484375	799.878662	476.542480	141.164307	68.964737	18.231064	123.608582	176.112320	63.265984	1.815520	0.000000	3.980825	3.468691	0.437491	0.186307	3.720448	4.901155	2.903024	2.678102	2.149725	1.838627	1.260812	2.092049	2.245790	1.801170	0.259001	0.000000	34615.000000		1
15763.946289	2772.065186	1.964342	4.699618	8381.651367	99998.000000	1333.374756	829.075500	201.491486	92.287048	53.721813	240.765991	287.996521	171.240005	1.985235	99998.000000	4.197665	3.442803	0.293217	0.672063	3.923330	4.999991	3.124952	2.918594	2.304257	1.965141	1.730151	2.381595	2.459387	2.233605	0.297812	4.999991	34730.000000		1
21923.646484	5362.880859	3.278014	5.652493	13041.723633	99998.000000	2126.055908	1291.352661	279.022858	123.001091	81.219513	348.777008	458.625977	263.104584	4.736902	99998.000000	4.340913	3.729398	0.515611	0.752240	4.115335	4.999991	3.327575	3.111045	2.445640	2.089909	1.909660	2.542548	2.661459	2.420128	0.675494	4.999991	34810.000000		1
3485.981689	1671.482056	1.548037	1.560372	3518.829590	51767.328125	545.013794	320.807495	66.590256	37.516766	14.731020	94.417915	120.364494	90.856194	0.144591	8545.894531	3.542325	3.223102	0.189781	0.193228	3.546398	4.714056	2.736408	2.506244	1.823411	1.574225	1.168233	1.975054	2.080498	1.958355	0.000000	3.931757	34848.000000		1
14674.948242	3627.926025	3.401364	5.371873	9115.553711	99998.000000	1461.223389	887.059021	181.271408	89.656624	47.076355	224.267990	339.269867	283.935242	1.112108	99998.000000	4.166576	3.559659	0.531653	0.730126	3.959783	4.999991	3.164717	2.947953	2.258329	1.952582	1.672803	2.350767	2.530545	2.453219	0.046147	4.999991	34883.000000		1
4027.698975	1182.283813	2.877128	3.974939	2569.892334	46149.250000	356.751556	200.880905	45.855194	41.531792	16.880386	75.573189	107.412788	87.818710	0.676905	0.000000	3.605057	3.072722	0.458959	0.599330	3.409915	4.664165	2.552366	2.302939	1.661389	1.618381	1.227382	1.878368	2.031056	1.943587	0.000000	0.000000	34927.000000		1
5279.348633	335.054382	2.818537	4.631775	2082.004639	41214.238281	313.252350	187.306290	69.007904	61.412659	15.014724	41.818581	57.807766	68.039612	0.105734	99998.000000	3.722580	2.525115	0.450024	0.665747	3.318482	4.615047	2.495894	2.272552	1.838899	1.788258	1.176517	1.621369	1.761986	1.832762	0.000000	4.999991	35033.000000		1
16220.252930	2828.772217	2.655099	5.421213	7910.856934	99998.000000	1205.963867	721.977234	163.613922	97.242615	65.486275	237.059326	342.264160	196.135040	3.115764	0.000000	4.210058	3.451598	0.424081	0.734096	3.898224	4.999991	3.081334	2.858524	2.213820	1.987857	1.816150	2.374857	2.534361	2.292555	0.493565	0.000000	35105.000000		1
9323.640625	1952.117676	3.826920	5.066583	7415.953613	97501.796875	1082.339844	686.541992	132.091949	64.379211	41.803162	179.214554	204.319275	99.968643	1.836482	99998.000000	3.969585	3.290506	0.582849	0.704715	3.870167	4.989013	3.034364	2.836667	2.120876	1.808746	1.621209	2.253373	2.310309	1.999864	0.263987	4.999991	35183.000000		1
13355.811523	1858.711182	1.714559	4.335737	6497.332520	90527.765625	965.706726	594.449219	165.991486	60.882256	32.564281	170.956314	221.825668	166.932037	0.339027	0.000000	4.125670	3.269212	0.234152	0.637063	3.812735	4.956782	2.984845	2.774115	2.220086	1.784491	1.512741	2.232885	2.346012	2.222540	0.000000	0.000000	35247.000000		1
8353.419922	1259.155273	3.018980	4.440584	3230.009766	52108.628906	428.013702	258.081177	66.315804	49.395329	28.481411	103.551949	146.230896	124.089645	0.517598	0.000000	3.921864	3.100079	0.479860	0.647440	3.509204	4.716909	2.631458	2.411756	1.821617	1.693686	1.454561	2.015158	2.165039	2.093735	0.000000	0.000000	35322.000000		1
23508.005859	7903.832031	2.621178	7.043259	24300.242188	99998.000000	3935.427246	2400.046143	525.734314	177.771378	125.865883	610.271912	814.844055	432.031799	2.411964	0.000000	4.371216	3.897838	0.418496	0.847774	4.385611	4.999991	3.594992	3.380220	2.720766	2.249862	2.099908	2.785523	2.911074	2.635516	0.382371	0.000000	35389.000000		1
13377.801758	2295.738770	2.100026	3.339689	5420.707031	73172.570312	793.686523	488.229858	115.353416	45.361797	33.612751	122.254822	148.892151	113.885559	1.493091	99998.000000	4.126385	3.360923	0.322225	0.523706	3.734056	4.864348	2.899649	2.688624	2.062031	1.656690	1.526504	2.087266	2.172872	2.056469	0.174086	4.999991	35485.000000		1
10155.748047	3731.428711	3.197837	11.237144	12355.763672	99998.000000	1900.850464	1191.778687	304.127563	148.531357	78.407143	349.147064	456.720215	368.997101	1.532691	0.000000	4.006712	3.571875	0.504856	1.050656	4.091870	4.999991	3.278948	3.076196	2.483056	2.171818	1.894356	2.543008	2.659650	2.567023	0.185455	0.000000	35520.000000		1
32929.742188	5747.607910	2.766114	6.673211	18263.183594	99998.000000	2967.651367	1792.463257	392.122040	129.042130	118.144196	512.634583	679.415466	401.178986	3.300147	0.000000	4.517588	3.759487	0.441870	0.824335	4.261577	4.999991	3.472413	3.253450	2.593421	2.110732	2.072412	2.709808	2.832135	2.603338	0.518533	0.000000	35599.000000		1
10427.844727	3292.150146	1.581958	4.385077	9361.225586	99998.000000	1418.529053	875.013977	199.366791	93.440369	37.991661	222.479416	281.298645	173.509644	1.978456	99998.000000	4.018195	3.517480	0.199195	0.641977	3.971333	4.999991	3.151838	2.942015	2.299653	1.970535	1.579688	2.347290	2.449168	2.239324	0.296326	4.999991	35648.000000		1
14359.712891	4837.195801	1.692973	4.385077	10264.680664	99998.000000	1600.898315	976.561462	243.140472	128.474716	52.886120	265.540741	322.608398	166.987534	3.482092	0.000000	4.157146	3.684594	0.228650	0.641977	4.011345	4.999991	3.204364	2.989700	2.385857	2.108818	1.723342	2.424131	2.508676	2.222684	0.541840	0.000000	35730.000000		1
13163.081055	4081.929443	2.793867	7.900538	12725.692383	99998.000000	2031.110718	1229.603882	283.028625	137.938721	82.967995	375.087494	494.428162	304.944763	2.282078	0.000000	4.119358	3.610866	0.446206	0.897657	4.104681	4.999991	3.307734	3.089765	2.451830	2.139686	1.918911	2.574133	2.694103	2.484221	0.358331	0.000000	35796.000000		1
22089.337891	4959.392090	2.408400	3.817669	12311.235352	99998.000000	1917.397827	1176.477173	251.682419	142.931290	69.501305	301.059235	378.245239	237.484894	2.093021	99998.000000	4.344182	3.695428	0.381729	0.581798	4.090302	4.999991	3.282712	3.070584	2.400853	2.155127	1.841993	2.478652	2.577774	2.375636	0.320774	4.999991	35828.000000		1
24156.619141	11868.878906	2.593424	11.283401	28925.167969	99998.000000	4728.056152	2872.231201	611.422119	294.148590	229.393158	1017.769470	1324.182129	830.049988	4.125740	0.000000	4.383036	4.074409	0.413874	1.052440	4.461276	4.999991	3.674683	3.458219	2.786341	2.468567	2.360580	3.007649	3.121948	2.919104	0.615502	0.000000	35887.000000		1
9232.429688	2134.761230	1.190323	3.527797	4347.177246	71017.695312	612.168396	360.341034	115.393501	58.924080	39.163483	155.886078	206.857193	177.706619	0.911797	99998.000000	3.965316	3.329349	0.075665	0.547504	3.638207	4.851367	2.786871	2.556714	2.062181	1.770293	1.592881	2.192807	2.315671	2.249704	0.000000	4.999991	35941.000000		1
17996.939453	6159.425781	2.938803	6.182896	12558.072266	99998.000000	2004.152710	1212.267090	279.636505	99.040436	91.062805	370.653076	533.887695	272.506897	2.330399	0.000000	4.255198	3.789540	0.468170	0.791192	4.098923	4.999991	3.301931	3.083598	2.446594	1.995813	1.959341	2.568968	2.727450	2.435378	0.367430	0.000000	35985.000000		1
15716.654297	2896.062500	3.136162	5.445883	10122.906250	99998.000000	1593.022461	961.182861	229.920471	92.459740	50.357452	243.936066	285.649811	161.245621	1.353521	0.000000	4.196360	3.461808	0.496399	0.736068	4.005305	4.999991	3.202222	2.982806	2.361578	1.965953	1.702064	2.387276	2.455834	2.207488	0.131465	0.000000	36067.000000		1
6693.452148	1592.350220	1.785485	1.813238	4567.183594	64326.406250	615.767151	386.546661	91.796738	47.582088	15.320014	77.593033	132.181381	71.024673	1.652344	99998.000000	3.825650	3.202039	0.251756	0.258455	3.659648	4.808389	2.789417	2.587202	1.962827	1.677444	1.185259	1.889823	2.121170	1.851409	0.218101	4.999991	36092.000000		1
22498.576172	6806.018066	2.315888	8.730064	17010.458984	99998.000000	2744.027832	1633.585938	348.379211	157.566711	101.402580	532.694275	685.829651	343.664185	3.681392	99998.000000	4.352155	3.832893	0.364717	0.941017	4.230716	4.999991	3.438389	3.213142	2.542052	2.197464	2.006049	2.726478	2.836216	2.536134	0.566012	4.999991	36173.000000		1
6192.067383	1483.333862	2.365228	4.119875	4085.768799	61432.800781	579.675049	325.402283	82.496178	55.969860	23.380907	98.328094	140.612320	113.759125	1.203541	99998.000000	3.791836	3.171239	0.373873	0.614884	3.611274	4.788400	2.763185	2.512421	1.916434	1.747954	1.368861	1.992678	2.148023	2.055986	0.080461	4.999991	36219.000000		1
7423.681641	2230.190674	2.143198	3.811501	5665.836426	79070.492188	794.420471	498.128662	115.408920	55.871178	33.039177	146.881561	221.443283	148.306244	0.458381	99998.000000	3.870619	3.348342	0.331062	0.581096	3.753264	4.898015	2.900050	2.697341	2.062239	1.747188	1.519029	2.166967	2.345263	2.171160	0.000000	4.999991	36278.000000		1
4031.948242	0.000000	1.316756	2.689020	2165.170166	38677.949219	236.414825	157.332352	70.000870	41.352936	27.691975	53.068062	87.649109	110.570534	0.541167	0.000000	3.605515	0.000000	0.119505	0.429594	3.335492	4.587463	2.373675	2.196818	1.845103	1.616506	1.442354	1.724833	1.942747	2.043639	0.000000	0.000000	36330.000000		0
5726.062012	1536.337158	1.322924	3.694319	4524.510742	67271.281250	637.513672	391.378876	82.678116	47.353893	39.918999	111.720772	130.688843	135.693756	0.648218	99998.000000	3.757856	3.186486	0.121535	0.567534	3.655572	4.827830	2.804490	2.592597	1.917391	1.675356	1.601180	2.048134	2.116239	2.132560	0.000000	4.999991	36357.000000		1
5759.202637	433.530487	3.469206	5.217686	3227.589111	49564.285156	438.316467	257.584686	72.511032	27.719728	24.574314	101.661613	134.383163	100.434288	1.038964	0.000000	3.760362	2.637020	0.540230	0.717478	3.508878	4.695169	2.641788	2.410920	1.860404	1.442789	1.390481	2.007157	2.128345	2.001882	0.016600	0.000000	36399.000000		1
15345.665039	3665.193115	1.828657	4.718120	11614.485352	99998.000000	1806.491211	1108.678101	272.010437	116.127434	77.670128	397.262634	469.585571	322.173615	2.279767	0.000000	4.185986	3.564097	0.262132	0.673769	4.065000	4.999991	3.256836	3.044806	2.434586	2.064935	1.890254	2.599078	2.671715	2.508090	0.357890	0.000000	36421.000000		1
10701.794922	3581.589844	0.885033	3.496960	12819.780273	99998.000000	2030.481567	1238.096436	284.018494	102.417130	70.321579	341.739929	478.297119	286.556427	1.310145	0.000000	4.029457	3.554076	0.000000	0.543691	4.107881	4.999991	3.307599	3.092754	2.453347	2.010373	1.847089	2.533696	2.679698	2.457210	0.117319	0.000000	36465.000000		1
8102.424805	1606.769775	2.599592	3.552467	5053.128418	77059.007812	780.050232	439.938507	100.489792	49.167130	27.858496	140.171341	151.855637	116.710258	1.663878	0.000000	3.908615	3.205954	0.414905	0.550530	3.703560	4.886823	2.892123	2.643392	2.002122	1.691675	1.444958	2.146659	2.181431	2.067109	0.221122	0.000000	36490.000000		1
7209.771973	2418.052002	1.967425	4.058200	4174.407715	59939.363281	559.877441	340.136383	66.380562	7.567495	9.895718	55.886597	74.845421	67.731239	0.089014	99998.000000	3.857922	3.383466	0.293898	0.608333	3.620595	4.777712	2.748093	2.531653	1.822041	0.878952	0.995447	1.747308	1.874165	1.830789	0.000000	4.999991	36521.000000		1
11253.259766	2714.905029	2.149366	3.459955	9621.557617	99998.000000	1468.880371	894.567932	194.775101	83.544647	32.255909	189.249054	266.031067	95.814850	1.958500	0.000000	4.051278	3.433755	0.332310	0.539070	3.983245	4.999991	3.166986	2.951613	2.289533	1.921919	1.508609	2.277034	2.424932	1.981433	0.291924	0.000000	36537.000000		1
18144.021484	5405.038574	1.474027	3.595639	13877.666016	99998.000000	2196.442383	1342.934326	305.401154	109.577576	75.921646	355.323792	477.590942	244.457214	3.655136	99998.000000	4.258734	3.732799	0.168505	0.555776	4.142316	4.999991	3.341720	3.128055	2.484871	2.039722	1.880366	2.550624	2.679056	2.388203	0.562904	4.999991	36699.000000		1
8692.769531	2063.878418	2.251129	5.627823	7191.876953	93464.812500	1050.524902	663.916626	166.269028	68.909225	43.533138	172.529022	217.301819	128.841690	1.217694	99998.000000	3.939158	3.314684	0.352400	0.750340	3.856842	4.970648	3.021406	2.822114	2.220811	1.838277	1.638820	2.236862	2.337063	2.110056	0.085538	4.999991	36783.000000		1
12945.090820	3811.340820	2.180203	5.131341	9607.530273	99998.000000	1488.326416	895.243286	180.346298	80.618179	61.687111	321.103546	397.830048	224.530106	1.213339	99998.000000	4.112105	3.581078	0.338497	0.710231	3.982612	4.999991	3.172698	2.951941	2.256107	1.906433	1.790194	2.506645	2.599698	2.351274	0.083982	4.999991	36832.000000		1
7214.030762	2244.641113	2.081524	4.872307	7121.601562	99995.312500	1121.336792	656.127075	160.335907	80.608932	40.871872	196.983063	276.759399	150.730072	3.272632	99998.000000	3.858178	3.351147	0.318381	0.687735	3.852578	4.999979	3.049736	2.816988	2.205031	1.906383	1.611425	2.294429	2.442102	2.178200	0.514897	4.999991	36950.000000		1
17817.355469	2466.540771	0.391635	2.661267	8672.882812	99998.000000	1335.894165	813.881897	203.998566	82.708954	40.995224	192.675079	258.429657	138.336517	1.881425	0.000000	4.250843	3.392088	0.000000	0.425088	3.938164	4.999991	3.125772	2.910561	2.309627	1.917552	1.612733	2.284826	2.412342	2.140937	0.274487	0.000000	37085.000000		1
32971.949219	14268.194336	2.883296	7.943711	23160.152344	99998.000000	3696.998779	2285.525391	548.122253	213.030838	146.718124	743.014526	1012.089233	562.739136	2.540329	99998.000000	4.518145	4.154369	0.459889	0.900023	4.364741	4.999991	3.567849	3.358986	2.738878	2.328443	2.166484	2.870997	3.005219	2.750307	0.404890	4.999991	37129.000000		1
10949.373047	3080.170898	2.503996	1.726894	6482.845215	81142.046875	931.492615	575.246765	135.955872	68.199966	21.135946	117.552124	189.486496	64.585823	2.624872	99998.000000	4.039389	3.488575	0.398634	0.237266	3.811766	4.909246	2.969179	2.759854	2.133398	1.833784	1.325022	2.070230	2.277578	1.810137	0.419108	4.999991	37154.000000		1
15688.952148	3647.933350	2.133947	4.826051	8699.837891	99998.000000	1283.257812	798.407715	168.433807	80.337563	47.989143	226.938507	286.232635	199.468552	2.215565	0.000000	4.195594	3.562047	0.329184	0.683592	3.939511	4.999991	3.108314	2.902225	2.226429	1.904919	1.681143	2.355908	2.456719	2.299875	0.345484	0.000000	37176.000000		1
5449.953125	244.127258	2.587257	2.405316	2237.536133	41242.839844	224.453003	133.066406	22.520544	33.800861	0.595162	7.555160	8.372351	36.967861	0.853598	0.000000	3.736393	2.387616	0.412840	0.381172	3.349770	4.615348	2.351125	2.124068	1.352579	1.528928	0.000000	0.878244	0.922847	1.567824	0.000000	0.000000	37193.000000		1
7973.749512	1346.008789	1.538786	2.920300	3197.871094	54885.300781	427.042297	261.328369	87.229721	52.084347	20.500694	80.229630	101.809631	93.717903	0.009576	0.000000	3.901663	3.129048	0.187178	0.465428	3.504861	4.739456	2.630471	2.417186	1.940665	1.716707	1.311769	1.904335	2.007789	1.971823	0.000000	0.000000	37259.000000		1
5124.766602	1612.141602	2.621178	5.334868	4615.107910	67613.023438	668.058105	399.637115	90.341209	62.242184	34.756821	126.377785	165.809555	104.298210	1.008399	99998.000000	3.709674	3.207403	0.418496	0.727124	3.664182	4.830030	2.824814	2.601666	1.955886	1.794085	1.541040	2.101671	2.219609	2.018277	0.003632	4.999991	37284.000000		1
15999.577148	3029.872070	1.532618	3.984190	8896.654297	99998.000000	1321.671875	828.159607	191.444672	95.487968	40.088604	207.279663	298.558350	180.164352	0.851915	0.000000	4.204109	3.481424	0.185434	0.600340	3.949227	4.999991	3.121124	2.918114	2.282043	1.979949	1.603021	2.316557	2.475029	2.255669	0.000000	0.000000	37323.000000		1
6157.920898	1077.368896	1.887248	2.251129	3217.542236	48383.066406	394.289917	244.392456	85.111191	64.419304	16.636770	56.309071	92.746529	57.234192	0.064356	0.000000	3.789434	3.032364	0.275829	0.352400	3.507524	4.684693	2.595816	2.388088	1.929987	1.809016	1.221069	1.750578	1.967298	1.757656	0.000000	0.000000	37351.000000		1
7783.245605	2403.558594	2.615010	2.806202	4780.590820	66070.687500	660.428894	395.948975	73.735275	75.018112	28.324141	128.376038	180.956879	122.264076	1.083935	0.000000	3.891161	3.380855	0.417473	0.448119	3.679482	4.820009	2.819826	2.597639	1.867675	1.875166	1.452157	2.108484	2.257575	2.087299	0.035003	0.000000	37385.000000		1
22286.425781	4655.088867	5.492139	5.856020	10151.729492	99998.000000	1571.325195	962.558228	248.228638	101.177467	67.848419	299.264496	399.091309	219.192154	2.346482	99998.000000	4.348041	3.667928	0.739742	0.767603	4.006540	4.999991	3.196266	2.983427	2.394852	2.005084	1.831540	2.476055	2.601072	2.340825	0.370417	4.999991	37427.000000		1
19661.048828	5334.988281	1.800903	6.451181	14142.260742	99998.000000	2197.771240	1359.299683	310.628082	151.547256	89.638115	462.600891	581.238525	408.521362	3.698593	0.000000	4.293607	3.727134	0.255490	0.809639	4.150519	4.999991	3.341983	3.133315	2.492241	2.180548	1.952493	2.665206	2.764354	2.611215	0.568037	0.000000	37469.000000		1
6852.153809	1494.355103	1.927337	3.435285	3107.094971	47859.707031	374.939453	246.942719	53.903755	53.046474	17.376867	50.049080	45.028751	37.960823	0.910784	99998.000000	3.835827	3.174454	0.284958	0.535963	3.492355	4.679970	2.573961	2.392596	1.731619	1.724657	1.239972	1.699396	1.653490	1.579336	0.000000	4.999991	37513.000000		1
6557.049316	1336.442993	1.140983	3.463039	3214.470703	48315.152344	425.941406	258.244629	63.768635	28.129866	23.491922	68.859886	98.537788	59.540829	0.700805	99998.000000	3.816709	3.125950	0.057279	0.539457	3.507109	4.684083	2.629350	2.412031	1.804607	1.449168	1.370919	1.837966	1.993603	1.774815	0.000000	4.999991	37558.000000		1
8216.393555	561.962036	1.008383	2.528666	3335.143555	55932.347656	476.841614	265.349548	92.351807	56.167217	17.691410	79.480286	109.358627	73.593422	1.111129	0.000000	3.914681	2.749707	0.003625	0.402891	3.523114	4.747663	2.678374	2.423818	1.965445	1.749483	1.247762	1.900259	2.038853	1.866839	0.045765	0.000000	37576.000000		1
22470.025391	5643.100098	1.985928	3.792999	16388.683594	99998.000000	2609.573730	1596.050659	367.051270	161.261032	88.799339	504.687775	638.269165	430.539276	4.248671	99998.000000	4.351604	3.751518	0.297963	0.578983	4.214544	4.999991	3.416569	3.203047	2.564727	2.207530	1.948410	2.703023	2.805004	2.634013	0.628253	4.999991	37602.000000		1
12427.359375	4584.813477	3.456871	5.581567	10058.363281	99998.000000	1532.988159	956.729919	221.221252	83.563156	71.394722	281.727295	374.113007	229.115616	3.001677	0.000000	4.094379	3.661322	0.538683	0.746756	4.002527	4.999991	3.185539	2.980789	2.344827	1.922015	1.853666	2.449829	2.573003	2.360055	0.477364	0.000000	37652.000000		1
26887.638672	7462.074219	2.630429	5.541479	19068.017578	99998.000000	3042.077393	1862.757080	608.760864	226.062714	144.466995	766.820984	1022.792908	519.998535	4.304344	99998.000000	4.429553	3.872859	0.420027	0.743626	4.280305	4.999991	3.483170	3.270156	2.784447	2.354229	2.159769	2.884694	3.009788	2.716002	0.633907	4.999991	37714.000000		1
10022.058594	3791.743652	2.611927	5.035745	13385.183594	99998.000000	2081.073486	1271.234253	281.193787	128.591904	106.469162	418.013123	587.957947	341.644318	3.101032	99998.000000	4.000957	3.578839	0.416961	0.702064	4.126624	4.999991	3.318287	3.104226	2.449006	2.109214	2.027224	2.621190	2.769346	2.533574	0.491506	4.999991	37778.000000		1
23746.310547	7656.516113	2.093859	5.211518	19521.062500	99998.000000	3105.445068	1923.090454	462.440552	184.685120	119.349937	583.958374	751.534912	452.588013	3.463449	0.000000	4.375596	3.884031	0.320947	0.716964	4.290504	4.999991	3.492124	3.284000	2.665056	2.266432	2.076822	2.766382	2.875949	2.655703	0.539509	0.000000	37878.000000		1
9253.932617	2056.418945	2.121612	5.421213	7054.817383	94249.320312	1034.156494	639.669189	147.865280	48.920433	38.852024	212.716293	272.636414	185.866180	0.619857	99998.000000	3.966326	3.313112	0.326666	0.734096	3.848486	4.974278	3.014586	2.805955	2.169866	1.689490	1.589414	2.327801	2.435584	2.269200	0.000000	4.999991	37903.000000		1
6807.199219	868.636780	1.766982	3.126911	3842.079346	59254.738281	520.128052	318.969604	101.969986	62.273022	31.589819	121.483887	163.977814	107.147583	1.353338	0.000000	3.832968	2.938838	0.247232	0.495116	3.584566	4.772723	2.716110	2.503749	2.008472	1.794300	1.499547	2.084519	2.214785	2.029982	0.131406	0.000000	37971.000000		1
14525.362305	2629.618164	2.920300	4.952485	11612.487305	99998.000000	1813.497437	1103.910645	236.741714	112.877174	61.563759	281.058105	374.643433	176.790741	2.070963	0.000000	4.162127	3.419893	0.465428	0.694823	4.064925	4.999991	3.258517	3.042934	2.374275	2.052606	1.789325	2.448796	2.573618	2.247459	0.316172	0.000000	38015.000000		1
6441.289062	1195.769043	3.102241	5.470552	2905.618896	47484.000000	363.890411	217.283310	65.227242	29.452789	14.003258	40.406227	48.587387	66.278793	0.096012	0.000000	3.808973	3.077647	0.491676	0.738031	3.463239	4.676548	2.560971	2.337026	1.814429	1.469126	1.146229	1.606448	1.686524	1.821375	0.000000	0.000000	38054.000000		1
4930.016113	403.633636	2.069189	3.154665	2257.259766	36671.906250	235.110413	159.278183	44.652538	17.000652	16.547342	22.406446	37.550686	36.613232	0.817870	99998.000000	3.692848	2.605987	0.315800	0.498953	3.353581	4.564333	2.371272	2.202156	1.649846	1.230466	1.218728	1.350373	1.574618	1.563638	0.000000	4.999991	38124.000000		1
21120.800781	5787.104492	2.408400	5.704916	13753.634766	99998.000000	2171.510254	1327.580322	299.233673	112.340599	73.713692	335.899323	469.983368	350.790710	2.449538	0.000000	4.324710	3.762461	0.381729	0.756249	4.138418	4.999991	3.336762	3.123061	2.476011	2.050537	1.867548	2.526209	2.672082	2.545048	0.389084	0.000000	38164.000000		1
24156.195312	7134.448730	1.566539	9.238881	18094.343750	99998.000000	2977.337402	1777.602661	421.645752	167.524109	122.550865	574.099670	784.694336	412.496307	4.985067	0.000000	4.383029	3.853360	0.194941	0.965619	4.257543	4.999991	3.473828	3.249835	2.624948	2.224077	2.088316	2.758987	2.894701	2.615420	0.697671	0.000000	38233.000000		1
3954.194824	1136.268311	2.275799	6.078049	4181.161133	59779.390625	542.867554	354.025543	97.578743	38.959957	32.622871	102.164268	136.924164	80.164871	0.467672	24446.859375	3.597058	3.055481	0.357134	0.783764	3.621297	4.776551	2.734694	2.549035	1.989355	1.590618	1.513522	2.009299	2.136480	1.903984	0.000000	4.388223	38296.000000		1
5868.613770	1331.798950	2.911049	3.620309	2638.715088	44479.656250	322.152008	191.392242	55.430202	61.483582	15.017808	58.501606	94.963737	82.329659	0.093757	0.000000	3.768536	3.124439	0.464050	0.558746	3.421392	4.648161	2.508061	2.281924	1.743747	1.788759	1.176607	1.767168	1.977558	1.915556	0.000000	0.000000	38319.000000		1
6402.890137	1653.562378	2.420735	2.402232	2486.702148	43341.382812	297.571533	170.506088	34.362103	26.517069	16.698446	44.180725	60.613968	68.718033	0.404293	99998.000000	3.806376	3.218421	0.383947	0.380615	3.395624	4.636903	2.473591	2.231740	1.536080	1.423526	1.222676	1.645233	1.782573	1.837071	0.000000	4.999991	38340.000000		1
7651.933594	1730.930298	1.270500	2.161701	4963.610352	72505.742188	707.218506	424.140503	86.825745	58.008209	22.061068	81.003647	123.744270	77.790390	0.966257	0.000000	3.883771	3.238280	0.103975	0.334796	3.695798	4.860373	2.849554	2.627510	1.938648	1.763489	1.343626	1.908505	2.092525	1.890926	0.000000	0.000000	38364.000000		1
6002.151855	826.889099	1.686805	2.787700	3948.690430	62064.503906	518.200684	314.643127	115.378082	81.515549	29.144415	120.142464	139.566925	81.521721	1.053569	99998.000000	3.778307	2.917447	0.227065	0.445246	3.596453	4.792843	2.714498	2.497818	2.062123	1.911240	1.464555	2.079696	2.144783	1.911273	0.022663	4.999991	38386.000000		1
10977.030273	3124.992920	0.946708	5.485971	11381.691406	99998.000000	1759.828003	1073.628296	233.494537	76.877609	73.155533	309.459351	445.248718	241.095947	2.753370	0.000000	4.040485	3.494849	0.000000	0.739254	4.056207	4.999991	3.245470	3.030854	2.368277	1.885800	1.864247	2.490604	2.648603	2.382190	0.439865	0.000000	38412.000000		1
4321.902832	741.898193	2.121612	2.870961	2385.481689	45999.207031	308.639069	181.104889	62.883602	70.114967	18.314325	34.599548	66.374390	22.878258	0.545820	99998.000000	3.635675	2.870344	0.326666	0.458027	3.377576	4.662750	2.489451	2.257930	1.798537	1.845811	1.262791	1.539070	1.822001	1.359423	0.000000	4.999991	38466.000000		1
7404.303223	1549.251831	3.666565	5.156011	5356.389648	77004.273438	753.520813	474.707672	93.634644	46.092644	37.818974	122.683464	172.485840	119.704575	0.281648	99998.000000	3.869484	3.190122	0.564259	0.712314	3.728872	4.886515	2.877095	2.676426	1.971437	1.663632	1.577710	2.088786	2.236753	2.078111	0.000000	4.999991	38533.000000		1
2566.870117	346.979187	1.674470	2.735276	1653.765869	33453.953125	152.965775	91.750481	35.808372	17.071577	6.185980	27.534704	41.337517	40.076267	1.389495	0.000000	3.409404	2.540303	0.223877	0.437001	3.218474	4.524447	2.184594	1.962608	1.553985	1.232274	0.791408	1.439880	1.616344	1.602887	0.142857	0.000000	38573.000000		1
11689.552734	5072.704102	3.635728	4.477589	10559.560547	99998.000000	1603.534912	995.572693	249.030411	64.465561	49.611191	239.985794	364.861816	166.087082	2.742401	0.000000	4.067798	3.705240	0.560591	0.651044	4.023646	4.999991	3.205078	2.998073	2.396252	1.809328	1.695580	2.380186	2.562128	2.220336	0.438131	0.000000	38598.000000		1
13224.598633	3238.900146	1.853327	5.069666	11374.129883	99998.000000	1745.719971	1083.138550	280.626404	152.481628	68.878387	363.042389	463.300903	250.874481	1.010557	0.000000	4.121383	3.510398	0.267952	0.704979	4.055918	4.999991	3.241975	3.034684	2.448128	2.183218	1.838083	2.559957	2.665863	2.399457	0.004561	0.000000	38652.000000		1
6934.461914	864.467590	1.575791	3.644979	2835.719727	50081.460938	337.367188	215.019852	63.127216	60.814411	29.933851	66.500824	86.782578	63.525017	0.885489	0.000000	3.841013	2.936749	0.197498	0.561695	3.452663	4.699677	2.528103	2.332479	1.800217	1.784006	1.476163	1.822827	1.938433	1.802945	0.000000	0.000000	38690.000000		1
15416.174805	5371.749512	2.889463	6.432679	13006.655273	99998.000000	2037.457031	1256.617432	277.709167	112.975853	81.978111	389.322021	468.863983	247.032150	2.354692	0.000000	4.187977	3.730116	0.460817	0.808392	4.114166	4.999991	3.309088	3.099203	2.443590	2.052986	1.913698	2.590309	2.671047	2.392753	0.371934	0.000000	38731.000000		1
9510.299805	3420.372070	2.951138	4.773628	6355.551758	82379.789062	912.786682	575.660034	133.689331	90.887032	34.559460	161.350464	215.180206	131.391937	1.176466	0.000000	3.978194	3.534073	0.469990	0.678849	3.803153	4.915821	2.960369	2.760166	2.126097	1.958502	1.538567	2.207770	2.332802	2.118569	0.070579	0.000000	38834.000000		1
6285.701660	143.819412	1.322924	2.553336	3297.050293	51463.015625	417.541321	249.674911	58.091469	33.387638	2.759946	45.371048	42.145458	70.722466	2.119533	99998.000000	3.798354	2.157818	0.121535	0.407108	3.518126	4.711495	2.620699	2.397375	1.764112	1.523586	0.440901	1.656779	1.624751	1.849557	0.326240	4.999991	38852.000000		0
27652.757812	4848.226074	3.925599	6.309330	18053.214844	99998.000000	2911.388672	1754.160156	433.567505	185.301865	104.399979	541.199219	689.560974	396.359100	2.363287	99998.000000	4.441739	3.685583	0.593906	0.799983	4.256555	4.999991	3.464100	3.244069	2.637057	2.267880	2.018700	2.733357	2.838573	2.598089	0.373516	4.999991	38867.000000		1
14688.001953	3656.956543	1.847160	6.130473	11398.704102	99998.000000	1795.321899	1079.835938	221.782486	107.711914	54.329308	305.586182	426.931305	260.393982	1.583748	99998.000000	4.166963	3.563120	0.266504	0.787494	4.056856	4.999991	3.254142	3.033358	2.345927	2.032264	1.735034	2.485134	2.630358	2.415631	0.199686	4.999991	38898.000000		1
6802.206543	968.016418	2.254213	5.510641	3189.248779	50839.332031	417.041748	258.263123	57.200272	27.358931	22.258427	80.766205	85.882126	63.728546	0.722088	0.000000	3.832650	2.985883	0.352995	0.741202	3.503688	4.706200	2.620179	2.412062	1.757398	1.437099	1.347494	1.907230	1.933903	1.804334	0.000000	0.000000	38985.000000		1
11359.830078	1947.707886	3.049818	4.600938	6092.601074	88062.218750	907.322266	549.050415	155.479019	36.014984	39.974506	146.147629	181.521194	96.006035	1.301711	99998.000000	4.055372	3.289524	0.484274	0.662846	3.784803	4.944789	2.957762	2.739612	2.191672	1.556483	1.601783	2.164792	2.258927	1.982298	0.114514	4.999991	39004.000000		1
10152.485352	2486.582031	1.791652	5.911527	9188.153320	99998.000000	1424.977173	858.059570	243.380997	109.583740	70.312325	326.370575	431.615509	311.343506	3.473862	0.000000	4.006572	3.395603	0.253254	0.771700	3.963228	4.999991	3.153808	2.933517	2.386287	2.039746	1.847031	2.513711	2.635097	2.493240	0.540813	0.000000	39036.000000		1
6573.112305	2029.257324	2.433070	2.775365	7853.900391	99998.000000	1227.105957	712.439270	131.795914	30.205221	37.905315	161.159271	242.320190	133.313110	1.557963	0.000000	3.817771	3.307337	0.386155	0.443320	3.895085	4.999991	3.088882	2.852748	2.119902	1.480082	1.578700	2.207255	2.384390	2.124873	0.192557	0.000000	39070.000000		1
7790.998047	1556.770020	1.594293	4.514594	6550.983398	89251.109375	949.782288	571.793030	145.157745	62.069492	22.307766	149.956055	209.077484	140.328613	2.811736	99998.000000	3.891593	3.192225	0.202568	0.654619	3.816307	4.950613	2.977624	2.757239	2.161840	1.792878	1.348456	2.175964	2.320307	2.147146	0.448975	4.999991	39096.000000		1
22773.750000	4627.193359	2.870961	5.686414	16023.427734	99998.000000	2525.273682	1571.689087	357.078430	163.401154	110.780228	497.067841	681.284241	342.257996	4.172283	0.000000	4.357435	3.665318	0.458027	0.754838	4.204755	4.999991	3.402308	3.196367	2.552764	2.213255	2.044462	2.696416	2.833328	2.534353	0.620374	0.000000	39161.000000		1
10729.714844	3630.473389	1.825573	3.376694	8158.400879	99998.000000	1219.803711	761.165405	156.024841	90.865448	46.080307	200.674301	253.020767	210.579269	2.371818	0.000000	4.030588	3.559963	0.261399	0.528492	3.911605	4.999991	3.086290	2.881479	2.193194	1.958399	1.663515	2.302492	2.403156	2.323416	0.375081	0.000000	39201.000000		1
4065.274414	297.096649	1.541869	2.972724	2104.978516	33504.097656	205.222809	139.119797	18.422255	16.861883	14.200617	32.314499	43.024323	35.308807	0.092001	0.000000	3.609090	2.472898	0.188048	0.473155	3.323248	4.525098	2.312226	2.143389	1.265343	1.226906	1.152307	1.509397	1.633714	1.547883	0.000000	0.000000	39224.000000		1
23821.464844	4731.158203	2.975808	4.699618	15545.454102	99998.000000	2445.133545	1509.172485	333.971985	131.752731	79.893501	381.233368	497.669189	245.021545	3.288528	0.000000	4.376968	3.674968	0.473605	0.672063	4.191603	4.999991	3.388303	3.178739	2.523710	2.119760	1.902511	2.581191	2.696941	2.389204	0.517002	0.000000	39245.000000		1
10378.044922	1952.672729	1.057722	1.418520	6457.419922	84940.851562	914.710938	575.974548	101.670868	50.517807	25.514854	125.514336	194.438980	120.722206	2.439204	0.000000	4.016116	3.290629	0.024372	0.151835	3.810059	4.929117	2.961284	2.760403	2.007196	1.703444	1.406793	2.098693	2.288783	2.081787	0.387248	0.000000	39270.000000		1
6691.238281	1608.478149	2.026016	3.786831	3819.682373	57250.527344	508.724396	302.853973	62.917522	63.216644	25.860233	92.620094	129.985748	91.574707	0.080939	99998.000000	3.825506	3.206415	0.306643	0.578276	3.582027	4.757780	2.706483	2.481233	1.798772	1.800831	1.412632	1.966705	2.113896	1.961776	0.000000	4.999991	39319.000000		1
15882.395508	752.894836	2.602675	2.152450	6874.893555	93839.187500	1011.059265	630.501221	163.894547	76.254692	56.253563	194.152191	267.085693	144.676682	1.675787	99998.000000	4.200916	2.876734	0.415420	0.332933	3.837266	4.972384	3.004777	2.799686	2.214565	1.882267	1.750150	2.288142	2.426651	2.160398	0.224219	4.999991	39348.000000		1
10890.389648	3247.466797	3.728240	6.164394	8584.247070	99998.000000	1323.867554	804.843506	181.336166	69.433464	64.194191	288.348083	415.324097	263.517822	0.845735	0.000000	4.037044	3.511545	0.571504	0.789890	3.933702	4.999991	3.121845	2.905711	2.258484	1.841569	1.807496	2.459917	2.618387	2.420810	0.000000	0.000000	39384.000000		1
20159.529297	4815.850098	2.309720	7.629169	15301.224609	99998.000000	2379.671875	1482.180542	355.869629	128.610413	114.289528	502.646332	714.412842	474.756989	3.336442	99998.000000	4.304481	3.682673	0.363559	0.882477	4.184726	4.999991	3.376517	3.170901	2.551291	2.109276	2.058007	2.701262	2.853949	2.676471	0.523284	4.999991	39426.000000		1
6158.599609	1063.741821	1.193407	2.238794	2748.046143	45140.878906	335.563202	203.742615	72.008385	51.347336	12.637161	64.468643	80.867966	60.234669	0.494908	0.000000	3.789482	3.026836	0.076789	0.350014	3.439024	4.654570	2.525774	2.309082	1.857383	1.710518	1.101650	1.809349	1.907776	1.779847	0.000000	0.000000	39459.000000		1
19903.029297	5614.766602	3.379778	5.310198	10846.076172	99998.000000	1616.187500	1020.554077	233.503784	97.409142	63.728546	292.023895	391.677979	268.408630	0.830055	99998.000000	4.298919	3.749332	0.528888	0.725111	4.035273	4.999991	3.208492	3.008836	2.368294	1.988600	1.804334	2.465418	2.592929	2.428797	0.000000	4.999991	39496.000000		1
6223.203613	2260.207764	3.623393	2.355976	5334.380859	78662.265625	805.380066	480.687042	111.409317	78.428726	30.837387	132.153625	166.312195	110.185066	1.527087	0.000000	3.794014	3.354148	0.559115	0.372171	3.727084	4.895766	2.906001	2.681862	2.046921	1.894475	1.489078	2.121079	2.220924	2.042123	0.183864	0.000000	39550.000000		1
10204.153320	1689.645264	3.533965	5.615488	6671.730469	92958.398438	951.206970	611.147705	129.877823	43.980282	41.010643	186.214645	254.991272	164.280014	0.788569	99998.000000	4.008777	3.227796	0.548262	0.749388	3.824239	4.968288	2.978275	2.786146	2.113535	1.643258	1.612897	2.270014	2.406525	2.215585	0.000000	4.999991	39572.000000		1
14855.482422	5227.063477	1.739229	7.931376	13410.343750	99998.000000	2057.350342	1297.396729	279.158539	110.117226	90.069839	390.484589	568.104858	306.986206	1.987481	0.000000	4.171887	3.718258	0.240357	0.899349	4.127440	4.999991	3.313308	3.113073	2.445851	2.041855	1.954579	2.591604	2.754428	2.487119	0.298303	0.000000	39634.000000		1
16165.936523	5592.995605	3.370527	7.690845	16886.806641	99998.000000	2729.626953	1651.150879	381.097687	185.172348	88.420044	420.911835	589.265442	358.700500	2.867471	0.000000	4.208601	3.747644	0.527698	0.885974	4.227548	4.999991	3.436103	3.217787	2.581036	2.267576	1.946551	2.624191	2.770311	2.554732	0.457499	0.000000	39758.000000		1
15121.899414	6337.487305	1.859494	5.433547	17613.363281	99998.000000	2758.133057	1719.788818	328.566193	155.152145	93.258430	410.359283	527.097290	367.008087	2.081384	0.000000	4.179606	3.801917	0.269395	0.735083	4.245842	4.999991	3.440615	3.235475	2.516623	2.190758	1.969688	2.613164	2.721891	2.564676	0.318352	0.000000	39816.000000		1
23836.000000	4971.865723	3.055985	4.952485	14593.152344	99998.000000	2272.515137	1380.241333	310.948792	121.591820	88.207260	467.143250	563.645752	334.363617	2.829522	0.000000	4.377234	3.696519	0.485151	0.694823	4.164149	4.999991	3.356507	3.139955	2.492689	2.084904	1.945504	2.669450	2.751006	2.524219	0.451713	0.000000	39896.000000		1
5202.029785	1198.476562	3.247177	5.541479	6031.542969	85318.531250	869.595825	495.519806	107.986366	44.572361	26.782270	119.368446	183.938843	124.024887	0.005133	0.000000	3.716173	3.078629	0.511506	0.743626	3.780428	4.931043	2.939317	2.695061	2.033369	1.649066	1.427847	2.076890	2.264673	2.093509	0.000000	0.000000	39969.000000		1
18204.957031	3461.160645	2.488577	4.983322	10913.980469	99998.000000	1726.801147	988.295105	235.588394	84.685631	74.583305	300.920471	410.902008	165.957565	1.526314	99998.000000	4.260190	3.539222	0.395951	0.697519	4.037983	4.999991	3.237242	2.994887	2.372154	1.927810	1.872642	2.478452	2.613738	2.219997	0.183644	4.999991	39992.000000		1
8058.302734	1679.191406	1.696056	3.000478	3574.133301	56963.421875	428.229553	261.664490	59.152275	41.177162	29.468208	78.666176	91.488358	82.847725	1.050140	99998.000000	3.906244	3.225100	0.229440	0.477190	3.553171	4.755596	2.631677	2.417745	1.771971	1.614656	1.469354	1.895788	1.961366	1.918281	0.021247	4.999991	40022.000000		1
20213.312500	7326.941895	2.830872	5.310198	19440.437500	99998.000000	3130.969238	1921.921631	475.956573	203.101196	111.433983	521.904297	682.049011	368.149078	3.270993	99998.000000	4.305637	3.864923	0.451920	0.725111	4.288706	4.999991	3.495679	3.283736	2.677567	2.307713	2.047018	2.717591	2.833816	2.566024	0.514680	4.999991	40106.000000		1
20712.220703	5192.337402	2.177119	7.573662	17886.554688	99998.000000	2879.302246	1755.393555	421.377472	138.376602	133.251434	626.865479	813.545776	579.576355	3.200216	99998.000000	4.316226	3.715363	0.337882	0.879306	4.252527	4.999991	3.459287	3.244375	2.624671	2.141063	2.124672	2.797174	2.910382	2.763111	0.505179	4.999991	40160.000000		1
13117.191406	2081.307861	4.560850	5.822099	7227.429199	99998.000000	1106.991333	664.857178	178.314102	91.611710	63.956741	266.086578	393.919861	233.334183	1.982437	0.000000	4.117841	3.318336	0.659046	0.765080	3.858984	4.999991	3.044144	2.822728	2.251186	1.961951	1.805886	2.425023	2.595408	2.367978	0.297199	0.000000	40217.000000		1
11739.605469	4848.081543	3.102241	6.549861	8447.840820	99998.000000	1300.597656	796.511230	180.090347	103.502609	55.470291	235.215256	327.095245	204.667740	2.052994	99998.000000	4.069654	3.685570	0.491676	0.816232	3.926746	4.999991	3.114143	2.901192	2.255491	2.014951	1.744060	2.371465	2.514674	2.311049	0.312388	4.999991	40321.000000		1
6211.445312	1253.700195	3.136162	1.992095	3037.831055	45920.035156	402.273712	230.830185	52.790524	21.909964	2.611927	36.785919	62.010902	46.157402	1.111822	99998.000000	3.793193	3.098194	0.496399	0.299310	3.482564	4.662002	2.604522	2.363293	1.722556	1.340642	0.416961	1.565682	1.792468	1.664241	0.046035	4.999991	40343.000000		1
7256.645020	1686.126709	3.077571	4.443667	4349.230957	61122.792969	605.809753	369.977722	106.820709	56.965904	25.576529	119.837173	163.604675	110.200485	0.489915	0.000000	3.860736	3.226890	0.488208	0.647742	3.638412	4.786203	2.782336	2.568176	2.028656	1.755615	1.407842	2.078592	2.213796	2.042183	0.000000	0.000000	40420.000000		1
7798.839844	1801.711426	3.006645	7.200530	6519.995117	86552.156250	963.649841	594.273438	133.291519	59.435982	35.688110	138.318024	224.742874	167.410004	0.225551	99998.000000	3.892030	3.255685	0.478082	0.857364	3.814247	4.937278	2.983919	2.773986	2.124803	1.774049	1.552523	2.140879	2.351686	2.223781	0.000000	4.999991	40507.000000		1
14489.483398	3060.046387	1.939672	4.187717	7651.033203	99998.000000	1113.155640	698.130676	168.446152	73.130867	31.447968	178.320282	228.582138	196.816544	2.710525	99998.000000	4.161053	3.485728	0.287728	0.621977	3.883720	4.999991	3.046556	2.843937	2.226461	1.864101	1.497593	2.251201	2.359042	2.294062	0.433053	4.999991	40553.000000		1
3308.703613	775.020630	0.792521	1.356845	1406.733765	30589.658203	114.567062	61.335564	34.254169	12.328788	5.433547	3.139246	0.000000	51.714298	1.491288	99998.000000	3.519658	2.889313	0.000000	0.132530	3.148212	4.485575	2.059060	1.787712	1.534713	1.090920	0.735083	0.496825	0.000000	1.713611	0.173562	4.999991	40573.000000		1
8341.319336	1989.304443	2.457740	4.064368	6929.562012	89898.585938	1008.598450	621.977783	119.134079	57.363708	52.950878	173.836517	234.629349	124.459694	0.141438	99998.000000	3.921235	3.298701	0.390536	0.608993	3.840706	4.953753	3.003718	2.793775	2.076036	1.758637	1.723873	2.240141	2.370382	2.095029	0.000000	4.999991	40594.000000		1
8645.224609	2501.963623	3.894762	5.257774	9114.729492	99998.000000	1414.911865	840.411316	198.417007	108.529099	50.881691	235.206009	324.921204	185.579391	1.748064	0.000000	3.936776	3.398281	0.590481	0.720802	3.959744	4.999991	3.150729	2.924492	2.297579	2.035546	1.706562	2.371449	2.511778	2.268530	0.242557	0.000000	40615.000000		1
18314.302734	5086.306152	1.816322	8.430942	17627.640625	99998.000000	2787.373047	1730.514038	346.269928	135.983627	97.217949	464.503571	621.530640	318.365173	2.688842	0.000000	4.262790	3.706403	0.259193	0.925876	4.246194	4.999991	3.445195	3.238175	2.539415	2.133487	1.987746	2.666989	2.793463	2.502926	0.429565	0.000000	40681.000000		1
5213.288574	829.618225	2.488577	4.900061	5750.210449	75217.359375	833.472900	509.526154	122.267159	46.789570	40.014595	151.288223	224.576355	120.389160	1.710601	0.000000	3.717112	2.918878	0.395951	0.690201	3.759684	4.876318	2.920892	2.707166	2.087310	1.670149	1.602218	2.179805	2.351364	2.080587	0.233149	0.000000	40750.000000		1
6743.584473	1865.665039	2.929552	3.450704	5977.753418	84944.382812	877.252747	524.840027	137.947968	78.971466	38.626911	156.166702	208.559418	119.726158	1.017721	0.000000	3.828891	3.270834	0.466801	0.537908	3.776538	4.929135	2.943125	2.720027	2.139715	1.897470	1.586890	2.193588	2.319230	2.078189	0.007629	0.000000	40773.000000		1
4426.170410	792.616455	1.890332	2.901798	2169.959229	39990.953125	238.641296	149.690842	41.834000	22.030230	11.927901	17.037657	33.156361	18.360580	0.037826	0.000000	3.646028	2.899063	0.276538	0.462667	3.336452	4.601962	2.377746	2.175195	1.621529	1.343019	1.076564	1.231410	1.520567	1.263886	0.000000	0.000000	40810.000000		1
4593.642090	207.625046	2.541001	4.107540	2186.497314	39798.980469	256.863098	151.393066	34.716732	29.714907	18.076876	44.822144	41.834000	99.398148	0.433476	0.000000	3.662157	2.317280	0.405005	0.613582	3.339749	4.599872	2.409702	2.180106	1.540539	1.472974	1.257123	1.651493	1.621529	1.997378	0.000000	0.000000	40867.000000		0
11907.906250	7111.009277	2.130863	4.770544	8855.249023	99998.000000	1332.983032	819.417236	187.256958	118.196625	53.228416	254.029144	313.511383	237.524979	1.513925	0.000000	4.075835	3.851931	0.328556	0.678568	3.947201	4.999991	3.124825	2.913505	2.272438	2.072605	1.726144	2.404884	2.496253	2.375709	0.180104	0.000000	40909.000000		1
3740.747803	59.509991	2.266548	4.872307	1814.721680	32498.974609	161.825363	94.439499	20.047386	16.886553	0.305290	13.556115	25.249653	35.228630	0.363534	0.000000	3.572958	1.774590	0.355365	0.687735	3.258810	4.511869	2.209047	1.975154	1.302058	1.227541	0.000000	1.132135	1.402255	1.546896	0.000000	0.000000	40950.000000		0
10158.816406	2365.224609	2.852458	3.922516	8781.146484	99998.000000	1359.746826	800.809937	200.637299	66.201706	50.357452	283.716309	391.514557	234.213043	1.452547	0.000000	4.006843	3.373872	0.455219	0.593565	3.943551	4.999991	3.133458	2.903529	2.302412	1.820869	1.702064	2.452884	2.592748	2.369611	0.162130	0.000000	40983.000000		1
6135.653320	0.000000	3.296517	3.681984	2731.810059	42323.320312	316.521118	196.437241	57.980457	21.983974	18.428423	33.803944	43.317280	73.442322	0.982181	0.000000	3.787861	0.000000	0.518055	0.566082	3.436450	4.626580	2.500403	2.293224	1.763282	1.342106	1.265488	1.528967	1.636661	1.865946	0.000000	0.000000	41025.000000		0
10788.238281	2536.239502	1.834825	3.311935	5935.124023	80878.039062	857.260864	518.222290	128.906448	31.099504	37.809719	166.922775	210.107452	151.904968	1.374692	0.000000	4.032950	3.404190	0.263595	0.520082	3.773430	4.907831	2.933113	2.714516	2.110275	1.492754	1.577603	2.222516	2.322441	2.181572	0.138205	0.000000	41040.000000		1
13774.185547	4734.149414	3.025148	6.552945	13425.575195	99998.000000	2164.436035	1279.418579	279.041351	88.928856	67.552383	322.990784	446.654877	290.216827	2.242185	99998.000000	4.139066	3.675242	0.480747	0.816437	4.127933	4.999991	3.335345	3.107013	2.445668	1.949043	1.829641	2.509190	2.649972	2.462723	0.350671	4.999991	41060.000000		1
19799.771484	4543.093262	2.710606	6.642373	14142.868164	99998.000000	2258.903320	1365.053955	328.211578	158.957474	85.786530	383.287140	509.541565	297.975494	2.745726	0.000000	4.296660	3.657352	0.433066	0.822323	4.150537	4.999991	3.353898	3.135150	2.516154	2.201281	1.933419	2.583524	2.707180	2.474180	0.438657	0.000000	41095.000000		1
17867.927734	4846.092285	3.025148	6.071882	12758.848633	99998.000000	2015.047485	1228.919189	275.451874	131.879166	90.393631	400.892212	537.107117	336.247803	2.962516	0.000000	4.252074	3.685392	0.480747	0.783323	4.105812	4.999991	3.304285	3.089523	2.440046	2.120176	1.956138	2.603028	2.730061	2.526659	0.471661	0.000000	41151.000000		1
6884.548340	3190.038330	3.009729	3.897846	11429.806641	99998.000000	1798.963745	1087.295410	223.950363	99.684937	56.975159	318.898682	419.271301	218.248520	2.257794	0.000000	3.837875	3.503796	0.478527	0.590825	4.058039	4.999991	3.255023	3.036348	2.350152	1.998630	1.755686	2.503653	2.622495	2.338951	0.353684	0.000000	41183.000000		1
5967.975098	2165.913330	1.640549	3.546299	6221.597168	84472.742188	929.355591	570.143188	134.161133	44.072796	47.945969	178.545395	239.328964	102.414047	0.672278	99998.000000	3.775827	3.335641	0.214989	0.549775	3.793902	4.926717	2.968182	2.755984	2.127627	1.644171	1.680752	2.251749	2.378995	2.010360	0.000000	4.999991	41236.000000		1
8358.729492	826.639343	3.762161	2.769197	2982.934326	48475.175781	382.303436	233.494537	41.069233	26.014420	27.056725	68.681030	69.636986	49.419998	1.486024	99998.000000	3.922140	2.917316	0.575437	0.442354	3.474644	4.685519	2.582408	2.368277	1.613517	1.415214	1.432275	1.836837	1.842840	1.693903	0.172026	4.999991	41251.000000		1
15433.085938	5839.281250	1.794736	4.900061	11154.204102	99998.000000	1736.138794	1061.866943	225.587830	83.177689	66.399063	285.498688	403.658325	212.411011	2.666986	0.000000	4.188453	3.766359	0.254001	0.690201	4.047439	4.999991	3.239584	3.026070	2.353316	1.920007	1.822162	2.455604	2.606014	2.327177	0.426021	0.000000	41280.000000		1
8380.750977	2228.337402	2.867877	3.441453	6859.369629	92681.062500	968.417297	624.996765	140.085007	95.096336	53.021805	218.519897	275.390198	173.096420	0.627086	0.000000	3.923283	3.347981	0.457561	0.536742	3.836284	4.966991	2.986063	2.795878	2.146392	1.978164	1.724455	2.339491	2.439949	2.238288	0.000000	0.000000	41325.000000		1
5230.687012	389.500885	1.174904	4.132210	3382.793457	48117.925781	389.892517	276.987579	102.398628	64.900368	24.614403	85.394890	147.097427	54.890549	1.251953	0.000000	3.718559	2.590508	0.070003	0.616182	3.529275	4.682307	2.590945	2.442460	2.010294	1.812247	1.391189	1.931432	2.167605	1.739498	0.097588	0.000000	41394.000000		1
13841.552734	1516.459351	2.494745	3.392113	6691.231934	95001.437500	979.065491	609.463989	157.209000	39.965256	42.722118	190.784744	309.875641	144.978897	1.833139	99998.000000	4.141185	3.180831	0.397026	0.530470	3.825506	4.977730	2.990812	2.784948	2.196477	1.601683	1.630653	2.280544	2.491187	2.161305	0.263195	4.999991	41425.000000		1
23983.562500	5078.498535	3.463039	5.738838	16190.799805	99998.000000	2528.480713	1573.064453	332.309845	132.591522	86.125740	408.817413	562.850159	365.842438	3.153107	0.000000	4.379914	3.705735	0.539457	0.758824	4.209268	4.999991	3.402860	3.196747	2.521543	2.122516	1.935133	2.611529	2.750393	2.563294	0.498739	0.000000	41454.000000		1
13392.834961	2610.144287	2.272716	4.779795	11701.623047	99998.000000	1790.955322	1107.197876	243.670868	98.991096	61.307812	309.101624	452.618835	246.504822	1.016644	0.000000	4.126873	3.416665	0.356545	0.679409	4.068246	4.999991	3.253085	3.044225	2.386804	1.995596	1.787516	2.490101	2.655733	2.391825	0.007169	0.000000	41473.000000		1
4557.781250	1475.365479	1.776234	2.655099	5100.954102	71977.312500	737.155396	428.874054	109.016335	65.378342	24.784008	114.175430	161.020508	112.214172	1.529255	0.000000	3.658753	3.168900	0.249500	0.424081	3.707651	4.857196	2.867559	2.632330	2.037492	1.815434	1.394172	2.057573	2.206881	2.050048	0.184480	0.000000	41498.000000		1
13710.468750	3351.373291	1.788568	3.370527	6362.690430	88563.960938	913.872131	551.184387	112.611969	59.596336	22.098072	121.459221	175.510986	152.293518	1.796059	99998.000000	4.137053	3.525223	0.252506	0.527698	3.803641	4.947257	2.960886	2.741297	2.051584	1.775220	1.344354	2.084430	2.244304	2.182681	0.254320	4.999991	41522.000000		1
7380.867188	2628.905762	1.147151	4.092121	9538.848633	99998.000000	1458.148926	870.431519	193.134552	88.595818	56.444756	257.745056	384.733429	263.027496	2.673894	0.000000	3.868107	3.419775	0.059621	0.611948	3.979496	4.999991	3.163802	2.939735	2.285860	1.947413	1.751624	2.411190	2.585160	2.420001	0.427144	0.000000	41544.000000		1
5562.895020	330.465790	2.698272	0.604413	2490.223877	43079.429688	289.868347	144.454651	29.258512	26.301208	6.950747	24.984451	53.354847	24.389290	0.737039	99998.000000	3.745301	2.519126	0.431086	0.000000	3.396238	4.634270	2.462201	2.159732	1.466252	1.419976	0.842031	1.397670	1.727174	1.387199	0.000000	4.999991	41562.000000		1
25973.660156	7263.922363	2.087691	8.899670	18394.951172	99998.000000	2929.459229	1814.502686	411.845642	144.355972	112.704483	521.071655	669.174377	366.366669	2.002194	99998.000000	4.414533	3.861171	0.319666	0.949374	4.264699	4.999991	3.466788	3.258758	2.614734	2.159435	2.051941	2.716897	2.825539	2.563916	0.301506	4.999991	41667.000000		1
11512.268555	3980.311035	2.960389	4.826051	9666.158203	99998.000000	1490.549805	913.739563	252.548950	92.302467	51.905491	259.589142	324.489502	196.779541	1.541950	0.000000	4.061161	3.599917	0.471349	0.683592	3.985254	4.999991	3.173347	2.960822	2.402346	1.965213	1.715213	2.414287	2.511201	2.293980	0.188070	0.000000	41709.000000		1
9538.210938	641.985046	3.074487	4.403579	4281.308594	66788.179688	556.497681	356.816315	93.603806	41.081566	30.328571	100.613144	145.062149	113.453835	0.425169	0.000000	3.979467	2.807525	0.487773	0.643806	3.631577	4.824699	2.745463	2.552445	1.971293	1.613647	1.481852	2.002655	2.161554	2.054819	0.000000	0.000000	41738.000000		1
16616.832031	4853.351562	3.598723	6.445014	12609.981445	99998.000000	1944.553223	1206.118042	231.058380	92.909966	67.456787	363.736237	461.981079	276.383179	2.324925	99998.000000	4.220548	3.686042	0.556148	0.809224	4.100715	4.999991	3.288820	3.081390	2.363722	1.968062	1.829026	2.560786	2.664624	2.441512	0.366409	4.999991	41767.000000		1
2774.695801	960.590759	1.674470	2.331306	2288.127930	38907.671875	228.643814	150.434021	39.653797	21.839037	8.174992	41.800079	59.904709	35.345814	0.105564	99998.000000	3.443215	2.982538	0.223877	0.367599	3.359480	4.590035	2.359159	2.177346	1.598285	1.339234	0.912487	1.621177	1.777461	1.548338	0.000000	4.999991	41794.000000		1
17547.253906	2685.248779	2.824705	4.705785	8876.677734	99998.000000	1375.288940	827.755676	196.168961	92.475159	67.700401	304.328003	442.294495	241.203873	2.330296	99998.000000	4.244209	3.428985	0.450973	0.672632	3.948251	4.999991	3.138394	2.917902	2.292630	1.966025	1.830591	2.483342	2.645711	2.382384	0.367411	4.999991	41823.000000		1
8112.860352	1774.630005	3.469206	6.543694	3530.890137	54893.910156	481.704651	289.378052	73.966560	52.327961	25.154057	98.698143	127.426254	67.034309	0.302502	0.000000	3.909174	3.249108	0.540230	0.815823	3.547884	4.739524	2.682781	2.461466	1.869035	1.718734	1.400608	1.994309	2.105259	1.826297	0.000000	0.000000	41875.000000		1
7082.330078	1379.192871	2.664350	3.472290	2969.381348	51959.320312	384.332520	223.793091	50.317364	27.368181	8.952093	42.219467	84.219986	99.339561	1.232963	99998.000000	3.850176	3.139625	0.425591	0.540616	3.472666	4.715663	2.584707	2.349847	1.701718	1.437246	0.951925	1.625513	1.925415	1.997122	0.090950	4.999991	41894.000000		1
13697.569336	2683.034668	2.343642	5.711084	9843.922852	99998.000000	1533.598755	927.092163	205.543518	116.275452	69.390289	296.140686	363.415527	251.185944	1.589837	99998.000000	4.136643	3.428626	0.369891	0.756719	3.993168	4.999991	3.185712	2.967123	2.312904	2.065488	1.841299	2.471498	2.560404	2.399995	0.201353	4.999991	41930.000000		1
5929.674805	2079.253906	1.945839	3.749826	2830.230713	47980.210938	366.662720	220.706268	66.331223	20.944754	18.715210	45.414219	49.216469	61.125870	0.898923	0.000000	3.773031	3.317908	0.289107	0.574011	3.451822	4.681062	2.564267	2.343815	1.821718	1.321075	1.272195	1.657192	1.692110	1.786225	0.000000	0.000000	41978.000000		1
23448.437500	7905.219727	4.104456	7.811110	15450.203125	99998.000000	2403.194580	1504.633179	344.404266	128.776932	98.796822	445.729767	601.292053	341.906464	1.718028	99998.000000	4.370114	3.897914	0.613256	0.892713	4.188934	4.999991	3.380789	3.177431	2.537069	2.109838	1.994743	2.649072	2.779085	2.533907	0.235030	4.999991	41997.000000		1
11077.733398	1897.196289	2.161701	3.435285	7490.462891	99998.000000	1126.489746	680.679810	210.021118	92.959305	72.887253	312.247040	386.999969	220.669266	1.038787	99998.000000	4.044451	3.278112	0.334796	0.535963	3.874509	4.999991	3.051727	2.832943	2.322263	1.968293	1.862652	2.494498	2.587711	2.343742	0.016527	4.999991	42033.000000		1
9456.709961	624.512634	1.921169	2.069189	4423.629395	62271.878906	610.808472	384.961609	99.530754	51.186981	32.595119	104.816277	127.669868	42.022106	0.383902	0.000000	3.975740	2.795541	0.283566	0.315800	3.645779	4.794292	2.785905	2.585418	1.997957	1.709159	1.513153	2.020429	2.106088	1.623478	0.000000	0.000000	42124.000000		1
22046.912109	4390.688965	3.025148	8.461780	16430.339844	99998.000000	2636.294434	1606.988647	378.609100	137.214035	106.068275	469.684235	644.717285	325.109314	1.227191	0.000000	4.343348	3.642533	0.480747	0.927462	4.215647	4.999991	3.420994	3.206013	2.578191	2.137398	2.025585	2.671806	2.809369	2.512029	0.088912	0.000000	42161.000000		1
18779.476562	7566.523438	3.265679	5.748089	17958.830078	99998.000000	2856.818848	1754.631958	360.862183	152.598816	121.687416	496.673126	726.843384	322.633087	4.313997	99998.000000	4.273684	3.878896	0.513974	0.759523	4.254278	4.999991	3.455883	3.244186	2.557341	2.183551	2.085246	2.696071	2.861441	2.508709	0.634880	4.999991	42193.000000		1
5795.168457	2513.271729	1.745396	5.584651	4225.468262	60544.898438	573.541504	359.304901	103.934334	27.081394	39.564369	122.967163	155.586960	74.527802	0.640569	0.000000	3.763066	3.400239	0.241894	0.746996	3.625875	4.782078	2.758565	2.555463	2.016759	1.432671	1.597304	2.089789	2.191973	1.872318	0.000000	0.000000	42278.000000		1
5088.884277	72.338341	1.995179	1.489446	2143.932373	36863.476562	213.218948	147.032669	37.769630	23.942148	6.676294	13.747308	18.089212	44.745049	1.241355	99998.000000	3.706623	1.859369	0.299982	0.173025	3.331211	4.566597	2.328826	2.167414	1.577143	1.379163	0.824535	1.138218	1.257420	1.650745	0.093896	4.999991	42325.000000		0
13367.640625	4356.816895	2.059937	5.297863	12012.235352	99998.000000	1845.728638	1155.390625	293.744629	108.701790	73.926468	334.499298	450.941284	350.861633	3.109348	0.000000	4.126055	3.639169	0.313854	0.724101	4.079624	4.999991	3.266168	3.062729	2.467970	2.036237	1.868800	2.524395	2.654120	2.545136	0.492669	0.000000	42484.000000		1
30710.855469	7579.277832	2.346725	9.263551	16951.074219	99998.000000	2728.347168	1654.851440	404.056122	168.631165	127.228897	521.965942	684.565308	397.944153	4.628840	0.000000	4.487292	3.879628	0.370462	0.966778	4.229197	4.999991	3.435900	3.218759	2.606442	2.226938	2.104586	2.717642	2.835415	2.599822	0.665472	0.000000	42541.000000		1
9500.287109	5272.375977	2.599592	4.582436	10837.664062	99998.000000	1676.869263	1036.827026	250.445847	96.373001	70.845818	307.581360	374.578674	248.219376	2.887741	99998.000000	3.977737	3.722006	0.414905	0.661096	4.034935	4.999991	3.224499	3.015706	2.398714	1.983955	1.850314	2.487960	2.573543	2.394836	0.460558	4.999991	42610.000000		1
10072.107422	1827.528442	2.716774	3.244093	6914.050781	91056.335938	1036.426147	628.977844	124.385689	71.650673	38.145847	130.035095	171.474380	144.923386	1.218748	0.000000	4.003120	3.261864	0.434053	0.511093	3.839733	4.959310	3.015538	2.798635	2.094770	1.855220	1.581447	2.114061	2.234199	2.161139	0.085914	0.000000	42659.000000		1
28995.890625	5863.328125	1.637465	7.783357	18844.746094	99998.000000	2984.146240	1839.832520	370.153503	131.515289	106.160789	484.029816	627.127625	481.091003	4.762672	0.000000	4.462337	3.768144	0.214172	0.891167	4.275190	4.999991	3.474820	3.264778	2.568382	2.118976	2.025964	2.684872	2.797356	2.682227	0.677851	0.000000	42692.000000		1
13109.534180	4108.705566	1.474027	3.706654	12613.065430	99998.000000	1947.393311	1195.994141	261.316010	107.804420	57.665916	295.101471	400.913788	188.586044	2.629913	99998.000000	4.117587	3.613705	0.168505	0.568982	4.100821	4.999991	3.289454	3.077729	2.417166	2.032637	1.760919	2.469971	2.603051	2.275510	0.419941	4.999991	42758.000000		1
14904.526367	4712.643555	2.087691	5.137509	12856.208984	99998.000000	2069.672852	1213.614624	293.824799	117.752563	86.283012	380.795471	517.944763	327.702759	1.761924	0.000000	4.173318	3.673265	0.319666	0.710753	4.109113	4.999991	3.315902	3.084081	2.468088	2.070970	1.935925	2.580692	2.714283	2.515480	0.245987	0.000000	42800.000000		1
20671.271484	2915.656494	1.637465	5.544562	11356.561523	99998.000000	1829.181274	1095.430298	259.638458	134.642197	80.963562	413.988831	505.492615	399.254730	3.734149	99998.000000	4.315367	3.464736	0.214172	0.743867	4.055247	4.999991	3.262257	3.039585	2.414369	2.129181	1.908290	2.616989	2.703715	2.601250	0.572192	4.999991	42905.000000		1
12176.204102	2250.050049	2.260381	3.749826	8612.984375	99998.000000	1333.491943	799.733704	147.267029	65.890244	49.358322	233.346512	297.044220	162.183075	1.039987	0.000000	4.085512	3.352192	0.354182	0.574011	3.935154	4.999991	3.124990	2.902945	2.168106	1.818821	1.693360	2.368001	2.472821	2.210006	0.017028	0.000000	42951.000000		1
5141.955566	1704.746338	2.019849	2.843207	5578.017578	78746.921875	784.259521	486.284027	95.059334	73.695190	28.345726	149.521240	206.323715	164.878265	0.575149	0.000000	3.711128	3.231660	0.305319	0.453808	3.746480	4.896234	2.894460	2.686890	1.977995	1.867439	1.452488	2.174703	2.314549	2.217163	0.000000	0.000000	42973.000000		1
7112.815918	1131.334351	2.457740	3.493876	3727.882324	58661.828125	493.132996	313.995544	77.842819	67.959435	26.803858	121.092255	137.951050	108.424255	0.365701	0.000000	3.852041	3.053591	0.390536	0.543307	3.571462	4.768355	2.692964	2.496923	1.891219	1.832250	1.428197	2.083116	2.139725	2.035126	0.000000	0.000000	43029.000000		1
12610.783203	1825.721313	1.535702	6.010207	7253.446777	99998.000000	1096.959839	668.640930	175.162521	95.225853	52.667175	257.757385	344.055817	211.735672	1.738533	99998.000000	4.100742	3.261435	0.186307	0.778889	3.860544	4.999991	3.040191	2.825193	2.243441	1.978755	1.721540	2.411211	2.536629	2.325794	0.240183	4.999991	43148.000000		1
9325.115234	2305.406250	2.753779	4.884642	7426.089844	99998.000000	1144.141113	679.739258	172.319321	58.865490	36.665653	156.943802	227.774200	122.760559	1.592186	99998.000000	3.969654	3.362747	0.439929	0.688833	3.870760	4.999991	3.058480	2.832342	2.236334	1.769861	1.564259	2.195744	2.357505	2.089059	0.201994	4.999991	43187.000000		1
6321.846191	1620.859375	1.958174	2.158617	3186.599854	50810.542969	408.058807	240.371262	48.464039	13.651711	15.785659	71.564323	76.763512	51.291828	0.233751	0.000000	3.800844	3.209745	0.291851	0.334176	3.503328	4.705954	2.610723	2.380883	1.685420	1.135187	1.198263	1.854697	1.885155	1.710048	0.000000	0.000000	43204.000000		1
13841.928711	3766.244141	2.436154	5.149844	9693.859375	99998.000000	1494.518555	919.271790	219.204483	116.281624	58.476936	252.558197	347.916656	229.140289	0.579328	0.000000	4.141197	3.575908	0.386705	0.711794	3.986497	4.999991	3.174501	2.963444	2.340849	2.065511	1.766985	2.402361	2.541475	2.360101	0.000000	0.000000	43267.000000		1
10625.783203	4067.331055	3.863925	4.594771	9879.435547	99998.000000	1510.976440	932.433167	188.965347	106.752869	58.273411	240.553207	283.056366	147.368790	3.272270	99998.000000	4.026361	3.609309	0.587029	0.662264	3.994732	4.999991	3.179258	2.969618	2.276382	2.028379	1.765470	2.381211	2.451873	2.168406	0.514849	4.999991	43296.000000		1
3369.323730	1941.787109	1.877997	3.496960	5920.581055	80581.710938	848.102173	521.087097	86.357018	38.929119	23.084867	139.696442	156.832779	159.201096	0.251357	0.000000	3.527543	3.288202	0.273695	0.543691	3.772364	4.906237	2.928448	2.716910	1.936298	1.590275	1.363327	2.145185	2.195437	2.201946	0.000000	0.000000	43320.000000		1
16435.062500	2784.208984	2.167868	3.910181	8296.225586	99998.000000	1308.966919	759.043762	171.930771	81.552551	39.817234	172.689377	256.659576	138.546219	2.220048	99998.000000	4.215771	3.444702	0.336033	0.592197	3.918880	4.999991	3.116929	2.880267	2.235354	1.911438	1.600071	2.237266	2.409358	2.141595	0.346362	4.999991	43347.000000		1
8744.144531	2382.601318	2.658183	4.702702	8789.358398	99998.000000	1307.721069	802.678711	169.710480	73.652016	46.512032	215.004440	285.680634	224.625702	2.763247	99998.000000	3.941717	3.377051	0.424585	0.672347	3.943957	4.999991	3.116515	2.904542	2.229709	1.867185	1.667565	2.332448	2.455881	2.351460	0.441420	4.999991	43371.000000		1
7477.696289	2012.148804	1.618963	2.368311	4161.289551	64071.609375	549.559265	324.310638	92.546082	19.483061	23.507341	66.263382	71.567406	87.423996	2.440554	0.000000	3.873768	3.303660	0.209237	0.374439	3.619228	4.806665	2.740015	2.510961	1.966358	1.289657	1.371204	1.821274	1.854715	1.941631	0.387488	0.000000	43403.000000		1
7296.909180	1421.517212	1.797820	4.326486	4717.950684	67624.265625	644.199219	416.465088	107.628647	33.292042	26.699011	123.966301	128.943451	49.077702	2.758832	99998.000000	3.863139	3.152752	0.254746	0.636135	3.673753	4.830102	2.809020	2.619579	2.031928	1.522340	1.426495	2.093304	2.110399	1.690884	0.440725	4.999991	43470.000000		1
13271.622070	2109.934082	2.448488	3.904013	8235.676758	99998.000000	1286.902832	771.344849	226.667130	80.075447	49.833218	206.326797	286.534851	143.477112	1.348972	99998.000000	4.122924	3.324269	0.388898	0.591511	3.915699	4.999991	3.109546	2.887249	2.355389	1.903499	1.697519	2.314556	2.457177	2.156783	0.130003	4.999991	43493.000000		1
4978.184082	1410.332520	2.294302	2.824705	4163.124512	62627.175781	597.212280	348.440887	101.852806	56.185719	28.006516	114.394371	168.939545	78.425644	1.271892	0.000000	3.697071	3.149322	0.360651	0.450973	3.619419	4.796763	2.776129	2.542129	2.007973	1.749626	1.447259	2.058405	2.227731	1.894458	0.104450	0.000000	43519.000000		1
8048.829590	1219.208496	2.389898	2.334390	4538.156250	63586.582031	624.879578	381.760681	96.302078	65.652802	29.384947	123.081268	188.327011	82.187805	1.409988	99998.000000	3.905733	3.086078	0.378379	0.368173	3.656879	4.803366	2.795796	2.581791	1.983636	1.817253	1.468125	2.090192	2.274913	1.914807	0.149216	4.999991	43547.000000		1
12746.113281	1624.482788	0.903535	2.645848	6594.643066	91368.625000	966.382080	591.417908	137.386734	71.388550	44.529186	145.780670	175.427734	104.193367	1.172484	0.000000	4.105378	3.210715	0.000000	0.422565	3.819191	4.960797	2.985149	2.771894	2.137945	1.853629	1.648645	2.163700	2.244098	2.017840	0.069107	0.000000	43576.000000		1
19131.056641	6072.646484	2.032184	7.363968	14046.279297	99998.000000	2259.723633	1347.670898	289.415039	175.976639	92.774277	416.705627	561.638245	347.592865	2.227144	99998.000000	4.281739	3.783378	0.307963	0.867112	4.147561	4.999991	3.354055	3.129584	2.461521	2.245455	1.967428	2.619829	2.749457	2.541071	0.347748	4.999991	43600.000000		1
4834.926270	1442.338623	2.679769	4.637943	2904.141846	50688.832031	383.459839	217.619446	45.038006	16.399323	19.658834	71.120270	125.514336	87.550430	0.273639	99998.000000	3.684390	3.159067	0.428097	0.666325	3.463018	4.704912	2.583720	2.337698	1.653579	1.214826	1.293558	1.851993	2.098693	1.942258	0.000000	4.999991	43644.000000		1
11032.297852	2206.880615	3.626477	5.859104	7525.395508	99998.000000	1147.955688	687.599731	123.059677	61.172127	44.288654	182.418564	238.428513	143.717651	1.397941	0.000000	4.042666	3.343779	0.559485	0.767831	3.876529	4.999991	3.059925	2.837336	2.090116	1.786554	1.646292	2.261069	2.377358	2.157510	0.145489	0.000000	43670.000000		1
5737.884766	3215.087402	1.760815	3.774496	7684.415039	99998.000000	1156.186157	699.407349	155.411179	59.673428	41.439281	149.814194	212.710129	128.323624	1.133541	0.000000	3.758752	3.507193	0.245714	0.576859	3.885611	4.999991	3.063028	2.844730	2.191482	1.775781	1.617412	2.175553	2.327788	2.108307	0.054437	0.000000	43693.000000		1
21985.042969	3849.357178	2.328223	6.340167	11990.226562	99998.000000	1903.437744	1158.357178	261.208099	116.596161	83.119095	365.185608	438.088257	282.775757	4.013354	0.000000	4.342127	3.585388	0.367025	0.802101	4.078827	4.999991	3.279539	3.063843	2.416987	2.066684	1.919701	2.562514	2.641562	2.451442	0.603507	0.000000	43776.000000		1
20703.548828	5780.375977	2.627345	6.586866	15255.347656	99998.000000	2418.563965	1476.235107	300.174225	148.747223	105.985016	433.660004	639.413208	352.465179	2.461033	0.000000	4.316045	3.761956	0.419517	0.818679	4.183422	4.999991	3.383558	3.169156	2.477373	2.172449	2.025244	2.637149	2.805782	2.547116	0.391117	0.000000	43830.000000		1
16540.177734	2923.421387	2.426902	3.743659	9280.104492	99998.000000	1408.695068	854.325134	227.977722	109.555984	55.605976	242.107407	286.562592	170.823715	1.994470	99998.000000	4.218540	3.465891	0.385052	0.573296	3.967553	4.999991	3.148817	2.931623	2.357893	2.039636	1.745121	2.384008	2.457220	2.232548	0.299828	4.999991	43860.000000		1
3327.486816	1060.466919	2.204873	3.015897	2027.539673	37000.433594	217.810638	131.395020	36.437458	27.130733	17.879517	32.326832	61.187546	59.821449	0.502837	0.000000	3.522116	3.025497	0.343384	0.479416	3.306969	4.568207	2.338079	2.118579	1.561548	1.433462	1.252356	1.509563	1.786663	1.776857	0.000000	0.000000	43904.000000		1
17820.531250	8125.565430	3.604891	8.767069	21569.419922	99998.000000	3474.214111	2131.973633	465.061737	198.487930	119.769333	572.255554	729.526245	521.235107	2.897527	99998.000000	4.250921	3.909854	0.556892	0.942854	4.333838	4.999991	3.540857	3.328782	2.667511	2.297734	2.078346	2.757590	2.863041	2.717034	0.462028	4.999991	43961.000000		1
18681.693359	4937.204590	1.366096	3.762161	10818.785156	99998.000000	1681.488770	1026.807861	273.077393	142.055511	60.558460	263.184753	346.920624	169.337341	3.030963	0.000000	4.271416	3.693481	0.135481	0.575437	4.034179	4.999991	3.225694	3.011489	2.436286	2.152458	1.782175	2.420261	2.540230	2.228753	0.481581	0.000000	43997.000000		1
15329.292969	4332.319824	3.709738	5.556897	6946.420898	98375.601562	1010.683044	634.004333	152.395279	105.611885	45.034920	172.911392	232.476898	200.896332	3.507109	99998.000000	4.185522	3.636720	0.569343	0.744832	3.841761	4.992887	3.004615	2.802092	2.182971	2.023713	1.653549	2.237824	2.366380	2.302972	0.544949	4.999991	44101.000000		1
11580.654297	2625.489014	2.436154	7.943711	10785.777344	99998.000000	1681.026123	1024.763428	238.767731	86.708565	56.201138	280.743561	415.712646	228.508118	2.097576	99998.000000	4.063733	3.419210	0.386705	0.900023	4.032851	4.999991	3.225574	3.010624	2.377976	1.938062	1.749745	2.448310	2.618793	2.358902	0.321718	4.999991	44171.000000		1
7548.085938	977.048706	3.086823	5.603153	5747.404297	77125.585938	807.674377	505.748566	111.301384	44.337997	38.071838	174.730804	227.953049	145.404449	1.248457	99998.000000	3.877837	2.989916	0.489512	0.748433	3.759472	4.887198	2.907236	2.703935	2.046501	1.646776	1.580604	2.242369	2.357845	2.162578	0.096374	4.999991	44215.000000		1
9994.274414	1954.936157	1.575791	4.909312	4846.181641	69534.000000	661.625427	406.042053	101.029449	54.205959	37.322491	137.658096	176.315842	105.130821	1.384237	0.000000	3.999751	3.291133	0.197498	0.691021	3.685400	4.842197	2.820612	2.608571	2.004448	1.734047	1.571971	2.138802	2.246291	2.021730	0.141210	0.000000	44240.000000		1
4925.008301	636.437439	2.050686	1.899583	1749.916870	45080.816406	163.740356	87.328400	49.259644	41.038395	13.463603	99.268631	111.736191	75.924728	0.281037	0.000000	3.692407	2.803756	0.311899	0.278658	3.243017	4.653992	2.214156	1.941156	1.692491	1.613190	1.129161	1.996812	2.048194	1.880383	0.000000	0.000000	44259.000000		1
12522.789062	3285.686523	4.967903	7.185112	9653.171875	99998.000000	1520.317139	918.269531	212.808807	87.920479	74.904015	285.255096	364.180298	247.377518	1.461869	0.000000	4.097701	3.516626	0.696173	0.856434	3.984670	4.999991	3.181934	2.962970	2.327990	1.944090	1.874505	2.455233	2.561316	2.393360	0.164908	0.000000	44355.000000		1
8065.016113	1349.644531	2.204873	3.527797	5064.476562	72430.359375	743.125549	439.926178	104.659012	43.597897	21.549166	82.551689	121.616486	113.484673	0.853524	0.000000	3.906605	3.130219	0.343384	0.547504	3.704535	4.859921	2.871062	2.643380	2.019777	1.639466	1.333430	1.916726	2.084992	2.054937	0.000000	0.000000	44391.000000		1
9487.963867	4851.165039	2.975808	7.709347	14044.228516	99998.000000	2187.761475	1364.252197	294.904114	144.701355	91.346512	408.505951	537.760864	339.522705	1.211249	0.000000	3.977173	3.685846	0.473605	0.887018	4.147498	4.999991	3.340000	3.134895	2.469681	2.160473	1.960692	2.611198	2.730589	2.530869	0.083233	0.000000	44467.000000		1
7785.407227	339.171173	1.637465	4.150712	3974.485840	53741.308594	541.125244	327.591736	77.259987	40.723854	12.106758	82.607193	89.490097	36.394283	1.106338	0.000000	3.891281	2.530419	0.214172	0.618123	3.599281	4.730308	2.733298	2.515333	1.887955	1.609849	1.083028	1.917018	1.951775	1.561033	0.043888	0.000000	44487.000000		1
4789.107910	1186.733643	3.308852	3.071404	1992.579346	38646.695312	255.130035	126.602898	49.975071	50.462299	17.062326	51.282574	78.086433	79.360016	0.331579	0.000000	3.680255	3.074353	0.519677	0.487337	3.299416	4.587112	2.406762	2.102444	1.698753	1.702967	1.232038	1.709970	1.892576	1.899602	0.000000	0.000000	44520.000000		1
6415.928223	1510.489258	3.034399	3.244093	2601.435791	43978.593750	298.629272	194.065842	57.931118	35.487667	25.431593	50.946449	64.292870	38.704006	0.082176	0.000000	3.807260	3.179118	0.482073	0.511093	3.415213	4.643241	2.475132	2.287949	1.762912	1.550077	1.405374	1.707114	1.808163	1.587756	0.000000	0.000000	44559.000000		1
6428.577637	2639.427490	3.611058	4.107540	4380.608398	62853.761719	622.619202	371.331482	91.923172	61.924557	32.286743	114.715080	161.390549	196.563675	1.217667	0.000000	3.808115	3.421510	0.557634	0.613582	3.641534	4.798331	2.794223	2.569762	1.963425	1.791863	1.509024	2.059621	2.207878	2.293503	0.085529	0.000000	44599.000000		1
6003.592285	1453.575806	4.011944	6.685545	4283.519531	60252.714844	566.498230	364.670624	88.466301	70.987663	36.018070	103.918915	123.775108	102.284531	0.383613	99998.000000	3.778411	3.162438	0.603355	0.825137	3.631801	4.779977	2.753199	2.561901	1.946778	1.851183	1.556520	2.016695	2.092633	2.009810	0.000000	4.999991	44708.000000		1
15407.953125	2987.236328	2.001346	3.478457	8225.768555	99998.000000	1229.791870	765.621399	158.553513	69.168259	46.801903	168.776108	194.025757	126.578224	2.775686	0.000000	4.187745	3.475270	0.301322	0.541387	3.915176	4.999991	3.089832	2.884014	2.200176	1.839907	1.670264	2.227311	2.287859	2.102359	0.443370	0.000000	44746.000000		1
9289.578125	2639.291748	1.785485	2.158617	4908.118652	68132.234375	670.771790	421.750610	140.356369	40.945885	25.061544	98.195496	118.199707	89.668953	2.101011	0.000000	3.967996	3.421487	0.251756	0.334176	3.690915	4.833353	2.826575	2.625056	2.147232	1.612210	1.399008	1.992092	2.072616	1.952642	0.322428	0.000000	44767.000000		1
10994.820312	3985.251221	2.787700	4.147629	10595.689453	99998.000000	1656.633789	987.138672	218.226944	83.890030	63.235146	314.516693	359.449829	217.085953	0.719097	0.000000	4.041188	3.600456	0.445246	0.617800	4.025129	4.999991	3.219227	2.994378	2.338908	1.923710	1.800959	2.497644	2.555638	2.336632	0.000000	0.000000	44797.000000		1
11829.961914	3093.535889	0.687674	1.683721	7599.454590	99998.000000	1091.939575	671.860352	143.113235	79.726982	20.371178	140.038742	213.450226	147.553818	2.778728	0.000000	4.072983	3.490455	0.000000	0.226270	3.880782	4.999991	3.038199	2.827279	2.155680	1.901605	1.309016	2.146248	2.329297	2.168951	0.443846	0.000000	44857.000000		1
13850.177734	10760.434570	2.753779	15.110320	29232.623047	99998.000000	4718.459473	2878.818115	623.997620	255.487762	185.893936	912.379639	1178.105347	769.238647	1.555390	99998.000000	4.141455	4.031830	0.439929	1.179274	4.465868	4.999991	3.673800	3.459214	2.795183	2.407370	2.269265	2.960176	3.071184	2.886061	0.191839	4.999991	44878.000000		1
20895.089844	2825.783936	2.204873	4.644111	10882.137695	99998.000000	1733.252319	1030.878418	211.892944	87.399323	61.896805	265.728851	358.873169	232.933289	4.816609	99998.000000	4.320044	3.451139	0.343384	0.666903	4.036714	4.999991	3.238862	3.013207	2.326117	1.941508	1.791668	2.424439	2.554941	2.367232	0.682741	4.999991	44933.000000		1
7516.011719	966.983398	2.192538	2.399149	4599.467285	67309.921875	643.795227	379.879608	86.508125	66.349724	17.207262	101.547516	137.614929	116.889114	1.544623	0.000000	3.875988	2.985419	0.340947	0.380057	3.662708	4.828079	2.808748	2.579646	1.937057	1.821839	1.235712	2.006669	2.138665	2.067774	0.188823	0.000000	44964.000000		1
6302.637695	31.639160	2.917217	3.250261	2180.206299	41580.074219	238.043045	127.518768	26.831612	24.059330	7.428727	6.753388	33.350636	41.593468	1.583535	0.000000	3.799522	1.500225	0.464969	0.511918	3.338498	4.618885	2.376656	2.105574	1.428647	1.381284	0.870914	0.829522	1.523104	1.619025	0.199628	0.000000	44995.000000		0
15051.914062	3139.190430	2.633513	5.399627	13919.333984	99998.000000	2176.922119	1318.773193	302.471588	106.290306	82.576355	420.554138	607.672302	342.480011	3.389031	0.000000	4.177592	3.496818	0.420535	0.732364	4.143619	4.999991	3.337843	3.120170	2.480685	2.026494	1.916856	2.623822	2.783669	2.534635	0.530076	0.000000	45036.000000		1
22162.468750	5607.192871	3.009729	6.636206	16546.664062	99998.000000	2670.388184	1634.582031	367.751251	142.434814	103.471771	411.817902	558.165955	332.331451	3.100783	0.000000	4.345618	3.748745	0.478527	0.821920	4.218710	4.999991	3.426574	3.213407	2.565554	2.153616	2.014822	2.614705	2.746763	2.521571	0.491471	0.000000	45111.000000		1
7350.948730	867.310791	3.074487	4.631775	3672.757568	57200.429688	488.448792	307.069458	89.810806	37.208393	16.097116	68.150627	127.318321	95.031578	0.201807	0.000000	3.866343	2.938175	0.487773	0.665747	3.564992	4.757399	2.688819	2.487237	1.953329	1.570641	1.206748	1.833470	2.104891	1.977868	0.000000	0.000000	45154.000000		1
5705.240723	987.046204	3.003561	6.417260	2284.319580	38378.406250	266.253082	163.102020	30.862057	25.601198	25.965080	33.547993	53.598465	70.898239	0.760578	0.000000	3.756274	2.994338	0.477637	0.807350	3.358757	4.584087	2.425295	2.212459	1.489425	1.408260	1.414390	1.525667	1.729152	1.850635	0.000000	0.000000	45204.000000		1
2641.327148	0.000000	1.464776	2.938803	1239.453247	27642.759766	94.134209	49.586517	22.190584	30.920649	9.818624	17.102415	16.661440	62.044823	0.259800	0.000000	3.421822	0.000000	0.165771	0.468170	3.093230	4.441581	1.973747	1.695364	1.346169	1.490249	0.992051	1.233057	1.221713	1.792706	0.000000	0.000000	45226.000000		0
25174.994141	5872.536621	3.179335	6.229152	16043.641602	99998.000000	2608.923096	1570.063965	382.654968	145.339691	121.406792	463.211487	636.434326	444.681305	1.543571	0.000000	4.400970	3.768826	0.502336	0.794429	4.205303	4.999991	3.416461	3.195917	2.582807	2.162384	2.084243	2.665779	2.803754	2.648049	0.188527	0.000000	45324.000000		1
13344.632812	2494.818604	1.470943	3.574053	7306.965332	96802.296875	1098.335205	651.294861	152.820847	53.450443	30.892895	150.338425	216.833084	149.034012	1.539898	0.000000	4.125307	3.397039	0.167596	0.553161	3.863737	4.985886	3.040735	2.813778	2.184183	1.727951	1.489859	2.177070	2.336126	2.173285	0.187492	0.000000	45394.000000		1
24201.648438	21350.201172	2.130863	29.273932	61219.750000	99998.000000	10146.295898	6163.844727	1420.891235	514.265869	436.574158	2053.831787	2731.504883	1485.609619	6.091654	99998.000000	4.383845	4.329402	0.328556	1.466481	4.786891	4.999991	4.006308	3.789852	3.152561	2.711188	2.640058	3.312565	3.436402	3.171905	0.784735	4.999991	45459.000000		0
5979.942871	2326.036377	2.149366	4.397411	6944.625977	96396.414062	1076.456055	640.307495	169.806076	63.802555	54.076443	231.619614	316.212738	197.957520	1.928963	0.000000	3.776697	3.366616	0.332310	0.643197	3.841649	4.984061	3.031996	2.806389	2.229953	1.804838	1.733008	2.364775	2.499979	2.296572	0.285324	0.000000	45505.000000		1
5231.994629	1100.358154	2.063021	2.368311	2675.541260	44854.750000	328.307159	202.928513	50.946449	17.540306	14.916044	42.777622	46.860493	73.892548	0.042708	99998.000000	3.718667	3.041534	0.314504	0.374439	3.427412	4.651808	2.516280	2.307343	1.707114	1.244037	1.173654	1.631217	1.670807	1.868601	0.000000	4.999991	45543.000000		1
21284.451172	7206.080566	4.172298	11.064455	28285.732422	99998.000000	4728.515625	2819.653564	640.859497	222.386902	181.397842	827.252991	1152.016968	592.127197	3.252127	0.000000	4.328063	3.857699	0.620375	1.043930	4.451568	4.999991	3.674725	3.450196	2.806763	2.347109	2.258632	2.917638	3.061459	2.772415	0.512168	0.000000	45575.000000		1
7543.780762	2518.168701	0.881949	3.466122	5861.206543	80435.898438	829.195740	524.081421	120.555679	27.642633	31.142677	104.418480	151.738449	80.578094	1.162388	99998.000000	3.877589	3.401085	0.000000	0.539844	3.767987	4.905450	2.918657	2.719399	2.081188	1.441579	1.493356	2.018777	2.181096	1.906217	0.065351	4.999991	45613.000000		1
27331.601562	11990.050781	2.349809	9.954309	31589.746094	99998.000000	5182.053223	3158.581055	715.544556	346.763336	212.037872	962.000061	1280.053833	722.593994	4.434398	0.000000	4.436665	4.078821	0.371033	0.998011	4.499546	4.999991	3.714502	3.499492	2.854637	2.540033	2.326413	2.983175	3.107228	2.858894	0.646835	0.000000	45667.000000		1
23808.005859	4325.362793	2.692104	4.459086	11858.610352	99998.000000	1843.533081	1136.817261	232.174698	132.483582	76.328705	287.059082	379.521881	189.871964	3.098406	99998.000000	4.376723	3.636023	0.430092	0.649246	4.074034	4.999991	3.265651	3.055691	2.365815	2.122162	1.882688	2.457971	2.579237	2.278461	0.491138	4.999991	45712.000000		1
6718.680176	2312.171875	1.427771	4.073619	6408.539551	88956.312500	943.762817	585.111694	137.636505	53.740314	44.199226	164.221420	202.478287	125.643852	2.406824	0.000000	3.827284	3.364020	0.154659	0.609980	3.806759	4.949177	2.974863	2.767239	2.138734	1.730300	1.645415	2.215430	2.306378	2.099141	0.381444	0.000000	45759.000000		1
25228.042969	3172.371582	2.574922	4.406662	12588.161133	99998.000000	2006.804688	1203.595581	320.496063	99.817543	82.934067	391.631744	521.457153	331.245972	3.899448	0.000000	4.401884	3.501384	0.410764	0.644110	4.099962	4.999991	3.302505	3.080481	2.505823	1.999207	1.918733	2.592878	2.717219	2.520151	0.591003	0.000000	45803.000000		1
16092.435547	2966.368652	2.457740	5.094337	8370.651367	99998.000000	1325.856567	789.551208	191.919571	108.945404	50.496223	222.488663	300.118713	161.375137	2.075864	99998.000000	4.206622	3.472225	0.390536	0.707088	3.922759	4.999991	3.122497	2.897380	2.283119	2.037209	1.703259	2.347308	2.477293	2.207837	0.317199	4.999991	45856.000000		1
18970.982422	3483.650391	2.864793	7.123436	10401.595703	99998.000000	1673.961304	991.770447	247.581055	109.765678	67.826836	304.343414	401.552124	248.851547	0.824664	0.000000	4.278090	3.542035	0.457093	0.852690	4.017100	4.999991	3.223745	2.996411	2.393718	2.040467	1.831402	2.483364	2.603742	2.395940	0.000000	0.000000	45892.000000		1
7433.762207	3026.621826	2.877128	5.748089	8312.547852	99998.000000	1222.548218	771.748779	191.154800	135.977463	54.952225	229.343811	295.715118	178.363449	1.561868	0.000000	3.871209	3.480958	0.458959	0.759523	3.919734	4.999991	3.087266	2.887476	2.281385	2.133467	1.739985	2.360487	2.470874	2.251306	0.193644	0.000000	45931.000000		1
6601.439941	814.914978	1.335259	3.210172	2921.941162	47058.933594	340.568115	214.177994	57.493225	45.559155	16.593597	57.218773	93.761078	116.617752	0.816640	0.000000	3.819639	2.911112	0.125565	0.506528	3.465672	4.672642	2.532204	2.330775	1.759617	1.658576	1.219941	1.757539	1.972023	2.066765	0.000000	0.000000	45960.000000		1
5580.981445	1680.720825	2.137031	3.657314	5099.146973	81340.578125	708.081909	429.478455	125.150452	48.294434	30.831221	147.214600	183.254257	112.670563	0.437576	0.000000	3.746711	3.225496	0.329811	0.563162	3.707498	4.910307	2.850084	2.632941	2.097432	1.683897	1.488991	2.167951	2.263054	2.051811	0.000000	0.000000	45986.000000		1
10044.813477	3122.929932	2.574922	5.359538	8868.370117	99998.000000	1332.440308	820.696960	210.317154	59.121441	48.229675	214.430862	300.238983	262.577271	1.256867	0.000000	4.001942	3.494562	0.410764	0.729127	3.947844	4.999991	3.124648	2.914183	2.322875	1.771745	1.683314	2.331287	2.477467	2.419257	0.099289	0.000000	46013.000000		1
8362.621094	1168.493408	3.247177	4.983322	4559.668457	65511.980469	664.058472	401.885162	87.491837	37.448925	23.186632	84.133644	97.384468	53.542957	0.517873	99998.000000	3.922342	3.067626	0.511506	0.697519	3.658933	4.816321	2.822206	2.604102	1.941967	1.573439	1.365238	1.924970	1.988490	1.728702	0.000000	4.999991	46064.000000		1
5596.217773	2210.315918	2.926468	5.741921	4982.094727	67048.351562	693.230652	439.389587	117.089561	62.421040	24.349201	107.443626	149.493484	98.929420	0.922880	0.000000	3.747895	3.344454	0.466344	0.759057	3.697412	4.826388	2.840878	2.642850	2.068518	1.795331	1.386485	2.031181	2.174622	1.995325	0.000000	0.000000	46094.000000		1
8656.110352	866.561401	3.241009	4.798297	5040.136719	73408.398438	699.330261	442.004608	110.397850	89.049126	38.750259	152.071487	196.369400	105.402191	0.860059	0.000000	3.937323	2.937799	0.510680	0.681087	3.702442	4.865746	2.844682	2.645427	2.042961	1.949630	1.588275	2.182048	2.293074	2.022850	0.000000	0.000000	46187.000000		1
19732.208984	5160.976074	1.668303	5.926946	17178.052734	99998.000000	2703.711182	1676.961792	343.580933	161.134598	99.728111	396.692139	537.625183	337.650879	3.186833	0.000000	4.295176	3.712732	0.222275	0.772831	4.234974	4.999991	3.431960	3.224523	2.536029	2.207189	1.998818	2.598454	2.730480	2.528468	0.503359	0.000000	46209.000000		1
11381.977539	3014.838867	2.029100	5.217686	6432.062500	88971.234375	952.326355	575.922119	123.818275	90.230194	42.635773	184.503174	280.663391	191.339828	1.363949	0.000000	4.056218	3.479264	0.307303	0.717478	3.808350	4.949250	2.978786	2.760364	2.092785	1.955352	1.629774	2.266004	2.448186	2.281805	0.134798	0.000000	46315.000000		1
9420.902344	2553.289551	3.290349	4.489923	6223.151367	84108.281250	965.685120	562.578796	101.334740	67.728157	49.312065	173.290695	280.743561	104.292046	1.586079	99998.000000	3.974092	3.407100	0.517242	0.652239	3.794010	4.924839	2.984836	2.750183	2.005758	1.830769	1.692953	2.238775	2.448310	2.018251	0.200325	4.999991	46373.000000		1
6344.271484	2979.468262	2.069189	5.593902	8068.248047	99998.000000	1229.859741	751.537964	183.084656	87.790962	44.060459	184.342819	263.086090	166.195023	1.558705	0.000000	3.802382	3.474139	0.315800	0.747715	3.906779	4.999991	3.089856	2.875951	2.262652	1.943450	1.644049	2.265626	2.420098	2.220618	0.192764	0.000000	46462.000000		1
20099.427734	7122.644043	2.380646	4.955568	17000.207031	99998.000000	2679.386475	1654.493652	387.453278	150.566635	92.080437	447.330231	594.871704	407.947784	2.485413	0.000000	4.303184	3.852641	0.376695	0.695093	4.230454	4.999991	3.428035	3.218665	2.588219	2.177729	1.964167	2.650628	2.774423	2.610605	0.395399	0.000000	46499.000000		1
4400.217773	1859.241577	2.155533	4.674948	5309.417969	73828.320312	766.401611	460.164734	88.629738	63.867313	25.792391	118.452576	163.367233	144.177124	0.912259	0.000000	3.643474	3.269336	0.333555	0.669777	3.725047	4.868223	2.884456	2.662913	1.947580	1.805279	1.411492	2.073545	2.213165	2.158896	0.000000	0.000000	46531.000000		1
16783.769531	4510.285645	3.080655	5.489055	11377.291016	99998.000000	1775.194336	1064.827271	201.735107	118.267548	57.798515	305.641693	383.614014	182.995224	1.990227	99998.000000	4.224889	3.654204	0.488643	0.739498	4.056039	4.999991	3.249246	3.027279	2.304781	2.072865	1.761917	2.485213	2.583894	2.262440	0.298903	4.999991	46584.000000		1
14924.145508	2985.083740	1.930420	4.961736	10675.946289	99998.000000	1683.110718	1029.049805	240.355850	117.182076	61.088863	294.123932	360.744995	255.740616	2.881595	99998.000000	4.173890	3.474957	0.285652	0.695634	4.028406	4.999991	3.226113	3.012436	2.380855	2.068861	1.785962	2.468530	2.557200	2.407800	0.459633	4.999991	46668.000000		1
10349.789062	3130.512939	2.186371	5.982453	12038.884766	99998.000000	1919.359131	1152.269775	257.156067	77.414177	81.503212	306.418793	408.641632	272.904724	3.928568	0.000000	4.014932	3.495615	0.339724	0.776879	4.080586	4.999991	3.283156	3.061554	2.410197	1.888821	1.911175	2.486315	2.611343	2.436011	0.594234	0.000000	46750.000000		1
6292.775879	1354.905396	1.665219	0.968294	4048.683838	56391.078125	479.647797	299.961426	51.368919	35.974895	9.494832	45.781185	16.763205	7.724766	0.941316	0.000000	3.798842	3.131909	0.221471	0.000000	3.607314	4.751210	2.680923	2.477065	1.710700	1.556000	0.977487	1.660687	1.224357	0.887885	0.000000	0.000000	46792.000000		1
9376.916016	993.111877	1.572707	4.341904	5010.261230	72429.187500	664.730713	395.594330	78.869705	56.620525	38.034832	127.370743	172.590683	96.635124	0.998880	0.000000	3.972060	2.996998	0.196648	0.637680	3.699860	4.859914	2.822646	2.597250	1.896910	1.752974	1.580181	2.105070	2.237017	1.985135	0.000000	0.000000	46852.000000		1
13803.240234	2464.098389	1.742312	3.672733	6613.213379	85229.875000	919.305664	553.136414	75.656448	49.712952	25.471682	96.440849	143.924255	119.279015	0.550487	0.000000	4.139981	3.391658	0.241126	0.564989	3.820413	4.930592	2.963460	2.742832	1.878846	1.696470	1.406058	1.984261	2.158134	2.076564	0.000000	0.000000	46879.000000		1
6011.872070	1967.440796	3.422950	3.873176	4237.926758	62432.414062	534.180664	331.091766	94.760208	41.118572	24.324532	115.449013	115.991753	91.395851	0.148330	0.000000	3.779010	3.293902	0.534401	0.588067	3.627153	4.795410	2.727688	2.519948	1.976626	1.614038	1.386045	2.062390	2.064427	1.960927	0.000000	0.000000	46944.000000		1
23158.710938	8353.382812	1.887248	6.065714	20067.935547	99998.000000	3201.531494	1939.869019	396.294342	199.061508	123.966301	602.648926	780.192078	404.197968	3.530329	0.000000	4.364714	3.921862	0.275829	0.782882	4.302503	4.999991	3.505358	3.287772	2.598018	2.298987	2.093304	2.780064	2.892201	2.606594	0.547815	0.000000	46975.000000		1
9702.478516	1957.353882	2.445405	2.642764	4316.937988	64746.285156	503.173645	317.998230	69.097336	38.210606	23.069450	97.988884	100.036484	76.936195	0.262652	99998.000000	3.986883	3.291669	0.388351	0.422058	3.635176	4.811215	2.701718	2.502425	1.839461	1.582184	1.363037	1.991177	2.000158	1.886131	0.000000	4.999991	47026.000000		1
11551.457031	2362.914795	1.819406	4.631775	9213.286133	99998.000000	1324.826538	840.130676	205.669952	65.184067	55.121830	234.435074	271.048309	175.282791	0.999735	99998.000000	4.062637	3.373448	0.259930	0.665747	3.964415	4.999991	3.122159	2.924347	2.313171	1.814141	1.741324	2.370023	2.433047	2.243739	0.000000	4.999991	47083.000000		1
24430.593750	7743.101562	2.846291	9.864881	23815.052734	99998.000000	3782.606445	2328.284424	509.529236	190.183426	131.469040	601.840942	805.783997	410.488800	3.159974	99998.000000	4.387934	3.888915	0.454279	0.994092	4.376852	4.999991	3.577791	3.367036	2.707169	2.279173	2.118824	2.779482	2.906219	2.613301	0.499684	4.999991	47138.000000		1
5765.666504	1587.776978	1.248914	3.737491	5887.819336	89438.351562	833.657959	493.700409	129.668137	39.268330	46.046387	190.149506	268.698486	111.480240	1.184109	0.000000	3.760849	3.200789	0.096533	0.572580	3.769954	4.951524	2.920988	2.693464	2.112833	1.594042	1.663196	2.279095	2.429265	2.047198	0.073392	0.000000	47211.000000		1
5935.999512	794.895325	2.050686	3.250261	2623.126953	41523.644531	224.502350	159.882599	23.331568	40.233540	20.315670	49.130127	63.987579	50.209435	1.254070	26209.015625	3.773494	2.900310	0.311899	0.511918	3.418819	4.618296	2.351221	2.203801	1.367944	1.604588	1.307831	1.691348	1.806096	1.700785	0.098322	4.418451	47259.000000		1
24278.322266	5728.050781	1.523367	10.379865	19870.570312	99998.000000	3159.200928	1921.224731	413.177826	184.564850	132.246140	604.761230	733.772522	392.979340	2.827619	0.000000	4.385219	3.758007	0.182805	1.016192	4.298210	4.999991	3.499577	3.283578	2.616137	2.266149	2.121383	2.781584	2.865561	2.594370	0.451421	0.000000	47276.000000		1
11115.080078	3303.664795	1.548037	3.595639	11509.811523	99998.000000	1702.741821	1059.837891	257.017303	111.594337	67.731239	300.368500	447.364136	216.012817	3.982371	0.000000	4.045913	3.518996	0.189781	0.555776	4.061068	4.999991	3.231149	3.025239	2.409962	2.047642	1.830789	2.477654	2.650661	2.334480	0.600142	0.000000	47317.000000		1
15661.093750	3490.224854	2.753779	4.193885	8713.356445	99998.000000	1321.887817	786.125183	190.846420	60.687977	55.507298	256.511566	289.097412	259.749481	2.210540	99998.000000	4.194822	3.542853	0.439929	0.622617	3.940186	4.999991	3.121195	2.895492	2.280684	1.783103	1.744350	2.409107	2.461044	2.414555	0.344498	4.999991	47388.000000		1
7779.945801	1270.858032	2.090775	2.954222	6658.097168	92453.484375	936.765808	568.610596	134.922821	79.831825	29.017982	139.147537	201.528488	100.529884	1.237858	0.000000	3.890977	3.104097	0.320307	0.470443	3.823350	4.965923	2.971631	2.754815	2.130085	1.902176	1.462667	2.143476	2.304337	2.002295	0.092671	0.000000	47427.000000		1
20346.714844	7601.061523	2.741444	6.426512	18000.902344	99998.000000	2825.229004	1728.996826	372.697571	169.479202	114.110672	438.563171	613.105835	352.998657	2.148765	0.000000	4.308494	3.880874	0.437979	0.807975	4.255294	4.999991	3.451054	3.237794	2.571357	2.229116	2.057326	2.642032	2.787535	2.547773	0.332189	0.000000	47478.000000		1
6981.368652	131.903839	1.739229	2.454656	3151.439209	48004.250000	346.109589	216.456879	50.530144	14.990054	8.403188	58.850071	54.597595	38.811935	1.202888	0.000000	3.843940	2.120257	0.240357	0.389991	3.498509	4.681280	2.539214	2.335371	1.703551	1.175803	0.924444	1.769747	1.737174	1.588965	0.080225	0.000000	47540.000000		0
15580.475586	3450.944092	2.306637	6.611536	11942.574219	99998.000000	1878.329956	1108.317261	279.315796	136.208740	69.146675	309.265076	362.219025	254.892593	2.211927	99998.000000	4.192581	3.537938	0.362979	0.820302	4.077098	4.999991	3.273772	3.044664	2.446095	2.134205	1.839771	2.490331	2.558971	2.406357	0.344771	4.999991	47612.000000		1
10941.666016	2605.879395	1.751564	4.101373	4998.786621	73357.898438	647.908936	395.489502	102.873528	37.044952	23.744789	101.627693	137.602585	122.393593	1.030085	0.000000	4.039083	3.415954	0.243426	0.612929	3.698865	4.865447	2.811514	2.597135	2.012304	1.568729	1.375568	2.007012	2.138627	2.087759	0.012873	0.000000	47654.000000		1
16687.476562	5211.623535	2.087691	4.187717	11123.045898	99998.000000	1609.501953	1020.887146	263.582581	116.306290	65.069969	272.263306	326.259552	244.645325	1.211394	99998.000000	4.222391	3.716973	0.319666	0.621977	4.046224	4.999991	3.206692	3.008978	2.420917	2.065603	1.813381	2.434989	2.513563	2.388537	0.083286	4.999991	47779.000000		1
5803.306641	1700.607910	2.238794	3.022064	2638.631836	43286.316406	234.795868	151.568848	40.915047	39.518112	14.259208	22.045649	20.778233	49.971985	0.185519	0.000000	3.763675	3.230604	0.350014	0.480304	3.421379	4.636351	2.370690	2.180610	1.611883	1.596796	1.154095	1.343323	1.317609	1.698727	0.000000	0.000000	47818.000000		1
28753.431641	11956.913086	1.871829	11.890897	28591.587891	99998.000000	4619.409668	2804.481445	560.195068	244.484970	168.375214	849.175293	1167.864258	701.384033	2.870093	99998.000000	4.458690	4.077619	0.272266	1.075215	4.456238	4.999991	3.664587	3.447853	2.748339	2.388252	2.226278	2.928997	3.067392	2.845956	0.457896	4.999991	47883.000000		1
7156.161133	761.803711	2.917217	4.462170	3499.189209	54601.042969	408.496704	250.424255	50.601070	39.033966	19.220943	56.811718	77.904495	56.904232	0.745551	0.000000	3.854680	2.881843	0.464969	0.649546	3.543967	4.737201	2.611189	2.398676	1.704160	1.591443	1.283775	1.754438	1.891562	1.755145	0.000000	0.000000	47970.000000		1
23003.082031	3553.826904	1.918085	5.436631	13736.246094	99998.000000	2078.723633	1283.951660	285.443207	96.150970	62.630733	312.885376	444.527100	272.892365	0.860568	99998.000000	4.361786	3.550696	0.282868	0.735330	4.137868	4.999991	3.317797	3.108549	2.455520	1.982954	1.796788	2.495385	2.647898	2.435991	0.000000	4.999991	48019.000000		1
6270.227539	2473.528564	1.230412	1.412352	4270.663574	60114.121094	478.759705	309.329834	50.684330	44.152973	12.177685	41.500957	62.436459	79.572792	0.214426	99998.000000	3.797283	3.393317	0.090050	0.149943	3.630495	4.778976	2.680118	2.490422	1.704874	1.644960	1.085565	1.618058	1.795438	1.900765	0.000000	4.999991	48042.000000		1
20131.210938	5230.036133	2.161701	4.422081	11769.347656	99998.000000	1750.502808	1086.974731	265.475983	109.090340	71.277534	276.534271	422.262512	281.545349	3.247329	99998.000000	4.303870	3.718505	0.334796	0.645627	4.070753	4.999991	3.243163	3.036219	2.424025	2.037786	1.852953	2.441749	2.625582	2.449548	0.511526	4.999991	48073.000000		1
6151.297363	2120.582275	2.759946	1.403101	3279.398926	53823.445312	320.335693	202.228500	60.071232	16.127954	0.000000	25.218815	67.324181	21.681767	0.755808	99998.000000	3.788967	3.326455	0.440901	0.147089	3.515794	4.730971	2.505605	2.305842	1.778666	1.207579	0.000000	1.401725	1.828171	1.336095	0.000000	4.999991	48130.000000		1
14683.638672	3813.271240	2.911049	4.789046	11260.081055	99998.000000	1693.681885	1047.558350	226.879913	75.021194	69.840515	287.817657	334.425293	226.873749	1.955251	0.000000	4.166834	3.581298	0.464050	0.680249	4.051541	4.999991	3.228832	3.020178	2.355796	1.875184	1.844107	2.459117	2.524299	2.355784	0.291203	0.000000	48174.000000		1
15313.615234	1978.027222	1.643633	2.522498	7925.004883	99998.000000	1148.075928	691.546936	147.794342	73.402237	22.998524	141.670044	170.882294	116.232285	1.800734	99998.000000	4.185078	3.296232	0.215805	0.401831	3.898999	4.999991	3.059971	2.839822	2.169658	1.865709	1.361700	2.151278	2.232697	2.065327	0.255450	4.999991	48216.000000		1
13316.657227	656.672913	2.463907	5.051164	7314.816406	97493.117188	1062.566895	627.867737	111.819450	66.556335	42.749870	170.435150	206.394638	184.043701	0.398423	0.000000	4.124395	2.817349	0.391624	0.703391	3.864203	4.988974	3.026356	2.797868	2.048517	1.823189	1.630935	2.231559	2.314698	2.264921	0.000000	0.000000	48239.000000		1
17463.816406	4316.392578	6.047212	5.572316	11309.957031	99998.000000	1716.149902	1025.910522	225.967117	112.618141	88.265854	401.098816	544.677673	320.193848	5.024979	0.000000	4.242139	3.635121	0.781555	0.746036	4.053461	4.999991	3.234555	3.011110	2.354045	2.051608	1.945793	2.603251	2.736140	2.505413	0.701134	0.000000	48285.000000		1
4550.516113	1204.144531	1.470943	0.000000	3547.591553	52975.511719	383.253204	223.537140	29.388031	12.720423	0.000000	25.052294	65.137817	68.378822	0.528383	99998.000000	3.658061	3.080679	0.167596	0.000000	3.549934	4.724075	2.583486	2.349350	1.468171	1.104501	0.000000	1.398847	1.813833	1.834922	0.000000	4.999991	48309.000000		1
12574.151367	3531.648682	2.130863	5.452050	10096.284180	99998.000000	1446.773071	892.137939	189.131866	70.031708	53.049557	294.281189	424.307037	214.911926	3.297052	0.000000	4.099479	3.547977	0.328556	0.736560	4.004161	4.999991	3.160400	2.950432	2.276765	1.845295	1.724682	2.468762	2.627680	2.332261	0.518126	0.000000	48333.000000		1
24495.609375	4120.608887	1.477111	6.710216	13867.085938	99998.000000	2214.765869	1317.983765	310.995056	163.475159	115.418175	419.733856	622.323120	362.067932	4.693069	0.000000	4.389088	3.614961	0.169413	0.826736	4.141985	4.999991	3.345328	3.119910	2.492754	2.213452	2.062274	2.622974	2.794016	2.558790	0.671457	0.000000	48420.000000		1
14173.504883	7046.003906	1.803987	5.014159	13844.882812	99998.000000	2095.807617	1298.821411	294.145508	113.694366	77.744141	400.142853	555.535522	262.330566	3.395044	99998.000000	4.151477	3.847943	0.256233	0.700198	4.141289	4.999991	3.321352	3.113549	2.468562	2.055739	1.890668	2.602215	2.744712	2.418849	0.530845	4.999991	48450.000000		1
17577.570312	5072.713379	2.306637	6.790393	14773.982422	99998.000000	2290.854004	1398.370728	292.082489	143.437027	93.696320	407.892303	544.116455	295.943329	1.939668	0.000000	4.244959	3.705240	0.362979	0.831895	4.169497	4.999991	3.359998	3.145622	2.465506	2.156661	1.971722	2.610545	2.735692	2.471209	0.287727	0.000000	48517.000000		1
7144.082031	2374.324707	2.217208	2.368311	5792.858887	79827.414062	736.711365	467.945007	103.379257	62.328529	26.140854	72.874916	106.500000	99.314888	1.329647	99998.000000	3.853946	3.375540	0.345806	0.374439	3.762893	4.902152	2.867297	2.670195	2.014433	1.794687	1.417320	1.862578	2.027350	1.997014	0.123736	4.999991	48559.000000		1
17745.013672	3741.971924	2.140115	5.032661	9930.418945	99998.000000	1444.016235	908.528015	205.191971	91.331093	64.166435	277.983643	343.278717	210.224640	0.529625	0.000000	4.249076	3.573101	0.330437	0.701798	3.996968	4.999991	3.159572	2.958338	2.312160	1.960619	1.807308	2.444019	2.535647	2.322684	0.000000	0.000000	48629.000000		1
21583.843750	5369.529297	2.510163	8.683808	16905.521484	99998.000000	2687.194580	1617.877319	367.689575	148.164398	104.310547	466.517242	578.077637	353.689423	2.754812	0.000000	4.334129	3.729936	0.399702	0.938710	4.228029	4.999991	3.429299	3.208946	2.565481	2.170744	2.018328	2.668868	2.761986	2.548622	0.440092	0.000000	48688.000000		1
6352.073242	950.183167	1.205742	1.714559	2902.291504	48649.097656	308.956696	187.855194	49.268894	37.226894	10.493963	30.214472	47.705437	53.435024	1.196700	0.000000	3.802916	2.977807	0.081254	0.234152	3.462741	4.687075	2.489898	2.273823	1.692573	1.570857	1.020940	1.480215	1.678568	1.727826	0.077985	0.000000	48726.000000		1
14231.442383	2882.740723	3.493876	6.753388	7955.709961	99998.000000	1124.473022	695.219666	162.019638	79.344597	43.752087	213.027756	281.708801	138.931686	3.119711	0.000000	4.153249	3.459805	0.543307	0.829522	3.900679	4.999991	3.050949	2.842122	2.209568	1.899517	1.640999	2.328436	2.449800	2.142801	0.494114	0.000000	48750.000000		1
17819.439453	3211.797119	4.665697	5.837517	8273.190430	99998.000000	1165.129028	724.444214	141.235229	88.716080	32.431679	152.416870	215.562592	110.148064	0.654351	0.000000	4.250894	3.506748	0.668917	0.766228	3.917673	4.999991	3.066374	2.860005	2.149943	1.948002	1.510969	2.183033	2.333573	2.041977	0.000000	0.000000	48792.000000		1
7297.078613	691.337219	1.338343	1.807071	3673.966309	52800.109375	410.254425	250.769638	65.122398	29.668650	3.549383	23.501173	43.949444	62.384033	0.402785	0.000000	3.863149	2.839690	0.126567	0.256975	3.565135	4.722635	2.613053	2.399275	1.813730	1.472298	0.550153	1.371090	1.642953	1.795073	0.000000	0.000000	48811.000000		1
7914.501953	1865.896362	2.454656	2.541001	4585.494629	69299.367188	601.890320	362.413300	95.811760	41.402275	17.108583	92.496742	75.665695	19.150017	1.030719	99998.000000	3.898424	3.270888	0.389991	0.405005	3.661386	4.840729	2.779517	2.559204	1.981419	1.617024	1.233214	1.966126	1.878899	1.282169	0.013140	4.999991	48846.000000		1
19663.876953	8122.379883	3.129995	6.975417	16376.771484	99998.000000	2547.125000	1562.915894	326.253387	125.045609	87.957481	449.849640	579.631897	343.593262	2.741771	0.000000	4.293669	3.909683	0.495544	0.843570	4.214228	4.999991	3.406050	3.193936	2.513555	2.097069	1.944273	2.653067	2.763152	2.536045	0.438031	0.000000	48869.000000		1
6631.228516	4064.774658	5.267026	8.603631	15094.509766	99998.000000	2347.514648	1426.087280	338.539001	125.622269	91.500694	369.194458	457.657654	270.409973	0.091859	0.000000	3.821594	3.609036	0.721565	0.934682	4.178819	4.999991	3.370608	3.154146	2.529609	2.099067	1.961424	2.567255	2.660541	2.432023	0.000000	0.000000	48902.000000		1
8486.625000	2642.061035	1.887248	3.065236	6532.561523	93987.593750	891.046326	538.713745	121.332787	45.787354	23.553596	120.333656	169.251007	111.119446	0.156561	0.000000	3.928735	3.421943	0.275829	0.486464	3.815084	4.973071	2.949900	2.731358	2.083978	1.660746	1.372057	2.080387	2.228531	2.045790	0.000000	0.000000	48940.000000		1
14401.701172	2038.153931	2.278883	6.589950	8659.869141	99998.000000	1289.193970	787.512878	180.922958	68.335648	54.625347	216.089905	285.659058	195.250000	2.429862	0.000000	4.158414	3.309237	0.357722	0.818882	3.937511	4.999991	3.110318	2.896258	2.257494	1.834647	1.737394	2.334635	2.455848	2.290591	0.385582	0.000000	48989.000000		1
7937.093262	2080.506104	3.885511	4.156880	6044.254395	86799.507812	854.664368	510.525299	113.987320	86.918259	29.480543	122.840736	170.888474	131.993271	0.725989	99998.000000	3.899662	3.318169	0.589448	0.618767	3.781343	4.938517	2.931796	2.708017	2.056857	1.939111	1.469535	2.089342	2.232713	2.120552	0.000000	4.999991	49046.000000		1
23230.552734	5503.193848	2.463907	6.559113	11940.779297	99998.000000	1833.483154	1110.164429	257.880737	83.174599	65.874825	327.745911	433.040192	266.031067	1.920120	0.000000	4.366060	3.740615	0.391624	0.816845	4.077033	4.999991	3.263277	3.045387	2.411419	1.919991	1.818720	2.515537	2.636528	2.424932	0.283328	0.000000	49118.000000		1
8236.101562	1598.502197	1.489446	2.861710	5317.623535	75537.179688	661.554504	422.361206	77.124306	47.649933	31.799515	121.215599	178.890762	102.404793	2.412071	99998.000000	3.915722	3.203713	0.173025	0.456626	3.725718	4.878161	2.820566	2.625684	1.887191	1.678062	1.502421	2.083559	2.252588	2.010320	0.382390	4.999991	49162.000000		1
16869.431641	3244.975098	2.359060	6.266157	11868.484375	99998.000000	1802.614868	1107.722168	268.772491	94.087952	90.637253	400.189117	511.786530	267.557495	2.276488	99998.000000	4.227100	3.511211	0.372739	0.797001	4.074395	4.999991	3.255903	3.044431	2.429385	1.973534	1.957307	2.602265	2.709089	2.427417	0.357265	4.999991	49215.000000		1
8470.897461	209.999527	1.622047	2.713690	4440.774902	62255.046875	561.157166	343.966400	89.789223	29.921516	16.926641	73.346725	70.380173	79.215080	0.222087	7918.451172	3.927929	2.322218	0.210063	0.433560	3.647459	4.794175	2.749084	2.536516	1.953224	1.475984	1.228571	1.865381	1.847450	1.898808	0.000000	3.898640	49248.000000		0
18118.544922	5797.102051	2.346725	12.045084	24178.269531	99998.000000	3932.812256	2364.768066	530.631287	251.451141	158.960571	763.798889	1017.593689	642.052917	3.748792	0.000000	4.258123	3.763211	0.370462	1.080810	4.383425	4.999991	3.594703	3.373789	2.724793	2.400454	2.201289	2.882979	3.007574	2.807571	0.573891	0.000000	49323.000000		1
11883.785156	2263.340820	1.915002	5.489055	6183.577637	91852.578125	869.725342	518.635498	149.453400	62.026321	38.056419	180.250702	221.067062	163.888382	0.372309	0.000000	4.074955	3.354750	0.282169	0.739498	3.791240	4.963091	2.939382	2.714862	2.174506	1.792576	1.580428	2.255877	2.344524	2.214548	0.000000	0.000000	49369.000000		1
11308.504883	2003.979980	2.223376	4.391244	6936.663574	90063.203125	984.042603	592.512634	137.910965	78.123436	36.391201	156.351715	222.994400	191.759216	3.224555	0.000000	4.053405	3.301893	0.347013	0.642588	3.841151	4.954547	2.993014	2.772698	2.139599	1.892781	1.560996	2.194103	2.348294	2.282756	0.508470	0.000000	49439.000000		1
21159.146484	5668.923340	1.711475	5.587735	11641.384766	99998.000000	1769.236572	1066.782471	275.905182	102.494225	74.268761	387.653717	492.571747	335.368927	3.441883	99998.000000	4.325498	3.753501	0.233371	0.747236	4.066005	4.999991	3.247786	3.028076	2.440760	2.010700	1.870806	2.588444	2.692470	2.525523	0.536796	4.999991	49491.000000		1
26286.794922	4539.966309	1.581958	6.259990	14885.058594	99998.000000	2254.925293	1411.769531	322.583740	98.599464	85.006340	354.781067	511.996216	261.081665	1.686024	99998.000000	4.419738	3.657053	0.199195	0.796574	4.172750	4.999991	3.353132	3.149764	2.508642	1.993875	1.929451	2.549960	2.709267	2.416776	0.226864	4.999991	49537.000000		1
25345.748047	4708.055176	2.423819	3.096074	8151.989746	99998.000000	1156.417480	720.074585	163.617004	61.995483	43.089081	169.476120	237.537308	176.565628	1.102347	0.000000	4.403905	3.672842	0.384500	0.490811	3.911264	4.999991	3.063115	2.857378	2.213828	1.792360	1.634367	2.229109	2.375732	2.246906	0.042318	0.000000	49569.000000		1
6992.433105	1615.691040	2.337474	3.293433	4002.847168	57724.023438	492.836945	303.156189	65.088470	44.004951	19.220943	50.409878	62.587563	39.598289	0.191144	99998.000000	3.844628	3.208358	0.368747	0.517649	3.602369	4.761357	2.692703	2.481666	1.813504	1.643502	1.283775	1.702516	1.796488	1.597676	0.000000	4.999991	49625.000000		1
14123.520508	3943.793457	3.376694	5.020327	10918.322266	99998.000000	1673.588135	1004.234924	234.839035	106.296478	78.271454	301.426208	455.067322	250.433502	2.260613	0.000000	4.149943	3.595914	0.528492	0.700732	4.038156	4.999991	3.223649	3.001835	2.370770	2.026519	1.893603	2.479181	2.658076	2.398692	0.354226	0.000000	49648.000000		1
32916.007812	7935.847656	2.183287	6.426512	23567.699219	99998.000000	3729.865234	2283.184814	519.980042	260.930542	154.452133	721.594849	954.093323	527.618469	4.584836	0.000000	4.517407	3.899593	0.339111	0.807975	4.372317	4.999991	3.571693	3.358541	2.715987	2.416525	2.188794	2.858294	2.979591	2.722320	0.661324	0.000000	49718.000000		1
17410.921875	2705.678467	1.877997	6.371004	8553.097656	99998.000000	1278.650635	765.692322	174.237411	95.565063	56.037701	273.922333	337.216095	219.124313	2.325244	0.000000	4.240822	3.432276	0.273695	0.804208	3.932123	4.999991	3.106752	2.884054	2.241141	1.980299	1.748480	2.437628	2.527908	2.340691	0.366469	0.000000	49842.000000		1
4957.859375	855.830017	3.296517	3.792999	2398.189697	38167.707031	202.959351	134.195053	30.368660	36.354195	8.366183	35.962563	49.685200	11.132297	1.115428	99998.000000	3.695294	2.932388	0.518055	0.578983	3.379884	4.581696	2.307409	2.127737	1.482426	1.560555	0.922527	1.555851	1.696227	1.046585	0.047441	4.999991	49876.000000		1
6900.164551	1550.025879	2.340558	3.672733	6368.450684	88084.492188	852.259033	536.138794	121.517807	79.875000	41.803162	173.808762	222.343735	110.126480	1.386341	0.000000	3.838860	3.190339	0.369319	0.564989	3.804034	4.944900	2.930572	2.729277	2.084640	1.902411	1.621209	2.240072	2.347025	2.041892	0.141870	0.000000	49898.000000		1
17291.636719	3972.774414	3.074487	8.760901	16591.193359	99998.000000	2597.864990	1586.207397	357.985077	157.159668	89.838562	418.796387	512.101074	327.369720	2.431743	0.000000	4.237836	3.599094	0.487773	0.942549	4.219878	4.999991	3.414617	3.200360	2.553865	2.196341	1.953463	2.622003	2.709356	2.515038	0.385918	0.000000	49995.000000		1
8989.681641	1994.377197	2.035268	3.469206	6751.457520	90999.351562	946.609131	581.605469	134.093292	62.939106	41.056896	148.312408	187.966217	159.268936	1.305671	99998.000000	3.953744	3.299807	0.308622	0.540230	3.829397	4.959038	2.976171	2.764628	2.127407	1.798921	1.613386	2.171177	2.274080	2.202131	0.115834	4.999991	50072.000000		1
3682.702637	1393.455200	1.267417	4.237057	3201.784180	47505.484375	328.723480	219.679382	58.313499	31.688499	8.119484	48.226589	74.725159	60.706482	1.136058	0.000000	3.566167	3.144093	0.102919	0.627064	3.505392	4.676744	2.516831	2.341789	1.765769	1.500902	0.909528	1.683287	1.873467	1.783235	0.055401	0.000000	50145.000000		1
5631.351074	1002.252075	4.011944	3.774496	2241.458740	36772.281250	201.349640	117.336258	27.494616	13.744224	18.058374	6.142807	26.794605	26.378302	1.044409	1142.514282	3.750612	3.000977	0.603355	0.576859	3.350531	4.565521	2.303951	2.069432	1.439248	1.138120	1.256679	0.788367	1.428047	1.421247	0.018871	3.057862	50177.000000		1
7718.311523	997.055969	2.849375	4.221638	3971.923340	58328.339844	499.177124	288.354248	75.653366	45.670170	29.770414	106.533920	129.449188	102.059418	0.697365	0.000000	3.887522	2.998719	0.454750	0.625481	3.599001	4.765880	2.698255	2.459926	1.878828	1.659633	1.473785	2.027488	2.112099	2.008853	0.000000	0.000000	50210.000000		1
7001.042969	2359.698486	1.566539	2.525582	5169.533203	72774.000000	705.926392	423.039612	120.580353	39.829571	19.421387	124.860580	161.550903	88.904190	2.152029	0.000000	3.845163	3.372857	0.194941	0.402361	3.713451	4.861976	2.848759	2.626381	2.081277	1.600206	1.288280	2.096425	2.208309	1.948922	0.332848	0.000000	50275.000000		1
6036.514160	1155.945679	3.290349	4.986405	5128.205078	70388.343750	665.914856	413.880920	110.761726	64.246613	28.808287	121.258774	187.759598	111.702271	0.275932	0.000000	3.780786	3.062937	0.517242	0.697788	3.709965	4.847501	2.823419	2.616875	2.044390	1.807850	1.459517	2.083713	2.273602	2.048062	0.000000	0.000000	50332.000000		1
6702.595703	2269.622559	2.809286	3.293433	5693.346680	77119.343750	752.953430	464.173615	130.275635	56.216557	22.884426	94.097206	118.575920	60.709564	0.731330	0.000000	3.826243	3.355954	0.448596	0.517649	3.755368	4.887163	2.876768	2.666680	2.114863	1.749864	1.359540	1.973577	2.073997	1.783257	0.000000	0.000000	50364.000000		1
8937.316406	1992.634888	2.716774	4.767460	6034.346191	82857.148438	825.134460	506.649017	123.423561	53.755733	25.857149	109.355545	188.968430	129.520111	1.422487	0.000000	3.951207	3.299428	0.434053	0.678287	3.780630	4.918330	2.916525	2.704707	2.091398	1.730425	1.412581	2.038841	2.276389	2.112337	0.153048	0.000000	50430.000000		1
13549.713867	4743.021484	1.776234	4.200052	8538.400391	99998.000000	1250.453003	765.704651	198.543442	103.305244	63.734711	269.654449	342.988831	212.411011	2.399807	99998.000000	4.131930	3.676055	0.249500	0.623255	3.931376	4.999991	3.097067	2.884061	2.297856	2.014122	1.804376	2.430808	2.535280	2.327177	0.380176	4.999991	50518.000000		1
16313.168945	2958.097900	2.722941	5.415045	8478.301758	99998.000000	1293.810303	752.037537	192.480804	69.670906	54.785702	227.046432	331.205872	153.918655	1.932496	99998.000000	4.212538	3.471013	0.435038	0.733602	3.928309	4.999991	3.111871	2.876240	2.284387	1.843051	1.738667	2.356115	2.520098	2.187291	0.286119	4.999991	50609.000000		1
6961.845703	1755.930176	2.414567	3.789915	3617.352051	59381.207031	447.691010	251.926041	65.332092	25.231150	8.051641	45.315540	63.589775	75.196968	0.053587	0.000000	3.842724	3.244507	0.382839	0.578629	3.558391	4.773649	2.650978	2.401273	1.815127	1.401937	0.905884	1.656247	1.803387	1.876200	0.000000	0.000000	50633.000000		1
19771.492188	4025.833252	3.281098	6.802728	17394.568359	99998.000000	2693.621094	1673.461792	351.200836	173.303040	103.999092	425.488098	576.622131	270.379120	3.646157	99998.000000	4.296040	3.604856	0.516019	0.832683	4.240414	4.999991	3.430336	3.223616	2.545556	2.238806	2.017030	2.628887	2.760891	2.431973	0.561835	4.999991	50693.000000		1
7154.656250	1397.587402	2.624262	2.084607	3134.383057	47125.828125	332.538055	213.545822	65.202576	25.952745	13.466687	49.284313	78.052513	37.775799	1.049031	99998.000000	3.854589	3.145379	0.419007	0.319024	3.496152	4.673259	2.521841	2.329491	1.814265	1.414183	1.129261	1.692709	1.892387	1.577214	0.020788	4.999991	50752.000000		1
5250.293457	739.998596	1.813238	3.065236	2672.710205	47803.390625	256.853851	164.739487	63.441757	36.711910	22.727154	39.709305	65.134727	64.095512	0.719491	99998.000000	3.720184	2.869231	0.258455	0.486464	3.426952	4.679459	2.409686	2.216798	1.802375	1.564807	1.356545	1.598892	1.813813	1.806828	0.000000	4.999991	50785.000000		1
8657.969727	1504.019531	1.800903	4.607106	3390.052734	52600.429688	369.835876	234.246964	69.418045	27.278753	18.317408	45.102764	63.771717	54.320057	0.043510	0.000000	3.937416	3.177253	0.255490	0.663428	3.530206	4.720989	2.568009	2.369674	1.841472	1.435825	1.262864	1.654203	1.804628	1.734960	0.000000	0.000000	50812.000000		1
7433.262695	1942.786255	3.339689	3.404448	3875.719971	58758.988281	465.999176	288.668793	76.097420	20.805984	13.984756	64.437805	66.861626	55.063240	0.039479	0.000000	3.871180	3.288425	0.523706	0.532047	3.588352	4.769074	2.668385	2.460400	1.881370	1.318188	1.145655	1.809141	1.825177	1.740862	0.000000	0.000000	50851.000000		1
8899.555664	1542.334961	1.415436	3.731324	6796.063965	92451.546875	937.320923	582.996216	154.581650	56.503345	30.646196	140.223770	172.023285	110.246742	1.275595	0.000000	3.949368	3.188179	0.150890	0.571863	3.832258	4.965914	2.971888	2.765666	2.189158	1.752074	1.486377	2.146822	2.235587	2.042366	0.105713	0.000000	50898.000000		1
16780.003906	2380.954590	2.291218	6.386423	9377.905273	99998.000000	1353.909302	824.024353	189.196625	110.592125	55.390114	230.962784	266.114319	267.261475	3.344097	0.000000	4.224792	3.376751	0.360066	0.805258	3.972106	4.999991	3.131590	2.915940	2.276913	2.043724	1.743432	2.363542	2.425068	2.426936	0.524279	0.000000	50947.000000		1
15866.736328	3864.855957	2.840123	3.003561	10460.633789	99998.000000	1516.354492	932.097046	234.246964	101.239143	43.579395	282.100433	343.883118	190.115570	3.900964	0.000000	4.200488	3.587133	0.453337	0.477637	4.019558	4.999991	3.180801	2.969461	2.369674	2.005348	1.639281	2.450404	2.536411	2.279018	0.591172	0.000000	50970.000000		1
7995.261719	627.793701	1.335259	4.138377	2863.720215	47724.687500	332.750824	192.412964	51.720467	32.181896	12.865358	47.831871	58.782227	64.986710	0.051390	0.000000	3.902833	2.797817	0.125565	0.616830	3.456931	4.678743	2.522119	2.284234	1.713662	1.507612	1.109422	1.679717	1.769246	1.812825	0.000000	0.000000	51115.000000		1
23927.164062	7103.293457	3.777580	5.886858	19656.173828	99998.000000	3090.831299	1885.145020	429.305786	155.324844	123.630173	557.225403	752.789978	418.685364	2.873411	0.000000	4.378891	3.851460	0.577214	0.769884	4.293499	4.999991	3.490075	3.275345	2.632767	2.191241	2.092124	2.746031	2.876674	2.621888	0.458398	0.000000	51201.000000		1
14488.450195	5682.062988	1.788568	8.905837	18821.923828	99998.000000	2981.050293	1817.959595	402.094849	172.899063	126.269852	553.426270	707.428162	424.411865	2.223061	99998.000000	4.161022	3.754506	0.252506	0.949675	4.274664	4.999991	3.474369	3.259584	2.604328	2.237793	2.101300	2.743060	2.849682	2.627788	0.346951	4.999991	51274.000000		1
5854.669434	260.745544	2.938803	2.528666	2227.341309	38343.726562	180.855118	114.024323	31.398628	24.916609	6.657792	1.193407	20.250912	43.810677	0.997125	0.000000	3.767502	2.416217	0.468170	0.402891	3.347787	4.583694	2.257331	2.056998	1.496911	1.396489	0.823330	0.076789	1.306445	1.641580	0.000000	0.000000	51297.000000		1
13298.428711	2853.580811	2.439237	7.240619	10916.425781	99998.000000	1646.938477	1005.508545	217.027359	126.334610	56.765465	252.095642	322.176697	187.417313	3.244041	99998.000000	4.123800	3.455390	0.387254	0.859776	4.038081	4.999991	3.216677	3.002386	2.336514	2.101522	1.754084	2.401565	2.508094	2.272810	0.511086	4.999991	51333.000000		1
11406.025391	5342.219727	3.382861	6.734885	12597.923828	99998.000000	1953.011963	1175.098755	259.135803	105.917175	80.399239	321.831299	401.829651	318.050659	0.692779	0.000000	4.057134	3.727722	0.529284	0.828330	4.100299	4.999991	3.290705	3.070074	2.413527	2.024966	1.905252	2.507628	2.604042	2.502496	0.000000	0.000000	51363.000000		1
6221.998047	1531.187256	2.093859	2.352893	3426.588867	53262.398438	389.679718	238.749222	44.748135	33.341385	5.230021	35.728199	39.774063	22.212170	0.340721	0.000000	3.793930	3.185028	0.320947	0.371602	3.534862	4.726421	2.590708	2.377942	1.650775	1.522984	0.718503	1.553011	1.599600	1.346591	0.000000	0.000000	51394.000000		1
19929.572266	6097.223633	3.142330	10.071490	15086.362305	99998.000000	2389.478027	1427.114258	299.165833	103.434769	92.666351	424.285461	564.762085	408.857513	3.558546	0.000000	4.299498	3.785132	0.497252	1.003094	4.178585	4.999991	3.378303	3.154459	2.475912	2.014667	1.966922	2.627658	2.751866	2.611572	0.551273	0.000000	51425.000000		1
19220.062500	2995.053467	1.998263	4.443667	9702.508789	99998.000000	1457.393433	877.980530	230.990540	87.158791	60.749653	297.549957	377.119659	203.329391	2.088282	99998.000000	4.283755	3.476405	0.300653	0.647742	3.986884	4.999991	3.163577	2.943485	2.363594	1.940311	1.783544	2.473560	2.576479	2.308200	0.319789	4.999991	51463.000000		1
6645.913574	2176.132812	2.578006	1.856411	3754.772705	57245.210938	441.471130	263.823090	95.164177	20.787483	20.204657	53.132820	48.621307	27.318842	0.174040	0.000000	3.822555	3.337685	0.411284	0.268674	3.574584	4.757739	2.644902	2.421313	1.978474	1.317802	1.305452	1.725363	1.686827	1.436462	0.000000	0.000000	51482.000000		1
12977.578125	5497.060547	2.235711	4.018112	10398.993164	99998.000000	1584.529785	948.443970	210.104370	80.109367	66.318886	261.584320	317.692932	189.372391	5.008738	0.000000	4.113194	3.740130	0.349416	0.604022	4.016991	4.999991	3.199900	2.977012	2.322435	1.903683	1.821637	2.417612	2.502007	2.277317	0.699728	0.000000	51583.000000		1
16365.158203	3076.223633	2.821621	3.681984	10090.720703	99998.000000	1528.603149	908.324524	184.561768	86.357018	67.435196	284.795624	365.213348	240.254089	3.250817	99998.000000	4.213920	3.488018	0.450499	0.566082	4.003922	4.999991	3.184295	2.958241	2.266142	1.936298	1.828887	2.454533	2.562547	2.380671	0.511993	4.999991	51624.000000		1
9096.187500	1288.318237	3.296517	3.157748	5364.783203	89455.546875	672.421570	421.343567	150.665314	77.586868	32.909660	126.004646	219.895248	96.283577	0.602691	0.000000	3.958859	3.110023	0.518055	0.499378	3.729552	4.951607	2.827642	2.624636	2.178013	1.889788	1.517323	2.100387	2.342216	1.983552	0.000000	0.000000	51677.000000		1
18572.546875	3411.574219	2.439237	5.991704	11995.247070	99998.000000	1847.067017	1109.119019	245.354584	134.093292	63.262901	331.073273	427.060822	244.093338	3.808635	0.000000	4.268871	3.532955	0.387254	0.777550	4.079009	4.999991	3.266483	3.044978	2.389794	2.127407	1.801149	2.519924	2.630490	2.387556	0.580769	0.000000	51727.000000		1
4994.759277	1263.592773	3.617226	5.667912	3185.458984	52813.824219	309.203400	193.048218	72.029968	45.293953	5.831350	22.412613	70.250656	20.756645	0.089959	99998.000000	3.698514	3.101607	0.558376	0.753423	3.503172	4.722748	2.490244	2.285666	1.857513	1.656040	0.765769	1.350492	1.846650	1.317157	0.000000	4.999991	51764.000000		1
10370.857422	1166.121948	3.009729	1.979760	4827.809082	68393.195312	619.621765	371.938995	68.545341	27.340427	20.004213	71.851112	99.271721	60.919258	0.932259	99998.000000	4.015815	3.066744	0.478527	0.296613	3.683750	4.835013	2.792127	2.570472	1.835978	1.436805	1.301121	1.856434	1.996826	1.784755	0.000000	4.999991	51787.000000		1
28107.742188	8200.875977	1.625130	8.048558	20691.035156	99998.000000	3277.462402	1997.457886	458.144897	195.228424	113.771454	494.687195	708.889893	416.181396	9.873011	0.000000	4.448826	3.913860	0.210888	0.905718	4.315782	4.999991	3.515538	3.300478	2.661003	2.290543	2.056033	2.694331	2.850579	2.619283	0.994450	0.000000	51816.000000		1
19430.933594	3372.163818	4.101373	5.504474	12676.632812	99998.000000	1920.860840	1163.701294	262.592682	157.526627	48.534966	244.956787	332.029236	215.084610	1.451855	0.000000	4.288494	3.527909	0.612929	0.740716	4.103004	4.999991	3.283496	3.065841	2.419283	2.197354	1.686055	2.389090	2.521176	2.332609	0.161923	0.000000	51885.000000		1
6911.990723	1044.995850	1.526451	4.058200	5046.199219	72742.304688	679.434021	419.086273	110.733978	73.670517	32.385426	115.658707	153.813812	117.684723	0.804281	0.000000	3.839603	3.019114	0.183683	0.608333	3.702964	4.861787	2.832147	2.622303	2.044281	1.867294	1.510350	2.063178	2.186995	2.070720	0.000000	0.000000	51965.000000		1
9271.630859	4341.336914	2.090775	3.851590	8618.735352	99998.000000	1283.575439	770.953186	186.609360	71.906624	46.817322	215.429993	282.418060	198.164139	2.728468	0.000000	3.967156	3.637624	0.320307	0.585640	3.935444	4.999991	3.108421	2.887028	2.270933	1.856769	1.670407	2.333306	2.450892	2.297025	0.435919	0.000000	52013.000000		1
5716.511719	967.162231	2.784616	3.617226	3429.231689	53731.445312	430.496094	242.425034	62.942192	49.278145	16.368484	63.488014	80.352982	63.293739	0.383632	99998.000000	3.757131	2.985499	0.444765	0.558376	3.535197	4.730228	2.633969	2.384578	1.798942	1.692654	1.214008	1.802692	1.905002	1.801361	0.000000	4.999991	52103.000000		1
16993.740234	4628.876953	3.611058	6.266157	13462.175781	99998.000000	2038.998901	1261.156616	240.889343	141.833481	98.235580	347.377014	468.654266	262.395325	2.888449	99998.000000	4.230289	3.665476	0.557634	0.797001	4.129115	4.999991	3.309417	3.100769	2.381818	2.151779	1.992269	2.540801	2.670853	2.418956	0.460665	4.999991	52141.000000		1
10362.169922	4893.430664	1.304422	3.755994	10222.257812	99998.000000	1525.099976	928.381165	221.165741	76.217690	46.046387	242.637817	293.448578	151.241974	1.675849	0.000000	4.015450	3.689613	0.115418	0.574725	4.009547	4.999991	3.183298	2.967726	2.344718	1.882056	1.663196	2.384959	2.467532	2.179672	0.224235	0.000000	52174.000000		1
8057.346680	918.673523	3.111492	3.271847	3605.420898	54870.406250	419.163361	248.728195	39.027798	24.182680	16.698446	58.757557	82.184723	64.104759	1.860016	99998.000000	3.906192	2.963161	0.492969	0.514793	3.556956	4.739338	2.622383	2.395725	1.591374	1.383504	1.222676	1.769064	1.914791	1.806890	0.269517	4.999991	52202.000000		1
6401.085938	1601.249878	3.173167	5.051164	5774.408691	79977.109375	807.236450	482.250488	112.463951	50.712082	35.210129	146.807556	182.693024	102.651497	0.234158	99998.000000	3.806254	3.204459	0.501493	0.703391	3.761508	4.902966	2.907001	2.683273	2.051013	1.705111	1.546668	2.166749	2.261722	2.011365	0.000000	4.999991	52239.000000		1
17587.070312	3414.710205	3.145414	5.785094	8799.448242	99998.000000	1288.083862	786.575439	188.835831	84.932335	55.424038	238.554947	295.570190	193.927078	1.129000	0.000000	4.245193	3.533354	0.497678	0.762310	3.944455	4.999991	3.109944	2.895740	2.276084	1.929073	1.743698	2.377589	2.470661	2.287638	0.052694	0.000000	52272.000000		1
22806.173828	3018.677979	2.420735	7.018589	9911.565430	99998.000000	1478.803833	895.385132	186.714218	86.042480	70.229065	256.116852	361.697876	257.794403	1.531149	0.000000	4.358052	3.479817	0.383947	0.846250	3.996142	4.999991	3.169911	2.952010	2.271177	1.934713	1.846517	2.408438	2.558346	2.411273	0.185018	0.000000	52343.000000		1
18284.613281	5287.609863	4.277146	9.463994	12686.359375	99998.000000	1942.613525	1165.270874	311.371277	145.737488	97.221031	415.734253	565.674866	322.617676	1.753983	0.000000	4.262086	3.723259	0.631154	0.976074	4.103337	4.999991	3.288386	3.066427	2.493279	2.163571	1.987760	2.618816	2.752567	2.508688	0.244025	0.000000	52382.000000		1
12387.113281	4003.439209	2.124696	3.404448	8406.845703	99998.000000	1201.424561	741.996887	157.276840	73.966560	63.210476	240.214005	311.139984	153.329651	1.699810	0.000000	4.092970	3.602433	0.327297	0.532047	3.924633	4.999991	3.079696	2.870402	2.196665	1.869035	1.800789	2.380598	2.492956	2.185626	0.230400	0.000000	52440.000000		1
11235.259766	2696.455078	4.456003	4.773628	10956.588867	99998.000000	1674.698364	996.981995	239.156281	139.169128	65.717560	318.315857	466.060852	250.874481	1.025935	99998.000000	4.050583	3.430793	0.648945	0.678849	4.039675	4.999991	3.223937	2.998687	2.378682	2.143543	1.817681	2.502858	2.668443	2.399457	0.011120	4.999991	52500.000000		1
8543.369141	1538.279907	1.665219	3.022064	4974.280273	74843.890625	663.481812	404.423096	84.608543	54.039436	23.427164	89.672043	96.039963	95.546562	1.787061	0.000000	3.931629	3.187035	0.221471	0.480304	3.696730	4.874156	2.821829	2.606836	1.927414	1.732711	1.369720	1.952657	1.982452	1.980215	0.252139	0.000000	52577.000000		1
12121.359375	4062.446533	4.545431	3.993442	6044.791016	83694.484375	817.206177	508.002777	131.620132	67.654144	28.950140	120.043785	164.403366	80.797035	2.678594	99998.000000	4.083551	3.608788	0.657575	0.601347	3.781381	4.922697	2.912332	2.705866	2.119322	1.830294	1.461651	2.079340	2.215911	1.907395	0.427907	4.999991	52617.000000		1
6744.213867	3395.171631	3.185502	6.201399	7274.533691	99998.000000	1018.469482	629.810486	160.021378	66.195534	41.960434	181.481110	227.774200	135.758514	1.238597	99998.000000	3.828931	3.530862	0.503178	0.792490	3.861805	4.999991	3.007948	2.799210	2.204178	1.820829	1.622840	2.258832	2.357505	2.132767	0.092930	4.999991	52639.000000		1
19294.730469	3341.992676	2.451572	5.063499	10229.350586	99998.000000	1540.469360	926.546326	220.126526	73.553337	61.212215	279.553253	383.336487	162.482193	2.341195	0.000000	4.285439	3.524005	0.389445	0.704451	4.009848	4.999991	3.187653	2.966867	2.342672	1.866602	1.786838	2.446465	2.583580	2.210806	0.369438	0.000000	52668.000000		1
7717.857910	1355.377197	2.309720	2.578006	5022.306641	73921.265625	617.219543	383.228546	86.023979	29.573055	14.068016	66.719772	109.136597	53.410355	0.530701	0.000000	3.887497	3.132060	0.363559	0.411284	3.700903	4.868769	2.790440	2.583458	1.934620	1.470896	1.148233	1.824255	2.037970	1.727625	0.000000	0.000000	52725.000000		1
14021.630859	4350.122559	2.044519	5.519892	11353.684570	99998.000000	1678.913818	1026.092529	226.358765	75.918564	55.294521	267.101105	367.291779	196.727112	1.417486	99998.000000	4.146799	3.638501	0.310591	0.741931	4.055137	4.999991	3.225029	3.011187	2.354797	1.880348	1.742682	2.426676	2.565011	2.293864	0.151519	4.999991	52782.000000		1
14875.440430	1768.989868	2.858626	3.564802	8111.188965	99998.000000	1172.011963	686.505005	132.107361	58.896328	40.174950	221.930511	268.300690	204.553650	2.900474	99998.000000	4.172470	3.247725	0.456157	0.552035	3.909085	4.999991	3.068932	2.836644	2.120927	1.770088	1.603955	2.346217	2.428622	2.310807	0.462469	4.999991	52813.000000		1
10116.929688	4797.461914	1.692973	4.317234	11970.422852	99998.000000	1784.544189	1089.910400	231.934158	85.487404	55.115662	235.483536	337.539886	291.949890	2.375954	99998.000000	4.005049	3.681011	0.228650	0.635206	4.078109	4.999991	3.251527	3.037391	2.365365	1.931902	1.741275	2.371961	2.528325	2.465308	0.375838	4.999991	52845.000000		1
17173.064453	4313.299316	2.636597	5.828266	12471.647461	99998.000000	1900.832031	1170.399170	271.782227	129.600296	79.449448	371.766296	526.813599	303.390564	4.249071	0.000000	4.234848	3.634809	0.421044	0.765539	4.095924	4.999991	3.278944	3.068334	2.434221	2.112606	1.900091	2.570270	2.721657	2.482002	0.628294	0.000000	52909.000000		1
6885.082031	1462.845459	1.813238	2.285050	3564.703369	59618.234375	443.441620	257.399689	74.981110	19.119181	18.903318	70.574448	101.766464	64.641335	1.006232	99998.000000	3.837909	3.165199	0.258455	0.358896	3.552023	4.775379	2.646837	2.410608	1.874952	1.281469	1.276538	1.848647	2.007605	1.810510	0.002698	4.999991	52991.000000		1
4722.918457	673.405273	2.211041	3.003561	1711.832764	33925.164062	130.584000	64.268196	25.943495	36.563889	6.861319	17.632818	24.114838	30.051035	1.283051	0.000000	3.674211	2.828276	0.344597	0.477637	3.233461	4.530522	2.115890	1.807996	1.414029	1.563052	0.836408	1.246322	1.382284	1.477859	0.108244	0.000000	53006.000000		1
20778.820312	6700.680664	2.411484	8.458695	23201.341797	99998.000000	3713.882324	2264.300049	623.439453	287.731323	176.932602	801.044312	1060.325073	475.527924	4.435553	99998.000000	4.317621	3.826119	0.382284	0.927303	4.365513	4.999991	3.569828	3.354934	2.794794	2.458987	2.247808	2.903656	3.025439	2.677176	0.646948	4.999991	53065.000000		1
18808.253906	3662.871094	2.849375	5.556897	13236.544922	99998.000000	2066.296143	1239.795532	280.040497	112.433113	84.966255	348.138672	412.931122	206.666000	2.968113	99998.000000	4.274348	3.563822	0.454750	0.744832	4.121775	4.999991	3.315192	3.093350	2.447221	2.050894	1.929246	2.541752	2.615878	2.315269	0.472480	4.999991	53091.000000		1
7829.245605	575.573669	3.025148	3.126911	3182.023682	51479.230469	353.840515	206.699921	42.034443	40.773193	9.596595	24.306028	32.311413	54.061024	0.585260	0.000000	3.893720	2.760101	0.480747	0.495116	3.502703	4.711632	2.548808	2.315340	1.623605	1.610375	0.982117	1.385714	1.509356	1.732884	0.000000	0.000000	53111.000000		1
10041.430664	2292.247803	4.215471	3.947186	6314.941895	83093.335938	851.340088	524.235596	128.012161	78.249870	33.572662	160.320496	219.500519	96.314415	1.552661	0.000000	4.001796	3.360262	0.624846	0.596288	3.800369	4.919566	2.930103	2.719527	2.107251	1.893484	1.525986	2.204989	2.341435	1.983691	0.191077	0.000000	53134.000000		1
8825.398438	2456.358154	2.109277	3.820752	5870.680176	83386.031250	808.719727	493.466034	102.336952	67.660309	42.944145	137.395981	209.857666	97.492401	1.345177	0.000000	3.945734	3.390292	0.324134	0.582149	3.768688	4.921093	2.907798	2.693257	2.010032	1.830334	1.632904	2.137974	2.321925	1.988971	0.128780	0.000000	53180.000000		1
8087.841797	2965.147461	3.506211	6.300078	7121.312012	90024.546875	1006.655701	619.532349	142.000000	71.801773	47.030098	168.510910	185.351196	137.981888	0.193464	0.000000	3.907833	3.472046	0.544838	0.799346	3.852560	4.954361	3.002881	2.792064	2.152288	1.856135	1.672376	2.226628	2.267995	2.139822	0.000000	0.000000	53279.000000		1
6067.502930	0.000000	0.656836	1.103979	2763.597412	41821.925781	259.080322	174.551941	58.646545	18.286572	7.268372	28.123697	30.362492	43.104500	2.837434	99998.000000	3.783010	0.000000	0.000000	0.042961	3.441475	4.621404	2.413435	2.241925	1.768242	1.262132	0.861437	1.449072	1.482337	1.634523	0.452926	4.999991	53321.000000		0
3350.679443	1864.237305	1.662135	5.097420	4399.341797	66048.085938	551.680847	342.103821	88.651321	39.274498	25.687544	101.081871	143.606628	53.987015	0.242082	0.000000	3.525133	3.270501	0.220666	0.707350	3.643388	4.819860	2.741688	2.534158	1.947685	1.594111	1.409723	2.004673	2.157175	1.732289	0.000000	0.000000	53375.000000		1
5213.538574	1197.122803	1.144067	2.479326	4703.164062	63441.542969	583.486572	368.340271	75.187721	72.165657	26.575661	94.565933	138.789825	65.443100	0.971945	0.000000	3.717133	3.078139	0.058451	0.394334	3.672390	4.802374	2.766031	2.566249	1.876147	1.858331	1.424484	1.975735	2.142358	1.815864	0.000000	0.000000	53396.000000		1
8184.366211	2086.920166	2.852458	4.486840	4142.191895	56818.878906	501.616364	318.069153	78.684677	20.247829	24.999870	97.217949	132.610016	144.170959	1.098735	0.000000	3.912985	3.319506	0.455219	0.651941	3.617230	4.754493	2.700372	2.502522	1.895890	1.306378	1.397938	1.987746	2.122576	2.158878	0.040893	0.000000	53468.000000		1
13533.314453	5089.294434	3.817669	6.414176	12358.736328	99998.000000	1887.294312	1148.390503	287.752899	96.696793	84.401932	361.688629	462.804413	301.820923	2.070939	0.000000	4.131404	3.706658	0.581798	0.807141	4.091974	4.999991	3.275840	3.060090	2.459020	1.985412	1.926352	2.558335	2.665397	2.479749	0.316167	0.000000	53499.000000		1
14451.096680	5552.410156	1.918085	8.989099	15114.587891	99998.000000	2312.449463	1426.895264	293.806305	150.508041	84.238495	390.900879	507.497040	302.175568	2.247104	0.000000	4.159901	3.744482	0.282868	0.953716	4.179396	4.999991	3.364072	3.154392	2.468061	2.177560	1.925511	2.592067	2.705434	2.480259	0.351623	0.000000	53559.000000		1
17538.603516	4521.186523	1.893416	7.641505	16033.869141	99998.000000	2463.216553	1527.116821	355.807953	181.453354	110.619873	495.165192	625.783081	425.081055	2.505413	99998.000000	4.243995	3.655252	0.277246	0.883179	4.205039	4.999991	3.391503	3.183872	2.551216	2.258765	2.043833	2.694750	2.796424	2.628472	0.398879	4.999991	53600.000000		1
15236.414062	2189.667236	1.600460	4.699618	8875.295898	99998.000000	1238.262939	799.150879	173.167343	75.267899	51.097549	221.844162	283.919830	172.152802	1.449922	0.000000	4.182883	3.340378	0.204245	0.672063	3.948183	4.999991	3.092813	2.902629	2.238466	1.876610	1.708400	2.346048	2.453196	2.235914	0.161345	0.000000	53676.000000		1
10200.413086	3745.746582	3.675817	2.874044	7645.343750	99998.000000	1109.951660	669.677063	153.255646	99.031189	51.103718	227.274628	304.821411	180.392548	0.564480	99998.000000	4.008618	3.573538	0.565354	0.458493	3.883397	4.999991	3.045304	2.825866	2.185416	1.995772	1.708452	2.356551	2.484046	2.256219	0.000000	4.999991	53727.000000		1
24230.656250	7122.554688	3.000478	10.487796	21512.808594	99998.000000	3378.389893	2077.419189	464.688599	186.695709	144.460831	668.286255	922.953735	406.652618	4.417303	99998.000000	4.384365	3.852636	0.477190	1.020684	4.332697	4.999991	3.528710	3.317524	2.667162	2.271134	2.159750	2.824963	2.965180	2.609224	0.645157	4.999991	53775.000000		1
8701.660156	746.314087	1.575791	2.985059	4935.264648	68761.070312	646.474976	402.319977	83.168434	34.143154	17.497133	90.436806	89.687454	70.713211	1.192905	0.000000	3.939602	2.872922	0.197498	0.474953	3.693310	4.837343	2.810552	2.604572	1.919958	1.533304	1.242967	1.956345	1.952732	1.849501	0.076606	0.000000	53827.000000		1
22582.234375	4448.946777	3.999609	5.569232	17300.212891	99998.000000	2644.105469	1657.195068	373.264984	135.517990	89.958824	404.654358	541.757385	260.514252	4.364066	99998.000000	4.353767	3.648257	0.602018	0.745795	4.238051	4.999991	3.422279	3.219374	2.572017	2.131997	1.954044	2.607084	2.733805	2.415832	0.639891	4.999991	53881.000000		1
11605.712891	2804.583252	2.306637	3.065236	7797.141113	99998.000000	1122.141724	677.938354	175.107025	71.021584	35.407490	165.192795	228.431030	161.628006	1.670251	0.000000	4.064672	3.447868	0.362979	0.486464	3.891935	4.999991	3.050048	2.831190	2.243304	1.851390	1.549095	2.217991	2.358755	2.208517	0.222782	0.000000	53901.000000		1
10270.092773	1059.029907	2.013681	2.926468	6845.934082	93469.937500	962.709290	573.837524	132.230713	27.809156	40.649845	137.519333	169.281845	69.609238	1.285174	99998.000000	4.011574	3.024908	0.303991	0.466344	3.835433	4.970672	2.983495	2.758789	2.121332	1.444188	1.609059	2.138364	2.228610	1.842667	0.108962	4.999991	53944.000000		1
9913.033203	2248.175049	2.827788	5.541479	7696.530762	99998.000000	1115.258789	683.560059	155.010300	82.283401	44.004951	146.906235	192.166260	125.545174	0.261578	0.000000	3.996207	3.351830	0.451447	0.743626	3.886295	4.999991	3.047376	2.834777	2.190361	1.915312	1.643502	2.167040	2.283677	2.098800	0.000000	0.000000	53991.000000		1
10061.287109	3149.335938	2.204873	4.224722	9301.780273	99998.000000	1380.734741	841.546143	206.329880	94.655357	59.408226	252.866577	301.453979	230.379959	2.711488	0.000000	4.002654	3.498219	0.343384	0.625798	3.968566	4.999991	3.140110	2.925078	2.314562	1.976145	1.773847	2.402891	2.479221	2.362445	0.433208	0.000000	54081.000000		1
7421.116211	820.064819	2.010598	3.700486	3995.569580	59851.621094	465.425598	292.418610	71.348465	51.819145	23.596769	64.366882	105.032143	70.682373	0.381546	99998.000000	3.870469	2.913848	0.303325	0.568259	3.601579	4.777076	2.667850	2.466005	1.853385	1.714490	1.372853	1.808662	2.021322	1.849311	0.000000	4.999991	54107.000000		1
7490.201172	2600.535400	1.588125	5.242356	5860.374023	82881.070312	793.843811	483.647430	112.226501	57.628910	29.042652	98.886253	116.552986	99.099030	1.802617	0.000000	3.874494	3.415063	0.200885	0.719526	3.767925	4.918455	2.899735	2.684529	2.050095	1.760640	1.463036	1.995136	2.066523	1.996069	0.255903	0.000000	54136.000000		1
9544.446289	1064.321533	2.722941	2.584173	4506.689941	67955.570312	561.746216	346.217529	72.893417	51.307247	14.838951	66.158531	86.329269	123.617836	0.160910	99998.000000	3.979751	3.027073	0.435038	0.412322	3.653858	4.832225	2.749540	2.539349	1.862688	1.710179	1.171403	1.820586	1.936158	2.092081	0.000000	4.999991	54181.000000		1
4598.020996	512.060974	1.680638	2.707523	2135.085205	38488.476562	186.637115	114.042824	51.297993	32.989838	4.946317	8.585129	0.000000	6.272325	0.583676	99998.000000	3.662571	2.709322	0.225474	0.432572	3.329415	4.585330	2.270998	2.057068	1.710100	1.518380	0.694282	0.933747	0.000000	0.797429	0.000000	4.999991	54219.000000		1
9037.223633	2483.328613	1.884164	4.218554	5906.445312	81245.429688	794.586975	494.301727	113.497002	63.201225	23.427164	102.808769	111.070099	77.623871	2.276206	99998.000000	3.956035	3.395034	0.275119	0.625164	3.771326	4.909799	2.900141	2.693992	2.054984	1.800725	1.369720	2.012030	2.045597	1.889995	0.357212	4.999991	54243.000000		1
3984.498779	485.830719	2.223376	3.981107	1994.778076	33355.898438	116.960045	94.935982	39.545864	26.606499	10.490879	15.662309	26.409138	52.257038	0.116992	0.000000	3.600374	2.686485	0.347013	0.600004	3.299895	4.523173	2.068038	1.977431	1.597101	1.424988	1.020812	1.194856	1.421754	1.718145	0.000000	0.000000	54321.000000		1
15364.330078	4130.618652	2.692104	5.439715	8427.006836	99998.000000	1205.831299	744.698242	161.014328	72.572708	48.507210	199.030670	298.160522	197.559723	1.127513	0.000000	4.186513	3.616015	0.430092	0.735576	3.925673	4.999991	3.081287	2.871980	2.206865	1.860773	1.685806	2.298920	2.474450	2.295698	0.052122	0.000000	54345.000000		1
9758.003906	2499.253174	3.524713	3.160832	5316.075684	74706.960938	713.043640	432.445007	100.412704	54.061024	16.861883	86.924431	135.320618	57.419216	2.873274	99998.000000	3.989361	3.397810	0.547124	0.499801	3.725591	4.873361	2.853116	2.635931	2.001789	1.732884	1.226906	1.939142	2.131364	1.759057	0.458377	4.999991	54425.000000		1
5711.392578	3285.023682	2.503996	4.600938	6426.036621	92735.773438	925.047607	549.559265	102.145760	74.990356	22.218338	119.605888	154.140686	198.484848	0.918845	99998.000000	3.756742	3.516539	0.398634	0.662846	3.807943	4.967247	2.966164	2.740015	2.009220	1.875005	1.346712	2.077753	2.187917	2.297727	0.000000	4.999991	54477.000000		1
22091.855469	4866.010254	1.782401	7.666174	16431.113281	99998.000000	2576.981689	1571.152588	351.518463	136.739151	96.169479	435.383820	595.093750	356.292084	5.749357	0.000000	4.344232	3.687173	0.251005	0.884579	4.215667	4.999991	3.411111	3.196218	2.545948	2.135893	1.983037	2.638872	2.774585	2.551806	0.759619	0.000000	54535.000000		1
9672.535156	2197.509277	2.611927	3.657314	5448.861328	79209.125000	725.091797	451.496368	127.805550	51.572449	35.984146	157.424866	215.531754	111.427818	1.379831	99998.000000	3.985540	3.341931	0.416961	0.563162	3.736306	4.898775	2.860393	2.654654	2.106550	1.712418	1.556111	2.197073	2.333511	2.046994	0.139826	4.999991	54636.000000		1
11878.585938	2776.792725	2.164785	4.687283	5993.064453	82540.398438	798.750000	506.208038	112.778496	84.895325	38.586823	163.808197	220.919037	168.165527	1.103123	99998.000000	4.074765	3.443543	0.335415	0.670921	3.777649	4.916667	2.902411	2.704329	2.052226	1.928884	1.586439	2.214336	2.344233	2.225737	0.042624	4.999991	54703.000000		1
7245.318359	1582.081299	1.125565	2.124696	4053.250732	60035.898438	479.925354	301.077759	64.659836	48.368443	15.853501	49.074619	87.109451	57.181767	1.902283	0.000000	3.860057	3.199229	0.051370	0.327297	3.607804	4.778411	2.681174	2.478679	1.810635	1.684562	1.200125	1.690857	1.940065	1.757258	0.279275	0.000000	54721.000000		1
9694.398438	1790.986084	2.420735	4.443667	5781.328613	74786.859375	775.908752	483.240356	90.717430	44.381168	29.881428	111.844124	131.555374	110.255997	0.400345	99998.000000	3.986521	3.253092	0.383947	0.647742	3.762028	4.873825	2.889811	2.684163	1.957691	1.647199	1.475401	2.048613	2.119109	2.042402	0.000000	4.999991	54805.000000		1
13020.722656	4184.152344	2.581089	7.089515	8665.521484	99998.000000	1225.425415	772.760254	190.038483	108.405754	56.768547	248.857712	388.699097	186.174561	4.378901	0.000000	4.114635	3.621608	0.411803	0.850617	3.937795	4.999991	3.088287	2.888045	2.278841	2.035052	1.754108	2.395951	2.589613	2.269920	0.641365	0.000000	54832.000000		1
7964.495605	3351.120605	2.611927	3.348940	6030.466797	83998.031250	805.768616	494.967834	112.482452	50.049080	51.982586	158.676865	227.188278	177.133041	0.133133	99998.000000	3.901158	3.525190	0.416961	0.524907	3.780351	4.924269	2.906210	2.694577	2.051085	1.699396	1.715858	2.200514	2.356386	2.248300	0.000000	4.999991	54880.000000		1
6967.818848	1347.192993	1.822490	2.652015	3508.394287	55193.398438	437.298828	251.318542	79.319931	16.374653	15.609885	32.555031	46.219078	39.274498	1.181379	99998.000000	3.843097	3.129430	0.260665	0.423576	3.545108	4.741887	2.640778	2.400224	1.899382	1.214172	1.193400	1.512618	1.664821	1.594111	0.072389	4.999991	54932.000000		1
7209.889160	3438.587646	2.386814	5.874522	7147.875000	95248.914062	994.666077	621.265442	173.919785	88.833260	35.811459	145.845428	198.373825	125.073357	0.626610	0.000000	3.857929	3.536380	0.377819	0.768973	3.854177	4.978860	2.997677	2.793277	2.240349	1.948576	1.554022	2.163893	2.297484	2.097165	0.000000	0.000000	54972.000000		1
15340.706055	2398.467285	2.260381	5.933114	8998.624023	99998.000000	1354.686401	806.394592	170.111359	74.999611	50.166264	206.962036	262.234985	172.643112	0.438467	0.000000	4.185845	3.379934	0.354182	0.773283	3.954176	4.999991	3.131839	2.906548	2.230733	1.875059	1.700412	2.315891	2.418691	2.237149	0.000000	0.000000	55023.000000		1
14938.019531	4232.030762	2.772281	7.061762	10420.946289	99998.000000	1581.168579	950.951050	231.335907	97.029839	63.062458	263.798431	343.192383	205.845734	1.538391	0.000000	4.174293	3.626549	0.442837	0.848913	4.017907	4.999991	3.198978	2.978158	2.364243	1.986905	1.799771	2.421272	2.535538	2.313542	0.187067	0.000000	55050.000000		1
6527.285156	1082.361450	2.260381	3.244093	3549.697754	56187.902344	440.956146	244.583649	79.267502	52.059677	25.400757	53.521370	67.506126	55.023151	0.356559	99998.000000	3.814733	3.034372	0.354182	0.511093	3.550191	4.749643	2.644395	2.388427	1.899095	1.716501	1.404847	1.728527	1.829343	1.740546	0.000000	4.999991	55125.000000		1
18505.748047	3705.809082	2.195622	4.859972	10247.541016	99998.000000	1487.589355	937.462769	238.564194	109.707092	59.460651	226.747314	313.070404	185.462219	3.051002	99998.000000	4.267307	3.568883	0.341558	0.686634	4.010620	4.999991	3.172483	2.971954	2.377605	2.040235	1.774230	2.355542	2.495642	2.268255	0.484443	4.999991	55164.000000		1
20788.083984	3732.936768	1.329091	3.675817	13281.160156	99998.000000	1999.733643	1240.344482	258.343292	135.425476	76.359535	373.505524	521.114868	285.874908	2.590354	99998.000000	4.317814	3.572051	0.123555	0.565354	4.123236	4.999991	3.300972	3.093542	2.412197	2.131700	1.882863	2.572297	2.716933	2.456176	0.413359	4.999991	55184.000000		1
20373.263672	8110.134277	1.927337	9.137118	21212.650391	99998.000000	3376.764893	2050.451904	477.504608	190.599731	146.875397	662.911316	868.408569	427.393860	4.472261	0.000000	4.309061	3.909028	0.284958	0.960809	4.326595	4.999991	3.528501	3.311850	2.678977	2.280122	2.166949	2.821455	2.938724	2.630828	0.650527	0.000000	55238.000000		1
12150.242188	3039.388428	4.357323	6.987752	9617.416016	99998.000000	1439.606445	873.086609	209.117569	113.894806	71.462563	303.122253	398.567078	331.908966	2.770121	99998.000000	4.084585	3.482786	0.639220	0.844337	3.983058	4.999991	3.158244	2.941057	2.320390	2.056504	1.854079	2.481618	2.600502	2.521019	0.442499	4.999991	55361.000000		1
13189.533203	2165.651123	1.066974	4.391244	8628.260742	99998.000000	1259.941650	764.973816	199.012161	104.930382	54.205959	247.827744	333.598846	191.389160	2.548261	0.000000	4.120229	3.335588	0.028154	0.642588	3.935923	4.999991	3.100350	2.883646	2.298880	2.020901	1.734047	2.394150	2.523225	2.281917	0.406244	0.000000	55383.000000		1
22425.552734	4105.992188	0.940540	8.622133	20508.302734	99998.000000	3247.056641	1989.757812	496.892090	176.075317	135.888031	620.966309	918.198608	478.275543	2.116672	0.000000	4.350743	3.613418	0.000000	0.935615	4.311930	4.999991	3.511490	3.298800	2.696262	2.245698	2.133181	2.793068	2.962937	2.679678	0.325654	0.000000	55430.000000		1
18476.238281	4024.504150	1.924253	4.089037	10772.963867	99998.000000	1637.378906	986.802551	230.608154	75.937065	56.272064	289.174530	363.208923	197.362366	2.394902	99998.000000	4.266613	3.604712	0.284262	0.611621	4.032335	4.999991	3.214149	2.994230	2.362875	1.880454	1.750293	2.461160	2.560157	2.295264	0.379288	4.999991	55462.000000		1
21489.822266	4072.160400	1.347594	4.838386	11756.618164	99998.000000	1734.559814	1080.563599	245.206573	77.734886	49.796215	241.937805	340.861053	229.442505	2.299336	99998.000000	4.332233	3.609825	0.129559	0.684700	4.070282	4.999991	3.239189	3.033650	2.389532	1.890616	1.697196	2.383704	2.532577	2.360674	0.361602	4.999991	55488.000000		1
16898.136719	2760.334717	1.763899	2.396065	9044.084961	99998.000000	1372.051025	806.780090	228.896683	88.000656	51.356586	210.132126	266.487457	196.458832	2.843041	99998.000000	4.227839	3.440962	0.246474	0.379499	3.956365	4.999991	3.137370	2.906755	2.359639	1.944486	1.710596	2.322492	2.425677	2.293272	0.453783	4.999991	55520.000000		1
15206.754883	2878.179688	2.266548	4.187717	7052.075684	96128.515625	992.390320	614.755676	169.562454	61.566845	40.227371	166.494141	200.874741	107.403534	2.363752	99998.000000	4.182036	3.459118	0.355365	0.621977	3.848317	4.982852	2.996682	2.788702	2.229330	1.789347	1.604522	2.221399	2.302925	2.031018	0.373602	4.999991	55591.000000		1
23654.550781	8298.359375	3.012813	7.697012	22972.964844	99998.000000	3668.532715	2236.274902	512.455688	206.487152	129.140808	595.611816	796.856567	468.996582	2.930679	0.000000	4.373915	3.918992	0.478972	0.886322	4.361217	4.999991	3.564492	3.349525	2.709656	2.314893	2.111063	2.774963	2.901380	2.671170	0.466968	0.000000	55614.000000		1
6254.084473	1217.564941	1.236579	1.511032	2783.848145	42149.062500	275.942200	168.692841	20.784399	26.930290	8.785572	36.702660	33.187195	14.798862	0.395789	99998.000000	3.796164	3.085492	0.092222	0.179274	3.444646	4.624788	2.440818	2.227097	1.317737	1.430241	0.943770	1.564698	1.520971	1.170228	0.000000	4.999991	55644.000000		1
3088.762207	385.640045	2.775365	4.301816	1637.884644	32668.574219	92.055771	61.804291	17.854847	31.287613	7.357800	10.799253	1.116313	42.059113	0.037552	99998.000000	3.489784	2.586182	0.443320	0.633652	3.214283	4.514130	1.964051	1.791019	1.251756	1.495372	0.866748	1.033394	0.047786	1.623860	0.000000	4.999991	55713.000000		1
29897.113281	6003.623047	1.255082	16.356150	26279.294922	99998.000000	4253.993164	2574.357422	557.872986	292.486450	200.162399	892.507996	1098.267334	692.650879	5.064931	99998.000000	4.475629	3.778414	0.098672	1.213681	4.419614	4.999991	3.628797	3.410669	2.746535	2.466106	2.301383	2.950612	3.040708	2.840514	0.704574	4.999991	55812.000000		1
5780.221680	1373.447876	3.543216	2.035268	4174.426270	57995.324219	505.323029	306.508209	78.808029	52.990967	12.128345	55.168087	66.574837	106.737450	0.197390	0.000000	3.761945	3.137812	0.549398	0.308622	3.620597	4.763393	2.703569	2.486442	1.896570	1.724202	1.083802	1.741688	1.823310	2.028317	0.000000	0.000000	55839.000000		1
7173.686035	403.374603	3.120744	2.738360	2737.934570	48864.753906	263.693573	155.401932	44.350330	13.303249	12.214689	53.006386	48.390030	68.952400	0.355441	99998.000000	3.855742	2.605709	0.494258	0.437491	3.437423	4.688996	2.421100	2.191456	1.646897	1.123958	1.086882	1.724328	1.684756	1.838549	0.000000	4.999991	55859.000000		1
8750.795898	2710.233154	2.624262	3.490792	8128.531738	99998.000000	1187.671143	726.726196	191.839386	62.843513	56.753128	235.341690	275.926788	167.675217	2.094490	0.000000	3.942048	3.433007	0.419007	0.542924	3.910012	4.999991	3.074696	2.861371	2.282938	1.798260	1.753990	2.371699	2.440794	2.224469	0.321078	0.000000	55916.000000		1
6917.633789	1391.864014	2.991227	2.454656	6120.216309	85475.992188	858.861328	517.244751	114.465302	70.623787	29.193754	126.858841	182.433990	102.010078	1.802693	99998.000000	3.839957	3.143597	0.475849	0.389991	3.786767	4.931844	2.933923	2.713696	2.058674	1.848951	1.465290	2.103321	2.261106	2.008643	0.255922	4.999991	55941.000000		1
18404.644531	4626.588867	2.414567	9.497915	18646.994141	99998.000000	2940.233887	1789.601562	428.522491	148.577621	118.464905	558.224548	805.987549	397.629608	2.953549	99998.000000	4.264927	3.665261	0.382839	0.977628	4.270609	4.999991	3.468382	3.252756	2.631974	2.171953	2.073590	2.746809	2.906328	2.599479	0.470344	4.999991	55972.000000		1
4155.936035	1076.511597	2.093859	2.257297	3585.348877	52940.308594	425.929077	257.045044	54.588345	47.042435	23.054031	63.626781	90.618744	60.814411	0.378725	0.000000	3.618669	3.032019	0.320947	0.353589	3.554531	4.723786	2.629337	2.410009	1.737100	1.672490	1.362747	1.803640	1.957218	1.784006	0.000000	0.000000	56014.000000		1
11172.857422	3004.079590	2.855542	4.277146	6216.684570	90618.867188	877.083130	518.049622	130.704269	45.392635	34.019806	148.056458	209.210083	188.027893	0.426858	0.000000	4.048164	3.477711	0.455689	0.631154	3.793559	4.957219	2.943041	2.714371	2.116290	1.656985	1.531732	2.170427	2.320583	2.274222	0.000000	0.000000	56037.000000		1
13075.789062	2338.115479	2.685936	4.545431	8668.725586	99998.000000	1293.671631	773.213562	156.441147	101.458092	54.483498	226.886078	310.662018	192.113846	1.187191	0.000000	4.116468	3.368866	0.429096	0.657575	3.937955	4.999991	3.111824	2.888299	2.194351	2.006287	1.736265	2.355808	2.492288	2.283559	0.074521	0.000000	56104.000000		1
11183.764648	1799.373901	3.419866	4.354239	5512.395996	74202.664062	702.691528	454.358063	91.710388	58.905579	41.124741	138.839172	180.287704	157.014725	2.079602	99998.000000	4.048588	3.255121	0.534009	0.638912	3.741340	4.870420	2.846765	2.657398	1.962419	1.770156	1.614103	2.142512	2.255966	2.195940	0.317980	4.999991	56169.000000		1
21971.943359	5658.580566	2.901798	4.036614	12357.389648	99998.000000	1825.520874	1145.152588	235.471207	92.675598	71.696922	321.109711	415.947021	201.426727	2.333796	99998.000000	4.341868	3.752707	0.462667	0.606017	4.091927	4.999991	3.261387	3.058863	2.371938	1.966965	1.855500	2.506654	2.619038	2.304117	0.368063	4.999991	56189.000000		1
24921.167969	5260.679688	1.893416	7.043259	16402.492188	99998.000000	2555.081055	1560.630859	355.764771	136.683640	63.870396	394.157318	518.049622	271.843903	1.702686	99998.000000	4.396568	3.721042	0.277246	0.847774	4.214910	4.999991	3.407405	3.193300	2.551163	2.135716	1.805300	2.595670	2.714371	2.434319	0.231135	4.999991	56226.000000		1
9449.488281	1890.328735	2.448488	5.347203	7974.751953	99998.000000	1199.537354	709.299988	177.163879	79.677643	47.181202	239.544830	315.423309	220.194366	1.369947	99998.000000	3.975408	3.276537	0.388898	0.728127	3.901717	4.999991	3.079014	2.850830	2.248375	1.901336	1.673769	2.379387	2.498894	2.342806	0.136704	4.999991	56271.000000		1
17709.679688	2569.158447	2.698272	2.719858	7364.723633	99998.000000	1073.375488	640.073120	170.573929	98.759819	32.928162	133.939102	182.979813	102.756340	2.620048	99998.000000	4.248211	3.409791	0.431086	0.434546	3.867157	4.999991	3.030752	2.806230	2.231913	1.994580	1.517568	2.126907	2.262403	2.011809	0.418309	4.999991	56295.000000		1
8620.499023	2936.659912	3.105325	5.637074	9441.084961	99998.000000	1315.433472	857.643250	190.371521	78.635338	55.908184	207.782318	298.240723	205.040878	1.907733	0.000000	3.935532	3.467854	0.492107	0.751054	3.975022	4.999991	3.119069	2.933307	2.279602	1.895618	1.747475	2.317609	2.474567	2.311841	0.280518	0.000000	56334.000000		1
18850.146484	5311.706055	2.590341	7.123436	17311.974609	99998.000000	2744.212891	1654.447388	423.144470	199.857101	97.332047	445.353546	606.358643	350.621094	1.833946	0.000000	4.275315	3.725234	0.413357	0.852690	4.238347	4.999991	3.438418	3.218653	2.626489	2.300719	1.988256	2.648705	2.782730	2.544838	0.263386	0.000000	56392.000000		1
21347.128906	7451.561523	2.260381	5.957783	20196.927734	99998.000000	3219.287598	1943.921021	492.984985	184.558685	104.594254	537.779358	754.828308	430.792145	2.477642	0.000000	4.329340	3.872247	0.354182	0.775085	4.305285	4.999991	3.507760	3.288679	2.692834	2.266135	2.019508	2.730604	2.877848	2.634268	0.394038	0.000000	56425.000000		1
12800.821289	3700.893555	2.766114	4.311067	11828.774414	99998.000000	1830.803345	1088.186646	254.766159	80.935806	64.622826	321.430420	435.846375	327.557800	1.308145	99998.000000	4.107238	3.568307	0.441870	0.634585	4.072940	4.999991	3.262642	3.036703	2.406142	1.908141	1.810386	2.507087	2.639333	2.515288	0.116656	4.999991	56512.000000		1
23286.406250	4924.015137	2.426902	4.477589	15270.579102	99998.000000	2281.343750	1433.161377	342.905579	135.040009	89.659706	333.697540	487.754944	276.629883	2.656195	0.000000	4.367103	3.692319	0.385052	0.651044	4.183856	4.999991	3.358191	3.156295	2.535175	2.130462	1.952597	2.523353	2.688202	2.441899	0.424260	0.000000	56532.000000		1
9012.176758	2067.868896	2.818537	2.929552	5539.418457	78016.953125	705.815369	430.937073	78.795692	26.970379	13.898411	62.402538	83.701920	67.854584	1.926759	0.000000	3.954830	3.315523	0.450024	0.466801	3.743464	4.892189	2.848691	2.634414	1.896502	1.430887	1.142965	1.795202	1.922735	1.831579	0.284827	0.000000	56581.000000		1
18992.679688	17811.880859	3.117660	14.786528	41228.925781	99998.000000	6717.212402	4103.083984	909.376038	353.908356	255.743713	1215.868896	1620.813110	955.761658	4.164405	0.000000	4.278586	4.250710	0.493829	1.169866	4.615202	4.999991	3.827189	3.613110	2.958744	2.548891	2.407805	3.084887	3.209733	2.980350	0.619553	0.000000	56633.000000		1
10870.999023	3384.834961	1.964342	2.929552	6345.458496	92786.679688	853.810181	522.909607	130.096771	54.020935	42.093033	201.300293	266.324005	152.851685	1.447033	0.000000	4.036270	3.529537	0.293217	0.466801	3.802463	4.967485	2.931361	2.718427	2.114267	1.732562	1.624210	2.303844	2.425410	2.184270	0.160478	0.000000	56662.000000		1
5773.841309	1563.948975	2.174036	1.196491	2792.023193	47879.164062	309.746124	171.138245	44.205395	41.473202	10.771500	33.396893	53.838993	25.043043	0.377653	0.000000	3.761465	3.194223	0.337267	0.077909	3.445919	4.680147	2.491006	2.233347	1.645475	1.617768	1.032276	1.523706	1.731097	1.398687	0.000000	0.000000	56711.000000		1
5141.196777	962.851196	1.939672	3.694319	2700.340576	45231.468750	251.213699	158.803299	56.503345	20.898497	18.382166	51.772888	77.836647	24.373871	0.035104	0.000000	3.711064	2.983559	0.287728	0.567534	3.431419	4.655441	2.400043	2.200860	1.752074	1.320115	1.264397	1.714102	1.891184	1.386925	0.000000	0.000000	56733.000000		1
17203.132812	5747.820801	2.753779	7.542825	18601.642578	99998.000000	2926.227539	1797.344849	411.154877	186.115967	99.749695	474.399292	576.344604	362.447235	3.727916	0.000000	4.235608	3.759503	0.439929	0.877534	4.269551	4.999991	3.466308	3.254632	2.614005	2.269784	1.998912	2.676144	2.760682	2.559245	0.571466	0.000000	56774.000000		1
10453.716797	2471.265137	2.874044	5.606237	8257.808594	99998.000000	1226.624878	736.520142	191.345993	93.141243	55.060154	249.822922	309.835571	240.944839	1.016120	99998.000000	4.019271	3.392919	0.458493	0.748671	3.916865	4.999991	3.088712	2.867185	2.281819	1.969142	1.740837	2.397632	2.491131	2.381918	0.006945	4.999991	56827.000000		1
23285.054688	10462.694336	4.052033	9.689107	28016.195312	99998.000000	4518.035156	2752.276855	603.034363	216.487717	149.888199	761.689636	1011.506409	454.385834	4.121344	99998.000000	4.367077	4.019643	0.607673	0.986284	4.447409	4.999991	3.654950	3.439692	2.780342	2.335433	2.175767	2.881778	3.004969	2.657425	0.615039	4.999991	56869.000000		1
4917.671875	791.799255	2.599592	3.389029	2548.623779	47243.703125	253.970551	156.536743	66.300385	36.462128	20.775148	58.257992	85.216034	46.286919	0.442622	99998.000000	3.691760	2.898615	0.414905	0.530075	3.406306	4.674344	2.404783	2.194616	1.821516	1.561842	1.317544	1.765355	1.930521	1.665458	0.000000	4.999991	56942.000000		1
3942.590820	682.351196	1.816322	2.935719	1498.900513	29982.636719	81.318192	45.620831	13.149062	28.891548	7.471899	2.615010	4.030447	43.493050	0.543968	0.000000	3.595782	2.834008	0.259193	0.467715	3.175773	4.476870	1.910188	1.659163	1.118895	1.460771	0.873431	0.417473	0.605353	1.638420	0.000000	0.000000	56999.000000		1
6442.509766	1604.009766	2.726025	4.619441	3046.520996	48858.714844	291.024750	198.854889	58.165482	34.488533	22.261511	46.663136	65.298164	89.863228	1.000443	0.000000	3.809055	3.205207	0.435530	0.664589	3.483804	4.688942	2.463930	2.298536	1.764665	1.537675	1.347555	1.668974	1.814901	1.953582	0.000193	0.000000	57110.000000		1
7680.775879	381.612671	1.150235	1.566539	3856.344727	53199.468750	456.683197	277.986725	62.618401	53.064976	10.925687	54.082611	42.065281	74.611061	2.229711	99998.000000	3.885405	2.581623	0.060786	0.194941	3.586176	4.725907	2.659615	2.444024	1.796702	1.724808	1.038449	1.733058	1.623924	1.872803	0.348248	4.999991	57141.000000		1
17215.146484	4800.172363	4.690367	8.474114	8327.938477	99998.000000	1214.974609	739.366455	159.623566	62.791088	52.112103	197.266769	270.234192	186.263992	1.478720	0.000000	4.235911	3.681257	0.671207	0.928094	3.920537	4.999991	3.084567	2.868860	2.203097	1.797898	1.716939	2.295054	2.431740	2.270129	0.169886	0.000000	57206.000000		1
11130.900391	990.379700	1.532618	3.839255	7250.720703	98858.085938	1051.795410	621.509033	170.290222	55.380863	28.706524	132.378738	166.099426	101.405663	2.407389	99998.000000	4.046530	2.995802	0.185434	0.584247	3.860381	4.995012	3.021931	2.793447	2.231190	1.743360	1.457981	2.121818	2.220368	2.006062	0.381546	4.999991	57234.000000		1
18122.056641	7772.810059	4.107540	8.557375	21314.916016	99998.000000	3304.784180	2047.087524	428.815460	165.510422	105.087646	546.728394	723.007202	344.558472	2.118172	99998.000000	4.258207	3.890578	0.613582	0.932341	4.328684	4.999991	3.519143	3.311136	2.632270	2.218825	2.021552	2.737772	2.859143	2.537263	0.325961	4.999991	57302.000000		1
18134.566406	4234.408203	2.186371	5.809764	13620.769531	99998.000000	2076.191895	1251.569336	311.978760	122.060547	73.926468	397.900970	549.173767	342.190155	4.752185	0.000000	4.258507	3.626793	0.339724	0.764158	4.134202	4.999991	3.317267	3.097455	2.494125	2.086575	1.868800	2.599775	2.739710	2.534267	0.676893	0.000000	57345.000000		1
34263.074219	12841.625977	1.982844	9.781619	39073.195312	99998.000000	6338.850098	3838.875488	866.882141	368.096649	211.871353	1005.860046	1335.573364	780.518921	5.553545	0.000000	4.534826	4.108620	0.297289	0.990411	4.591879	4.999991	3.802011	3.584204	2.937960	2.565962	2.326072	3.002537	3.125668	2.892383	0.744570	0.000000	57410.000000		1
[truncated: 8,814 more rows]
