# Supplementary material for: Distinct elongation stalls during translation are linked with distinct pathways for mRNA degradation
Source: eLife. 2022 Jul 27;11:e76038. doi: 10.7554/eLife.76038 (PMC9352352; doi:10.7554/eLife.76038)
Supplement: Figure 3—source data 1. [file elife-76038-fig3-data1.zip › 3B_flow_cytometry_data/list_mode_data.HEL2_SYH1_OPT_2.CSV]

FSC-HLin	SSC-HLin	BLU-V-HLin	GRN-V-HLin	YEL-V-HLin	ORG-V-HLin	GRN-B-HLin	YEL-B-HLin	RED-B-HLin	NIR-B-HLin	YEL-G-HLin	ORG-G-HLin	RED-G-HLin	NIR-G-HLin	BLU-V-ALin	BLU-V-W	FSC-HLog	SSC-HLog	BLU-V-HLog	GRN-V-HLog	YEL-V-HLog	ORG-V-HLog	GRN-B-HLog	YEL-B-HLog	RED-B-HLog	NIR-B-HLog	YEL-G-HLog	ORG-G-HLog	RED-G-HLog	NIR-G-HLog	BLU-V-ALog	BLU-V-WLog	TIME		P01.R1
11023.031250	2913.871094	1.113230	4.567017	8293.160156	99998.000000	1384.879272	856.493042	189.406311	92.694099	53.977764	273.490631	342.504700	211.519806	2.607086	0.000000	4.042301	3.464470	0.046585	0.659633	3.918720	4.999991	3.141412	2.932724	2.277395	1.967052	1.732215	2.436942	2.534667	2.325351	0.416155	0.000000	53.000000		1
13595.791016	2914.453857	1.865662	3.601807	5063.594727	78153.179688	860.424805	521.404724	144.161697	66.291130	28.074358	135.851028	168.282715	72.193405	1.379337	99998.000000	4.133404	3.464557	0.270833	0.556520	3.704459	4.892947	2.934713	2.717175	2.158850	1.821455	1.448310	2.133063	2.226039	1.858498	0.139670	4.999991	89.000000		1
6151.614746	3106.774170	3.151581	5.143676	4721.265625	68150.750000	808.713562	490.015350	110.243660	45.571491	26.008253	113.512421	162.380432	126.880432	0.018657	0.000000	3.788989	3.492310	0.498528	0.711274	3.674058	4.833471	2.907795	2.690210	2.042354	1.658693	1.415111	2.055043	2.210534	2.103395	0.000000	0.000000	290.000000		1
7610.140137	1540.438477	1.036136	2.719858	4347.748047	62392.687500	699.351868	447.919220	106.083694	59.611755	21.737274	120.685196	184.028275	84.213821	1.452246	0.000000	3.881393	3.187644	0.015417	0.434546	3.638264	4.795134	2.844696	2.651200	2.025649	1.775332	1.337205	2.081654	2.264884	1.925383	0.162040	0.000000	323.000000		1
8761.081055	2747.685303	2.448488	4.113708	5180.258789	75604.148438	895.764404	534.461243	120.333656	62.226765	36.594727	175.655930	228.890503	175.979721	1.813083	0.000000	3.942558	3.438967	0.388898	0.614233	3.714351	4.878546	2.952194	2.727916	2.080387	1.793977	1.563419	2.244663	2.359628	2.245463	0.258418	0.000000	367.000000		1
11760.355469	3728.782959	2.022933	2.732193	8598.657227	99998.000000	1444.740845	886.510132	249.122925	87.979065	50.801514	218.726501	299.110321	194.639420	2.801847	0.000000	4.070420	3.571567	0.305981	0.436511	3.934431	4.999991	3.159790	2.947684	2.396414	1.944379	1.705877	2.339901	2.475832	2.289231	0.447444	0.000000	416.000000		1
8561.713867	3918.546875	2.211041	3.355108	7839.104492	99998.000000	1291.889160	803.680908	186.331833	78.811111	56.750046	211.843597	298.105011	163.808197	1.952801	0.000000	3.932561	3.593125	0.344597	0.525706	3.894266	4.999991	3.111225	2.905084	2.270287	1.896587	1.753966	2.326015	2.474369	2.214336	0.290658	0.000000	441.000000		1
12182.236328	2908.440430	2.466991	5.408878	9985.155273	99998.000000	1698.588013	1016.850525	253.387726	97.615753	85.259209	396.272766	503.765717	423.477509	4.727609	0.000000	4.085727	3.463660	0.392168	0.733107	3.999355	4.999991	3.230088	3.007257	2.403785	1.989520	1.930741	2.597994	2.702229	2.626830	0.674642	0.000000	466.000000		1
14136.787109	5757.950684	2.599592	7.552076	18909.544922	99998.000000	3202.623047	1918.252075	428.556427	158.744705	125.884384	569.026917	751.541077	364.824799	2.534048	0.000000	4.150351	3.760268	0.414905	0.878066	4.276681	4.999991	3.505506	3.282906	2.632008	2.200699	2.099972	2.755133	2.875953	2.562084	0.403815	0.000000	529.000000		1
13772.449219	4781.944336	2.340558	4.557766	10797.300781	99998.000000	1850.912476	1115.227905	244.170441	102.093338	67.031227	284.493408	371.824890	197.673828	1.494438	99998.000000	4.139011	3.679605	0.369319	0.658752	4.033315	4.999991	3.267386	3.047364	2.387693	2.008997	1.826277	2.454072	2.570338	2.295949	0.174478	4.999991	624.000000		1
13007.999023	2960.071533	3.142330	4.378909	7562.699707	99685.601562	1298.593262	781.376221	190.349945	67.996437	49.990490	242.079666	350.257202	193.282578	1.991253	99998.000000	4.114211	3.471302	0.497252	0.641366	3.878677	4.998632	3.113473	2.892860	2.279553	1.832486	1.698887	2.383958	2.544387	2.286193	0.299126	4.999991	770.000000		1
10823.109375	2310.053467	2.186371	3.928683	7366.706543	99998.000000	1248.963501	754.587769	177.950226	48.562717	46.801903	198.216553	261.001495	213.758606	1.609105	99998.000000	4.034352	3.363622	0.339724	0.594247	3.867273	4.999991	3.096550	2.877710	2.250299	1.686303	1.670264	2.297140	2.416643	2.329924	0.206584	4.999991	813.000000		1
6914.763184	1609.113403	2.494745	3.836171	7932.486328	99998.000000	1308.356323	805.821045	212.081055	73.257301	64.107841	256.160004	335.134552	201.864624	2.485110	99998.000000	3.839777	3.206587	0.397026	0.583898	3.899409	4.999991	3.116726	2.906239	2.326502	1.864851	1.806911	2.408511	2.525219	2.305060	0.395346	4.999991	838.000000		1
9617.508789	1400.359741	1.766982	3.308852	5172.250000	69478.421875	864.791382	543.823486	109.741013	50.073750	30.464254	131.891510	152.349030	100.569969	0.182650	0.000000	3.983063	3.146240	0.247232	0.519677	3.713680	4.841850	2.936911	2.735458	2.040369	1.699610	1.483791	2.120217	2.182840	2.002468	0.000000	0.000000	887.000000		1
17688.640625	4361.778809	2.772281	5.245440	10684.433594	99998.000000	1786.237183	1100.398193	227.573746	87.254387	63.451008	275.476562	335.948669	157.381683	1.187680	0.000000	4.247694	3.639664	0.442837	0.719782	4.028751	4.999991	3.251939	3.041550	2.357122	1.940787	1.802438	2.440085	2.526273	2.196954	0.074699	0.000000	941.000000		1
10125.767578	3013.812012	1.119397	3.978023	10211.011719	99998.000000	1709.248535	1046.731934	241.869965	77.821228	65.584953	285.171814	343.630249	186.630951	3.172600	0.000000	4.005428	3.479116	0.048984	0.599667	4.009069	4.999991	3.232805	3.019835	2.383582	1.891098	1.816804	2.455106	2.536091	2.270984	0.501415	0.000000	958.000000		1
17591.111328	5442.530762	2.229543	5.452050	13084.509766	99998.000000	2189.278809	1336.085327	285.588135	120.552597	72.899582	373.246490	465.576721	324.538818	0.868253	0.000000	4.245293	3.735801	0.348216	0.736560	4.116757	4.999991	3.340301	3.125834	2.455740	2.081177	1.862725	2.571996	2.667991	2.511267	0.000000	0.000000	980.000000		1
4826.581543	785.733521	3.607974	4.634860	2320.809570	41079.101562	409.902893	250.859070	62.115749	14.749522	26.748350	91.482193	95.888855	85.410309	0.470714	99998.000000	3.683640	2.895275	0.557263	0.666037	3.365639	4.613621	2.612681	2.399430	1.793202	1.168778	1.427297	1.961337	1.981768	1.931510	0.000000	4.999991	1046.000000		1
13256.404297	3154.757324	1.492530	3.802250	7559.634277	99998.000000	1268.579224	780.395569	166.404709	94.402496	57.311283	236.350067	277.474823	198.346069	1.929040	0.000000	4.122426	3.498966	0.173923	0.580041	3.878501	4.999991	3.103317	2.892315	2.221166	1.974983	1.758240	2.373556	2.443223	2.297424	0.285341	0.000000	1075.000000		1
12472.706055	4879.134766	2.587257	4.317234	10027.359375	99998.000000	1691.831543	1026.798706	232.785278	119.118660	58.307331	292.683807	415.792816	261.534973	1.728942	0.000000	4.095961	3.688343	0.412840	0.635206	4.001186	4.999991	3.228357	3.011485	2.366956	2.075980	1.765723	2.466399	2.618877	2.417530	0.237780	0.000000	1116.000000		1
6711.029785	2422.893555	1.495613	4.286397	7744.279297	99998.000000	1298.432861	801.580872	195.416519	64.801689	62.525887	245.376175	287.657318	179.911484	1.092284	99998.000000	3.826789	3.384334	0.174819	0.632092	3.888981	4.999991	3.113420	2.903947	2.290961	1.811586	1.796060	2.389832	2.458875	2.255059	0.038336	4.999991	1177.000000		1
8522.846680	1378.702637	2.830872	2.170952	3791.984131	83501.820312	622.409485	391.863007	193.461441	85.826614	63.740879	263.036743	351.894684	202.040390	3.052424	0.000000	3.930585	3.139471	0.451920	0.336650	3.578866	4.921696	2.794076	2.593134	2.286594	1.933622	1.804418	2.420017	2.546413	2.305438	0.484645	0.000000	1199.000000		1
6380.372559	2589.538818	4.085954	4.607106	4841.161621	66699.382812	815.516296	503.700958	129.850067	82.789131	32.061630	124.539871	150.400101	105.445366	0.172969	0.000000	3.804846	3.413222	0.611293	0.663428	3.684950	4.824122	2.911433	2.702173	2.113442	1.917973	1.505986	2.095308	2.177248	2.023027	0.000000	0.000000	1321.000000		1
14942.083008	3870.986328	1.054639	2.519415	9065.479492	99998.000000	1512.549194	933.364441	204.365540	89.557938	49.753040	244.188934	271.652710	189.545090	1.840686	0.000000	4.174411	3.587822	0.023104	0.401300	3.957391	4.999991	3.179709	2.970051	2.310408	1.952104	1.696820	2.387726	2.434014	2.277713	0.264980	0.000000	1367.000000		1
8383.776367	2526.741455	1.995179	3.459955	8067.517090	99998.000000	1319.198730	826.078125	168.008255	61.375652	38.497395	205.870392	271.217896	141.596039	1.603728	0.000000	3.923440	3.402561	0.299982	0.539070	3.906740	4.999991	3.120310	2.917021	2.225331	1.787996	1.585431	2.313594	2.433318	2.151051	0.205131	0.000000	1401.000000		1
8017.782227	869.475586	5.048080	5.347203	4186.163086	63316.335938	719.904968	438.060516	112.198753	33.902622	22.492790	117.027885	142.980637	102.540482	0.910315	99998.000000	3.904054	2.939257	0.703126	0.728127	3.621816	4.801516	2.857275	2.641534	2.049988	1.530233	1.352043	2.068289	2.155277	2.010895	0.000000	4.999991	1504.000000		1
16353.750977	1976.392822	2.312804	4.964819	8966.210938	99998.000000	1509.471558	921.007935	222.732285	74.133080	51.362751	201.417480	277.215790	246.033020	1.713111	0.000000	4.213617	3.295873	0.364139	0.695903	3.952609	4.999991	3.178825	2.964263	2.347783	1.870012	1.710648	2.304097	2.442818	2.390993	0.233786	0.000000	1528.000000		1
11378.166016	5156.387207	2.170952	4.644111	12841.208984	99998.000000	2155.783203	1307.548462	275.787994	83.985626	83.048172	365.515564	514.962769	255.043701	2.338325	99998.000000	4.056072	3.712346	0.336650	0.666903	4.108606	4.999991	3.333605	3.116458	2.440575	1.924205	1.919330	2.562906	2.711776	2.406615	0.368905	4.999991	1559.000000		1
8692.908203	2079.796875	0.767851	1.452441	4621.253906	66164.640625	786.162170	486.521454	105.679726	50.582565	32.379257	137.377472	150.338425	104.070015	1.564342	99998.000000	3.939165	3.318021	0.000000	0.162098	3.664760	4.820626	2.895512	2.687102	2.023992	1.704001	1.510267	2.137916	2.177070	2.017326	0.194332	4.999991	1611.000000		1
14668.632812	2113.168945	1.338343	5.655577	10165.211914	99998.000000	1698.988892	1048.539062	200.251831	89.104630	53.259251	225.982544	311.719727	192.545563	3.065991	99998.000000	4.166389	3.324934	0.126567	0.752477	4.007116	4.999991	3.230191	3.020585	2.301577	1.949900	1.726395	2.354075	2.493764	2.284534	0.486571	4.999991	1626.000000		1
8535.251953	2842.170898	2.522498	5.140593	6819.607910	90307.031250	1102.134399	706.592468	180.540573	33.674427	44.566193	215.578003	252.046310	172.430328	2.592491	99998.000000	3.931216	3.453650	0.401831	0.711013	3.833759	4.955721	3.042235	2.849169	2.256575	1.527300	1.649006	2.333604	2.401480	2.236614	0.413717	4.999991	1680.000000		1
17057.648438	6357.978516	2.621178	6.219901	18581.591797	99998.000000	3090.899170	1901.834229	426.277557	169.050552	89.175560	477.911652	600.255920	394.712402	2.744483	99998.000000	4.231919	3.803319	0.418496	0.793783	4.269083	4.999991	3.490085	3.279173	2.629693	2.228017	1.950246	2.679348	2.778337	2.596281	0.438461	4.999991	1777.000000		1
6779.750977	2422.322998	1.279752	1.871829	3370.785400	54478.839844	566.794250	357.405334	105.877083	27.506950	25.511770	102.373962	106.928642	89.952660	2.647631	99998.000000	3.831214	3.384232	0.107126	0.272266	3.527731	4.736228	2.753425	2.553161	2.024802	1.439442	1.406741	2.010190	2.029094	1.954014	0.422857	4.999991	1831.000000		1
23174.457031	10391.502930	0.872698	6.793477	19833.765625	99998.000000	3314.908203	2032.674194	501.024292	158.220474	154.954788	684.787354	884.962097	480.631531	7.024062	0.000000	4.365010	4.016678	0.000000	0.832092	4.297405	4.999991	3.520472	3.308068	2.699859	2.199263	2.190205	2.835556	2.946925	2.681812	0.846588	0.000000	1904.000000		1
10655.337891	2395.605469	2.214124	3.712821	7186.536133	99686.859375	1225.705933	730.661072	170.706528	51.914742	57.564152	260.230560	358.422943	189.443329	3.471564	99998.000000	4.027567	3.379415	0.345202	0.569704	3.856520	4.998638	3.088386	2.863716	2.232250	1.715291	1.760152	2.415358	2.554396	2.277479	0.540525	4.999991	1947.000000		1
13868.596680	4121.034668	2.864793	7.074097	12194.875977	99998.000000	2087.426025	1237.880615	273.237762	136.584961	82.900146	390.136139	514.861023	358.996521	1.718310	99998.000000	4.142033	3.615006	0.457093	0.849671	4.086177	4.999991	3.319611	3.092679	2.436541	2.135403	1.918555	2.591216	2.711690	2.555090	0.235102	4.999991	2003.000000		1
21583.195312	7994.509277	2.433070	8.893502	23742.857422	99998.000000	3969.943604	2414.141846	556.432922	198.466339	133.976120	586.190979	799.832397	488.966858	5.869754	0.000000	4.334116	3.902792	0.386155	0.949073	4.375533	4.999991	3.598784	3.382763	2.745413	2.297687	2.127028	2.768039	2.902999	2.689279	0.768620	0.000000	2025.000000		1
8733.191406	3598.217285	2.587257	3.752910	9893.148438	99998.000000	1621.522339	994.468750	218.044998	76.794350	58.097637	256.570160	353.004822	267.742523	1.475200	0.000000	3.941173	3.556087	0.412840	0.574368	3.995335	4.999991	3.209923	2.997591	2.338546	1.885329	1.764158	2.409206	2.547781	2.427717	0.168851	0.000000	2079.000000		1
6314.984863	1734.356323	3.213256	5.754257	12514.570312	99998.000000	2145.579102	1298.809082	305.092773	104.393806	82.644196	356.970520	575.280701	247.479279	2.454661	99998.000000	3.800372	3.239138	0.506945	0.759989	4.097416	4.999991	3.331545	3.113545	2.484432	2.018675	1.917212	2.552632	2.759880	2.393539	0.389992	4.999991	2140.000000		1
4180.399414	1572.604980	0.243615	1.578874	1764.651001	32959.769531	308.713074	193.572449	47.791782	31.595987	13.839820	44.263985	63.333828	29.107410	1.131261	0.000000	3.621218	3.196620	0.000000	0.198348	3.246659	4.517984	2.489555	2.286844	1.679353	1.499632	1.141130	1.646050	1.801636	1.464004	0.053563	0.000000	2168.000000		1
14257.727539	3744.112061	3.191670	6.463516	10530.511719	99998.000000	1796.129761	1077.748169	235.548294	93.172081	55.581306	302.801544	435.278961	199.739929	3.782437	0.000000	4.154050	3.573349	0.504018	0.810469	4.022449	4.999991	3.254338	3.032517	2.372080	1.969286	1.744929	2.481158	2.638768	2.300465	0.577772	0.000000	2200.000000		1
18331.105469	4922.479492	1.828657	4.335737	16518.669922	99998.000000	2774.248535	1684.319580	408.694061	135.024582	105.513206	507.228760	707.838318	401.906769	3.162833	0.000000	4.263189	3.692184	0.262132	0.637063	4.217975	4.999991	3.443145	3.226424	2.611398	2.130413	2.023307	2.705204	2.849934	2.604125	0.500076	0.000000	2237.000000		1
3779.063232	840.497681	1.976677	2.972724	1484.900391	30564.519531	299.656158	163.055771	64.536484	23.649193	22.196751	54.989231	86.381691	40.483322	0.495967	99998.000000	3.577384	2.924536	0.295936	0.473155	3.171697	4.485218	2.476623	2.212336	1.809805	1.373816	1.346289	1.740278	1.936422	1.607276	0.000000	4.999991	2281.000000		1
16934.138672	7132.299316	2.784616	8.800990	23485.634766	99998.000000	3938.267334	2400.851074	549.361877	235.098068	167.860229	785.258667	1099.244873	516.840759	3.754631	99998.000000	4.228763	3.853230	0.444765	0.944532	4.370802	4.999991	3.595305	3.380365	2.739859	2.371249	2.224948	2.895013	3.041095	2.713357	0.574567	4.999991	2333.000000		1
11238.238281	2212.850830	1.070057	2.423819	10264.930664	99998.000000	1696.833374	1053.346558	242.489792	93.794998	61.804291	270.557983	395.042358	173.990707	3.701555	99998.000000	4.050698	3.344952	0.029407	0.384500	4.011356	4.999991	3.229639	3.022571	2.384693	1.972180	1.791019	2.432260	2.596644	2.240526	0.568384	4.999991	2382.000000		1
9325.537109	2222.055908	1.640549	2.744528	6279.151855	86513.179688	1063.239258	648.479431	172.899063	78.715515	34.901756	175.563416	207.603455	74.907097	1.514874	0.000000	3.969674	3.346755	0.214989	0.438468	3.797901	4.937082	3.026631	2.811896	2.237793	1.896060	1.542847	2.244434	2.317235	1.874523	0.180377	0.000000	2413.000000		1
9358.657227	3068.246094	2.047602	7.382471	11235.574219	99998.000000	1894.784790	1154.471558	271.686646	137.368225	89.058372	388.128601	500.817688	356.865662	2.233467	0.000000	3.971214	3.486890	0.311246	0.868202	4.050595	4.999991	3.277560	3.062383	2.434068	2.137886	1.949675	2.588976	2.699680	2.552505	0.348980	0.000000	2478.000000		1
16502.240234	3209.851318	1.871829	3.863925	11899.910156	99998.000000	2040.198486	1217.040649	253.693024	101.217560	75.465256	354.010132	508.779877	327.684235	2.813766	99998.000000	4.217543	3.506485	0.272266	0.587029	4.075544	4.999991	3.309672	3.085305	2.404309	2.005256	1.877747	2.549016	2.706530	2.515455	0.449288	4.999991	2533.000000		1
7016.381348	2506.216064	3.025148	4.878475	7739.354980	99998.000000	1288.931885	786.115906	189.838043	53.478199	54.850460	228.902847	321.707947	211.584564	2.214823	99998.000000	3.846113	3.399019	0.480747	0.688284	3.888705	4.999991	3.110230	2.895487	2.278383	1.728177	1.739180	2.359651	2.507462	2.325484	0.345339	4.999991	2558.000000		1
8133.102051	3781.724609	2.118529	1.955090	5077.736816	75262.296875	894.475403	511.481232	126.538139	55.346943	22.566801	115.291740	144.192535	92.530663	1.204565	0.000000	3.910256	3.577690	0.326034	0.291167	3.705670	4.876577	2.951568	2.708830	2.102221	1.743094	1.353470	2.061798	2.158943	1.966286	0.080830	0.000000	2589.000000		1
10978.868164	3501.064209	1.668303	2.633513	10026.208984	99998.000000	1668.262573	1023.425049	219.108887	82.212479	67.120659	300.491852	386.318451	287.083740	2.474218	99998.000000	4.040557	3.544200	0.222275	0.420535	4.001137	4.999991	3.222264	3.010056	2.340660	1.914938	1.826856	2.477833	2.586946	2.458009	0.393438	4.999991	2623.000000		1
17109.769531	4451.959473	1.733061	4.810632	10387.758789	99998.000000	1733.563843	1058.783203	291.530487	128.147842	65.415352	295.931000	443.679077	286.978882	3.403863	0.000000	4.233244	3.648551	0.238814	0.682202	4.016522	4.999991	3.238940	3.024807	2.464684	2.107711	1.815680	2.471190	2.647069	2.457850	0.531972	0.000000	2667.000000		1
22551.408203	5191.588379	2.673601	5.871439	15422.625977	99998.000000	2526.864990	1585.553589	358.521637	137.917130	91.488358	426.518066	566.007935	352.699524	4.037385	0.000000	4.353174	3.715300	0.427097	0.768745	4.188159	4.999991	3.402582	3.200181	2.554515	2.139618	1.961366	2.629937	2.752823	2.547405	0.606100	0.000000	2742.000000		1
15058.022461	6373.684082	1.733061	6.583782	11516.916016	99998.000000	1932.326172	1182.521240	284.129517	111.896545	103.015373	421.121521	519.375610	358.546295	2.460490	0.000000	4.177768	3.804390	0.238814	0.818475	4.061336	4.999991	3.286080	3.072809	2.453516	2.048817	2.012902	2.624408	2.715482	2.554545	0.391022	0.000000	2798.000000		1
7040.730469	1579.602051	2.004430	2.244962	3175.008057	50206.363281	529.320679	326.151642	81.947273	46.447273	24.558895	83.677254	107.101334	63.580524	1.332782	99998.000000	3.847618	3.198548	0.301991	0.351209	3.501745	4.700759	2.723719	2.513420	1.913535	1.666960	1.390209	1.922607	2.029795	1.803324	0.124759	4.999991	2824.000000		1
8860.525391	2855.690186	3.092990	4.927814	8654.901367	99998.000000	1440.741211	886.815430	205.743973	97.464645	57.493225	251.713257	318.195587	163.950058	0.142582	0.000000	3.947459	3.455711	0.490378	0.692654	3.937262	4.999991	3.158586	2.947833	2.313327	1.988847	1.759617	2.400906	2.502694	2.214712	0.000000	0.000000	2884.000000		1
21792.369141	6289.716797	0.897368	5.125174	14848.485352	99998.000000	2450.946289	1507.615234	324.850281	120.910316	80.460915	351.459869	441.992279	312.126770	3.600554	0.000000	4.338305	3.798631	0.000000	0.709709	4.171682	4.999991	3.389334	3.178291	2.511683	2.082463	1.905585	2.545876	2.645415	2.494331	0.556369	0.000000	2909.000000		1
10259.792969	2793.083984	2.840123	4.730455	11912.702148	99998.000000	1996.184326	1207.046265	257.933167	94.272980	78.148109	354.192078	500.342773	217.517685	2.701501	0.000000	4.011138	3.446084	0.453337	0.674903	4.076010	4.999991	3.300201	3.081724	2.411507	1.974387	1.892918	2.549239	2.699268	2.337495	0.431605	0.000000	2935.000000		1
2731.140869	857.757324	1.902667	1.514116	1259.127563	32716.513672	255.685120	148.007126	58.230240	44.886902	20.146065	83.705002	137.608765	55.001564	0.398423	99998.000000	3.436344	2.933364	0.279363	0.180159	3.100070	4.514767	2.407706	2.170283	1.765149	1.652120	1.304190	1.922751	2.138646	1.740375	0.000000	4.999991	2987.000000		1
6836.932617	3544.486328	2.112361	6.685545	7983.361816	99998.000000	1358.664429	823.709778	192.684326	51.483017	43.884686	205.463348	286.300476	178.196930	1.986551	0.000000	3.834861	3.549553	0.324768	0.825137	3.902186	4.999991	3.133112	2.915774	2.284846	1.711664	1.642313	2.312734	2.456822	2.250900	0.298100	0.000000	3130.000000		1
14426.303711	5323.686523	2.087691	4.835302	10091.023438	99998.000000	1674.254272	1033.616821	206.098602	120.885643	77.176727	320.280182	434.067078	339.245178	4.795254	99998.000000	4.159155	3.726213	0.319666	0.684424	4.003935	4.999991	3.223821	3.014359	2.314075	2.082375	1.887486	2.505530	2.637557	2.530514	0.680812	4.999991	3181.000000		1
18827.410156	5766.869141	1.242747	7.468815	13151.337891	99998.000000	2222.863770	1337.565552	315.682343	126.174255	98.022804	422.367371	578.534058	388.196442	1.667810	99998.000000	4.274791	3.760940	0.094383	0.873252	4.118970	4.999991	3.346913	3.126315	2.499250	2.100971	1.991327	2.625690	2.762329	2.589051	0.222147	4.999991	3211.000000		1
7275.020996	3703.523926	1.329091	0.863447	4666.541504	70282.445312	811.689392	464.741028	100.468208	55.516548	20.960173	119.282097	166.620575	100.005646	1.954402	0.000000	3.861834	3.568615	0.123555	0.000000	3.668995	4.846847	2.909390	2.667211	2.002029	1.744422	1.321395	2.076575	2.221729	2.000025	0.291014	0.000000	3235.000000		1
20684.187500	7411.007324	1.606628	6.247655	16533.486328	99998.000000	2729.503418	1675.722168	391.224670	139.906143	113.830048	507.407623	632.783203	370.400208	3.272475	0.000000	4.315639	3.869877	0.205915	0.795717	4.218364	4.999991	3.436084	3.224202	2.592426	2.145837	2.056257	2.705357	2.801255	2.568671	0.514876	0.000000	3268.000000		1
7433.234863	1778.823853	2.673601	4.847637	3830.382812	55091.992188	625.144775	408.731079	102.108757	57.977371	30.155882	93.116577	100.070404	96.194145	1.109330	99998.000000	3.871178	3.250133	0.427097	0.685530	3.583242	4.741088	2.795981	2.611438	2.009063	1.763259	1.479372	1.969027	2.000306	1.983149	0.045061	4.999991	3324.000000		1
50716.855469	14166.387695	1.729977	14.641592	44994.414062	99998.000000	7540.620117	4595.831543	1082.713013	475.891815	299.449524	1397.861816	1852.333984	1068.922485	5.313063	99998.000000	4.705153	4.151259	0.238040	1.165588	4.653159	4.999991	3.877407	3.662364	3.034513	2.677508	2.476324	3.145464	3.267719	3.028946	0.725345	4.999991	3425.000000		1
9776.814453	3170.663086	2.260381	4.508426	6893.488281	97185.617188	1208.992065	720.959595	196.514328	69.772675	50.338951	202.243927	265.753510	194.207703	1.917494	0.000000	3.990197	3.501150	0.354182	0.654025	3.838439	4.987602	3.082423	2.857911	2.293394	1.843685	1.701904	2.305876	2.424479	2.288266	0.282734	0.000000	3505.000000		1
9553.734375	1793.113892	3.136162	3.037483	5231.824707	77903.656250	898.459595	542.972412	152.928772	74.521629	31.734755	143.896500	201.793701	84.124390	1.523922	0.000000	3.980173	3.253608	0.496399	0.482514	3.718653	4.891558	2.953499	2.734778	2.184489	1.872282	1.501535	2.158050	2.304908	1.924922	0.182963	0.000000	3533.000000		1
11985.881836	4242.453613	2.763030	5.156011	7739.003418	99998.000000	1293.147339	797.334595	202.058899	80.167953	67.231674	288.489929	396.386871	249.230850	2.509104	0.000000	4.078670	3.627617	0.441386	0.712314	3.888685	4.999991	3.111648	2.901641	2.305478	1.904001	1.827574	2.460131	2.598119	2.396602	0.399519	0.000000	3581.000000		1
17717.945312	6263.665527	2.892547	7.974548	11212.057617	99998.000000	1879.788574	1152.260620	263.190948	110.909744	89.952660	387.730804	503.383331	370.733246	3.497265	0.000000	4.248414	3.796829	0.461280	0.901706	4.049685	4.999991	3.274109	3.061551	2.420271	2.044970	1.954014	2.588530	2.701899	2.569062	0.543729	0.000000	3672.000000		1
10501.425781	1889.215576	1.964342	5.038829	7381.132324	99998.000000	1189.336304	755.602356	171.717987	70.192062	49.555683	251.448059	349.057648	221.788666	1.775157	0.000000	4.021248	3.276282	0.293217	0.702330	3.868123	4.999991	3.075305	2.878293	2.234816	1.846288	1.695094	2.400448	2.542897	2.345939	0.249237	0.000000	3717.000000		1
3761.199219	770.660217	1.791652	4.237057	2316.886963	36456.859375	350.914062	249.616318	66.392899	67.746658	21.783531	65.998177	66.584084	62.032490	1.397884	0.000000	3.575326	2.886863	0.253254	0.627064	3.364905	4.561779	2.545201	2.397273	1.822122	1.830888	1.338128	1.819532	1.823370	1.792619	0.145471	0.000000	3798.000000		1
6233.827148	2530.670166	1.150235	1.529534	3232.775879	52428.789062	605.387268	338.353973	101.359406	60.694145	20.759729	98.963341	133.291519	73.621178	2.095359	99998.000000	3.794755	3.403235	0.060786	0.184559	3.509576	4.719570	2.782033	2.529371	2.005864	1.783147	1.317222	1.995474	2.124803	1.867003	0.321258	4.999991	3994.000000		1
9048.830078	1600.614624	2.951138	5.106671	4859.639160	72946.882812	818.893005	501.314148	109.765678	70.010124	32.841816	134.854980	186.985580	93.637726	1.172694	99998.000000	3.956592	3.204287	0.469990	0.708138	3.686604	4.863007	2.913227	2.700110	2.040467	1.845161	1.516427	2.129867	2.271808	1.971451	0.069185	4.999991	4037.000000		1
8030.540039	4814.089355	3.151581	5.026494	10432.269531	99998.000000	1725.987061	1065.456421	242.964691	75.471420	83.168434	353.501312	488.735596	230.447800	2.687659	99998.000000	3.904745	3.682514	0.498528	0.701265	4.018379	4.999991	3.237037	3.027536	2.385543	1.877782	1.919958	2.548391	2.689074	2.362573	0.429374	4.999991	4053.000000		1
8296.725586	2786.207275	2.904882	2.978892	5589.418457	78127.359375	912.092834	575.012451	136.273499	58.227154	36.085911	177.996490	217.764374	107.039658	0.561485	0.000000	3.918907	3.445014	0.463128	0.474055	3.747367	4.892803	2.960039	2.759677	2.134411	1.765126	1.557338	2.250412	2.337987	2.029545	0.000000	0.000000	4091.000000		1
7418.390137	964.982056	3.752910	4.301816	3266.659912	54056.656250	569.837891	335.985657	83.069756	23.960649	26.982714	104.088516	172.214478	83.017334	0.143658	99998.000000	3.870310	2.984519	0.574368	0.633652	3.514104	4.732849	2.755751	2.526321	1.919443	1.379499	1.431086	2.017403	2.236070	1.919169	0.000000	4.999991	4117.000000		1
10827.209961	2525.982910	0.860363	4.748958	7094.467773	98027.695312	1235.968628	733.726318	187.253876	75.866142	56.833305	258.589996	336.266296	207.313583	2.197770	0.000000	4.034516	3.402430	0.000000	0.676598	3.850920	4.991349	3.092007	2.865534	2.272431	1.880048	1.754603	2.412612	2.526683	2.316628	0.341982	0.000000	4164.000000		1
1173.044922	682.030518	1.958174	2.063021	0.000000	1966.463257	0.000000	0.000000	0.000000	14.456567	0.000000	0.000000	0.000000	0.000000	0.289494	99998.000000	3.069315	2.833804	0.291851	0.314504	0.000000	3.293686	0.000000	0.000000	0.000000	1.160065	0.000000	0.000000	0.000000	0.000000	0.000000	4.999991	4201.000000		1
9285.500977	3328.738770	1.742312	4.866140	5492.767578	75537.890625	919.188538	569.267395	133.858932	47.921299	47.760944	167.157150	226.753479	118.723946	2.127849	99998.000000	3.967805	3.522280	0.241126	0.687185	3.739791	4.878165	2.963405	2.755316	2.126647	1.680529	1.679073	2.223125	2.355554	2.074538	0.327941	4.999991	4224.000000		1
6565.619141	1531.884277	1.939672	2.596508	4041.258057	61055.015625	672.267395	416.776550	93.224503	44.356499	32.271324	122.196228	159.700668	180.515900	0.835680	99998.000000	3.817276	3.185226	0.287728	0.414390	3.606517	4.785721	2.827542	2.619903	1.969530	1.646957	1.508817	2.087058	2.203307	2.256516	0.000000	4.999991	4240.000000		1
9354.795898	2460.940674	1.174904	3.592556	6020.235352	85145.257812	1017.485779	627.124512	152.126999	64.117096	30.603024	146.270981	165.365494	87.420906	2.067457	0.000000	3.971034	3.391101	0.070003	0.555404	3.779613	4.930161	3.007528	2.797354	2.182206	1.806974	1.485764	2.165158	2.218445	1.941615	0.315437	0.000000	4292.000000		1
23535.001953	3425.244385	3.256428	6.842816	13471.143555	99998.000000	2193.962891	1385.307983	316.487183	132.514420	110.746307	450.167267	568.320740	366.998840	3.090639	0.000000	4.371714	3.534692	0.512742	0.835235	4.129405	4.999991	3.341229	3.141546	2.500356	2.122263	2.044329	2.653374	2.754594	2.564665	0.490048	0.000000	4358.000000		1
7540.450684	2324.503662	1.754647	4.711953	6427.004883	88755.820312	1107.154663	654.625305	163.287048	67.105240	51.886990	220.397888	298.453491	148.266159	0.850009	0.000000	3.877397	3.366330	0.244190	0.673201	3.808009	4.948197	3.044208	2.815993	2.212952	1.826756	1.715058	2.343207	2.474877	2.171042	0.000000	0.000000	4404.000000		1
4140.372559	2146.029297	2.380646	4.163047	4386.319336	61305.140625	765.251343	461.364319	112.593468	46.043304	36.443626	129.927170	155.358765	98.133820	1.882910	99998.000000	3.617039	3.331636	0.376695	0.619411	3.642100	4.787497	2.883804	2.664044	2.051513	1.663167	1.561622	2.113700	2.191336	1.991819	0.274829	4.999991	4471.000000		1
8804.844727	1744.656006	2.359060	3.589472	3860.480225	60341.144531	637.371765	401.311584	112.941933	40.279797	26.421474	106.281059	137.577927	56.898064	0.239672	99998.000000	3.944722	3.241710	0.372739	0.555031	3.586641	4.780613	2.804393	2.603482	2.052855	1.605087	1.421957	2.026456	2.138549	1.755098	0.000000	4.999991	4526.000000		1
11675.848633	3471.136475	2.359060	5.513725	8930.310547	99998.000000	1536.099731	917.202576	252.305344	119.127914	56.978241	256.585571	342.899414	179.846725	0.359983	0.000000	4.067288	3.540472	0.372739	0.741445	3.950866	4.999991	3.186419	2.962465	2.401927	2.076014	1.755709	2.409232	2.535167	2.254903	0.000000	0.000000	4576.000000		1
14661.158203	2981.102783	3.234842	7.166609	10929.624023	99998.000000	1825.369873	1111.601440	229.488754	97.319710	73.981979	383.839142	484.100739	293.430084	2.027617	0.000000	4.166168	3.474377	0.509853	0.855314	4.038605	4.999991	3.261351	3.045949	2.360761	1.988201	1.869126	2.584149	2.684936	2.467505	0.306986	0.000000	4626.000000		1
9403.429688	1489.174438	2.346725	2.824705	5715.089844	81653.398438	950.328125	571.481567	163.888382	36.625565	18.770718	161.998047	184.265732	114.129173	1.183705	99998.000000	3.973286	3.172945	0.370462	0.450973	3.757023	4.911974	2.977874	2.757002	2.214548	1.563784	1.273481	2.209510	2.265445	2.057397	0.073243	4.999991	4646.000000		1
15941.803711	5473.389648	2.303553	7.468815	14037.037109	99998.000000	2390.187500	1449.369507	368.297089	134.265991	88.281273	413.122314	565.372681	312.706543	2.213539	99998.000000	4.202538	3.738256	0.362398	0.873252	4.147275	4.999991	3.378432	3.161179	2.566198	2.127966	1.945869	2.616079	2.752335	2.495137	0.345087	4.999991	4696.000000		1
35423.660156	11171.744141	1.322924	10.003649	28556.021484	99998.000000	4901.787598	2919.486572	642.644958	330.323914	163.299393	813.601318	1062.758179	580.214722	6.587106	0.000000	4.549294	4.048121	0.121535	1.000158	4.455698	4.999991	3.690355	3.465307	2.807971	2.518940	2.212985	2.910412	3.026434	2.763589	0.818695	0.000000	4753.000000		1
5523.586914	1166.149780	2.100026	3.089906	4541.536133	72179.500000	778.989441	455.961609	110.286835	52.916958	31.922863	152.601898	202.647888	77.537529	1.307399	0.000000	3.742221	3.066754	0.322225	0.489945	3.657203	4.858414	2.891531	2.658928	2.042524	1.723595	1.504102	2.183560	2.306742	1.889512	0.116408	0.000000	4792.000000		1
5464.813477	4608.956055	3.185502	7.283791	6897.315430	97475.562500	1190.526733	715.788208	182.649841	66.599503	41.383774	184.102280	223.571060	113.265724	1.216781	0.000000	3.737575	3.663603	0.503178	0.862357	3.838680	4.988896	3.075739	2.854784	2.261619	1.823471	1.616830	2.265059	2.349416	2.054099	0.085212	0.000000	4828.000000		1
5761.265625	1112.261353	1.366096	4.434416	3329.358643	56008.539062	568.302185	349.547943	87.528839	32.518024	30.498177	108.251564	148.312408	37.680202	1.336540	99998.000000	3.760518	3.046207	0.135481	0.646836	3.522361	4.748254	2.754579	2.543507	1.942151	1.512124	1.484274	2.034434	2.171177	1.576113	0.125982	4.999991	4863.000000		1
17971.843750	4098.267090	1.498697	3.854673	10961.991211	99998.000000	1840.399902	1121.179565	247.614975	92.172951	63.796387	275.791077	360.575409	196.091858	1.788061	0.000000	4.254592	3.612600	0.175714	0.585988	4.039889	4.999991	3.264912	3.049675	2.393777	1.964604	1.804796	2.440580	2.556996	2.292459	0.252382	0.000000	4900.000000		1
16453.253906	5111.694824	2.460824	3.632644	10135.191406	99998.000000	1658.317505	1049.143433	215.608841	79.400108	64.280533	262.086945	385.538269	216.928680	2.619102	99998.000000	4.216252	3.708565	0.391080	0.560223	4.005832	4.999991	3.219668	3.020835	2.333667	1.899821	1.808079	2.418445	2.586067	2.336317	0.418152	4.999991	4962.000000		1
14571.800781	5747.870117	1.810155	8.116401	17383.332031	99998.000000	2898.671143	1783.893555	425.750214	199.107758	138.404358	567.151978	823.040649	419.477905	4.985985	99998.000000	4.163513	3.759507	0.257716	0.909364	4.240133	4.999991	3.462199	3.251369	2.629155	2.299088	2.141150	2.753700	2.915421	2.622709	0.697751	4.999991	5018.000000		1
12875.965820	3095.623535	0.906619	4.789046	8687.425781	99998.000000	1469.179443	893.624329	225.424393	72.088562	70.759468	326.571014	453.192413	236.661530	3.595093	0.000000	4.109780	3.490748	0.000000	0.680249	3.938891	4.999991	3.167075	2.951155	2.353001	1.857866	1.849785	2.513978	2.656283	2.374128	0.555710	0.000000	5084.000000		1
8953.993164	2837.896973	2.442321	5.097420	6027.401855	84477.875000	1042.615112	623.877380	123.204613	89.607277	38.947620	188.626129	280.984100	115.350334	2.176864	99998.000000	3.952017	3.452997	0.387803	0.707350	3.780130	4.926743	3.018124	2.795099	2.090627	1.952343	1.590481	2.275602	2.448682	2.062019	0.337831	4.999991	5225.000000		1
5540.498047	2350.413330	2.161701	3.678900	4795.861328	69439.187500	800.233276	494.977081	142.185028	55.883514	28.157619	137.830780	195.222244	121.098419	1.252619	99998.000000	3.743549	3.371144	0.334796	0.565718	3.680867	4.841605	2.903217	2.694585	2.152854	1.747284	1.449596	2.139346	2.290529	2.083138	0.097819	4.999991	5257.000000		1
11481.410156	6130.854980	2.627345	7.009338	15026.186523	99998.000000	2516.762451	1535.149902	338.714783	124.299339	94.041695	473.002350	602.864746	276.414001	2.940238	0.000000	4.059995	3.787521	0.419517	0.845677	4.176849	4.999991	3.400842	3.186151	2.529834	2.094469	1.973320	2.674863	2.780220	2.441560	0.468382	0.000000	5286.000000		1
14881.651367	4641.193359	1.440106	4.508426	9984.985352	99998.000000	1659.581909	1030.172241	224.422165	100.101242	79.875000	337.142059	466.347656	225.489151	2.610925	0.000000	4.172651	3.666630	0.158394	0.654025	3.999347	4.999991	3.219999	3.012910	2.351066	2.000439	1.902411	2.527813	2.668710	2.353126	0.416794	0.000000	5341.000000		1
8052.844727	4892.888184	2.198706	6.352502	13612.640625	99998.000000	2291.575684	1388.607544	270.638153	115.011124	91.688805	416.008698	545.488708	307.143463	1.379269	0.000000	3.905949	3.689565	0.342167	0.802945	4.133943	4.999991	3.360134	3.142580	2.432389	2.060740	1.962316	2.619102	2.736786	2.487341	0.139649	0.000000	5384.000000		1
3714.397217	2510.373047	2.439237	3.274930	9517.219727	99998.000000	1607.608521	962.715454	201.732025	111.131775	54.551338	250.233063	312.783630	178.548477	2.159835	99998.000000	3.569888	3.399738	0.387254	0.515202	3.978510	4.999991	3.206180	2.983498	2.304775	2.045838	1.736805	2.398345	2.495244	2.251756	0.334421	4.999991	5402.000000		1
10317.832031	2782.217041	2.574922	3.799166	5454.294922	72728.125000	935.254761	572.344971	142.872696	81.145500	44.029621	181.487274	262.160980	164.665482	2.826100	0.000000	4.013588	3.444391	0.410764	0.579688	3.736739	4.861702	2.970930	2.757658	2.154949	1.909264	1.643745	2.258846	2.418568	2.216603	0.451187	0.000000	5447.000000		1
12714.603516	3903.066650	4.813716	5.461301	8929.323242	99998.000000	1529.355591	919.712769	213.974457	87.161873	54.230629	248.999573	309.098541	159.059250	1.689240	0.000000	4.104303	3.591406	0.682481	0.737296	3.950819	4.999991	3.184509	2.963652	2.330362	1.940327	1.734245	2.396199	2.490097	2.201559	0.227691	0.000000	5617.000000		1
6691.071777	2665.451172	3.854673	3.503127	5089.507324	69521.054688	843.821960	528.478821	116.170609	59.525410	24.709999	117.656967	166.182678	87.485672	2.089660	99998.000000	3.825496	3.425771	0.585988	0.544456	3.706676	4.842116	2.926251	2.723028	2.065096	1.774702	1.392873	2.070618	2.220586	1.941937	0.320076	4.999991	5680.000000		1
7967.505371	1915.840576	1.446273	2.830872	5253.537598	74238.718750	880.885376	541.066650	134.111801	59.963299	34.975765	135.117096	199.598068	130.149200	0.746921	99998.000000	3.901322	3.282359	0.160250	0.451920	3.720452	4.870630	2.944919	2.733251	2.127467	1.777886	1.543767	2.130710	2.300156	2.114441	0.000000	4.999991	5713.000000		1
25828.035156	7195.808594	1.726894	7.203614	19251.929688	99998.000000	3230.842285	1972.815674	476.878601	217.008865	151.254303	661.631592	950.349670	532.993408	3.560944	0.000000	4.412091	3.857080	0.237266	0.857550	4.284474	4.999991	3.509316	3.295087	2.678408	2.336478	2.179708	2.820616	2.977883	2.726722	0.551565	0.000000	5806.000000		1
6568.357422	2897.851074	3.040566	4.804465	6686.748047	92730.679688	1170.189453	679.689941	157.181244	50.308113	59.775192	236.205139	299.742493	155.571533	1.371772	99998.000000	3.817457	3.462076	0.482955	0.681645	3.825215	4.967224	3.068256	2.832311	2.196401	1.701638	1.776521	2.373289	2.476748	2.191930	0.137282	4.999991	5886.000000		1
4745.719727	809.099060	2.096942	3.151581	2860.201660	50370.402344	516.193176	299.603729	75.206223	21.438152	24.022326	93.357109	130.941711	73.889465	0.732972	99998.000000	3.676302	2.908002	0.321587	0.498528	3.456397	4.702176	2.712812	2.476547	1.876254	1.331187	1.380615	1.970147	2.117078	1.868582	0.000000	4.999991	5928.000000		1
36575.128906	13945.767578	2.167868	12.738925	38723.308594	99998.000000	6560.632812	3963.208740	898.835815	369.570679	248.783707	1259.953979	1613.550903	822.766174	4.717259	0.000000	4.563186	4.144443	0.336033	1.105133	4.587973	4.999991	3.816946	3.598047	2.953680	2.567698	2.395822	3.100355	3.207783	2.915277	0.673690	0.000000	5954.000000		1
4239.150879	1408.355835	2.352893	3.910181	2148.406982	35222.035156	377.375610	236.285309	60.194580	48.670650	25.061544	70.204399	91.639465	46.077225	0.000802	99998.000000	3.627279	3.148712	0.371602	0.592197	3.332117	4.546814	2.576774	2.373437	1.779557	1.687267	1.399008	1.846364	1.962083	1.663486	0.000000	4.999991	6037.000000		1
11559.671875	4089.407715	1.433939	8.141070	13981.134766	99998.000000	2285.883057	1439.516968	315.691589	136.739151	99.123695	447.450500	574.210632	374.920959	2.677047	0.000000	4.062945	3.611660	0.156531	0.910681	4.145543	4.999991	3.359054	3.158217	2.499263	2.135893	1.996177	2.650745	2.759071	2.573940	0.427656	0.000000	6075.000000		1
13163.987305	7179.979980	2.260381	3.839255	16135.125977	99998.000000	2723.252686	1646.833618	375.562378	142.912796	98.824577	436.709839	588.673401	293.954315	2.685116	99998.000000	4.119388	3.856123	0.354182	0.584247	4.207772	4.999991	3.435088	3.216650	2.574682	2.155071	1.994865	2.640193	2.769874	2.468280	0.428963	4.999991	6120.000000		1
11981.589844	2015.781372	0.817191	4.841470	7006.612305	96661.304688	1177.843262	724.398010	183.849426	72.807076	42.848549	177.327316	244.830353	132.532928	0.901213	0.000000	4.078515	3.304443	0.000000	0.684977	3.845508	4.985253	3.071088	2.859977	2.264462	1.862174	1.631936	2.248776	2.388865	2.122324	0.000000	0.000000	6216.000000		1
18224.562500	5440.217773	2.463907	6.728718	12027.068359	99998.000000	1997.374634	1230.868164	278.480103	100.153664	73.463905	317.144043	410.063232	214.421600	3.928476	0.000000	4.260657	3.735616	0.391624	0.827932	4.080160	4.999991	3.300460	3.090212	2.444794	2.000667	1.866074	2.501256	2.612851	2.331269	0.594224	0.000000	6244.000000		1
15929.453125	3535.040771	4.246308	4.156880	7901.248047	99998.000000	1357.578979	810.702576	205.595947	93.912178	53.052643	252.471863	329.108948	241.197708	3.582573	0.000000	4.202201	3.548394	0.628012	0.618767	3.897696	4.999991	3.132765	2.908862	2.313015	1.972722	1.724707	2.402213	2.517340	2.382373	0.554195	0.000000	6349.000000		1
7567.238770	1196.222290	1.532618	3.626477	4340.032227	62785.949219	700.196777	445.880859	118.329224	64.117096	33.159443	143.211914	212.398666	162.309509	1.621628	0.000000	3.878937	3.077812	0.185434	0.559485	3.637493	4.797863	2.845220	2.649219	2.073092	1.806974	1.520607	2.155979	2.327152	2.210344	0.209951	0.000000	6389.000000		1
7342.721191	1708.197021	3.253344	4.995657	4529.352539	64607.472656	763.176025	473.844208	131.280930	53.993183	36.687241	141.975327	200.717468	109.148933	0.730542	99998.000000	3.865857	3.232538	0.512330	0.698593	3.656036	4.810283	2.882625	2.675636	2.118202	1.732339	1.564515	2.152213	2.302585	2.038019	0.000000	4.999991	6469.000000		1
15545.019531	5395.605469	2.069189	6.870570	15775.202148	99998.000000	2657.997803	1618.780884	371.285217	136.880997	98.469948	440.283875	585.253540	314.014038	3.039137	0.000000	4.191591	3.732040	0.315800	0.836993	4.197975	4.999991	3.424555	3.209188	2.569708	2.136343	1.993304	2.643733	2.767344	2.496949	0.482750	0.000000	6504.000000		1
10943.791016	3314.491943	1.853327	5.963951	9641.299805	99998.000000	1651.493164	996.081543	241.808289	114.588646	72.498695	341.758423	467.800079	254.204926	2.876443	0.000000	4.039168	3.520417	0.267952	0.775534	3.984136	4.999991	3.217877	2.998295	2.383471	2.059142	1.860330	2.533719	2.670060	2.405184	0.458856	0.000000	6578.000000		1
13252.990234	3996.969482	2.648932	6.916826	13523.190430	99998.000000	2243.623535	1390.285156	303.766754	117.925255	77.552948	380.382263	468.805389	219.161316	2.325245	0.000000	4.122314	3.601731	0.423071	0.839907	4.131079	4.999991	3.350950	3.143104	2.482540	2.071607	1.889598	2.580220	2.670993	2.340764	0.366469	0.000000	6667.000000		1
12174.076172	1481.915283	2.328223	3.342773	5984.000977	82808.710938	970.822632	620.420471	157.175079	58.671215	41.658226	155.309418	211.359451	184.743698	2.623068	99998.000000	4.085436	3.170823	0.367025	0.524107	3.776992	4.918076	2.987140	2.792686	2.196384	1.768425	1.619701	2.191198	2.325022	2.266570	0.418810	4.999991	6716.000000		1
8855.788086	1068.709717	3.086823	2.596508	3887.416504	61807.437500	624.595886	405.746002	106.009689	31.238274	25.835564	123.809029	178.730408	116.574577	0.924112	0.000000	3.947227	3.028860	0.489512	0.414390	3.589661	4.791041	2.795599	2.608254	2.025346	1.494687	1.412218	2.092752	2.252198	2.066604	0.000000	0.000000	6761.000000		1
9161.245117	2182.602539	2.855542	2.429986	3698.546875	57369.269531	620.947815	386.768677	97.557159	48.766243	20.405100	96.474770	113.302727	77.108887	1.273351	99998.000000	3.961955	3.338975	0.455689	0.385604	3.568031	4.758679	2.793055	2.587451	1.989259	1.688119	1.309739	1.984414	2.054240	1.887104	0.104948	4.999991	6813.000000		1
4967.070312	1851.908447	1.196491	3.657314	4060.189209	57878.722656	671.095581	424.852844	94.559769	33.544910	21.435068	92.913048	124.758820	47.631428	2.048410	99998.000000	3.696100	3.267620	0.077909	0.563162	3.608546	4.762519	2.826784	2.628238	1.975706	1.525627	1.331125	1.968077	2.096071	1.677894	0.311417	4.999991	6868.000000		1
5673.891113	1934.746948	1.699140	3.441453	4935.523926	69116.945312	858.361755	510.139832	117.906754	54.609928	28.105194	118.918221	174.669128	100.051903	0.063061	0.000000	3.753881	3.286624	0.230229	0.536742	3.693333	4.839584	2.933670	2.707689	2.071539	1.737272	1.448787	2.075248	2.242216	2.000225	0.000000	0.000000	6890.000000		1
13237.818359	5473.392578	3.071404	4.027363	8264.691406	99998.000000	1378.159912	846.023743	203.347900	68.107452	60.663307	241.256302	347.938232	197.750916	2.610168	0.000000	4.121817	3.738257	0.487337	0.605021	3.917227	4.999991	3.139300	2.927382	2.308240	1.833195	1.782926	2.382479	2.541502	2.296118	0.416668	0.000000	6921.000000		1
6688.354980	1506.949097	1.298254	1.609712	3732.208984	56742.050781	658.402893	379.170349	61.526756	51.193146	13.454352	62.828094	70.296906	81.922607	2.453664	99998.000000	3.825319	3.178099	0.113360	0.206748	3.571966	4.753905	2.818492	2.578834	1.789064	1.709212	1.128863	1.798154	1.846936	1.913404	0.389815	4.999991	6942.000000		1
9690.892578	3327.462158	2.605759	6.062630	7127.667480	98984.710938	1205.004883	722.806763	161.557068	63.025452	61.813541	264.529266	384.036499	312.259399	1.968643	99998.000000	3.986364	3.522113	0.415934	0.782661	3.852947	4.995568	3.080989	2.859022	2.208326	1.799516	1.791084	2.422474	2.584373	2.494515	0.294167	4.999991	6974.000000		1
12776.518555	4379.177246	3.083739	4.588603	12409.196289	99998.000000	2097.003906	1260.398071	260.791779	82.779884	72.837906	391.113678	543.416443	311.075226	4.116538	0.000000	4.106412	3.641392	0.489078	0.661681	4.093744	4.999991	3.321599	3.100508	2.416294	1.917925	1.862357	2.592303	2.735133	2.492865	0.614532	0.000000	7051.000000		1
8551.312500	1965.972900	1.507948	4.024279	4632.817871	69028.640625	789.686890	485.087524	115.529190	65.202576	49.450836	167.126312	218.082001	130.398972	2.251940	99998.000000	3.932033	3.293577	0.178386	0.604688	3.665845	4.839029	2.897455	2.685820	2.062692	1.814265	1.694174	2.223045	2.338620	2.115274	0.352557	4.999991	7147.000000		1
4783.582031	2247.635498	2.658183	2.985059	4111.687500	60594.195312	696.277344	429.000488	104.850204	47.545086	32.579700	118.585175	179.896072	89.375999	0.715841	99998.000000	3.679753	3.351726	0.424585	0.474953	3.614020	4.782431	2.842782	2.632458	2.020569	1.677106	1.512947	2.074030	2.255022	1.951221	0.000000	4.999991	7253.000000		1
6228.264160	2514.181396	2.013681	3.096074	3916.752197	63074.707031	650.687378	408.228424	101.929901	42.182461	32.607452	138.469116	159.765427	98.907837	0.371252	0.000000	3.794367	3.400397	0.303991	0.490811	3.592926	4.799855	2.813372	2.610903	2.008301	1.625132	1.513317	2.141353	2.203483	1.995231	0.000000	0.000000	7292.000000		1
13854.833984	5697.515625	1.680638	7.129604	14944.439453	99998.000000	2508.698486	1517.066895	326.993500	100.980110	75.619438	399.893066	518.980896	328.920837	3.190893	0.000000	4.141602	3.755686	0.225474	0.853065	4.174479	4.999991	3.399448	3.181005	2.514539	2.004236	1.878633	2.601944	2.715151	2.517091	0.503912	0.000000	7374.000000		1
14827.133789	4363.002930	2.254213	6.457349	10017.296875	99998.000000	1699.235596	1026.635254	282.257690	133.245270	79.606712	389.528625	483.154022	336.244720	3.969766	0.000000	4.171057	3.639786	0.352995	0.810054	4.000751	4.999991	3.230254	3.011416	2.450646	2.124652	1.900950	2.590539	2.684086	2.526655	0.598765	0.000000	7512.000000		1
10956.166016	7052.362305	1.526451	6.811979	14561.318359	99998.000000	2485.259033	1500.510254	352.930817	122.227066	85.891373	354.623779	470.291748	320.875366	3.199935	99998.000000	4.039659	3.848335	0.183683	0.833273	4.163201	4.999991	3.395372	3.176239	2.547690	2.087168	1.933950	2.549768	2.672367	2.506336	0.505141	4.999991	7586.000000		1
20490.525391	5717.214844	2.698272	7.326963	18781.511719	99998.000000	3215.667236	1928.715210	449.026276	165.652283	117.885162	531.917175	720.003662	453.719727	3.682567	99998.000000	4.311553	3.757185	0.431086	0.864924	4.273731	4.999991	3.507271	3.285268	2.652272	2.219198	2.071459	2.725844	2.857335	2.656788	0.566151	4.999991	7654.000000		1
6866.690430	1832.514893	2.072273	3.947186	4250.002441	62376.718750	681.441528	433.209778	107.650238	58.961086	25.206480	114.061333	146.452927	126.269852	0.432996	0.000000	3.836747	3.263047	0.316447	0.596288	3.628389	4.795022	2.833429	2.636698	2.032015	1.770566	1.401512	2.057138	2.165698	2.101300	0.000000	0.000000	7716.000000		1
7902.996582	1770.997314	2.155533	3.475374	4763.432617	69150.484375	771.998596	492.093781	101.245308	54.939888	31.164265	138.555466	187.186020	114.773674	0.165397	99998.000000	3.897792	3.248218	0.333555	0.541001	3.677920	4.839795	2.887616	2.692048	2.005375	1.739888	1.493657	2.141624	2.272273	2.059842	0.000000	4.999991	7747.000000		1
9666.124023	3236.306641	0.922038	4.292564	7527.566406	99998.000000	1268.394165	770.071228	161.008163	70.481934	61.613102	261.038483	356.529541	216.219421	1.568181	0.000000	3.985252	3.510050	0.000000	0.632717	3.876655	4.999991	3.103254	2.886531	2.206848	1.848078	1.789673	2.416705	2.552095	2.334895	0.195396	0.000000	7773.000000		1
19500.537109	4186.841309	2.183287	4.810632	10066.825195	99998.000000	1682.608154	1022.715759	229.457916	108.288567	52.368050	274.622345	425.102631	191.281235	3.257332	99998.000000	4.290047	3.621886	0.339111	0.682202	4.002892	4.999991	3.225983	3.009755	2.360703	2.034583	1.719066	2.438736	2.628494	2.281672	0.512862	4.999991	7799.000000		1
24056.570312	6159.632324	2.155533	6.512856	17982.242188	99998.000000	3050.267822	1850.483765	418.306091	175.612747	123.435898	522.786255	750.131775	382.611816	4.478465	99998.000000	4.381234	3.789555	0.333555	0.813771	4.254844	4.999991	3.484338	3.267285	2.621494	2.244556	2.091441	2.718324	2.875138	2.582758	0.651129	4.999991	7881.000000		1
12926.564453	3181.468506	2.001346	4.119875	7079.141602	94058.468750	1159.710938	721.551697	146.570099	63.901234	46.086475	206.311371	250.424255	135.579651	1.912969	99998.000000	4.111483	3.502628	0.301322	0.614884	3.849981	4.973398	3.064350	2.858268	2.166045	1.805509	1.663574	2.314523	2.398676	2.132195	0.281708	4.999991	7925.000000		1
10928.785156	3813.665771	1.890332	4.866140	8376.430664	99998.000000	1400.489258	866.644714	212.414093	94.584435	78.404060	271.822327	401.764893	286.559509	4.152552	0.000000	4.038572	3.581343	0.276538	0.687185	3.923059	4.999991	3.146280	2.937841	2.327183	1.975820	1.894339	2.434285	2.603972	2.457215	0.618315	0.000000	7982.000000		1
12817.834961	3043.668701	1.671386	4.927814	8878.808594	99998.000000	1516.419312	916.681458	199.875610	125.150452	60.203831	263.604156	311.605621	202.132904	2.381491	0.000000	4.107815	3.483397	0.223077	0.692654	3.948355	4.999991	3.180819	2.962219	2.300760	2.097432	1.779624	2.420952	2.493605	2.305637	0.376849	0.000000	8033.000000		1
7233.741699	923.425598	0.869614	1.862578	2454.316895	44706.386719	428.331299	255.247223	56.305984	29.511379	6.512856	56.790134	71.659920	0.000000	0.476184	0.000000	3.859363	2.965402	0.000000	0.270115	3.389931	4.650370	2.631780	2.406961	1.750555	1.469990	0.813771	1.754273	1.855276	0.000000	0.000000	0.000000	8066.000000		1
12313.553711	6815.408203	1.433939	7.037092	21522.566406	99998.000000	3626.396484	2210.565674	540.789124	206.351456	141.774887	646.632263	822.069214	402.286041	3.028917	99998.000000	4.090384	3.833492	0.156531	0.847393	4.332894	4.999991	3.559475	3.344503	2.733028	2.314608	2.151599	2.810657	2.914908	2.604535	0.481287	4.999991	8119.000000		1
12730.817383	1524.492554	3.086823	5.411962	9198.657227	99998.000000	1506.098022	945.030212	203.273895	112.482452	66.121529	288.326477	417.088013	288.582428	2.051283	0.000000	4.104856	3.183125	0.489512	0.733355	3.963724	4.999991	3.177853	2.975446	2.308082	2.051085	1.820343	2.459885	2.620228	2.460270	0.312026	0.000000	8151.000000		1
14850.163086	2858.064697	1.514116	5.538395	9425.777344	99998.000000	1625.910522	974.547791	240.059814	99.157623	55.556637	240.636475	320.992523	244.531235	1.533770	99998.000000	4.171731	3.456072	0.180159	0.743384	3.974317	4.999991	3.211097	2.988803	2.380319	1.996326	1.744736	2.381361	2.506495	2.388334	0.185760	4.999991	8226.000000		1
5031.520508	1733.739624	1.057722	2.503996	3447.752441	54844.875000	568.462585	355.955963	75.909309	36.412788	26.779188	119.238930	129.298080	134.851898	1.154213	0.000000	3.701699	3.238984	0.024372	0.398634	3.537536	4.739136	2.754702	2.551396	1.880295	1.561254	1.427797	2.076418	2.111592	2.129857	0.062286	0.000000	8255.000000		1
14708.561523	2598.518555	2.337474	3.546299	7708.939941	99998.000000	1265.356689	779.075745	165.115707	106.524673	47.788700	250.387253	295.955658	156.256119	1.895742	0.000000	4.167570	3.414726	0.368747	0.549775	3.886995	4.999991	3.102213	2.891580	2.217788	2.027450	1.679325	2.398612	2.471227	2.193837	0.277779	0.000000	8298.000000		1
12464.814453	2554.822021	3.463039	5.393459	8902.879883	99998.000000	1509.484009	919.475281	201.497650	71.875786	46.959175	240.291092	315.195099	179.680206	1.381327	99998.000000	4.095686	3.407361	0.539457	0.731867	3.949531	4.999991	3.178828	2.963540	2.304270	1.856583	1.671721	2.380738	2.498580	2.254500	0.140296	4.999991	8337.000000		1
8075.155273	2302.723389	0.659920	3.817669	8273.627930	99998.000000	1396.372437	850.785034	169.938675	60.573879	58.816151	190.396194	279.386719	96.428513	1.329143	0.000000	3.907151	3.362242	0.000000	0.581798	3.917696	4.999991	3.145001	2.929820	2.230292	1.782285	1.769497	2.279658	2.446206	1.984205	0.123572	0.000000	8355.000000		1
6105.759766	975.303284	2.226459	4.052033	3128.915527	51560.882812	522.521057	331.927460	103.009209	31.799515	25.422342	102.694672	121.789177	108.748047	0.810930	99998.000000	3.785740	2.989140	0.347615	0.607673	3.495394	4.712320	2.718104	2.521043	2.012876	1.502421	1.405216	2.011548	2.085609	2.036422	0.000000	4.999991	8401.000000		1
11179.844727	3690.001709	2.519415	6.778058	9645.330078	99998.000000	1545.390991	985.649231	205.438675	84.839821	60.459782	241.240875	356.171814	232.788361	3.747333	99998.000000	4.048436	3.567027	0.401300	0.831105	3.984317	4.999991	3.189038	2.993722	2.312682	1.928600	1.781467	2.382451	2.551660	2.366961	0.573722	4.999991	8457.000000		1
10056.571289	1028.223389	2.137031	4.866140	4610.799805	62711.332031	792.604126	482.025360	120.669785	58.902493	27.907835	124.151321	166.780930	88.463211	0.100056	0.000000	4.002450	3.012088	0.329811	0.687185	3.663776	4.797346	2.899056	2.683070	2.081599	1.770134	1.445726	2.093951	2.222146	1.946763	0.000000	0.000000	8545.000000		1
11331.910156	3531.667236	2.439237	6.229152	7595.701660	99998.000000	1282.230957	775.461609	166.438629	68.872223	55.457958	228.646896	310.550995	222.790878	1.600017	99998.000000	4.054303	3.547980	0.387254	0.794429	3.880568	4.999991	3.107966	2.889560	2.221254	1.838044	1.743964	2.359165	2.492133	2.347897	0.204124	4.999991	8593.000000		1
11424.671875	5418.264648	3.376694	6.623871	17248.226562	99998.000000	2855.788818	1761.382202	416.233795	156.715607	120.265808	576.060913	746.277100	444.792297	2.437922	99998.000000	4.057844	3.733860	0.528492	0.821112	4.236744	4.999991	3.455726	3.245854	2.619337	2.195112	2.080142	2.760468	2.872900	2.648157	0.387020	4.999991	8672.000000		1
11512.219727	6039.338867	2.929552	3.971855	7963.357422	99998.000000	1357.128784	809.432068	202.284012	112.463951	64.897285	218.769684	312.536926	207.017548	1.610472	99998.000000	4.061159	3.780989	0.466801	0.598993	3.901096	4.999991	3.132621	2.908180	2.305962	2.051013	1.812227	2.339987	2.494901	2.316007	0.206953	4.999991	8703.000000		1
10774.515625	2875.962646	2.161701	4.835302	5691.394531	82997.468750	959.594727	596.996399	151.180298	56.278233	38.133514	176.229507	223.043747	147.399628	1.102469	0.000000	4.032398	3.458783	0.334796	0.684424	3.755219	4.919065	2.982088	2.775972	2.179495	1.750340	1.581307	2.246079	2.348390	2.168496	0.042366	0.000000	8762.000000		1
8909.242188	2084.456299	2.457740	4.237057	4585.100098	69334.914062	793.467590	476.289612	125.242966	107.863014	35.351982	160.900238	225.954788	155.571533	1.964697	0.000000	3.949841	3.318993	0.390536	0.627064	3.661349	4.840952	2.899529	2.677871	2.097753	2.032872	1.548414	2.206557	2.354022	2.191930	0.293296	0.000000	8853.000000		1
4668.376465	1598.406616	3.241009	5.825182	4277.225586	74851.070312	736.304321	444.465424	129.705139	68.989403	43.011990	167.083130	215.164795	132.391068	0.223868	0.000000	3.669166	3.203687	0.510680	0.765310	3.631162	4.874198	2.867057	2.647838	2.112957	1.838782	1.633590	2.222933	2.332771	2.121859	0.000000	0.000000	8958.000000		1
9246.658203	3757.683594	2.161701	4.761292	7833.565918	99998.000000	1334.401611	806.363770	189.344650	73.858627	63.784054	290.155151	386.185852	203.162872	1.200745	0.000000	3.965985	3.574920	0.334796	0.677725	3.893960	4.999991	3.125287	2.906531	2.277253	1.868401	1.804712	2.462630	2.586796	2.307844	0.079451	0.000000	9005.000000		1
10490.228516	2290.866455	2.682853	7.046343	4288.333496	66209.250000	701.670837	445.177765	115.202309	57.764595	28.832958	139.079697	215.414566	136.483200	0.476700	0.000000	4.020785	3.360000	0.428597	0.847964	3.632288	4.820919	2.846133	2.648534	2.061461	1.761662	1.459889	2.143264	2.333275	2.135079	0.000000	0.000000	9047.000000		1
14633.971680	2794.699951	1.649800	2.417651	8477.241211	99998.000000	1417.314087	867.606812	177.194717	69.889854	42.216385	191.999741	304.216980	154.489151	2.192117	99998.000000	4.165362	3.446335	0.217431	0.383394	3.928255	4.999991	3.151466	2.938323	2.248451	1.844414	1.625481	2.283301	2.483183	2.188898	0.340864	4.999991	9079.000000		1
5358.551270	1434.595337	2.087691	2.491661	4531.627930	69712.132812	747.433533	463.014130	132.138199	66.833870	32.314499	147.618576	191.790054	91.158401	0.644411	99998.000000	3.729047	3.156729	0.319666	0.396489	3.656254	4.843308	2.873573	2.665594	2.121028	1.824997	1.509397	2.169141	2.282826	1.959797	0.000000	4.999991	9118.000000		1
40334.781250	10522.364258	3.321187	8.329179	26614.138672	99998.000000	4418.152832	2723.388428	600.755493	263.388306	154.951706	751.772339	991.650208	552.223572	3.912496	0.000000	4.605680	4.022113	0.521293	0.920602	4.425112	4.999991	3.645241	3.435110	2.778698	2.420597	2.190196	2.876086	2.996358	2.742115	0.592454	0.000000	9164.000000		1
7787.232910	2662.052979	1.122481	2.812370	6565.912109	87514.867188	1097.033936	690.011230	166.759338	77.639290	49.601936	169.365097	182.215042	105.985016	1.577728	0.000000	3.891383	3.425217	0.050179	0.449072	3.817295	4.942082	3.040220	2.838856	2.222090	1.890082	1.695499	2.228824	2.260584	2.025244	0.198032	0.000000	9262.000000		1
16837.558594	3335.112793	2.411484	5.541479	13406.810547	99998.000000	2258.224854	1382.828613	309.687561	158.646027	86.751740	421.719788	565.008789	367.967133	4.103054	0.000000	4.226279	3.523111	0.382284	0.743626	4.127326	4.999991	3.353767	3.140768	2.490924	2.200429	1.938278	2.625024	2.752055	2.565809	0.613107	0.000000	9281.000000		1
10013.133789	2130.178955	1.992095	2.318972	4803.496582	70377.687500	783.698303	502.926941	109.583740	64.962044	33.251953	134.204315	191.469345	124.138985	2.197259	99998.000000	4.000570	3.328416	0.299310	0.365295	3.681557	4.847435	2.894149	2.701505	2.039746	1.812660	1.521817	2.127766	2.282099	2.093908	0.341881	4.999991	9354.000000		1
11086.861328	3778.868896	2.420735	5.310198	7311.735840	99998.000000	1252.219971	756.055664	170.379654	76.852936	49.916481	229.368484	299.181244	180.802689	0.306339	0.000000	4.044808	3.577362	0.383947	0.725111	3.864021	4.999991	3.097681	2.878554	2.231418	1.885660	1.698244	2.360534	2.475934	2.257205	0.000000	0.000000	9427.000000		1
17235.521484	3856.310791	1.745396	3.595639	13389.047852	99998.000000	2224.689209	1371.098145	288.212402	113.672775	67.481453	275.106506	396.504059	228.165833	2.327197	99998.000000	4.236424	3.586172	0.241894	0.555776	4.126750	4.999991	3.347269	3.137069	2.459713	2.055656	1.829184	2.439501	2.598248	2.358251	0.366833	4.999991	9464.000000		1
7347.300293	1177.463989	1.372264	1.689889	2985.830078	50310.042969	492.957214	303.970306	72.409271	20.102894	13.272411	60.037312	92.468987	104.452400	0.504569	0.000000	3.866128	3.070948	0.137438	0.227858	3.475065	4.701655	2.692809	2.482831	1.859794	1.303259	1.122950	1.778421	1.965996	2.018919	0.000000	0.000000	9480.000000		1
4555.576660	1384.173096	2.158617	2.800035	2598.928711	45889.898438	436.493958	260.215118	66.516243	68.878387	15.347768	94.205132	123.377304	75.181549	1.666591	99998.000000	3.658543	3.141190	0.334176	0.447163	3.414794	4.661717	2.639978	2.415333	1.822928	1.838083	1.186045	1.974075	2.091235	1.876111	0.221829	4.999991	9500.000000		1
9499.438477	3309.520752	2.796951	3.299600	5063.113770	70625.523438	809.851440	506.812469	109.444969	61.976982	30.047951	156.317795	222.405411	145.913269	1.189378	99998.000000	3.977698	3.519765	0.446685	0.518461	3.704418	4.848962	2.908405	2.704847	2.039196	1.792230	1.477815	2.194008	2.347145	2.164095	0.075320	4.999991	9521.000000		1
4815.831543	1023.983215	1.785485	1.794736	2301.699463	36013.164062	359.153809	229.226639	50.820015	9.220379	12.069754	38.926033	68.893806	18.875565	0.601060	0.000000	3.682671	3.010293	0.251756	0.254001	3.362049	4.556461	2.555280	2.360265	1.706035	0.964749	1.081698	1.590240	1.838180	1.275900	0.000000	0.000000	9548.000000		1
5598.244141	1453.218018	1.714559	4.489923	3575.046143	55029.792969	617.494019	379.361542	83.994873	61.372570	35.561676	127.577354	173.232101	89.227982	1.229139	0.000000	3.748052	3.162331	0.234152	0.652239	3.553282	4.740598	2.790633	2.579053	1.924253	1.787974	1.550982	2.105774	2.238628	1.950501	0.089601	0.000000	9611.000000		1
8968.274414	1745.315918	2.180203	4.508426	6468.203613	89065.125000	1107.385986	670.216675	170.444412	87.232803	45.580742	225.489151	259.811157	195.293182	1.913968	99998.000000	3.952709	3.241874	0.338497	0.654025	3.810784	4.949708	3.044299	2.826215	2.231583	1.940680	1.658781	2.353126	2.414658	2.290687	0.281935	4.999991	9660.000000		1
5096.760254	5408.390625	1.381515	3.657314	8270.495117	99998.000000	1416.657227	855.219421	221.054733	113.493919	83.837608	385.581451	555.035950	305.956238	3.242977	0.000000	3.707294	3.733068	0.140356	0.563162	3.917531	4.999991	3.151265	2.932078	2.344500	2.054973	1.923439	2.586116	2.744321	2.485659	0.510944	0.000000	9732.000000		1
10103.068359	1799.330688	2.682853	4.011944	3929.022461	66019.898438	693.751770	410.442535	113.447662	49.037613	25.533358	117.928337	175.134781	129.535522	0.451106	0.000000	4.004453	3.255111	0.428597	0.603355	3.594285	4.819675	2.841204	2.613252	2.054796	1.690529	1.407108	2.071618	2.243372	2.112389	0.000000	0.000000	9803.000000		1
15451.159180	3742.795410	1.794736	3.382861	8044.771484	99998.000000	1363.524414	824.517761	197.023148	81.558723	47.955223	213.419388	292.788666	151.097031	2.553324	99998.000000	4.188961	3.573196	0.254001	0.529284	3.905514	4.999991	3.134663	2.916200	2.294517	1.911470	1.680836	2.329234	2.466554	2.179256	0.407106	4.999991	9835.000000		1
5151.512207	1574.199341	1.082392	2.744528	2209.819580	39328.519531	355.983704	225.014252	57.616573	28.863794	17.120918	40.026928	74.028229	46.845074	1.786595	0.000000	3.711935	3.197060	0.034385	0.438468	3.344357	4.594707	2.551430	2.352210	1.760547	1.460353	1.233527	1.602352	1.869397	1.670664	0.252026	0.000000	9856.000000		1
6160.511230	1309.481934	1.501781	2.066105	3457.444824	52437.609375	561.311401	354.596039	106.469162	41.010643	20.756645	110.817238	98.858498	84.377258	1.180142	99998.000000	3.789617	3.117100	0.176607	0.315152	3.538755	4.719643	2.749204	2.549734	2.027224	1.612897	1.317157	2.044607	1.995014	1.926225	0.071934	4.999991	9883.000000		1
6259.005859	4146.937988	1.082392	3.515462	6922.136230	94080.117188	1188.466797	717.351624	156.940720	90.106850	45.485146	171.283188	228.168915	134.636032	1.882800	0.000000	3.796505	3.617728	0.034385	0.545982	3.840240	4.973498	3.074987	2.855732	2.195736	1.954758	1.657870	2.233715	2.358257	2.129161	0.274804	0.000000	9926.000000		1
37588.753906	18994.039062	2.322055	11.437587	36431.136719	99998.000000	6185.020996	3730.158203	878.776123	354.444946	205.247482	977.884399	1311.723755	746.764343	5.310471	99998.000000	4.575058	4.278617	0.365873	1.058334	4.561473	4.999991	3.791341	3.571727	2.943878	2.549549	2.312278	2.990288	3.117842	2.873183	0.725133	4.999991	9957.000000		1
11963.235352	3476.101318	2.322055	2.022933	7585.334473	99998.000000	1271.228149	770.135986	201.189285	122.547775	49.154797	246.683685	330.274597	155.022629	0.806587	99998.000000	4.077848	3.541092	0.365873	0.305981	3.879975	4.999991	3.104223	2.886567	2.303605	2.088305	1.691566	2.392140	2.518875	2.190395	0.000000	4.999991	9983.000000		1
16157.354492	2685.294922	1.119397	2.399149	8808.536133	99998.000000	1414.165527	898.151245	195.851334	110.120308	42.333565	241.105194	328.384247	158.732361	2.270175	99998.000000	4.208370	3.428992	0.048984	0.380057	3.944904	4.999991	3.150500	2.953350	2.291927	2.041867	1.626685	2.382207	2.516382	2.200665	0.356059	4.999991	10013.000000		1
13605.877930	3532.536865	1.665219	4.465254	9107.763672	99998.000000	1525.790771	911.448303	215.399155	80.448578	50.816933	260.335388	350.084534	202.607803	3.805284	0.000000	4.133727	3.548087	0.221471	0.649846	3.959412	4.999991	3.183495	2.959732	2.333244	1.905518	1.706008	2.415533	2.544173	2.306656	0.580387	0.000000	10067.000000		1
9394.335938	1810.527832	1.316756	2.220292	5029.670410	73208.015625	791.077698	496.996918	108.621613	63.114880	25.826311	121.397545	159.210342	78.922127	1.126282	0.000000	3.972866	3.257805	0.119505	0.346410	3.701540	4.864559	2.898219	2.696354	2.035916	1.800132	1.412062	2.084210	2.201971	1.897199	0.051647	0.000000	10088.000000		1
6028.400879	1218.533203	1.600460	1.430855	2520.376709	43452.203125	406.862335	237.555817	50.490055	21.610842	6.102719	31.250608	67.570885	31.669996	2.147452	99998.000000	3.780202	3.085837	0.204245	0.155596	3.401465	4.638012	2.609447	2.375766	1.703206	1.334672	0.785523	1.494859	1.829760	1.500648	0.331923	4.999991	10107.000000		1
7692.216797	1793.385254	4.573184	3.811501	3864.427246	57728.019531	644.991699	403.158752	96.184898	47.070187	18.206394	98.451447	121.579483	93.150497	0.379201	0.000000	3.886051	3.253674	0.660219	0.581096	3.587085	4.761387	2.809554	2.605476	1.983107	1.672746	1.260224	1.993222	2.084860	1.969185	0.000000	0.000000	10146.000000		1
27467.281250	9970.069336	2.346725	7.897455	29754.234375	99998.000000	4901.575195	3036.668457	683.914673	248.237885	156.237625	864.742004	1180.251709	684.707214	4.039037	99998.000000	4.438816	3.998698	0.370462	0.897487	4.473549	4.999991	3.690336	3.482397	2.835002	2.394868	2.193786	2.936887	3.071975	2.835505	0.606278	4.999991	10300.000000		1
5540.670410	1314.187744	1.655968	2.399149	2408.375244	43561.312500	412.536407	240.784485	58.362839	30.788048	18.046040	62.639984	78.419479	73.867882	0.649875	0.000000	3.743562	3.118657	0.219052	0.380057	3.381724	4.639101	2.615462	2.381629	1.766136	1.488382	1.256382	1.796852	1.894424	1.868456	0.000000	0.000000	10330.000000		1
5760.713867	1943.168579	0.783270	2.355976	3777.376465	57022.195312	631.679199	378.165039	79.011551	25.613535	25.807810	95.598984	152.028320	55.232845	1.091421	0.000000	3.760476	3.288511	0.000000	0.372171	3.577190	4.756044	2.800497	2.577681	1.897691	1.408470	1.411751	1.980453	2.181925	1.742197	0.037992	0.000000	10345.000000		1
14261.856445	3037.328369	2.544085	6.580698	11220.849609	99998.000000	1887.790894	1162.862427	288.782898	111.631340	86.554382	378.100281	494.936981	237.879608	1.912949	99998.000000	4.154176	3.482492	0.405532	0.818272	4.050026	4.999991	3.275954	3.065528	2.460572	2.047786	1.937289	2.577607	2.694550	2.376357	0.281703	4.999991	10402.000000		1
12020.505859	2088.363281	2.719858	5.220770	7282.316895	99308.796875	1207.598267	752.154724	182.085526	77.836647	52.975548	263.934113	346.525879	191.549515	2.429117	0.000000	4.079923	3.319806	0.434546	0.717735	3.862270	4.996988	3.081923	2.876307	2.260275	1.891184	1.724075	2.421495	2.539736	2.282281	0.385448	0.000000	10432.000000		1
15244.844727	4074.331299	2.161701	3.759078	8469.346680	99998.000000	1428.652954	859.148132	200.615707	82.813805	51.060547	268.491882	399.362671	211.630829	2.412563	99998.000000	4.183123	3.610056	0.334796	0.575081	3.927850	4.999991	3.154927	2.934068	2.302365	1.918103	1.708085	2.428931	2.601367	2.325579	0.382479	4.999991	10472.000000		1
10315.075195	2348.325684	2.920300	2.929552	5127.208984	71265.890625	864.930115	537.819458	138.015808	76.982452	49.512508	165.180466	233.809067	132.079620	3.451458	0.000000	4.013473	3.370758	0.465428	0.466801	3.709881	4.852882	2.936981	2.730637	2.139929	1.886392	1.694715	2.217959	2.368861	2.120836	0.538003	0.000000	10538.000000		1
10200.927734	2285.340332	3.114576	3.496960	6142.474609	97984.992188	1022.595520	632.573486	184.281143	70.081047	54.619183	266.351776	351.432129	227.219116	2.212424	99998.000000	4.008640	3.358951	0.493399	0.543691	3.788343	4.991159	3.009704	2.801111	2.265481	1.845601	1.737345	2.425456	2.545841	2.356445	0.344868	4.999991	10582.000000		1
13273.897461	4123.217773	1.683721	4.974071	9153.030273	99998.000000	1527.619385	943.960205	215.627350	133.988449	51.745136	211.661667	304.809082	167.619705	3.034127	0.000000	4.122998	3.615236	0.226270	0.696712	3.961565	4.999991	3.184015	2.974954	2.333704	2.127067	1.713870	2.325642	2.484028	2.224325	0.482034	0.000000	10651.000000		1
13165.140625	4152.433105	2.513247	4.650278	11465.229492	99998.000000	1940.868164	1180.920898	295.338898	109.074921	69.402626	344.749664	426.934387	229.812546	3.574266	0.000000	4.119425	3.618303	0.400235	0.667479	4.059383	4.999991	3.287996	3.072221	2.470321	2.037725	1.841376	2.537504	2.630361	2.361374	0.553187	0.000000	10756.000000		1
7105.112793	2410.028076	3.993442	6.642373	6643.094727	88347.585938	1105.804077	688.031433	154.816025	43.607151	35.836128	161.985718	225.149933	76.717255	0.796353	0.000000	3.851571	3.382022	0.601347	0.822323	3.822371	4.946195	3.043678	2.837608	2.189816	1.639558	1.554321	2.209477	2.352472	1.884893	0.000000	0.000000	10810.000000		1
18436.843750	3647.970459	2.402232	3.540132	8843.404297	99998.000000	1515.725464	907.152649	191.993576	94.803383	60.293259	225.171524	293.618195	116.383385	1.292903	0.000000	4.265687	3.562051	0.380615	0.549019	3.946620	4.999991	3.180620	2.957680	2.283287	1.976824	1.780269	2.352514	2.467783	2.065891	0.111566	0.000000	10833.000000		1
4464.146484	1896.400635	2.803118	4.826051	5020.378906	69180.351562	845.869568	522.891052	122.165398	66.109192	49.330570	179.445847	220.169693	247.929504	1.901280	0.000000	3.649739	3.277930	0.447641	0.683592	3.700737	4.839983	2.927303	2.718411	2.086948	1.820262	1.693116	2.253933	2.342757	2.394328	0.279046	0.000000	10915.000000		1
10306.138672	4383.136719	2.362144	5.600070	7517.325684	98940.609375	1306.977905	775.060730	188.767990	48.713821	57.172516	207.100815	277.342224	194.731934	1.414524	99998.000000	4.013096	3.641785	0.373306	0.748193	3.876063	4.995375	3.116268	2.889336	2.275928	1.687652	1.757187	2.316182	2.443016	2.289437	0.150610	4.999991	11009.000000		1
13278.829102	4002.365967	2.414567	4.903145	12943.447266	99998.000000	2143.281738	1322.658691	282.769592	119.905014	85.953049	387.878815	503.531372	240.133820	1.642438	99998.000000	4.123160	3.602317	0.382839	0.690475	4.112050	4.999991	3.331079	3.121448	2.451433	2.078837	1.934261	2.588696	2.702027	2.380453	0.215489	4.999991	11047.000000		1
10340.448242	3075.400391	0.854196	2.362144	9755.694336	99998.000000	1610.559692	993.299988	219.161316	85.277710	52.775105	278.338257	378.063293	167.508682	2.308179	99998.000000	4.014539	3.487902	0.000000	0.373306	3.989258	4.999991	3.206977	2.997080	2.340764	1.930835	1.722429	2.444573	2.577564	2.224037	0.363269	4.999991	11084.000000		1
17879.767578	5222.897461	2.738360	6.284659	9910.957031	99998.000000	1698.554199	1018.250549	266.336334	128.783096	72.492531	327.058258	402.048615	243.686295	1.928135	0.000000	4.252362	3.717911	0.437491	0.798282	3.996116	4.999991	3.230079	3.007855	2.425431	2.109859	1.860293	2.514625	2.604279	2.386831	0.285138	0.000000	11167.000000		1
7786.665527	1830.615234	1.927337	3.463039	5041.400879	73511.554688	857.193054	506.800140	135.610489	54.076443	29.788916	146.190796	211.112762	125.967644	0.047470	0.000000	3.891351	3.262597	0.284958	0.539457	3.702551	4.866355	2.933079	2.704837	2.132293	1.733008	1.474055	2.164920	2.324514	2.100259	0.000000	0.000000	11205.000000		1
8114.914062	1916.901367	2.837040	3.034399	3991.776367	60368.609375	655.741638	410.498047	113.262642	49.540264	27.682722	91.691887	140.208344	68.375740	0.425763	0.000000	3.909284	3.282600	0.452865	0.482073	3.601166	4.780811	2.816733	2.613311	2.054087	1.694958	1.442209	1.962331	2.146774	1.834902	0.000000	0.000000	11264.000000		1
6153.825684	2930.446045	1.489446	3.533965	5026.179688	70394.906250	857.661743	523.729858	133.899017	33.205700	32.934330	127.669868	134.339996	69.165176	1.306530	99998.000000	3.789145	3.466934	0.173025	0.548262	3.701238	4.847541	2.933316	2.719107	2.126777	1.521213	1.517649	2.106088	2.128205	1.839887	0.116119	4.999991	11307.000000		1
15345.350586	1767.827271	3.598723	4.940149	9158.827148	99998.000000	1530.357788	943.337280	209.262512	70.207481	62.871265	221.776321	318.852417	165.473419	0.721430	99998.000000	4.185977	3.247440	0.556148	0.693740	3.961840	4.999991	3.184793	2.974667	2.320691	1.846383	1.798452	2.345915	2.503590	2.218728	0.000000	4.999991	11491.000000		1
13553.419922	3922.546631	2.004430	4.946317	7159.300293	97001.500000	1187.405884	740.405701	184.274979	80.664436	75.363495	241.166870	322.688599	196.261475	1.980268	0.000000	4.132049	3.593568	0.301991	0.694282	3.854871	4.986778	3.074599	2.869470	2.265466	1.906682	1.877161	2.382318	2.508784	2.292835	0.296724	0.000000	11623.000000		1
8670.606445	1881.728271	1.933504	3.996526	7312.386230	98499.687500	1261.168945	760.286560	183.978943	89.561028	73.096947	236.109543	335.985657	162.466782	2.010717	0.000000	3.938050	3.274557	0.286345	0.601683	3.864059	4.993435	3.100773	2.880977	2.264768	1.952119	1.863899	2.373114	2.526321	2.210765	0.303351	0.000000	11677.000000		1
8820.932617	1903.194092	2.371395	3.259512	5623.012695	80747.710938	903.165405	578.796204	139.230804	61.138203	37.485928	147.896103	186.618622	133.661575	0.243015	99998.000000	3.945514	3.279483	0.375004	0.513153	3.749969	4.907130	2.955767	2.762526	2.143735	1.786313	1.573868	2.169957	2.270955	2.126007	0.000000	4.999991	11709.000000		1
3119.007568	1140.419067	2.152450	2.510163	1540.099365	33746.988281	258.667084	163.431992	46.194405	26.119267	15.708565	49.629692	87.053947	57.891029	0.539040	0.000000	3.494016	3.057065	0.332933	0.399702	3.187549	4.528235	2.412741	2.213337	1.664589	1.416961	1.196136	1.695742	1.939788	1.762611	0.000000	0.000000	11754.000000		1
23127.962891	5805.363281	1.066974	7.487318	16847.013672	99998.000000	2804.463135	1730.615723	419.641327	143.572708	116.047256	456.448853	622.724060	403.658325	3.660573	99998.000000	4.364137	3.763829	0.028154	0.874326	4.226523	4.999991	3.447850	3.238201	2.622878	2.157072	2.064635	2.659392	2.794296	2.606014	0.563549	4.999991	11811.000000		1
15258.055664	2970.688965	2.426902	5.963951	9633.473633	99998.000000	1635.433105	981.597229	216.231766	77.148979	63.407837	285.326019	394.811066	224.002777	2.133618	99998.000000	4.183499	3.472857	0.385052	0.775534	3.983783	4.999991	3.213633	2.991933	2.334919	1.887330	1.802143	2.455341	2.596389	2.350253	0.329117	4.999991	11915.000000		1
25415.812500	5387.384277	1.310589	4.341904	19138.462891	99998.000000	3206.937256	1948.959839	451.798553	157.085648	91.133728	525.142212	652.987854	344.543060	3.043211	0.000000	4.405104	3.731378	0.117467	0.637680	4.281907	4.999991	3.506090	3.289803	2.654945	2.196136	1.959679	2.720277	2.814905	2.537244	0.483332	0.000000	11939.000000		1
5587.740723	1357.048584	1.736145	2.753779	2981.346191	50182.519531	513.920471	321.985504	90.193192	41.155579	28.339560	95.944366	115.405838	67.314934	1.552763	0.000000	3.747236	3.132595	0.239586	0.439929	3.474412	4.700552	2.710896	2.507836	1.955174	1.614429	1.452393	1.982019	2.062228	1.828111	0.191105	0.000000	11990.000000		1
6862.703125	3336.528320	2.824705	3.792999	6630.719727	94076.062500	1137.326050	688.851746	147.119003	68.166046	40.976719	163.092773	238.484024	131.031143	0.983646	0.000000	3.836495	3.523295	0.450973	0.578983	3.821561	4.973479	3.055885	2.838126	2.167669	1.833568	1.612537	2.212435	2.377459	2.117374	0.000000	0.000000	12015.000000		1
7284.179688	2400.604248	3.237926	3.953353	6805.672852	97749.671875	1169.159424	698.867737	169.411362	88.222679	38.688587	161.717422	232.106842	158.605942	2.207769	0.000000	3.862381	3.380321	0.510267	0.596966	3.832871	4.990115	3.067874	2.844395	2.228943	1.945580	1.587583	2.208757	2.365688	2.200320	0.343954	0.000000	12037.000000		1
9042.348633	2861.953125	1.415436	4.647194	6210.520508	89163.429688	1056.328491	647.131836	162.241669	47.816452	43.048992	163.783539	260.051697	132.372574	1.236721	0.000000	3.956281	3.456662	0.150890	0.667191	3.793128	4.950187	3.023799	2.810993	2.210162	1.679577	1.633963	2.214270	2.415060	2.121798	0.092272	0.000000	12095.000000		1
5976.452148	2317.420410	1.646716	3.601807	7866.654785	99998.000000	1301.618408	813.342285	197.350021	90.396721	49.904144	210.369568	271.587952	152.623489	2.667599	0.000000	3.776443	3.365005	0.216619	0.556520	3.895790	4.999991	3.114484	2.910273	2.295237	1.956153	1.698137	2.322983	2.433911	2.183621	0.426121	0.000000	12151.000000		1
8631.834961	4775.693848	3.913265	5.455134	7542.726074	99998.000000	1290.538452	780.731750	175.655930	90.754433	40.137943	187.559158	234.857544	106.891640	2.446748	0.000000	3.936103	3.679036	0.592539	0.736805	3.877528	4.999991	3.110771	2.892502	2.244663	1.957868	1.603555	2.273138	2.370805	2.028944	0.388589	0.000000	12195.000000		1
5739.306641	2572.719971	2.655099	1.782401	5190.280762	69101.914062	864.905457	534.667847	115.535355	65.470856	27.420605	131.805161	172.599945	113.891724	1.017998	99998.000000	3.758859	3.410393	0.424081	0.251005	3.715191	4.839490	2.936969	2.728084	2.062715	1.816048	1.438077	2.119932	2.237041	2.056492	0.007747	4.999991	12212.000000		1
12958.893555	3925.143066	2.985059	4.995657	9114.843750	99998.000000	1561.062622	940.592712	194.565414	83.020416	63.043957	259.533630	359.058197	190.871094	1.259674	0.000000	4.112568	3.593855	0.474953	0.698593	3.959749	4.999991	3.193420	2.973402	2.289066	1.919185	1.799644	2.414194	2.555165	2.280740	0.100258	0.000000	12250.000000		1
17111.664062	4254.424805	2.991227	6.432679	10454.133789	99998.000000	1768.117065	1076.721313	296.655670	171.039566	84.318672	433.863525	570.685974	341.039917	2.213018	0.000000	4.233292	3.628841	0.475849	0.808392	4.019288	4.999991	3.247511	3.032103	2.472253	2.233097	1.925924	2.637353	2.756397	2.532805	0.344985	0.000000	12356.000000		1
13896.853516	5228.608398	1.825573	9.479413	16225.375000	99998.000000	2725.722900	1669.455933	387.089386	181.860413	122.868484	546.827087	734.808716	371.470245	2.593197	0.000000	4.142917	3.718386	0.261399	0.976781	4.210195	4.999991	3.435482	3.222575	2.587811	2.259738	2.089441	2.737850	2.866174	2.569924	0.413835	0.000000	12437.000000		1
8688.584961	3095.410645	2.479326	2.664350	6544.347168	91919.187500	1115.360596	672.440063	170.524582	70.839645	49.823967	201.716599	276.352325	208.275711	3.146175	0.000000	3.938949	3.490718	0.394334	0.425591	3.815866	4.963406	3.047415	2.827654	2.231787	1.850276	1.697438	2.304742	2.441463	2.318639	0.497783	0.000000	12481.000000		1
11688.750977	4604.725098	2.442321	5.482887	7401.956543	99688.953125	1209.722900	744.920288	158.794037	66.358971	47.212040	197.686157	265.910797	183.069229	2.865548	0.000000	4.067768	3.663204	0.387803	0.739009	3.869347	4.998647	3.082686	2.872110	2.200834	1.821900	1.674053	2.295976	2.424736	2.262615	0.457208	0.000000	12534.000000		1
14330.426758	3597.764160	1.680638	7.592165	9989.549805	99998.000000	1704.641479	1036.126953	248.456833	83.137596	59.041264	286.923401	381.032928	218.270111	0.956579	0.000000	4.156259	3.556033	0.225474	0.880366	3.999546	4.999991	3.231633	3.015413	2.395251	1.919797	1.771156	2.457766	2.580962	2.338994	0.000000	0.000000	12594.000000		1
10027.122070	1916.996948	1.828657	5.119006	9907.432617	99998.000000	1655.859741	1018.990662	253.329132	120.830139	80.460915	334.119995	404.897980	239.736023	1.349635	99998.000000	4.001176	3.282621	0.262132	0.709186	3.995961	4.999991	3.219023	3.008170	2.403685	2.082175	1.905585	2.523902	2.607346	2.379733	0.130216	4.999991	12617.000000		1
14754.980469	2678.171631	2.615010	4.637943	9050.942383	99998.000000	1496.112915	924.560364	201.997223	95.947449	66.238708	243.707870	334.949524	200.239487	2.194348	0.000000	4.168939	3.427838	0.417473	0.666325	3.956694	4.999991	3.174964	2.965935	2.305345	1.982033	1.821112	2.386870	2.524979	2.301550	0.341305	0.000000	12661.000000		1
5891.710938	1843.640991	3.142330	1.696056	3080.574951	47196.425781	515.113892	330.336273	88.487885	23.750956	18.718294	83.837608	81.210258	60.916176	0.828856	99998.000000	3.770241	3.265676	0.497252	0.229440	3.488632	4.673909	2.711903	2.518956	1.946884	1.375681	1.272266	1.923439	1.909611	1.784733	0.000000	4.999991	12746.000000		1
9931.791016	2170.353760	4.415914	8.119484	5074.896484	74543.312500	884.798645	529.826416	121.937195	51.492271	38.744095	128.073837	159.324448	105.466949	0.419089	0.000000	3.997028	3.336530	0.645021	0.909528	3.705427	4.872409	2.946844	2.724133	2.086136	1.711742	1.588206	2.107460	2.202282	2.023116	0.000000	0.000000	12766.000000		1
26536.439453	9408.330078	2.883296	7.413308	17008.195312	99998.000000	2885.990967	1748.615601	384.150574	156.154358	101.014030	505.298340	670.105652	413.168579	1.875146	0.000000	4.423842	3.973513	0.459889	0.870012	4.230658	4.999991	3.460295	3.242694	2.584502	2.193554	2.004382	2.703548	2.826143	2.616127	0.273035	0.000000	12815.000000		1
4852.654785	3161.208496	1.908834	5.686414	6851.265625	91313.140625	1145.867920	710.922058	153.755219	72.893417	42.487751	169.648804	242.221512	170.410492	0.579394	99998.000000	3.685979	3.499853	0.280768	0.754838	3.835771	4.960533	3.059134	2.851822	2.186830	1.862688	1.628264	2.229551	2.384213	2.231496	0.000000	4.999991	12870.000000		1
15037.115234	4471.750977	2.343642	4.526928	13552.846680	99998.000000	2284.871582	1392.107544	345.088867	149.160446	91.920082	397.453827	537.261292	271.584869	3.584880	0.000000	4.177165	3.650478	0.369891	0.655804	4.132030	4.999991	3.358862	3.143673	2.537931	2.173654	1.963410	2.599287	2.730186	2.433906	0.554475	0.000000	12963.000000		1
42588.441406	16976.160156	2.763030	12.205438	45169.863281	99998.000000	7469.354980	4622.536621	1125.169922	495.177521	286.374481	1339.696411	1778.632690	935.732788	4.675377	0.000000	4.629292	4.229839	0.441386	1.086553	4.654849	4.999991	3.873283	3.664880	3.051218	2.694761	2.456934	3.127006	3.250086	2.971152	0.669817	0.000000	13047.000000		1
35007.187500	23881.679688	2.951138	18.163221	44383.898438	99998.000000	7372.759766	4540.971680	1003.590454	412.197205	327.813751	1525.997314	2042.483521	1221.478149	5.382043	0.000000	4.544157	4.378065	0.469990	1.259193	4.647225	4.999991	3.867630	3.657149	3.001557	2.615105	2.515627	3.183554	3.310158	3.086886	0.730947	0.000000	13088.000000		0
4050.419922	1888.635742	3.493876	2.291218	1646.383423	37808.433594	293.599670	161.609497	62.760250	14.493572	1.187239	30.165133	55.097160	22.335520	1.495797	0.000000	3.607500	3.276148	0.543307	0.360066	3.216531	4.577589	2.467756	2.208467	1.797685	1.161175	0.074538	1.479505	1.741129	1.348996	0.174873	0.000000	13115.000000		1
5692.442871	1994.136719	1.797820	4.058200	7169.322754	99016.593750	1240.631226	742.807922	176.460785	80.322144	55.763248	214.165649	262.506348	189.175034	0.865779	99998.000000	3.755299	3.299755	0.254746	0.608333	3.855478	4.995708	3.093643	2.870877	2.246648	1.904835	1.746348	2.330750	2.419140	2.276864	0.000000	4.999991	13222.000000		1
6040.618652	1580.656616	1.813238	3.160832	5749.433594	94646.320312	980.030701	589.768127	200.510864	86.134995	38.818104	234.407318	310.634247	178.073578	1.142342	99998.000000	3.781081	3.198838	0.258455	0.499801	3.759625	4.976104	2.991240	2.770681	2.302138	1.935180	1.589034	2.369971	2.492249	2.250599	0.057796	4.999991	13252.000000		1
11407.335938	1906.712646	0.619832	5.365705	7736.989746	99998.000000	1341.102539	800.791443	199.456223	93.505127	41.497871	200.991928	275.442627	162.377350	1.898935	0.000000	4.057184	3.280285	0.000000	0.729627	3.888572	4.999991	3.127462	2.903519	2.299848	1.970835	1.618026	2.303179	2.440031	2.210526	0.278510	0.000000	13301.000000		1
5096.383789	2808.956055	2.568754	3.059069	2365.329346	41302.636719	379.891937	247.167831	58.899410	37.399582	11.949488	60.555378	94.424080	79.452530	1.108027	99998.000000	3.707262	3.448545	0.409723	0.485589	3.373892	4.615978	2.579660	2.392992	1.770111	1.572867	1.077349	1.782153	1.975083	1.900108	0.044550	4.999991	13324.000000		1
19085.009766	6114.369141	2.772281	7.585997	16372.814453	99998.000000	2724.791504	1683.998901	390.977997	126.871178	107.178421	491.763824	570.204895	369.663177	2.854004	0.000000	4.280693	3.786352	0.442837	0.880013	4.214123	4.999991	3.435333	3.226342	2.592152	2.103363	2.030107	2.691756	2.756031	2.567806	0.455455	0.000000	13411.000000		1
3240.919922	47.384731	0.878866	1.449357	1516.120117	35107.019531	280.071320	167.271240	60.897675	33.791611	16.427076	76.260857	76.708000	42.327396	0.925990	0.000000	3.510668	1.675638	0.000000	0.161175	3.180734	4.545394	2.447269	2.223421	1.784601	1.528809	1.215560	1.882302	1.884841	1.626622	0.000000	0.000000	13461.000000		0
28291.279297	7896.122559	2.396065	10.361362	25171.101562	99998.000000	4156.611328	2578.042480	530.874878	247.692062	178.896942	763.040344	1028.852417	518.968567	3.232421	99998.000000	4.451653	3.897414	0.379499	1.015417	4.400902	4.999991	3.618739	3.411290	2.724992	2.393912	2.252603	2.882548	3.012353	2.715141	0.509528	4.999991	13488.000000		1
5699.122559	2694.342773	3.284182	4.200052	4907.332520	66699.968750	817.375793	501.585541	108.729546	46.021717	26.094597	98.642632	137.254135	50.776844	0.092377	0.000000	3.755808	3.430453	0.516427	0.623255	3.690845	4.824126	2.912422	2.700345	2.036348	1.662963	1.416551	1.994065	2.137525	1.705666	0.000000	0.000000	13516.000000		1
12432.900391	3529.570312	3.241009	3.792999	7251.831055	97068.031250	1211.008911	748.269226	157.967606	68.335648	45.445057	205.225891	249.129089	188.175903	1.227785	99998.000000	4.094573	3.547722	0.510680	0.578983	3.860448	4.987076	3.083147	2.874058	2.198568	1.834647	1.657487	2.312232	2.396425	2.274564	0.089122	4.999991	13557.000000		1
7539.007324	1394.081177	2.544085	7.502737	4152.796875	62715.480469	693.421814	426.820282	103.104805	70.281487	45.374130	125.514336	157.394028	109.987709	0.890731	0.000000	3.877314	3.144288	0.405532	0.875220	3.618341	4.797375	2.840997	2.630245	2.013279	1.846841	1.656808	2.098693	2.196988	2.041344	0.000000	0.000000	13586.000000		1
15944.504883	2970.007324	2.359060	3.028231	9064.967773	99998.000000	1442.073364	913.033386	188.135818	86.708565	46.006298	228.122665	310.254944	194.395813	5.157708	0.000000	4.202611	3.472758	0.372739	0.481189	3.957366	4.999991	3.158987	2.960487	2.274472	1.938062	1.662817	2.358168	2.491719	2.288687	0.712457	0.000000	13628.000000		1
3395.254883	1508.639038	1.433939	1.443190	2985.009766	46832.945312	504.986877	286.408417	61.132038	40.649845	13.130560	78.422562	99.228546	84.821320	1.222527	99998.000000	3.530872	3.178585	0.156531	0.159323	3.474946	4.670551	2.703280	2.456986	1.786269	1.609059	1.118283	1.894441	1.996637	1.928505	0.087258	4.999991	13645.000000		1
50129.859375	22406.531250	2.328223	16.812544	53381.464844	99998.000000	8898.365234	5435.897461	1237.131226	502.637085	338.477325	1590.169922	2144.728027	1019.218811	6.310141	99998.000000	4.700097	4.350375	0.367025	1.225633	4.727390	4.999991	3.949310	3.735271	3.092416	2.701255	2.529530	3.201443	3.331372	3.008267	0.800039	4.999991	13686.000000		0
17081.259766	4232.863281	2.716774	3.447620	11336.499023	99998.000000	1874.937866	1148.384277	250.973160	112.322098	52.966297	247.217163	386.827271	251.830444	1.831714	99998.000000	4.232520	3.626634	0.434053	0.537519	4.054479	4.999991	3.272987	3.060087	2.399627	2.050465	1.724000	2.393079	2.587517	2.401108	0.262858	4.999991	13740.000000		1
8508.599609	1945.151489	1.168737	1.989012	3846.544678	54723.113281	656.392273	397.586426	68.705696	46.447273	26.230282	87.790962	117.293091	102.324615	0.250297	0.000000	3.929858	3.288954	0.067717	0.298637	3.585071	4.738171	2.817163	2.599432	1.836993	1.666960	1.418803	1.943450	2.069273	2.009980	0.000000	0.000000	13769.000000		1
13741.405273	3111.479980	0.363881	2.763030	6900.670410	97496.257812	1159.713989	703.881897	176.291183	74.336609	34.260338	180.642334	241.851456	138.740494	2.449522	0.000000	4.138031	3.492967	0.000000	0.441386	3.838891	4.988988	3.064351	2.847500	2.246231	1.871203	1.534792	2.256819	2.383549	2.142203	0.389081	0.000000	13783.000000		1
6386.422852	1006.526184	2.127780	5.223854	4002.917969	56670.718750	690.492249	420.575714	98.340431	26.594164	23.858887	104.770027	159.824005	72.896500	1.169078	99998.000000	3.805258	3.002825	0.327927	0.717991	3.602377	4.753359	2.839159	2.623844	1.992732	1.424786	1.377650	2.020237	2.203642	1.862707	0.067843	4.999991	13821.000000		1
23516.308594	7213.382812	2.053770	6.981585	12273.008789	99998.000000	2037.737671	1263.746948	309.758484	124.262337	87.103287	315.454132	418.623688	310.847046	1.364148	0.000000	4.371369	3.858139	0.312552	0.843954	4.088951	4.999991	3.309148	3.101660	2.491023	2.094340	1.940035	2.498936	2.621824	2.492547	0.134861	0.000000	13885.000000		1
4491.015137	1668.333496	3.364359	3.925599	5329.403809	76407.507812	886.769165	550.669373	139.289398	62.125000	48.029232	186.893066	251.824280	223.956528	1.177563	0.000000	3.652344	3.222283	0.526902	0.593906	3.726679	4.883136	2.947811	2.740891	2.143918	1.793266	1.681506	2.271593	2.401098	2.350164	0.070984	0.000000	13954.000000		1
13602.646484	3002.876953	2.414567	2.809286	7936.131348	99998.000000	1405.389282	812.133423	218.513733	98.124565	50.890942	294.164001	351.163849	324.104034	2.937101	99998.000000	4.133624	3.477538	0.382839	0.448596	3.899609	4.999991	3.147797	2.909627	2.339479	1.991778	1.706640	2.468590	2.545510	2.510684	0.467919	4.999991	13995.000000		1
14426.328125	3453.361816	2.578006	5.341035	7731.494141	99998.000000	1296.302002	797.843384	187.580750	104.341385	58.883991	237.706924	316.894257	185.274109	3.222342	99998.000000	4.159156	3.538242	0.411284	0.727625	3.888263	4.999991	3.112706	2.901918	2.273188	2.018457	1.769997	2.376042	2.500914	2.267815	0.508172	4.999991	14105.000000		1
8181.399414	1717.784302	1.791652	1.831741	3728.918457	58591.863281	603.888550	382.229431	93.912178	36.782837	15.865836	92.024933	125.742531	94.414833	0.452973	0.000000	3.912827	3.234969	0.253254	0.262864	3.571583	4.767838	2.780957	2.582324	1.972722	1.565645	1.200463	1.963905	2.099482	1.975040	0.000000	0.000000	14177.000000		1
16368.102539	5089.340820	1.979760	4.348072	11432.403320	99998.000000	1883.427368	1162.159424	319.540100	143.677551	88.944275	457.130341	613.386475	308.466400	3.111880	0.000000	4.213998	3.706661	0.296613	0.638297	4.058137	4.999991	3.274949	3.065266	2.504525	2.157389	1.949118	2.660040	2.787734	2.489208	0.493023	0.000000	14216.000000		1
5925.845215	1549.560181	2.346725	2.744528	3421.380371	52284.765625	574.454285	341.598083	63.031620	29.474375	7.570579	48.053902	92.546082	88.691414	0.289042	99998.000000	3.772750	3.190208	0.370462	0.438468	3.534201	4.718375	2.759255	2.533515	1.799559	1.469445	0.879129	1.681729	1.966358	1.947882	0.000000	4.999991	14239.000000		1
7531.735840	3375.589844	1.088560	6.929161	14625.728516	99998.000000	2466.510010	1508.213501	373.992737	155.512939	110.206657	438.137604	586.570312	364.177216	1.639514	99998.000000	3.876895	3.528350	0.036852	0.840681	4.165118	4.999991	3.392083	3.178463	2.572863	2.191767	2.042208	2.641611	2.768320	2.561313	0.214715	4.999991	14309.000000		1
10413.597656	3230.444580	0.820275	3.595639	5436.631348	74458.281250	890.226013	561.357605	154.674164	57.588821	32.403927	137.528580	150.881165	113.546341	1.030146	0.000000	4.017601	3.509262	0.000000	0.555776	3.735330	4.871913	2.949500	2.749240	2.189418	1.760338	1.510598	2.138393	2.178635	2.055173	0.012899	0.000000	14371.000000		1
21726.212891	8847.878906	2.038351	10.210259	23662.673828	99998.000000	3906.945801	2421.071045	522.570374	229.636780	136.985840	644.359558	822.911133	448.702484	3.743360	0.000000	4.336984	3.946839	0.309279	1.009037	4.374064	4.999991	3.591837	3.384007	2.718145	2.361042	2.136676	2.809128	2.915353	2.651958	0.573262	0.000000	14414.000000		1
10620.167969	2823.637695	2.275799	4.628692	7814.002930	99998.000000	1269.242188	804.994568	139.761215	63.861145	53.015636	193.362747	280.536957	216.336609	1.481035	99998.000000	4.026131	3.450809	0.357134	0.665458	3.892874	4.999991	3.103544	2.905793	2.145387	1.805237	1.724404	2.286373	2.447990	2.335130	0.170565	4.999991	14569.000000		1
5097.543457	2449.231689	1.905751	4.039698	6680.152344	92006.023438	1136.234375	683.421265	157.690063	63.006950	37.415001	196.205963	286.069183	207.079224	1.057150	0.000000	3.707361	3.389030	0.280066	0.606349	3.824786	4.963816	3.055468	2.834688	2.197804	1.799388	1.573046	2.292712	2.456471	2.316137	0.024137	0.000000	14593.000000		1
27373.173828	11744.656250	2.130863	10.916435	27961.921875	99998.000000	4680.662109	2854.216064	652.762756	255.555603	185.998779	920.298645	1229.307739	700.002502	3.757945	99998.000000	4.437325	4.069840	0.328556	1.038081	4.446567	4.999991	3.670307	3.455487	2.814755	2.407485	2.269510	2.963929	3.089661	2.845100	0.574950	4.999991	14616.000000		1
7781.950195	3701.041504	1.008383	6.044128	16216.817383	99998.000000	2726.950195	1669.385010	437.197052	252.231323	143.332184	614.089539	800.131531	452.779205	2.319797	0.000000	3.891088	3.568324	0.003625	0.781334	4.209966	4.999991	3.435677	3.222557	2.640677	2.401799	2.156344	2.788232	2.903161	2.655886	0.365450	0.000000	14671.000000		1
7941.160645	1840.338257	1.489446	1.807071	2877.769775	48668.605469	474.445557	304.272491	69.763420	30.269979	22.264593	87.504173	90.723595	56.210388	0.671691	0.000000	3.899884	3.264898	0.173025	0.256975	3.459056	4.687249	2.676186	2.483263	1.843628	1.481012	1.347615	1.942029	1.957720	1.749817	0.000000	0.000000	14713.000000		1
8811.105469	5874.762695	1.884164	2.911049	4685.102539	71225.156250	826.466675	486.043488	124.157486	51.541611	29.119745	126.168091	136.806992	79.933594	0.768612	99998.000000	3.945030	3.768990	0.275119	0.464050	3.670719	4.852633	2.917225	2.686675	2.093973	1.712158	1.464188	2.100950	2.136108	1.902729	0.000000	4.999991	14728.000000		1
6673.417480	3619.683350	1.930420	3.611058	6556.941406	89922.125000	1109.455200	681.463074	167.496353	74.678902	39.323837	168.362885	248.900894	136.658966	1.829688	99998.000000	3.824348	3.558671	0.285652	0.557634	3.816701	4.953866	3.045110	2.833442	2.224005	1.873198	1.594656	2.226246	2.396026	2.135638	0.262377	4.999991	14787.000000		1
27249.296875	10624.919922	2.180203	9.177207	26610.669922	99998.000000	4419.043945	2730.221924	650.468445	291.952972	181.508865	770.015747	1010.735474	582.138977	3.756566	0.000000	4.435355	4.026326	0.338497	0.962710	4.425056	4.999991	3.645328	3.436198	2.813226	2.465313	2.258898	2.886500	3.004637	2.765027	0.574791	0.000000	14860.000000		1
9351.187500	1762.954956	1.581958	2.948054	7006.044922	99998.000000	1183.319946	704.177917	142.709259	83.535400	39.404015	181.663055	269.000702	116.916870	1.078274	0.000000	3.970867	3.246241	0.199195	0.469535	3.845473	4.999991	3.073102	2.847682	2.154452	1.921871	1.595541	2.259267	2.429753	2.067877	0.032729	0.000000	14900.000000		1
10935.104492	2590.130859	2.800035	4.274062	10733.499023	99998.000000	1790.773315	1077.711182	244.580566	63.993748	69.288528	327.940186	398.323456	199.255783	2.434054	0.000000	4.038823	3.413322	0.447163	0.630841	4.030741	4.999991	3.253041	3.032502	2.388422	1.806138	1.840661	2.515795	2.600236	2.299411	0.386330	0.000000	14921.000000		1
21924.119141	3818.461182	2.710606	4.434416	11735.186523	99998.000000	1953.150757	1203.580200	281.391174	96.465515	58.362839	290.895233	381.282715	255.321228	2.673404	99998.000000	4.340922	3.581888	0.433066	0.646836	4.069490	4.999991	3.290736	3.080475	2.449311	1.984372	1.766136	2.463737	2.581247	2.407087	0.427065	4.999991	15033.000000		1
7413.906250	4020.026611	1.292086	2.923384	8170.051270	99998.000000	1367.138550	832.698914	169.069061	71.616745	45.216862	232.097595	297.586945	190.140244	1.847996	0.000000	3.870047	3.604229	0.111292	0.465886	3.912225	4.999991	3.135813	2.920488	2.228064	1.855015	1.655300	2.365671	2.473614	2.279074	0.266701	0.000000	15054.000000		1
7792.546387	1937.463745	3.142330	3.089906	3323.274414	54559.289062	573.057312	335.547791	83.470642	43.169258	25.875652	111.322968	162.883087	107.943192	0.069506	0.000000	3.891679	3.287234	0.497252	0.489945	3.521566	4.736869	2.758198	2.525754	1.921534	1.635175	1.412891	2.046585	2.211876	2.033195	0.000000	0.000000	15080.000000		1
15049.579102	5115.607910	2.217208	8.400105	12806.964844	99998.000000	2173.647217	1313.210205	333.373749	138.259430	95.447884	453.099915	631.352356	387.619781	2.406075	99998.000000	4.177525	3.708897	0.345806	0.924285	4.107446	4.999991	3.337189	3.118334	2.522931	2.140695	1.979766	2.656194	2.800272	2.588406	0.381309	4.999991	15165.000000		1
15588.873047	3614.194336	3.703570	5.566148	11112.154297	99998.000000	1844.109741	1141.282471	254.260422	111.211952	70.814980	321.128204	463.251556	240.386688	2.294460	0.000000	4.192815	3.558012	0.568621	0.745555	4.045798	4.999991	3.265787	3.057393	2.405279	2.046151	1.850125	2.506678	2.665817	2.380910	0.360680	0.000000	15228.000000		1
10243.119141	4364.471191	1.948923	3.342773	7686.302246	99770.789062	1307.933838	793.785217	179.855972	110.613708	51.834564	202.043472	272.849213	125.656189	1.595986	99998.000000	4.010432	3.639932	0.289795	0.524107	3.885717	4.999003	3.116586	2.899703	2.254925	2.043809	1.714619	2.305445	2.435923	2.099184	0.203029	4.999991	15325.000000		1
11720.011719	4450.858887	1.307505	6.623871	10228.668945	99998.000000	1774.121216	1051.989746	242.172165	121.326614	65.893326	286.275818	373.712128	228.295349	2.080409	99998.000000	4.068928	3.648444	0.116443	0.821112	4.009819	4.999991	3.248983	3.022012	2.384124	2.083956	1.818841	2.456785	2.572537	2.358497	0.318149	4.999991	15369.000000		1
5860.343262	686.304565	0.971378	1.443190	2604.291504	45380.683594	449.420990	271.800720	64.851028	24.922777	13.355673	71.425560	86.862755	45.827442	1.548260	99998.000000	3.767923	2.836517	0.000000	0.159323	3.415690	4.656871	2.652653	2.434251	1.811917	1.396596	1.125666	1.853854	1.938834	1.661126	0.189844	4.999991	15405.000000		1
6512.393555	2582.785400	2.599592	3.632644	5759.261230	78809.609375	955.163391	595.099915	118.973724	43.394371	51.677296	163.765030	191.749954	148.417267	2.732505	0.000000	3.813741	3.412088	0.414905	0.560223	3.760367	4.896579	2.980078	2.774590	2.075451	1.637433	1.713300	2.214221	2.282735	2.171484	0.436561	0.000000	15473.000000		1
9974.781250	4405.595703	2.565671	5.439715	5270.430176	75227.445312	890.374084	548.276428	132.267715	50.887856	39.764812	121.135429	152.839340	136.325928	0.942895	0.000000	3.998903	3.644005	0.409201	0.735576	3.721846	4.876376	2.949573	2.739000	2.121454	1.706614	1.599499	2.083271	2.184235	2.134578	0.000000	0.000000	15561.000000		1
17667.429688	2879.058594	1.107062	4.684199	11731.902344	99998.000000	1989.708374	1201.572632	292.905853	136.359848	62.285355	358.432220	431.378052	260.825714	4.839454	0.000000	4.247173	3.459250	0.044172	0.670635	4.069368	4.999991	3.298790	3.079750	2.466728	2.134686	1.794386	2.554407	2.634858	2.416350	0.684796	0.000000	15587.000000		1
13472.795898	2675.087891	2.488577	4.496091	8533.458008	99998.000000	1391.253418	867.307678	195.006393	32.795563	45.781185	245.154144	323.453369	183.895676	4.861276	0.000000	4.129458	3.427338	0.395951	0.652835	3.931125	4.999991	3.143406	2.938173	2.290049	1.515815	1.660687	2.389439	2.509812	2.264571	0.686750	0.000000	15633.000000		1
26049.626953	11980.374023	1.961258	10.786918	30759.107422	99998.000000	5137.434570	3160.314209	741.306152	359.181549	192.274200	856.727356	1191.168091	694.316101	3.271637	99998.000000	4.415802	4.078470	0.292535	1.032897	4.487974	4.999991	3.710746	3.499730	2.869998	2.555314	2.283921	2.932843	3.075973	2.841557	0.514765	4.999991	15714.000000		1
5158.780273	1940.997681	1.526451	1.908834	2996.888428	46946.535156	503.879822	305.996307	59.041264	24.620569	14.536744	79.782486	111.026932	129.874741	0.638688	0.000000	3.712547	3.288025	0.183683	0.280768	3.476671	4.671604	2.702327	2.485716	1.771156	1.391298	1.162467	1.901908	2.045428	2.113525	0.000000	0.000000	15756.000000		1
8746.106445	2506.416504	2.204873	5.581567	7304.023438	99998.000000	1222.520508	761.134583	223.413788	95.346115	56.549603	255.151627	332.766235	165.596771	1.975033	99998.000000	3.941815	3.399053	0.343384	0.746756	3.863562	4.999991	3.087256	2.881461	2.349110	1.979303	1.752430	2.406798	2.522139	2.219052	0.295574	4.999991	15808.000000		1
8689.661133	980.524048	2.254213	3.586388	4089.586426	58870.140625	663.281372	421.470001	98.192406	46.175903	25.471682	109.235275	143.696060	85.129692	0.278934	0.000000	3.939003	2.991458	0.352995	0.554657	3.611679	4.769895	2.821698	2.624767	1.992078	1.664415	1.406058	2.038363	2.157445	1.930081	0.000000	0.000000	15890.000000		1
15823.175781	6213.533203	1.403101	6.296995	13949.187500	99998.000000	2349.889160	1435.394043	330.903656	174.194229	90.230194	378.041687	513.713867	267.785706	0.972000	0.000000	4.199294	3.793339	0.147089	0.799133	4.144549	4.999991	3.371047	3.156971	2.519701	2.241034	1.955352	2.577540	2.710721	2.427787	0.000000	0.000000	15943.000000		1
13818.011719	4258.192871	2.753779	5.384208	10059.476562	99998.000000	1710.189087	1026.974487	220.240616	103.101723	84.031883	344.203827	435.167969	268.513458	4.377919	99998.000000	4.140446	3.629225	0.439929	0.731122	4.002575	4.999991	3.233044	3.011560	2.342897	2.013266	1.924444	2.536816	2.638657	2.428966	0.641268	4.999991	16021.000000		1
5562.852051	2005.700684	1.964342	5.106671	4851.973145	70175.406250	855.200928	510.701050	128.135513	65.905663	39.669216	151.297470	190.374619	123.725769	1.468693	0.000000	3.745297	3.302266	0.293217	0.708138	3.685918	4.846185	2.932068	2.708167	2.107670	1.818923	1.598454	2.179832	2.279609	2.092460	0.166931	0.000000	16095.000000		1
17096.066406	4711.866699	2.204873	9.528752	11878.083984	99998.000000	2055.947021	1218.564087	322.380219	142.481064	99.163788	460.550201	585.117859	309.508698	5.054555	0.000000	4.232896	3.673193	0.343384	0.979036	4.074747	4.999991	3.313012	3.085848	2.508368	2.153757	1.996353	2.663277	2.767243	2.490673	0.703683	0.000000	16123.000000		1
29492.158203	6877.261719	3.321187	7.166609	24196.265625	99998.000000	4075.962646	2472.967285	591.602966	264.812988	160.351334	734.734680	988.748413	533.412781	4.079235	0.000000	4.469707	3.837415	0.521293	0.855314	4.383749	4.999991	3.610230	3.393218	2.772030	2.422939	2.205073	2.866131	2.995086	2.727063	0.610579	0.000000	16163.000000		1
33644.867188	12621.576172	2.260381	10.308939	37046.625000	99998.000000	6135.844727	3778.400146	881.650146	302.237244	228.949097	1158.927612	1508.830200	794.136719	6.833917	0.000000	4.526919	4.101114	0.354182	1.013214	4.568748	4.999991	3.787874	3.577308	2.945296	2.480348	2.359739	3.064056	3.178640	2.899895	0.834670	0.000000	16197.000000		1
14595.539062	5601.170410	2.022933	4.770544	14934.672852	99998.000000	2446.030762	1503.757446	379.811768	147.862183	80.368401	433.875885	571.321167	329.688690	3.365856	99998.000000	4.164220	3.748279	0.305981	0.678568	4.174196	4.999991	3.388462	3.177178	2.579568	2.169857	1.905085	2.637366	2.756880	2.518104	0.527096	4.999991	16264.000000		1
6562.257812	1612.465454	1.770066	1.560372	2741.804443	47446.570312	446.247833	260.693115	71.678421	12.291782	10.339776	56.210388	48.809418	94.954483	0.607153	0.000000	3.817053	3.207490	0.247989	0.193228	3.438036	4.676205	2.649576	2.416130	1.855388	1.089615	1.014511	1.749817	1.688504	1.977515	0.000000	0.000000	16286.000000		1
25496.716797	11388.626953	2.581089	5.556897	15352.263672	99998.000000	2581.268311	1589.167725	399.976349	147.137512	123.220032	567.460327	728.268066	516.359741	1.463315	0.000000	4.406484	4.056471	0.411803	0.744832	4.186172	4.999991	3.411833	3.201170	2.602034	2.167723	2.090681	2.753936	2.862291	2.712952	0.165338	0.000000	16329.000000		1
12824.131836	3251.000732	1.387682	5.011075	8442.887695	99998.000000	1434.246948	871.409058	191.734543	59.398975	66.473076	270.154022	340.176483	244.281448	0.954295	0.000000	4.108028	3.512017	0.142290	0.699931	3.926491	4.999991	3.156624	2.940222	2.282700	1.773779	1.822646	2.431612	2.531704	2.387891	0.000000	0.000000	16398.000000		1
7505.453125	2826.958984	2.087691	3.543216	8509.585938	99998.000000	1421.911987	870.046021	178.357285	75.745872	53.743401	284.231293	377.693237	202.959351	3.997641	0.000000	3.875377	3.451319	0.319666	0.549398	3.929909	4.999991	3.152873	2.939542	2.251291	1.879359	1.730325	2.453672	2.577139	2.307409	0.601804	0.000000	16430.000000		1
18716.990234	3747.593750	2.269632	5.997872	9286.155273	99998.000000	1564.864868	950.494629	203.462006	88.898018	54.403320	266.694061	375.781311	250.325577	2.911973	99998.000000	4.272236	3.573752	0.355955	0.777997	3.967836	4.999991	3.194477	2.977950	2.308483	1.948892	1.735625	2.426013	2.574935	2.398505	0.464187	4.999991	16558.000000		1
10593.629883	2280.332275	1.958174	1.406185	5422.711426	76218.515625	899.560486	544.825684	107.594727	45.981628	21.021847	138.453705	205.327667	87.834129	1.869072	0.000000	4.025045	3.357998	0.291851	0.148042	3.734216	4.882061	2.954030	2.736258	2.031791	1.662584	1.322671	2.141304	2.312448	1.943663	0.271626	0.000000	16592.000000		1
7513.652832	2672.574707	1.057722	4.360406	5221.793457	71557.367188	888.813660	542.540649	95.164177	35.099113	28.882298	109.969208	126.445625	63.398586	2.456314	0.000000	3.875851	3.426930	0.024372	0.639527	3.717820	4.854654	2.948811	2.734432	1.978474	1.545296	1.460632	2.041271	2.101904	1.802080	0.390284	0.000000	16626.000000		1
12362.493164	3889.713867	1.307505	4.212387	11058.505859	99998.000000	1889.995728	1136.727783	292.933594	116.441978	79.665306	421.738281	518.385742	297.068878	3.115522	0.000000	4.092106	3.589918	0.116443	0.624528	4.043696	4.999991	3.276461	3.055656	2.466769	2.066110	1.901269	2.625043	2.714653	2.472857	0.493531	0.000000	16660.000000		1
7553.895508	1694.785767	1.551121	2.522498	3568.335938	51113.015625	580.038940	377.002472	94.535095	31.901278	36.215427	126.982193	154.304123	89.064545	0.871724	99998.000000	3.878171	3.229115	0.190646	0.401831	3.552466	4.708531	2.763457	2.576344	1.975593	1.503808	1.558894	2.103743	2.188378	1.949705	0.000000	4.999991	16707.000000		1
5102.020996	1079.706421	2.389898	4.015028	3260.884033	53294.628906	532.493835	340.861053	95.700745	39.218990	33.359886	115.458260	187.599243	92.863708	0.723371	0.000000	3.707742	3.033306	0.378379	0.603689	3.513335	4.726684	2.726315	2.532577	1.980915	1.593496	1.523225	2.062425	2.273231	1.967846	0.000000	0.000000	16756.000000		1
7299.490234	2403.783691	2.615010	3.231758	4774.639160	68989.179688	783.880249	487.415741	110.918999	46.104977	35.197796	110.589043	172.171295	170.968643	1.019804	0.000000	3.863292	3.380895	0.417473	0.509439	3.678941	4.838781	2.894250	2.687900	2.045006	1.663748	1.546515	2.043712	2.235961	2.232916	0.008517	0.000000	16785.000000		1
13275.186523	4564.210938	1.837908	5.183765	10538.753906	99998.000000	1743.487305	1081.698486	272.180023	86.686981	76.152931	348.965118	437.190887	326.259552	2.191544	99998.000000	4.123041	3.659366	0.264324	0.714645	4.022789	4.999991	3.241419	3.034106	2.434856	1.937954	1.881687	2.542782	2.640671	2.513563	0.340750	4.999991	16873.000000		1
9633.180664	3457.540283	1.470943	3.694319	4834.938477	68382.085938	782.936584	496.318512	105.470032	33.766941	28.885382	126.445625	175.988968	109.873611	1.543001	0.000000	3.983770	3.538767	0.167596	0.567534	3.684391	4.834942	2.893727	2.695760	2.023129	1.528492	1.460678	2.101904	2.245486	2.040893	0.188366	0.000000	16900.000000		1
3542.093262	2954.456055	1.970509	2.528666	3524.608643	57138.984375	596.333374	368.559204	106.722031	38.784184	28.160702	137.001266	187.383392	135.323700	0.490307	0.000000	3.549260	3.470478	0.294578	0.402891	3.547111	4.756933	2.775489	2.566507	2.028254	1.588655	1.449643	2.136724	2.272731	2.131374	0.000000	0.000000	16943.000000		1
5930.757324	549.549988	0.764767	1.887248	2925.437988	46040.632812	500.823853	309.681366	77.216820	46.256081	14.777276	57.662830	103.881905	44.772804	2.023161	0.000000	3.773110	2.740007	0.000000	0.275829	3.466191	4.663141	2.699685	2.490915	1.887712	1.665169	1.169594	1.760896	2.016540	1.651014	0.306030	0.000000	17014.000000		1
7820.787109	1162.967285	1.655968	2.553336	3953.087891	59563.203125	670.592896	412.724518	99.472160	34.870918	24.429379	106.055946	130.099854	52.593163	1.409601	0.000000	3.893250	3.065567	0.219052	0.407108	3.596936	4.774978	2.826459	2.615660	1.997702	1.542463	1.387912	2.025535	2.114277	1.720929	0.149096	0.000000	17087.000000		1
7214.172363	2005.873413	2.223376	6.105803	6506.624023	91917.835938	1083.206421	664.046143	167.477844	51.501522	38.164352	179.803558	267.014771	188.083389	1.379418	99998.000000	3.858186	3.302304	0.347013	0.785743	3.813356	4.963400	3.034711	2.822198	2.223957	1.711820	1.581658	2.254798	2.426535	2.274350	0.139696	4.999991	17115.000000		1
6482.367188	1376.281860	1.948923	3.601807	3429.499756	53512.703125	557.185364	346.516632	81.308937	29.798168	15.249088	89.181725	114.437546	94.550514	1.462379	99998.000000	3.811734	3.138707	0.289795	0.556520	3.535231	4.728457	2.746000	2.539724	1.910138	1.474190	1.183244	1.950276	2.058568	1.975664	0.165060	4.999991	17131.000000		1
14929.779297	3815.960205	2.726025	4.656446	8369.087891	99998.000000	1398.043823	866.031006	185.098328	98.007385	53.169823	233.442108	297.485199	178.005737	1.621168	0.000000	4.174053	3.581604	0.435530	0.668055	3.922678	4.999991	3.145521	2.937533	2.267402	1.991259	1.725665	2.368179	2.473465	2.250434	0.209828	0.000000	17194.000000		1
8705.357422	2586.384033	1.985928	4.644111	6780.980957	89402.375000	1101.530029	699.805176	149.419479	36.209259	36.958611	151.982071	261.707642	146.200058	1.123448	0.000000	3.939787	3.412693	0.297963	0.666903	3.831293	4.951349	3.041996	2.844977	2.174407	1.558820	1.567716	2.181792	2.417816	2.164948	0.050553	0.000000	17259.000000		1
6214.550781	2520.842285	4.033530	5.032661	4027.671143	59790.214844	667.441345	409.057953	109.589905	54.218296	28.296387	113.493919	181.095642	106.462997	1.121565	99998.000000	3.793410	3.401546	0.605685	0.701798	3.605054	4.776630	2.824413	2.611785	2.039771	1.734146	1.451731	2.054973	2.257908	2.027199	0.049825	4.999991	17289.000000		1
14836.474609	2835.997314	3.506211	4.705785	6921.784668	88617.898438	1131.352783	720.108521	198.154892	98.075226	47.690022	206.228119	300.337646	216.743668	1.180881	0.000000	4.171331	3.452706	0.544838	0.672632	3.840218	4.947521	3.053598	2.857398	2.297005	1.991559	1.678428	2.314348	2.477610	2.335946	0.072206	0.000000	17338.000000		1
14486.500977	4495.369629	1.353761	5.239272	13282.606445	99998.000000	2200.272217	1362.093628	295.264893	132.119705	88.549561	366.650360	488.149689	260.138031	3.692247	0.000000	4.160964	3.652766	0.131542	0.719271	4.123283	4.999991	3.342476	3.134207	2.470212	2.120968	1.947186	2.564252	2.688553	2.415204	0.567291	0.000000	17372.000000		1
5859.985352	1868.964600	1.844076	1.218077	2968.949707	47076.035156	503.765717	305.851379	84.704140	22.178249	13.031880	69.596901	112.957352	77.142807	2.150829	99998.000000	3.767896	3.271601	0.265779	0.085675	3.472603	4.672800	2.702229	2.485510	1.927905	1.345927	1.115007	1.842590	2.052915	1.887295	0.332606	4.999991	17404.000000		1
7366.610840	2054.812256	3.876260	3.595639	3280.441162	49055.753906	578.493958	340.635956	73.146286	49.931896	16.778622	78.558243	101.686287	95.438629	0.395047	99998.000000	3.867268	3.312772	0.588413	0.555776	3.515932	4.690690	2.762299	2.532290	1.864192	1.698378	1.224756	1.895192	2.007262	1.979724	0.000000	4.999991	17435.000000		1
18468.166016	2276.033447	0.952875	2.331306	9615.417969	99998.000000	1596.864746	993.969177	261.464050	104.933464	65.729889	249.859940	332.257446	182.714600	2.226874	0.000000	4.266424	3.357179	0.000000	0.367599	3.982968	4.999991	3.203268	2.997373	2.417412	2.020914	1.817763	2.397697	2.521475	2.261773	0.347696	0.000000	17482.000000		1
12338.553711	2536.060547	2.463907	5.097420	6451.690430	89169.125000	1063.032593	667.314880	160.422256	74.805336	40.057766	167.366837	251.367874	173.284531	0.119321	0.000000	4.091264	3.404160	0.391624	0.707350	3.809674	4.950214	3.026546	2.824331	2.205265	1.873933	1.602687	2.223669	2.400310	2.238760	0.000000	0.000000	17567.000000		1
8187.289551	1513.942993	2.266548	4.869224	4913.197754	69252.148438	825.461365	503.654724	104.699097	41.442364	30.791132	130.365051	165.787964	119.575050	1.977615	99998.000000	3.913140	3.180110	0.355365	0.687460	3.691364	4.840433	2.916697	2.702133	2.019943	1.617445	1.488426	2.115161	2.219553	2.077641	0.296142	4.999991	17592.000000		1
15266.430664	2562.136719	1.304422	6.007123	10149.938477	99998.000000	1707.385986	1046.972534	246.569580	125.970726	67.521545	291.058685	367.775940	195.314758	2.184240	0.000000	4.183737	3.408602	0.115418	0.778666	4.006464	4.999991	3.232332	3.019935	2.391939	2.100270	1.829442	2.463981	2.565583	2.290735	0.339300	0.000000	17644.000000		1
8861.718750	817.018066	1.810155	4.687283	5313.109375	75560.039062	930.098755	550.610779	128.746094	61.767288	32.576614	145.654236	201.984894	94.137291	0.793197	99998.000000	3.947518	2.912232	0.257716	0.670921	3.725349	4.878292	2.968529	2.740845	2.109734	1.790758	1.512906	2.163323	2.305319	1.973762	0.000000	4.999991	17686.000000		1
5001.861328	977.113464	1.298254	4.758209	2866.896484	46140.171875	475.549530	299.915192	79.680725	32.508774	32.863403	113.305817	123.460564	84.469772	0.742780	0.000000	3.699132	2.989945	0.113360	0.677444	3.457412	4.664079	2.677196	2.476999	1.901353	1.512001	1.516713	2.054252	2.091528	1.926701	0.000000	0.000000	17722.000000		1
20321.654297	5994.439453	1.415436	5.260859	12600.073242	99998.000000	2128.368652	1288.096191	294.127014	157.304596	92.872963	355.746277	469.974121	303.202454	2.527077	0.000000	4.307959	3.777749	0.150890	0.721057	4.100373	4.999991	3.328047	3.109948	2.468535	2.196741	1.967889	2.551140	2.672074	2.481733	0.402618	0.000000	17741.000000		1
11415.183594	2458.825195	2.463907	3.136162	7531.788086	99998.000000	1253.928345	777.755920	164.270767	115.893066	38.981541	204.168182	309.101624	171.236923	1.789798	0.000000	4.057483	3.390728	0.391624	0.496399	3.876898	4.999991	3.098273	2.890843	2.215560	2.064057	1.590859	2.309988	2.490101	2.233598	0.252804	0.000000	17843.000000		1
8398.476562	1192.130249	2.837040	2.522498	4051.736572	61186.242188	624.312134	416.471252	89.792305	47.249046	14.570665	107.209259	146.887726	75.878479	0.330120	99998.000000	3.924201	3.076324	0.452865	0.401831	3.607641	4.786654	2.795402	2.619585	1.953239	1.674393	1.163479	2.030232	2.166986	1.880119	0.000000	4.999991	17863.000000		1
5957.163574	2026.238403	1.452441	1.751564	3103.545654	49296.285156	515.487000	318.608795	76.550728	20.815237	19.051338	73.880211	104.640511	48.328354	0.781602	0.000000	3.775039	3.306690	0.162098	0.243426	3.491858	4.692814	2.712218	2.503258	1.883949	1.318381	1.279925	1.868528	2.019700	1.684202	0.000000	0.000000	17897.000000		1
7272.134277	3453.950928	1.221161	3.046734	4396.162598	63440.328125	750.171875	459.477081	120.916481	48.578136	26.625000	108.251564	146.150711	99.629433	0.777929	0.000000	3.861662	3.538316	0.086773	0.483835	3.643074	4.802365	2.875161	2.662264	2.082485	1.686441	1.425290	2.034434	2.164801	1.998388	0.000000	0.000000	17958.000000		1
9503.743164	1211.557739	3.123827	4.792130	4736.092285	64607.386719	783.914124	486.654053	98.408272	49.749958	26.245701	110.607544	157.804169	111.480240	0.199472	99998.000000	3.977895	3.083344	0.494687	0.680529	3.675420	4.810282	2.894269	2.687220	1.993032	1.696793	1.419058	2.043785	2.198118	2.047198	0.000000	4.999991	17982.000000		1
7827.762207	2178.957520	2.507080	4.477589	3766.623535	54259.531250	613.830505	388.902618	90.353546	63.777885	16.334564	73.932640	120.216469	65.825485	0.572800	0.000000	3.893638	3.338249	0.399168	0.651044	3.575952	4.734476	2.788049	2.589841	1.955945	1.804670	1.213108	1.868836	2.079964	1.818394	0.000000	0.000000	18014.000000		1
20026.949219	4844.741699	3.253344	5.661744	11233.134766	99998.000000	1910.043091	1153.586548	280.481445	107.110580	72.859497	319.376648	412.058411	275.680084	1.231644	0.000000	4.301615	3.685271	0.512330	0.752950	4.050501	4.999991	3.281043	3.062050	2.447904	2.029832	1.862486	2.504303	2.614959	2.440405	0.090485	0.000000	18058.000000		1
44791.300781	11554.759766	2.106194	11.181637	35007.109375	99998.000000	5889.021973	3575.813965	858.414185	346.421051	241.398148	1129.672241	1503.217773	965.019043	6.275884	99998.000000	4.651194	4.062761	0.323498	1.048505	4.544156	4.999991	3.770043	3.553375	2.933697	2.539604	2.382734	3.052953	3.177022	2.984536	0.797675	4.999991	18121.000000		1
18886.011719	7461.352539	3.777580	7.894371	20094.789062	99998.000000	3381.819092	2063.039795	447.216125	174.807892	124.049561	576.834900	692.832825	411.543427	4.081143	99998.000000	4.276140	3.872818	0.577214	0.897318	4.303083	4.999991	3.529150	3.314508	2.650517	2.242561	2.093595	2.761051	2.840628	2.614416	0.610782	4.999991	18218.000000		1
9550.042969	2651.546631	3.669649	5.464385	6649.509277	91434.781250	1124.725830	679.181152	158.374649	94.988403	45.441975	219.802734	298.875946	196.008606	1.464384	99998.000000	3.980005	3.423499	0.564625	0.737541	3.822790	4.961112	3.051047	2.831986	2.199686	1.977671	1.657457	2.342033	2.475491	2.292275	0.165655	4.999991	18285.000000		1
7384.132812	4445.425293	3.207088	4.159964	9047.350586	99998.000000	1558.339600	934.132324	247.846252	82.909401	53.996265	262.364502	338.847382	210.403488	3.148875	99998.000000	3.868299	3.647913	0.506111	0.619090	3.956522	4.999991	3.192662	2.970408	2.394182	1.918604	1.732364	2.418905	2.530004	2.323053	0.498155	4.999991	18409.000000		1
10843.763672	3496.290527	4.008861	5.365705	5700.485352	80280.585938	972.333679	590.243042	145.210175	72.794739	38.053337	167.493271	204.652328	116.722595	0.106052	0.000000	4.035180	3.543607	0.603021	0.729627	3.755912	4.904611	2.987815	2.771031	2.161997	1.862100	1.580393	2.223997	2.311017	2.067155	0.000000	0.000000	18475.000000		1
4084.041992	1403.236816	1.964342	2.238794	1944.349731	33348.699219	315.068665	208.584091	66.793785	42.669693	13.195318	38.713257	60.114403	56.524933	1.425703	0.000000	3.611090	3.147131	0.293217	0.350014	3.288774	4.523079	2.498405	2.319281	1.824736	1.630120	1.120420	1.587860	1.778979	1.752240	0.154029	0.000000	18530.000000		1
6173.333496	2606.749023	3.022064	4.187717	5426.714355	77711.898438	929.531372	556.244812	113.799210	75.742790	32.299080	119.427032	184.910233	86.905922	0.950839	99998.000000	3.790520	3.416099	0.480304	0.621977	3.734537	4.890488	2.968264	2.745266	2.056139	1.879341	1.509190	2.077103	2.266961	1.939049	0.000000	4.999991	18557.000000		1
6637.248047	973.456177	2.411484	4.619441	3322.111816	53682.988281	586.690552	352.576172	96.582695	61.939976	30.886726	106.743614	191.885651	111.739273	0.248993	99998.000000	3.821988	2.988316	0.382284	0.664589	3.521414	4.729836	2.768409	2.547253	1.984899	1.791971	1.489772	2.028342	2.283042	2.048206	0.000000	4.999991	18624.000000		1
22955.166016	4265.958008	2.220292	5.516809	11592.294922	99998.000000	1931.083496	1182.626099	254.368362	155.553040	70.851982	310.510895	400.522156	329.605408	3.171119	0.000000	4.360880	3.630017	0.346410	0.741688	4.064169	4.999991	3.285801	3.072847	2.405463	2.191879	1.850352	2.492077	2.602627	2.517994	0.501213	0.000000	18728.000000		1
14824.954102	6187.965820	1.788568	4.520761	15231.174805	99998.000000	2564.646729	1545.101074	338.566772	129.797653	104.779274	477.951752	647.603638	292.094818	4.764471	99998.000000	4.170993	3.791548	0.252506	0.655212	4.182734	4.999991	3.409028	3.188957	2.529644	2.113267	2.020275	2.679384	2.811309	2.465524	0.678015	4.999991	18761.000000		1
17547.066406	6061.686523	2.263464	7.357800	19142.062500	99998.000000	3152.000488	1967.974243	452.495483	142.302216	123.115189	589.342590	740.118896	419.067749	4.425796	0.000000	4.244205	3.782593	0.354774	0.866748	4.281989	4.999991	3.498586	3.294019	2.655614	2.153212	2.090312	2.770368	2.869302	2.622284	0.645991	0.000000	18846.000000		1
9326.255859	4035.029053	1.174904	3.971855	7524.862305	99998.000000	1260.102051	769.636414	206.391556	81.617317	54.622265	278.532532	381.637329	198.417007	1.446811	0.000000	3.969707	3.605847	0.070003	0.598993	3.876498	4.999991	3.100406	2.886286	2.314692	1.911782	1.737370	2.444876	2.581651	2.297579	0.160412	0.000000	18876.000000		1
6734.092773	1956.305420	0.866531	2.738360	5481.327148	89848.179688	930.604492	568.878845	169.802994	83.652580	47.711605	211.695587	285.856415	158.914307	2.378318	0.000000	3.828279	3.291437	0.000000	0.437491	3.738886	4.953509	2.968765	2.755020	2.229945	1.922479	1.678624	2.325712	2.456148	2.201163	0.376270	0.000000	18916.000000		1
6062.226562	1615.672485	1.807071	4.261727	3088.253418	46366.597656	509.988708	324.588165	77.158226	56.500263	15.745570	79.560463	88.913437	68.616272	0.495868	99998.000000	3.782632	3.208353	0.256975	0.629586	3.489713	4.666205	2.707561	2.511333	1.887382	1.752051	1.197158	1.900697	1.948967	1.836427	0.000000	4.999991	18967.000000		1
9939.266602	2829.410400	1.828657	4.440584	5367.854980	76903.390625	891.681580	555.304260	137.920212	56.771629	47.384731	194.565414	299.690063	184.993484	1.817498	0.000000	3.997354	3.451696	0.262132	0.647440	3.729801	4.885945	2.950210	2.744531	2.139628	1.754131	1.675638	2.289066	2.476672	2.267156	0.259474	0.000000	19040.000000		1
4983.901367	2176.601562	1.779317	2.707523	3828.295166	58140.441406	630.664673	387.299072	90.412140	27.506950	29.203007	134.460266	178.801346	99.092857	0.679831	0.000000	3.697569	3.337779	0.250253	0.432572	3.583005	4.764478	2.799798	2.588047	1.956227	1.439442	1.465428	2.128594	2.252371	1.996042	0.000000	0.000000	19072.000000		1
30601.394531	9709.407227	2.488577	4.681116	19576.394531	99998.000000	3251.256592	1995.163574	414.238617	192.428375	128.517899	585.194946	795.573730	397.567932	5.437583	99998.000000	4.485741	3.987193	0.395951	0.670349	4.291733	4.999991	3.512051	3.299978	2.617251	2.284269	2.108964	2.767301	2.900681	2.599411	0.735406	4.999991	19107.000000		1
12532.413086	6148.654297	1.853327	5.840601	20296.273438	99998.000000	3439.275391	2067.104004	527.738708	159.910355	152.959610	677.250732	855.336609	475.262726	3.771647	99998.000000	4.098035	3.788780	0.267952	0.766458	4.307416	4.999991	3.536467	3.315362	2.722419	2.203876	2.184577	2.830750	2.932137	2.676934	0.576531	4.999991	19165.000000		1
9123.944336	319.644928	1.455525	4.863056	4280.562500	67001.937500	729.402893	449.528931	111.338387	52.926208	30.337822	139.594681	167.968170	105.328178	0.887762	99998.000000	3.960183	2.504668	0.163020	0.686909	3.631501	4.826087	2.862967	2.652758	2.046645	1.723671	1.481984	2.144869	2.225227	2.022545	0.000000	4.999991	19237.000000		1
15160.896484	2639.344238	2.315888	8.171907	13272.785156	99998.000000	2213.100586	1359.774658	317.865631	152.601898	102.996872	474.655243	595.069092	412.838623	2.422658	0.000000	4.180725	3.421496	0.364717	0.912323	4.122962	4.999991	3.345001	3.133467	2.502244	2.183560	2.012824	2.676378	2.774567	2.615780	0.384292	0.000000	19286.000000		1
8414.523438	4948.968750	2.380646	6.278492	12548.624023	99998.000000	2058.090332	1291.235474	326.130035	109.034836	75.570099	427.322937	543.438049	253.184204	4.294797	0.000000	3.925030	3.694515	0.376695	0.797855	4.098596	4.999991	3.313464	3.111006	2.513391	2.037565	1.878350	2.630756	2.735150	2.403437	0.632943	0.000000	19380.000000		1
5287.492676	377.350952	3.068320	4.243225	2626.414062	41491.078125	442.229736	277.117096	87.269806	47.477242	26.930290	96.872566	134.025452	53.398022	0.065812	0.000000	3.723250	2.576746	0.486901	0.627696	3.419363	4.617955	2.645648	2.442663	1.940864	1.676485	1.430241	1.986201	2.127187	1.727525	0.000000	0.000000	19471.000000		1
7822.933105	3181.980469	2.010598	5.282444	5354.844727	72156.109375	886.457703	550.422668	134.543518	68.810547	45.963127	166.827179	255.043701	151.010681	1.149880	0.000000	3.893370	3.502697	0.303325	0.722835	3.728747	4.858273	2.947658	2.740696	2.128863	1.837655	1.662410	2.222267	2.406615	2.179008	0.060653	0.000000	19516.000000		1
7598.523438	1642.130981	2.426902	3.879343	5014.877930	68127.679688	845.147949	520.374756	111.588173	81.228760	33.760773	162.395844	250.226898	118.181206	0.821105	99998.000000	3.880729	3.215408	0.385052	0.588758	3.700260	4.833323	2.926933	2.716316	2.047618	1.909710	1.528412	2.210575	2.398334	2.072548	0.000000	4.999991	19565.000000		1
8052.930664	2364.635498	1.865662	3.811501	6070.429199	78620.875000	1009.782593	623.701599	120.194885	57.394547	31.700834	162.414352	216.274933	92.771194	2.686723	0.000000	3.905954	3.373764	0.270833	0.581096	3.783219	4.895538	3.004228	2.794977	2.079886	1.758871	1.501071	2.210624	2.335006	1.967413	0.429223	0.000000	19601.000000		1
6792.113281	1790.233643	2.217208	2.170952	5810.907715	88198.125000	973.160095	592.432495	167.126312	65.776146	37.612362	210.687195	306.249176	147.189941	1.675941	99998.000000	3.832005	3.252910	0.345806	0.336650	3.764244	4.945459	2.988184	2.772639	2.223045	1.818068	1.575331	2.323638	2.486075	2.167878	0.224259	4.999991	19621.000000		1
12445.898438	2438.512695	1.427771	3.432201	6655.910645	91423.328125	1072.333130	680.069214	174.070892	46.916000	40.020763	164.119659	213.111023	172.865143	1.637918	99998.000000	4.095026	3.387125	0.154659	0.535573	3.823207	4.961057	3.030330	2.832553	2.240726	1.671321	1.602285	2.215161	2.328606	2.237707	0.214292	4.999991	19646.000000		1
13951.451172	4996.051270	2.568754	5.458218	13638.938477	99998.000000	2259.976562	1395.706299	283.136566	142.869614	96.795479	422.959442	600.909668	379.811768	7.898025	0.000000	4.144619	3.698627	0.409723	0.737051	4.134780	4.999991	3.354104	3.144794	2.451996	2.154940	1.985855	2.626299	2.778809	2.579568	0.897518	0.000000	19730.000000		1
20524.720703	8859.836914	1.440106	5.476720	20833.988281	99998.000000	3471.497314	2127.573242	473.045532	200.813065	130.004257	594.951904	793.640259	460.741394	3.370476	99998.000000	4.312277	3.947426	0.158394	0.738521	4.318772	4.999991	3.540517	3.327884	2.674903	2.302792	2.113958	2.774482	2.899624	2.663457	0.527691	4.999991	19773.000000		1
7708.733398	2194.635254	1.147151	3.065236	4637.203125	70862.937500	755.392639	463.177551	131.247009	61.255386	22.264593	143.514114	169.587128	117.499695	1.362508	99998.000000	3.886983	3.341362	0.059621	0.486464	3.666256	4.850419	2.878173	2.665747	2.118089	1.787144	1.347615	2.156895	2.229393	2.070037	0.134339	4.999991	19796.000000		1
3210.366211	1080.973755	1.945839	3.358191	1443.300781	29826.705078	225.264038	138.953262	41.750740	13.189151	6.540610	33.495571	31.481890	45.179855	1.038820	99998.000000	3.506555	3.033815	0.289107	0.526105	3.159357	4.474605	2.352692	2.142869	1.620664	1.120217	0.815618	1.524987	1.498061	1.654945	0.016540	4.999991	19824.000000		1
7704.746094	2932.308594	1.498697	3.718989	4410.215332	66198.328125	739.187622	464.457306	138.281006	47.838039	27.112230	141.315414	167.989746	134.531189	0.110310	0.000000	3.886758	3.467210	0.175714	0.570425	3.644460	4.820847	2.868755	2.666946	2.140763	1.679773	1.433165	2.150190	2.225283	2.128823	0.000000	0.000000	19893.000000		1
8305.242188	1082.805542	2.525582	3.623393	3599.071533	54001.179688	588.392761	376.213043	103.724640	27.463778	24.290609	97.319710	131.820587	78.623001	1.065379	99998.000000	3.919352	3.034550	0.402361	0.559115	3.556190	4.732403	2.769667	2.575434	2.015882	1.438760	1.385438	1.988201	2.119983	1.895550	0.027504	4.999991	19952.000000		1
11875.953125	2860.247803	2.075356	3.632644	8601.441406	99998.000000	1400.615601	879.695068	174.684555	62.125000	52.031925	282.134338	400.186035	226.056549	3.606682	0.000000	4.074668	3.456404	0.317093	0.560223	3.934571	4.999991	3.146319	2.944332	2.242254	1.793266	1.716270	2.450456	2.602262	2.354217	0.557108	0.000000	19978.000000		1
18094.447266	8973.044922	2.901798	9.171039	21923.183594	99998.000000	3620.833496	2244.144531	495.399536	197.291443	128.271194	567.417175	754.828308	484.153137	2.350052	0.000000	4.257545	3.952940	0.462667	0.962418	4.340904	4.999991	3.558809	3.351051	2.694956	2.295108	2.108129	2.753902	2.877848	2.684983	0.371078	0.000000	20025.000000		1
7557.059570	1084.927124	3.426034	3.552467	3616.932617	59585.863281	649.786926	379.404724	81.620399	62.421040	28.832958	106.166954	134.919739	93.529793	2.162640	99998.000000	3.878353	3.035401	0.534792	0.550530	3.558340	4.775143	2.812771	2.579103	1.911799	1.795331	1.459889	2.025989	2.130075	1.970950	0.334984	4.999991	20095.000000		1
9607.924805	2326.517334	0.928205	4.092121	7071.457031	93979.546875	1212.479858	733.680054	160.977325	94.106453	45.466644	194.269379	224.311157	132.687119	1.664394	99998.000000	3.982630	3.366706	0.000000	0.611948	3.849509	4.973033	3.083674	2.865507	2.206765	1.973619	1.657693	2.288404	2.350851	2.122829	0.221256	4.999991	20170.000000		1
24103.939453	5366.254395	2.778449	4.767460	16904.957031	99998.000000	2838.766602	1726.508179	362.666168	134.272156	100.958527	471.475891	571.521667	368.599304	3.715112	99998.000000	4.382088	3.729671	0.443802	0.678287	4.228014	4.999991	3.453130	3.237169	2.559507	2.127986	2.004143	2.673460	2.757033	2.566555	0.569972	4.999991	20231.000000		1
11034.033203	2062.759033	2.318972	3.641896	7155.600098	95448.078125	1181.281616	728.496277	162.509949	82.884727	37.917652	191.071533	279.170868	222.846375	3.646977	0.000000	4.042734	3.314449	0.365295	0.561327	3.854646	4.979767	3.072353	2.862427	2.210880	1.918475	1.578841	2.281196	2.445870	2.348006	0.561933	0.000000	20258.000000		1
15381.368164	6523.513672	2.072273	4.810632	12595.891602	99998.000000	2076.716064	1274.432129	279.343567	146.653366	92.629341	432.926086	573.982483	318.050659	3.384117	99998.000000	4.186995	3.814481	0.316447	0.682202	4.100229	4.999991	3.317377	3.105317	2.446139	2.166292	1.966749	2.636414	2.758899	2.502496	0.529445	4.999991	20310.000000		1
14641.113281	2873.433838	2.063021	4.089037	11110.248047	99998.000000	1863.293579	1125.253174	231.530182	79.437111	64.995964	339.118744	468.367493	281.277069	1.763441	0.000000	4.165574	3.458401	0.314504	0.611621	4.045724	4.999991	3.270281	3.051250	2.364608	1.900023	1.812886	2.530352	2.670587	2.449134	0.246361	0.000000	20349.000000		1
6349.825195	1946.045776	2.420735	1.048471	2068.056885	40136.832031	316.881897	195.308594	34.852417	33.581917	6.296995	32.632122	56.568104	49.114708	0.058778	0.000000	3.802762	3.289153	0.383947	0.020557	3.315562	4.603543	2.500897	2.290721	1.542233	1.526106	0.799133	1.513645	1.752572	1.691212	0.000000	0.000000	20372.000000		1
6219.346191	1179.977173	2.038351	3.197837	2710.994873	50124.089844	451.440857	256.816833	60.311764	41.701401	19.695839	66.951050	85.758774	59.284878	1.062893	99998.000000	3.793745	3.071874	0.309279	0.504856	3.433129	4.700047	2.654601	2.409623	1.780402	1.620151	1.294374	1.825757	1.933279	1.772944	0.026490	4.999991	20397.000000		1
16887.240234	4516.200195	3.339689	7.783357	14486.297852	99998.000000	2462.991455	1498.145020	336.580841	135.339127	98.439110	433.268372	533.915466	324.082428	3.585038	99998.000000	4.227559	3.654773	0.523706	0.891167	4.160957	4.999991	3.391463	3.175554	2.527089	2.131423	1.993168	2.636757	2.727473	2.510655	0.554494	4.999991	20494.000000		1
14136.475586	1492.498657	1.113230	4.255559	6724.483887	92321.539062	1155.720581	694.772522	179.436584	84.494438	53.200661	230.006821	284.215851	241.450577	3.040286	99998.000000	4.150341	3.173914	0.046585	0.628957	3.827659	4.965303	3.062853	2.841843	2.253911	1.926828	1.725917	2.361741	2.453648	2.382828	0.482914	4.999991	20586.000000		1
7780.812500	1552.230713	1.961258	5.575400	4378.979980	67226.125000	742.237427	450.158020	110.499611	46.104977	24.460217	100.585388	138.077484	105.035225	1.555298	99998.000000	3.891025	3.190956	0.292535	0.746276	3.641373	4.827538	2.870543	2.653365	2.043361	1.663748	1.388460	2.002535	2.140123	2.021335	0.191814	4.999991	20617.000000		1
34170.988281	11431.114258	2.963473	8.711562	28935.312500	99998.000000	4801.902344	2957.413330	682.132263	215.405319	161.809937	723.414246	1023.961609	507.716003	4.092248	0.000000	4.533658	4.058089	0.471801	0.940096	4.461428	4.999991	3.681413	3.470912	2.833869	2.333256	2.209005	2.859387	3.010284	2.705621	0.611962	0.000000	20648.000000		1
5438.879395	944.435059	2.636597	4.619441	2359.824951	41379.351562	413.338165	251.358627	73.639679	30.424166	24.380039	93.690147	136.791565	113.999657	0.435368	0.000000	3.735509	2.975172	0.421044	0.664589	3.372880	4.616784	2.616306	2.400294	1.867112	1.483219	1.387034	1.971694	2.136059	2.056904	0.000000	0.000000	20734.000000		1
7662.474121	1868.424927	1.063890	3.330438	4709.938965	72279.984375	823.287292	484.436859	139.193802	31.410963	32.884991	176.121567	198.358414	97.094597	1.759498	99998.000000	3.884369	3.271476	0.026897	0.522501	3.673015	4.859018	2.915551	2.685237	2.143620	1.497081	1.516998	2.245813	2.297451	1.987195	0.245389	4.999991	20760.000000		1
17113.664062	4617.337402	3.244093	8.168824	16318.759766	99998.000000	2736.759521	1676.446777	355.289886	128.425385	99.031189	469.671906	613.753418	376.959320	2.043058	0.000000	4.233343	3.664392	0.511093	0.912160	4.212687	4.999991	3.437237	3.224390	2.550583	2.108651	1.995772	2.671795	2.787994	2.576294	0.310281	0.000000	20816.000000		1
7219.556641	5077.610352	0.000000	3.657314	9573.078125	99998.000000	1603.550293	986.546631	250.510605	108.196060	49.031445	229.837219	344.502960	191.555679	2.724769	0.000000	3.858510	3.705659	0.000000	0.563162	3.981052	4.999991	3.205083	2.994118	2.398826	2.034211	1.690475	2.361420	2.537193	2.282295	0.435330	0.000000	20922.000000		1
17832.259766	6620.349121	1.973593	8.036223	19119.904297	99998.000000	3224.067383	1947.643188	419.135590	160.924911	109.275368	535.185974	659.229309	352.236969	2.478206	99998.000000	4.251206	3.820881	0.295258	0.905052	4.281486	4.999991	3.508404	3.289509	2.622355	2.206623	2.038522	2.728505	2.819036	2.546835	0.394137	4.999991	20974.000000		1
18790.080078	3570.926270	3.114576	4.249392	11768.333008	99998.000000	2001.642456	1215.249023	290.300079	130.090607	75.656448	349.181000	424.664734	287.768341	3.368368	99998.000000	4.273929	3.552781	0.493399	0.628327	4.070715	4.999991	3.301387	3.084665	2.462847	2.114246	1.878846	2.543051	2.628046	2.459043	0.527420	4.999991	21034.000000		1
9000.940430	1031.855957	4.730455	7.468815	4692.935547	64384.140625	774.024597	484.301178	110.585953	41.075401	25.897238	104.202614	138.203918	70.290741	0.541115	0.000000	3.954288	3.013619	0.674903	0.873252	3.671445	4.808779	2.888755	2.685116	2.043700	1.613582	1.413253	2.017879	2.140520	1.846898	0.000000	0.000000	21061.000000		1
5910.972168	2120.970947	1.440106	4.021195	5292.682617	76193.695312	907.072510	539.672791	139.113617	33.560329	54.397152	167.857147	173.919785	117.327011	0.331034	0.000000	3.771659	3.326535	0.158394	0.604355	3.723676	4.881919	2.957642	2.732131	2.143370	1.525826	1.735576	2.224940	2.240349	2.069398	0.000000	0.000000	21089.000000		1
19721.683594	2454.625244	1.470943	4.415914	10576.703125	99998.000000	1759.766357	1074.528809	236.676956	82.866226	62.797256	317.094696	420.273499	201.016602	2.159705	0.000000	4.294944	3.389985	0.167596	0.645021	4.024350	4.999991	3.245455	3.031218	2.374156	1.918378	1.797941	2.501189	2.623532	2.303232	0.334394	0.000000	21116.000000		1
4475.195801	996.211060	2.275799	2.325139	2584.765137	41296.347656	441.353943	281.098206	67.080566	24.392374	26.742182	75.135292	70.000870	42.814629	0.533444	0.000000	3.650812	2.998351	0.357134	0.366449	3.412421	4.615911	2.644787	2.448858	1.826597	1.387254	1.427197	1.875844	1.845103	1.631592	0.000000	0.000000	21171.000000		1
6339.815430	2286.647705	2.291218	5.109755	3673.035156	58913.273438	619.658813	386.133423	91.328011	47.989143	39.462605	108.334824	151.016861	75.967903	0.212728	0.000000	3.802077	3.359199	0.360066	0.708400	3.565025	4.770213	2.792153	2.586737	1.960604	1.681143	1.596186	2.034768	2.179025	1.880630	0.000000	0.000000	21198.000000		1
7796.820312	2432.169434	2.402232	3.225591	5294.539062	71682.546875	851.031738	551.594543	119.032318	59.695015	30.131212	111.847206	136.523285	86.609886	1.535426	99998.000000	3.891917	3.385994	0.380615	0.508609	3.723828	4.855413	2.929946	2.741620	2.075665	1.775938	1.479017	2.048625	2.135207	1.937567	0.186229	4.999991	21249.000000		1
7716.624512	1766.976196	0.678423	3.034399	7150.370117	99091.007812	1214.561401	735.558044	186.618622	52.966297	46.243748	219.111969	307.794128	160.644287	2.062222	0.000000	3.887427	3.247231	0.000000	0.482073	3.854329	4.996034	3.084419	2.866617	2.270955	1.724000	1.665053	2.340666	2.488260	2.205865	0.314335	0.000000	21278.000000		1
8897.064453	1476.025391	2.371395	3.432201	4538.073242	59259.972656	730.987915	469.049011	101.162048	41.460869	30.661613	98.654968	112.898758	127.161049	1.115119	99998.000000	3.949247	3.169094	0.375004	0.535573	3.656872	4.772761	2.863910	2.671218	2.005018	1.617638	1.486595	1.994119	2.052689	2.104354	0.047321	4.999991	21314.000000		1
6586.360352	2418.536133	2.744528	1.859494	3658.208496	58861.675781	645.981567	375.574707	88.608147	46.077225	22.227589	89.607277	113.392159	69.664742	0.350807	99998.000000	3.818645	3.383553	0.438468	0.269395	3.563268	4.769833	2.810220	2.574696	1.947474	1.663486	1.346892	1.952343	2.054583	1.843013	0.000000	4.999991	21336.000000		1
8541.790039	1200.810913	1.989012	3.851590	4295.937988	62554.960938	719.818665	449.054047	78.259125	28.003431	21.367226	93.582222	133.735580	83.270195	1.028187	99998.000000	3.931549	3.079475	0.298637	0.585640	3.633058	4.796262	2.857223	2.652299	1.893535	1.447211	1.329748	1.971193	2.126247	1.920490	0.012072	4.999991	21378.000000		1
12848.764648	4384.207031	2.352893	4.381993	10857.594727	99998.000000	1801.532471	1115.631958	241.173035	118.865791	73.587257	348.878784	439.041138	247.966522	3.294217	0.000000	4.108861	3.641891	0.371602	0.641672	4.035734	4.999991	3.255642	3.047521	2.382329	2.075057	1.866803	2.542675	2.642505	2.394393	0.517752	0.000000	21397.000000		1
20255.119141	3236.997559	1.486362	3.259512	9791.703125	99998.000000	1605.665771	998.863098	193.131470	85.327049	64.400803	279.531677	358.503143	231.385254	1.542590	0.000000	4.306535	3.510142	0.172125	0.513153	3.990858	4.999991	3.205655	2.999506	2.285853	1.931087	1.808891	2.446431	2.554493	2.364336	0.188250	0.000000	21432.000000		1
11135.192383	1905.904785	2.611927	3.197837	5048.296387	73894.835938	780.383240	509.208527	141.136551	68.946228	27.090645	124.222252	152.438461	76.489059	1.407227	0.000000	4.046698	3.280101	0.416961	0.504856	3.703145	4.868614	2.892308	2.706896	2.149640	1.838511	1.432819	2.094199	2.183095	1.883599	0.148364	0.000000	21457.000000		1
11961.100586	2299.143066	2.007514	4.656446	7322.057129	99998.000000	1264.132446	757.875061	185.018158	84.105888	57.357540	237.870361	350.309631	188.579880	2.382104	99998.000000	4.077771	3.361566	0.302659	0.668055	3.864633	4.999991	3.101793	2.879598	2.267214	1.924826	1.758590	2.376340	2.544452	2.275495	0.376961	4.999991	21561.000000		1
7966.629395	2576.796875	2.266548	4.576268	5793.210449	79102.570312	951.586243	593.434692	153.548599	61.554508	46.897499	196.609924	289.445892	154.159180	0.956510	0.000000	3.901275	3.411080	0.355365	0.660511	3.762919	4.898190	2.978448	2.773373	2.186246	1.789260	1.671150	2.293605	2.461567	2.187969	0.000000	0.000000	21588.000000		1
18754.015625	9691.583008	1.063890	11.308070	30279.593750	99998.000000	5085.112793	3096.027344	681.555603	306.381775	229.272888	981.677368	1175.225220	751.652100	3.800717	99998.000000	4.273094	3.986395	0.026897	1.053388	4.481150	4.999991	3.706300	3.490805	2.833501	2.486263	2.360353	2.991969	3.070121	2.876017	0.579866	4.999991	21628.000000		1
8439.280273	5092.942383	3.715905	3.888595	12077.404297	99998.000000	2054.260254	1246.727783	266.182159	141.475769	85.965385	390.654205	524.802979	291.780273	2.055616	99998.000000	3.926305	3.706969	0.570065	0.589793	4.081974	4.999991	3.312655	3.095772	2.425179	2.150682	1.934324	2.591793	2.719996	2.465056	0.312942	4.999991	21679.000000		1
5237.464844	2995.343262	1.298254	2.726025	3008.218018	49722.535156	505.927429	316.360748	73.214127	38.953789	19.057505	61.983150	99.746613	52.516071	1.381882	0.000000	3.719121	3.476447	0.113360	0.435530	3.478309	4.696553	2.704088	2.500183	1.864595	1.590550	1.280066	1.792274	1.998898	1.720292	0.140471	0.000000	21717.000000		1
13794.685547	3068.227539	3.506211	6.000956	7912.509766	99998.000000	1345.836060	811.541382	186.291748	83.489143	64.832527	305.428894	429.654236	247.272675	3.122037	0.000000	4.139712	3.486887	0.544838	0.778220	3.898314	4.999991	3.128992	2.909311	2.270194	1.921630	1.811793	2.484910	2.633119	2.393176	0.494438	0.000000	21767.000000		1
6346.541016	1522.417114	2.889463	3.743659	4517.430664	62937.750000	779.794250	471.102783	116.000999	69.581482	37.593861	140.652405	204.744827	131.996353	0.208677	0.000000	3.802537	3.182534	0.460817	0.573296	3.654891	4.798911	2.891980	2.673116	2.064462	1.842494	1.575117	2.148147	2.311213	2.120562	0.000000	0.000000	21880.000000		1
4115.591797	1193.265015	2.411484	3.170084	2341.562988	40903.816406	399.504517	243.097290	63.938240	42.574097	12.655663	65.258080	102.642242	51.547775	0.919771	0.000000	3.614432	3.076737	0.382284	0.501071	3.369506	4.611764	2.601522	2.385780	1.805761	1.629145	1.102285	1.814634	2.011326	1.712210	0.000000	0.000000	21914.000000		1
9628.789062	3989.852295	1.683721	3.777580	10903.137695	99998.000000	1805.266968	1124.155396	251.608414	111.137947	63.457176	268.627563	343.584015	160.749130	2.980298	99998.000000	3.983572	3.600957	0.226270	0.577214	4.037551	4.999991	3.256541	3.050826	2.400725	2.045862	1.802481	2.429151	2.536033	2.206149	0.474260	4.999991	21989.000000		1
6631.352051	3429.758789	2.204873	6.981585	8073.523926	99998.000000	1365.942139	832.079041	181.484192	80.716866	55.883514	228.276840	283.096466	203.267731	0.742752	0.000000	3.821602	3.535264	0.343384	0.843954	3.907063	4.999991	3.135432	2.920165	2.258839	1.906964	1.747284	2.358462	2.451934	2.308069	0.000000	0.000000	22051.000000		1
7867.206543	2672.291016	0.989880	3.237926	5927.593262	80512.531250	982.448303	609.500977	146.224731	81.358276	33.692928	169.062897	213.468735	105.864754	1.439960	99998.000000	3.895821	3.426884	0.000000	0.510267	3.772878	4.905863	2.992310	2.784974	2.165021	1.910402	1.527539	2.228048	2.329334	2.024751	0.158350	4.999991	22078.000000		1
11820.778320	2726.512207	4.576268	6.691713	6378.716797	85330.343750	1076.042847	660.641663	144.167877	74.444534	39.758644	176.248001	259.909851	189.403229	0.601422	99998.000000	4.072646	3.435607	0.660511	0.825537	3.804733	4.931104	3.031830	2.819966	2.158869	1.871833	1.599432	2.246124	2.414823	2.277387	0.000000	4.999991	22165.000000		1
8982.421875	2054.143066	2.235711	4.952485	4021.617920	59082.011719	674.188538	413.291931	104.770027	69.421127	25.015289	116.469727	175.609665	116.284706	1.478308	2049.054932	3.953393	3.312631	0.349416	0.694823	3.604401	4.771455	2.828781	2.616257	2.020237	1.841492	1.398206	2.066213	2.244548	2.065523	0.169765	3.311554	22215.000000		1
14638.504883	3191.123779	3.561718	4.422081	7374.005859	99998.000000	1224.953491	751.923462	181.441025	78.925209	44.186893	200.575623	278.356750	179.593857	0.856211	0.000000	4.165497	3.503944	0.551660	0.645627	3.867703	4.999991	3.088120	2.876174	2.258735	1.897216	1.645293	2.302278	2.444602	2.254292	0.000000	0.000000	22229.000000		1
23291.914062	7657.497070	1.230412	7.061762	17181.275391	99998.000000	2872.447021	1760.836426	443.996704	175.045349	120.345985	558.403442	769.784424	436.410706	3.344353	0.000000	4.367205	3.884087	0.090050	0.848913	4.235055	4.999991	3.458252	3.245719	2.647380	2.243150	2.080432	2.746948	2.886369	2.639895	0.524312	0.000000	22291.000000		1
16120.448242	4066.079102	1.942755	4.995657	14917.311523	99998.000000	2484.691650	1517.810059	364.023010	132.597687	84.707222	406.908569	533.397400	211.877518	3.436590	99998.000000	4.207377	3.609176	0.288418	0.698593	4.173691	4.999991	3.395272	3.181217	2.561129	2.122536	1.927920	2.609497	2.727051	2.326085	0.536128	4.999991	22326.000000		1
11252.208008	2653.887207	2.541001	4.933982	7151.406250	93724.359375	1220.586914	743.572693	183.306686	68.810547	50.712082	225.008087	266.419617	201.176956	1.943869	99998.000000	4.051238	3.423882	0.405005	0.693198	3.854391	4.971852	3.086569	2.871323	2.263178	1.837655	1.705111	2.352198	2.425566	2.303578	0.288667	4.999991	22413.000000		1
13888.696289	4526.284180	3.145414	4.378909	6851.916504	92405.937500	1139.049805	707.372681	164.317017	96.191063	42.093033	176.815414	240.741318	157.569794	0.884479	0.000000	4.142662	3.655742	0.497678	0.641366	3.835812	4.965700	3.056543	2.849648	2.215683	1.983135	1.624210	2.247520	2.381551	2.197473	0.000000	0.000000	22468.000000		1
13353.705078	2717.402832	3.142330	4.745874	7872.529297	99998.000000	1343.967407	804.590637	157.942932	68.181465	50.678162	212.858154	302.921814	160.277328	1.012136	0.000000	4.125602	3.434154	0.497252	0.676316	3.896114	4.999991	3.128389	2.905575	2.198500	1.833666	1.704821	2.328090	2.481331	2.204872	0.005239	0.000000	22530.000000		1
24642.927734	21834.146484	1.692973	13.642460	48562.878906	99998.000000	8083.925781	4964.316895	1140.918579	433.931396	300.883484	1376.223267	1772.465210	964.679810	5.184302	99998.000000	4.391692	4.339136	0.228650	1.134893	4.686305	4.999991	3.907622	3.695859	3.057255	2.637421	2.478398	3.138689	3.248578	2.984383	0.714690	4.999991	22562.000000		0
9224.437500	2849.454834	1.446273	2.750695	8497.420898	99998.000000	1430.620361	854.886414	163.851379	62.291523	43.607151	213.542740	323.330017	220.595245	2.958320	99998.000000	3.964940	3.454762	0.160250	0.439442	3.929287	4.999991	3.155524	2.931908	2.214450	1.794429	1.639558	2.329485	2.509646	2.343596	0.471045	4.999991	22585.000000		1
4272.165527	820.067871	2.056854	2.578006	2443.344971	43576.222656	422.829926	265.682587	59.651844	33.248871	20.121395	83.942451	105.309677	65.421516	0.601025	99998.000000	3.630648	2.913850	0.313203	0.411284	3.387985	4.639250	2.626166	2.424363	1.775624	1.521777	1.303658	1.923982	2.022468	1.815721	0.000000	4.999991	22629.000000		1
6293.836914	2670.394287	1.057722	2.417651	6756.033691	92928.976562	1176.026978	701.448792	152.706741	81.975029	39.706219	200.202484	243.507431	152.083832	2.231962	0.000000	3.798915	3.426575	0.024372	0.383394	3.829692	4.968151	3.070417	2.845996	2.183858	1.913682	1.598858	2.301470	2.386512	2.182083	0.348687	0.000000	22648.000000		1
8940.998047	2349.062744	1.276668	5.452050	11472.389648	99998.000000	1952.549316	1179.890869	281.166046	130.238617	72.862579	351.546204	487.680939	260.804108	2.292684	0.000000	3.951386	3.370895	0.106078	0.736560	4.059654	4.999991	3.290602	3.071842	2.448963	2.114740	1.862504	2.545982	2.688136	2.416314	0.360344	0.000000	22676.000000		1
23221.156250	5877.538086	1.421604	6.142807	20621.302734	99998.000000	3495.134277	2107.189697	515.798462	201.395889	133.331619	657.416077	841.114441	571.126892	4.355184	99998.000000	4.365884	3.769196	0.152779	0.788367	4.314316	4.999991	3.543464	3.323704	2.712480	2.304051	2.124933	2.817840	2.924855	2.756733	0.639006	4.999991	22703.000000		1
9990.993164	2670.274170	3.179335	4.267894	8302.855469	99998.000000	1389.594360	838.786194	193.054382	74.530884	29.347942	218.427383	305.965485	176.790741	1.481297	0.000000	3.999609	3.426556	0.502336	0.630214	3.919227	4.999991	3.142888	2.923651	2.285680	1.872336	1.467578	2.339307	2.485672	2.247459	0.170642	0.000000	22728.000000		1
10181.777344	2296.207275	1.995179	3.484625	5573.426270	81647.125000	968.716431	587.291870	163.222290	43.906273	44.930073	146.844559	218.254700	123.821365	1.931172	0.000000	4.007823	3.361011	0.299982	0.542156	3.746122	4.911941	2.986197	2.768854	2.212780	1.642527	1.652537	2.166858	2.338964	2.092796	0.285821	0.000000	22775.000000		1
21834.619141	11261.474609	2.069189	10.028318	25921.931641	99998.000000	4345.462891	2653.276611	630.377869	269.284393	174.675293	821.649841	1062.721191	586.335938	4.131524	99998.000000	4.339146	4.051595	0.315800	1.001228	4.413667	4.999991	3.638036	3.423783	2.799601	2.430211	2.242231	2.914687	3.026419	2.768147	0.616110	4.999991	22835.000000		1
9637.756836	2629.386963	3.204005	6.148975	5213.307129	77702.625000	891.814148	545.044678	112.978935	75.126045	37.297821	166.839523	257.300995	107.751999	1.319546	0.000000	3.983976	3.419854	0.505693	0.788803	3.717113	4.890436	2.950274	2.736432	2.052998	1.875790	1.571683	2.222299	2.410441	2.032425	0.120425	0.000000	22929.000000		1
21180.289062	5886.811035	1.989012	5.532228	16291.327148	99998.000000	2726.376709	1665.872681	377.986206	143.878006	90.486145	426.237457	571.364380	309.672119	5.041594	0.000000	4.325932	3.769880	0.298637	0.742900	4.211957	4.999991	3.435586	3.221642	2.577476	2.157995	1.956582	2.629652	2.756913	2.490902	0.702568	0.000000	22966.000000		1
7117.435547	3659.127441	2.981975	2.830872	4605.964844	67185.343750	758.026184	458.268250	116.179855	59.506908	12.227024	91.546951	129.402924	73.775368	2.314508	99998.000000	3.852324	3.563378	0.474504	0.451920	3.663321	4.827274	2.879684	2.661120	2.065131	1.774567	1.087321	1.961644	2.111944	1.867911	0.364459	4.999991	23026.000000		1
9347.540039	2772.580322	2.618094	4.650278	9279.747070	99998.000000	1521.714111	960.134399	188.080307	91.833740	60.354935	255.737534	356.344513	156.780365	1.860354	0.000000	3.970697	3.442884	0.417985	0.667479	3.967536	4.999991	3.182333	2.982332	2.274343	1.963002	1.780713	2.407794	2.551870	2.195292	0.269596	0.000000	23110.000000		1
9230.537109	1554.389404	4.227806	4.884642	5293.931641	76431.203125	879.621033	549.361877	112.463951	47.372395	37.720291	131.247009	193.865402	144.426910	0.017379	0.000000	3.965227	3.191560	0.626115	0.688833	3.723778	4.883271	2.944296	2.739859	2.051013	1.675525	1.576575	2.118089	2.287500	2.159648	0.000000	0.000000	23175.000000		1
18215.554688	4683.890625	1.541869	6.404925	12510.197266	99998.000000	2130.832520	1277.136597	327.209351	150.233582	69.630821	340.808624	485.250977	268.800262	4.275071	0.000000	4.260442	3.670607	0.188048	0.806514	4.097264	4.999991	3.328549	3.106237	2.514826	2.176767	1.842802	2.532511	2.685966	2.429430	0.630943	0.000000	23208.000000		1
10124.885742	4329.806641	2.605759	6.164394	12248.499023	99998.000000	2110.603271	1259.438965	237.478714	106.993401	79.335350	336.892303	451.246582	228.193588	3.043967	0.000000	4.005390	3.636468	0.415934	0.789890	4.088083	4.999991	3.324407	3.100177	2.375625	2.029357	1.899467	2.527491	2.654414	2.358304	0.483440	0.000000	23254.000000		1
11243.956055	8224.192383	1.791652	5.822099	14428.517578	99998.000000	2419.165283	1469.907227	316.703064	120.885643	87.029274	377.381775	465.857330	281.958557	1.734319	0.000000	4.050919	3.915093	0.253254	0.765080	4.159222	4.999991	3.383666	3.167290	2.500652	2.082375	1.939665	2.576781	2.668253	2.450185	0.239129	0.000000	23301.000000		1
17614.332031	3172.757080	2.673601	5.538395	12394.859375	99998.000000	2058.296875	1262.858887	314.476593	100.936935	84.451271	383.598602	534.368774	255.456924	2.385147	99998.000000	4.245866	3.501437	0.427097	0.743384	4.093242	4.999991	3.313508	3.101355	2.497588	2.004050	1.926606	2.583877	2.727841	2.407318	0.377515	4.999991	23335.000000		1
5454.939453	1436.242065	2.503996	3.336605	3811.997559	57037.640625	479.876007	288.240143	73.411484	27.451443	29.375696	77.981583	92.684853	102.438721	0.247846	0.000000	3.736790	3.157228	0.398634	0.523305	3.581153	4.756162	2.681129	2.459754	1.865764	1.438565	1.467988	1.891992	1.967009	2.010464	0.000000	0.000000	23372.000000		1
41917.843750	11136.700195	3.389029	9.457827	34955.097656	99998.000000	5650.645996	3473.948975	903.103760	389.096893	261.285187	1224.571167	1610.753906	860.955200	4.367912	99998.000000	4.622399	4.046757	0.530075	0.975791	4.543510	4.999991	3.752098	3.540823	2.955738	2.590058	2.417115	3.087984	3.207029	2.934981	0.640274	4.999991	23414.000000		1
12702.095703	1482.784912	2.149366	4.181550	10569.699219	99998.000000	1666.689819	979.728455	239.017502	59.201618	55.704659	246.958130	352.896881	180.747177	2.333340	0.000000	4.103875	3.171078	0.332310	0.621337	4.024063	4.999991	3.221855	2.991106	2.378430	1.772334	1.745892	2.392623	2.547648	2.257071	0.367978	0.000000	23553.000000		1
20356.728516	4376.972656	0.934373	5.862187	13899.397461	99998.000000	2135.994873	1312.951172	340.642120	129.381348	78.536659	357.343658	456.720215	292.141083	2.202797	0.000000	4.308708	3.641174	0.000000	0.768060	4.142996	4.999991	3.329600	3.118248	2.532298	2.111872	1.895072	2.553086	2.659650	2.465593	0.342974	0.000000	23577.000000		1
12015.750977	2327.026367	3.031315	4.415914	7711.860352	99998.000000	1141.103638	675.104431	144.516327	90.023582	33.378387	173.398636	245.169571	130.318802	0.365956	0.000000	4.079751	3.366801	0.481631	0.645021	3.887159	4.999991	3.057325	2.829371	2.159917	1.954356	1.523465	2.239046	2.389467	2.115007	0.000000	0.000000	23600.000000		1
4018.256592	507.333618	1.356845	2.127780	2596.292236	48293.328125	280.759003	172.310074	54.350895	21.987057	15.557462	49.404579	88.497131	90.439888	0.512928	0.000000	3.604038	2.705294	0.132530	0.327927	3.414354	4.683887	2.448334	2.236311	1.735207	1.342167	1.191939	1.693767	1.946929	1.956360	0.000000	0.000000	23689.000000		1
18439.416016	12074.940430	2.328223	15.665393	32584.134766	99998.000000	5308.665527	3233.300049	705.870911	310.578735	233.950928	1023.406555	1376.568604	854.537903	3.931293	99998.000000	4.265747	4.081885	0.367025	1.194941	4.513006	4.999991	3.724985	3.509646	2.848725	2.492172	2.369125	3.010048	3.138798	2.931731	0.594535	4.999991	23753.000000		1
12865.345703	2154.170410	2.248045	3.114576	7021.885742	98674.796875	1004.706726	608.316833	140.572235	61.101200	36.455959	197.778671	271.492371	179.868317	0.949699	99998.000000	4.109421	3.333280	0.351805	0.493399	3.846454	4.994206	3.002039	2.784130	2.147900	1.786050	1.561769	2.296180	2.433758	2.254955	0.000000	4.999991	23788.000000		1
4067.673340	1269.677002	1.674470	1.634382	2625.729492	42322.851562	270.672089	154.970200	20.303335	17.663656	0.000000	18.224895	19.883947	85.308548	1.630511	99998.000000	3.609346	3.103693	0.223877	0.213353	3.419250	4.626575	2.432443	2.190248	1.307567	1.247081	0.000000	1.260665	1.298503	1.930993	0.212324	4.999991	23806.000000		1
17499.644531	5572.025879	1.970509	9.053857	14860.308594	99998.000000	2303.682373	1414.023682	324.036194	103.416260	90.365883	428.547180	596.358093	321.350250	2.331158	0.000000	4.243029	3.746013	0.294578	0.956834	4.172028	4.999991	3.362423	3.150457	2.510593	2.014589	1.956005	2.631999	2.775507	2.506979	0.367572	0.000000	23846.000000		1
10846.014648	3041.534668	3.179335	4.477589	6125.942383	89707.656250	851.096497	531.744507	145.910187	42.379822	31.737839	160.866318	193.387421	98.809158	1.110565	99998.000000	4.035270	3.483093	0.502336	0.651044	3.787173	4.952829	2.929979	2.725703	2.164086	1.627159	1.501577	2.206465	2.286428	1.994797	0.045544	4.999991	23930.000000		1
14346.937500	4362.913574	0.841861	3.743659	11380.429688	99998.000000	1703.503540	1061.395142	223.382950	119.951271	69.177513	344.330261	410.612152	258.503662	2.146545	0.000000	4.156759	3.639777	0.000000	0.573296	4.056159	4.999991	3.231343	3.025877	2.349050	2.079005	1.839965	2.536975	2.613432	2.412467	0.331740	0.000000	23979.000000		1
8281.291016	3030.263672	3.241009	3.854673	7838.502930	99998.000000	1131.010498	689.635010	158.880386	79.412437	46.166653	226.309418	310.020599	162.778229	1.098562	0.000000	3.918098	3.481480	0.510680	0.585988	3.894233	4.999991	3.053467	2.838619	2.201070	1.899889	1.664328	2.354703	2.491390	2.211596	0.040824	0.000000	24018.000000		1
9280.169922	820.755554	1.353761	3.768329	6050.566895	79276.226562	839.461548	518.832886	96.160225	49.839386	25.807810	105.562546	123.090515	38.793434	0.774653	99998.000000	3.967556	2.914214	0.131542	0.576149	3.781796	4.899143	2.924001	2.715028	1.982996	1.697573	1.411751	2.023510	2.090225	1.588758	0.000000	4.999991	24160.000000		1
11210.225586	4821.983887	2.059937	4.280230	12981.932617	99998.000000	2054.288086	1220.617798	315.259857	94.399414	68.699532	301.907288	412.607330	278.116241	2.825416	0.000000	4.049614	3.683226	0.313854	0.631467	4.113339	4.999991	3.312661	3.086580	2.498669	1.974969	1.836954	2.479874	2.615537	2.444226	0.451082	0.000000	24181.000000		1
19548.664062	7797.992188	3.352024	4.705785	12782.041992	99998.000000	1969.096680	1192.913452	256.813751	132.033356	84.802818	354.509705	448.924530	273.613983	2.340830	0.000000	4.291117	3.891983	0.525307	0.672632	4.106600	4.999991	3.294267	3.076609	2.409618	2.120684	1.928410	2.549628	2.652173	2.437138	0.369370	0.000000	24207.000000		1
15703.079102	3558.375488	2.803118	5.680247	13304.750977	99998.000000	2061.328369	1258.661865	267.554413	141.136551	63.808723	300.115631	392.942322	152.271942	0.904910	0.000000	4.195985	3.551252	0.447641	0.754367	4.124007	4.999991	3.314147	3.099909	2.427412	2.149640	1.804880	2.477289	2.594329	2.182620	0.000000	0.000000	24250.000000		1
9043.877930	4063.621338	3.521630	4.856888	8799.818359	99998.000000	1260.268555	793.692688	191.626602	61.791958	59.799862	260.378571	372.743835	203.566849	0.334546	99998.000000	3.956355	3.608913	0.546744	0.686358	3.944474	4.999991	3.100463	2.899652	2.282456	1.790932	1.776700	2.415605	2.571410	2.308707	0.000000	4.999991	24309.000000		1
15360.666992	4491.625977	3.450704	7.598332	11726.163086	99998.000000	1770.621094	1089.639038	242.258514	103.989838	82.039787	391.770508	514.830200	295.816895	2.099798	0.000000	4.186410	3.652404	0.537908	0.880718	4.069156	4.999991	3.248126	3.037283	2.384279	2.016991	1.914024	2.593032	2.711664	2.471023	0.322178	0.000000	24348.000000		1
11518.673828	1773.559937	2.957305	3.589472	6141.888672	86993.617188	903.341187	532.521606	137.056763	40.433983	43.610233	172.979248	240.559372	151.063110	0.293160	0.000000	4.061402	3.248846	0.470896	0.555031	3.788302	4.939487	2.955852	2.726337	2.136900	1.606747	1.639588	2.237994	2.381222	2.179158	0.000000	0.000000	24417.000000		1
7086.181641	853.464783	2.248045	3.336605	3654.113281	55891.765625	471.778107	273.724976	77.414177	48.396194	25.120136	84.953918	99.062027	91.411270	0.404137	0.000000	3.850412	2.931186	0.351805	0.523305	3.562782	4.747348	2.673738	2.437315	1.888821	1.684811	1.400022	1.929183	1.995907	1.961000	0.000000	0.000000	24459.000000		1
5432.104492	1165.779663	1.563456	3.210172	2829.065186	46082.031250	321.100464	185.067505	36.714993	17.515636	13.010294	36.338776	54.757950	58.319668	1.896279	99998.000000	3.734968	3.066617	0.194086	0.506528	3.451643	4.663532	2.506641	2.267330	1.564843	1.243426	1.114287	1.560370	1.738447	1.765815	0.277902	4.999991	24474.000000		1
15563.086914	5095.418945	1.862578	4.949401	12419.637695	99998.000000	1875.847534	1159.282227	254.183334	106.956398	71.965210	384.597717	494.172211	308.398560	3.795505	0.000000	4.192096	3.707180	0.270115	0.694553	4.094109	4.999991	3.273198	3.064189	2.405147	2.029207	1.857123	2.585007	2.693878	2.489112	0.579270	0.000000	24507.000000		1
16004.980469	2710.698975	2.130863	2.226459	10148.559570	99998.000000	1578.402466	917.911865	193.079056	106.574013	42.339733	258.448151	288.221649	183.969681	1.881956	0.000000	4.204255	3.433081	0.328556	0.347615	4.006404	4.999991	3.198218	2.962801	2.285735	2.027651	1.626748	2.412374	2.459727	2.264746	0.274610	0.000000	24530.000000		1
8909.038086	2925.999268	3.037483	3.897846	7720.874023	99998.000000	1112.921265	665.794617	208.938721	67.342690	49.660530	281.169128	357.655090	227.977722	2.669962	0.000000	3.949831	3.466274	0.482514	0.590825	3.887666	4.999991	3.046464	2.823340	2.320019	1.828290	1.696011	2.448968	2.553464	2.357893	0.426505	0.000000	24555.000000		1
24021.816406	6398.298340	3.709738	6.808895	18501.742188	99998.000000	2953.722168	1790.560547	421.288055	155.022629	118.094856	554.931152	753.335815	425.142731	3.009854	99998.000000	4.380606	3.806064	0.569343	0.833077	4.267212	4.999991	3.470370	3.252989	2.624579	2.190395	2.072231	2.744239	2.876989	2.628535	0.478545	4.999991	24654.000000		1
7073.399902	477.393585	2.084607	3.197837	2557.705322	44216.460938	291.203613	167.672134	50.308113	40.418564	23.121874	51.165394	47.893547	39.515030	0.215978	99998.000000	3.849628	2.678877	0.319024	0.504856	3.407851	4.645584	2.464197	2.224461	1.701638	1.606581	1.364023	1.708976	1.680277	1.596762	0.000000	4.999991	24706.000000		1
7049.916992	507.842438	1.791652	4.711953	3125.218018	51315.093750	365.567963	221.452530	73.146286	36.363449	22.165915	53.478199	69.840515	65.708305	1.191588	0.000000	3.848184	2.705729	0.253254	0.673201	3.494880	4.710245	2.562968	2.345281	1.864192	1.560665	1.345686	1.728177	1.844107	1.817620	0.076126	0.000000	24728.000000		1
21978.255859	5773.088867	2.180203	5.322533	13936.180664	99998.000000	2189.522461	1321.360474	313.640900	175.017593	78.178947	360.479797	461.783722	305.484406	8.278662	99998.000000	4.341993	3.761408	0.338497	0.726118	4.144144	4.999991	3.340349	3.121021	2.496433	2.243082	1.893090	2.556881	2.664439	2.484989	0.917960	4.999991	24779.000000		1
9635.101562	1430.025269	3.031315	3.549383	6133.944824	88699.140625	861.254333	508.739807	83.445969	25.335997	23.063282	91.016548	103.804817	138.910095	0.915687	99998.000000	3.983856	3.155344	0.481631	0.550153	3.787740	4.947919	2.935131	2.706496	1.921405	1.403738	1.362921	1.959120	2.016217	2.142734	0.000000	4.999991	24808.000000		1
10044.866211	1423.922485	2.981975	2.800035	4184.701172	62208.914062	555.695862	331.091766	82.024368	32.459435	10.894849	68.246223	84.448189	42.302727	1.525155	0.000000	4.001944	3.153486	0.474504	0.447163	3.621665	4.793853	2.744837	2.519948	1.913943	1.511341	1.037221	1.834079	1.926590	1.626368	0.183314	0.000000	24846.000000		1
8085.541504	65.609627	1.717642	3.820752	4501.321289	59593.664062	592.333801	359.391235	68.372658	29.002563	16.775539	70.925995	117.801903	34.025974	0.938537	99998.000000	3.907709	1.816968	0.234933	0.582149	3.653340	4.775200	2.772567	2.555568	1.834882	1.462436	1.224676	1.850805	2.071152	1.531811	0.000000	4.999991	24926.000000		0
7966.385742	3915.762207	2.935719	3.398280	8634.708984	99998.000000	1303.496338	775.683655	218.748093	67.484535	38.586823	201.704269	262.965820	119.985191	2.241373	99998.000000	3.901261	3.592816	0.467715	0.531259	3.936248	4.999991	3.115110	2.889685	2.339944	1.829204	1.586439	2.304715	2.419899	2.079128	0.350514	4.999991	24948.000000		1
18639.035156	6782.220703	2.217208	5.396543	18584.914062	99998.000000	2908.961670	1788.728882	391.554657	138.438278	91.913918	480.067200	639.854187	298.339386	3.773545	0.000000	4.270423	3.831372	0.345806	0.732116	4.269161	4.999991	3.463738	3.252544	2.592793	2.141256	1.963381	2.681302	2.806081	2.474711	0.576750	0.000000	24967.000000		1
12961.092773	6580.874023	2.988143	8.289090	22194.148438	99998.000000	3452.547852	2140.756104	435.016846	239.495483	132.702530	607.185059	798.913452	436.367523	2.501141	0.000000	4.112642	3.818284	0.475401	0.918507	4.346239	4.999991	3.538140	3.330567	2.638506	2.379297	2.122879	2.783321	2.902500	2.639853	0.398138	0.000000	25008.000000		1
36922.457031	10922.115234	3.237926	11.027450	31454.875000	99998.000000	5075.883301	3113.990234	735.157166	271.982666	196.733276	978.840332	1256.759277	652.805908	3.756294	0.000000	4.567291	4.038307	0.510267	1.042475	4.497688	4.999991	3.705512	3.493317	2.866380	2.434541	2.293878	2.990712	3.099252	2.814784	0.574760	0.000000	25110.000000		1
9334.372070	2999.515625	2.815454	4.058200	6011.067383	81693.695312	827.453430	513.905090	119.106323	72.511032	43.674992	170.808289	234.256210	152.052994	3.203814	0.000000	3.970085	3.477051	0.449548	0.608333	3.778952	4.912189	2.917743	2.710883	2.075935	1.860404	1.640233	2.232509	2.369691	2.181995	0.505667	0.000000	25185.000000		1
10299.872070	3668.995361	2.735276	5.495223	8791.283203	99998.000000	1318.332275	797.695374	183.050735	41.846336	35.166958	187.654755	254.852509	122.991837	0.195279	99998.000000	4.012832	3.564547	0.437001	0.739985	3.944052	4.999991	3.120025	2.901837	2.262572	1.621657	1.546135	2.273360	2.406289	2.089876	0.000000	4.999991	25233.000000		1
3861.904785	1373.229004	3.092990	5.171430	2904.218994	48171.429688	295.940247	197.892761	49.429249	41.858669	20.488359	43.246353	79.474113	75.372742	0.340728	0.000000	3.586802	3.137743	0.490378	0.713611	3.463029	4.682789	2.471204	2.296430	1.693984	1.621785	1.311507	1.635949	1.900226	1.877214	0.000000	0.000000	25297.000000		1
15075.106445	4368.652344	2.587257	6.127389	12579.587891	99998.000000	1967.832397	1178.105347	294.056061	134.469513	80.090866	323.718567	413.692810	251.583740	1.198419	0.000000	4.178260	3.640347	0.412840	0.787275	4.099667	4.999991	3.293988	3.071184	2.468430	2.128624	1.903583	2.510168	2.616678	2.400683	0.078609	0.000000	25341.000000		1
24905.751953	3324.180908	1.655968	5.489055	14404.686523	99998.000000	2216.742432	1373.133301	300.935883	109.984627	84.864487	370.868927	467.920349	285.754639	3.468339	0.000000	4.396300	3.521685	0.219052	0.739498	4.158504	4.999991	3.345715	3.137713	2.478474	2.041332	1.928726	2.569221	2.670172	2.455993	0.540122	0.000000	25394.000000		1
10567.636719	865.756592	1.026885	3.228674	5719.928223	78311.531250	776.281860	478.380402	101.618446	48.615143	27.439108	138.623306	183.303604	105.722900	1.031508	99998.000000	4.023978	2.937396	0.011522	0.509024	3.757390	4.893826	2.890019	2.679773	2.006973	1.686772	1.438370	2.141836	2.263171	2.024169	0.013473	4.999991	25422.000000		1
8216.665039	1551.956299	3.160832	5.427380	4558.953125	72009.921875	636.486755	353.621582	90.578659	92.583092	31.725504	134.259811	164.440369	96.314415	1.198597	99998.000000	3.914696	3.190880	0.499801	0.734590	3.658865	4.857392	2.803789	2.548539	1.957026	1.966532	1.501409	2.127946	2.216008	1.983691	0.078673	4.999991	25445.000000		1
6491.307129	3330.098633	2.556419	6.614620	11784.050781	99998.000000	1810.000488	1089.608276	233.216995	135.527237	77.892159	309.169495	393.395630	266.632385	1.784257	0.000000	3.812332	3.522457	0.407632	0.820505	4.071295	4.999991	3.257679	3.037270	2.367760	2.132027	1.891494	2.490197	2.594830	2.425913	0.251457	0.000000	25473.000000		1
6377.680664	1262.630615	2.735276	4.785963	2925.953125	49477.460938	341.286621	195.521378	52.321796	29.554552	21.922298	66.192451	91.244743	75.465256	1.317158	0.000000	3.804663	3.101276	0.437001	0.679969	3.466267	4.694407	2.533119	2.291194	1.718683	1.470624	1.340886	1.820808	1.960208	1.877747	0.119638	0.000000	25510.000000		1
6155.595703	596.913147	2.174036	4.344988	2702.690430	41634.203125	308.568146	176.932602	31.568233	25.718382	18.554855	31.744007	44.782055	20.395847	1.545733	99998.000000	3.789270	2.775911	0.337267	0.637989	3.431796	4.619450	2.489351	2.247808	1.499250	1.410244	1.268458	1.501662	1.651104	1.309542	0.189134	4.999991	25630.000000		1
8967.718750	959.915466	4.406662	5.637074	4445.866211	67835.367188	573.390381	348.814026	82.915565	29.042652	46.151234	123.448227	182.591248	99.493744	0.443856	0.000000	3.952682	2.982233	0.644110	0.751054	3.647956	4.831456	2.758451	2.542594	1.918636	1.463036	1.664183	2.091485	2.261480	1.997796	0.000000	0.000000	25654.000000		1
13641.625000	4394.114746	0.231280	2.753779	8502.632812	99998.000000	1215.400146	759.379944	166.262863	99.194626	40.933548	170.333389	251.916779	159.762344	2.637481	99998.000000	4.134866	3.642871	0.000000	0.439929	3.929554	4.999991	3.084719	2.880459	2.220795	1.996488	1.612079	2.231300	2.401257	2.203475	0.421189	4.999991	25676.000000		1
5858.974121	2310.762695	2.143198	3.651147	4227.167480	63373.804688	560.287598	319.910156	96.656708	39.379345	14.274627	60.950096	134.956741	50.820015	0.178370	0.000000	3.767822	3.363755	0.331062	0.562429	3.626050	4.801910	2.748411	2.505028	1.985232	1.595268	1.154565	1.784974	2.130195	1.706035	0.000000	0.000000	25701.000000		1
15308.638672	5282.074219	2.007514	4.576268	15418.940430	99998.000000	2391.763184	1467.156494	314.442688	142.555069	78.169693	386.956787	499.285065	280.314941	2.504661	99998.000000	4.184937	3.722805	0.302659	0.660511	4.188055	4.999991	3.378718	3.166476	2.497541	2.153983	1.893038	2.587662	2.698349	2.447646	0.398749	4.999991	25757.000000		1
11287.230469	2258.823242	1.483278	2.084607	5214.432617	75538.515625	725.671570	414.559326	79.609802	58.239491	23.757124	105.010559	158.050858	141.161224	3.114559	0.000000	4.052588	3.353882	0.171223	0.319024	3.717207	4.878169	2.860740	2.617587	1.900967	1.765218	1.375794	2.021233	2.198797	2.149715	0.493397	0.000000	25779.000000		1
7733.767090	291.848114	2.722941	2.368311	2992.238037	51553.699219	316.064728	190.476379	52.559242	41.500957	6.435763	37.288570	57.813934	42.398323	1.505298	99998.000000	3.888391	2.465157	0.435038	0.374439	3.475996	4.712260	2.499776	2.279841	1.720649	1.618058	0.808600	1.571576	1.762033	1.627349	0.177623	4.999991	25818.000000		1
6640.908691	315.087189	2.510163	3.376694	3074.416504	52424.292969	330.900574	200.520111	51.529274	11.095292	17.056160	45.078094	85.795776	54.039436	0.311996	0.000000	3.822227	2.498431	0.399702	0.528492	3.487763	4.719532	2.519697	2.302158	1.712054	1.045139	1.231881	1.653966	1.933466	1.732711	0.000000	0.000000	25848.000000		1
5351.483398	1336.757568	3.299600	2.861710	2470.888916	40179.246094	240.380524	151.642853	35.444492	34.352848	8.286006	7.949879	23.371656	2.581089	0.997489	0.000000	3.728474	3.126053	0.518461	0.456626	3.392853	4.604002	2.380899	2.180822	1.549549	1.535963	0.918345	0.900361	1.368690	0.411803	0.000000	0.000000	25885.000000		1
15007.507812	2245.331787	3.685068	5.741921	8254.181641	99998.000000	1224.786987	734.999878	158.044693	84.623962	31.324617	141.947571	201.522324	162.500702	1.106942	0.000000	4.176309	3.351280	0.566445	0.759057	3.916674	4.999991	3.088061	2.866287	2.198780	1.927493	1.495886	2.152128	2.304323	2.210855	0.044125	0.000000	25934.000000		1
6635.508789	1244.559937	1.643633	2.090775	3388.563232	52559.367188	411.944336	237.669907	57.055336	15.915175	3.071404	27.997265	34.722897	65.147064	1.013642	0.000000	3.821874	3.095016	0.215805	0.320307	3.530016	4.720650	2.614839	2.375974	1.756296	1.201811	0.487337	1.447116	1.540616	1.813895	0.005885	0.000000	25988.000000		1
4950.535645	2004.174194	2.519415	2.152450	3460.152344	54891.683594	422.052826	238.521027	51.942497	33.662090	11.055203	48.161831	85.419563	32.579700	0.221171	99998.000000	3.694652	3.301935	0.401300	0.332933	3.539095	4.739507	2.625367	2.377527	1.715523	1.527141	1.043567	1.682703	1.931557	1.512947	0.000000	4.999991	26007.000000		1
17839.949219	2768.260010	2.476242	4.391244	10348.860352	99998.000000	1527.668701	963.002258	226.497528	111.609756	54.711693	274.224548	349.168640	206.780106	2.593906	0.000000	4.251394	3.442207	0.393793	0.642588	4.014893	4.999991	3.184029	2.983627	2.355063	2.047702	1.738080	2.438106	2.543035	2.315509	0.413954	0.000000	26066.000000		1
8620.999023	3863.779785	2.352893	4.113708	3564.746582	56765.859375	447.102020	263.789185	85.684769	52.361885	30.146629	81.423035	80.174126	101.525932	1.666689	0.000000	3.935558	3.587012	0.371602	0.614233	3.552029	4.754087	2.650407	2.421257	1.932904	1.719015	1.479239	1.910747	1.904034	2.006577	0.221855	0.000000	26178.000000		1
8944.710938	236.109543	2.414567	4.178466	3812.022217	52724.902344	469.989532	285.979767	79.048561	41.938847	19.689672	52.821362	61.465080	90.319626	0.596182	99998.000000	3.951566	2.373114	0.382839	0.621017	3.581156	4.722016	2.672088	2.456335	1.897894	1.622617	1.294238	1.722810	1.788628	1.955782	0.000000	4.999991	26210.000000		0
9896.586914	2191.983154	2.778449	3.490792	5373.889648	73742.382812	697.184021	441.986115	120.204140	49.586517	19.794519	89.912567	157.224426	97.430725	0.517989	99998.000000	3.995486	3.340837	0.443802	0.542924	3.730289	4.867717	2.843347	2.645409	2.079919	1.695364	1.296545	1.953820	2.196520	1.988696	0.000000	4.999991	26235.000000		1
14394.882812	3662.340576	1.714559	4.656446	11355.399414	99998.000000	1723.230225	1048.409546	226.858322	91.278664	70.037872	314.812714	389.124664	283.139648	1.587308	0.000000	4.158208	3.563759	0.234152	0.668055	4.055202	4.999991	3.236343	3.020531	2.355755	1.960369	1.845333	2.498052	2.590089	2.452001	0.200661	0.000000	26264.000000		1
21890.464844	4639.327637	3.373610	4.681116	13316.663086	99998.000000	2069.074707	1264.181763	296.063599	141.740967	81.472382	357.534851	443.108582	249.166092	1.505882	0.000000	4.340255	3.666455	0.528095	0.670349	4.124395	4.999991	3.315776	3.101810	2.471385	2.151495	1.911010	2.553319	2.646510	2.396489	0.177791	0.000000	26348.000000		1
15426.656250	3692.311523	2.032184	4.804465	8738.010742	99998.000000	1374.484009	789.955200	177.447586	76.806679	64.376129	280.237854	405.662750	231.363663	2.456921	0.000000	4.188272	3.567298	0.307963	0.681645	3.941413	4.999991	3.138140	2.897603	2.249070	1.885399	1.808725	2.447527	2.608165	2.364295	0.390391	0.000000	26432.000000		1
7321.979980	1250.536255	2.870961	4.052033	3342.168457	50678.289062	387.743134	244.410965	48.340687	26.640419	12.797516	32.928162	42.830048	16.445580	0.694553	99998.000000	3.864629	3.097096	0.458027	0.607673	3.524028	4.704822	2.588544	2.388121	1.684313	1.425541	1.107126	1.517568	1.631749	1.216049	0.000000	4.999991	26504.000000		1
8790.931641	446.901581	2.781532	5.587735	6030.288086	82814.781250	832.273315	510.405029	116.756516	64.564240	52.124435	187.688675	249.745834	180.195190	0.258514	0.000000	3.944035	2.650212	0.444284	0.747236	3.780338	4.918108	2.920266	2.707915	2.067281	1.809992	1.717041	2.273438	2.397498	2.255743	0.000000	0.000000	26538.000000		1
6389.031738	863.428345	0.551989	1.591209	1991.564819	37220.054688	182.797867	95.207352	21.302467	22.958435	1.168737	12.593989	4.412830	28.203875	1.655121	0.000000	3.805435	2.936226	0.000000	0.201727	3.299194	4.570777	2.261971	1.978670	1.328430	1.360942	0.067717	1.100163	0.644717	1.450309	0.218830	0.000000	26578.000000		1
20591.931641	6468.425781	2.186371	6.124305	15122.315430	99998.000000	2281.880371	1438.036865	359.641022	129.122314	85.872871	467.069244	600.144897	317.702179	2.339268	0.000000	4.313697	3.810799	0.339724	0.787057	4.179618	4.999991	3.358293	3.157770	2.555869	2.111001	1.933856	2.669381	2.778256	2.502020	0.369080	0.000000	26606.000000		1
4433.293945	54.434158	2.778449	2.035268	1912.454590	34586.703125	164.209091	98.087563	47.236710	5.939281	10.349028	14.869788	25.268156	19.375130	0.327966	0.000000	3.646727	1.735872	0.443802	0.308622	3.281591	4.538909	2.215397	1.991614	1.674280	0.773734	1.014899	1.172305	1.402574	1.287245	0.000000	0.000000	26656.000000		0
5557.547852	1662.677979	2.935719	3.626477	6405.243164	91797.132812	914.791077	553.620544	128.428467	55.531967	42.333565	170.284058	213.977554	177.197800	1.520074	99998.000000	3.744883	3.220808	0.467715	0.559485	3.806536	4.962829	2.961322	2.743212	2.108661	1.744543	1.626685	2.231174	2.330368	2.248458	0.181865	4.999991	26680.000000		1
13539.642578	3607.191162	3.506211	6.451181	8355.553711	99998.000000	1252.497559	756.280762	175.840958	81.879433	47.538918	192.440720	235.782669	138.999527	2.758091	0.000000	4.131607	3.557169	0.544838	0.809639	3.921975	4.999991	3.097777	2.878683	2.245120	1.913175	1.677049	2.284297	2.372512	2.143013	0.440609	0.000000	26738.000000		1
8447.020508	1806.071777	3.370527	4.927814	7063.358887	93192.796875	982.096802	617.049927	145.173172	103.989838	33.177944	127.703789	189.952133	148.861328	1.507219	0.000000	3.926703	3.256735	0.527698	0.692654	3.849011	4.969382	2.992154	2.790320	2.161886	2.016991	1.520849	2.106204	2.278644	2.172782	0.178176	0.000000	26812.000000		1
6581.247559	1410.798096	3.293433	4.156880	2407.187988	42596.394531	229.041611	146.326492	57.897194	22.310850	15.400191	25.274323	27.007383	83.991791	0.391195	99998.000000	3.818308	3.149465	0.517649	0.618767	3.381510	4.629373	2.359914	2.165323	1.762658	1.348516	1.187526	1.402680	1.431483	1.924237	0.000000	4.999991	26947.000000		1
13651.810547	3165.081543	3.672733	5.297863	8460.585938	99998.000000	1304.914917	751.584229	206.548828	95.561981	64.795517	299.680817	354.531281	266.749573	2.878835	99998.000000	4.135190	3.500385	0.564989	0.724101	3.927400	4.999991	3.115582	2.875978	2.315023	1.980285	1.811545	2.476659	2.549654	2.426104	0.459217	4.999991	27000.000000		1
30267.771484	13756.750000	2.272716	6.358669	36015.691406	99998.000000	5889.333496	3560.527832	899.696228	314.152802	190.716904	1009.421814	1378.129028	615.313782	4.179888	0.000000	4.480980	4.138516	0.356545	0.803366	4.556492	4.999991	3.770066	3.551514	2.954096	2.497141	2.280389	3.004073	3.139290	2.789097	0.621165	0.000000	27038.000000		1
6504.585449	1926.001465	2.525582	3.228674	4115.903320	65106.250000	525.213135	315.281464	96.807808	28.774366	26.859365	73.639679	71.743179	68.070450	0.309935	99998.000000	3.813220	3.284657	0.402361	0.509024	3.614465	4.813622	2.720335	2.498698	1.985910	1.459006	1.429096	1.867112	1.855781	1.832959	0.000000	4.999991	27090.000000		1
26632.093750	8278.339844	3.000478	11.049036	24965.304688	99998.000000	4009.649902	2441.050537	550.632385	214.208832	167.487106	748.744080	950.007385	587.563232	2.890860	0.000000	4.425406	3.917943	0.477190	1.043324	4.397337	4.999991	3.603106	3.387577	2.740862	2.330837	2.223981	2.874333	2.977727	2.769055	0.461027	0.000000	27115.000000		1
25413.050781	4514.004395	2.433070	5.186849	14301.186523	99998.000000	2264.111816	1353.674927	366.237152	169.423691	81.367531	423.452850	601.748474	366.520844	1.803796	99998.000000	4.405057	3.654562	0.386155	0.714904	4.155372	4.999991	3.354898	3.131514	2.563762	2.228974	1.910451	2.626805	2.779415	2.564099	0.256188	4.999991	27213.000000		1
18508.994141	3277.403809	3.293433	5.464385	16856.160156	99998.000000	2609.845215	1611.965820	428.658203	139.893814	132.573013	619.600220	854.100037	455.899933	3.421404	99998.000000	4.267383	3.515530	0.517649	0.737541	4.226758	4.999991	3.416615	3.207356	2.632111	2.145798	2.122455	2.792112	2.931509	2.658870	0.534204	4.999991	27248.000000		1
3750.495605	974.658813	1.837908	4.230890	2561.522949	48689.710938	311.654968	169.747482	61.209129	33.766941	21.166782	60.814411	80.060028	63.037788	1.343030	0.000000	3.574089	2.988853	0.264324	0.626432	3.408498	4.687437	2.493674	2.229803	1.786816	1.528492	1.325655	1.784006	1.903416	1.799601	0.128086	0.000000	27297.000000		1
10338.875977	2797.974854	1.366096	4.517677	7494.829590	99998.000000	1108.866211	667.398132	189.085602	49.555683	47.393982	206.601242	270.817017	220.986893	1.997730	0.000000	4.014473	3.446844	0.135481	0.654915	3.874762	4.999991	3.044879	2.824385	2.276659	1.695094	1.675723	2.315133	2.432676	2.344367	0.300537	0.000000	27342.000000		1
14031.079102	3996.920166	3.543216	4.456003	9719.824219	99998.000000	1507.007690	888.314148	190.827927	112.383774	52.765854	205.706955	281.906158	175.211868	1.104157	0.000000	4.147091	3.601726	0.549398	0.648945	3.987659	4.999991	3.178115	2.948567	2.280642	2.050704	1.722353	2.313249	2.450104	2.243563	0.043031	0.000000	27379.000000		1
10561.965820	3954.145508	1.890332	6.256906	9844.678711	99998.000000	1516.869507	907.815674	198.814804	81.648148	76.023415	286.232635	417.310028	233.710388	3.168421	0.000000	4.023745	3.597053	0.276538	0.796360	3.993201	4.999991	3.180948	2.957998	2.298449	1.911946	1.880947	2.456719	2.620459	2.368678	0.500843	0.000000	27445.000000		1
23589.195312	4631.242188	2.513247	8.504951	20387.923828	99998.000000	3285.899414	1978.181396	471.423492	177.885468	150.091736	660.564575	843.285339	463.325592	2.890574	0.000000	4.372713	3.665698	0.400235	0.929672	4.309373	4.999991	3.516654	3.296266	2.673411	2.250140	2.176357	2.819915	2.925975	2.665886	0.460984	0.000000	27498.000000		1
10620.633789	3011.443604	2.211041	4.166131	7736.505371	99998.000000	1179.311157	686.227478	198.882645	52.713428	47.542000	213.175781	282.704834	123.007256	0.895100	0.000000	4.026150	3.478775	0.344597	0.619733	3.888545	4.999991	3.071628	2.836468	2.298597	1.721921	1.677077	2.328738	2.451333	2.089931	0.000000	0.000000	27555.000000		1
10713.072266	1950.834839	2.007514	1.609712	4525.901367	63803.355469	599.990723	353.936127	77.272324	5.717252	15.828831	99.580093	139.776627	140.970032	0.086344	99998.000000	4.029914	3.290220	0.302659	0.206748	3.655705	4.804843	2.778145	2.548925	1.888024	0.757187	1.199449	1.998173	2.145435	2.149127	0.000000	4.999991	27571.000000		1
5832.031250	1105.634399	1.742312	1.196491	2305.106934	39180.804688	224.369751	123.392723	38.824272	2.929552	0.000000	5.627823	0.000000	18.524019	0.027856	99998.000000	3.765820	3.043612	0.241126	0.077909	3.362691	4.593073	2.350964	2.091290	1.589103	0.466801	0.000000	0.750340	0.000000	1.267735	0.000000	4.999991	27584.000000		1
12401.156250	1705.526489	2.352893	4.637943	6909.579102	96474.023438	1022.984070	595.864685	148.759552	72.097809	38.130428	205.339996	246.618927	172.282318	1.654696	0.000000	4.093462	3.231858	0.371602	0.666325	3.839452	4.984410	3.009869	2.775148	2.172485	1.857922	1.581272	2.312474	2.392026	2.236241	0.218718	0.000000	27607.000000		1
28658.046875	7389.775879	1.600460	7.934460	15368.348633	99998.000000	2399.925781	1459.570557	331.495758	108.889900	89.736801	375.130646	550.604614	316.212738	2.546838	99998.000000	4.457247	3.868631	0.204245	0.899517	4.186627	4.999991	3.380198	3.164225	2.520478	2.036988	1.952971	2.574183	2.740840	2.499979	0.406001	4.999991	27647.000000		1
7799.046875	2326.076416	0.780186	0.838777	5843.465820	77891.375000	803.280029	479.447357	131.675644	63.608280	15.557462	120.901062	166.537308	98.238663	1.837394	0.000000	3.892041	3.366624	0.000000	0.000000	3.766670	4.891490	2.904867	2.680741	2.119505	1.803514	1.191939	2.082430	2.221512	1.992282	0.264202	0.000000	27668.000000		1
18612.867188	5034.042969	2.661267	5.933114	11463.583008	99998.000000	1730.341309	1054.694214	232.396713	157.831909	61.582264	321.748047	384.344849	237.413956	2.230679	99998.000000	4.269813	3.701917	0.425088	0.773283	4.059320	4.999991	3.238132	3.023127	2.366230	2.198195	1.789456	2.507516	2.584721	2.375506	0.348437	4.999991	27689.000000		1
11429.745117	4702.423828	2.288134	6.796560	12548.849609	99998.000000	1911.705200	1190.378662	264.116058	103.555031	85.320885	359.779785	483.305115	229.846466	1.237755	0.000000	4.058036	3.672322	0.359481	0.832289	4.098604	4.999991	3.281421	3.075685	2.421795	2.015171	1.931055	2.556037	2.684222	2.361438	0.092635	0.000000	27755.000000		1
21698.548828	3811.988281	2.661267	6.747221	12352.652344	99998.000000	1951.725952	1158.082642	279.247955	99.762032	77.343254	341.712189	465.758636	267.816528	3.200566	0.000000	4.336431	3.581151	0.425088	0.829125	4.091760	4.999991	3.290419	3.063740	2.445990	1.998965	1.888422	2.533660	2.668161	2.427837	0.505227	0.000000	27789.000000		1
18991.464844	3099.993164	2.204873	2.837040	9195.298828	99998.000000	1337.192383	822.673645	181.832657	112.322098	33.023758	182.498749	254.016815	135.197281	1.632779	99998.000000	4.278558	3.491361	0.343384	0.452865	3.963566	4.999991	3.126194	2.915228	2.259672	2.050465	1.518826	2.261260	2.404862	2.130968	0.212928	4.999991	27850.000000		1
5511.698730	1653.710449	4.270978	4.126042	5386.625488	75111.609375	708.165161	453.892426	128.246521	30.189802	21.126694	104.776192	104.507904	107.708824	0.858383	0.000000	3.741286	3.218459	0.630527	0.615534	3.731317	4.875707	2.850135	2.656953	2.108046	1.479860	1.324831	2.020263	2.019149	2.032251	0.000000	0.000000	27892.000000		1
9446.059570	2599.601074	2.414567	4.742790	6779.642578	90633.367188	965.419922	587.261047	138.086731	68.249306	31.198185	133.966858	149.752518	130.836868	0.087116	99998.000000	3.975251	3.414907	0.382839	0.676034	3.831207	4.957288	2.984716	2.768831	2.140152	1.834098	1.494129	2.126997	2.175374	2.116730	0.000000	4.999991	27933.000000		1
15324.590820	2893.959229	2.692104	4.502259	7222.643555	93953.812500	1036.595703	644.748108	127.238144	42.805378	24.475634	143.424683	153.579437	109.750259	2.108158	0.000000	4.185389	3.461492	0.430092	0.653430	3.858696	4.972914	3.015610	2.809390	2.104617	1.631498	1.388734	2.156624	2.186333	2.040406	0.323903	0.000000	28016.000000		1
8832.089844	1666.242676	3.537048	3.635728	6176.769043	82281.437500	851.898254	529.891174	115.239319	42.133121	28.012682	102.111839	155.919998	118.859627	0.940111	0.000000	3.946064	3.221738	0.548641	0.560591	3.790761	4.915302	2.930388	2.724187	2.061601	1.624624	1.447355	2.009076	2.192902	2.075034	0.000000	0.000000	28052.000000		1
12855.357422	998.045898	2.658183	4.428249	5664.544434	81733.359375	834.595398	477.264069	113.592598	49.605022	41.127823	162.402023	236.504257	209.765167	0.875736	0.000000	4.109084	2.999151	0.424585	0.646232	3.753165	4.912399	2.921476	2.678759	2.055350	1.695526	1.614136	2.210592	2.373839	2.321733	0.000000	0.000000	28125.000000		1
17332.148438	5367.164062	2.186371	5.911527	12673.404297	99998.000000	2027.558228	1185.049927	280.083649	119.516464	85.959221	361.287750	520.618347	281.051941	3.920493	0.000000	4.238853	3.729745	0.339724	0.771700	4.102893	4.999991	3.306973	3.073737	2.447288	2.077428	1.934292	2.557853	2.716519	2.448786	0.593341	0.000000	28158.000000		1
9643.020508	268.380859	1.896499	3.931767	4298.516113	60294.875000	542.497498	346.223694	102.515808	47.936718	26.945709	75.298737	86.218254	45.367966	0.488552	99998.000000	3.984213	2.428751	0.277953	0.594588	3.633319	4.780281	2.734398	2.539357	2.010791	1.680668	1.430490	1.876788	1.935599	1.656749	0.000000	4.999991	28223.000000		0
6303.242188	404.127045	2.433070	4.150712	3167.514648	46919.964844	367.291779	225.831436	42.028275	39.237492	11.527016	33.079266	54.529751	54.545170	0.139143	99998.000000	3.799564	2.606518	0.386155	0.618123	3.500719	4.671358	2.565011	2.353784	1.623542	1.593701	1.061717	1.519556	1.736634	1.736756	0.000000	4.999991	28244.000000		1
10779.887695	4854.501953	1.625130	8.689976	18813.562500	99998.000000	3007.533447	1824.170288	406.119141	192.530151	128.104675	597.258545	801.358826	515.998901	2.133590	0.000000	4.032614	3.686145	0.210888	0.939019	4.274471	4.999991	3.478210	3.261065	2.608654	2.284499	2.107565	2.776162	2.903827	2.712649	0.329111	0.000000	28296.000000		1
20781.244141	5542.215332	2.652015	8.662222	21077.123047	99998.000000	3364.031982	2049.135254	490.416229	168.649673	114.708916	534.485962	716.278503	351.703491	1.867979	99998.000000	4.317672	3.743683	0.423576	0.937629	4.323812	4.999991	3.526860	3.311571	2.690565	2.226985	2.059597	2.727936	2.855082	2.546177	0.271372	4.999991	28337.000000		1
21448.236328	6833.009766	2.981975	4.233974	15914.571289	99998.000000	2555.111816	1514.973022	354.050201	154.199280	95.713081	430.301819	578.743774	284.703094	3.505757	99998.000000	4.331392	3.834612	0.474504	0.626748	4.201795	4.999991	3.407410	3.180405	2.549065	2.188082	1.980971	2.633773	2.762486	2.454392	0.544782	4.999991	28365.000000		1
7123.282227	2036.926636	1.970509	3.752910	3302.366455	53555.648438	382.661133	242.668655	79.899673	34.032143	17.660572	61.156708	101.137383	55.834175	0.596890	99998.000000	3.852680	3.308975	0.294578	0.574368	3.518825	4.728805	2.582814	2.385014	1.902545	1.531889	1.247005	1.786444	2.004912	1.746900	0.000000	4.999991	28420.000000		1
20792.398438	4324.462402	2.112361	4.089037	11603.377930	99998.000000	1771.503052	1080.640747	225.183853	117.428772	54.489662	253.779358	325.923431	225.486069	1.963822	99998.000000	4.317904	3.635932	0.324768	0.611621	4.064584	4.999991	3.248342	3.033681	2.352537	2.069775	1.736314	2.404456	2.513116	2.353120	0.293102	4.999991	28461.000000		1
17024.923828	3910.223877	2.944971	6.056463	10354.612305	99998.000000	1536.334106	951.937805	208.220215	93.104240	45.722595	225.279449	283.916748	178.887680	1.728809	0.000000	4.231085	3.592202	0.469081	0.782219	4.015134	4.999991	3.186486	2.978609	2.318523	1.968969	1.660131	2.352722	2.453191	2.252580	0.237747	0.000000	28494.000000		1
32112.582031	7680.600098	1.205742	9.127867	23421.064453	99998.000000	3750.597168	2284.248535	486.228516	226.216904	164.816589	740.951477	970.868896	475.823975	3.133609	0.000000	4.506675	3.885395	0.081254	0.960369	4.369606	4.999991	3.574100	3.358743	2.686841	2.354525	2.217001	2.869790	2.987161	2.677446	0.496045	0.000000	28527.000000		1
4540.209961	1434.906860	0.693841	0.934373	3436.931641	55370.417969	384.751923	230.814758	61.354065	23.396326	7.521239	44.442844	75.391243	37.905315	2.153837	99998.000000	3.657076	3.156824	0.000000	0.000000	3.536171	4.743278	2.585181	2.363264	1.787843	1.369148	0.876289	1.647802	1.877321	1.578700	0.333213	4.999991	28558.000000		1
4856.216309	546.709900	2.849375	0.946708	2198.878418	36956.648438	158.362320	106.123787	33.353718	17.201096	0.212778	0.000000	12.038916	0.000000	0.598113	0.000000	3.686298	2.737757	0.454750	0.000000	3.342201	4.567693	2.199652	2.025813	1.523144	1.235556	0.000000	0.000000	1.080587	0.000000	0.000000	0.000000	28578.000000		1
4409.882324	319.277985	1.896499	4.237057	3301.314941	51415.296875	400.710266	224.983414	49.379910	25.940411	18.042955	60.715733	79.822578	51.871571	0.839152	99998.000000	3.644427	2.504169	0.277953	0.627064	3.518687	4.711092	2.602830	2.352150	1.693550	1.413977	1.256308	1.783301	1.902126	1.714929	0.000000	4.999991	28611.000000		1
23222.146484	10562.458984	3.392113	15.400191	31470.818359	99998.000000	5108.457031	3108.482666	702.537354	274.764221	238.505600	1035.901855	1346.588501	934.119995	4.188943	0.000000	4.365902	4.023765	0.530470	1.187526	4.497908	4.999991	3.708290	3.492548	2.846669	2.438960	2.377499	3.015319	3.129235	2.970403	0.622104	0.000000	28643.000000		1
17754.640625	4896.015137	3.154665	8.350764	15048.755859	99998.000000	2375.015381	1440.630249	311.297272	120.894897	123.873787	531.288086	682.641052	337.385681	0.459182	0.000000	4.249312	3.689843	0.498953	0.921726	4.177501	4.999991	3.375666	3.158553	2.493175	2.082408	2.092979	2.725330	2.834193	2.528127	0.000000	0.000000	28724.000000		1
16961.951172	3262.894775	1.662135	4.477589	11391.957031	99998.000000	1769.214966	1057.956787	276.975250	115.122131	68.798210	337.798920	447.891479	325.319031	1.672918	99998.000000	4.229476	3.513603	0.220666	0.651044	4.056598	4.999991	3.247781	3.024468	2.442441	2.061159	1.837577	2.528658	2.651173	2.512310	0.223475	4.999991	28789.000000		1
28868.302734	12352.800781	3.823836	13.405012	31039.603516	99998.000000	4953.307617	3060.000244	654.939880	256.215515	185.499222	946.726318	1179.477661	750.424744	3.720954	99998.000000	4.460421	4.091765	0.582499	1.127267	4.491916	4.999991	3.694895	3.485721	2.816201	2.408605	2.268342	2.976224	3.071690	2.875307	0.570654	4.999991	28815.000000		1
8234.622070	1841.725952	2.840123	4.628692	5997.063965	83525.328125	831.237183	528.071777	132.021027	48.026146	46.052555	166.617493	208.038269	167.366837	1.702955	99998.000000	3.915644	3.265225	0.453337	0.665458	3.777939	4.921818	2.919725	2.722693	2.120643	1.681478	1.663254	2.221721	2.318143	2.223669	0.231203	4.999991	28943.000000		1
9447.132812	1199.229004	1.341426	1.566539	4840.202637	67673.335938	628.953186	393.879791	97.945709	42.145458	21.934633	96.641289	118.804115	90.446060	0.743778	99998.000000	3.975300	3.078902	0.127567	0.194941	3.684864	4.830418	2.798618	2.595364	1.990985	1.624751	1.341130	1.985163	2.074831	1.956390	0.000000	4.999991	28974.000000		1
5163.319824	473.292236	3.247177	2.800035	1976.510010	37801.546875	190.963608	96.897240	40.359974	6.281576	7.003170	18.884815	18.761467	0.000000	0.213051	99998.000000	3.712929	2.675129	0.511506	0.447163	3.295899	4.577509	2.280951	1.986311	1.605951	0.798069	0.845295	1.276113	1.273267	0.000000	0.000000	4.999991	28992.000000		1
24870.593750	5286.583008	2.944971	6.377172	16068.674805	99998.000000	2518.474121	1539.535034	347.882721	150.976761	116.250786	483.126251	676.106628	462.406616	2.967069	0.000000	4.395686	3.723175	0.469081	0.804628	4.205980	4.999991	3.401138	3.187390	2.541433	2.178910	2.065396	2.684061	2.830015	2.665024	0.472328	0.000000	29122.000000		1
7111.049316	2853.488281	2.278883	2.497828	6722.568848	95430.281250	967.476807	574.303162	122.930161	30.818886	35.876217	142.706177	209.441376	171.397278	1.673971	99998.000000	3.851934	3.455376	0.357722	0.397563	3.827535	4.979686	2.985641	2.759141	2.089658	1.488817	1.554807	2.154443	2.321063	2.234004	0.223748	4.999991	29147.000000		1
10902.431641	2672.802734	2.951138	3.762161	7208.140625	95607.523438	1011.882629	629.773438	129.282669	83.418221	40.273628	173.919785	223.731415	214.557297	2.689122	99998.000000	4.037523	3.426967	0.469990	0.575437	3.857823	4.980492	3.005130	2.799184	2.111540	1.921261	1.605021	2.240349	2.349727	2.331543	0.429611	4.999991	29176.000000		1
7947.599609	925.655090	1.353761	3.490792	3730.774902	55587.097656	463.004883	281.681030	60.697231	10.931854	22.329351	64.194191	76.926949	40.742355	0.087846	99998.000000	3.900236	2.966449	0.131542	0.542924	3.571799	4.744974	2.665586	2.449758	1.783169	1.038694	1.348876	1.807496	1.886078	1.610046	0.000000	4.999991	29246.000000		1
14455.531250	5008.269043	2.759946	4.773628	11538.168945	99998.000000	1751.687012	1073.270630	235.261520	87.590515	71.283707	298.721771	395.452484	260.517334	0.627886	0.000000	4.160034	3.699688	0.440901	0.678849	4.062137	4.999991	3.243457	3.030709	2.371551	1.942457	1.852990	2.475267	2.597094	2.415837	0.000000	0.000000	29271.000000		1
11212.113281	1567.606201	2.738360	3.330438	5609.342285	78805.312500	759.012939	478.179962	128.009079	58.677380	40.804031	179.951569	229.371567	136.890244	0.148146	0.000000	4.049687	3.195237	0.437491	0.522501	3.748912	4.896555	2.880249	2.679591	2.107241	1.768471	1.610703	2.255156	2.360540	2.136373	0.000000	0.000000	29346.000000		1
8086.725586	2733.752930	3.962604	3.253344	5309.846680	74637.742188	710.789429	440.536743	130.824539	55.316105	27.562456	110.644547	192.675079	124.037224	0.454933	99998.000000	3.907773	3.436759	0.597981	0.512330	3.725082	4.872959	2.851741	2.643982	2.116689	1.742852	1.440318	2.043930	2.284826	2.093552	0.000000	4.999991	29374.000000		1
4865.998047	1538.529663	1.310589	1.850243	2096.781982	35277.792969	187.596161	116.398804	15.273758	6.700964	14.601503	18.274237	37.023369	73.337479	0.013674	0.000000	3.687172	3.187106	0.117467	0.267229	3.321553	4.547502	2.273224	2.065948	1.183946	0.826137	1.164398	1.261839	1.568476	1.865326	0.000000	0.000000	29422.000000		1
7216.744141	1460.554321	2.463907	3.324270	2856.115723	44186.937500	287.718994	189.603683	39.120308	38.996960	9.982062	26.649670	39.379345	40.119442	0.394312	0.000000	3.858341	3.164518	0.391624	0.521696	3.455776	4.645294	2.458969	2.277847	1.592402	1.591031	0.999220	1.425692	1.595268	1.603355	0.000000	0.000000	29456.000000		1
25463.699219	9498.167969	2.824705	7.518155	21652.384766	99998.000000	3414.913818	2089.455078	449.559784	190.901932	149.715515	616.609009	814.218018	396.186432	5.160625	99998.000000	4.405921	3.977640	0.450973	0.876111	4.335506	4.999991	3.533380	3.320033	2.652787	2.280810	2.175267	2.790010	2.910741	2.597900	0.712702	4.999991	29539.000000		1
14586.833984	3937.752441	1.674470	4.625608	9896.146484	99998.000000	1464.578491	888.866089	207.578796	69.646240	40.131775	244.558990	310.964203	193.297989	1.984286	0.000000	4.163961	3.595248	0.223877	0.665169	3.995466	4.999991	3.165713	2.948836	2.317183	1.842898	1.603488	2.388384	2.492710	2.286227	0.297604	0.000000	29580.000000		1
8771.688477	3185.554443	2.328223	2.275799	8643.087891	99998.000000	1234.167725	748.549805	149.937546	62.902103	30.251476	156.826614	223.475464	130.287964	0.742693	99998.000000	3.943083	3.503185	0.367025	0.357134	3.936669	4.999991	3.091374	2.874221	2.175910	1.798665	1.480747	2.195420	2.349230	2.114904	0.000000	4.999991	29621.000000		1
8714.392578	3123.460449	2.161701	5.347203	8833.171875	99998.000000	1288.167114	774.891113	176.985016	73.479324	50.030579	187.571487	308.666840	192.625748	1.949854	0.000000	3.940237	3.494636	0.334796	0.728127	3.946117	4.999991	3.109972	2.889241	2.247936	1.866165	1.699236	2.273167	2.489490	2.284714	0.290002	0.000000	29658.000000		1
15884.714844	3718.902588	2.837040	7.030924	13353.603516	99998.000000	2076.697510	1271.810913	325.793915	119.146416	89.520935	450.614410	574.963074	328.979431	2.355756	0.000000	4.200979	3.570415	0.452865	0.847012	4.125598	4.999991	3.317373	3.104423	2.512943	2.076081	1.951925	2.653805	2.759640	2.517169	0.372130	0.000000	29736.000000		1
16656.931641	3086.261230	2.463907	4.810632	8208.425781	99998.000000	1199.296875	719.238892	144.294296	94.621437	51.316498	237.731583	330.811157	196.989227	1.919753	99998.000000	4.221595	3.489433	0.391624	0.682202	3.914260	4.999991	3.078927	2.856873	2.159249	1.975990	1.710257	2.376087	2.519580	2.294442	0.283245	4.999991	29817.000000		1
14381.052734	4491.561035	1.458608	3.422950	10981.674805	99998.000000	1692.787598	998.607117	199.795441	99.543083	51.186981	228.119568	320.711914	176.214081	1.342260	0.000000	4.157791	3.652397	0.163939	0.534401	4.040668	4.999991	3.228602	2.999395	2.300586	1.998011	1.709159	2.358163	2.506115	2.246041	0.127837	0.000000	29837.000000		1
6929.256348	144.593430	1.927337	1.945839	2839.164307	45141.511719	274.153625	159.093170	22.822750	22.930681	0.000000	27.494616	44.103630	81.571060	0.038291	0.000000	3.840687	2.160149	0.284958	0.289107	3.453191	4.654576	2.437994	2.201652	1.358368	1.360417	0.000000	1.439248	1.644474	1.911536	0.000000	0.000000	29856.000000		0
16698.654297	5048.062012	1.952007	4.554682	13386.725586	99998.000000	2098.737061	1236.462036	312.200806	116.133598	85.037178	385.381012	500.774506	310.643494	2.590627	99998.000000	4.222682	3.703125	0.290481	0.658458	4.126674	4.999991	3.321958	3.092181	2.494434	2.064958	1.929609	2.585890	2.699642	2.492262	0.413405	4.999991	29880.000000		1
17215.175781	4589.288086	2.359060	2.170952	11263.911133	99998.000000	1670.689453	1016.061096	211.001740	69.911438	49.136292	279.540924	350.112274	219.534439	2.059201	0.000000	4.235911	3.661745	0.372739	0.336650	4.051689	4.999991	3.222896	3.006920	2.324286	1.844548	1.691402	2.446445	2.544207	2.341503	0.313699	0.000000	29905.000000		1
8080.687500	1801.677490	3.028231	2.525582	3933.512207	62131.218750	470.300995	293.060028	96.403839	55.852676	19.640331	77.549866	87.957481	61.227634	0.619929	99998.000000	3.907448	3.255677	0.481189	0.402361	3.594780	4.793310	2.672376	2.466957	1.984094	1.747044	1.293149	1.889581	1.944273	1.786947	0.000000	4.999991	29935.000000		1
8907.681641	926.700500	2.581089	4.372742	3334.021240	52704.738281	377.027161	230.157928	59.747437	74.281097	9.565758	29.418867	50.955700	49.811630	0.053787	0.000000	3.949765	2.966939	0.411803	0.640754	3.522968	4.721849	2.576373	2.362026	1.776319	1.870878	0.980719	1.468626	1.707193	1.697331	0.000000	0.000000	29957.000000		1
15130.715820	5746.337402	2.698272	8.067060	18012.994141	99998.000000	2855.304688	1746.672852	405.264954	163.672516	133.276108	558.095032	711.942749	367.399719	1.798462	0.000000	4.179860	3.759391	0.431086	0.906715	4.255586	4.999991	3.455652	3.242212	2.607739	2.213976	2.124752	2.746708	2.852445	2.565139	0.254901	0.000000	30021.000000		1
15164.642578	5158.441406	1.723810	6.537526	11086.901367	99998.000000	1673.011475	1027.535645	265.765869	98.380516	84.025711	356.480194	497.172699	252.296082	1.934554	99998.000000	4.180832	3.712518	0.236489	0.815413	4.044810	4.999991	3.223499	3.011797	2.424499	1.992909	1.924412	2.552035	2.696507	2.401911	0.286581	4.999991	30080.000000		1
13360.249023	2563.360840	2.901798	3.987274	6259.040039	86050.828125	849.742737	527.778809	99.524582	49.549515	20.179987	105.099983	139.782791	87.146454	2.310321	0.000000	4.125814	3.408810	0.462667	0.600676	3.796508	4.934755	2.929287	2.722452	1.997930	1.695039	1.304921	2.021603	2.145454	1.940250	0.363672	0.000000	30128.000000		1
9232.032227	2103.405762	2.759946	4.172298	4871.823242	71110.734375	645.078064	387.755493	75.076706	49.367573	10.037570	82.745964	89.366753	68.566933	0.021140	0.000000	3.965297	3.322923	0.440901	0.620375	3.687691	4.851935	2.809612	2.588558	1.875505	1.693442	1.001629	1.917747	1.951176	1.836115	0.000000	0.000000	30181.000000		1
17015.824219	4182.740234	1.995179	2.966557	11358.622070	99998.000000	1746.629639	1062.477539	231.835480	84.044212	57.320538	242.039566	287.577148	187.987793	3.191284	99998.000000	4.230853	3.621461	0.299982	0.472253	4.055326	4.999991	3.242201	3.026320	2.365180	1.924508	1.758310	2.383886	2.458754	2.274130	0.503965	4.999991	30254.000000		1
22698.544922	4214.406738	2.050686	9.220379	14587.042969	99998.000000	2345.923340	1385.810669	330.502777	144.473160	100.610062	458.952850	617.993591	323.404022	2.207284	0.000000	4.355998	3.624737	0.311899	0.964749	4.163967	4.999991	3.370314	3.141704	2.519175	2.159787	2.002641	2.661768	2.790984	2.509745	0.343858	0.000000	30290.000000		1
6780.318359	1422.294312	2.790784	2.164785	3137.479004	50957.937500	374.529327	223.389114	45.830524	29.455873	10.999696	38.192104	75.465256	73.941887	0.814894	99998.000000	3.831250	3.152989	0.445726	0.335415	3.496581	4.707212	2.573486	2.349062	1.661155	1.469172	1.041381	1.581974	1.877747	1.868891	0.000000	4.999991	30353.000000		1
7991.613770	3420.486084	3.163916	3.503127	5275.706543	78015.429688	750.125610	439.278595	123.568497	92.746529	23.760206	97.723679	139.233887	88.395370	1.737143	99998.000000	3.902634	3.534088	0.500225	0.544456	3.722281	4.892180	2.875134	2.642740	2.091908	1.967298	1.375850	1.990000	2.143745	1.946429	0.239835	4.999991	30401.000000		1
7027.300781	1174.475830	2.957305	3.213256	3832.131348	58646.500000	459.091614	285.825592	51.304161	35.820709	6.429595	52.947796	68.307899	59.497654	0.724158	99998.000000	3.846789	3.069844	0.470896	0.506945	3.583440	4.768242	2.661899	2.456101	1.710153	1.554134	0.808184	1.723848	1.834471	1.774500	0.000000	4.999991	30427.000000		1
5078.775879	1192.552734	1.816322	3.059069	2483.029541	39959.425781	241.604767	155.198410	42.006691	21.894545	9.886466	34.630386	53.419605	39.653797	0.615328	0.000000	3.705759	3.076478	0.259193	0.485589	3.394982	4.601619	2.383106	2.190887	1.623318	1.340336	0.995041	1.539457	1.727701	1.598285	0.000000	0.000000	30462.000000		1
9242.507812	2107.155762	2.858626	3.126911	6431.667480	87036.640625	926.404480	553.290588	156.734100	90.581741	32.132557	168.002090	221.381607	106.234802	1.422789	0.000000	3.965790	3.323697	0.456157	0.495116	3.808324	4.939702	2.966801	2.742953	2.195163	1.957041	1.506945	2.225315	2.345142	2.026267	0.153140	0.000000	30481.000000		1
4729.708984	1676.049072	1.736145	3.648063	5580.416992	74351.304688	763.925354	472.015564	108.396500	49.290482	24.312197	92.132866	155.031876	67.222420	0.727684	0.000000	3.674834	3.224287	0.239586	0.562062	3.746667	4.871289	2.883051	2.673956	2.035015	1.692763	1.385824	1.964415	2.190421	1.827514	0.000000	0.000000	30572.000000		1
17994.535156	4675.055664	1.279752	5.149844	13150.206055	99998.000000	1997.929688	1237.963867	303.550903	97.402969	65.051468	318.599548	434.292175	213.366974	3.219238	99998.000000	4.255141	3.669787	0.107126	0.711794	4.118933	4.999991	3.300580	3.092708	2.482232	1.988572	1.813257	2.503245	2.637782	2.329127	0.507753	4.999991	30605.000000		1
13395.628906	4020.254883	2.852458	4.190801	8447.082031	99998.000000	1275.536133	754.418213	170.419739	127.753128	49.836304	251.580658	310.501648	212.497360	2.520156	0.000000	4.126963	3.604254	0.455219	0.622297	3.926707	4.999991	3.105693	2.877612	2.231520	2.106372	1.697546	2.400677	2.492064	2.327353	0.401427	0.000000	30645.000000		1
6345.168457	3037.544434	2.396065	4.409747	7431.320312	99998.000000	1105.828735	661.739502	172.004776	44.008038	46.200573	195.086563	259.157410	134.154968	1.311530	99998.000000	3.802443	3.482523	0.379499	0.644414	3.871066	4.999991	3.043688	2.820687	2.235540	1.643532	1.664647	2.290227	2.413564	2.127607	0.117778	4.999991	30724.000000		1
3367.757324	1922.840576	2.371395	3.669649	2684.752197	42823.152344	295.030548	172.932983	23.898975	13.531446	10.564889	40.961304	51.313412	56.108627	0.402690	0.000000	3.527341	3.283943	0.375004	0.564625	3.428904	4.631679	2.469867	2.237878	1.378379	1.131344	1.023865	1.612374	1.710231	1.749030	0.000000	0.000000	30766.000000		1
13978.143555	5656.644043	1.366096	6.259990	12063.203125	99998.000000	1884.596069	1124.583984	260.134949	140.260773	75.122963	372.824005	480.051788	227.854370	1.285804	0.000000	4.145450	3.752559	0.135481	0.796574	4.081463	4.999991	3.275218	3.050992	2.415199	2.146936	1.875773	2.571504	2.681288	2.357657	0.109175	0.000000	30787.000000		1
4456.388184	202.145248	2.870961	2.929552	2248.613037	35769.828125	209.718903	133.673904	57.557983	15.094901	13.213820	32.388508	44.405838	34.596466	0.145447	0.000000	3.648983	2.305664	0.458027	0.466801	3.351915	4.553517	2.321638	2.126047	1.760106	1.178830	1.121028	1.510391	1.647440	1.539032	0.000000	0.000000	30851.000000		0
8391.485352	1491.909668	1.797820	3.540132	3952.261475	61800.128906	502.815948	303.745178	56.133297	41.957348	16.282141	63.512684	98.907837	61.773453	1.823002	99998.000000	3.923839	3.173743	0.254746	0.549019	3.596846	4.790989	2.701409	2.482509	1.749221	1.622808	1.211712	1.802860	1.995231	1.790802	0.260787	4.999991	30928.000000		1
3606.003906	1349.326904	2.840123	3.413699	3688.441406	58004.687500	458.807892	274.477417	71.222031	44.541523	22.394112	72.366096	89.354416	63.346161	0.366871	99998.000000	3.557026	3.130117	0.453337	0.533225	3.566843	4.763463	2.661631	2.438507	1.852614	1.648765	1.350134	1.859535	1.951116	1.801720	0.000000	4.999991	30971.000000		1
8241.190430	2379.853760	1.557288	3.780664	5523.281250	76172.695312	777.395142	457.978363	103.755470	51.865402	24.238186	121.357452	180.839691	150.600555	0.976527	99998.000000	3.915990	3.376550	0.192369	0.577568	3.742197	4.881799	2.890642	2.660845	2.016011	1.714878	1.384500	2.084066	2.257294	2.177827	0.000000	4.999991	30996.000000		1
13942.452148	3181.764648	1.911918	3.071404	6758.155273	94918.882812	976.145142	588.605530	141.278412	51.048210	37.017200	157.289185	183.118576	136.029877	1.278551	99998.000000	4.144339	3.502668	0.281469	0.487337	3.829828	4.977353	2.989514	2.769824	2.150076	1.707981	1.568404	2.196699	2.262733	2.133634	0.106718	4.999991	31031.000000		1
5306.337402	1146.342896	2.704439	4.243225	3371.204834	51433.226562	401.487366	245.117142	50.123089	8.005385	21.179117	60.709564	102.740921	101.251480	1.735531	13024.560547	3.724795	3.059314	0.432077	0.627696	3.527785	4.711244	2.603672	2.389374	1.700038	0.903382	1.325908	1.783257	2.011744	2.005401	0.239432	4.114763	31078.000000		1
16976.558594	3429.290283	2.500912	4.274062	8473.441406	99998.000000	1284.445068	754.868408	173.636078	66.355888	42.213299	180.457306	241.974808	130.630264	2.446472	99998.000000	4.229850	3.535204	0.398098	0.630841	3.928060	4.999991	3.108716	2.877871	2.239640	1.821880	1.625449	2.256374	2.383770	2.116044	0.388540	4.999991	31113.000000		1
9246.393555	4047.138916	2.531749	7.678510	15137.086914	99998.000000	2366.097168	1450.529053	340.364594	148.482025	94.760208	409.412567	532.971802	286.738373	1.387689	99998.000000	3.965972	3.607148	0.403421	0.885277	4.180042	4.999991	3.374032	3.161526	2.531944	2.171674	1.976626	2.612161	2.726704	2.457486	0.142292	4.999991	31166.000000		1
19296.880859	2534.654297	2.050686	3.706654	11407.430664	99998.000000	1722.545654	1064.793457	255.907150	85.179031	60.527626	314.966919	450.768585	242.070404	1.552798	0.000000	4.285487	3.403919	0.311899	0.568982	4.057188	4.999991	3.236171	3.027265	2.408082	1.930333	1.781954	2.498265	2.653954	2.383942	0.191115	0.000000	31206.000000		1
8128.510254	2744.620117	2.001346	4.200052	4917.255859	69992.515625	657.564087	393.491241	92.394981	63.682289	29.637814	109.401802	144.664352	139.190720	1.132692	0.000000	3.910011	3.438482	0.301322	0.623255	3.691723	4.845052	2.817938	2.594935	1.965648	1.804019	1.471846	2.039025	2.160362	2.143610	0.054112	0.000000	31231.000000		1
13716.713867	4180.618652	2.359060	3.789915	9623.509766	99998.000000	1425.149902	866.453491	224.311157	73.531754	44.072796	226.842911	245.977509	209.169998	2.885234	0.000000	4.137250	3.621241	0.372739	0.578629	3.983334	4.999991	3.153861	2.937745	2.350851	1.866475	1.644171	2.355725	2.390895	2.320499	0.460181	0.000000	31261.000000		1
16609.658203	3126.380615	2.858626	3.361275	10349.314453	99998.000000	1540.827026	954.679260	222.448578	81.219513	50.160095	227.607666	274.804291	171.573059	2.790739	99998.000000	4.220361	3.495042	0.456157	0.526504	4.014912	4.999991	3.187754	2.979857	2.347230	1.909660	1.700358	2.357187	2.439023	2.234449	0.445719	4.999991	31307.000000		1
8003.699219	2316.372070	2.408400	2.374479	5607.853027	76216.539062	768.066833	466.961304	126.072495	73.167870	19.557072	111.791695	128.567230	30.010946	0.178459	0.000000	3.903291	3.364808	0.381729	0.375568	3.748797	4.882049	2.885399	2.669281	2.100620	1.864320	1.291304	2.048409	2.109130	1.477280	0.000000	0.000000	31336.000000		1
16791.365234	6104.029785	2.491661	4.631775	12624.252930	99998.000000	1906.638672	1192.861084	252.336182	91.096725	57.548733	294.540222	362.271454	287.675812	2.203920	99998.000000	4.225086	3.785617	0.396489	0.665747	4.101206	4.999991	3.280268	3.076590	2.401979	1.959503	1.760036	2.469145	2.559034	2.458903	0.343196	4.999991	31374.000000		1
8446.370117	2847.706299	1.677554	3.577137	8330.393555	99998.000000	1213.648560	747.553772	156.653931	92.305550	31.235189	191.308990	187.269287	113.352066	1.158048	99998.000000	3.926670	3.454495	0.224676	0.553536	3.920666	4.999991	3.084093	2.873642	2.194941	1.965228	1.494644	2.281735	2.272467	2.054430	0.063727	4.999991	31404.000000		1
6769.151855	1048.320068	1.113230	1.094727	3187.531250	50908.531250	350.238708	224.977249	63.562023	26.227198	12.797516	52.229282	54.387901	17.750000	1.584997	99998.000000	3.830534	3.020494	0.046585	0.039306	3.503454	4.706790	2.544364	2.352139	1.803198	1.418752	1.107126	1.717914	1.735502	1.249198	0.200029	4.999991	31490.000000		1
3048.374512	257.214661	2.448488	4.311067	1265.782227	28472.251953	33.973549	28.916218	16.818710	0.178857	8.011553	4.159964	28.913134	32.789394	0.289371	0.000000	3.484068	2.410296	0.388898	0.634585	3.102359	4.454422	1.531141	1.461141	1.225793	0.000000	0.903717	0.619090	1.461095	1.515733	0.000000	0.000000	31501.000000		1
10458.111328	1732.080566	2.969640	4.215471	4988.385254	72783.640625	617.074646	404.503265	100.502129	28.478327	23.954483	86.924431	111.350723	57.083088	0.748074	99998.000000	4.019453	3.238568	0.472704	0.624846	3.697960	4.862034	2.790338	2.606922	2.002175	1.454515	1.379387	1.939142	2.046693	1.756508	0.000000	4.999991	31527.000000		1
17152.603516	3946.291260	2.266548	5.193016	9234.258789	99998.000000	1374.681396	829.285217	195.382599	89.742966	59.497654	292.628296	367.507660	276.290649	2.473058	99998.000000	4.234330	3.596189	0.355365	0.715420	3.965402	4.999991	3.138202	2.918704	2.290886	1.953000	1.774500	2.466316	2.565266	2.441366	0.393234	4.999991	31554.000000		1
3421.827637	858.747253	1.714559	2.695188	2388.577637	48111.019531	244.589828	149.274536	49.373741	23.479588	16.356150	61.733368	67.111404	105.679726	1.151635	0.000000	3.534258	2.933865	0.234152	0.430589	3.378139	4.682245	2.388438	2.173986	1.693496	1.370690	1.213681	1.790520	1.826796	2.023992	0.061315	0.000000	31619.000000		1
8094.949707	442.143372	1.816322	3.268763	5626.296875	78986.179688	815.112305	476.351288	124.367188	49.614273	24.558895	139.076614	184.715958	187.034927	0.358283	0.000000	3.908214	2.645563	0.259193	0.514383	3.750223	4.897551	2.911217	2.677927	2.094706	1.695607	1.390209	2.143254	2.266505	2.271923	0.000000	0.000000	31649.000000		1
4696.056152	904.346497	4.073619	3.780664	2405.569092	43676.664062	255.077621	146.863052	43.221684	42.555595	13.207653	52.670258	63.176556	36.227764	1.049649	0.000000	3.671733	2.956335	0.609980	0.577568	3.381218	4.640249	2.406672	2.166913	1.635702	1.628957	1.120826	1.721565	1.800556	1.559042	0.021044	0.000000	31724.000000		1
14555.061523	4623.023926	2.926468	5.476720	12599.746094	99998.000000	1964.427979	1180.695679	256.708923	76.396545	88.318275	324.933563	448.350952	328.726562	2.665339	99998.000000	4.163014	3.664926	0.466344	0.738521	4.100362	4.999991	3.293236	3.072138	2.409441	1.883074	1.946051	2.511795	2.651618	2.516835	0.425753	4.999991	31749.000000		1
9117.042969	2005.870239	2.297385	2.645848	5111.861328	71467.656250	685.157410	425.013214	85.943802	38.737926	23.680029	88.349113	109.938370	58.637291	0.166844	0.000000	3.959854	3.302303	0.361234	0.422565	3.708579	4.854110	2.835790	2.628402	1.934215	1.588136	1.374382	1.946202	2.041149	1.768174	0.000000	0.000000	31822.000000		1
6394.002930	1486.880127	3.018980	4.391244	3315.469482	51772.007812	390.944061	234.626266	60.684895	36.585476	14.808113	47.171951	68.236969	69.115837	0.143557	0.000000	3.805773	3.172276	0.479860	0.642588	3.520545	4.714095	2.592115	2.370377	1.783081	1.563309	1.170500	1.673684	1.834020	1.839578	0.000000	0.000000	31850.000000		1
7661.789551	1562.823364	2.075356	4.277146	4841.256836	70764.320312	653.320862	385.587616	83.646416	35.691193	25.006037	103.064720	153.548599	111.335304	0.498683	0.000000	3.884330	3.193910	0.317093	0.631154	3.684958	4.849814	2.815126	2.586123	1.922447	1.552561	1.398045	2.013110	2.186246	2.046633	0.000000	0.000000	31873.000000		1
12076.636719	1517.014404	1.723810	4.545431	5223.689941	73342.765625	693.141235	437.961823	97.190193	44.664871	23.624523	100.532967	173.805679	102.851936	0.710589	0.000000	4.081946	3.180990	0.236489	0.657575	3.717977	4.865357	2.840822	2.641436	1.987622	1.649966	1.373363	2.002309	2.240064	2.012213	0.000000	0.000000	31938.000000		1
16906.066406	4835.271484	2.969640	10.312022	14705.067383	99998.000000	2280.221191	1403.677734	303.819183	149.049423	116.435806	480.742523	719.309814	396.963531	2.014954	99998.000000	4.228043	3.684421	0.472704	1.013344	4.167467	4.999991	3.357977	3.147267	2.482615	2.173330	2.066087	2.681912	2.856916	2.598751	0.304265	4.999991	32004.000000		1
5602.931152	1919.251099	3.373610	3.577137	4149.938477	64011.367188	528.170410	324.113281	85.126610	46.906750	18.311241	97.094597	106.355064	75.782883	0.456126	99998.000000	3.748415	3.283132	0.528095	0.553536	3.618042	4.806257	2.722774	2.510697	1.930065	1.671235	1.262718	1.987195	2.026758	1.879571	0.000000	4.999991	32055.000000		1
32712.003906	7582.521973	4.459086	8.430942	26714.208984	99998.000000	4353.937012	2618.772705	612.893066	221.646805	122.612534	626.211731	882.723328	450.901184	4.258706	99998.000000	4.514707	3.879814	0.649246	0.925876	4.426743	4.999991	3.638882	3.418098	2.787385	2.345661	2.088535	2.796721	2.945825	2.654081	0.629278	4.999991	32112.000000		1
4452.085938	1112.514282	2.470075	2.238794	2934.288330	46497.015625	322.074921	192.462296	47.347725	21.108192	11.887813	38.549820	68.351067	75.483757	0.441070	0.000000	3.648564	3.046306	0.392710	0.350014	3.467503	4.667425	2.507957	2.284346	1.675299	1.324451	1.075102	1.586022	1.834745	1.877854	0.000000	0.000000	32161.000000		1
7548.076660	2255.307861	1.810155	5.649409	9200.788086	99998.000000	1421.671387	842.705627	200.338165	64.764679	67.484535	249.850677	311.106079	235.045654	1.721188	0.000000	3.877836	3.353206	0.257716	0.752003	3.963825	4.999991	3.152799	2.925676	2.301764	1.811338	1.829204	2.397681	2.492908	2.371152	0.235828	0.000000	32204.000000		1
7130.695801	1154.046021	3.996526	4.452919	2345.109375	41399.699219	247.016724	140.482803	63.555855	8.292173	5.717252	40.544998	22.178249	28.718859	0.730337	99998.000000	3.853132	3.062223	0.601683	0.648645	3.370163	4.616997	2.392726	2.147623	1.803156	0.918668	0.757187	1.607937	1.345927	1.458167	0.000000	4.999991	32246.000000		1
8093.047363	1718.206787	2.639680	1.868746	4176.325684	62628.324219	554.169434	328.146820	93.906013	36.582394	28.746613	91.627129	88.820930	67.715820	1.629218	99998.000000	3.908112	3.235075	0.421551	0.271550	3.620794	4.796771	2.743643	2.516068	1.972693	1.563272	1.458587	1.962024	1.948515	1.830690	0.211979	4.999991	32283.000000		1
2707.029297	0.000000	1.409269	2.399149	1533.170166	29868.423828	89.465431	57.610409	13.469770	26.375217	3.182418	1.942755	18.924904	24.907358	0.025404	9398.236328	3.432493	0.000000	0.148994	0.380057	3.185590	4.475212	1.951655	1.760501	1.129360	1.421196	0.502757	0.288418	1.277034	1.396328	0.000000	3.973046	32317.000000		0
15199.992188	3779.615234	2.630429	6.090384	13021.586914	99998.000000	2025.911499	1224.268921	304.371185	115.276321	84.139809	316.333008	498.390778	340.916565	1.318603	99998.000000	4.181843	3.577448	0.420027	0.784645	4.114664	4.999991	3.306620	3.087877	2.483403	2.061740	1.925002	2.500144	2.697570	2.532648	0.120114	4.999991	32362.000000		1
8516.132812	5161.166992	2.325139	4.656446	8303.784180	99998.000000	1236.566895	749.249817	158.559677	67.459869	51.094467	231.089218	273.247009	178.727325	1.745452	0.000000	3.930243	3.712748	0.366449	0.668055	3.919276	4.999991	3.092218	2.874627	2.200193	1.829046	1.708374	2.363780	2.436555	2.252191	0.241908	0.000000	32436.000000		1
7264.289551	1291.081177	2.081524	3.638812	6024.200684	84538.671875	825.526123	508.514679	124.404190	41.124741	33.218033	155.090469	226.389603	136.652802	0.346251	99998.000000	3.861193	3.110954	0.318381	0.560960	3.779899	4.927055	2.916731	2.706304	2.094835	1.614103	1.521374	2.190585	2.354856	2.135618	0.000000	4.999991	32482.000000		1
14031.985352	4752.078613	2.744528	5.236188	11039.710938	99998.000000	1700.484619	1032.281494	282.233032	102.574402	70.543610	336.016510	473.649933	235.613052	1.620344	0.000000	4.147119	3.676884	0.438468	0.719015	4.042958	4.999991	3.230573	3.013798	2.450608	2.011039	1.848458	2.526361	2.675457	2.372199	0.209607	0.000000	32555.000000		1
5097.574219	1105.723877	3.092990	4.400495	4128.691406	61791.363281	530.791626	314.285400	64.240448	58.985756	25.089298	91.639465	113.762207	73.747612	0.370274	99998.000000	3.707364	3.043647	0.490378	0.643502	3.615813	4.790928	2.724924	2.497324	1.807809	1.770747	1.399489	1.962083	2.055998	1.867748	0.000000	4.999991	32613.000000		1
11608.502930	3976.866699	4.456003	5.088169	14377.419922	99998.000000	2161.546631	1356.894409	312.740448	91.062805	66.750610	371.636780	497.339233	249.591644	2.075904	99998.000000	4.064776	3.599541	0.648945	0.706562	4.157681	4.999991	3.334765	3.132546	2.495184	1.959341	1.824455	2.570119	2.696653	2.397230	0.317207	4.999991	32633.000000		1
16231.674805	5341.183594	3.577137	10.083826	18474.431641	99998.000000	2980.288574	1789.163696	392.692535	159.774673	113.789963	528.253723	698.448303	384.862946	1.623885	0.000000	4.210363	3.727638	0.553536	1.003625	4.266571	4.999991	3.474258	3.252650	2.594053	2.203508	2.056104	2.722842	2.844134	2.585306	0.210555	0.000000	32671.000000		1
10183.782227	3292.452393	2.278883	5.097420	7938.443848	99998.000000	1182.157471	712.380676	149.737106	66.066017	56.120960	216.151581	325.130920	198.034622	0.803423	0.000000	4.007909	3.517519	0.357722	0.707350	3.899735	4.999991	3.072675	2.852712	2.175329	1.819978	1.749125	2.334759	2.512058	2.296741	0.000000	0.000000	32760.000000		1
4800.687500	926.700500	2.383730	3.910181	2824.630615	46700.230469	320.203094	180.007080	51.075966	50.931030	18.561024	58.871658	70.679291	46.937588	0.040107	99998.000000	3.681304	2.966939	0.377257	0.592197	3.450962	4.669319	2.505425	2.255290	1.708217	1.706982	1.268602	1.769906	1.849292	1.671521	0.000000	4.999991	32794.000000		1
10085.512695	1558.025024	1.899583	5.149844	4760.459961	69826.976562	601.612732	385.741791	98.432938	46.730976	25.453180	141.213654	200.384430	136.917999	0.072079	99998.000000	4.003698	3.192575	0.278658	0.711794	3.677649	4.844023	2.779317	2.586297	1.993140	1.669605	1.405742	2.149877	2.301864	2.136461	0.000000	4.999991	32908.000000		1
11714.629883	1084.624878	1.205742	3.577137	7018.835938	95407.445312	1031.800537	614.502808	135.064667	34.766071	27.540871	126.118744	191.367569	108.097382	1.308097	0.000000	4.068728	3.035280	0.081254	0.553536	3.846265	4.979582	3.013596	2.788524	2.130542	1.541156	1.439978	2.100780	2.281868	2.033815	0.116640	0.000000	32968.000000		1
12968.330078	4418.698730	2.047602	4.859972	9056.687500	99998.000000	1309.710083	824.946350	198.635941	106.425995	55.855759	249.730408	337.074219	221.020813	0.838163	0.000000	4.112884	3.645294	0.311246	0.686634	3.956969	4.999991	3.117175	2.916426	2.298058	2.027048	1.747068	2.397471	2.527725	2.344433	0.000000	0.000000	33017.000000		1
6926.795898	2613.533447	1.995179	2.645848	3374.334961	57105.593750	413.199402	239.785355	74.607979	28.206959	15.452615	54.828876	81.506302	71.598244	0.668644	0.000000	3.840532	3.417228	0.299982	0.422565	3.528188	4.756679	2.616160	2.379823	1.872785	1.450356	1.189002	1.739009	1.911191	1.854902	0.000000	0.000000	33043.000000		1
5077.345215	1580.823120	1.492530	4.977154	4692.898438	68883.289062	619.701965	378.972992	98.272583	54.215210	29.850592	136.862488	163.549164	137.207870	0.714906	0.000000	3.705637	3.198883	0.173923	0.696981	3.671441	4.838114	2.792183	2.578608	1.992432	1.734121	1.474953	2.136284	2.213648	2.137379	0.000000	0.000000	33080.000000		1
21411.345703	6211.858887	2.167868	7.894371	15831.489258	99998.000000	2547.862061	1517.248779	355.817200	135.558075	105.648888	448.616150	545.874207	293.889557	1.449688	99998.000000	4.330644	3.793221	0.336033	0.897318	4.199522	4.999991	3.406176	3.181057	2.551227	2.132125	2.023865	2.651875	2.737092	2.468184	0.161275	4.999991	33164.000000		1
4168.884766	1338.654053	2.118529	3.675817	6304.068848	86610.859375	889.825134	543.200562	122.470688	81.460045	43.967949	168.165527	232.994965	105.315849	1.395092	0.000000	3.620020	3.126668	0.326034	0.565354	3.799621	4.937572	2.949305	2.734960	2.088032	1.910945	1.643136	2.225737	2.367347	2.022494	0.144603	0.000000	33221.000000		1
6260.594238	1390.516357	1.908834	2.960389	4441.040039	66546.453125	583.054810	339.902008	75.267899	35.207047	21.324053	93.492790	118.175034	106.444496	0.947477	99998.000000	3.796616	3.143176	0.280768	0.471349	3.647485	4.823125	2.765709	2.531354	1.876610	1.546630	1.328870	1.970778	2.072526	2.027123	0.000000	4.999991	33267.000000		1
10302.548828	3146.730225	2.571838	4.224722	6371.528320	89846.062500	899.486511	543.367126	125.175125	65.477028	37.128216	166.358459	235.943024	177.836136	1.690644	0.000000	4.012945	3.497859	0.410244	0.625798	3.804244	4.953499	2.953995	2.735093	2.097518	1.816089	1.569704	2.221045	2.372807	2.250020	0.228052	0.000000	33297.000000		1
11543.852539	946.075623	1.554204	4.758209	8060.522949	99998.000000	1177.377563	729.473816	177.543182	48.877258	33.979717	172.186722	197.846512	97.285789	1.770411	99998.000000	4.062351	2.975926	0.191508	0.677444	3.906363	4.999991	3.070916	2.863010	2.249304	1.689107	1.531220	2.236000	2.296328	1.988049	0.248074	4.999991	33356.000000		1
8374.540039	1928.453003	2.426902	3.774496	5369.840820	74412.843750	737.796814	450.145691	123.306381	38.518982	18.261900	98.028969	113.805382	76.581566	1.571718	99998.000000	3.922961	3.285209	0.385052	0.576859	3.729961	4.871648	2.867937	2.653353	2.090986	1.585675	1.261546	1.991354	2.056163	1.884124	0.196375	4.999991	33375.000000		1
5893.740234	1356.734009	2.143198	3.657314	3978.488525	57083.359375	504.456482	305.620087	54.360146	27.784487	19.455307	76.310196	110.342339	45.707176	0.363570	99998.000000	3.770391	3.132495	0.331062	0.563162	3.599718	4.756509	2.702824	2.485182	1.735281	1.443802	1.289038	1.882583	2.042742	1.659984	0.000000	4.999991	33408.000000		1
7338.419434	1746.333618	2.121612	2.368311	4429.957031	66494.437500	576.961365	344.900757	97.332047	30.183636	11.801468	66.232544	102.124176	54.813457	1.256415	0.000000	3.865602	3.242127	0.326666	0.374439	3.646399	4.822785	2.761147	2.537694	1.988256	1.479771	1.071936	1.821071	2.009129	1.738887	0.099133	0.000000	33431.000000		1
5799.458008	1119.354004	4.267894	3.842339	2496.206299	45311.890625	269.774719	142.487228	37.788136	33.436977	3.959521	24.034660	32.881905	18.533270	1.376008	0.000000	3.763387	3.048967	0.630214	0.584596	3.397280	4.656212	2.431001	2.153776	1.577356	1.524227	0.597643	1.380838	1.516957	1.267952	0.138621	0.000000	33453.000000		1
27330.679688	6115.038574	2.087691	6.938412	16158.785156	99998.000000	2504.729736	1528.461304	369.894470	174.200409	119.565804	585.346008	746.237000	479.650879	3.906799	0.000000	4.436650	3.786399	0.319666	0.841260	4.208409	4.999991	3.398761	3.184254	2.568078	2.241049	2.077607	2.767413	2.872877	2.680925	0.591821	0.000000	33493.000000		1
4653.516113	541.664856	2.463907	4.465254	2964.321045	47358.402344	316.567383	207.094650	59.306465	10.740662	15.585216	51.131474	74.626480	40.017677	0.277457	99998.000000	3.667781	2.733731	0.391624	0.649846	3.471925	4.675397	2.500466	2.316169	1.773102	1.031031	1.192713	1.708688	1.872893	1.602252	0.000000	4.999991	33610.000000		1
9431.541016	2918.666260	2.352893	5.766592	7086.406738	92476.671875	1012.141663	621.154419	154.183853	66.806114	48.060070	202.354935	257.356506	182.218124	0.837775	99998.000000	3.974583	3.465184	0.371602	0.760919	3.850426	4.966032	3.005241	2.793200	2.188039	1.824816	1.681784	2.306114	2.410535	2.260592	0.000000	4.999991	33675.000000		1
19174.585938	4104.302246	2.827788	5.766592	12679.365234	99998.000000	1952.805298	1190.036377	258.404968	119.642899	64.530319	312.305634	392.214569	172.245316	1.004114	0.000000	4.282726	3.613239	0.451447	0.760919	4.103097	4.999991	3.290659	3.075560	2.412301	2.077887	1.809764	2.494580	2.593524	2.236147	0.001783	0.000000	33729.000000		1
8584.697266	2550.378418	1.773150	3.398280	5068.124512	73214.859375	706.749756	415.095917	111.162613	34.248001	27.614880	114.045914	138.944016	117.715561	1.970003	99998.000000	3.933725	3.406605	0.248745	0.531259	3.704847	4.864599	2.849266	2.618149	2.045959	1.534635	1.441143	2.057080	2.142840	2.070834	0.294467	4.999991	33766.000000		1
16290.716797	2379.930908	3.931767	6.093468	9594.868164	99998.000000	1462.022095	873.478271	204.001648	68.394241	56.938152	268.171173	330.333191	253.295212	0.621427	0.000000	4.211940	3.376564	0.594588	0.784864	3.982039	4.999991	3.164954	2.941252	2.309634	1.835020	1.755403	2.428412	2.518952	2.403627	0.000000	0.000000	33784.000000		1
23838.298828	8288.130859	2.389898	7.191279	21306.580078	99998.000000	3386.703857	2069.490967	490.200348	179.424255	153.243317	716.938416	950.531616	636.887634	3.931443	0.000000	4.377275	3.918457	0.378379	0.856806	4.328514	4.999991	3.529777	3.315864	2.690374	2.253881	2.185382	2.855482	2.977967	2.804063	0.594552	0.000000	33818.000000		1
23745.207031	3908.663574	3.675817	7.046343	15370.112305	99998.000000	2440.563477	1463.061401	359.499176	172.112717	101.347076	516.242554	691.707275	344.666382	5.544803	0.000000	4.375576	3.592028	0.565354	0.847964	4.186677	4.999991	3.387490	3.165262	2.555698	2.235813	2.005811	2.712854	2.839922	2.537399	0.743886	0.000000	33875.000000		1
19379.419922	5163.600098	3.284182	3.336605	13855.778320	99998.000000	2100.772461	1284.904541	287.003571	115.236237	80.735367	377.921448	505.760895	301.031494	2.746872	99998.000000	4.287341	3.712953	0.516427	0.523305	4.141631	4.999991	3.322379	3.108871	2.457887	2.061589	1.907064	2.577402	2.703945	2.478612	0.438838	4.999991	33999.000000		1
6109.719238	1654.271606	3.999609	4.607106	4037.730225	58866.082031	536.391663	321.519867	69.751083	28.438238	21.620092	88.601982	110.823402	85.092690	0.643403	0.000000	3.786021	3.218607	0.602018	0.663428	3.606137	4.769865	2.729482	2.507208	1.843551	1.453903	1.334858	1.947443	2.044631	1.929892	0.000000	0.000000	34037.000000		1
4040.811035	1613.646484	1.964342	2.127780	5426.775879	74709.507812	713.626465	458.718475	103.299080	58.896328	21.771196	112.170998	140.365616	73.507080	0.828171	0.000000	3.606468	3.207808	0.293217	0.327927	3.734542	4.873376	2.853471	2.661546	2.014096	1.770088	1.337882	2.049881	2.147261	1.866329	0.000000	0.000000	34056.000000		1
18584.777344	4467.141113	1.890332	8.147238	15710.220703	99998.000000	2483.908447	1501.386108	359.718140	144.291214	100.739578	489.047058	654.949097	352.708801	4.808962	99998.000000	4.269157	3.650030	0.276538	0.911010	4.196182	4.999991	3.395136	3.176492	2.555962	2.159240	2.003200	2.689351	2.816208	2.547416	0.682051	4.999991	34127.000000		1
4614.944336	1558.540039	4.560850	5.476720	6221.991699	86601.007812	898.940674	529.561218	136.125473	62.458046	46.351677	178.499130	236.309982	190.652145	0.047236	0.000000	3.664166	3.192718	0.659046	0.738521	3.793929	4.937523	2.953731	2.723916	2.133940	1.795588	1.666065	2.251636	2.373482	2.280242	0.000000	0.000000	34161.000000		1
8440.748047	250.208389	1.544953	2.161701	3512.276611	56436.125000	417.735596	245.555038	54.495831	19.103762	8.816409	39.564369	54.804207	42.651192	0.857921	99998.000000	3.926381	2.398302	0.188915	0.334796	3.545589	4.751557	2.620902	2.390149	1.736363	1.281119	0.945292	1.597304	1.738814	1.629931	0.000000	4.999991	34181.000000		0
8398.417969	1571.756958	3.382861	3.648063	4549.871582	62430.773438	586.416077	372.225769	76.686417	44.365749	13.722637	87.195793	121.234108	77.269241	1.180161	99998.000000	3.924197	3.196385	0.529284	0.562062	3.657999	4.795399	2.768206	2.570807	1.884718	1.647048	1.137438	1.940495	2.083625	1.888007	0.071941	4.999991	34229.000000		1
8116.653320	1611.802368	2.827788	3.749826	4461.886230	66691.453125	604.474487	358.756012	95.571228	70.947578	20.109060	77.441933	105.796906	50.434547	1.551057	0.000000	3.909377	3.207312	0.451447	0.574011	3.649518	4.824070	2.781378	2.554799	1.980327	1.850938	1.303392	1.888976	2.024473	1.702728	0.190628	0.000000	34251.000000		1
5376.775879	1771.610962	3.512378	4.551599	2827.146973	47406.687500	329.266205	190.846420	52.775105	14.209868	16.658358	34.109234	44.387337	27.849245	0.474086	0.000000	3.730522	3.248368	0.545601	0.658164	3.451348	4.675839	2.517547	2.280684	1.722429	1.152590	1.221632	1.532872	1.647259	1.444813	0.000000	0.000000	34316.000000		1
9022.236328	1382.566528	1.452441	4.644111	5600.217773	77593.601562	769.793701	472.502777	117.749481	67.968689	40.255127	145.919434	174.428604	123.960129	1.298881	0.000000	3.955314	3.140686	0.162098	0.666903	3.748205	4.889826	2.886374	2.674404	2.070959	1.832309	1.604821	2.164113	2.241618	2.093282	0.113569	0.000000	34372.000000		1
18436.400391	5584.299316	3.009729	7.737101	13441.443359	99998.000000	2050.451904	1267.472168	295.613373	119.442451	75.727371	360.214600	476.428375	225.779022	2.198913	99998.000000	4.265676	3.746969	0.478527	0.888578	4.128446	4.999991	3.311850	3.102938	2.470724	2.077159	1.879253	2.556561	2.677998	2.353683	0.342208	4.999991	34402.000000		1
9934.464844	5501.325195	3.444536	6.272325	11629.408203	99998.000000	1775.758667	1079.333252	258.593079	86.992271	82.150803	344.626312	461.456848	211.384125	2.864988	99998.000000	3.997144	3.740467	0.537131	0.797429	4.065557	4.999991	3.249384	3.033155	2.412617	1.939481	1.914612	2.537349	2.664131	2.325072	0.457123	4.999991	34468.000000		1
17591.324219	5094.062012	3.111492	5.035745	11908.332031	99998.000000	1868.609985	1121.463257	270.968109	150.578964	79.051643	325.063080	434.079407	289.529144	4.221368	0.000000	4.245298	3.707064	0.492969	0.702064	4.075851	4.999991	3.271519	3.049785	2.432918	2.177764	1.897911	2.511968	2.637569	2.461692	0.625453	0.000000	34527.000000		1
10746.974609	3214.264160	2.439237	4.995657	11706.995117	99998.000000	1780.933105	1100.521606	262.253479	80.621269	78.906708	334.135437	429.604889	261.420868	1.836098	0.000000	4.031286	3.507082	0.387254	0.698593	4.068445	4.999991	3.250648	3.041599	2.418721	1.906450	1.897114	2.523922	2.633069	2.417340	0.263896	0.000000	34614.000000		1
11844.286133	4116.624512	2.951138	8.221248	19457.791016	99998.000000	3133.784668	1886.609741	449.544342	146.493011	126.195839	625.277344	804.491943	523.298157	2.730619	99998.000000	4.073509	3.614541	0.469990	0.914938	4.289093	4.999991	3.496069	3.275682	2.652772	2.165817	2.101045	2.796073	2.905522	2.718749	0.436261	4.999991	34673.000000		1
26491.517578	7615.012207	2.920300	4.607106	22415.595703	99998.000000	3602.019531	2172.703613	499.371399	285.841003	115.075882	572.582458	756.456543	399.415100	3.766137	0.000000	4.423107	3.881671	0.465428	0.663428	4.350550	4.999991	3.556546	3.337000	2.698424	2.456125	2.060984	2.757838	2.878784	2.601424	0.575896	0.000000	34713.000000		1
6238.829102	1686.737305	2.241878	2.238794	3374.720459	50833.304688	387.740051	236.353149	42.907143	19.782185	15.187413	35.851547	60.367271	29.021065	0.389175	0.000000	3.795103	3.227047	0.350612	0.350014	3.528238	4.706148	2.588541	2.373561	1.632530	1.296274	1.181484	1.554508	1.780802	1.462713	0.000000	0.000000	34747.000000		1
2929.514893	507.080750	1.692973	1.239663	1771.145386	39861.453125	115.769722	69.889854	38.537483	22.209087	4.625608	18.416088	54.896717	0.000000	0.382806	0.000000	3.466796	2.705077	0.228650	0.093304	3.248254	4.600553	2.063595	1.844414	1.585883	1.346531	0.665169	1.265197	1.739546	0.000000	0.000000	0.000000	34762.000000		1
7588.112793	1953.264771	4.135293	3.718989	5021.529297	70138.921875	633.655884	410.371613	106.506172	64.040001	28.959391	96.601196	137.479248	67.718903	0.306268	99998.000000	3.880134	3.290761	0.616506	0.570425	3.700836	4.845959	2.801853	2.613177	2.027375	1.806451	1.461789	1.984982	2.138237	1.830710	0.000000	4.999991	34791.000000		1
12782.090820	2511.063721	2.500912	5.285528	7876.263672	99998.000000	1170.605713	702.839539	174.881912	68.320229	44.032707	181.684631	185.869263	155.364929	2.995599	0.000000	4.106602	3.399858	0.398098	0.723088	3.896320	4.999991	3.068411	2.846856	2.242745	1.834549	1.643775	2.259318	2.269207	2.191353	0.476484	0.000000	34835.000000		1
5599.850586	449.892822	2.858626	2.615010	3679.649658	55461.644531	481.322266	273.126740	76.741920	40.144112	18.746048	70.716293	65.732979	59.183113	0.527389	99998.000000	3.748176	2.653109	0.456157	0.417473	3.565806	4.743993	2.682436	2.436364	1.885033	1.603622	1.272910	1.849519	1.817783	1.772198	0.000000	4.999991	34877.000000		1
10174.644531	2706.705322	2.124696	4.674948	6234.684570	87245.484375	909.360657	540.277222	127.355324	42.950314	34.352848	173.935196	218.871445	163.169876	1.617470	99998.000000	4.007519	3.432441	0.327297	0.669777	3.794815	4.940743	2.958736	2.732617	2.105017	1.632966	1.535963	2.240387	2.340189	2.212640	0.208836	4.999991	34918.000000		1
18258.228516	5480.914062	2.112361	5.211518	13496.655273	99998.000000	2063.875488	1263.238159	303.760590	104.791611	85.530579	394.040131	602.729065	268.618317	3.572963	0.000000	4.261459	3.738853	0.324768	0.716964	4.130226	4.999991	3.314683	3.101485	2.482531	2.020327	1.932121	2.595541	2.780122	2.429136	0.553029	0.000000	35007.000000		1
30471.058594	5326.184082	2.692104	6.534442	15318.684570	99998.000000	2372.937012	1438.607300	314.658539	176.790741	109.855110	478.799774	661.344788	367.825287	2.195664	0.000000	4.483888	3.726416	0.430092	0.815209	4.185222	4.999991	3.375286	3.157942	2.497839	2.247459	2.040820	2.680154	2.820428	2.565642	0.341566	0.000000	35047.000000		1
7089.145508	3453.497559	2.599592	3.860841	7691.750977	99505.664062	1177.235718	717.777222	165.337738	83.020416	37.276234	189.511169	286.985077	125.899803	0.084244	0.000000	3.850594	3.538259	0.414905	0.586682	3.886025	4.997848	3.070863	2.855990	2.218372	1.919185	1.571432	2.277635	2.457859	2.100025	0.000000	0.000000	35131.000000		1
16533.128906	3629.128906	3.062153	4.866140	11121.096680	99998.000000	1772.570068	1060.997314	261.066254	118.406319	64.012245	307.183563	388.652832	263.163177	2.180506	0.000000	4.218355	3.559802	0.486027	0.687185	4.046148	4.999991	3.248603	3.025714	2.416751	2.073375	1.806263	2.487398	2.589562	2.420225	0.338557	0.000000	35166.000000		1
6016.858398	996.599609	0.934373	2.966557	2921.515625	45974.984375	362.302307	229.689194	33.757687	35.617184	12.245526	41.115490	44.270153	51.402840	0.298644	0.000000	3.779370	2.998521	0.000000	0.472253	3.465608	4.662521	2.559071	2.361140	1.528373	1.551660	1.087977	1.614005	1.646111	1.710987	0.000000	0.000000	35265.000000		1
5480.630371	501.816803	2.562587	3.484625	2291.853027	39819.308594	245.225067	159.894943	38.044086	20.781315	15.807245	40.856453	54.517418	88.136337	0.213413	99998.000000	3.738831	2.700545	0.408679	0.542156	3.360187	4.600094	2.389565	2.203835	1.580287	1.317673	1.198856	1.611261	1.736535	1.945155	0.000000	4.999991	35309.000000		1
5976.449219	1515.281372	2.072273	2.541001	3591.858643	54291.402344	449.673859	287.170074	82.921738	40.526493	20.938585	60.530708	73.605759	63.037788	1.630517	99998.000000	3.776443	3.180493	0.316447	0.405005	3.555319	4.734731	2.652898	2.458139	1.918668	1.607739	1.320947	1.781976	1.866912	1.799601	0.212325	4.999991	35332.000000		1
11116.298828	3471.324707	2.445405	4.909312	7226.125000	96669.679688	1076.416016	660.003357	155.608536	74.305771	39.918999	191.296646	284.626007	197.812592	1.091670	0.000000	4.045960	3.540495	0.388351	0.691021	3.858906	4.985290	3.031980	2.819546	2.192034	1.871023	1.601180	2.281707	2.454275	2.296254	0.038091	0.000000	35358.000000		1
22141.595703	6286.898438	1.723810	7.419476	14700.965820	99998.000000	2392.676025	1435.042480	315.272186	133.899017	115.627869	505.455627	606.256897	317.066925	2.217834	0.000000	4.345209	3.798436	0.236489	0.870373	4.167346	4.999991	3.378884	3.156865	2.498686	2.126777	2.063062	2.703683	2.782657	2.501151	0.345929	0.000000	35432.000000		1
15968.551758	3421.405029	1.292086	2.217208	6339.281738	92327.562500	958.148438	573.044983	131.786652	104.125526	34.488533	177.940979	229.837219	169.306503	2.056269	99998.000000	4.203266	3.534204	0.111292	0.345806	3.802040	4.965332	2.981433	2.758189	2.119871	2.017557	1.537675	2.250276	2.361420	2.228674	0.313080	4.999991	35476.000000		1
23875.841797	7459.946289	1.267417	5.396543	16435.310547	99998.000000	2607.729736	1601.228271	341.055328	139.637863	94.272980	464.247620	589.845215	391.576233	1.918931	0.000000	4.377959	3.872736	0.102919	0.732116	4.215778	4.999991	3.416263	3.204453	2.532825	2.145003	1.974387	2.666750	2.770738	2.592816	0.283059	0.000000	35507.000000		1
10885.378906	5213.769531	1.501781	5.791261	14457.696289	99998.000000	2297.070801	1397.519531	345.730286	144.615005	86.440277	394.148071	526.018005	302.591858	2.626765	0.000000	4.036844	3.717152	0.176607	0.762773	4.160099	4.999991	3.361174	3.145358	2.538738	2.160213	1.936716	2.595659	2.721001	2.480857	0.419421	0.000000	35546.000000		1
6039.169434	591.837280	1.979760	4.687283	3254.812256	52603.953125	439.068878	262.432343	84.923080	38.044086	25.024540	78.986885	133.384033	52.072014	0.988246	0.000000	3.780977	2.772202	0.296613	0.670921	3.512526	4.721018	2.642533	2.419017	1.929026	1.580287	1.398366	1.897555	2.125104	1.716604	0.000000	0.000000	35640.000000		1
7871.705566	1519.049683	2.630429	4.699618	5660.751465	73726.273438	818.054199	499.966553	93.363274	54.650017	34.365185	120.854805	169.679642	97.057594	0.061243	0.000000	3.896069	3.181572	0.420027	0.672063	3.752874	4.867622	2.912782	2.698941	1.970176	1.737590	1.536119	2.082264	2.229630	1.987030	0.000000	0.000000	35666.000000		1
9777.634766	2402.377441	1.588125	2.978892	5599.878418	79206.117188	820.231323	499.972717	116.845947	79.541954	35.546257	145.490799	171.653229	126.898933	0.337128	0.000000	3.990234	3.380641	0.200885	0.474055	3.748178	4.898759	2.913936	2.698946	2.067614	1.900596	1.550794	2.162836	2.234652	2.103458	0.000000	0.000000	35732.000000		1
16646.238281	2040.605469	0.798688	3.253344	9467.099609	99998.000000	1446.008301	890.537476	202.490616	100.539131	38.158184	236.106461	335.566284	185.536224	1.658255	0.000000	4.221316	3.309759	0.000000	0.512330	3.976217	4.999991	3.160171	2.949652	2.306405	2.002335	1.581588	2.373108	2.525778	2.268429	0.219651	0.000000	35765.000000		1
16093.211914	4702.670898	2.174036	4.545431	11157.302734	99998.000000	1760.013062	1067.793823	223.265762	111.964386	67.277931	288.493011	386.688507	250.865234	1.856307	99998.000000	4.206643	3.672345	0.337267	0.657575	4.047559	4.999991	3.245516	3.028487	2.348822	2.049080	1.827873	2.460135	2.587361	2.399441	0.268650	4.999991	35853.000000		1
11882.647461	2076.410889	4.375825	6.068798	6761.208008	97123.335938	1022.058960	613.562256	147.109756	51.131474	39.345421	158.334564	202.965515	175.060760	1.961989	99998.000000	4.074913	3.317313	0.641060	0.783103	3.830024	4.987324	3.009476	2.787859	2.167641	1.708688	1.594894	2.199576	2.307422	2.243189	0.292697	4.999991	35949.000000		1
4109.704590	1410.616211	2.849375	2.380646	2073.993164	36824.484375	228.437195	133.408707	32.268242	21.638596	11.573272	21.105108	13.337170	0.000000	0.764963	0.000000	3.613811	3.149409	0.454750	0.376695	3.316807	4.566137	2.358767	2.125184	1.508775	1.335229	1.063456	1.324388	1.125064	0.000000	0.000000	0.000000	35990.000000		1
10176.266602	1599.815918	2.426902	3.681984	6832.198730	89005.578125	1037.061401	625.243469	136.048386	49.669781	35.632603	156.792694	189.933640	129.995010	0.807081	0.000000	4.007588	3.204070	0.385052	0.566082	3.834560	4.949417	3.015805	2.796049	2.133693	1.696092	1.551848	2.195326	2.278602	2.113927	0.000000	0.000000	36041.000000		1
10760.721680	5080.521484	2.747611	5.418129	13777.978516	99998.000000	2152.535889	1329.871582	274.486664	120.682114	68.483673	342.958008	463.769653	295.163147	2.000565	0.000000	4.031841	3.705908	0.438955	0.733849	4.139185	4.999991	3.332950	3.123810	2.438521	2.081643	1.835587	2.535241	2.666302	2.470062	0.301153	0.000000	36097.000000		1
4106.941895	373.271149	3.302684	0.937457	1774.457275	42709.042969	178.375778	95.836433	43.927860	26.304291	13.149062	73.809288	125.458824	93.048737	1.195374	0.000000	3.613518	2.572024	0.518867	0.000000	3.249066	4.630520	2.251336	1.981531	1.642740	1.420027	1.118895	1.868111	2.098501	1.968710	0.077504	0.000000	36133.000000		1
17959.498047	6151.007324	2.127780	5.859104	15994.273438	99998.000000	2597.479492	1557.238770	394.934418	172.942230	115.763550	553.549622	802.857544	422.956360	3.582702	0.000000	4.254294	3.788946	0.327927	0.767831	4.203965	4.999991	3.414552	3.192355	2.596525	2.237901	2.063572	2.743157	2.904639	2.626296	0.554211	0.000000	36167.000000		1
7568.302734	2809.477295	1.023801	1.174904	8340.496094	99998.000000	1236.927734	768.214844	217.644119	68.536095	25.477850	152.222595	220.931381	208.192459	2.346449	0.000000	3.878999	3.448626	0.010216	0.070003	3.921192	4.999991	3.092344	2.885483	2.337747	1.835919	1.406163	2.182479	2.344257	2.318465	0.370411	0.000000	36198.000000		1
22625.390625	4364.853516	1.859494	7.743268	17356.078125	99998.000000	2774.504395	1698.609619	400.648590	184.697449	121.172432	541.933167	809.117554	409.141205	2.632107	0.000000	4.354596	3.639970	0.269395	0.888924	4.239451	4.999991	3.443185	3.230093	2.602764	2.266461	2.083404	2.733946	2.908012	2.611873	0.420304	0.000000	36231.000000		1
25487.701172	6042.897461	1.797820	8.578961	15711.482422	99998.000000	2522.871338	1536.787354	395.449402	143.261246	94.886642	422.925507	593.018372	320.224670	2.539042	0.000000	4.406331	3.781245	0.254746	0.933435	4.196217	4.999991	3.401895	3.186614	2.597091	2.156129	1.977205	2.626264	2.773068	2.505455	0.404670	0.000000	36295.000000		1
20344.910156	4686.795898	1.976677	5.880690	12544.047852	99998.000000	1975.150146	1203.848389	263.079926	132.270813	68.471336	313.141327	456.365570	211.738754	2.918748	99998.000000	4.308456	3.670876	0.295936	0.769428	4.098438	4.999991	3.295600	3.080572	2.420088	2.121464	1.835509	2.495740	2.659313	2.325800	0.465197	4.999991	36319.000000		1
7217.456543	2439.511719	1.606628	3.120744	3954.697510	60264.496094	525.521484	323.218994	75.674950	46.157402	17.198011	61.267723	115.220818	87.106369	0.368930	99998.000000	3.858384	3.387303	0.205915	0.494258	3.597113	4.780062	2.720591	2.509497	1.878952	1.664241	1.235478	1.787232	2.061531	1.940050	0.000000	4.999991	36376.000000		1
8030.243652	1366.336792	2.978892	3.092990	4039.808838	63576.511719	543.296204	333.003693	75.693451	49.225723	18.446926	66.729019	78.376305	33.776192	1.067896	0.000000	3.904729	3.135558	0.474055	0.490378	3.606361	4.803297	2.735037	2.522449	1.879058	1.692192	1.265924	1.824315	1.894185	1.528611	0.028529	0.000000	36410.000000		1
9180.500000	2801.514893	1.363013	3.663482	6045.679199	86717.500000	888.721191	529.527283	118.779449	42.740620	38.111927	149.441071	195.928421	95.824097	3.614138	99998.000000	3.962866	3.447393	0.134500	0.563894	3.781445	4.938107	2.948766	2.723888	2.074741	1.630841	1.581061	2.174470	2.292097	1.981475	0.558005	4.999991	36439.000000		1
6210.477051	318.531708	1.532618	2.701355	2875.910156	46059.648438	308.953613	203.202972	49.210304	41.840168	9.063108	20.654882	59.611755	17.962778	0.416588	0.000000	3.793125	2.503153	0.185434	0.431582	3.458775	4.663321	2.489893	2.307930	1.692056	1.621593	0.957277	1.315023	1.775332	1.254374	0.000000	0.000000	36464.000000		1
16964.115234	6532.410156	2.541001	8.683808	21412.765625	99998.000000	3418.891846	2118.673340	524.732056	188.465775	136.227249	597.409607	777.777527	454.888458	2.409550	0.000000	4.229531	3.815073	0.405005	0.938710	4.330673	4.999991	3.533885	3.326064	2.719938	2.275233	2.134264	2.776272	2.890855	2.657905	0.381936	0.000000	36504.000000		1
12435.133789	3037.979248	5.189932	3.515462	6615.310547	90895.023438	1031.769653	590.542114	124.398018	66.972641	28.863794	145.722076	212.179733	65.091560	1.114457	0.000000	4.094650	3.482585	0.715162	0.545982	3.820550	4.958540	3.013583	2.771251	2.094813	1.825897	1.460353	2.163525	2.326704	1.813525	0.047063	0.000000	36549.000000		1
5588.215820	790.300537	0.866531	3.484625	5439.298828	76192.078125	780.740967	471.725677	114.499222	56.053120	25.826311	90.754433	121.638077	69.868271	2.003215	0.000000	3.747273	2.897792	0.000000	0.542156	3.735543	4.881910	2.892507	2.673690	2.058803	1.748600	1.412062	1.957868	2.085070	1.844280	0.301728	0.000000	36582.000000		1
21831.449219	4949.462402	2.069189	7.410224	13180.072266	99998.000000	2086.827637	1273.883179	285.597382	107.061241	80.454742	351.580139	494.323334	289.470551	1.650007	0.000000	4.339083	3.694558	0.315800	0.869831	4.119918	4.999991	3.319487	3.105130	2.455754	2.029632	1.905552	2.546024	2.694011	2.461604	0.217486	0.000000	36674.000000		1
9487.227539	626.498535	1.526451	4.539263	4915.202148	68085.679688	683.957825	430.119873	95.293694	102.145760	24.571230	119.951271	174.921997	75.567017	2.310436	0.000000	3.977139	2.796920	0.183683	0.656985	3.691541	4.833056	2.835029	2.633590	1.979064	2.009220	1.390427	2.079005	2.242844	1.878332	0.363694	0.000000	36735.000000		1
11927.528320	3777.419678	3.894762	4.785963	11762.804688	99998.000000	1813.114990	1125.176147	208.636505	98.368179	66.439148	297.707214	381.045258	285.517212	0.243576	0.000000	4.076550	3.577195	0.590481	0.679969	4.070511	4.999991	3.258425	3.051220	2.319390	1.992855	1.822424	2.473789	2.580976	2.455632	0.000000	0.000000	36758.000000		1
3600.924805	1705.646729	1.156402	1.171821	8379.763672	99998.000000	1284.423462	775.646667	182.677597	76.587738	41.840168	190.642899	248.703537	140.726425	1.625724	0.000000	3.556414	3.231889	0.063109	0.068861	3.923232	4.999991	3.108708	2.889664	2.261685	1.884159	1.621593	2.280221	2.395682	2.148376	0.211047	0.000000	36776.000000		1
8418.955078	1797.869019	2.251129	3.672733	4318.717285	66299.796875	626.184021	371.319153	88.996704	32.490273	27.732063	80.747696	97.665092	97.967293	0.233146	0.000000	3.925258	3.254758	0.352400	0.564989	3.635355	4.821512	2.796702	2.569747	1.949374	1.511753	1.442982	1.907130	1.989739	1.991081	0.000000	0.000000	36839.000000		1
5662.490723	1162.578735	1.723810	3.385945	7611.863770	99998.000000	1179.816895	704.708313	180.275360	80.948143	68.792046	265.201538	351.765167	232.785278	1.875462	0.000000	3.753007	3.065422	0.236489	0.529680	3.881491	4.999991	3.071815	2.848009	2.255936	1.908207	1.837538	2.423576	2.546253	2.366956	0.273108	0.000000	36881.000000		1
14538.496094	6690.205078	4.530012	5.516809	16820.978516	99998.000000	2683.506348	1641.381592	360.963959	180.932205	104.871788	495.803528	659.830688	331.273712	2.924361	99998.000000	4.162519	3.825439	0.656099	0.741688	4.225851	4.999991	3.428703	3.215209	2.557464	2.257516	2.020659	2.695310	2.819432	2.520187	0.466031	4.999991	36910.000000		1
6631.962402	2690.179688	2.772281	3.614142	7076.477539	93247.617188	1028.476196	641.534851	123.408142	91.926254	31.309200	139.095123	180.509735	105.072227	2.002256	99998.000000	3.821642	3.429781	0.442837	0.558005	3.849817	4.969638	3.012194	2.807220	2.091344	1.963440	1.495672	2.143312	2.256501	2.021488	0.301520	4.999991	36938.000000		1
20693.064453	6218.871094	1.551121	2.140115	11485.656250	99998.000000	1789.046509	1086.703369	234.117447	59.889290	47.393982	257.637115	356.147156	194.109024	3.767824	0.000000	4.315825	3.793712	0.190646	0.330437	4.060156	4.999991	3.252622	3.036111	2.369434	1.777349	1.675723	2.411008	2.551630	2.288046	0.576091	0.000000	36962.000000		1
6906.958008	1746.290405	3.339689	5.156011	3393.524902	55128.757812	470.455170	280.324188	73.380646	26.113100	26.421474	75.415916	94.491920	65.036049	0.009230	0.000000	3.839287	3.242116	0.523706	0.712314	3.530651	4.741378	2.672518	2.447661	1.865582	1.416858	1.421957	1.877463	1.975395	1.813154	0.000000	0.000000	37002.000000		1
8640.046875	3543.215820	2.352893	5.732670	7652.612305	99556.898438	1184.164917	709.583679	184.086868	55.945187	51.042046	197.023148	252.348511	225.698837	0.012055	0.000000	3.936516	3.549398	0.371602	0.758357	3.883810	4.998071	3.073412	2.851004	2.265023	1.747763	1.707928	2.294517	2.402001	2.353529	0.000000	0.000000	37055.000000		1
16528.308594	1255.436279	1.800903	6.586866	11436.920898	99998.000000	1833.208618	1090.187988	285.372253	101.747963	63.703876	305.172943	399.338013	246.181030	2.026160	99998.000000	4.218228	3.098795	0.255490	0.818679	4.058309	4.999991	3.263212	3.037501	2.455412	2.007526	1.804166	2.484546	2.601341	2.391255	0.306674	4.999991	37083.000000		1
7018.740723	286.488586	1.742312	5.686414	3628.024902	54914.109375	479.906830	285.874908	67.401276	49.987404	13.232323	63.281403	87.275970	91.287918	0.354805	99998.000000	3.846259	2.457107	0.241126	0.754838	3.559670	4.739684	2.681157	2.456176	1.828668	1.698861	1.121636	1.801276	1.940895	1.960413	0.000000	4.999991	37110.000000		1
16428.802734	4923.287598	1.622047	9.189542	14385.252930	99998.000000	2274.914062	1380.491211	279.713593	77.667046	96.286659	417.639984	599.417114	330.308502	1.471717	0.000000	4.215606	3.692255	0.210063	0.963294	4.157917	4.999991	3.356965	3.140034	2.446714	1.890237	1.983566	2.620802	2.777729	2.518920	0.167824	0.000000	37137.000000		1
9597.643555	2665.636230	1.181072	3.749826	7744.106934	99998.000000	1161.724609	716.176758	211.291611	97.930290	62.686241	306.970764	408.943848	209.651062	3.498334	99998.000000	3.982165	3.425801	0.072276	0.574011	3.888971	4.999991	3.065103	2.855020	2.324882	1.990917	1.797172	2.487097	2.611664	2.321497	0.543861	4.999991	37183.000000		1
6569.116211	41.834000	2.374479	4.233974	3206.557861	53649.011719	419.357635	259.018646	85.336304	39.453354	27.978762	83.251694	89.835480	90.291870	0.645590	0.000000	3.817507	1.621529	0.375568	0.626748	3.506039	4.729562	2.622585	2.413331	1.931134	1.596084	1.446828	1.920393	1.953448	1.955649	0.000000	0.000000	37261.000000		0
3573.683105	1260.681763	1.649800	1.936588	3249.508301	52180.457031	424.686340	256.786011	68.927727	62.837345	17.009903	81.722160	118.551254	27.719728	1.478615	0.000000	3.553116	3.100605	0.217431	0.287037	3.511818	4.717508	2.628068	2.409571	1.838394	1.798218	1.230702	1.912340	2.073906	1.442789	0.169855	0.000000	37287.000000		1
5243.845215	1737.924194	1.421604	2.753779	2945.309814	47563.722656	381.486237	226.611633	52.805943	13.266244	16.436327	47.286049	66.892464	60.974766	0.351012	0.000000	3.719650	3.240031	0.152779	0.439929	3.469131	4.677276	2.581479	2.355282	1.722683	1.122748	1.215805	1.674733	1.825377	1.785150	0.000000	0.000000	37321.000000		1
19988.759766	6163.185059	2.772281	10.022151	17002.958984	99998.000000	2783.327148	1652.424438	403.044647	154.008087	103.052383	451.712219	582.138977	279.688934	3.209187	99998.000000	4.300786	3.789805	0.442837	1.000961	4.230525	4.999991	3.444564	3.218122	2.605353	2.187544	2.013058	2.654862	2.765027	2.446675	0.506395	4.999991	37369.000000		1
9503.666992	3414.457275	1.446273	3.669649	10796.064453	99998.000000	1674.713745	1011.349121	246.816284	85.607674	77.765724	331.051697	465.481110	255.746796	1.768421	0.000000	3.977891	3.533322	0.160250	0.564625	4.033266	4.999991	3.223941	3.004901	2.392374	1.932513	1.890788	2.519896	2.667902	2.407810	0.247586	0.000000	37397.000000		1
8439.064453	840.158447	3.099157	2.892547	3449.205078	53610.679688	460.146240	257.846802	67.718903	25.089298	7.289958	71.382385	91.500694	85.820450	0.445812	99998.000000	3.926294	2.924361	0.491244	0.461280	3.537719	4.729251	2.662896	2.411362	1.830710	1.399489	0.862725	1.853591	1.961424	1.933591	0.000000	4.999991	37416.000000		1
8331.121094	1620.945679	2.325139	2.269632	4197.304688	61173.144531	559.078735	329.491333	89.237228	38.663918	10.549470	102.071754	137.593338	115.590866	0.875206	0.000000	3.920703	3.209769	0.366449	0.355955	3.622971	4.786561	2.747473	2.517844	1.950546	1.587306	1.023231	2.008906	2.138597	2.062923	0.000000	0.000000	37430.000000		1
10183.526367	1544.555298	2.636597	3.219423	8630.268555	99998.000000	1277.364746	781.579773	170.570847	76.828270	43.955612	208.510086	287.601807	159.376877	1.544224	0.000000	4.007898	3.188803	0.421044	0.507778	3.936024	4.999991	3.106315	2.892973	2.231905	1.885521	1.643014	2.319127	2.458791	2.202425	0.188710	0.000000	37452.000000		1
6830.845215	3816.533691	0.959043	5.103588	10624.556641	99998.000000	1669.240112	1017.032471	225.017334	99.953224	64.619743	271.831573	401.006317	219.673218	2.174765	0.000000	3.834475	3.581669	0.000000	0.707876	4.026311	4.999991	3.222519	3.007335	2.352216	1.999797	1.810365	2.434300	2.603151	2.341777	0.337412	0.000000	37557.000000		1
19759.636719	7331.187988	2.664350	6.179812	15854.552734	99998.000000	2551.793701	1532.442383	310.128510	125.372482	94.340820	409.101105	592.031555	314.140472	1.213855	99998.000000	4.295779	3.865174	0.425591	0.790975	4.200154	4.999991	3.406846	3.185384	2.491542	2.098202	1.974700	2.611831	2.772345	2.497124	0.084167	4.999991	37628.000000		1
7673.674316	1837.208252	1.625130	1.992095	6479.749023	90244.046875	977.810364	569.560364	114.752083	77.617706	31.790262	155.235413	190.288269	128.376038	2.283757	0.000000	3.885003	3.264158	0.210888	0.299310	3.811558	4.955419	2.990255	2.755540	2.059761	1.889961	1.502294	2.190991	2.279412	2.108484	0.358650	0.000000	37668.000000		1
16098.266602	3938.125488	3.259512	5.236188	10676.810547	99998.000000	1645.214722	1018.321472	254.945023	83.991791	68.227722	283.633026	388.655945	220.333130	3.612437	0.000000	4.206779	3.595289	0.513153	0.719015	4.028441	4.999991	3.216223	3.007885	2.406446	1.924237	1.833961	2.452757	2.589565	2.343080	0.557800	0.000000	37709.000000		1
8207.833008	517.328003	1.773150	0.999131	3945.659180	63592.449219	543.163574	318.796906	70.673126	32.718468	16.575096	96.178726	90.541656	33.507904	2.529032	99998.000000	3.914228	2.713766	0.248745	0.000000	3.596120	4.803406	2.734931	2.503514	1.849254	1.514793	1.219456	1.983079	1.956848	1.525147	0.402954	4.999991	37738.000000		1
10869.925781	2917.090332	2.087691	3.376694	7374.381836	98270.875000	1091.612671	678.450256	157.313843	66.618011	59.716602	248.259476	343.365051	263.597992	2.386202	99998.000000	4.036227	3.464950	0.319666	0.528492	3.867726	4.992425	3.038069	2.831518	2.196767	1.823592	1.776095	2.394906	2.535756	2.420942	0.377707	4.999991	37774.000000		1
19324.822266	3695.586426	1.992095	7.481150	12466.165039	99998.000000	1992.095215	1196.358032	268.214355	156.413391	95.330696	383.407410	481.430206	304.121399	2.894663	0.000000	4.286116	3.567683	0.299310	0.873968	4.095733	4.999991	3.299310	3.077861	2.428482	2.194274	1.979233	2.583661	2.682533	2.483047	0.461598	0.000000	37813.000000		1
7221.616699	479.114319	1.119397	2.436154	3739.680908	54804.847656	495.340942	298.823547	57.992790	26.137770	5.748089	40.384644	63.235146	53.589211	1.624752	99998.000000	3.858634	2.680439	0.048984	0.386705	3.572834	4.738819	2.694904	2.475415	1.763374	1.417269	0.759523	1.606216	1.800959	1.729077	0.210787	4.999991	37830.000000		1
32752.775391	5751.675293	1.748480	6.383339	16908.935547	99998.000000	2752.909180	1641.788696	368.090485	135.715347	94.081787	461.882385	622.316956	317.335205	2.111973	99998.000000	4.515248	3.759794	0.242661	0.805048	4.228116	4.999991	3.439792	3.215317	2.565955	2.132629	1.973506	2.664531	2.794012	2.501518	0.324688	4.999991	37853.000000		1
6367.122070	2012.022339	2.075356	3.891678	5695.332520	82745.890625	827.792664	502.674072	100.221512	64.289787	34.164742	120.537178	182.236618	109.515900	1.206164	0.000000	3.803943	3.303633	0.317093	0.590137	3.755519	4.917747	2.917922	2.701287	2.000961	1.808142	1.533578	2.081121	2.260636	2.039477	0.081406	0.000000	37893.000000		1
4060.327881	3369.650635	2.041435	4.918563	5903.478516	83104.289062	896.350342	534.041870	129.569458	34.312759	53.413441	199.644333	288.903137	174.154144	1.310064	0.000000	3.608561	3.527585	0.309936	0.691838	3.771108	4.919623	2.952478	2.727575	2.112503	1.535456	1.727651	2.300257	2.460752	2.240934	0.117292	0.000000	37943.000000		1
11327.512695	3670.734619	2.235711	4.773628	8262.177734	99998.000000	1221.943848	767.650513	181.382431	56.845638	42.700531	189.779449	232.183945	131.524536	1.107882	0.000000	4.054134	3.564753	0.349416	0.678849	3.917094	4.999991	3.087051	2.885164	2.258595	1.754697	1.630433	2.278249	2.365832	2.119007	0.044494	0.000000	37973.000000		1
15261.318359	3180.833252	1.544953	4.255559	9377.329102	99998.000000	1426.300049	881.335632	223.188675	86.110321	46.934505	225.063583	282.525970	198.913483	2.339473	99998.000000	4.183592	3.502541	0.188915	0.628957	3.972079	4.999991	3.154211	2.945141	2.348672	1.935055	1.671492	2.352305	2.451058	2.298664	0.369118	4.999991	38082.000000		1
6970.020508	3932.735107	2.217208	3.133079	8744.644531	99998.000000	1369.386597	808.793762	184.170135	82.138466	38.253780	184.364410	263.434540	145.000473	3.116586	0.000000	3.843234	3.594695	0.345806	0.495971	3.941742	4.999991	3.136526	2.907838	2.265219	1.914547	1.582674	2.265677	2.420673	2.161369	0.493679	0.000000	38107.000000		1
8089.695312	2298.137695	3.154665	4.372742	4969.167480	66826.914062	687.285217	428.491669	94.208221	68.452835	18.450008	83.217773	125.634598	47.224377	1.683120	0.000000	3.907932	3.361376	0.498953	0.640754	3.696284	4.824951	2.837137	2.631942	1.974089	1.835391	1.265997	1.920216	2.099109	1.674166	0.226115	0.000000	38179.000000		1
9032.166016	1988.345459	2.288134	3.712821	4928.758301	76379.992188	680.621216	411.771637	86.579048	36.301773	15.165827	89.662788	132.912231	79.267502	1.145004	99998.000000	3.955792	3.298492	0.359481	0.569704	3.692738	4.882979	2.832906	2.614656	1.937413	1.559928	1.180866	1.952612	2.123565	1.899095	0.058807	4.999991	38226.000000		1
21251.708984	5150.084473	2.867877	5.035745	11008.664062	99998.000000	1692.676514	1027.147095	241.555420	99.333389	67.567802	255.373657	352.156799	234.552246	1.716254	0.000000	4.327394	3.711814	0.457561	0.702064	4.041735	4.999991	3.228574	3.011633	2.383017	1.997095	1.829740	2.407176	2.546736	2.370239	0.234582	0.000000	38260.000000		1
5821.494141	1166.171265	1.942755	1.264333	3314.538086	57259.656250	401.151245	235.751831	60.065063	29.190672	8.908921	56.444756	106.351982	0.000000	2.060151	99998.000000	3.765034	3.066762	0.288418	0.101861	3.520423	4.757849	2.603308	2.372455	1.778622	1.465244	0.949825	1.751624	2.026746	0.000000	0.313899	4.999991	38288.000000		1
6300.645508	1227.556274	1.686805	3.743659	3330.342285	51553.222656	396.679810	268.525818	57.937283	34.035225	13.519111	49.857887	56.148716	70.127304	0.636409	0.000000	3.799385	3.089041	0.227065	0.573296	3.522489	4.712256	2.598440	2.428986	1.762958	1.531929	1.130948	1.697734	1.749340	1.845887	0.000000	0.000000	38326.000000		1
16673.955078	5515.143555	1.908834	5.424296	12811.402344	99998.000000	2019.768677	1234.186279	301.904205	108.297821	85.058769	412.203369	511.675507	365.577240	6.398503	0.000000	4.222039	3.741557	0.280768	0.734343	4.107597	4.999991	3.305302	3.091381	2.479869	2.034620	1.929719	2.615112	2.708995	2.562979	0.806078	0.000000	38373.000000		1
27569.900391	7492.726562	0.329960	4.015028	17915.796875	99998.000000	2880.945801	1740.585449	409.915222	137.207870	91.429771	454.419739	620.593201	395.504913	3.602063	0.000000	4.440435	3.874640	0.000000	0.603689	4.253236	4.999991	3.459535	3.240695	2.612694	2.137379	1.961088	2.657457	2.792807	2.597152	0.556551	0.000000	38433.000000		1
6282.957520	1439.279541	2.815454	4.280230	4252.451172	59583.839844	590.878296	357.423828	56.426250	23.458000	14.530577	89.224899	122.495354	140.541397	0.106399	0.000000	3.798164	3.158145	0.449548	0.631467	3.628639	4.775128	2.771498	2.553184	1.751481	1.370291	1.162283	1.950486	2.088120	2.147804	0.000000	0.000000	38465.000000		1
17644.119141	3793.310059	3.000478	8.708478	14694.091797	99998.000000	2348.267090	1421.421631	340.851807	139.400406	105.920258	488.263763	590.696350	312.894623	1.755698	0.000000	4.246600	3.579018	0.477190	0.939942	4.167143	4.999991	3.370748	3.152723	2.532566	2.144264	2.024979	2.688654	2.771364	2.495398	0.244450	0.000000	38489.000000		1
4819.889648	1699.562500	1.739229	9.019936	14533.701172	99998.000000	2317.728760	1413.814087	320.129089	108.587692	88.201096	341.940369	461.296478	308.173431	2.554654	99998.000000	3.683037	3.230337	0.240357	0.955203	4.162376	4.999991	3.365063	3.150392	2.505325	2.035781	1.945474	2.533950	2.663980	2.488795	0.407332	4.999991	38589.000000		1
16593.468750	4966.392090	2.340558	4.452919	13554.425781	99998.000000	2149.853027	1310.542725	266.983948	93.773415	93.017899	394.783325	524.133850	231.915649	1.760452	99998.000000	4.219937	3.696041	0.369319	0.648645	4.132081	4.999991	3.332409	3.117451	2.426485	1.972080	1.968567	2.596359	2.719442	2.365330	0.245624	4.999991	38661.000000		1
12745.934570	1769.594238	1.686805	4.869224	8349.361328	99998.000000	1279.329102	780.901306	190.445541	83.245529	52.112103	234.413483	288.335754	209.373520	1.080418	99998.000000	4.105371	3.247874	0.227065	0.687460	3.921653	4.999991	3.106982	2.892596	2.279771	1.920361	1.716939	2.369982	2.459898	2.320922	0.033592	4.999991	38708.000000		1
5811.650879	1831.068604	2.411484	3.759078	4038.593750	59163.605469	552.673828	336.614746	71.912788	42.086868	34.513203	105.701317	152.577225	96.323662	0.049829	0.000000	3.764300	3.262705	0.382284	0.575081	3.606230	4.772055	2.742469	2.527133	1.856806	1.624147	1.537985	2.024081	2.183490	1.983733	0.000000	0.000000	38744.000000		1
9235.103516	2736.867432	2.500912	6.182896	7379.639648	99998.000000	1089.253662	677.620728	147.337952	96.117050	52.269371	209.907013	278.557190	235.683990	0.260093	0.000000	3.965442	3.437254	0.398098	0.791192	3.868035	4.999991	3.037129	2.830987	2.168315	1.982800	1.718247	2.322027	2.444914	2.372330	0.000000	0.000000	38784.000000		1
8141.973633	3080.324951	1.757731	3.225591	6180.231934	82009.960938	873.293213	558.357178	115.593948	62.686241	44.115967	196.372482	305.549164	215.436157	1.266704	99998.000000	3.910730	3.488596	0.244952	0.508609	3.791005	4.913867	2.941160	2.746912	2.062935	1.797172	1.644596	2.293081	2.485081	2.333319	0.102675	4.999991	38833.000000		1
11423.166992	1631.186768	3.105325	5.556897	5932.062012	79340.000000	825.202332	529.826416	112.093903	77.904495	17.309025	121.536308	191.247314	72.329094	0.180821	99998.000000	4.057786	3.212504	0.492107	0.744832	3.773206	4.899492	2.916560	2.724133	2.049582	1.891562	1.238273	2.084706	2.281595	1.859313	0.000000	4.999991	38869.000000		1
8500.912109	2018.751099	2.682853	2.917217	6991.128906	95576.320312	1001.271484	634.469971	140.575317	82.058289	41.605804	152.096161	189.406311	141.448013	1.522406	99998.000000	3.929466	3.305083	0.428597	0.464969	3.844547	4.980350	3.000552	2.802411	2.147909	1.914122	1.619154	2.182118	2.277395	2.150597	0.182530	4.999991	38887.000000		1
14598.101562	6341.779785	2.291218	6.620787	16484.279297	99998.000000	2681.832031	1604.700562	338.054871	141.956833	104.122437	417.143494	538.544128	310.526337	2.627741	0.000000	4.164296	3.802211	0.360066	0.820910	4.217070	4.999991	3.428432	3.205394	2.528987	2.152156	2.017544	2.620286	2.731221	2.492098	0.419583	0.000000	38932.000000		1
16412.771484	2667.785645	1.551121	3.503127	8174.115723	99998.000000	1237.294678	755.226135	192.456131	57.758427	47.501911	196.622269	325.895691	133.917526	2.091375	0.000000	4.215182	3.426151	0.190646	0.544456	3.912441	4.999991	3.092473	2.878077	2.284332	1.761615	1.676711	2.293633	2.513079	2.126837	0.320432	0.000000	38968.000000		1
7726.479980	1517.535645	1.248914	1.332175	2549.107910	48572.945312	256.030487	173.389374	45.642418	35.438324	12.812935	56.771629	52.892288	68.378822	0.782274	0.000000	3.887982	3.181139	0.096533	0.124561	3.406388	4.686394	2.408292	2.239022	1.659369	1.549473	1.107649	1.754131	1.723392	1.834922	0.000000	0.000000	38992.000000		1
5972.585449	1441.246948	1.933504	3.318103	4155.325684	59616.183594	558.717957	355.049347	91.201576	29.529882	24.861101	94.023193	117.043304	113.315063	0.850228	0.000000	3.776162	3.158738	0.286345	0.520890	3.618605	4.775364	2.747193	2.550289	1.960002	1.470262	1.395520	1.973235	2.068347	2.054288	0.000000	0.000000	39071.000000		1
14223.708008	6394.233887	1.893416	5.711084	12794.025391	99998.000000	1986.538330	1233.773071	249.181503	116.830528	71.505737	295.169312	384.810516	205.006958	2.612735	99998.000000	4.153013	3.805789	0.277246	0.756719	4.107007	4.999991	3.298097	3.091235	2.396516	2.067556	1.854341	2.470071	2.585247	2.311769	0.417095	4.999991	39123.000000		1
15436.600586	2072.969482	1.952007	3.996526	8068.130859	99998.000000	1221.348633	745.506165	159.965866	81.540222	43.243267	189.548172	248.179291	136.961166	1.703882	99998.000000	4.188552	3.316593	0.290481	0.601683	3.906773	4.999991	3.086840	2.872451	2.204027	1.911372	1.635918	2.277719	2.394766	2.136597	0.231439	4.999991	39168.000000		1
6018.896973	1480.176147	2.500912	3.284182	2912.844238	56554.492188	382.260254	216.715912	101.051033	44.263985	18.952658	82.218643	127.706871	49.833218	0.588636	99998.000000	3.779517	3.170313	0.398098	0.516427	3.464317	4.752467	2.582359	2.335891	2.004541	1.646050	1.277670	1.914970	2.106214	1.697519	0.000000	4.999991	39215.000000		1
5349.534180	2598.580322	3.345856	6.756472	5339.308594	74931.828125	770.561584	475.996674	113.472336	86.834999	36.338776	117.737144	166.895020	95.586647	0.136082	0.000000	3.728316	3.414736	0.524507	0.829720	3.727485	4.874666	2.886807	2.677604	2.054890	1.938695	1.560370	2.070914	2.222443	1.980397	0.000000	0.000000	39291.000000		1
10148.226562	2312.298340	0.653753	2.158617	4848.208008	75062.164062	694.464111	420.887177	113.660446	66.392899	28.311806	146.277145	179.131302	129.998093	2.596721	0.000000	4.006390	3.364044	0.000000	0.334176	3.685581	4.875421	2.841650	2.624166	2.055609	1.822122	1.451968	2.165176	2.253171	2.113937	0.414425	0.000000	39323.000000		1
5241.301270	0.000000	3.302684	5.051164	2674.276855	46678.468750	325.238831	197.325363	58.529362	37.048038	29.323273	71.872696	101.535179	74.268761	0.027650	0.000000	3.719439	0.000000	0.518867	0.703391	3.427206	4.669116	2.512203	2.295183	1.767374	1.568765	1.467212	1.856564	2.006617	1.870806	0.000000	0.000000	39360.000000		0
28201.423828	11153.648438	3.136162	10.524800	29563.648438	99998.000000	4856.250000	2951.128662	681.006714	238.767731	200.310425	839.544800	1097.425537	605.695618	3.864086	99998.000000	4.450271	4.047417	0.496399	1.022214	4.470758	4.999991	3.686301	3.469988	2.833151	2.377976	2.301703	2.924044	3.040375	2.782254	0.587047	4.999991	39452.000000		1
21238.449219	5803.195312	1.702224	4.915480	14539.248047	99998.000000	2328.010010	1403.409546	323.237488	106.725113	71.413223	371.272888	525.552368	312.136047	2.167757	99998.000000	4.327123	3.763667	0.231017	0.691566	4.162542	4.999991	3.366985	3.147184	2.509522	2.028267	1.853779	2.569693	2.720616	2.494344	0.336011	4.999991	39490.000000		1
7087.434082	3541.855957	2.633513	7.912874	15130.278320	99998.000000	2381.858154	1456.008789	388.538757	150.634476	85.407227	443.679077	609.291260	325.917267	1.541625	0.000000	3.850489	3.549231	0.420535	0.898334	4.179847	4.999991	3.376916	3.163164	2.589434	2.177924	1.931495	2.647069	2.784825	2.513107	0.187979	0.000000	39520.000000		1
6402.433594	2255.637695	1.042304	4.847637	4594.804688	62997.070312	618.742920	375.340332	75.483757	23.865055	29.526798	90.156189	101.492012	56.534184	1.094456	0.000000	3.806345	3.353269	0.017994	0.685530	3.662267	4.799320	2.791510	2.574425	1.877854	1.377762	1.470216	1.954996	2.006432	1.752311	0.039198	0.000000	39544.000000		1
39391.367188	14438.537109	1.341426	10.635815	32460.093750	99998.000000	5258.348145	3226.682373	763.922241	367.236267	219.037964	1027.711426	1347.862061	762.753540	4.296561	0.000000	4.595401	4.159523	0.127567	1.026771	4.511350	4.999991	3.720849	3.508756	2.883049	2.564945	2.340519	3.011871	3.129645	2.882384	0.633121	0.000000	39574.000000		1
9613.432617	1195.981812	3.009729	4.237057	4544.968262	71442.296875	674.845398	402.128784	106.466080	52.892288	34.328178	144.405319	188.962265	127.500259	0.064867	99998.000000	3.982878	3.077724	0.478527	0.627064	3.657531	4.853955	2.829204	2.604365	2.027211	1.723392	1.535651	2.159583	2.276375	2.105511	0.000000	4.999991	39631.000000		1
6643.477051	3345.165771	1.810155	3.968772	7672.770508	99998.000000	1147.129272	715.001831	183.821671	75.200050	55.562805	232.920959	275.347046	209.691147	2.328769	99998.000000	3.822395	3.524418	0.257716	0.598656	3.884952	4.999991	3.059612	2.854307	2.264397	1.876218	1.744784	2.367208	2.439880	2.321580	0.367126	4.999991	39652.000000		1
22740.521484	12305.869141	3.728240	9.029187	23173.060547	99998.000000	3672.236328	2295.717041	498.597382	182.850296	134.407837	664.018372	912.786682	592.959778	3.262215	0.000000	4.356801	4.090112	0.571504	0.955649	4.364984	4.999991	3.564931	3.360918	2.697750	2.262096	2.128425	2.822180	2.960369	2.773025	0.513513	0.000000	39702.000000		1
14140.937500	2591.089844	3.145414	3.466122	6389.300293	87122.703125	957.223328	591.556702	146.129135	63.623699	43.795258	158.568924	205.969086	127.756210	1.097175	99998.000000	4.150478	3.413482	0.497678	0.539844	3.805453	4.940131	2.981013	2.771996	2.164737	1.803619	1.641427	2.200218	2.313802	2.106382	0.040276	4.999991	39852.000000		1
6563.694824	1050.571167	2.753779	6.192147	3023.368408	44006.414062	377.458862	241.703445	54.646935	29.622395	17.574226	55.834175	113.074532	8.474114	0.545871	0.000000	3.817148	3.021425	0.439929	0.791841	3.480491	4.643516	2.576870	2.383283	1.737566	1.471620	1.244876	1.746900	2.053365	0.928094	0.000000	0.000000	39889.000000		1
11957.261719	2100.208008	3.083739	3.080655	4777.038086	66016.984375	685.385620	415.259338	105.106148	36.203094	17.108583	83.371964	99.382736	85.768028	1.283628	99998.000000	4.077632	3.322262	0.489078	0.488643	3.679159	4.819656	2.835935	2.618320	2.021628	1.558746	1.233214	1.921020	1.997311	1.933325	0.108439	4.999991	39911.000000		1
9150.023438	1521.211426	2.100026	4.076703	4567.276367	65736.632812	634.621094	389.593384	77.972336	50.480804	14.663177	81.231850	157.511215	69.066498	1.409685	99998.000000	3.961422	3.182189	0.322225	0.610309	3.659657	4.817808	2.802515	2.590611	1.891941	1.703126	1.166228	1.909726	2.197311	1.839267	0.149122	4.999991	39930.000000		1
7263.620117	2078.655762	1.736145	5.874522	5241.899414	73936.851562	771.940002	457.210541	108.649368	37.408836	31.127258	96.388420	150.218170	127.389244	0.503906	0.000000	3.861153	3.317783	0.239586	0.768973	3.719489	4.868861	2.887583	2.660116	2.036027	1.572974	1.493141	1.984025	2.176723	2.105133	0.000000	0.000000	39963.000000		1
21484.302734	6052.527832	2.482410	8.501867	16295.330078	99998.000000	2514.881348	1579.231934	375.938599	127.672951	106.558594	463.029541	665.036011	407.611664	2.784878	99998.000000	4.332121	3.781937	0.394873	0.929514	4.212063	4.999991	3.400517	3.198446	2.575117	2.106099	2.027588	2.665609	2.822845	2.610247	0.444806	4.999991	39991.000000		1
8502.000000	2493.412354	3.324270	3.598723	5582.991699	81072.937500	822.186401	491.356750	129.517029	93.295433	30.908314	133.236023	208.207870	148.290833	2.329202	0.000000	3.929521	3.396794	0.521696	0.556148	3.746867	4.908876	2.914970	2.691397	2.112327	1.969860	1.490075	2.124622	2.318497	2.171114	0.367207	0.000000	40029.000000		1
9182.452148	3912.623047	1.816322	2.306637	8985.028320	99998.000000	1363.598389	831.342041	181.018555	80.701447	31.392460	169.645721	266.080383	149.592163	2.495930	0.000000	3.962959	3.592468	0.259193	0.362979	3.953519	4.999991	3.134686	2.919780	2.257723	1.906881	1.496825	2.229543	2.425013	2.174909	0.397232	0.000000	40064.000000		1
12576.026367	2267.013672	3.154665	6.818146	11649.430664	99998.000000	1816.741455	1123.794556	249.986359	83.748177	82.967995	405.249542	469.295685	297.586945	0.886145	99998.000000	4.099544	3.355454	0.498953	0.833666	4.066305	4.999991	3.259293	3.050687	2.397916	1.922975	1.918911	2.607723	2.671447	2.473614	0.000000	4.999991	40147.000000		1
5697.475586	1414.976562	2.041435	3.500043	4778.287109	72859.914062	683.732727	412.841705	89.187889	64.104759	27.713560	134.065536	164.227585	115.865318	0.695687	0.000000	3.755682	3.150749	0.309936	0.544073	3.679272	4.862489	2.834886	2.615783	1.950306	1.806890	1.442692	2.127317	2.215446	2.063953	0.000000	0.000000	40214.000000		1
5926.128906	1957.757812	2.741444	4.218554	5527.308594	79391.648438	849.014954	485.664185	97.341301	48.069321	33.150192	140.846680	191.083878	115.307159	0.504950	0.000000	3.772771	3.291759	0.437979	0.625164	3.742514	4.899775	2.928915	2.686336	1.988297	1.681868	1.520486	2.148747	2.281224	2.061856	0.000000	0.000000	40241.000000		1
8851.924805	1108.869263	1.532618	3.055985	4646.010254	67156.992188	654.563660	390.845398	92.635513	33.113186	12.529230	77.056465	103.286743	75.159966	1.494151	99998.000000	3.947038	3.044880	0.185434	0.485151	3.667080	4.827091	2.815952	2.592005	1.966778	1.520001	1.097924	1.886809	2.014045	1.875987	0.174394	4.999991	40257.000000		1
10069.788086	1910.971313	2.158617	4.064368	6864.581543	88300.468750	1034.600464	635.117554	155.284744	66.750610	39.015461	155.827484	198.056198	177.675781	1.308412	0.000000	4.003020	3.281254	0.334176	0.608993	3.836614	4.945963	3.014773	2.802854	2.191129	1.824455	1.591237	2.192644	2.296788	2.249628	0.116745	0.000000	40308.000000		1
21926.785156	6722.165039	1.575791	5.859104	19194.744141	99998.000000	3083.979248	1884.565308	408.305511	166.077835	104.082352	506.639771	666.864685	475.315155	3.065522	0.000000	4.340975	3.827509	0.197498	0.767831	4.283182	4.999991	3.489111	3.275211	2.610985	2.220312	2.017377	2.704699	2.824038	2.676982	0.486504	0.000000	40521.000000		1
16864.257812	5378.015625	3.278014	4.909312	10341.135742	99998.000000	1587.354492	969.564453	255.228714	95.330696	71.548904	336.701111	473.936737	235.899841	2.305239	99998.000000	4.226967	3.730622	0.515611	0.691021	4.014568	4.999991	3.200674	2.986577	2.406929	1.979233	1.854603	2.527245	2.675720	2.372728	0.362716	4.999991	40552.000000		1
12597.372070	3280.364014	2.328223	4.804465	6466.242676	94719.539062	992.664734	588.722717	140.001740	60.299427	47.175034	181.616791	235.606888	165.211304	1.276418	99998.000000	4.100280	3.515922	0.367025	0.681645	3.810652	4.976439	2.996803	2.769911	2.146133	1.780313	1.673712	2.259156	2.372188	2.218040	0.105993	4.999991	40662.000000		1
4026.505615	914.217529	1.606628	1.742312	2631.496094	44100.046875	325.359100	190.507217	44.165306	11.977242	15.347768	44.001869	68.748871	63.472595	0.089257	0.000000	3.604928	2.961050	0.205915	0.241126	3.420203	4.644439	2.512363	2.279912	1.645081	1.078357	1.186045	1.643471	1.837266	1.802586	0.000000	0.000000	40689.000000		1
13149.672852	1956.706299	1.945839	3.762161	6741.817871	97045.687500	1007.815186	604.554626	166.130264	81.811592	44.893070	225.973297	295.702789	243.936066	0.863032	0.000000	4.118915	3.291526	0.289107	0.575437	3.828777	4.986976	3.003381	2.781435	2.220449	1.912815	1.652179	2.354057	2.470855	2.387276	0.000000	0.000000	40715.000000		1
8841.575195	2569.204590	2.969640	2.812370	5491.950684	78976.242188	781.764771	490.172607	115.152969	57.012161	34.380604	171.036484	219.845901	154.479889	1.222634	0.000000	3.946530	3.409799	0.472704	0.449072	3.739727	4.897497	2.893076	2.690349	2.061275	1.755967	1.536314	2.233089	2.342118	2.188872	0.087296	0.000000	40765.000000		1
7753.000488	3229.210938	2.266548	4.446751	9660.834961	99998.000000	1509.086182	915.722412	194.269379	95.287529	64.789352	269.235077	343.673431	194.062759	2.813336	99998.000000	3.889470	3.509096	0.355365	0.648043	3.985015	4.999991	3.178714	2.961764	2.288404	1.979036	1.811504	2.430132	2.536146	2.287942	0.449222	4.999991	40832.000000		1
27218.466797	7330.709961	2.911049	8.289090	18971.457031	99998.000000	3025.234131	1850.832275	413.378265	189.927475	109.518982	529.576599	684.213806	407.821381	3.139549	0.000000	4.434864	3.865146	0.464050	0.918507	4.278100	4.999991	3.480759	3.267367	2.616348	2.278588	2.039490	2.723929	2.835192	2.610470	0.496867	0.000000	40858.000000		1
6547.789062	1740.227783	1.575791	1.745396	6392.294434	84517.140625	929.596130	553.216553	111.810196	35.515419	26.954960	143.051559	197.220505	74.352028	1.788880	0.000000	3.816095	3.240606	0.197498	0.241894	3.805657	4.926945	2.968294	2.742895	2.048481	1.550417	1.430639	2.155493	2.294952	1.871293	0.252581	0.000000	40927.000000		1
13698.291016	2483.791260	2.010598	4.400495	5958.936523	85356.632812	878.415344	545.057007	141.130386	60.632473	50.249523	174.027710	243.192886	123.278625	1.346687	0.000000	4.136666	3.395115	0.303325	0.643502	3.775169	4.931237	2.943700	2.736442	2.149621	1.782705	1.701132	2.240618	2.385951	2.090888	0.129267	0.000000	41003.000000		1
22166.328125	2317.118164	4.462170	3.749826	14225.045898	99998.000000	2271.515869	1381.548828	346.926788	124.191414	81.509384	369.786530	408.644714	264.495361	4.261375	0.000000	4.345694	3.364948	0.649546	0.574011	4.153054	4.999991	3.356316	3.140366	2.540238	2.094092	1.911208	2.567951	2.611346	2.422418	0.629550	0.000000	41036.000000		1
9843.842773	1228.419678	2.599592	1.400017	5137.187988	69982.414062	726.448669	444.348267	71.129517	46.265331	6.272325	67.829918	89.832390	69.825096	0.766431	99998.000000	3.993165	3.089347	0.414905	0.146133	3.710726	4.844989	2.861205	2.647723	1.852050	1.665256	0.797429	1.831421	1.953433	1.844012	0.000000	4.999991	41056.000000		1
6402.264160	1837.273071	1.449357	3.219423	3308.645020	51889.726562	447.280884	259.552124	65.467773	19.489229	27.386684	86.119576	115.054291	101.951485	0.325203	0.000000	3.806334	3.264174	0.161175	0.507778	3.519650	4.715081	2.650580	2.414225	1.816028	1.289795	1.437539	1.935102	2.060903	2.008394	0.000000	0.000000	41083.000000		1
7806.441406	2129.284668	2.926468	3.700486	4446.905273	63781.843750	613.226135	379.312195	92.728027	58.674297	27.565540	129.008209	184.022110	127.703789	0.557446	0.000000	3.892453	3.328234	0.466344	0.568259	3.648058	4.804697	2.787621	2.578997	1.967211	1.768448	1.440367	2.110617	2.264870	2.106204	0.000000	0.000000	41139.000000		1
5320.935547	2475.440430	2.497828	2.315888	4396.597168	68424.718750	629.674805	378.229797	85.135857	51.621788	31.355455	102.830353	118.640678	43.786007	0.448691	99998.000000	3.725988	3.393652	0.397563	0.364717	3.643117	4.835213	2.799116	2.577756	1.930112	1.712833	1.496313	2.012121	2.074234	1.641335	0.000000	4.999991	41185.000000		1
15875.105469	6270.551270	3.324270	6.713299	19853.187500	99998.000000	3164.674561	1955.142822	525.277893	248.836136	140.680161	695.364563	892.381592	539.481567	4.149324	99998.000000	4.200716	3.797306	0.521696	0.826936	4.297830	4.999991	3.500329	3.291178	2.720389	2.395913	2.148233	2.842212	2.950551	2.731977	0.617977	4.999991	41227.000000		1
20665.644531	2777.276855	2.898715	4.437500	11565.639648	99998.000000	1831.309082	1108.604126	231.567200	90.301125	59.334217	286.766113	391.659485	250.732635	1.516224	0.000000	4.315249	3.443619	0.462205	0.647138	4.063169	4.999991	3.262762	3.044776	2.364677	1.955693	1.773305	2.457528	2.592909	2.399211	0.180763	0.000000	41284.000000		1
21328.611328	7292.749023	2.759946	6.371004	22844.021484	99998.000000	3737.818359	2265.737061	518.795898	194.531494	141.626877	664.767700	873.425842	505.831848	4.014286	99998.000000	4.328963	3.862891	0.440901	0.804208	4.358773	4.999991	3.572618	3.355210	2.714997	2.288990	2.151146	2.822670	2.941226	2.704006	0.603608	4.999991	41359.000000		1
9795.154297	1874.037354	2.056854	2.608843	5446.730469	76911.890625	776.291138	485.423645	107.449791	50.104588	37.590775	109.778015	131.613968	119.528801	0.500009	99998.000000	3.991011	3.272778	0.313203	0.416448	3.736136	4.885993	2.890025	2.686121	2.031206	1.699878	1.575081	2.040515	2.119302	2.077472	0.000000	4.999991	41448.000000		1
9310.192383	2251.042969	2.417651	4.477589	7733.597168	99998.000000	1199.006958	712.559509	171.267761	79.400108	50.123089	215.470078	293.100128	156.367142	1.213677	0.000000	3.968959	3.352384	0.383394	0.651044	3.888381	4.999991	3.078822	2.852821	2.233676	1.899821	1.700038	2.333387	2.467016	2.194145	0.084103	0.000000	41486.000000		1
6285.393555	1238.552856	1.822490	2.143198	3917.023438	57855.089844	509.581665	315.935211	68.036530	31.719337	19.880863	74.910179	102.053253	102.833435	1.855691	99998.000000	3.798332	3.092915	0.260665	0.331062	3.592956	4.762341	2.707214	2.499598	1.832742	1.501324	1.298435	1.874541	2.008827	2.012134	0.268506	4.999991	41511.000000		1
6953.047852	1842.021973	2.229543	4.551599	5520.200684	83651.757812	818.411926	493.459869	125.008598	41.291264	35.685024	150.828751	224.221725	156.672424	0.295233	99998.000000	3.842175	3.265295	0.348216	0.658164	3.741955	4.922475	2.912972	2.693252	2.096940	1.615858	1.552486	2.178484	2.350678	2.194993	0.000000	4.999991	41574.000000		1
18850.322266	3007.989746	2.269632	6.105803	10406.587891	99998.000000	1660.574829	988.270447	234.635513	108.892982	72.134819	315.312286	426.647583	170.706528	3.167955	99998.000000	4.275319	3.478276	0.355955	0.785743	4.017308	4.999991	3.220258	2.994876	2.370394	2.037000	1.858145	2.498741	2.630069	2.232250	0.500779	4.999991	41645.000000		1
24714.328125	5662.780273	2.562587	4.036614	15188.702148	99998.000000	2349.969238	1463.859985	317.211884	107.912354	74.944099	346.118835	488.673920	300.164948	2.020270	99998.000000	4.392949	3.753030	0.408679	0.606017	4.181520	4.999991	3.371062	3.165499	2.501349	2.033071	1.874738	2.539225	2.689019	2.477360	0.305409	4.999991	41705.000000		1
8386.800781	853.218079	2.207957	1.498697	3908.700439	58137.941406	490.937378	307.874298	51.973331	35.062111	23.180464	79.668388	109.528236	69.658577	0.005049	0.000000	3.923596	2.931060	0.343991	0.175714	3.592032	4.764460	2.691026	2.488374	1.715780	1.544838	1.365122	1.901286	2.039526	1.842975	0.000000	0.000000	41731.000000		1
13662.732422	3402.843994	2.257297	4.002693	7723.202148	99998.000000	1147.921753	684.355652	153.237152	103.764725	30.581438	171.480545	265.975555	125.699356	2.065058	0.000000	4.135538	3.531842	0.353589	0.602352	3.887797	4.999991	3.059912	2.835282	2.185364	2.016050	1.485458	2.234215	2.424842	2.099333	0.314932	0.000000	41751.000000		1
10175.582031	1758.304688	1.884164	3.435285	7259.469238	96756.445312	1055.718018	631.602112	140.516724	45.799686	35.617184	163.512161	202.703400	186.674118	1.636034	0.000000	4.007559	3.245094	0.275119	0.535963	3.860905	4.985680	3.023548	2.800444	2.147728	1.660862	1.551660	2.213550	2.306861	2.271084	0.213792	0.000000	41801.000000		1
4873.879883	1131.759888	3.478457	3.105325	2583.136963	50613.625000	303.665009	193.297989	73.550255	26.566410	17.447794	73.528664	109.848938	102.016243	0.164148	0.000000	3.687875	3.053754	0.541387	0.492107	3.412148	4.704268	2.482395	2.286227	1.866584	1.424333	1.241740	1.866457	2.040796	2.008669	0.000000	0.000000	41841.000000		1
4741.704590	93.961517	2.806202	2.935719	1946.930786	38241.519531	222.824799	127.481758	35.092945	22.967686	6.660876	32.989838	31.583652	72.569626	0.067725	0.000000	3.675935	1.972950	0.448119	0.467715	3.289351	4.582535	2.347964	2.105448	1.545220	1.361117	0.823531	1.518380	1.499462	1.860755	0.000000	0.000000	41878.000000		0
8421.567383	1926.713745	2.537917	3.432201	5580.777832	76046.523438	777.897766	493.123749	111.982887	55.026234	30.849722	93.930679	186.677216	67.771324	1.298252	99998.000000	3.925393	3.284817	0.404477	0.535573	3.746695	4.881079	2.890923	2.692956	2.049152	1.740570	1.489251	1.972807	2.271091	1.831046	0.113359	4.999991	41903.000000		1
14815.943359	2797.108398	2.281967	7.006255	10676.329102	99998.000000	1623.446655	1019.628967	223.620392	111.319885	81.891769	351.065155	426.807953	288.446747	1.519658	99998.000000	4.170729	3.446709	0.358309	0.845486	4.028422	4.999991	3.210438	3.008442	2.349511	2.046573	1.913240	2.545388	2.630233	2.460066	0.181746	4.999991	41978.000000		1
12223.040039	3458.403809	1.575791	4.218554	10867.794922	99998.000000	1739.197876	1038.581665	251.944534	141.108795	68.853722	308.605164	441.616058	247.275757	1.346387	0.000000	4.087179	3.538876	0.197498	0.625164	4.036141	4.999991	3.240349	3.016441	2.401305	2.149554	1.837927	2.489403	2.645045	2.393182	0.129170	0.000000	42059.000000		1
4491.373047	1057.016235	3.401364	3.049818	2036.208130	36838.066406	206.632080	129.523193	38.673168	24.450964	9.571925	32.021542	45.105846	59.741272	0.025700	0.000000	3.652379	3.024082	0.531653	0.484274	3.308822	4.566297	2.315198	2.112348	1.587410	1.388296	0.980999	1.505442	1.654233	1.776274	0.000000	0.000000	42104.000000		1
6313.819336	2703.263916	2.809286	4.702702	7320.918945	99998.000000	1127.180542	670.774841	153.486923	57.557983	45.916870	225.732758	278.054565	166.312195	1.548103	99998.000000	3.800292	3.431888	0.448596	0.672347	3.864566	4.999991	3.051993	2.826577	2.186071	1.760106	1.661972	2.353595	2.444130	2.220924	0.189800	4.999991	42159.000000		1
5430.667480	1123.754517	2.272716	1.326008	2200.704102	36719.121094	231.058380	145.284180	32.052380	34.291176	13.451268	36.283272	42.851635	50.560982	1.253777	99998.000000	3.734853	3.050671	0.356545	0.122546	3.342562	4.564892	2.363722	2.162218	1.505860	1.535182	1.128763	1.559706	1.631967	1.703815	0.098220	4.999991	42192.000000		1
8262.267578	1375.079224	3.700486	3.234842	4935.283203	71727.234375	679.742371	419.542664	91.402016	31.642242	25.440845	84.161400	141.876648	93.955353	0.799854	99998.000000	3.917099	3.138328	0.568259	0.509853	3.693312	4.855684	2.832344	2.622776	1.960956	1.500267	1.405532	1.925113	2.151911	1.972921	0.000000	4.999991	42215.000000		1
7013.621582	290.007141	2.174036	5.245440	3088.759033	49301.597656	366.576355	224.181641	37.692539	19.862362	15.631472	59.614838	62.035572	58.893242	0.897748	0.000000	3.845942	2.462409	0.337267	0.719782	3.489784	4.692861	2.564164	2.350600	1.576255	1.298031	1.194000	1.775354	1.792641	1.770065	0.000000	0.000000	42236.000000		1
5278.133301	1463.795288	2.161701	4.292564	2198.255615	38089.640625	252.746307	157.101074	44.004951	40.088604	10.950356	31.744007	49.975071	20.260164	0.333973	0.000000	3.722480	3.165480	0.334796	0.632717	3.342078	4.580807	2.402685	2.196179	1.643502	1.603021	1.039428	1.501662	1.698753	1.306643	0.000000	0.000000	42308.000000		1
6379.136230	815.041382	3.302684	3.123827	2973.239258	45622.929688	373.564117	232.769852	66.238708	27.306507	22.810415	82.752129	102.182770	56.383080	1.267976	0.000000	3.804762	2.911180	0.518867	0.494687	3.473230	4.659183	2.572365	2.366927	1.821112	1.436266	1.358133	1.917779	2.009378	1.751149	0.103111	0.000000	42363.000000		1
7676.847168	1617.531982	2.661267	5.140593	3865.022461	57694.253906	558.199890	318.855499	89.067627	59.340385	32.814064	101.677032	126.365448	93.733322	0.393928	0.000000	3.885183	3.208853	0.425088	0.711013	3.587152	4.761133	2.746790	2.503594	1.949720	1.773350	1.516060	2.007223	2.101628	1.971894	0.000000	0.000000	42408.000000		1
11532.760742	9538.910156	2.056854	8.739316	18516.658203	99998.000000	3045.392578	1810.672729	380.141724	188.071060	120.361404	566.448914	738.959412	527.556763	2.144127	99998.000000	4.061934	3.979499	0.313203	0.941477	4.267562	4.999991	3.483643	3.257840	2.579946	2.274322	2.080487	2.753161	2.868621	2.722269	0.331250	4.999991	42427.000000		1
5978.730957	1222.566772	1.680638	2.750695	5542.894043	80914.023438	843.686279	477.557037	103.881905	20.186153	41.426945	148.337082	183.029144	114.819931	0.776961	0.000000	3.776609	3.087273	0.225474	0.439442	3.743737	4.908024	2.926181	2.679025	2.016540	1.305054	1.617283	2.171250	2.262520	2.060017	0.000000	0.000000	42451.000000		1
11537.132812	2576.337402	1.659051	4.354239	7270.650879	99279.179688	1094.239990	672.403076	156.678604	70.250656	48.356106	210.711868	286.824707	161.270279	2.635828	99998.000000	4.062098	3.411003	0.219860	0.638912	3.861573	4.996858	3.039113	2.827630	2.195010	1.846650	1.684451	2.323689	2.457617	2.207554	0.420917	4.999991	42503.000000		1
10191.389648	2959.784668	1.581958	2.833956	7920.320801	99998.000000	1209.892578	731.712585	147.865280	67.154579	33.951965	160.881729	205.117966	110.589043	1.427825	0.000000	4.008234	3.471260	0.199195	0.452393	3.898743	4.999991	3.082747	2.864341	2.169866	1.827076	1.530865	2.206507	2.312004	2.043712	0.154675	0.000000	42533.000000		1
20362.691406	2108.725342	1.554204	4.045865	11906.382812	99998.000000	1814.243652	1131.673584	229.507263	143.097809	50.955700	288.274078	355.823364	212.256821	2.484334	0.000000	4.308835	3.324020	0.191508	0.607011	4.075780	4.999991	3.258696	3.053721	2.360796	2.155633	1.707193	2.459805	2.551234	2.326862	0.395210	0.000000	42556.000000		1
10044.381836	3009.479248	1.563456	5.507557	5884.673828	83095.304688	862.830078	515.224915	125.816544	92.672516	45.448143	165.895889	236.935989	171.640900	2.168334	0.000000	4.001923	3.478491	0.194086	0.740959	3.769722	4.919577	2.935925	2.711997	2.099738	1.966951	1.657516	2.219836	2.374631	2.234621	0.336126	0.000000	42588.000000		1
8676.086914	2296.781006	2.445405	3.160832	4970.110840	74320.781250	711.378418	423.024200	97.723679	50.850853	27.762899	111.208870	195.552216	123.642502	1.335852	0.000000	3.938324	3.361120	0.388351	0.499801	3.696366	4.871110	2.852101	2.626365	1.990000	1.706298	1.443465	2.046139	2.291263	2.092168	0.125758	0.000000	42620.000000		1
13347.555664	10207.027344	1.156402	8.153405	18069.472656	99998.000000	2881.593506	1777.917236	405.687408	156.783447	112.467033	498.181091	628.219238	333.746887	2.393423	0.000000	4.125402	4.008899	0.063109	0.911339	4.256946	4.999991	3.459633	3.249912	2.608191	2.195300	2.051025	2.697387	2.798111	2.523417	0.379019	0.000000	42675.000000		1
8031.992188	1872.699097	1.575791	2.753779	3204.652100	53945.015625	442.729279	253.400070	59.044346	21.327137	24.814846	79.020805	134.136475	130.886200	0.465987	0.000000	3.904823	3.272468	0.197498	0.439929	3.505781	4.731951	2.646138	2.403807	1.771178	1.328933	1.394712	1.897741	2.127547	2.116894	0.000000	0.000000	42712.000000		1
18717.554688	1982.165649	4.264811	5.078918	12719.774414	99998.000000	2005.472534	1221.475098	313.829010	105.470032	63.928989	319.540100	435.763123	197.075577	2.561776	99998.000000	4.272249	3.297140	0.629900	0.705771	4.104479	4.999991	3.302217	3.086884	2.496693	2.023129	1.805698	2.504525	2.639251	2.294633	0.408541	4.999991	42736.000000		1
21194.357422	9784.678711	2.568754	5.797429	21510.171875	99998.000000	3439.195068	2130.653809	535.645447	169.914001	118.230545	566.291626	765.568970	428.907959	4.171895	99998.000000	4.326220	3.990546	0.409723	0.763235	4.332644	4.999991	3.536457	3.328513	2.728877	2.230229	2.072730	2.753040	2.883984	2.632364	0.620333	4.999991	42788.000000		1
14115.456055	2705.456543	2.013681	4.311067	8499.866211	99998.000000	1268.101196	790.343750	182.400070	78.993050	42.808460	225.066666	289.797424	160.964996	0.974585	0.000000	4.149695	3.432240	0.303991	0.634585	3.929412	4.999991	3.103154	2.897816	2.261025	1.897589	1.631530	2.352311	2.462095	2.206732	0.000000	0.000000	42827.000000		1
12708.713867	4874.545898	2.722941	4.002693	8381.169922	99998.000000	1311.002197	782.751587	182.051605	78.117271	44.732716	236.303818	295.878571	251.848938	1.916328	99998.000000	4.104102	3.687934	0.435038	0.602352	3.923305	4.999991	3.117603	2.893624	2.260195	1.892747	1.650625	2.373471	2.471113	2.401140	0.282470	4.999991	43030.000000		1
8434.602539	3363.656006	2.143198	5.270110	8952.658203	99998.000000	1354.313354	829.908081	211.384125	94.374741	55.306854	207.242661	299.949097	161.939453	2.960632	0.000000	3.926065	3.526812	0.331062	0.721820	3.951952	4.999991	3.131719	2.919030	2.325072	1.974856	1.742779	2.316479	2.477047	2.209353	0.471384	0.000000	43073.000000		1
4560.396484	554.406860	1.440106	1.344510	2296.682373	40890.714844	254.365280	144.840118	26.523237	14.012509	8.791739	16.109451	12.267113	15.711649	0.201122	99998.000000	3.659003	2.743829	0.158394	0.128564	3.361101	4.611625	2.405458	2.160889	1.423627	1.146516	0.944075	1.207081	1.088742	1.196222	0.000000	4.999991	43090.000000		1
15012.142578	1273.750610	3.173167	3.891678	5665.309082	85473.468750	852.444092	485.701202	117.903664	57.231106	26.005169	140.192932	162.642548	112.180244	1.903416	99998.000000	4.176443	3.105084	0.501493	0.590137	3.753224	4.931831	2.930666	2.686369	2.071527	1.757632	1.415060	2.146726	2.211234	2.049916	0.279534	4.999991	43104.000000		1
14978.403320	6195.298828	1.585042	5.054248	13996.423828	99998.000000	2195.575684	1362.679443	335.905487	125.912140	94.658447	429.481537	566.905273	407.639435	1.938873	0.000000	4.175466	3.792062	0.200041	0.703657	4.146017	4.999991	3.341548	3.134394	2.526217	2.100068	1.976159	2.632945	2.753510	2.610276	0.287549	0.000000	43167.000000		1
23161.164062	9055.411133	2.059937	9.707609	25671.011719	99998.000000	4112.893555	2541.414062	593.502502	221.591293	155.913834	684.059570	956.211853	502.300964	4.284617	99998.000000	4.364760	3.956908	0.313854	0.987112	4.409443	4.999991	3.614147	3.405075	2.773422	2.345553	2.192885	2.835094	2.980554	2.700964	0.631912	4.999991	43225.000000		1
10498.208984	2373.276123	2.553336	3.805334	4758.159668	70216.851562	651.794434	396.430023	79.097900	38.531315	26.418390	134.685379	200.029800	126.214340	0.048996	0.000000	4.021115	3.375348	0.407108	0.580393	3.677439	4.846441	2.814111	2.598166	1.898165	1.585814	1.421906	2.129320	2.301095	2.101109	0.000000	0.000000	43258.000000		1
10093.666016	789.699219	2.408400	4.008861	5472.332031	76063.054688	769.926331	488.507385	119.319107	51.109886	28.614012	112.115486	152.364441	64.471725	1.892807	0.000000	4.004049	2.897462	0.381729	0.603021	3.738173	4.881174	2.886449	2.688871	2.076710	1.708505	1.456579	2.049666	2.182884	1.809369	0.277106	0.000000	43302.000000		1
5258.921875	295.779877	1.625130	2.806202	2517.320801	42813.859375	306.693237	187.238449	63.355412	19.390549	14.934546	49.019112	33.103935	30.735624	0.458124	21858.033203	3.720897	2.470969	0.210888	0.448119	3.400939	4.631584	2.486704	2.272395	1.801784	1.287590	1.174192	1.690365	1.519880	1.487642	0.000000	4.339611	43365.000000		1
8320.081055	2032.726562	2.488577	3.675817	3732.810303	58356.523438	532.080627	307.195892	82.459175	63.996830	19.069841	95.595901	119.143333	99.968643	1.710067	0.000000	3.920128	3.308079	0.395951	0.565354	3.572036	4.766089	2.725977	2.487415	1.916239	1.806158	1.280347	1.980439	2.076070	1.999864	0.233013	0.000000	43384.000000		1
8032.917480	1008.764954	3.231758	3.873176	4060.883057	59800.207031	571.244080	334.326630	102.225937	53.712563	30.784964	89.570274	109.121178	91.698059	0.438459	0.000000	3.904873	3.003790	0.509439	0.588067	3.608620	4.776703	2.756822	2.524171	2.009561	1.730076	1.488339	1.952164	2.037909	1.962360	0.000000	0.000000	43447.000000		1
5765.074219	1216.408447	2.312804	3.170084	2584.589355	47764.792969	267.727112	192.357452	77.340164	48.954353	21.774279	84.084305	114.462212	94.781792	1.044275	0.000000	3.760805	3.085079	0.364139	0.501071	3.412392	4.679108	2.427692	2.284109	1.888405	1.689791	1.337944	1.924715	2.058662	1.976725	0.018815	0.000000	43566.000000		1
8379.477539	2329.123291	2.803118	4.113708	6173.786621	86219.437500	893.914185	557.937744	134.528107	65.202576	34.605717	119.032318	199.187943	127.965904	0.201421	0.000000	3.923217	3.367193	0.447641	0.614233	3.790552	4.935605	2.951296	2.746586	2.128813	1.814265	1.539148	2.075665	2.299263	2.107094	0.000000	0.000000	43638.000000		1
5846.099609	1853.308472	0.333044	1.356845	2522.828369	40491.589844	287.925598	181.878906	50.419128	54.693192	6.879821	33.794693	39.126476	41.405361	1.689697	0.000000	3.766866	3.267948	0.000000	0.132530	3.401888	4.607365	2.459280	2.259782	1.702595	1.737933	0.837577	1.528849	1.592471	1.617057	0.227809	0.000000	43678.000000		1
7415.704102	1598.348022	2.599592	3.009729	3866.397705	58495.925781	526.187622	314.948395	83.587822	31.241358	10.555637	62.282272	73.355980	46.968426	0.879930	0.000000	3.870152	3.203671	0.414905	0.478527	3.587306	4.767126	2.721141	2.498240	1.922143	1.494730	1.023484	1.794364	1.865435	1.671806	0.000000	0.000000	43705.000000		1
8574.474609	3738.401123	1.563456	6.963082	7123.590820	99998.000000	1059.273560	659.133728	162.179993	82.804550	52.146023	215.229553	287.981110	176.032150	2.878135	0.000000	3.933208	3.572686	0.194086	0.842802	3.852699	4.999991	3.025008	2.818974	2.209997	1.918054	1.717221	2.332902	2.459364	2.245592	0.459111	0.000000	43788.000000		1
14970.262695	1442.276978	2.436154	7.626086	8127.742188	99998.000000	1198.334717	754.766663	173.632996	99.327225	52.565411	238.314407	322.037933	175.039185	0.320985	0.000000	4.175230	3.159049	0.386705	0.882302	3.909970	4.999991	3.078578	2.877813	2.239632	1.997068	1.720700	2.377150	2.507907	2.243135	0.000000	0.000000	43840.000000		1
11810.824219	2274.670654	2.599592	4.317234	10210.308594	99998.000000	1541.283447	973.493164	223.771500	77.685547	71.363884	326.771454	417.353210	240.278763	2.819196	99998.000000	4.072280	3.356919	0.414905	0.635206	4.009039	4.999991	3.187882	2.988333	2.349805	1.890340	1.853478	2.514244	2.620504	2.380715	0.450125	4.999991	43905.000000		1
6922.509277	1145.278931	2.507080	2.719858	4065.465576	59949.406250	554.998962	342.603363	65.671303	54.785702	26.100765	84.935417	142.499573	83.627914	1.094159	99998.000000	3.840264	3.058911	0.399168	0.434546	3.609110	4.777785	2.744292	2.534792	1.817376	1.738667	1.416653	1.929089	2.153814	1.922351	0.039081	4.999991	44002.000000		1
19308.472656	5389.838867	2.667434	7.999218	13762.411133	99998.000000	2229.851562	1330.186157	328.106720	135.061584	103.077049	436.117767	575.391724	338.794952	2.218192	99998.000000	4.285748	3.731576	0.426094	0.903048	4.138695	4.999991	3.348276	3.123912	2.516015	2.130532	2.013162	2.639604	2.759964	2.529937	0.345999	4.999991	44033.000000		1
11922.147461	3380.900146	1.424687	7.388638	11970.025391	99998.000000	1845.827393	1148.800659	319.438324	150.242828	95.330696	541.442871	695.543457	486.021912	3.038186	99998.000000	4.076355	3.529032	0.153720	0.868564	4.078095	4.999991	3.266191	3.060245	2.504387	2.176794	1.979233	2.733553	2.842324	2.686656	0.482614	4.999991	44136.000000		1
5799.325195	565.600830	1.026885	0.555073	2611.454834	44969.035156	307.470337	184.641937	56.167217	62.849678	0.000000	42.981152	41.346767	40.748524	1.500575	99998.000000	3.763377	2.752510	0.011522	0.000000	3.416883	4.652914	2.487803	2.266330	1.749483	1.798303	0.000000	1.633278	1.616442	1.610112	0.176258	4.999991	44161.000000		1
6115.911133	1203.410522	1.162570	2.177119	4528.612305	65900.742188	682.360474	383.043518	75.545433	37.911484	16.396238	92.894547	135.915787	117.986931	0.680846	0.000000	3.786461	3.080414	0.065419	0.337882	3.655965	4.818890	2.834014	2.583248	1.878208	1.578771	1.214744	1.967990	2.133270	2.071834	0.000000	0.000000	44189.000000		1
8406.305664	642.509277	1.091644	1.313673	3587.115967	51481.082031	428.667450	281.952393	61.446579	22.992355	15.212083	52.284790	62.969944	54.742531	0.256853	99998.000000	3.924605	2.807879	0.038081	0.118487	3.554745	4.711648	2.632121	2.450176	1.788498	1.361583	1.182189	1.718375	1.799133	1.738325	0.000000	4.999991	44206.000000		1
16231.557617	3750.813232	3.083739	6.093468	9912.367188	99998.000000	1502.835449	941.749146	224.462265	76.852936	71.033920	287.780670	447.592346	194.691849	2.248106	99998.000000	4.210360	3.574126	0.489078	0.784864	3.996177	4.999991	3.176911	2.973935	2.351143	1.885660	1.851466	2.459062	2.650883	2.289348	0.351817	4.999991	44250.000000		1
9899.886719	2287.144287	2.784616	4.496091	7134.402344	99998.000000	1097.021606	650.625732	154.538483	66.864708	45.701008	181.712387	266.706390	106.459915	0.335305	0.000000	3.995630	3.359293	0.444765	0.652835	3.853358	4.999991	3.040215	2.813331	2.189037	1.825197	1.659926	2.259385	2.426033	2.027186	0.000000	0.000000	44288.000000		1
5428.095703	1000.679382	1.470943	4.311067	2647.155273	39235.042969	301.527985	197.007736	37.855976	34.266506	18.977327	46.317757	72.911919	53.068062	0.888721	0.000000	3.734648	3.000295	0.167596	0.634585	3.422779	4.593674	2.479328	2.294483	1.578134	1.534870	1.278235	1.665748	1.862799	1.724833	0.000000	0.000000	44379.000000		1
9995.066406	963.640625	1.551121	3.315019	4680.276855	70480.710938	636.181458	402.727020	97.291954	52.417393	31.500391	113.567932	184.345901	88.256599	2.122301	99998.000000	3.999786	2.983915	0.190646	0.520486	3.670272	4.848070	2.803581	2.605011	1.988077	1.719475	1.498316	2.055256	2.265634	1.945747	0.326807	4.999991	44416.000000		1
11039.300781	2437.741699	1.242747	3.947186	5613.576172	78890.140625	807.745300	494.246216	133.137344	22.079569	30.979240	123.867615	176.611893	93.875175	0.451717	0.000000	4.042942	3.386988	0.094383	0.596288	3.749240	4.897023	2.907274	2.693943	2.124300	1.343991	1.491071	2.092958	2.247020	1.972551	0.000000	0.000000	44448.000000		1
9656.042969	1520.221558	2.251129	2.220292	5787.653320	81466.914062	852.968323	505.992188	89.237228	35.833046	18.872480	86.369354	107.344948	66.901711	0.301240	0.000000	3.984799	3.181907	0.352400	0.346410	3.762502	4.910981	2.930933	2.704144	1.950546	1.554284	1.275829	1.936360	2.030782	1.825437	0.000000	0.000000	44469.000000		1
11605.009766	1874.718872	2.436154	3.176251	6309.366699	91470.460938	969.530518	571.009766	137.127701	63.253651	53.786572	240.069061	318.605713	199.332870	1.367611	99998.000000	4.064645	3.272936	0.386705	0.501915	3.799986	4.961281	2.986562	2.756644	2.137125	1.801086	1.730674	2.380336	2.503253	2.299579	0.135963	4.999991	44519.000000		1
6984.662109	2077.520996	2.815454	2.960389	6117.147949	84168.937500	922.284607	554.502502	127.120964	25.410007	33.218033	146.138382	177.388992	118.390900	0.380981	99998.000000	3.844145	3.317545	0.449548	0.471349	3.786549	4.925152	2.964865	2.743903	2.104217	1.405005	1.521374	2.164764	2.248927	2.073318	0.000000	4.999991	44583.000000		1
8361.869141	1719.406372	1.014550	4.616357	4183.770020	59551.238281	578.987366	353.390289	89.243401	42.900974	22.094988	79.708481	82.036705	55.257515	1.489058	0.000000	3.922303	3.235379	0.006273	0.664299	3.621568	4.774891	2.762669	2.548255	1.950576	1.632467	1.344294	1.901505	1.914008	1.742391	0.172912	0.000000	44596.000000		1
11265.094727	2761.250488	2.729109	5.464385	10060.115234	99998.000000	1549.890137	952.788940	201.229370	75.449837	65.458519	280.188507	393.796509	182.668350	0.261345	0.000000	4.051735	3.441106	0.436021	0.737541	4.002603	4.999991	3.190301	2.978997	2.303691	1.877658	1.815966	2.447450	2.595272	2.261663	0.000000	0.000000	44683.000000		1
5854.382324	1713.979004	2.568754	2.466991	2857.074707	45552.257812	344.743500	218.310196	61.424992	26.665089	16.723116	41.359104	41.137074	42.330482	0.191424	0.000000	3.767481	3.234005	0.409723	0.392168	3.455922	4.658510	2.537496	2.339074	1.788345	1.425943	1.223317	1.616571	1.614233	1.626653	0.000000	0.000000	44744.000000		1
10216.932617	1874.987183	2.402232	4.921647	4408.895508	67769.921875	610.635803	373.261902	91.065887	56.231976	24.565063	83.997963	102.167351	49.827049	0.976323	0.000000	4.009321	3.272998	0.380615	0.692110	3.644330	4.831037	2.785782	2.572014	1.959356	1.749983	1.390318	1.924269	2.009312	1.697465	0.000000	0.000000	44780.000000		1
8488.758789	1209.355957	2.232627	5.427380	3575.869629	56409.074219	461.987244	288.449829	95.777840	41.766159	36.906185	93.110405	129.248749	169.608719	0.174710	99998.000000	3.928844	3.082554	0.348816	0.734590	3.553382	4.751349	2.664630	2.460070	1.981265	1.620825	1.567099	1.968998	2.111426	2.229448	0.000000	4.999991	44816.000000		1
9948.011719	3546.706543	2.260381	5.489055	7303.776855	97509.445312	1090.403809	663.580505	162.056641	84.981674	52.266289	216.694321	287.546295	147.806686	1.170912	0.000000	3.997736	3.549825	0.354182	0.739498	3.863548	4.989047	3.037587	2.821894	2.209667	1.929325	1.718222	2.335848	2.458708	2.169694	0.068524	0.000000	44840.000000		1
8092.337891	477.134552	1.581958	2.121612	5257.099121	78119.046875	753.520813	468.836212	129.615707	56.691452	38.404881	137.066025	208.439148	89.101547	1.225167	99998.000000	3.908074	2.678641	0.199195	0.326666	3.720746	4.892757	2.877095	2.671021	2.112658	1.753518	1.584386	2.136930	2.318979	1.949885	0.088195	4.999991	44883.000000		1
14526.971680	4471.294922	2.778449	9.923471	12278.380859	99998.000000	1942.366821	1181.932251	330.490448	110.718559	97.914871	406.149994	571.290344	290.158234	2.016245	0.000000	4.162175	3.650433	0.443802	0.996664	4.089141	4.999991	3.288331	3.072592	2.519159	2.044220	1.990849	2.608686	2.756857	2.462635	0.304543	0.000000	44962.000000		1
41453.746094	10216.833984	3.882427	10.327441	27014.562500	99998.000000	4389.424805	2685.338135	674.052856	287.796082	173.192017	834.755737	1073.563599	592.293701	3.803168	99998.000000	4.617564	4.009316	0.589103	1.013993	4.431598	4.999991	3.642408	3.428999	2.828694	2.459085	2.238528	2.921559	3.030828	2.772537	0.580146	4.999991	45041.000000		1
6962.382324	1959.796143	3.450704	4.483756	4682.457031	65325.914062	660.293213	391.671814	85.438065	62.433376	25.246569	79.884254	128.409958	86.409447	0.858568	0.000000	3.842758	3.292211	0.537908	0.651642	3.670474	4.815085	2.819737	2.592922	1.931651	1.795417	1.402202	1.902461	2.108599	1.936561	0.000000	0.000000	45075.000000		1
42089.902344	9789.285156	1.720726	10.247264	31043.035156	99998.000000	5036.281738	3106.154541	721.076782	355.046265	196.064102	905.407288	1203.712769	668.338684	4.017361	0.000000	4.624178	3.990751	0.235712	1.010608	4.491964	4.999991	3.702110	3.492223	2.857981	2.550285	2.292398	2.956844	3.080523	2.824997	0.603941	0.000000	45134.000000		1
10341.817383	2473.710449	1.544953	3.009729	5917.972168	84350.328125	896.190002	532.672668	116.145935	62.279186	23.350069	149.305374	178.307938	97.958046	0.969162	0.000000	4.014597	3.393349	0.188915	0.478527	3.772173	4.926087	2.952400	2.726460	2.065004	1.794343	1.368288	2.174075	2.251171	1.991040	0.000000	0.000000	45186.000000		1
7281.018555	2058.145752	2.300469	2.584173	5452.451172	80266.781250	802.046509	480.551331	103.240486	46.937588	26.544823	114.360451	165.757126	119.420868	1.529208	99998.000000	3.862192	3.313476	0.361816	0.412322	3.736592	4.904536	2.904200	2.681740	2.013850	1.671521	1.423980	2.058276	2.219472	2.077080	0.184467	4.999991	45214.000000		1
8188.260742	2253.843018	3.284182	4.995657	7093.583008	99998.000000	1093.290283	653.740295	152.811584	92.546082	46.052555	151.501007	241.820633	141.555939	1.381896	0.000000	3.913192	3.352924	0.516427	0.698593	3.850866	4.999991	3.038735	2.815405	2.184156	1.966358	1.663254	2.180416	2.383493	2.150928	0.140475	0.000000	45275.000000		1
16433.708984	4808.658691	2.164785	3.604891	11859.553711	99998.000000	1771.839233	1124.929443	219.364838	90.187027	55.868095	286.146301	375.824493	175.523331	4.485615	0.000000	4.215735	3.682024	0.335415	0.556892	4.074069	4.999991	3.248424	3.051125	2.341167	1.955144	1.747164	2.456588	2.574985	2.244335	0.651822	0.000000	45353.000000		1
8201.656250	2265.752441	1.588125	4.711953	5572.402344	80374.156250	790.319092	496.657715	115.603195	55.007732	29.199923	129.581787	177.339645	133.575226	0.916809	99998.000000	3.913902	3.355212	0.200885	0.673201	3.746042	4.905117	2.897803	2.696057	2.062970	1.740424	1.465382	2.112544	2.248806	2.125726	0.000000	4.999991	45500.000000		1
4384.046387	1191.211304	1.652884	5.082002	4042.294189	59223.312500	523.711365	335.563202	84.210739	33.325966	31.417130	127.324486	164.221420	182.134857	0.134481	0.000000	3.641875	3.075989	0.218242	0.706035	3.606628	4.772493	2.719092	2.525774	1.925367	1.522783	1.497167	2.104912	2.215430	2.260393	0.000000	0.000000	45532.000000		1
18760.994141	6605.584473	2.257297	3.675817	10555.730469	99998.000000	1691.689697	1002.504944	253.002258	91.698059	70.540527	305.533752	382.627228	175.575745	3.001257	99998.000000	4.273256	3.819911	0.353589	0.565354	4.023489	4.999991	3.228321	3.001086	2.403124	1.962360	1.848439	2.485059	2.582776	2.244465	0.477303	4.999991	45569.000000		1
5673.681641	1849.700562	2.883296	4.773628	3563.531494	54119.777344	485.534668	288.684204	60.126740	25.687544	14.758774	65.569534	84.741142	63.006950	0.064919	0.000000	3.753865	3.267102	0.459889	0.678849	3.551881	4.733356	2.686220	2.460423	1.779068	1.409723	1.169050	1.816702	1.928094	1.799388	0.000000	0.000000	45609.000000		1
7075.863770	1876.430420	1.893416	2.830872	7530.819824	97025.156250	1118.391846	688.339844	159.268936	70.142723	33.514072	158.235886	242.844421	171.785828	2.665789	99998.000000	3.849779	3.273332	0.277246	0.451920	3.876842	4.986884	3.048594	2.837803	2.202131	1.845983	1.525227	2.199305	2.385328	2.234987	0.425826	4.999991	45630.000000		1
8445.897461	1719.828857	2.568754	5.448967	5238.689453	74624.039062	750.739258	467.155579	121.110756	53.570709	39.539700	134.454086	183.041473	119.821754	2.126209	0.000000	3.926646	3.235485	0.409723	0.736314	3.719223	4.872879	2.875489	2.669461	2.083183	1.728927	1.597033	2.128574	2.262549	2.078536	0.327606	0.000000	45681.000000		1
5180.804688	1031.313232	2.858626	3.617226	2361.940430	39959.597656	261.698395	168.057602	49.746872	10.401451	16.254387	41.911095	50.604153	57.517895	0.775899	0.000000	3.714397	3.013391	0.456157	0.558376	3.373269	4.601621	2.417801	2.225458	1.696766	1.017094	1.210971	1.622329	1.704186	1.759803	0.000000	0.000000	45738.000000		1
25041.000000	5745.915039	1.890332	5.596986	14802.889648	99998.000000	2360.672852	1439.174683	340.793213	149.370132	109.266113	433.067932	598.473511	289.522980	2.574813	99998.000000	4.398652	3.759359	0.276538	0.747954	4.170347	4.999991	3.373036	3.158113	2.532491	2.174264	2.038486	2.636556	2.777045	2.461683	0.410746	4.999991	45807.000000		1
7866.932129	1033.339233	3.345856	2.713690	4348.374023	60116.328125	597.381897	362.422577	102.269112	66.294212	19.785267	72.578873	112.769241	110.746307	0.561269	0.000000	3.895805	3.014243	0.524507	0.433560	3.638327	4.778993	2.776252	2.559215	2.009744	1.821476	1.296342	1.860810	2.052191	2.044329	0.000000	0.000000	45833.000000		1
3601.846924	1138.676758	2.562587	4.224722	2460.176025	44859.507812	276.660706	172.618439	39.422516	16.470249	16.942060	50.903275	83.112930	75.533096	0.062850	0.000000	3.556525	3.056401	0.408679	0.625798	3.390966	4.651855	2.441947	2.237087	1.595744	1.216700	1.228966	1.706746	1.919669	1.878137	0.000000	0.000000	45861.000000		1
4865.122070	1413.530396	2.223376	2.491661	2223.850586	41658.308594	274.748779	156.734100	41.834000	20.565454	7.490401	37.667870	48.451702	7.283791	1.256299	99998.000000	3.687094	3.150305	0.347013	0.396489	3.347106	4.619702	2.438936	2.195163	1.621529	1.313138	0.874505	1.575971	1.685309	0.862357	0.099093	4.999991	45899.000000		1
15042.909180	3496.925781	2.414567	5.430464	14921.101562	99998.000000	2396.277832	1449.832153	343.272552	108.294739	91.861496	456.717133	613.445068	378.297638	1.997383	0.000000	4.177332	3.543686	0.382839	0.734837	4.173801	4.999991	3.379537	3.161318	2.535639	2.034607	1.963133	2.659647	2.787776	2.577834	0.300461	0.000000	45927.000000		1
11486.297852	2093.729004	2.624262	1.837908	4096.148926	66489.093750	573.162170	333.780792	95.016159	47.902798	24.441713	100.452789	143.094727	98.167740	0.393038	0.000000	4.060180	3.320920	0.419007	0.264324	3.612376	4.822751	2.758277	2.523461	1.977798	1.680361	1.388132	2.001962	2.155624	1.991969	0.000000	0.000000	45958.000000		1
14786.508789	4018.432373	2.371395	5.680247	8719.064453	99998.000000	1296.311279	812.571350	170.339554	63.654533	53.148239	226.062714	307.627625	183.787750	2.253252	99998.000000	4.169866	3.604057	0.375004	0.754367	3.940470	4.999991	3.112709	2.909862	2.231316	1.803829	1.725489	2.354229	2.488025	2.264317	0.352810	4.999991	46079.000000		1
13472.169922	3379.897949	2.476242	3.978023	6185.316895	86041.726562	912.987122	549.704163	137.084518	50.030579	26.208696	127.164131	173.932114	152.438461	1.150977	0.000000	4.129437	3.528903	0.393793	0.599667	3.791362	4.934709	2.960465	2.740129	2.136988	1.699236	1.418445	2.104365	2.240380	2.183095	0.061067	0.000000	46102.000000		1
16866.269531	8729.897461	1.258165	9.855629	24186.630859	99998.000000	3881.523438	2382.687744	544.674622	219.192154	162.136810	680.911072	898.262268	404.349091	4.202455	99998.000000	4.227019	3.941009	0.099738	0.993684	4.383575	4.999991	3.589002	3.377067	2.736137	2.340825	2.209882	2.833090	2.953403	2.606756	0.623503	4.999991	46128.000000		1
13745.272461	5577.071289	3.015897	6.919910	15254.293945	99998.000000	2438.586670	1492.674438	325.026062	134.176559	93.184418	385.254578	522.283569	262.762299	2.538851	99998.000000	4.138154	3.746406	0.479416	0.840100	4.183392	4.999991	3.387138	3.173965	2.511918	2.127677	1.969343	2.585748	2.717906	2.419563	0.404637	4.999991	46188.000000		1
7294.975586	2789.438965	0.579743	3.543216	9434.273438	99998.000000	1462.009766	890.275391	190.368439	71.289871	48.621307	255.419907	314.973083	219.454269	3.528234	99998.000000	3.863024	3.445517	0.000000	0.549398	3.974709	4.999991	3.164950	2.949524	2.279595	1.853028	1.686827	2.407255	2.498273	2.341344	0.547557	4.999991	46235.000000		1
17190.511719	4932.236816	2.100026	5.495223	11117.133789	99998.000000	1738.229492	1062.755005	248.999573	106.530838	85.909882	330.262238	451.373016	263.308105	2.346500	99998.000000	4.235289	3.693044	0.322225	0.739985	4.045993	4.999991	3.240107	3.026433	2.396199	2.027475	1.934043	2.518859	2.654536	2.420464	0.370421	4.999991	46275.000000		1
6344.727539	1281.688110	2.500912	5.177598	4557.059570	63738.894531	611.332703	388.378387	79.770157	31.614491	27.238665	117.709389	151.072357	123.445145	1.049867	99998.000000	3.802413	3.107782	0.398098	0.714128	3.658685	4.804405	2.786278	2.589255	1.901840	1.499886	1.435186	2.070811	2.179185	2.091474	0.021134	4.999991	46323.000000		1
21749.726562	5338.666992	4.252476	6.278492	20897.597656	99998.000000	3388.301025	2044.037720	442.063202	149.576752	126.920517	623.775574	761.048218	420.572632	4.921998	99998.000000	4.337454	3.727433	0.628642	0.797855	4.320096	4.999991	3.529982	3.310489	2.645484	2.174864	2.103532	2.795028	2.881412	2.623841	0.692141	4.999991	46358.000000		1
12102.641602	2422.819580	1.791652	4.770544	6979.296387	99998.000000	1102.763428	649.345947	187.210693	70.583694	49.552597	193.732803	244.744003	137.645767	0.573674	0.000000	4.082880	3.384321	0.253254	0.678568	3.843812	4.999991	3.042482	2.812476	2.272331	1.848704	1.695066	2.287203	2.388712	2.138763	0.000000	0.000000	46466.000000		1
7298.629883	369.552155	3.814585	4.502259	3942.365723	58908.605469	529.410095	332.538055	63.645283	55.507298	27.136902	110.891243	165.649200	77.549866	1.368272	99998.000000	3.863241	2.567676	0.581447	0.653430	3.595757	4.770179	2.723792	2.521841	1.803766	1.744350	1.433560	2.044897	2.219189	1.889581	0.136172	4.999991	46490.000000		1
3159.604980	409.754883	2.170952	3.734408	1336.880981	30236.693359	110.971420	64.610497	27.676556	46.601460	9.584260	0.000000	2.818537	35.638767	0.967977	0.000000	3.499633	2.612524	0.336650	0.572222	3.126093	4.480534	2.045211	1.810303	1.442112	1.668400	0.981559	0.000000	0.450024	1.551923	0.000000	0.000000	46545.000000		1
8560.668945	2865.607422	1.828657	4.662613	10011.141602	99998.000000	1582.883057	947.898132	232.390549	98.297256	68.952400	260.745544	337.653961	216.018982	1.039850	99998.000000	3.932508	3.457217	0.262132	0.668629	4.000484	4.999991	3.199449	2.976762	2.366219	1.992541	1.838549	2.416217	2.528472	2.334492	0.016971	4.999991	46585.000000		1
15457.354492	1605.742798	2.463907	4.625608	8260.645508	99998.000000	1240.014526	764.406433	153.816895	68.912308	49.691368	221.588211	291.493500	174.231247	0.804305	99998.000000	4.189135	3.205676	0.391624	0.665169	3.917014	4.999991	3.093427	2.883324	2.187004	1.838297	1.696281	2.345547	2.464629	2.241126	0.000000	4.999991	46614.000000		1
12006.632812	3081.919434	2.605759	2.519415	6590.434082	92105.382812	953.017151	587.489258	131.820587	48.479458	24.170343	127.987495	173.037827	140.371780	1.473780	0.000000	4.079421	3.488821	0.415934	0.401300	3.818914	4.964285	2.979101	2.769000	2.119983	1.685558	1.383283	2.107167	2.238141	2.147280	0.168433	0.000000	46637.000000		1
18839.035156	4306.009277	2.707523	7.428727	11561.882812	99998.000000	1847.566528	1110.682495	280.657227	103.595123	105.503952	412.160187	562.736084	312.749695	3.510680	0.000000	4.275059	3.634075	0.432572	0.870914	4.063028	4.999991	3.266600	3.045590	2.448176	2.015339	2.023269	2.615066	2.750305	2.495197	0.545391	0.000000	46729.000000		1
20610.464844	9316.619141	2.704439	6.284659	19242.998047	99998.000000	3133.072510	1897.726685	440.518250	160.083054	120.611191	594.224121	785.567017	410.402466	2.578227	26614.158203	4.314088	3.969258	0.432077	0.798282	4.284273	4.999991	3.495970	3.278234	2.643964	2.204345	2.081388	2.773950	2.895183	2.613210	0.411321	4.425113	46791.000000		1
8770.640625	3119.954102	3.389029	4.095205	5839.318359	85275.031250	943.241699	544.483398	133.476547	61.687111	37.211475	147.822098	199.431549	76.051163	1.278003	0.000000	3.943031	3.494148	0.530075	0.612276	3.766362	4.930822	2.974623	2.735985	2.125405	1.790194	1.570677	2.169739	2.299794	1.881106	0.106532	0.000000	46838.000000		1
19093.828125	10856.585938	2.679769	8.363099	24496.060547	99998.000000	3964.852295	2448.648926	539.019043	234.049606	167.903412	728.237244	992.828186	613.127441	3.355370	0.000000	4.280893	4.035693	0.428097	0.922367	4.389096	4.999991	3.598227	3.388927	2.731604	2.369308	2.225060	2.862273	2.996874	2.787551	0.525740	0.000000	46873.000000		1
12344.751953	2860.815186	2.877128	4.493007	6634.817871	91602.476562	1027.409180	628.280945	165.100296	65.486275	38.774933	157.649979	214.174911	135.628998	1.941897	99998.000000	4.091482	3.456490	0.458959	0.652537	3.821829	4.961907	3.011744	2.798154	2.217748	1.816150	1.588551	2.197694	2.330769	2.132353	0.288226	4.999991	46940.000000		1
14468.017578	4713.984863	0.545822	4.366574	12109.247070	99998.000000	1926.497925	1178.478516	283.127319	117.234497	88.571144	401.388672	573.735779	330.367096	2.428655	99998.000000	4.160409	3.673388	0.000000	0.640141	4.083117	4.999991	3.284769	3.071322	2.451982	2.069055	1.947292	2.603565	2.758712	2.518997	0.385366	4.999991	46967.000000		1
8976.119141	4129.690430	1.039220	5.495223	12535.524414	99998.000000	1940.004761	1220.124390	249.881516	93.434204	73.183289	310.316620	433.771027	252.986847	2.308571	99998.000000	3.953089	3.615917	0.016707	0.739985	4.098143	4.999991	3.287803	3.086404	2.397734	1.970506	1.864412	2.491805	2.637260	2.403098	0.363343	4.999991	47003.000000		1
2117.461426	621.185242	1.344510	3.167000	1046.762817	27357.318359	88.975113	41.639725	30.041782	22.946100	5.883773	18.971161	18.005951	53.808159	0.800570	99998.000000	3.325815	2.793221	0.128564	0.500648	3.019848	4.437074	1.949269	1.619508	1.477726	1.360709	0.769656	1.278094	1.255416	1.730848	0.000000	4.999991	47020.000000		1
8474.407227	1445.215698	3.080655	4.267894	5061.833984	72107.570312	738.876160	452.757599	123.213867	37.797386	34.568710	142.551987	160.949570	86.671562	0.588092	0.000000	3.928109	3.159933	0.488643	0.630214	3.704308	4.857981	2.868572	2.655866	2.090660	1.577462	1.538683	2.153973	2.206690	1.937877	0.000000	0.000000	47044.000000		1
5259.008301	2213.418213	1.507948	5.168346	9931.544922	99998.000000	1601.931396	964.815491	218.091263	84.802818	65.245743	264.960999	342.137726	251.182861	1.801084	0.000000	3.720904	3.345063	0.178386	0.713352	3.997017	4.999991	3.204644	2.984444	2.338638	1.928410	1.814552	2.423182	2.534201	2.399990	0.255534	0.000000	47083.000000		1
11248.094727	9711.926758	1.526451	5.501390	13535.861328	99998.000000	2085.242676	1324.564453	287.873169	124.786575	93.603806	408.197571	491.168671	337.620056	1.533576	0.000000	4.051079	3.987305	0.183683	0.740472	4.131486	4.999991	3.319157	3.122073	2.459201	2.096168	1.971293	2.610870	2.691231	2.528428	0.185705	0.000000	47104.000000		1
11507.902344	1341.013184	1.578874	2.553336	5711.543457	81841.531250	870.567200	536.052490	150.523453	82.070625	44.075878	156.678604	222.229630	169.846161	2.047980	99998.000000	4.060996	3.127433	0.198348	0.407108	3.756753	4.912974	2.939802	2.729207	2.177604	1.914188	1.644201	2.195010	2.346802	2.230056	0.311326	4.999991	47164.000000		1
14300.863281	7048.341309	3.228674	8.178075	16822.689453	99998.000000	2638.841553	1661.021973	366.918640	150.363098	105.713646	504.585999	667.037354	350.476166	1.843955	99998.000000	4.155362	3.848087	0.509024	0.912651	4.225895	4.999991	3.421413	3.220375	2.564570	2.177141	2.024131	2.702935	2.824150	2.544658	0.265750	4.999991	47209.000000		1
6254.753418	2822.003418	1.933504	2.035268	3408.570557	51958.488281	463.171387	297.050385	66.177032	28.240879	26.205612	83.353462	115.738884	42.592598	0.770449	99998.000000	3.796210	3.450557	0.286345	0.308622	3.532572	4.715656	2.665742	2.472830	1.820707	1.450878	1.418394	1.920924	2.063479	1.629334	0.000000	4.999991	47245.000000		1
7758.584961	2776.919189	2.389898	6.630038	7568.037598	99998.000000	1157.860596	718.178101	180.256866	71.339211	43.563976	191.731461	256.036652	153.943329	1.293186	0.000000	3.889782	3.443563	0.378379	0.821516	3.878983	4.999991	3.063656	2.856232	2.255892	1.853328	1.639127	2.282693	2.408302	2.187361	0.111661	0.000000	47263.000000		1
21559.019531	6266.659668	2.457740	7.647672	22318.259766	99998.000000	3653.163330	2224.103516	513.538086	217.826050	132.206055	677.130432	865.284729	531.544067	3.062670	99998.000000	4.333629	3.797036	0.390536	0.883529	4.348660	4.999991	3.562669	3.347155	2.710573	2.338110	2.121251	2.830672	2.937159	2.725539	0.486100	4.999991	47293.000000		1
17344.648438	4587.977051	2.022933	8.474114	13495.726562	99998.000000	2140.379883	1312.235718	297.953918	129.547867	98.112228	400.238464	489.759399	378.843475	3.570407	0.000000	4.239165	3.661621	0.305981	0.928094	4.130196	4.999991	3.330491	3.118012	2.474149	2.112430	1.991723	2.602319	2.689983	2.578460	0.552718	0.000000	47319.000000		1
8620.067383	1993.957764	1.273584	1.202658	6417.839844	83378.117188	954.950623	576.529602	100.267769	34.232582	14.397976	115.199226	165.649200	88.407707	1.198377	0.000000	3.935511	3.299716	0.105028	0.080142	3.807389	4.921052	2.979981	2.760822	2.001161	1.534440	1.158301	2.061450	2.219189	1.946490	0.078593	0.000000	47355.000000		1
1612.690552	486.860687	0.743181	0.604413	1179.517700	27533.982422	64.542648	44.741966	10.897933	31.373959	0.952875	10.086909	0.107931	0.000000	1.536184	0.000000	3.207551	2.687405	0.000000	0.000000	3.071704	4.439869	1.809847	1.650715	1.037344	1.496569	0.000000	1.003758	0.000000	0.000000	0.186443	0.000000	47375.000000		1
8686.688477	3180.494141	2.217208	2.667434	3963.917969	60536.406250	562.794678	325.667480	69.936111	22.276928	10.879431	57.739925	90.606415	55.066322	0.764738	99998.000000	3.938854	3.502495	0.345806	0.426094	3.598125	4.782017	2.750350	2.512774	1.844702	1.347855	1.036606	1.761476	1.957159	1.740886	0.000000	4.999991	47390.000000		1
6931.464355	1957.174927	1.551121	3.648063	4280.389648	65182.023438	639.536560	391.206177	98.139984	37.122047	41.963516	146.946320	174.632126	97.211777	0.154724	99998.000000	3.840825	3.291630	0.190646	0.562062	3.631483	4.814128	2.805865	2.592406	1.991846	1.569632	1.622872	2.167159	2.242124	1.987719	0.000000	4.999991	47465.000000		1
9759.348633	1376.115356	1.711475	3.959521	6494.927246	87976.820312	967.301025	612.927002	152.546387	94.485756	34.633469	161.313461	190.837173	119.988274	2.355917	0.000000	3.989421	3.138655	0.233371	0.597643	3.812574	4.944368	2.985562	2.787409	2.183402	1.975366	1.539496	2.207671	2.280663	2.079139	0.372160	0.000000	47503.000000		1
9872.331055	3299.640625	2.747611	3.947186	4994.771973	69886.804688	738.959412	455.017975	119.467125	45.787354	27.827658	99.601677	158.195801	113.524757	1.074023	99998.000000	3.994420	3.518467	0.438955	0.596288	3.698516	4.844395	2.868621	2.658029	2.077248	1.660746	1.444477	1.998267	2.199195	2.055091	0.031014	4.999991	47537.000000		1
21228.859375	11991.121094	2.137031	8.409355	24903.083984	99998.000000	3993.466309	2494.010742	565.378845	270.187927	160.446930	716.556030	941.915649	572.832214	3.916638	99998.000000	4.326927	4.078860	0.329811	0.924763	4.396253	4.999991	3.601350	3.396898	2.752340	2.431666	2.205331	2.855250	2.974012	2.758027	0.592913	4.999991	47641.000000		1
17504.886719	4845.654297	2.451572	7.746352	12452.473633	99998.000000	1983.510132	1216.245117	316.687622	134.262909	73.880211	353.624664	448.360199	271.631134	1.456125	99998.000000	4.243159	3.685352	0.389445	0.889097	4.095256	4.999991	3.297434	3.085021	2.500631	2.127956	1.868528	2.548542	2.651627	2.433980	0.163199	4.999991	47692.000000		1
5512.679688	4142.025391	2.325139	3.786831	7856.740234	99998.000000	1231.518799	752.407593	134.117966	87.775543	47.492661	216.444534	301.512543	124.191414	2.914561	99998.000000	3.741363	3.617213	0.366449	0.578276	3.895242	4.999991	3.090441	2.876453	2.127487	1.943374	1.676626	2.335347	2.479305	2.094092	0.464573	4.999991	47742.000000		1
7405.666504	2364.151367	3.376694	3.207088	4122.604004	63074.078125	582.857483	367.297943	81.114662	78.604500	29.699488	112.328270	152.805420	146.138382	1.912903	0.000000	3.869564	3.373675	0.528492	0.506111	3.615172	4.799851	2.765562	2.565018	1.909099	1.895447	1.472749	2.050489	2.184139	2.164764	0.281693	0.000000	47792.000000		1
5190.916016	543.931396	1.902667	2.170952	2999.953613	51976.570312	417.791107	254.648972	73.115448	57.585739	15.175078	59.978718	95.944366	102.262947	0.180525	99998.000000	3.715244	2.735544	0.279363	0.336650	3.477114	4.715807	2.620959	2.405942	1.864009	1.760315	1.181131	1.777997	1.982019	2.009718	0.000000	4.999991	47845.000000		1
8613.680664	1632.247559	2.417651	5.624740	6433.690430	86972.523438	984.187561	603.203979	133.754089	48.297516	39.669216	145.157745	226.226166	125.224464	0.612642	0.000000	3.935189	3.212786	0.383394	0.750102	3.808460	4.939382	2.993078	2.780464	2.126307	1.683925	1.598454	2.161840	2.354543	2.097689	0.000000	0.000000	47905.000000		1
14560.560547	4692.500488	2.019849	4.517677	13458.295898	99998.000000	2141.141602	1312.605713	274.039520	110.700050	69.874435	359.536194	501.030457	279.195526	3.465975	99998.000000	4.163178	3.671404	0.305319	0.654915	4.128990	4.999991	3.330645	3.118134	2.437813	2.044148	1.844318	2.555743	2.699864	2.445909	0.539825	4.999991	47940.000000		1
5319.443359	1814.564453	2.682853	3.657314	2283.089111	38764.632812	295.736725	179.325577	60.373436	22.961519	17.682158	38.833523	57.758427	51.584782	0.058964	0.000000	3.725866	3.258772	0.428597	0.563162	3.358523	4.588436	2.470905	2.253642	1.780846	1.361001	1.247535	1.589207	1.761615	1.712522	0.000000	0.000000	48138.000000		1
16282.084961	3925.029053	2.821621	4.147629	8571.689453	99998.000000	1320.845459	812.750183	212.007034	122.134560	50.015160	268.020081	352.369568	214.070053	2.726668	0.000000	4.211710	3.593843	0.450499	0.617800	3.933066	4.999991	3.120852	2.909957	2.326350	2.086838	1.699102	2.428167	2.546999	2.330556	0.435632	0.000000	48178.000000		1
17005.763672	6826.611328	3.358191	8.316843	20656.904297	99998.000000	3366.887695	2042.933716	500.629578	263.733673	142.407059	628.142151	815.303528	551.656189	2.552794	0.000000	4.230596	3.834205	0.526105	0.919959	4.315065	4.999991	3.527229	3.310254	2.699517	2.421165	2.153532	2.798058	2.911319	2.741668	0.407016	0.000000	48225.000000		1
7787.926758	1673.252075	3.237926	3.987274	3376.786377	53304.375000	456.710968	283.303070	73.941887	40.403145	26.476980	96.968163	148.216812	113.404495	1.130585	99998.000000	3.891422	3.223561	0.510267	0.600676	3.528504	4.726763	2.659642	2.452251	1.868891	1.606415	1.422868	1.986629	2.170897	2.054630	0.053303	4.999991	48297.000000		1
27149.593750	9200.646484	1.751564	7.604500	22769.712891	99998.000000	3788.163330	2266.770020	511.166718	185.052078	154.606323	691.327942	885.199524	545.692261	3.497109	0.000000	4.433764	3.963818	0.243426	0.881071	4.357358	4.999991	3.578429	3.355407	2.708563	2.267294	2.189227	2.839684	2.947041	2.736948	0.543709	0.000000	48322.000000		1
8509.052734	1794.692749	2.500912	2.100026	5181.643066	80589.734375	768.563293	461.592529	129.532440	82.113792	20.778233	136.871750	198.777802	160.366745	1.645836	99998.000000	3.929881	3.253990	0.398098	0.322225	3.714468	4.906280	2.885680	2.664259	2.112379	1.914416	1.317609	2.136314	2.298368	2.205114	0.216387	4.999991	48356.000000		1
7174.854980	2128.186768	2.325139	1.193407	5680.740234	77670.593750	841.539978	505.736237	82.274147	54.730194	24.269024	99.018852	133.630737	76.865273	0.990442	99998.000000	3.855813	3.328010	0.366449	0.076789	3.754405	4.890256	2.925075	2.703924	1.915263	1.738227	1.385052	1.995718	2.125906	1.885730	0.000000	4.999991	48390.000000		1
8058.555664	1810.188599	2.948054	3.459955	4355.466309	64389.761719	616.130981	365.990448	85.394890	33.507904	18.320492	91.263245	88.879517	130.346558	0.389703	0.000000	3.906257	3.257724	0.469535	0.539070	3.639035	4.808817	2.789673	2.563470	1.931432	1.525147	1.262937	1.960296	1.948802	2.115100	0.000000	0.000000	48405.000000		1
6862.425781	1482.078735	3.117660	4.462170	4377.459473	65880.781250	642.210205	406.772888	106.675774	63.395500	30.701702	154.809860	171.742661	112.726067	1.391508	0.000000	3.836478	3.170871	0.493829	0.649546	3.641222	4.818759	2.807677	2.609352	2.028066	1.802058	1.487162	2.189799	2.234878	2.052024	0.143486	0.000000	48467.000000		1
9744.712891	1941.349243	1.603544	3.990358	6199.622559	99018.132812	978.285278	580.775940	173.423294	98.895500	53.222248	237.932037	296.075928	208.938721	1.906711	0.000000	3.988769	3.288104	0.205081	0.601012	3.792365	4.995715	2.990465	2.764009	2.239107	1.995177	1.726093	2.376453	2.471403	2.320019	0.280285	0.000000	48538.000000		1
10568.169922	1445.024536	2.531749	4.409747	3951.240723	64300.097656	556.762878	348.903442	96.715302	41.266590	29.650148	109.827354	149.487320	137.590256	0.444002	0.000000	4.024000	3.159875	0.403421	0.644414	3.596734	4.808212	2.745670	2.542705	1.985495	1.615599	1.472027	2.040710	2.174604	2.138588	0.000000	0.000000	48567.000000		1
8712.872070	2362.698975	1.634382	4.237057	7691.868164	98650.359375	1211.625610	730.713501	173.232101	63.565105	64.006081	212.494263	277.878784	186.344162	1.819572	0.000000	3.940161	3.373408	0.213353	0.627064	3.886032	4.994099	3.083369	2.863747	2.238628	1.803219	1.806221	2.327347	2.443855	2.270316	0.259969	0.000000	48615.000000		1
4609.582031	54.461910	2.056854	3.385945	2392.827148	42061.152344	333.586517	195.330185	60.345684	22.711737	17.278189	40.532661	66.528580	62.266853	0.507789	0.000000	3.663661	1.736093	0.313203	0.529680	3.378911	4.623881	2.523208	2.290769	1.780646	1.356250	1.237498	1.607805	1.823008	1.794257	0.000000	0.000000	48688.000000		0
7135.025391	1616.434204	1.014550	2.713690	5247.878906	81763.140625	798.796265	483.042999	130.136856	86.005470	34.725983	157.168915	202.216171	209.533875	1.119328	0.000000	3.853395	3.208558	0.006273	0.433560	3.719984	4.912558	2.902436	2.683986	2.114400	1.934526	1.540655	2.196367	2.305816	2.321254	0.048957	0.000000	48705.000000		1
5319.727051	2893.274658	2.365228	3.731324	5001.516113	72614.625000	741.244446	454.666443	126.507301	61.714863	36.869179	112.263512	180.309296	130.722763	0.002839	0.000000	3.725889	3.461390	0.373873	0.571863	3.699102	4.861024	2.869962	2.657693	2.102116	1.790390	1.566664	2.050239	2.256018	2.116351	0.000000	0.000000	48731.000000		1
18582.257812	5590.716797	3.703570	4.557766	11304.097656	99998.000000	1800.311401	1102.359497	292.989105	117.678551	71.098679	305.937714	433.952972	344.799011	2.320448	0.000000	4.269098	3.747468	0.568621	0.658752	4.053236	4.999991	3.255348	3.042323	2.466851	2.070697	1.851861	2.485633	2.637443	2.537566	0.365572	0.000000	48817.000000		1
8131.112793	2117.020508	2.204873	3.484625	4644.711914	69496.468750	686.637634	406.729736	92.456657	70.269157	33.551079	133.618393	146.693451	133.911362	1.956038	0.000000	3.910150	3.325725	0.343384	0.542156	3.666959	4.841963	2.836728	2.609306	1.965938	1.846765	1.525707	2.125866	2.166411	2.126817	0.291377	0.000000	48872.000000		1
24146.572266	6061.810059	2.550252	4.810632	16274.961914	99998.000000	2615.713623	1606.868408	377.603821	165.945236	98.963341	452.362885	589.524475	310.538666	4.834430	99998.000000	4.382855	3.782602	0.406583	0.682202	4.211520	4.999991	3.417590	3.205980	2.577036	2.219965	1.995474	2.655487	2.770502	2.492116	0.684345	4.999991	48937.000000		1
6508.292480	3579.138184	2.642764	3.352024	5894.455566	75320.429688	854.837036	534.936157	127.040787	31.528145	20.176903	98.352760	130.667267	85.900627	1.971226	0.000000	3.813467	3.553778	0.422058	0.525307	3.770444	4.876913	2.931883	2.728302	2.103943	1.498698	1.304855	1.992787	2.116167	1.933996	0.294736	0.000000	48974.000000		1
11927.318359	2576.550049	2.272716	4.816800	5729.266113	81072.101562	880.469116	536.872742	132.924561	82.332741	45.334042	182.239716	256.579407	146.508423	1.161545	0.000000	4.076543	3.411039	0.356545	0.682759	3.758099	4.908872	2.944714	2.729871	2.123605	1.915573	1.656424	2.260643	2.409222	2.165863	0.065036	0.000000	49045.000000		1
6868.081543	1432.214722	1.680638	2.781532	1892.388672	37173.734375	226.223068	144.063019	53.055725	53.379517	19.911701	29.949270	45.423473	35.722031	0.205906	0.000000	3.836835	3.156008	0.225474	0.444284	3.277010	4.570236	2.354537	2.158552	1.724732	1.727375	1.299108	1.476386	1.657280	1.552936	0.000000	0.000000	49107.000000		1
12084.675781	761.794495	2.920300	2.161701	4883.510254	76476.367188	758.877258	443.783936	115.837563	42.817711	23.590601	126.408615	149.718597	104.168694	1.843010	99998.000000	4.082235	2.881838	0.465428	0.334796	3.688732	4.883527	2.880172	2.647171	2.063849	1.631623	1.372739	2.101777	2.175276	2.017737	0.265528	4.999991	49134.000000		1
12536.363281	2569.198486	1.612795	3.694319	8739.263672	99998.000000	1396.076416	832.128418	180.404892	138.126831	43.585564	178.314102	251.620743	133.717087	1.089649	0.000000	4.098172	3.409798	0.207579	0.567534	3.941475	4.999991	3.144909	2.920190	2.256248	2.140278	1.639343	2.251186	2.400746	2.126187	0.037286	0.000000	49159.000000		1
21123.505859	6503.312012	2.309720	8.881167	18563.978516	99998.000000	3013.928955	1832.419189	430.104462	151.195709	103.579704	515.372925	656.894958	432.781158	2.710720	99998.000000	4.324766	3.813135	0.363559	0.948470	4.268671	4.999991	3.479133	3.263025	2.633574	2.179539	2.015275	2.712121	2.817496	2.636268	0.433085	4.999991	49192.000000		1
11874.368164	1823.649048	2.608843	2.846291	6985.876953	96611.765625	1090.850952	642.799194	170.882294	47.915134	42.916393	161.766769	209.240921	171.233841	0.996700	99998.000000	4.074611	3.260941	0.416448	0.454279	3.844221	4.985030	3.037766	2.808075	2.232697	1.680473	1.632623	2.208889	2.320647	2.233590	0.000000	4.999991	49233.000000		1
7107.792480	2534.518799	1.899583	4.826051	4084.301025	64430.933594	595.050537	354.710144	93.828918	60.379604	22.949184	96.638206	116.895287	95.188850	0.081394	0.000000	3.851735	3.403896	0.278658	0.683592	3.611118	4.809094	2.774554	2.549874	1.972337	1.780890	1.360767	1.985149	2.067797	1.978586	0.000000	0.000000	49259.000000		1
18143.753906	3044.371826	3.968772	5.519892	10548.736328	99998.000000	1592.519775	1018.586670	218.362625	110.237495	48.019981	252.601379	362.154266	205.913574	3.056044	0.000000	4.258727	3.483498	0.598656	0.741931	4.023201	4.999991	3.202085	3.007998	2.339178	2.042329	1.681422	2.402436	2.558894	2.313685	0.485160	0.000000	49297.000000		1
6644.408691	2057.575439	2.167868	4.705785	4474.955078	69869.664062	676.310181	396.059998	103.752388	24.059330	27.380516	99.715775	141.929077	76.670998	0.681747	99998.000000	3.822456	3.313356	0.336033	0.672632	3.650789	4.844289	2.830146	2.597761	2.015998	1.381284	1.437442	1.998764	2.152071	1.884631	0.000000	4.999991	49356.000000		1
9798.074219	2745.187500	2.306637	3.786831	6725.442871	90013.609375	1021.457642	623.094055	125.483498	69.078835	44.412006	169.673477	240.858505	129.134644	0.052509	0.000000	3.991141	3.438572	0.362979	0.578276	3.827721	4.954308	3.009220	2.794554	2.098587	1.839345	1.647500	2.229614	2.381762	2.111043	0.000000	0.000000	49392.000000		1
20590.585938	4060.778320	2.248045	6.235320	12154.636719	99998.000000	1971.369385	1193.339111	293.488678	108.455093	84.105888	358.968781	519.560669	261.007660	3.410066	99998.000000	4.313669	3.608609	0.351805	0.794859	4.084742	4.999991	3.294768	3.076764	2.467591	2.035250	1.924826	2.555057	2.715636	2.416653	0.532763	4.999991	49460.000000		1
8457.967773	969.083435	2.735276	5.094337	4717.250488	65653.226562	717.163513	430.970978	100.199921	44.436676	43.724331	121.348206	147.208435	124.394936	0.741022	99998.000000	3.927266	2.986361	0.437001	0.707088	3.673689	4.817256	2.855618	2.634448	2.000867	1.647742	1.640723	2.084033	2.167933	2.094803	0.000000	4.999991	49529.000000		1
6515.366211	1112.227417	2.975808	4.927814	4217.024902	59896.957031	605.467407	378.140381	80.584259	41.938847	24.142591	84.910744	108.057289	75.135292	2.022031	99998.000000	3.813939	3.046194	0.473605	0.692654	3.625006	4.777405	2.782091	2.577653	1.906250	1.622617	1.382784	1.928963	2.033654	1.875844	0.305788	4.999991	49568.000000		1
8865.610352	1289.212524	1.193407	5.174514	7595.809570	93904.289062	1175.885132	717.656921	146.246307	62.507385	50.375957	172.843552	241.567764	216.540131	2.018225	99998.000000	3.947709	3.110325	0.076789	0.713870	3.880574	4.972685	3.070365	2.855917	2.165085	1.795931	1.702223	2.237653	2.383039	2.335538	0.304970	4.999991	49591.000000		1
10777.222656	1209.926514	3.759078	5.772759	6680.944824	93339.773438	1027.637451	625.727600	171.119751	62.001652	50.012074	218.263947	309.823242	143.224243	0.546669	99998.000000	4.032507	3.082759	0.575081	0.761383	3.824838	4.970067	3.011840	2.796385	2.233300	1.792403	1.699075	2.338982	2.491114	2.156017	0.000000	4.999991	49629.000000		1
7777.263184	4247.720703	2.238794	3.768329	14821.234375	99998.000000	2373.276123	1450.640015	362.894379	141.358582	87.337646	389.951111	539.722107	235.199844	4.272589	0.000000	3.890827	3.628156	0.350014	0.576149	4.170885	4.999991	3.375348	3.161560	2.559780	2.150322	1.941201	2.591010	2.732170	2.371437	0.630691	0.000000	49653.000000		1
10144.877930	1348.167358	1.538786	2.917217	7585.173828	99654.523438	1180.291748	720.549500	149.129608	67.848419	47.119530	198.790131	258.759613	131.441284	1.481732	0.000000	4.006247	3.129744	0.187178	0.464969	3.879966	4.998497	3.071989	2.857664	2.173564	1.831540	1.673201	2.298395	2.412896	2.118732	0.170770	0.000000	49690.000000		1
9550.656250	1199.854980	1.276668	2.090775	6663.990234	88089.195312	1015.357971	616.235840	135.073929	36.677990	31.272194	173.984543	182.264374	151.004517	0.925433	0.000000	3.980033	3.079129	0.106078	0.320307	3.823734	4.944922	3.006619	2.789747	2.130572	1.564406	1.495158	2.240511	2.260702	2.178990	0.000000	0.000000	49724.000000		1
9830.623047	1572.549438	1.082392	2.059937	4420.092285	64882.011719	640.427795	400.682526	109.876694	55.137249	24.672995	102.595985	150.689972	68.249306	2.013175	99998.000000	3.992581	3.196604	0.034385	0.313854	3.645431	4.812124	2.806470	2.602800	2.040905	1.741445	1.392222	2.011130	2.178084	1.834098	0.303882	4.999991	49756.000000		1
11558.009766	2023.623413	2.476242	7.561327	6212.441406	79947.945312	943.759766	582.253052	116.990883	76.063499	28.395067	120.854805	138.891586	82.366661	1.638723	0.000000	4.062883	3.306130	0.393793	0.878598	3.793262	4.902807	2.974861	2.765112	2.068152	1.881176	1.453243	2.082264	2.142676	1.915751	0.214505	0.000000	49792.000000		1
3652.016357	784.484619	1.594293	2.775365	1907.357178	36077.503906	237.293701	138.348862	36.610146	30.115793	14.256124	46.126564	55.066322	109.592995	0.513125	0.000000	3.562533	2.894584	0.202568	0.443320	3.280432	4.557237	2.375286	2.140975	1.563601	1.478794	1.154001	1.663951	1.740886	2.039783	0.000000	0.000000	49807.000000		1
20110.609375	7243.495605	3.601807	8.091730	14708.770508	99998.000000	2408.813232	1440.698120	376.398071	160.305069	103.107887	450.528076	652.886108	368.920013	2.690609	0.000000	4.303425	3.859948	0.556520	0.908041	4.167576	4.999991	3.381803	3.158573	2.575647	2.204947	2.013292	2.653722	2.814837	2.566932	0.429851	0.000000	49843.000000		1
7072.110840	1919.960449	1.544953	1.091644	4458.395508	65921.359375	652.694885	386.592896	78.037094	43.881603	18.098463	79.902756	111.452484	43.582481	0.041904	99998.000000	3.849549	3.283292	0.188915	0.038081	3.649179	4.819026	2.814710	2.587254	1.892301	1.642282	1.257642	1.902562	2.047090	1.639312	0.000000	4.999991	49871.000000		1
27214.703125	5470.947266	2.630429	5.667912	13996.072266	99998.000000	2241.026855	1341.614502	340.546509	120.996658	97.338211	389.667389	544.184265	349.618866	6.154738	99998.000000	4.434803	3.738063	0.420027	0.753423	4.146006	4.999991	3.350447	3.127628	2.532176	2.082773	1.988283	2.590694	2.735746	2.543595	0.789210	4.999991	49940.000000		1
6053.185059	0.000000	2.066105	4.193885	3387.992676	49408.300781	508.931000	313.375702	96.897240	73.806206	42.009773	105.149323	158.908142	92.536835	0.339201	99998.000000	3.781984	0.000000	0.315152	0.622617	3.529943	4.693800	2.706659	2.496065	1.986311	1.868093	1.623350	2.021806	2.201146	1.966315	0.000000	4.999991	50013.000000		0
16441.740234	3123.636230	1.890332	5.846769	10521.466797	99998.000000	1694.884521	1033.804932	246.282791	148.380264	98.321930	353.760345	505.828766	327.924774	1.837269	0.000000	4.215948	3.494660	0.276538	0.766916	4.022076	4.999991	3.229140	3.014439	2.391434	2.171376	1.992650	2.548709	2.704004	2.515774	0.264173	0.000000	50039.000000		1
9409.489258	4168.317383	2.812370	3.755994	10424.477539	99998.000000	1653.235474	1006.082092	272.969482	132.976990	81.148582	357.655090	501.533112	317.264282	4.297221	0.000000	3.973566	3.619961	0.449072	0.574725	4.018054	4.999991	3.218335	3.002633	2.436114	2.123776	1.909281	2.553464	2.700300	2.501421	0.633188	0.000000	50100.000000		1
8018.676758	2874.038330	1.952007	1.692973	3325.670410	57899.589844	453.994171	275.973022	56.524933	31.811850	18.493181	66.639595	116.383385	39.181984	0.508398	0.000000	3.904103	3.458493	0.290481	0.228650	3.521879	4.762675	2.657050	2.440867	1.752240	1.502589	1.267012	1.823732	2.065891	1.593086	0.000000	0.000000	50137.000000		1
23277.029297	5848.551270	2.707523	8.295258	19421.470703	99998.000000	3142.971191	1932.242920	469.989532	164.011734	138.163834	645.170593	904.904663	565.758118	3.463371	0.000000	4.366928	3.767048	0.432572	0.918830	4.288282	4.999991	3.497340	3.286062	2.672088	2.214875	2.140394	2.809675	2.956603	2.752631	0.539499	0.000000	50183.000000		1
12625.332031	2856.966797	1.470943	3.706654	9331.076172	99998.000000	1461.241943	882.658569	193.726639	88.127083	51.538525	264.082123	356.134827	195.074234	2.299768	0.000000	4.101243	3.455905	0.167596	0.568982	3.969932	4.999991	3.164722	2.945793	2.287189	1.945109	1.712132	2.421739	2.551615	2.290200	0.361684	0.000000	50222.000000		1
5941.205078	1591.505249	2.112361	2.827788	5061.911133	68187.460938	728.471619	449.837311	83.538483	28.441322	29.455873	100.782753	122.677292	78.684677	0.756324	99998.000000	3.773875	3.201808	0.324768	0.451447	3.704314	4.833704	2.862413	2.653055	1.921887	1.453950	1.469172	2.003386	2.088764	1.895890	0.000000	4.999991	50252.000000		1
3836.343750	1230.528931	1.976677	2.392981	2037.349121	35542.906250	212.241409	137.096863	35.259468	15.767157	8.464863	23.205133	29.887596	33.196449	0.572283	0.000000	3.583918	3.090092	0.295936	0.378939	3.309065	4.550753	2.326830	2.137028	1.547276	1.197753	0.927620	1.365584	1.475491	1.521092	0.000000	0.000000	50273.000000		1
7890.390137	880.857666	2.266548	3.737491	4235.700195	63297.757812	629.810486	367.254791	105.396027	48.081654	19.125347	63.281403	101.100372	66.254128	1.066886	0.000000	3.897099	2.944906	0.355365	0.572580	3.626925	4.801388	2.799210	2.564967	2.022824	1.681979	1.281609	1.801276	2.004753	1.821213	0.028118	0.000000	50301.000000		1
15469.014648	5189.414062	2.457740	5.513725	14937.426758	99998.000000	2411.434326	1479.519287	360.652496	143.144073	89.218727	430.449829	543.262268	310.850128	2.518678	99998.000000	4.189463	3.715118	0.390536	0.741445	4.174276	4.999991	3.382275	3.170121	2.557089	2.155773	1.950456	2.633923	2.735009	2.492551	0.401173	4.999991	50376.000000		1
19179.273438	6852.999023	2.775365	5.686414	20617.498047	99998.000000	3365.906982	2046.924072	483.231110	209.947098	124.336349	589.314819	837.420105	496.077972	3.395492	99998.000000	4.282832	3.835881	0.443320	0.754838	4.314236	4.999991	3.527102	3.311102	2.684155	2.322110	2.094598	2.770347	2.922943	2.695550	0.530903	4.999991	50415.000000		1
15132.769531	3124.135742	1.211909	5.914611	11459.250000	99998.000000	1841.781494	1121.404663	261.131012	110.496529	73.183289	325.411530	469.224762	303.600250	3.936391	0.000000	4.179918	3.494730	0.083470	0.771926	4.059156	4.999991	3.265238	3.049762	2.416858	2.043349	1.864412	2.512433	2.671381	2.482302	0.595098	0.000000	50490.000000		1
5194.221680	1806.805664	2.627345	4.949401	5179.185547	72163.968750	780.858154	468.537109	96.619705	68.995567	35.438324	149.104935	186.344162	103.178818	1.165877	99998.000000	3.715520	3.256912	0.419517	0.694553	3.714262	4.858320	2.892572	2.670744	1.985066	1.838821	1.549473	2.173492	2.270316	2.013591	0.066653	4.999991	50519.000000		1
7484.979980	2355.017334	0.111015	1.344510	7014.617676	99998.000000	1046.238525	653.694031	203.178299	114.801430	47.350807	266.077301	371.874237	184.860886	1.813139	0.000000	3.874191	3.371994	0.000000	0.128564	3.846004	4.999991	3.019631	2.815375	2.307877	2.059947	1.675327	2.425008	2.570396	2.266845	0.258431	0.000000	50547.000000		1
17974.318359	2937.365967	2.966557	4.835302	10041.396484	99998.000000	1576.345581	977.070312	203.076538	74.561722	57.345207	241.641769	348.706085	241.947052	1.422855	0.000000	4.254653	3.467958	0.472253	0.684424	4.001794	4.999991	3.197651	2.989926	2.307660	1.872516	1.758497	2.383172	2.542459	2.383720	0.153161	0.000000	50610.000000		1
13800.313477	1554.241333	2.781532	4.255559	6861.963379	91948.000000	1008.311646	646.018616	129.584869	61.961563	57.847855	229.177292	299.372437	185.856934	1.002426	0.000000	4.139889	3.191519	0.444284	0.628957	3.836448	4.963542	3.003595	2.810245	2.112554	1.792122	1.762287	2.360172	2.476212	2.269179	0.001052	0.000000	50631.000000		1
8844.236328	2109.619629	2.007514	5.741921	13206.034180	99998.000000	2118.907715	1292.259277	297.781219	112.050728	84.553032	328.072784	437.218658	243.498184	1.605841	0.000000	3.946660	3.324204	0.302659	0.759057	4.120772	4.999991	3.326112	3.111350	2.473897	2.049415	1.927129	2.515970	2.640699	2.386496	0.205703	0.000000	50668.000000		1
10033.952148	2400.243408	1.686805	3.487709	6869.629395	99998.000000	1024.467407	636.637878	151.633606	68.847549	31.531229	224.394424	279.334320	166.879608	1.870114	99998.000000	4.001472	3.380255	0.227065	0.542540	3.836933	4.999991	3.010498	2.803892	2.180795	1.837888	1.498741	2.351012	2.446124	2.222403	0.271868	4.999991	50706.000000		1
6641.805664	1460.230469	1.834825	2.815454	2861.703369	48284.699219	392.122040	240.762909	53.166740	15.520457	29.017982	78.697014	94.220551	22.005560	2.633952	99998.000000	3.822286	3.164421	0.263595	0.449548	3.456625	4.683810	2.593421	2.381590	1.725640	1.190904	1.462667	1.895958	1.974146	1.342532	0.420608	4.999991	50762.000000		1
16486.191406	3345.677734	3.345856	3.244093	10726.051758	99998.000000	1736.046265	1039.475952	243.562943	107.955528	69.593819	301.805511	337.613892	234.160614	1.960274	99998.000000	4.217120	3.524484	0.524507	0.511093	4.030440	4.999991	3.239561	3.016814	2.386611	2.033245	1.842571	2.479727	2.528420	2.369514	0.292317	4.999991	50780.000000		1
11386.107422	4152.531738	2.522498	4.422081	6105.849121	80953.781250	953.966919	567.648438	119.069321	56.383080	38.044086	158.565842	269.743866	150.467941	0.586412	0.000000	4.056376	3.618313	0.401831	0.645627	3.785746	4.908237	2.979533	2.754079	2.075800	1.751149	1.580287	2.200210	2.430952	2.177444	0.000000	0.000000	50901.000000		1
7105.260742	708.834351	2.038351	5.063499	2887.902832	50382.464844	380.456268	246.464737	59.247871	42.857800	26.307375	91.642548	119.195755	71.749352	1.457233	99998.000000	3.851580	2.850545	0.309279	0.704451	3.460582	4.702280	2.580305	2.391755	1.772673	1.632030	1.420078	1.962097	2.076261	1.855818	0.163529	4.999991	50963.000000		1
10217.265625	2459.022705	2.800035	4.597855	7570.726562	99998.000000	1169.057739	717.030945	152.099243	123.747353	45.596161	187.401886	257.263977	175.245789	1.876347	0.000000	4.009335	3.390763	0.447163	0.662555	3.879138	4.999991	3.067836	2.855538	2.182127	2.092536	1.658928	2.272774	2.410379	2.243648	0.273313	0.000000	51000.000000		1
9776.931641	1410.329468	2.843207	4.348072	5846.121094	86086.937500	894.959595	535.975403	142.104843	79.449448	53.101982	183.547211	212.426422	127.361496	0.676615	99998.000000	3.990203	3.149321	0.453808	0.638297	3.766868	4.934937	2.951803	2.729145	2.152609	1.900091	1.725111	2.263748	2.327209	2.105038	0.000000	4.999991	51060.000000		1
9717.493164	2795.794678	1.594293	5.822099	5177.464844	76981.382812	788.416382	462.159912	111.310631	80.781624	41.229588	142.413223	221.381607	137.923294	0.371396	0.000000	3.987554	3.446505	0.202568	0.765080	3.714117	4.886386	2.896756	2.664792	2.046537	1.907313	1.615209	2.153550	2.345142	2.139638	0.000000	0.000000	51084.000000		1
17197.183594	3741.191895	1.797820	3.842339	9722.978516	99998.000000	1577.653076	946.047852	202.009552	105.241837	68.838303	279.880127	408.715637	208.454575	3.685301	99998.000000	4.235457	3.573010	0.254746	0.584596	3.987799	4.999991	3.198011	2.975913	2.305372	2.022188	1.837830	2.446972	2.611421	2.319011	0.566473	4.999991	51156.000000		1
26144.326172	6388.146973	2.673601	7.015506	16077.339844	99998.000000	2589.526367	1591.573120	324.649841	129.689713	110.055550	457.528137	645.556030	360.720337	5.605766	0.000000	4.417377	3.805375	0.427097	0.846059	4.206214	4.999991	3.413220	3.201827	2.511415	2.112906	2.041612	2.660418	2.809934	2.557171	0.748635	0.000000	51207.000000		1
9261.719727	3283.740723	1.779317	6.818146	12635.564453	99998.000000	1990.664429	1239.703125	256.218597	138.814499	69.217598	319.077545	342.412170	261.584320	1.675511	99998.000000	3.966692	3.516369	0.250253	0.833666	4.101594	4.999991	3.298998	3.093318	2.408611	2.142435	1.840217	2.503896	2.534549	2.417612	0.224147	4.999991	51288.000000		1
10384.671875	1571.497925	2.556419	4.076703	6062.895508	85269.468750	923.980652	562.955017	130.485321	92.721855	36.511467	120.672867	147.914612	141.386337	0.709657	99998.000000	4.016393	3.196314	0.407632	0.610309	3.782680	4.930794	2.965663	2.750474	2.115562	1.967182	1.562429	2.081610	2.170011	2.150408	0.000000	4.999991	51360.000000		1
15279.468750	4463.168945	2.161701	6.858235	15937.119141	99998.000000	2616.737305	1578.538086	341.462402	156.727936	104.168694	469.884705	594.908691	370.779510	4.433027	0.000000	4.184108	3.649643	0.334796	0.836212	4.202410	4.999991	3.417760	3.198255	2.533343	2.195146	2.017737	2.671991	2.774450	2.569116	0.646700	0.000000	51428.000000		1
20412.062500	11155.511719	3.601807	6.620787	22973.613281	99998.000000	3758.824707	2296.065430	493.786743	153.406754	118.545082	537.649841	740.276184	380.083130	5.126884	0.000000	4.309887	4.047490	0.556520	0.820910	4.361229	4.999991	3.575052	3.360984	2.693539	2.185844	2.073884	2.730500	2.869394	2.579879	0.709854	0.000000	51542.000000		1
20030.037109	7971.856445	2.981975	6.580698	16995.810547	99998.000000	2755.668945	1682.753052	389.414520	164.400284	105.062981	491.399933	628.274780	347.861145	2.462728	99998.000000	4.301682	3.901559	0.474504	0.818272	4.230342	4.999991	3.440227	3.226020	2.590412	2.215903	2.021450	2.691435	2.798150	2.541406	0.391416	4.999991	51609.000000		1
9641.038086	2120.169189	2.938803	5.803596	5143.747070	76419.945312	769.497681	463.214569	110.070969	57.184853	29.474375	115.020370	183.069229	122.923996	2.091889	99998.000000	3.984124	3.326370	0.468170	0.763697	3.711280	4.883207	2.886207	2.665782	2.041673	1.757281	1.469445	2.060775	2.262615	2.089637	0.320539	4.999991	51633.000000		1
29188.117188	8064.760254	2.303553	8.776320	21236.398438	99998.000000	3503.454102	2121.294678	484.359772	207.529449	143.782410	655.800232	861.405396	546.814697	3.351567	99998.000000	4.465206	3.906591	0.362398	0.943312	4.327081	4.999991	3.544497	3.326601	2.685168	2.317080	2.157706	2.816772	2.935208	2.737840	0.525248	4.999991	51694.000000		1
6620.552734	2212.955566	1.292086	2.997394	3890.660645	52602.765625	533.076660	347.901245	79.295258	37.905315	16.430161	65.547951	117.030968	62.303856	1.620120	0.000000	3.820894	3.344973	0.111292	0.476744	3.590023	4.721009	2.726790	2.541456	1.899247	1.578700	1.215642	1.816559	2.068301	1.794515	0.209547	0.000000	51790.000000		1
7631.198730	2481.604736	2.741444	2.355976	4622.977539	67957.976562	709.040955	419.974365	112.001389	38.287701	33.584999	118.134949	173.370880	115.214645	0.250448	0.000000	3.882593	3.394733	0.437979	0.372171	3.664922	4.832241	2.850671	2.623223	2.049223	1.583059	1.526145	2.072378	2.238976	2.061508	0.000000	0.000000	51812.000000		1
7841.852051	675.320312	3.626477	3.817669	3923.891113	52341.457031	561.807861	347.777893	70.666954	29.992443	21.906879	58.720554	76.979370	62.411789	1.732011	99998.000000	3.894419	2.829510	0.559485	0.581798	3.593717	4.718846	2.749588	2.541302	1.849216	1.477012	1.340580	1.768790	1.886374	1.795267	0.238551	4.999991	51849.000000		1
8583.645508	935.933228	2.035268	5.371873	6703.776855	91631.554688	1020.251892	632.943542	149.592163	78.259125	39.511944	154.538483	225.442886	120.620438	1.643417	99998.000000	3.933672	2.971245	0.308622	0.730126	3.826319	4.962045	3.008708	2.801365	2.174909	1.893535	1.596728	2.189037	2.353037	2.081421	0.215748	4.999991	51899.000000		1
12924.708008	4186.156738	1.659051	5.933114	13765.041992	99998.000000	2182.731934	1355.417236	294.756073	179.529099	96.496353	392.939240	515.459290	284.900452	2.619205	99998.000000	4.111421	3.621815	0.219860	0.773283	4.138778	4.999991	3.339000	3.132073	2.469463	2.254135	1.984511	2.594325	2.712194	2.454693	0.418169	4.999991	51950.000000		1
11634.680664	3207.760498	1.908834	4.866140	7068.191406	99998.000000	1117.127563	669.128113	164.640808	66.735191	62.229847	238.610458	339.667664	175.258118	1.756529	99998.000000	4.065754	3.506202	0.280768	0.687185	3.849308	4.999991	3.048103	2.825509	2.216537	1.824355	1.793999	2.377689	2.531054	2.243678	0.244655	4.999991	52037.000000		1
6672.513672	2162.046143	2.137031	2.892547	4124.389648	60393.593750	610.102295	358.469208	80.158707	45.589993	23.593685	89.089211	105.266502	55.673820	1.918108	0.000000	3.824290	3.334865	0.329811	0.461280	3.615360	4.780991	2.785403	2.554452	1.903951	1.658870	1.372796	1.949825	2.022290	1.745651	0.282873	0.000000	52069.000000		1
7949.678223	3533.936768	1.529534	2.272716	6220.042969	83323.585938	939.294495	585.102417	136.958084	64.413132	39.336170	124.922256	170.839127	121.955704	0.703921	0.000000	3.900350	3.548259	0.184559	0.356545	3.793793	4.920768	2.972802	2.767232	2.136588	1.808974	1.594792	2.096640	2.232587	2.086202	0.000000	0.000000	52116.000000		1
5705.052246	1154.699829	2.550252	3.749826	2749.365967	42197.546875	364.830963	228.514297	60.293259	36.718079	15.258339	54.791870	82.320404	65.538696	0.203053	99998.000000	3.756260	3.062469	0.406583	0.574011	3.439233	4.625287	2.562092	2.358913	1.780269	1.564880	1.183507	1.738716	1.915507	1.816498	0.000000	4.999991	52161.000000		1
4605.949219	1597.857788	1.560372	6.019458	3129.384277	50564.101562	429.003571	264.489197	59.491489	43.036659	29.850592	71.598244	128.339035	128.946533	0.047824	0.000000	3.663319	3.203538	0.193228	0.779557	3.495459	4.703842	2.632461	2.422408	1.774455	1.633839	1.474953	1.854902	2.108359	2.110410	0.000000	0.000000	52182.000000		1
8608.324219	2978.188477	1.699140	3.527797	5537.845703	77527.312500	831.724426	505.159576	112.491707	41.081566	32.872654	119.661400	154.248611	90.979546	1.099121	99998.000000	3.934919	3.473952	0.230229	0.547504	3.743341	4.889455	2.919980	2.703429	2.051121	1.613647	1.516835	2.077954	2.188221	1.958944	0.041045	4.999991	52207.000000		1
11099.189453	2268.515381	1.766982	5.220770	7049.213867	98974.843750	1092.494629	662.741699	170.873047	64.536484	54.468079	222.806290	253.421646	142.897369	2.168896	0.000000	4.045291	3.355742	0.247232	0.717735	3.848141	4.995525	3.038419	2.821344	2.232674	1.809805	1.736142	2.347927	2.403844	2.155024	0.336239	0.000000	52256.000000		1
6877.070312	1770.645752	2.500912	5.464385	6997.484375	95636.570312	1136.376221	666.056763	161.865448	53.903755	46.071056	205.651459	295.909393	148.019455	1.689849	99998.000000	3.837404	3.248132	0.398098	0.737541	3.844942	4.980624	3.055522	2.823511	2.209154	1.731619	1.663428	2.313132	2.471159	2.170319	0.227848	4.999991	52320.000000		1
15909.945312	2948.189941	4.036614	5.100504	7865.914551	99998.000000	1254.070190	749.576721	164.310852	64.881866	46.249912	221.523453	274.301636	136.569534	3.030375	99998.000000	4.201669	3.469555	0.606017	0.707613	3.895749	4.999991	3.098322	2.874816	2.215666	1.812123	1.665111	2.345420	2.438228	2.135354	0.481496	4.999991	52357.000000		1
7784.769043	2823.242920	2.840123	3.657314	5546.443359	76887.078125	814.655945	508.557861	114.258690	71.348465	31.750174	155.673294	186.267075	128.215683	1.831498	0.000000	3.891246	3.450748	0.453337	0.563162	3.744015	4.885853	2.910974	2.706340	2.057889	1.853385	1.501746	2.192214	2.270136	2.107941	0.262806	0.000000	52387.000000		1
4400.282227	1646.990967	3.796082	2.226459	1983.026001	35365.570312	245.311417	151.325226	60.095901	44.356499	14.962300	18.986580	9.288221	59.426731	0.970325	99998.000000	3.643481	3.216691	0.579336	0.347615	3.297328	4.548581	2.389718	2.179911	1.778845	1.646957	1.174998	1.278447	0.967933	1.773982	0.000000	4.999991	52424.000000		1
8406.414062	4223.750488	1.483278	4.156880	8222.718750	99998.000000	1252.515991	788.660034	199.209518	108.408836	46.357845	204.547470	278.495544	211.223770	1.162289	99998.000000	3.924611	3.625698	0.171223	0.618767	3.915015	4.999991	3.097783	2.896890	2.299310	2.035065	1.666123	2.310794	2.444818	2.324743	0.065314	4.999991	52464.000000		1
7145.158203	3225.365723	1.810155	5.279361	7677.726074	99998.000000	1205.951538	732.650085	174.555038	84.845985	34.729065	179.455093	206.240448	192.548645	1.887999	99998.000000	3.854012	3.508579	0.257716	0.722581	3.885233	4.999991	3.081330	2.864897	2.241932	1.928631	1.540693	2.253956	2.314374	2.284540	0.276002	4.999991	52533.000000		1
16706.173828	3815.491455	1.995179	6.617703	13339.723633	99998.000000	2132.300537	1304.150146	279.112274	89.613449	86.529709	413.732880	475.783875	313.193756	1.615261	99998.000000	4.222877	3.581551	0.299982	0.820707	4.125147	4.999991	3.328848	3.115328	2.445779	1.952373	1.937165	2.616720	2.677410	2.495813	0.208243	4.999991	52554.000000		1
6098.315430	1119.557495	1.643633	1.541869	3116.821045	52215.585938	417.001648	262.142456	69.081917	37.239227	23.470335	50.514725	91.895416	104.788528	1.479752	0.000000	3.785210	3.049047	0.215805	0.188048	3.493712	4.717800	2.620138	2.418537	1.839364	1.571001	1.370519	1.703418	1.963294	2.020314	0.170189	0.000000	52591.000000		1
14010.460938	2455.556396	2.735276	4.539263	9899.297852	99998.000000	1519.629395	950.910950	215.081528	94.750954	70.762550	345.569946	449.254486	291.148102	2.596536	0.000000	4.146452	3.390150	0.437001	0.656985	3.995604	4.999991	3.181738	2.978140	2.332603	1.976584	1.849803	2.538536	2.652493	2.464114	0.414394	0.000000	52622.000000		1
16297.602539	2731.156494	1.211909	3.385945	6868.368164	95253.460938	1032.833496	633.184082	150.791748	43.530056	48.343773	165.575180	239.594162	147.186844	0.852401	0.000000	4.212124	3.436347	0.083470	0.529680	3.836854	4.978881	3.014030	2.801530	2.178378	1.638789	1.684341	2.218995	2.379476	2.167869	0.000000	0.000000	52658.000000		1
28232.509766	9080.752930	3.055985	10.811588	27237.650391	99998.000000	4492.828613	2740.944092	615.480347	266.348694	206.009171	925.516357	1218.980347	748.824280	3.931792	0.000000	4.450749	3.958122	0.485151	1.033890	4.435170	4.999991	3.652520	3.437900	2.789214	2.425451	2.313887	2.966384	3.085997	2.874380	0.594591	0.000000	52753.000000		1
5682.818848	1080.054810	2.047602	5.310198	3116.238281	49942.820312	434.739319	272.032013	71.539658	37.899151	16.982149	46.795734	76.171432	67.715820	0.084801	0.000000	3.754564	3.033446	0.311246	0.725111	3.493631	4.698473	2.638229	2.434620	1.854547	1.578629	1.229993	1.670206	1.881792	1.830690	0.000000	0.000000	52820.000000		1
13900.356445	2848.175049	1.945839	5.088169	8341.133789	99998.000000	1332.757935	796.804199	171.104324	59.670345	59.596336	241.891556	312.080536	236.430252	2.099636	0.000000	4.143026	3.454567	0.289107	0.706562	3.921225	4.999991	3.124751	2.901352	2.233261	1.775759	1.775220	2.383621	2.494267	2.373703	0.322144	0.000000	52856.000000		1
6502.272949	3300.525635	2.454656	4.116791	7584.137695	99225.296875	1187.513916	723.583862	160.203308	76.476723	48.087822	211.966949	299.686981	164.320099	0.896513	0.000000	3.813065	3.518583	0.389991	0.614559	3.879906	4.996623	3.074639	2.859489	2.204671	1.883529	1.682035	2.326268	2.476668	2.215691	0.000000	0.000000	52972.000000		1
14102.455078	1937.876953	3.234842	4.264811	10293.917969	99998.000000	1649.525757	998.147644	224.304993	111.150276	64.052338	270.317444	375.340332	220.308456	1.955434	99998.000000	4.149295	3.287326	0.509853	0.629900	4.012581	4.999991	3.217359	2.999195	2.350839	2.045911	1.806535	2.431874	2.574425	2.343031	0.291243	4.999991	53025.000000		1
8409.614258	3221.683594	2.784616	3.996526	6657.501953	90725.710938	1022.000366	626.591064	175.495575	85.111191	52.670258	174.632126	278.603455	125.508163	1.679716	0.000000	3.924776	3.508083	0.444765	0.601683	3.823311	4.957730	3.009451	2.796984	2.244266	1.929987	1.721565	2.242124	2.444987	2.098672	0.225236	0.000000	53133.000000		1
8390.667969	1900.212158	1.381515	3.552467	5064.380859	72216.984375	732.850525	450.830261	109.176689	47.912048	34.093815	117.163567	164.449615	119.402367	1.852311	99998.000000	3.923797	3.278802	0.140356	0.550530	3.704526	4.858639	2.865016	2.654013	2.038130	1.680445	1.532676	2.068793	2.216033	2.077013	0.267714	4.999991	53187.000000		1
7073.862305	906.270752	3.358191	4.159964	2902.655518	51533.757812	405.733673	239.492401	71.302208	18.089212	25.817060	70.753304	98.476112	69.556808	0.713211	99998.000000	3.849657	2.957258	0.526105	0.619090	3.462795	4.712092	2.608241	2.379292	1.853103	1.257420	1.411907	1.849747	1.993331	1.842340	0.000000	4.999991	53217.000000		1
6276.124023	1980.549683	2.488577	3.799166	4354.066406	64607.992188	642.814575	386.102600	104.844032	54.970726	20.747395	80.975899	128.607330	89.857063	1.413919	99998.000000	3.797692	3.296786	0.395951	0.579688	3.638895	4.810286	2.808086	2.586703	2.020544	1.740131	1.316964	1.908356	2.109266	1.953552	0.150424	4.999991	53257.000000		1
7381.866211	1449.024170	2.226459	3.385945	4014.121338	59766.144531	560.552795	345.924561	68.656357	43.431377	22.196751	79.249001	125.927559	78.505821	1.599367	99998.000000	3.868166	3.161076	0.347615	0.529680	3.603590	4.776455	2.748616	2.538981	1.836681	1.637804	1.346289	1.898994	2.100121	1.894902	0.203948	4.999991	53296.000000		1
22819.058594	6812.602051	2.161701	7.326963	14114.081055	99998.000000	2269.344971	1367.416138	307.510437	157.841171	87.837212	410.282196	588.469849	324.341461	2.978235	99998.000000	4.358298	3.833313	0.334796	0.864924	4.149652	4.999991	3.355901	3.135901	2.487860	2.198220	1.943678	2.613083	2.769724	2.511003	0.473959	4.999991	53323.000000		1
17066.625000	6538.574707	2.784616	6.062630	15863.492188	99998.000000	2498.488281	1542.590942	346.192841	157.572876	92.691017	471.716431	640.794739	405.021332	2.904839	0.000000	4.232148	3.815483	0.444765	0.782661	4.200399	4.999991	3.397677	3.188251	2.539318	2.197481	1.967038	2.673681	2.806719	2.607478	0.463122	0.000000	53376.000000		1
8261.687500	1341.219727	3.762161	2.275799	4432.171387	65152.597656	619.048218	366.064453	79.733147	37.316322	11.752129	75.147629	85.259209	102.472641	1.609225	99998.000000	3.917069	3.127500	0.575437	0.357134	3.646616	4.813932	2.791724	2.563558	1.901639	1.571899	1.070117	1.875915	1.930741	2.010608	0.206617	4.999991	53396.000000		1
15040.818359	5462.547363	3.863925	7.912874	14651.419922	99998.000000	2358.699463	1452.650635	365.512482	115.769722	117.234497	479.573792	655.433228	432.398773	2.837936	0.000000	4.177271	3.737395	0.587029	0.898334	4.165880	4.999991	3.372673	3.162161	2.562902	2.063595	2.069055	2.680856	2.816529	2.635885	0.453003	0.000000	53444.000000		1
5660.341309	1162.736084	2.624262	6.408009	3774.178711	58903.839844	581.124390	334.986542	81.589561	54.224461	40.236622	92.549164	164.085739	168.421478	0.668467	0.000000	3.752843	3.065481	0.419007	0.806723	3.576823	4.770144	2.764269	2.525027	1.911635	1.734195	1.604622	1.966372	2.215071	2.226398	0.000000	0.000000	53492.000000		1
11923.229492	4800.184570	1.137900	11.076790	15984.041992	99998.000000	2565.174072	1575.253906	340.290558	152.608063	127.737709	585.031494	769.337341	482.117889	3.819821	0.000000	4.076394	3.681258	0.056104	1.044414	4.203687	4.999991	3.409117	3.197351	2.531850	2.183578	2.106319	2.767179	2.886117	2.683153	0.582043	0.000000	53539.000000		1
27440.365234	7761.674805	2.402232	9.035355	22163.660156	99998.000000	3626.125244	2191.039551	467.032227	215.948059	136.449280	598.948425	778.619385	422.244019	1.602177	0.000000	4.438390	3.889956	0.380615	0.955945	4.345642	4.999991	3.559443	3.340650	2.669347	2.334349	2.134971	2.777390	2.891325	2.625564	0.204710	0.000000	53566.000000		1
21100.466797	10310.551758	1.822490	13.112057	35775.488281	99998.000000	5919.933594	3577.207764	1017.803406	393.811951	299.054810	1487.287231	1990.652100	1006.606323	3.060463	99998.000000	4.324292	4.013282	0.260665	1.117671	4.553586	4.999991	3.772317	3.553544	3.007664	2.595289	2.475751	3.172395	3.298995	3.002860	0.485787	4.999991	53618.000000		1
8707.006836	3251.284424	2.078440	1.837908	4440.065918	66750.132812	633.859436	382.075226	86.110321	54.606846	18.280403	76.026497	99.580093	68.514511	2.794124	0.000000	3.939869	3.512055	0.317737	0.264324	3.647389	4.824452	2.801993	2.582149	1.935055	1.737247	1.261986	1.880965	1.998173	1.835783	0.446246	0.000000	53648.000000		1
7940.843262	1556.547974	3.709738	2.214124	4088.420898	60288.808594	550.700256	344.132904	67.003479	49.660530	22.502041	75.798302	97.267288	41.260426	0.548760	99998.000000	3.899867	3.192163	0.569343	0.345202	3.611556	4.780237	2.740915	2.536726	1.826097	1.696011	1.352222	1.879660	1.987967	1.615534	0.000000	4.999991	53683.000000		1
7004.132812	1619.249634	2.180203	4.002693	3724.977539	57627.246094	507.460052	321.078888	87.874222	57.490143	23.831133	102.253693	130.269455	52.753517	3.136094	0.000000	3.845354	3.209314	0.338497	0.602352	3.571124	4.760628	2.705402	2.506612	1.943861	1.759593	1.377145	2.009679	2.114843	1.722251	0.496389	0.000000	53725.000000		1
6950.395508	3750.967285	1.594293	3.367443	8224.226562	99998.000000	1306.370361	789.332275	189.483414	67.725067	44.920822	205.972168	278.979675	161.859283	1.304778	0.000000	3.842010	3.574143	0.202568	0.527300	3.915095	4.999991	3.116066	2.897260	2.277571	1.830749	1.652448	2.313808	2.445573	2.209138	0.115536	0.000000	53766.000000		1
6905.045898	1342.403931	1.415436	3.644979	3731.456543	54863.488281	525.166870	328.661804	74.361275	47.989143	17.398455	65.551033	86.097984	69.344032	1.312473	0.000000	3.839167	3.127883	0.150890	0.561695	3.571878	4.739284	2.720297	2.516749	1.871347	1.681143	1.240511	1.816580	1.934993	1.841009	0.118090	0.000000	53805.000000		1
14815.178711	4745.719727	1.844076	6.078049	9047.289062	99998.000000	1420.921997	864.174622	214.649811	130.812195	89.215645	399.815979	536.539734	318.741394	2.078433	0.000000	4.170707	3.676302	0.265779	0.783764	3.956518	4.999991	3.152570	2.936601	2.331731	2.116648	1.950441	2.601860	2.729602	2.503438	0.317736	0.000000	53841.000000		1
9041.288086	2301.153809	1.853327	5.976286	5849.112305	81812.375000	890.861267	551.899780	157.733231	50.813847	44.991749	158.544266	195.129730	155.611618	0.072876	0.000000	3.956230	3.361946	0.267952	0.776431	3.767090	4.912819	2.949810	2.741860	2.197923	1.705982	1.653133	2.200150	2.290323	2.192042	0.000000	0.000000	53904.000000		1
31003.662109	7541.609863	3.592556	11.249479	22732.042969	99998.000000	3692.854248	2272.515137	506.473267	201.426727	146.505341	662.189697	913.798157	422.718903	3.375383	0.000000	4.491413	3.877464	0.555404	1.051132	4.356638	4.999991	3.567362	3.356507	2.704556	2.304117	2.165854	2.820982	2.960850	2.626052	0.528323	0.000000	53948.000000		1
25467.484375	5799.433105	1.002215	8.474114	15422.467773	99998.000000	2499.505859	1518.247925	325.340607	130.115280	114.570145	529.619812	654.751770	424.535217	3.876737	0.000000	4.405986	3.763386	0.000961	0.928094	4.188154	4.999991	3.397854	3.181343	2.512338	2.114328	2.059072	2.723964	2.816077	2.627914	0.588466	0.000000	54039.000000		1
18417.130859	5786.379883	2.750695	6.432679	17265.248047	99998.000000	2809.776367	1702.007935	401.311584	150.989105	107.933937	520.747864	672.390747	328.708038	3.481175	0.000000	4.265222	3.762407	0.439442	0.808392	4.237173	4.999991	3.448672	3.230962	2.603482	2.178946	2.033158	2.716628	2.827622	2.516810	0.541726	0.000000	54081.000000		1
6410.118164	65.356758	1.082392	4.045865	2194.891113	37943.007812	274.270813	172.976151	65.924164	42.376740	23.883556	65.523277	87.787872	70.306160	1.658062	0.000000	3.806866	1.815290	0.034385	0.607011	3.341413	4.579132	2.438179	2.237986	1.819045	1.627128	1.378099	1.816396	1.943434	1.846993	0.219601	0.000000	54190.000000		0
6686.301270	3090.686523	2.710606	4.224722	8245.177734	99998.000000	1289.897095	783.035278	179.726456	60.925426	40.057766	193.372009	240.340424	126.081741	1.653618	0.000000	3.825186	3.490055	0.433066	0.625798	3.916200	4.999991	3.110555	2.893781	2.254612	1.784799	1.602687	2.286394	2.380827	2.100652	0.218435	0.000000	54222.000000		1
12136.242188	3585.533936	1.705307	3.860841	10609.174805	99998.000000	1675.345947	1019.792419	231.992752	74.848511	60.576965	266.845154	374.301117	182.045441	2.728297	99998.000000	4.084084	3.554554	0.231803	0.586682	4.025681	4.999991	3.224104	3.008512	2.365474	1.874183	1.782308	2.426259	2.573221	2.260180	0.435892	4.999991	54239.000000		1
10113.512695	3089.974121	1.865662	3.768329	8903.715820	99998.000000	1351.392944	836.408630	200.310425	75.977158	69.698662	277.070831	404.521759	265.448242	2.000890	99998.000000	4.004902	3.489955	0.270833	0.576149	3.949571	4.999991	3.130782	2.922419	2.301703	1.880683	1.843224	2.442591	2.606942	2.423980	0.301223	4.999991	54281.000000		1
7757.203613	5324.771973	0.934373	4.545431	13617.632812	99998.000000	2138.884277	1332.397217	320.126007	124.163658	73.451576	339.932861	473.723938	273.607819	3.206458	99998.000000	3.889705	3.726301	0.000000	0.657575	4.134101	4.999991	3.330187	3.124634	2.505321	2.093995	1.866001	2.531393	2.675525	2.437129	0.506026	4.999991	54319.000000		1
19871.751953	9982.524414	3.179335	11.897064	30075.861328	99998.000000	4916.935059	3025.135498	795.148193	344.786652	287.139252	1272.193359	1680.461792	1009.495789	3.077581	0.000000	4.298236	3.999240	0.502336	1.075440	4.478218	4.999991	3.691694	3.480745	2.900448	2.537550	2.458092	3.104553	3.225429	3.004105	0.488210	0.000000	54365.000000		1
13250.057617	3528.993652	1.514116	3.099157	8442.154297	99998.000000	1292.919189	795.376404	206.533401	71.080177	50.989620	295.385162	395.218140	198.435501	2.279473	0.000000	4.122218	3.547651	0.180159	0.491244	3.926453	4.999991	3.111571	2.900573	2.314990	1.851748	1.707482	2.470389	2.596837	2.297619	0.357834	0.000000	54414.000000		1
11125.734375	2927.633789	5.044997	7.703179	13558.625977	99998.000000	2175.842773	1337.522339	334.292694	129.961090	117.345512	489.336914	676.778870	332.963623	1.697435	0.000000	4.046329	3.466517	0.702861	0.886670	4.132215	4.999991	3.337627	3.126301	2.524127	2.113813	2.069467	2.689608	2.830447	2.522397	0.229793	0.000000	54509.000000		1
31990.902344	9675.113281	2.241878	12.297950	31005.945312	99998.000000	5198.529785	3113.108398	694.911255	293.066193	216.740585	1035.599609	1390.830933	863.412903	4.449419	0.000000	4.505026	3.985656	0.350612	1.089833	4.491445	4.999991	3.715881	3.493194	2.841929	2.466966	2.335940	3.015192	3.143274	2.936219	0.648303	0.000000	54539.000000		1
7214.591797	2340.514648	2.019849	4.015028	5996.169434	80030.687500	914.735596	538.340637	108.954659	65.754562	26.245701	128.715256	212.694717	146.829132	1.859915	0.000000	3.858212	3.369311	0.305319	0.603689	3.777874	4.903256	2.961296	2.731057	2.037246	1.817926	1.419058	2.109630	2.327757	2.166812	0.269493	0.000000	54568.000000		1
9261.306641	2402.352783	1.239663	5.285528	8948.109375	99998.000000	1397.871094	856.810669	244.127258	104.588081	88.638985	371.195801	492.981903	330.299255	2.065224	99998.000000	3.966672	3.380637	0.093304	0.723088	3.951731	4.999991	3.145467	2.932885	2.387616	2.019482	1.947625	2.569603	2.692831	2.518908	0.314967	4.999991	54620.000000		1
3094.069336	607.070984	2.402232	4.779795	2225.768555	42416.214844	299.193573	170.330307	59.559330	48.254345	21.262379	82.190887	111.785530	104.791611	0.044188	0.000000	3.490530	2.783239	0.380615	0.679409	3.347480	4.627532	2.475952	2.231292	1.774950	1.683536	1.327612	1.914824	2.048386	2.020327	0.000000	0.000000	54656.000000		1
4873.436035	1212.137573	2.679769	5.489055	2211.154785	39284.878906	279.346649	177.065201	47.597507	30.257645	10.786918	40.406227	78.687759	23.442581	0.148626	0.000000	3.687835	3.083552	0.428097	0.739498	3.344619	4.594225	2.446143	2.248133	1.677584	1.480835	1.032897	1.606448	1.895907	1.370005	0.000000	0.000000	54718.000000		1
24623.062500	6579.696289	2.519415	10.345943	21371.580078	99998.000000	3469.502197	2124.060791	514.096252	268.396271	186.560028	772.063354	1042.300659	601.588074	3.710710	0.000000	4.391342	3.818206	0.401300	1.014770	4.329837	4.999991	3.540267	3.327167	2.711045	2.428777	2.270819	2.887653	3.017993	2.779299	0.569457	0.000000	54758.000000		1
21431.611328	9047.119141	2.414567	7.212865	19213.566406	99998.000000	3155.839600	1901.384033	432.346344	195.493622	109.481979	519.909119	644.495239	348.114014	4.177105	0.000000	4.331055	3.956510	0.382839	0.858108	4.283608	4.999991	3.499115	3.279070	2.635832	2.291133	2.039343	2.715927	2.809220	2.541722	0.620875	0.000000	54848.000000		1
4799.623535	1017.609131	1.039220	1.717642	2485.487305	36723.820312	305.074280	195.453537	57.265030	31.380125	21.564585	43.085999	64.018417	36.203094	1.443315	0.000000	3.681207	3.007581	0.016707	0.234933	3.395411	4.564948	2.484406	2.291044	1.757890	1.496655	1.333741	1.634336	1.806305	1.558746	0.159361	0.000000	54922.000000		1
8468.304688	1582.809082	0.490314	3.583304	4795.898438	67377.000000	731.000244	440.320892	106.937889	46.549038	35.870049	120.833221	152.571060	82.163132	1.884297	0.000000	3.927796	3.199429	0.000000	0.554284	3.680870	4.828512	2.863918	2.643769	2.029132	1.667911	1.554732	2.082186	2.183472	1.914677	0.275149	0.000000	54959.000000		1
14144.493164	2279.394775	3.950269	6.401842	6993.922363	93722.046875	1079.798828	659.960205	148.192154	73.466995	42.271893	145.213257	203.841293	143.995178	0.244548	0.000000	4.150588	3.357820	0.596627	0.806305	3.844721	4.971842	3.033343	2.819518	2.170825	1.866092	1.626052	2.162006	2.309292	2.158348	0.000000	0.000000	54991.000000		1
8322.866211	2459.300049	1.625130	3.922516	5569.441895	76290.093750	822.470154	517.920105	128.693665	55.488796	24.694580	134.605194	187.886032	131.971680	0.506051	0.000000	3.920273	3.390811	0.210888	0.593565	3.745812	4.882468	2.915120	2.714263	2.109557	1.744205	1.392602	2.129062	2.273895	2.120481	0.000000	0.000000	55038.000000		1
9840.469727	2235.760010	1.625130	4.261727	7575.642090	96856.632812	1198.569092	720.645081	151.386902	52.605499	47.480324	200.122314	270.536407	195.283920	1.409595	0.000000	3.993016	3.349425	0.210888	0.629586	3.879420	4.986129	3.078663	2.857721	2.180088	1.721031	1.676514	2.301296	2.432226	2.290667	0.149094	0.000000	55072.000000		1
8463.265625	3808.873779	3.213256	3.712821	8309.460938	99998.000000	1286.834961	788.814209	153.776794	94.411743	43.520805	179.652451	222.103195	152.238022	0.320581	99998.000000	3.927538	3.580796	0.506945	0.569704	3.919573	4.999991	3.109523	2.896975	2.186891	1.975026	1.638697	2.254433	2.346555	2.182523	0.000000	4.999991	55096.000000		1
8257.502930	2783.206787	2.840123	6.321664	4337.854980	60445.894531	607.185059	387.107880	96.113968	59.565498	41.004475	109.907532	142.033920	156.746445	0.225897	0.000000	3.916849	3.444546	0.453337	0.800831	3.637275	4.781367	2.783321	2.587832	1.982787	1.774995	1.612831	2.041028	2.152392	2.195198	0.000000	0.000000	55236.000000		1
4652.766602	889.362610	2.106194	2.312804	2362.196289	42794.746094	323.681549	182.569672	38.922951	42.746788	8.190410	39.003128	78.515076	52.053509	2.070932	99998.000000	3.667711	2.949079	0.323498	0.364139	3.373316	4.631391	2.510118	2.261429	1.590206	1.630903	0.913306	1.591099	1.894953	1.716450	0.316166	4.999991	55269.000000		1
9691.792969	2080.977783	1.282835	3.089906	4442.326172	63958.097656	646.326965	393.768768	93.912178	49.512508	23.698532	90.008163	103.607452	90.023582	0.971060	99998.000000	3.986404	3.318267	0.108171	0.489945	3.647610	4.805895	2.810452	2.595241	1.972722	1.694715	1.374721	1.954282	2.015391	1.954356	0.000000	4.999991	55291.000000		1
6256.541992	901.336731	1.840992	1.976677	3154.143555	47416.835938	433.613770	274.224548	63.312241	33.705265	20.485277	59.944798	74.194756	67.839172	1.246188	99998.000000	3.796334	2.954887	0.265052	0.295936	3.498881	4.675932	2.637103	2.438106	1.801488	1.527698	1.311442	1.777751	1.870373	1.831481	0.095583	4.999991	55338.000000		1
6743.914551	1458.158203	1.702224	5.658660	7150.370117	96264.296875	1146.142456	676.081970	154.069748	84.173737	40.400063	181.231323	281.764282	154.402802	1.041367	0.000000	3.828912	3.163805	0.231017	0.752714	3.854329	4.983465	3.059239	2.829999	2.187717	1.925177	1.606382	2.258233	2.449886	2.188655	0.017604	0.000000	55371.000000		1
4620.044922	2182.047363	1.335259	3.102241	4359.592285	65357.375000	645.611572	384.351044	65.658966	71.647583	28.718859	95.910446	122.816063	81.691322	1.713274	0.000000	3.664646	3.338864	0.125565	0.491676	3.639446	4.815295	2.809971	2.584728	1.817294	1.855202	1.458167	1.981866	2.089255	1.912176	0.233827	0.000000	55390.000000		1
22876.996094	9037.876953	3.139246	9.158704	28197.337891	99998.000000	4655.760742	2819.949463	617.164062	276.050140	149.959137	806.175659	1013.134583	629.273926	4.726606	0.000000	4.359399	3.956066	0.496825	0.961834	4.450208	4.999991	3.667991	3.450241	2.790401	2.440988	2.175973	2.906430	3.005667	2.798840	0.674549	0.000000	55455.000000		1
6582.132324	2981.543701	2.463907	3.836171	6990.860352	98057.984375	1103.158203	658.887024	154.202362	98.445274	36.474461	166.725418	224.301910	111.125610	1.059681	0.000000	3.818367	3.474441	0.391624	0.583898	3.844531	4.991483	3.042638	2.818811	2.188091	1.993195	1.561989	2.222002	2.350833	2.045814	0.025175	0.000000	55493.000000		1
6329.379883	2886.465820	1.341426	3.136162	7016.807129	93537.890625	1084.285767	655.661438	153.434509	75.267899	39.126476	164.600723	229.618271	100.872177	1.284391	99998.000000	3.801361	3.460366	0.127567	0.496399	3.846139	4.970988	3.035144	2.816680	2.185923	1.876610	1.592471	2.216432	2.361006	2.003771	0.108697	4.999991	55516.000000		1
12187.845703	4894.007324	1.748480	5.991704	8226.326172	99998.000000	1312.935669	789.372375	199.055344	88.321365	75.230888	298.583008	362.169708	248.333481	1.887841	99998.000000	4.085927	3.689665	0.242661	0.777550	3.915206	4.999991	3.118243	2.897282	2.298974	1.946066	1.876396	2.475065	2.558912	2.395035	0.275965	4.999991	55554.000000		1
6068.045410	2153.152832	2.830872	8.097898	5269.394043	76343.828125	808.075256	485.947876	122.005043	45.707176	45.886032	160.650452	206.166443	133.954529	0.502736	0.000000	3.783049	3.333075	0.451920	0.908372	3.721761	4.882774	2.907452	2.686590	2.086378	1.659984	1.661680	2.205882	2.314218	2.126957	0.000000	0.000000	55689.000000		1
6628.348633	2261.515381	2.772281	4.058200	3739.464844	54738.792969	543.373291	327.415955	80.445496	30.461172	16.238968	74.820755	80.100113	30.553684	0.227435	99998.000000	3.821405	3.354399	0.442837	0.608333	3.572809	4.738295	2.735098	2.515100	1.905502	1.483747	1.210558	1.874022	1.903633	1.485064	0.000000	4.999991	55718.000000		1
5013.887695	0.000000	2.880212	3.826920	2306.436035	36798.160156	301.065399	177.401321	36.344944	21.869875	8.350764	25.598116	43.468380	21.820536	1.309698	99998.000000	3.700175	0.000000	0.459424	0.582849	3.362942	4.565826	2.478661	2.248957	1.560444	1.339846	0.921726	1.408208	1.638173	1.338865	0.117171	4.999991	55734.000000		0
20018.583984	2049.298584	2.288134	3.595639	7783.782227	99998.000000	1211.477661	732.317017	201.981812	103.419350	56.925816	209.589386	282.405701	186.128296	2.337991	0.000000	4.301434	3.311605	0.359481	0.555776	3.891191	4.999991	3.083315	2.864699	2.305312	2.014602	1.755309	2.321369	2.450873	2.269812	0.368843	0.000000	55762.000000		1
7764.943359	1488.829102	2.880212	4.785963	4504.784180	67317.054688	653.308533	412.305115	107.634819	55.433289	36.375782	123.121353	187.417313	142.854202	1.012887	99998.000000	3.890138	3.172845	0.459424	0.679969	3.653674	4.828125	2.815118	2.615219	2.031953	1.743771	1.560812	2.090333	2.272810	2.154893	0.005561	4.999991	55817.000000		1
6500.527344	3008.430664	2.297385	4.539263	5549.120117	78838.960938	845.551941	513.387024	154.097504	49.444668	37.985493	117.348595	174.678375	107.974030	0.568790	0.000000	3.812949	3.478340	0.361234	0.656985	3.744224	4.896741	2.927140	2.710445	2.187796	1.694119	1.579618	2.069478	2.242239	2.033319	0.000000	0.000000	55873.000000		1
16887.580078	2449.919434	1.366096	3.503127	9725.420898	99998.000000	1559.779785	935.177673	225.202362	99.894630	48.766243	225.408966	273.672577	160.644287	3.198206	0.000000	4.227567	3.389152	0.135481	0.544456	3.987908	4.999991	3.193063	2.970894	2.352573	1.999542	1.688119	2.352971	2.437231	2.205865	0.504906	0.000000	55911.000000		1
19600.421875	5057.186523	2.383730	6.309330	21004.126953	99998.000000	3459.689697	2083.173340	480.933716	168.202530	113.817711	550.305542	731.006409	426.992981	2.883465	0.000000	4.292265	3.703909	0.377257	0.799983	4.322305	4.999991	3.539037	3.318725	2.682085	2.225832	2.056210	2.740604	2.863921	2.630421	0.459915	0.000000	55930.000000		1
10232.088867	2997.554443	2.735276	4.295648	7458.059082	95391.625000	1150.154419	692.459717	150.952103	90.920952	51.048210	235.397202	328.051208	163.752701	2.802691	0.000000	4.009964	3.476767	0.437001	0.633029	3.872626	4.979510	3.060756	2.840394	2.178839	1.958664	1.707981	2.371801	2.515942	2.214189	0.447575	0.000000	55990.000000		1
5312.757812	397.956482	3.348940	4.970987	1659.520142	35707.851562	191.685196	112.075401	50.943363	70.691628	12.338038	30.057201	69.507469	43.030491	0.875478	0.000000	3.725320	2.599836	0.524907	0.696443	3.219983	4.552764	2.282588	2.049510	1.707088	1.849368	1.091246	1.477949	1.842031	1.633776	0.000000	0.000000	56021.000000		1
22534.582031	6386.808594	2.479326	7.357800	21930.171875	99998.000000	3590.742432	2195.671387	516.433716	231.471603	137.849289	608.458679	782.634399	554.687500	2.433707	0.000000	4.352849	3.805284	0.394334	0.866748	4.341042	4.999991	3.555184	3.341567	2.713015	2.364498	2.139405	2.784231	2.893559	2.744048	0.386268	0.000000	56096.000000		1
14205.960938	2588.157227	2.389898	5.273193	11718.083984	99998.000000	1902.244385	1147.329712	253.985977	129.671219	80.963562	346.362457	449.303833	245.505692	1.577403	99998.000000	4.152471	3.412991	0.378379	0.722074	4.068857	4.999991	3.279266	3.059688	2.404810	2.112844	1.908290	2.539531	2.652540	2.390062	0.197943	4.999991	56182.000000		1
5123.311035	2407.440918	0.656836	2.297385	3648.411377	55672.871094	523.976562	320.304871	87.615189	55.908184	17.682158	71.157272	108.177559	68.536095	1.457565	0.000000	3.709551	3.381556	0.000000	0.361234	3.562104	4.745644	2.719312	2.505563	1.942579	1.747475	1.247535	1.852219	2.034137	1.835919	0.163628	0.000000	56257.000000		1
3981.815918	1640.919067	1.754647	2.516331	3424.831055	54403.921875	477.344269	291.906708	61.190628	38.904449	23.075617	81.077660	110.459518	76.220772	1.169422	0.000000	3.600081	3.215087	0.244190	0.400768	3.534639	4.735630	2.678832	2.465244	1.786685	1.589999	1.363153	1.908901	2.043203	1.882073	0.067971	0.000000	56286.000000		1
21609.654297	4826.489258	2.935719	8.585129	14874.758789	99998.000000	2365.677734	1453.464722	369.348633	149.900543	101.091125	455.489807	596.095947	396.655151	3.465981	0.000000	4.334648	3.683631	0.467715	0.933747	4.172450	4.999991	3.373955	3.162405	2.567436	2.175803	2.004713	2.658479	2.775316	2.598413	0.539826	0.000000	56329.000000		1
7168.856934	2433.597168	0.814107	2.109277	6233.043945	84694.750000	963.631348	585.506409	122.661873	63.432507	32.989838	122.137642	169.315765	128.298950	1.503304	99998.000000	3.855450	3.386249	0.000000	0.324134	3.794700	4.927856	2.983911	2.767532	2.088710	1.802312	1.518380	2.086849	2.228697	2.108223	0.177047	4.999991	56393.000000		1
5938.503906	897.525269	2.722941	5.415045	3727.839355	59047.312500	539.167053	324.347656	64.524147	30.960737	29.064238	115.976334	145.123825	121.147758	0.783904	0.000000	3.773677	2.953047	0.435038	0.733602	3.571457	4.771200	2.731723	2.511011	1.809722	1.490811	1.463359	2.064369	2.161739	2.083315	0.000000	0.000000	56424.000000		1
17234.119141	8455.568359	2.938803	10.213343	23889.945312	99998.000000	3986.345947	2391.322266	556.950989	222.852554	141.050217	653.777283	899.619080	517.050476	2.487625	99998.000000	4.236389	3.927143	0.468170	1.009168	4.378215	4.999991	3.600575	3.378638	2.745817	2.348018	2.149374	2.815430	2.954059	2.713533	0.395785	4.999991	56495.000000		1
8294.960938	1494.422974	1.828657	2.510163	4122.816895	64737.921875	590.492798	362.465729	93.653145	51.282574	32.141808	103.872658	171.252350	78.808029	2.709776	99998.000000	3.918814	3.174474	0.262132	0.399702	3.615194	4.811159	2.771215	2.559267	1.971522	1.709970	1.507070	2.016501	2.233637	1.896570	0.432933	4.999991	56531.000000		1
8617.057617	3178.902832	1.483278	3.321187	6084.784180	86313.054688	907.880432	559.741760	148.037964	81.814674	31.941366	137.707443	190.692230	137.843124	1.833359	0.000000	3.935359	3.502277	0.171223	0.521293	3.784245	4.936077	2.958029	2.747988	2.170373	1.912831	1.504354	2.138958	2.280333	2.139385	0.263248	0.000000	56551.000000		1
10760.518555	1166.399536	3.290349	5.186849	5385.774414	73987.640625	804.054016	499.485504	118.273720	68.064285	24.614403	102.759430	152.154755	116.793518	2.098540	0.000000	4.031833	3.066847	0.517242	0.714904	3.731248	4.869159	2.905285	2.698523	2.072888	1.832919	1.391189	2.011822	2.182286	2.067419	0.321917	0.000000	56638.000000		1
7791.065918	1052.307373	2.874044	4.616357	6001.310059	81255.937500	892.921204	555.066833	123.494484	60.515289	31.176600	141.207474	234.339478	134.796387	1.307514	99998.000000	3.891597	3.022143	0.458493	0.664299	3.778246	4.909855	2.950813	2.744345	2.091648	1.781865	1.493829	2.149858	2.369845	2.129678	0.116446	4.999991	56666.000000		1
5961.896973	2602.391846	2.349809	2.951138	4547.895020	65178.480469	644.606262	412.499390	98.321930	52.096684	38.639248	91.195404	162.417435	109.682419	0.569409	99998.000000	3.775384	3.415373	0.371033	0.469990	3.657810	4.814104	2.809294	2.615423	1.992650	1.716810	1.587029	1.959973	2.210633	2.040137	0.000000	4.999991	56768.000000		1
5277.825195	191.605026	1.748480	2.935719	2258.098633	39530.667969	265.913879	177.728195	58.831570	7.450313	12.794432	36.974026	58.859322	33.110104	0.081934	99998.000000	3.722455	2.282407	0.242661	0.467715	3.353743	4.596934	2.424741	2.249756	1.769610	0.872175	1.107021	1.567897	1.769815	1.519961	0.000000	4.999991	56847.000000		0
25630.796875	6466.365723	3.068320	10.614229	26427.277344	99998.000000	4256.265625	2644.167236	642.749817	269.888824	156.518250	711.279785	991.693359	448.172089	3.246341	0.000000	4.408762	3.810660	0.486901	1.025888	4.422052	4.999991	3.629029	3.422289	2.808042	2.431185	2.194565	2.852041	2.996377	2.651445	0.511394	0.000000	56877.000000		1
5793.330566	1673.887329	2.337474	4.440584	5653.936523	81524.640625	882.276184	528.873535	134.312241	88.497131	39.539700	178.986359	236.812637	196.952225	0.616588	0.000000	3.762928	3.223726	0.368747	0.647440	3.752351	4.911289	2.945605	2.723352	2.128116	1.946929	1.597033	2.252820	2.374405	2.294361	0.000000	0.000000	57012.000000		1
16131.025391	2046.276489	3.987274	4.193885	8778.651367	99998.000000	1378.619385	844.111816	169.963348	78.388641	56.820969	244.555908	285.856415	177.154617	0.702137	0.000000	4.207662	3.310964	0.600676	0.622617	3.943428	4.999991	3.139444	2.926400	2.230355	1.894253	1.754509	2.388378	2.456148	2.248353	0.000000	0.000000	57061.000000		1
10394.465820	1766.772583	1.779317	5.529144	6000.687500	82935.968750	954.139587	561.141785	135.308289	85.912964	38.407967	162.306427	222.411575	113.722115	0.492799	0.000000	4.016802	3.247181	0.250253	0.742658	3.778201	4.918743	2.979612	2.749073	2.131324	1.934059	1.584421	2.210336	2.347157	2.055845	0.000000	0.000000	57152.000000		1
13030.926758	2758.092773	5.115922	8.788655	9462.584961	99998.000000	1512.000244	914.692444	256.169250	109.136597	62.593731	278.881012	355.835693	215.880219	0.994336	99998.000000	4.114975	3.440609	0.708924	0.943922	3.976010	4.999991	3.179552	2.961275	2.408527	2.037970	1.796531	2.445419	2.551250	2.334213	0.000000	4.999991	57214.000000		1
10893.859375	8222.826172	2.272716	5.304030	12688.703125	99998.000000	2008.395874	1237.035645	268.892761	135.493317	87.121788	360.168365	515.536377	336.257050	2.006445	99998.000000	4.037182	3.915021	0.356545	0.724606	4.103417	4.999991	3.302849	3.092382	2.429579	2.131918	1.940127	2.556506	2.712259	2.526671	0.302427	4.999991	57242.000000		1
13157.150391	3667.203613	2.726025	2.312804	8747.212891	99998.000000	1355.149048	825.880737	198.716125	111.387726	41.685982	207.418442	242.847504	239.649673	3.248584	99998.000000	4.119162	3.564335	0.435530	0.364139	3.941870	4.999991	3.131987	2.916917	2.298233	2.046837	1.619990	2.316847	2.385334	2.379577	0.511694	4.999991	57263.000000		1
11535.523438	4950.091309	2.291218	6.167478	14537.414062	99998.000000	2325.135986	1422.929565	328.751221	110.740143	84.525276	384.249268	566.714111	278.029877	3.654271	99998.000000	4.062037	3.694613	0.360066	0.790108	4.162487	4.999991	3.366448	3.153183	2.516867	2.044305	1.926987	2.584613	2.753364	2.444092	0.562801	4.999991	57315.000000		1
6895.785645	2156.760742	2.578006	5.464385	4455.706543	67799.000000	694.541199	402.816467	124.555290	52.377304	36.283272	152.759171	178.819839	122.227066	0.885552	99998.000000	3.838584	3.333802	0.411284	0.737541	3.648916	4.831223	2.841698	2.605107	2.095362	1.719143	1.559706	2.184007	2.252416	2.087168	0.000000	4.999991	57472.000000		1
5558.713379	2851.798340	1.797820	2.331306	3071.545654	47756.933594	425.543610	255.049866	61.317062	47.569756	20.500694	62.001652	116.482063	55.396282	0.544667	0.000000	3.744974	3.455119	0.254746	0.367599	3.487357	4.679037	2.628944	2.406625	1.787581	1.677331	1.311769	1.792403	2.066259	1.743481	0.000000	0.000000	57491.000000		1
5110.106445	1735.071777	1.033052	4.909312	2995.926270	48906.765625	425.691620	253.159531	72.088562	23.319233	15.714733	76.220772	123.041176	73.559502	0.073790	0.000000	3.708430	3.239317	0.014122	0.691021	3.476531	4.689369	2.629095	2.403394	1.857866	1.367714	1.196307	1.882073	2.090050	1.866639	0.000000	0.000000	57556.000000		1
21473.130859	2261.589355	3.429117	5.020327	7824.943848	99998.000000	1230.738647	740.865173	172.343994	77.303162	44.917740	179.778885	279.022858	260.767120	2.297735	99998.000000	4.331895	3.354414	0.535182	0.700732	3.893481	4.999991	3.090166	2.869739	2.236396	1.888197	1.652418	2.254739	2.445640	2.416253	0.361300	4.999991	57577.000000		1
26130.449219	12133.716797	2.198706	9.291305	31592.472656	99998.000000	5178.691895	3178.878174	727.595825	319.589447	209.364273	899.409424	1224.349121	717.021667	4.006205	0.000000	4.417147	4.083994	0.342167	0.968077	4.499584	4.999991	3.714220	3.502274	2.861890	2.504592	2.320903	2.953957	3.087905	2.855532	0.602733	0.000000	57627.000000		1
13047.943359	3059.260010	3.503127	3.811501	7177.543945	99090.718750	1094.940063	657.190979	168.495483	62.976112	38.145847	181.875824	270.635071	101.402580	1.384216	0.000000	4.115542	3.485616	0.544456	0.581096	3.855976	4.996033	3.039390	2.817692	2.226588	1.799176	1.581447	2.259775	2.432384	2.006049	0.141204	0.000000	57721.000000		1
14242.984375	5481.993164	1.162570	7.160441	16050.594727	99998.000000	2616.324219	1578.818726	368.972412	98.346596	117.194405	450.731598	579.477661	341.348297	2.244191	0.000000	4.153601	3.738939	0.065419	0.854940	4.205491	4.999991	3.417691	3.198332	2.566994	1.992759	2.068907	2.653918	2.763037	2.533198	0.351060	0.000000	57772.000000		1
8245.492188	1689.577393	0.548905	2.254213	6750.137695	92674.968750	1029.287231	627.254028	145.774506	84.969337	47.193539	165.013947	236.282227	195.620056	1.244321	0.000000	3.916217	3.227778	0.000000	0.352995	3.829313	4.966962	3.012537	2.797443	2.163682	1.929262	1.673882	2.217521	2.373431	2.291413	0.094932	0.000000	57806.000000		1
4326.411621	1298.781372	2.837040	0.832609	3973.668701	59408.511719	591.427185	339.969849	67.111404	30.393330	22.329351	74.139244	100.952354	60.527626	0.916499	99998.000000	3.636128	3.113536	0.452865	0.000000	3.599192	4.773849	2.771901	2.531440	1.826796	1.482778	1.348876	1.870048	2.004117	1.781954	0.000000	4.999991	57828.000000		1
18714.152344	3807.624756	2.568754	6.805811	13268.032227	99998.000000	2154.087158	1305.075195	375.812164	171.936935	109.139679	532.216309	726.282166	366.366669	3.157889	0.000000	4.272170	3.580654	0.409723	0.832880	4.122807	4.999991	3.333263	3.115636	2.574971	2.235369	2.037983	2.726088	2.861105	2.563916	0.499397	0.000000	57951.000000		1
16496.164062	6818.177246	0.761683	5.396543	14508.910156	99998.000000	2343.450195	1413.721558	347.401672	114.881607	86.557465	389.118500	502.772766	286.063019	1.809960	99998.000000	4.217383	3.833668	0.000000	0.732116	4.161635	4.999991	3.369856	3.150364	2.540832	2.060251	1.937304	2.590082	2.701372	2.456462	0.257669	4.999991	58020.000000		1
4896.286621	0.000000	3.370527	4.625608	3605.266846	58750.578125	516.794556	295.409851	79.683807	35.722031	33.156361	106.188545	185.378952	115.384254	0.784433	0.000000	3.689867	0.000000	0.527698	0.665169	3.556937	4.769012	2.713318	2.470425	1.901370	1.552936	1.520567	2.026078	2.268060	2.062147	0.000000	0.000000	58048.000000		0
15563.537109	5699.850098	1.662135	7.197446	15818.376953	99998.000000	2553.813721	1543.972534	325.883331	164.838165	122.227066	568.185059	808.349670	357.837036	2.619279	0.000000	4.192108	3.755863	0.220666	0.857178	4.199162	4.999991	3.407189	3.188640	2.513062	2.217058	2.087168	2.754490	2.907599	2.553685	0.418182	0.000000	58094.000000		1
20623.699219	6633.109863	3.117660	5.698749	13263.129883	99998.000000	2134.631836	1279.406250	305.462830	146.175385	92.530663	411.925812	604.218506	344.342590	3.881459	0.000000	4.314366	3.821717	0.493829	0.755780	4.122646	4.999991	3.329323	3.107008	2.484958	2.164874	1.966286	2.614819	2.781194	2.536991	0.588995	0.000000	58135.000000		1
4619.730469	227.123520	2.198706	2.075356	3091.867432	50280.101562	414.368134	259.959167	48.787830	36.264767	16.726198	36.714993	49.731453	21.746525	0.556308	0.000000	3.664617	2.356262	0.342167	0.317093	3.490221	4.701396	2.617386	2.414905	1.688311	1.559485	1.223397	1.564843	1.696631	1.337390	0.000000	0.000000	58183.000000		1
8645.727539	1864.940308	3.537048	5.353371	4121.481445	62291.535156	629.175232	360.982452	88.793175	45.589993	32.394676	103.508774	160.545609	81.805420	0.556850	0.000000	3.936801	3.270665	0.548641	0.728627	3.615053	4.794429	2.798772	2.557486	1.948380	1.658870	1.510474	2.014977	2.205598	1.912782	0.000000	0.000000	58211.000000		1
12950.907227	5152.933594	2.840123	4.656446	12948.208984	99998.000000	2029.534912	1261.107300	295.514679	87.238968	95.358452	423.943146	562.982788	348.055420	4.922895	99998.000000	4.112300	3.712054	0.453337	0.668055	4.112210	4.999991	3.307396	3.100752	2.470579	1.940711	1.979359	2.627308	2.750495	2.541648	0.692221	4.999991	58245.000000		1
8312.963867	3415.145020	2.112361	4.881558	8872.958984	99998.000000	1404.988403	860.406311	201.210876	64.012245	49.805466	232.378220	290.540619	188.271500	1.866069	99998.000000	3.919756	3.533409	0.324768	0.688559	3.948068	4.999991	3.147673	2.934704	2.303652	1.806263	1.697277	2.366195	2.463207	2.274785	0.270928	4.999991	58293.000000		1
9735.446289	109.071838	2.587257	3.287266	5203.546875	74476.265625	744.846252	478.534576	122.711220	61.801208	45.565323	143.094727	215.189453	101.001694	0.257695	0.000000	3.988356	2.037713	0.412840	0.516835	3.716300	4.872018	2.872067	2.679913	2.088884	1.790997	1.658634	2.155624	2.332821	2.004329	0.000000	0.000000	58314.000000		0
6847.047363	1720.205078	1.958174	3.022064	3948.517822	62555.250000	540.295715	343.876953	72.967430	33.458565	21.635511	88.490967	122.917824	81.534050	0.728190	99998.000000	3.835503	3.235580	0.291851	0.480304	3.596434	4.796264	2.732631	2.536403	1.863129	1.524507	1.335167	1.946899	2.089615	1.911339	0.000000	4.999991	58331.000000		1
9811.491211	1692.217041	0.613664	2.001346	5945.019531	80124.835938	861.676758	545.661377	125.020935	48.710739	19.769850	124.123566	209.339600	117.157402	2.141604	0.000000	3.991735	3.228456	0.000000	0.301322	3.774153	4.903767	2.935344	2.736923	2.096983	1.687625	1.296003	2.093854	2.320851	2.068770	0.330739	0.000000	58349.000000		1
25809.941406	13110.611328	3.200921	9.282054	22770.158203	99998.000000	3674.299316	2259.498535	510.136719	233.679550	169.846161	736.264221	1042.794067	665.954956	4.824138	0.000000	4.411787	4.117623	0.505275	0.967644	4.357366	4.999991	3.565175	3.354012	2.707687	2.368621	2.230056	2.867034	3.018198	2.823445	0.683420	0.000000	58380.000000		1
14323.673828	3262.866943	2.948054	5.803596	10950.057617	99998.000000	1711.286865	1074.738403	256.005829	83.498398	88.305946	338.061035	436.891785	248.459915	2.844970	0.000000	4.156054	3.513599	0.469535	0.763697	4.039416	4.999991	3.233323	3.031303	2.408250	1.921678	1.945990	2.528995	2.640374	2.395256	0.454078	0.000000	58460.000000		1
6151.337402	820.419434	3.157748	2.861710	3239.448975	48114.234375	521.891968	318.861664	75.557770	47.323055	22.048733	107.795174	140.245361	118.403236	0.773284	0.000000	3.788970	2.914036	0.499378	0.456626	3.510471	4.682273	2.717581	2.503602	1.878279	1.675073	1.343384	2.032599	2.146888	2.073364	0.000000	0.000000	58483.000000		1
7293.618652	1074.053833	2.186371	2.892547	4346.027344	64104.710938	688.373779	426.181946	88.379951	53.206829	15.825747	86.051727	88.996704	82.641113	1.609947	99998.000000	3.862943	3.031026	0.339724	0.461280	3.638093	4.806890	2.837824	2.629595	1.946354	1.725967	1.199364	1.934760	1.949374	1.917196	0.206812	4.999991	58502.000000		1
6516.257812	529.440918	3.139246	1.936588	3378.707520	51711.300781	508.135376	329.707184	84.685631	41.732235	21.410398	83.529228	96.400757	67.302597	1.721587	99998.000000	3.813998	2.723818	0.496825	0.287037	3.528751	4.713585	2.705979	2.518128	1.927810	1.620472	1.330625	1.921839	1.984080	1.828032	0.235929	4.999991	58543.000000		1
5516.281250	529.373108	2.118529	3.092990	2246.485107	40563.597656	345.795044	213.579742	69.134338	34.389854	19.452225	74.197838	85.715599	102.632996	0.300408	0.000000	3.741646	2.723762	0.326034	0.490378	3.351504	4.608137	2.538819	2.329560	1.839694	1.536430	1.288969	1.870391	1.933060	2.011287	0.000000	0.000000	58588.000000		1
8114.574707	1988.148071	1.396934	3.339689	3482.904053	53992.550781	536.743225	339.359283	72.837906	38.744095	23.411745	89.869400	103.681465	97.476982	0.165371	0.000000	3.909266	3.298449	0.145176	0.523706	3.541941	4.732334	2.729767	2.530660	1.862357	1.588206	1.369434	1.953612	2.015701	1.988902	0.000000	0.000000	58626.000000		1
35615.363281	6658.097168	2.846291	8.412439	21038.884766	99998.000000	3453.423584	2127.631836	482.124054	214.785492	158.356155	704.825500	958.348938	470.257812	1.871356	0.000000	4.551637	3.823350	0.454279	0.924922	4.323023	4.999991	3.538250	3.327897	2.683159	2.332005	2.199635	2.848082	2.981524	2.672336	0.272156	0.000000	58655.000000		1
[truncated: 8,815 more rows]
