# Supplementary material for: Distinct elongation stalls during translation are linked with distinct pathways for mRNA degradation
Source: eLife. 2022 Jul 27;11:e76038. doi: 10.7554/eLife.76038 (PMC9352352; doi:10.7554/eLife.76038)
Supplement: Figure 3—source data 1. [file elife-76038-fig3-data1.zip › 3B_flow_cytometry_data/list_mode_data.HEL2_SYH1_OPT_1.CSV]

FSC-HLin	SSC-HLin	BLU-V-HLin	GRN-V-HLin	YEL-V-HLin	ORG-V-HLin	GRN-B-HLin	YEL-B-HLin	RED-B-HLin	NIR-B-HLin	YEL-G-HLin	ORG-G-HLin	RED-G-HLin	NIR-G-HLin	BLU-V-ALin	BLU-V-W	FSC-HLog	SSC-HLog	BLU-V-HLog	GRN-V-HLog	YEL-V-HLog	ORG-V-HLog	GRN-B-HLog	YEL-B-HLog	RED-B-HLog	NIR-B-HLog	YEL-G-HLog	ORG-G-HLog	RED-G-HLog	NIR-G-HLog	BLU-V-ALog	BLU-V-WLog	TIME		P01.R1
8629.712891	3201.062744	3.308852	4.079786	8072.873535	99998.000000	1002.578979	617.527954	160.955750	68.233887	35.379734	147.489059	202.940842	98.716644	1.121348	0.000000	3.935996	3.505294	0.519677	0.610637	3.907028	4.999991	3.001119	2.790657	2.206707	1.834000	1.548755	2.168760	2.307369	1.994390	0.049740	0.000000	9.000000		1
10165.933594	1601.897461	2.914133	5.223854	4876.633789	72118.398438	475.623535	286.682861	60.157574	30.618443	19.143850	71.339211	128.958878	50.619572	0.513080	0.000000	4.007147	3.204635	0.464509	0.717991	3.688120	4.858046	2.677263	2.457402	1.779290	1.485983	1.282029	1.853328	2.110451	1.704319	0.000000	0.000000	35.000000		1
22972.599609	4762.828125	3.204005	8.862665	17383.353516	99998.000000	2602.348633	1574.859253	351.657227	172.158966	123.682594	574.333984	775.837830	566.143616	3.746644	0.000000	4.361210	3.677865	0.505693	0.947564	4.240134	4.999991	3.415365	3.197242	2.546119	2.235930	2.092309	2.759165	2.889771	2.752927	0.573642	0.000000	151.000000		1
20652.781250	3675.335449	2.803118	6.503605	13254.796875	99998.000000	1925.634521	1152.963623	229.275970	130.966385	83.674164	341.228027	403.649078	279.941803	0.759394	0.000000	4.314979	3.565297	0.447641	0.813154	4.122373	4.999991	3.284574	3.061816	2.360358	2.117160	1.922591	2.533045	2.606004	2.447068	0.000000	0.000000	194.000000		1
9639.483398	2035.218262	3.765245	4.042781	3407.155029	53316.546875	234.157532	139.637863	13.599288	21.407314	3.830003	4.095205	3.521630	14.727937	1.084454	0.000000	3.984054	3.308611	0.575793	0.606680	3.532392	4.726862	2.369508	2.145003	1.133516	1.330562	0.583199	0.612276	0.546744	1.168142	0.035211	0.000000	218.000000		1
21283.576172	7965.790527	1.982844	10.089993	28625.779297	99998.000000	4497.041016	2717.677490	608.665283	245.231247	180.007080	870.561035	1226.930176	663.293701	5.413116	0.000000	4.328044	3.901229	0.297289	1.003891	4.456758	4.999991	3.652927	3.434198	2.784379	2.389576	2.255290	2.939799	3.088820	2.821706	0.733447	0.000000	239.000000		1
7407.748047	770.219238	2.272716	2.584173	3215.482178	54027.070312	172.559860	113.315063	21.351807	40.979805	12.331871	10.515549	3.500043	35.700443	0.213398	99998.000000	3.869686	2.886614	0.356545	0.412322	3.507246	4.732612	2.236940	2.054288	1.329435	1.612570	1.091029	1.021832	0.544073	1.552674	0.000000	4.999991	264.000000		1
9815.426758	1842.774414	3.040566	4.076703	6336.919922	88513.945312	759.642029	448.233765	112.908012	42.820797	19.177771	95.167259	145.453796	82.502350	1.521677	99998.000000	3.991909	3.265472	0.482955	0.610309	3.801878	4.947011	2.880609	2.651505	2.052725	1.631655	1.282798	1.978488	2.162725	1.916466	0.182322	4.999991	300.000000		1
5483.137207	992.815857	2.803118	2.217208	2876.838379	44699.664062	110.012383	91.112144	29.030317	1.449357	0.370049	0.000000	0.000000	75.477592	0.155370	99998.000000	3.739029	2.996869	0.447641	0.345806	3.458915	4.650304	2.041442	1.959576	1.462852	0.161175	0.000000	0.000000	0.000000	1.877818	0.000000	4.999991	315.000000		1
13872.072266	4404.547363	1.440106	6.290827	12699.943359	99998.000000	1861.061035	1102.152954	265.109009	142.533493	87.544258	388.100861	515.724487	305.610840	3.903330	0.000000	4.142141	3.643901	0.158394	0.798708	4.103802	4.999991	3.269761	3.042242	2.423424	2.153917	1.942228	2.588945	2.712418	2.485169	0.591435	0.000000	366.000000		1
9681.247070	3766.768311	2.285050	4.104456	8674.084961	99998.000000	1113.380737	681.493958	140.899109	96.317497	41.285095	167.536438	270.308197	170.314896	3.099829	0.000000	3.985931	3.575969	0.358896	0.613256	3.938224	4.999991	3.046644	2.833462	2.148908	1.983705	1.615793	2.224109	2.431859	2.231253	0.491338	0.000000	404.000000		1
25887.751953	5453.132324	2.571838	8.270587	13361.167969	99998.000000	1930.830566	1167.170410	268.134155	120.114708	76.001823	309.838654	439.025726	250.276230	1.607675	0.000000	4.413095	3.736646	0.410244	0.917536	4.125844	4.999991	3.285744	3.067134	2.428352	2.079596	1.880824	2.491136	2.642490	2.398420	0.206198	0.000000	492.000000		1
7297.806641	985.945312	2.578006	0.684590	7154.952148	89453.929688	824.696594	514.444702	94.723206	15.246004	18.594944	94.232887	117.592209	69.519806	2.139060	99998.000000	3.863192	2.993853	0.411284	0.000000	3.854607	4.951600	2.916294	2.711339	1.976456	1.183156	1.269395	1.974203	2.070379	1.842109	0.330223	4.999991	543.000000		1
5913.839844	961.608398	2.285050	2.158617	4652.766602	68087.617188	412.092346	255.962646	49.931896	25.434677	4.579352	57.413048	81.028320	62.072578	0.404951	99998.000000	3.771870	2.982998	0.358896	0.334176	3.667711	4.833068	2.614995	2.408177	1.698378	1.405426	0.660804	1.759011	1.908637	1.792900	0.000000	4.999991	561.000000		1
12106.823242	2749.621826	2.217208	3.978023	6712.617676	96886.968750	790.979004	481.982208	95.888855	43.860016	54.156620	145.089905	184.200974	175.233459	0.939808	99998.000000	4.083030	3.439273	0.345806	0.599667	3.826892	4.986265	2.898165	2.683031	1.981768	1.642069	1.733652	2.161637	2.265292	2.243617	0.000000	4.999991	610.000000		1
10859.191406	4557.815430	2.861710	5.689498	12048.081055	99998.000000	1692.781372	1035.861816	203.196793	133.606064	62.834259	307.874298	426.080170	263.816925	2.377124	99998.000000	4.035798	3.658757	0.456626	0.755074	4.080918	4.999991	3.228601	3.015302	2.307917	2.125826	1.798197	2.488374	2.629491	2.421303	0.376052	4.999991	661.000000		1
15642.286133	6058.960938	1.526451	6.454265	14635.852539	99998.000000	2105.009521	1293.508179	274.021027	97.680511	67.339600	312.074371	384.141327	326.099213	1.651412	0.000000	4.194300	3.782398	0.183683	0.809847	4.165418	4.999991	3.323254	3.111769	2.437784	1.989808	1.828271	2.494258	2.584491	2.513350	0.217855	0.000000	685.000000		1
11478.011719	5696.938965	1.948923	8.097898	19466.671875	99998.000000	2882.457031	1782.197510	413.526276	214.224243	122.190063	591.032471	835.884399	467.334442	3.381233	0.000000	4.059866	3.755641	0.289795	0.908372	4.289292	4.999991	3.459763	3.250956	2.616503	2.330869	2.087036	2.771611	2.922146	2.669628	0.529075	0.000000	718.000000		1
11842.562500	2581.456299	2.587257	3.355108	5974.907227	82312.242188	678.629150	419.002991	112.957352	27.645718	39.573620	104.547997	133.041748	55.834175	0.893273	99998.000000	4.073446	3.411865	0.412840	0.525706	3.776331	4.915464	2.831633	2.622217	2.052915	1.441628	1.597406	2.019316	2.123988	1.746900	0.000000	4.999991	784.000000		1
7827.935059	2060.970459	3.654230	3.385945	4600.006836	68028.820312	421.688934	269.827148	74.919434	36.033485	18.231064	64.194191	63.244396	63.136467	1.001174	99998.000000	3.893647	3.314072	0.562796	0.529680	3.662759	4.832693	2.624992	2.431086	1.874594	1.556706	1.260812	1.807496	1.801022	1.800280	0.000509	4.999991	818.000000		1
20910.462891	3689.119873	3.697403	5.242356	17114.312500	99998.000000	2488.682129	1544.064941	352.847565	200.513947	89.850899	389.562561	517.272522	235.094986	2.292559	99998.000000	4.320364	3.566923	0.567897	0.719526	4.233359	4.999991	3.395969	3.188666	2.547587	2.302145	1.953522	2.590577	2.713719	2.371243	0.360321	4.999991	858.000000		1
2042.483521	0.000000	2.189455	1.770066	1531.338379	30599.980469	0.000000	0.000000	10.601893	13.642460	0.000000	0.000000	0.000000	0.000000	0.470221	0.000000	3.310158	0.000000	0.340336	0.247989	3.185071	4.485721	0.000000	0.000000	1.025383	1.134893	0.000000	0.000000	0.000000	0.000000	0.000000	0.000000	881.000000		0
27123.160156	6269.481445	3.857757	6.438847	14646.670898	99998.000000	2094.641846	1291.559204	318.466949	134.632950	79.381599	324.242798	446.031982	296.618652	2.436013	99998.000000	4.433340	3.797232	0.586335	0.808808	4.165739	4.999991	3.321110	3.111114	2.503064	2.129151	1.899720	2.510870	2.649366	2.472198	0.386680	4.999991	943.000000		1
12668.859375	5063.949219	2.417651	3.768329	7914.421875	99998.000000	982.898560	594.717529	136.384506	85.203705	26.797689	122.362755	207.085388	114.801430	3.383645	0.000000	4.102737	3.704489	0.383394	0.576149	3.898419	4.999991	2.992509	2.774311	2.134765	1.930458	1.428097	2.087649	2.316149	2.059947	0.529385	0.000000	972.000000		1
23652.216797	8201.166016	2.155533	10.450790	19596.730469	99998.000000	2920.374512	1810.645020	467.778503	172.288483	157.471115	666.744385	893.476318	442.605927	1.696121	0.000000	4.373872	3.913876	0.333555	1.019149	4.292183	4.999991	3.465439	3.257833	2.670040	2.236256	2.197201	2.823959	2.951083	2.646017	0.229457	0.000000	1050.000000		1
15695.502930	2887.939941	2.137031	5.183765	9153.283203	99998.000000	1182.823486	728.490112	152.056076	99.117531	43.708912	164.070328	228.674652	154.149933	3.119680	0.000000	4.195775	3.460588	0.329811	0.714645	3.961577	4.999991	3.072920	2.862424	2.182004	1.996150	1.640570	2.215030	2.359218	2.187943	0.494110	0.000000	1103.000000		1
26944.642578	7683.982910	3.080655	8.319927	20152.837891	99998.000000	2995.630127	1855.516479	373.397583	161.655746	113.373657	489.691559	714.092102	446.809082	3.044730	0.000000	4.430472	3.885587	0.488643	0.920120	4.304336	4.999991	3.476488	3.268465	2.572171	2.208591	2.054512	2.689923	2.853754	2.650122	0.483549	0.000000	1149.000000		1
27090.964844	4598.098145	2.309720	4.779795	15031.373047	99998.000000	2184.218262	1321.048950	252.120316	122.381256	72.156403	335.128387	402.011597	294.537140	1.229070	99998.000000	4.432825	3.662578	0.363559	0.679409	4.176999	4.999991	3.339296	3.120919	2.401608	2.087715	1.858275	2.525211	2.604239	2.469140	0.089576	4.999991	1179.000000		1
30870.056641	6829.654785	4.101373	8.881167	20656.525391	99998.000000	3083.442627	1894.535034	460.873993	229.991409	130.007339	640.893433	819.478882	491.270416	3.309654	99998.000000	4.489537	3.834399	0.612929	0.948470	4.315057	4.999991	3.489036	3.277503	2.663582	2.361712	2.113968	2.806786	2.913538	2.691321	0.519783	4.999991	1216.000000		1
12214.510742	3318.278564	2.004430	2.429986	6754.380859	94332.593750	788.444153	465.595215	98.457611	50.702831	21.561501	95.056244	129.766815	136.711395	1.813204	0.000000	4.086876	3.520913	0.301991	0.385604	3.829586	4.974662	2.896771	2.668009	1.993249	1.705032	1.333679	1.977981	2.113164	2.135805	0.258447	0.000000	1241.000000		1
18762.281250	4268.218262	2.254213	2.818537	12201.685547	99998.000000	1658.336060	1020.736023	202.835999	79.763985	45.361797	231.465424	321.923828	236.032440	1.696436	0.000000	4.273286	3.630247	0.352995	0.450024	4.086420	4.999991	3.219672	3.008914	2.307145	1.901807	1.656690	2.364486	2.507753	2.372972	0.229537	0.000000	1268.000000		1
36738.562500	9091.950195	1.273584	9.627433	23030.798828	99998.000000	3559.633545	2169.280762	519.505127	229.880386	141.639206	610.102295	799.468506	453.149231	2.910745	0.000000	4.565122	3.958657	0.105028	0.983510	4.362309	4.999991	3.551405	3.336316	2.715590	2.361502	2.151183	2.785403	2.902801	2.656241	0.464004	0.000000	1351.000000		1
17479.039062	2246.815186	3.327354	6.919910	8639.476562	99998.000000	1121.802490	684.916870	161.100677	94.569016	36.403538	196.693192	264.338074	162.698059	0.244542	0.000000	4.242517	3.351567	0.522099	0.840100	3.936487	4.999991	3.049917	2.835638	2.207097	1.975749	1.561144	2.293789	2.422160	2.211382	0.000000	0.000000	1391.000000		1
12418.641602	4542.433594	1.591209	3.786831	12170.018555	99998.000000	1668.099121	1044.268066	268.846497	138.429031	70.740967	288.070526	365.056091	188.024796	1.807092	99998.000000	4.094074	3.657289	0.201727	0.578276	4.085291	4.999991	3.222222	3.018812	2.429504	2.141227	1.849671	2.459499	2.562360	2.274215	0.256980	4.999991	1446.000000		1
23649.787109	4675.324219	1.717642	6.944580	15753.334961	99998.000000	2282.935059	1402.974731	306.440369	165.960648	93.594551	431.896118	542.898376	371.778625	2.355870	0.000000	4.373827	3.669812	0.234933	0.841646	4.197372	4.999991	3.358494	3.147050	2.486346	2.220005	1.971251	2.635379	2.734719	2.570284	0.372151	0.000000	1477.000000		1
7313.918945	974.523132	2.334390	2.343642	3191.114502	51625.074219	217.119873	136.032974	55.353111	52.475983	7.049427	25.394588	15.147325	23.525843	0.284926	99998.000000	3.864150	2.988792	0.368173	0.369891	3.503942	4.712861	2.336699	2.133644	1.743142	1.719961	0.848154	1.404741	1.180336	1.371545	0.000000	4.999991	1547.000000		1
10815.079102	1517.399902	2.821621	4.181550	7426.669922	98349.382812	941.693665	558.572998	112.722984	66.824615	51.350418	207.153229	249.662567	165.066360	1.620430	99998.000000	4.034029	3.181100	0.450499	0.621337	3.870794	4.992772	2.973910	2.747080	2.052012	1.824937	1.710544	2.316292	2.397353	2.217659	0.209630	4.999991	1599.000000		1
14361.714844	4148.945312	3.241009	4.933982	7713.916992	99998.000000	1001.215942	586.490112	150.939758	41.898758	34.642719	208.969559	286.559509	173.867355	1.162536	99998.000000	4.157207	3.617938	0.510680	0.693198	3.887275	4.999991	3.000528	2.768261	2.178804	1.622201	1.539612	2.320083	2.457215	2.240218	0.065406	4.999991	1647.000000		1
27736.269531	9297.102539	3.225591	9.331393	22129.261719	99998.000000	3389.105957	2064.630859	509.643341	277.363800	158.460999	685.835815	854.078430	481.393219	3.165578	0.000000	4.443048	3.968348	0.508609	0.969947	4.344967	4.999991	3.530085	3.314842	2.707266	2.443050	2.199922	2.836220	2.931498	2.682500	0.500453	0.000000	1731.000000		1
9574.164062	1621.291016	2.355976	4.696534	4995.965332	69568.757812	490.320618	304.272491	58.729805	21.163698	18.252649	76.633995	82.798386	51.917824	0.403486	0.000000	3.981101	3.209861	0.372171	0.671777	3.698619	4.842414	2.690480	2.483263	1.768859	1.325592	1.261326	1.884421	1.918022	1.715317	0.000000	0.000000	1801.000000		1
13190.991211	1952.555542	3.278014	2.442321	7496.864746	99998.000000	957.457703	557.499878	153.591782	46.237579	40.575836	162.469864	198.398499	159.682159	0.689162	0.000000	4.120277	3.290603	0.515611	0.387803	3.874880	4.999991	2.981120	2.746245	2.186368	1.664995	1.608267	2.210773	2.297538	2.203256	0.000000	0.000000	1824.000000		1
15629.951172	3909.542480	2.488577	4.335737	10599.778320	99998.000000	1425.957764	868.849548	188.493530	81.712906	51.948662	206.243530	327.844604	141.037872	4.741787	0.000000	4.193958	3.592126	0.395951	0.637063	4.025297	4.999991	3.154107	2.938945	2.275296	1.912291	1.715574	2.314380	2.515668	2.149336	0.675942	0.000000	1847.000000		1
7270.003418	2597.627441	2.951138	5.612404	5140.959473	73147.476562	539.974976	335.501526	77.821228	41.877171	25.493269	78.289963	104.646675	71.416306	0.736762	0.000000	3.861535	3.414577	0.469990	0.749149	3.711044	4.864199	2.732374	2.525695	1.891098	1.621977	1.406425	1.893706	2.019725	1.853797	0.000000	0.000000	1925.000000		1
12175.692383	2264.898193	2.877128	5.711084	10043.730469	99998.000000	1369.485352	827.083374	185.671906	95.244354	49.290482	283.182800	342.282654	191.287399	1.924977	99998.000000	4.085494	3.355049	0.458959	0.756719	4.001895	4.999991	3.136557	2.917549	2.268746	1.978839	1.692763	2.452067	2.534385	2.281686	0.284426	4.999991	1968.000000		1
22751.433594	7179.162598	4.489923	6.959998	19921.056641	99998.000000	2942.519043	1826.137695	424.710999	190.815582	107.317192	542.960022	722.957886	386.731689	3.651677	0.000000	4.357009	3.856074	0.652239	0.842609	4.299313	4.999991	3.468719	3.261533	2.628093	2.280614	2.030669	2.734768	2.859113	2.587410	0.562492	0.000000	2024.000000		1
17473.271484	6674.909668	2.969640	6.704048	20698.445312	99998.000000	3124.980713	1893.394043	436.888702	144.485489	115.495270	572.033508	801.910828	477.529266	2.823721	0.000000	4.242374	3.824445	0.472704	0.826337	4.315938	4.999991	3.494847	3.277241	2.640371	2.159824	2.062564	2.757421	2.904126	2.679000	0.450822	0.000000	2073.000000		1
23679.589844	6005.488770	2.611927	3.231758	12440.628906	99998.000000	1652.982666	1034.520386	193.316498	88.972031	45.642418	225.766678	339.935944	223.358276	2.875826	0.000000	4.374374	3.778548	0.416961	0.509439	4.094842	4.999991	3.218268	3.014739	2.286269	1.949254	1.659369	2.353660	2.531397	2.349002	0.458763	0.000000	2123.000000		1
16687.806641	4312.923340	3.780664	4.085954	9609.365234	99998.000000	1259.559204	755.861389	175.255035	124.638550	55.488796	191.090042	293.084686	207.822403	2.204079	99998.000000	4.222399	3.634772	0.577568	0.611293	3.982695	4.999991	3.100219	2.878442	2.243670	2.095652	1.744205	2.281238	2.466993	2.317692	0.343227	4.999991	2180.000000		1
9157.541992	203.212219	1.048471	1.449357	3994.594971	61544.097656	347.620605	220.777191	52.950878	62.273022	21.641678	71.894287	85.459656	30.424166	1.333834	99998.000000	3.961779	2.307950	0.020557	0.161175	3.601473	4.789186	2.541106	2.343954	1.723873	1.794300	1.335291	1.856694	1.931761	1.483219	0.125102	4.999991	2238.000000		0
20527.992188	4213.108887	3.265679	5.532228	13547.197266	99998.000000	1924.141968	1185.617432	236.285309	139.810547	80.084694	323.382446	431.436646	202.965515	1.180770	0.000000	4.312346	3.624603	0.513974	0.742900	4.131849	4.999991	3.284237	3.073945	2.373437	2.145540	1.903550	2.509717	2.634917	2.307422	0.072165	0.000000	2297.000000		1
18634.890625	4963.533691	2.371395	4.298732	11940.070312	99998.000000	1690.385376	1009.659241	244.053253	98.765984	69.220680	279.920227	386.312286	156.697098	2.331817	99998.000000	4.270327	3.695791	0.375004	0.633340	4.077007	4.999991	3.227986	3.004175	2.387485	1.994607	1.840236	2.447034	2.586939	2.195061	0.367694	4.999991	2348.000000		1
10773.013672	1710.731812	1.847160	4.600938	7185.410645	99998.000000	850.803528	534.751160	155.361847	101.692451	44.701878	194.842957	234.401154	153.422165	1.455166	0.000000	4.032337	3.233182	0.266504	0.662846	3.856452	4.999991	2.929829	2.728152	2.191344	2.007289	1.650326	2.289685	2.369960	2.185888	0.162913	0.000000	2385.000000		1
26929.775391	6724.888184	3.604891	7.647672	18445.425781	99998.000000	2691.520996	1675.864014	382.855408	174.033875	109.907532	558.193726	699.613953	383.737366	3.836764	0.000000	4.430233	3.827685	0.556892	0.883529	4.265889	4.999991	3.429998	3.224239	2.583035	2.240634	2.041028	2.746785	2.844858	2.584034	0.583965	0.000000	2432.000000		1
9936.861328	2043.488770	2.386814	3.814585	7978.680664	99998.000000	1007.047302	605.970093	146.869232	71.200447	39.151146	155.278580	215.917221	154.387375	2.626341	0.000000	3.997249	3.310372	0.377819	0.581447	3.901931	4.999991	3.003050	2.782451	2.166931	1.852483	1.592744	2.191112	2.334287	2.188612	0.419351	0.000000	2489.000000		1
39727.402344	13278.480469	4.061284	11.715123	32669.242188	99998.000000	5281.731934	3148.435547	687.525696	267.646942	208.241791	982.112183	1337.287964	722.467590	4.070477	99998.000000	4.599090	4.123148	0.608663	1.068747	4.514139	4.999991	3.722776	3.498095	2.837289	2.427562	2.318568	2.992161	3.126225	2.858818	0.609645	4.999991	2547.000000		1
16073.719727	3884.733643	3.611058	2.738360	10038.833984	99998.000000	1319.408447	815.260376	171.042648	73.806206	47.551250	242.119751	296.245544	188.860489	1.585751	0.000000	4.206116	3.589361	0.557634	0.437491	4.001683	4.999991	3.120379	2.911296	2.233104	1.868093	1.677162	2.384030	2.471652	2.276141	0.200235	0.000000	2596.000000		1
13300.695312	1680.628418	2.618094	4.052033	5971.814453	82589.265625	687.513367	412.767670	102.497307	33.014507	29.582306	85.866707	131.364182	82.644196	0.690884	99998.000000	4.123874	3.225472	0.417985	0.607673	3.776106	4.916924	2.837281	2.615706	2.010712	1.518705	1.471032	1.933825	2.118477	1.917212	0.000000	4.999991	2706.000000		1
8537.043945	1992.289551	1.384599	3.644979	6193.652344	83312.921875	711.174927	430.989502	107.711914	46.527451	23.220552	107.863014	146.838394	22.477371	1.342536	99998.000000	3.931308	3.299352	0.141324	0.561695	3.791947	4.920712	2.851976	2.634467	2.032264	1.667709	1.365873	2.032872	2.166840	1.351745	0.127926	4.999991	2731.000000		1
7170.901367	1422.630493	1.905751	2.541001	3742.413086	56393.035156	283.330841	185.320358	57.493225	43.841515	20.198488	24.552729	10.823923	44.017288	1.042279	99998.000000	3.855574	3.153092	0.280066	0.405005	3.573152	4.751225	2.452294	2.267923	1.759617	1.641886	1.305319	1.390100	1.034385	1.643623	0.017984	4.999991	2775.000000		1
8260.448242	1367.320557	1.840992	4.240141	3191.157715	49329.753906	196.995392	125.520500	30.868225	14.986970	8.131819	22.443451	30.532097	13.867573	0.206866	99998.000000	3.917004	3.135870	0.265052	0.627380	3.503948	4.693109	2.294456	2.098715	1.489512	1.175714	0.910188	1.351090	1.484757	1.142000	0.000000	4.999991	2792.000000		1
9340.474609	2918.518311	3.015897	4.730455	6260.004883	88934.531250	717.703186	437.021301	103.823318	49.056114	33.378387	121.049080	182.421646	135.533401	0.049974	0.000000	3.970369	3.465163	0.479416	0.674903	3.796575	4.949070	2.855945	2.640503	2.016295	1.690693	1.523465	2.082962	2.261076	2.132046	0.000000	0.000000	2836.000000		1
12905.350586	3805.577148	3.348940	7.585997	13296.547852	99998.000000	1854.480347	1150.182129	275.445709	121.795349	71.259033	326.752960	485.645691	304.068970	2.938899	99998.000000	4.110770	3.580420	0.524907	0.880013	4.123739	4.999991	3.268222	3.060767	2.440036	2.085631	1.852840	2.514220	2.686320	2.482972	0.468185	4.999991	2883.000000		1
8828.429688	2318.360840	3.718989	4.859972	5010.659180	66864.929688	469.422119	301.725342	74.601807	54.890549	13.275496	57.046082	67.536964	35.922474	0.774108	0.000000	3.945884	3.365181	0.570425	0.686634	3.699895	4.825198	2.671564	2.479612	1.872749	1.739498	1.123051	1.756226	1.829542	1.555366	0.000000	0.000000	2928.000000		1
3827.160400	445.520081	2.198706	1.659051	1298.926270	27869.998047	0.000000	0.000000	0.000000	8.779405	0.000000	0.000000	0.000000	0.000000	0.210757	0.000000	3.582877	2.648867	0.342167	0.219860	3.113585	4.445137	0.000000	0.000000	0.000000	0.943465	0.000000	0.000000	0.000000	0.000000	0.000000	0.000000	2981.000000		1
10146.459961	1282.274048	2.815454	4.301816	4791.581055	71725.468750	508.789154	292.011566	91.691887	59.432896	20.417435	70.349335	71.154190	76.001823	0.045739	0.000000	4.006315	3.107981	0.449548	0.633652	3.680479	4.855673	2.706538	2.465400	1.962331	1.774027	1.310001	1.847260	1.852201	1.880824	0.000000	0.000000	3016.000000		1
6081.290039	190.926605	3.376694	5.575400	3292.048340	49304.406250	216.191666	137.081436	20.876911	32.138725	15.168911	33.202614	51.985668	31.441801	0.718036	0.000000	3.783996	2.280866	0.528492	0.746276	3.517466	4.692886	2.334839	2.136979	1.319666	1.507029	1.180954	1.521172	1.715884	1.497507	0.000000	0.000000	3053.000000		0
15089.686523	2310.494385	2.784616	6.229152	9082.119141	99998.000000	1223.390137	724.860535	149.468811	58.890160	45.759598	179.803558	252.117233	139.714951	0.949456	0.000000	4.178680	3.363705	0.444765	0.794429	3.958187	4.999991	3.087565	2.860255	2.174551	1.770043	1.660482	2.254798	2.401603	2.145243	0.000000	0.000000	3093.000000		1
10706.000977	3475.170166	2.081524	3.225591	6822.664062	95369.804688	807.254944	493.425964	152.333603	55.747829	22.249176	121.480804	147.970123	101.612274	1.784239	0.000000	4.029627	3.540976	0.318381	0.508609	3.833954	4.979411	2.907011	2.693222	2.182796	1.746228	1.347314	2.084508	2.170174	2.006946	0.251453	0.000000	3132.000000		1
14569.333008	2888.057129	2.257297	5.970118	8279.761719	99998.000000	1008.900635	634.411377	160.363663	55.679985	33.304379	194.022675	239.421478	123.762772	1.588186	0.000000	4.163440	3.460606	0.353589	0.775983	3.918018	4.999991	3.003848	2.802371	2.205106	1.745699	1.522501	2.287853	2.379163	2.092590	0.200901	0.000000	3176.000000		1
15472.286133	2578.770264	3.459955	5.640158	10252.284180	99998.000000	1319.402344	808.685791	163.839035	67.922432	38.781097	213.641418	270.934204	202.120575	0.915702	99998.000000	4.189555	3.411413	0.539070	0.751291	4.010821	4.999991	3.120377	2.907780	2.214417	1.832013	1.588620	2.329685	2.432864	2.305610	0.000000	4.999991	3272.000000		1
11869.702148	2254.077393	3.441453	5.291696	7993.498047	99998.000000	989.275696	628.142151	171.397278	95.417046	34.614967	134.244400	201.688843	98.309593	0.046282	0.000000	4.074440	3.352969	0.536742	0.723595	3.902737	4.999991	2.995317	2.798058	2.234004	1.979626	1.539264	2.127896	2.304682	1.992596	0.000000	0.000000	3319.000000		1
8868.354492	2680.561523	2.593424	2.747611	5951.048340	84161.000000	661.289246	406.396667	91.821404	32.616703	23.393242	90.091431	97.162437	74.265678	2.835885	0.000000	3.947843	3.428226	0.413874	0.438955	3.774594	4.925111	2.820391	2.608950	1.962944	1.513440	1.369090	1.954684	1.987498	1.870788	0.452689	0.000000	3342.000000		1
7396.486328	286.525574	1.585042	2.294302	3171.625244	48555.195312	209.808334	126.328445	42.484669	7.320796	16.522673	28.345726	53.472031	35.234798	0.251269	99998.000000	3.869025	2.457163	0.200041	0.360651	3.501282	4.686236	2.321823	2.101501	1.628232	0.864558	1.218080	1.452488	1.728127	1.546972	0.000000	4.999991	3385.000000		1
8269.307617	534.886841	2.457740	4.563933	4544.440918	69596.734375	435.738464	266.231506	73.096947	46.487362	24.244354	86.196663	124.416527	71.040092	1.520837	0.000000	3.917469	2.728262	0.390536	0.659339	3.657480	4.842589	2.639226	2.425259	1.863899	1.667335	1.384611	1.935490	2.094878	1.851503	0.182083	0.000000	3429.000000		1
24114.974609	3098.543701	2.682853	5.248523	15854.284180	99998.000000	2296.031494	1410.801270	371.053955	124.780403	91.192322	487.721039	540.764404	371.214294	3.746171	99998.000000	4.382287	3.491158	0.428597	0.720037	4.200147	4.999991	3.360978	3.149466	2.569437	2.096146	1.959958	2.688171	2.733008	2.569625	0.573588	4.999991	3459.000000		1
7018.410645	1568.907593	0.780186	3.533965	3192.644043	52957.679688	191.447754	120.731453	39.952919	21.126694	15.773324	26.649670	14.413395	34.522457	0.884207	99998.000000	3.846239	3.195597	0.000000	0.548262	3.504150	4.723929	2.282050	2.081820	1.601549	1.324831	1.197923	1.425692	1.158766	1.538102	0.000000	4.999991	3495.000000		1
27294.423828	8786.284180	3.059069	8.918173	25430.265625	99998.000000	3903.078857	2383.745361	585.672913	211.781921	164.394119	742.376160	1077.285645	514.429321	2.657398	99998.000000	4.436074	3.943805	0.485589	0.950276	4.405351	4.999991	3.591407	3.377260	2.767655	2.325889	2.215886	2.870624	3.032331	2.711326	0.424457	4.999991	3537.000000		1
39438.238281	9390.114258	3.456871	7.641505	25991.193359	99998.000000	4018.376709	2413.679443	555.190186	214.063889	128.181763	629.341736	1013.976501	522.702942	5.637240	0.000000	4.595918	3.972671	0.538683	0.883179	4.414826	4.999991	3.604051	3.382680	2.744442	2.330544	2.107826	2.798887	3.006028	2.718255	0.751067	0.000000	3619.000000		1
19145.003906	3458.190918	3.478457	8.921256	13614.161133	99998.000000	1981.339111	1212.310181	256.727417	87.121788	91.907753	349.039124	452.856293	330.524384	0.190206	0.000000	4.282055	3.538849	0.541387	0.950426	4.133991	4.999991	3.296959	3.083614	2.409472	1.940127	1.963352	2.542874	2.655960	2.519203	0.000000	0.000000	3688.000000		1
24884.669922	7906.934570	3.339689	4.792130	19672.710938	99998.000000	2945.140137	1803.518433	408.185242	206.320618	113.968819	559.929871	736.551025	356.443207	2.431586	99998.000000	4.395932	3.898008	0.523706	0.680529	4.293864	4.999991	3.469106	3.256121	2.610857	2.314543	2.056786	2.748134	2.867203	2.551990	0.385890	4.999991	3774.000000		1
6857.137207	2020.292969	2.550252	3.941018	4361.948242	66656.367188	410.239014	241.327225	54.440323	14.234538	11.126129	32.835651	59.210869	51.334999	1.519873	99998.000000	3.836143	3.305414	0.406583	0.595608	3.639681	4.823842	2.613037	2.382606	1.735921	1.153343	1.046344	1.516346	1.772401	1.710414	0.181807	4.999991	3833.000000		1
4316.919922	1702.288574	1.736145	2.596508	3936.207520	57400.121094	297.124390	191.820892	47.825703	17.164089	12.939368	30.763378	54.449574	61.283142	1.519877	99998.000000	3.635174	3.231033	0.239586	0.414390	3.595078	4.758913	2.472938	2.282896	1.679661	1.234621	1.111913	1.488034	1.735994	1.787341	0.181809	4.999991	3852.000000		1
12229.028320	1803.503052	2.685936	4.446751	6997.163574	93968.781250	854.032166	519.832031	129.846985	52.614750	29.289351	130.297211	158.306808	67.577049	1.236983	99998.000000	4.087392	3.256117	0.429096	0.648043	3.844922	4.972983	2.931474	2.715863	2.113432	1.721107	1.466710	2.114935	2.199500	1.829799	0.092364	4.999991	3895.000000		1
8051.037598	1088.726318	2.315888	2.849375	4194.963867	65089.417969	370.434113	231.141632	73.541000	31.623741	14.888290	56.521847	69.334785	32.376175	0.154806	0.000000	3.905852	3.036919	0.364717	0.454750	3.622728	4.813510	2.568711	2.363878	1.866530	1.500013	1.172845	1.752216	1.840951	1.510226	0.000000	0.000000	3911.000000		1
13358.309570	2386.249512	1.902667	3.660398	8084.175293	99998.000000	1032.444946	614.499695	128.209518	34.568710	32.351501	162.676468	197.982193	118.816452	1.250120	99998.000000	4.125751	3.377716	0.279363	0.563528	3.907636	4.999991	3.013867	2.788522	2.107920	1.538683	1.509894	2.211325	2.296626	2.074877	0.096952	4.999991	3954.000000		1
23595.294922	7143.687500	2.615010	7.820362	19979.271484	99998.000000	2982.752441	1836.921509	396.676727	145.734406	121.931030	531.729065	665.532471	405.931030	2.368700	99998.000000	4.372826	3.853922	0.417473	0.893227	4.300580	4.999991	3.474617	3.264091	2.598437	2.163562	2.086114	2.725690	2.823169	2.608452	0.374510	4.999991	4011.000000		1
13379.336914	4426.013184	2.155533	4.452919	8188.375000	99998.000000	982.855408	640.085510	125.875130	75.967903	45.127434	185.807602	264.516937	169.815323	1.168569	0.000000	4.126435	3.646013	0.333555	0.648645	3.913198	4.999991	2.992490	2.806238	2.099940	1.880630	1.654441	2.269063	2.422453	2.229977	0.067654	0.000000	4157.000000		1
7540.031250	217.804474	1.322924	3.762161	3069.053955	46013.816406	191.654358	113.789963	19.402884	38.007080	15.708565	23.612188	40.057766	27.476112	0.395286	0.000000	3.877373	2.338067	0.121535	0.575437	3.487005	4.662888	2.282519	2.056104	1.287866	1.579865	1.196136	1.373136	1.602687	1.438955	0.000000	0.000000	4237.000000		0
8652.749023	505.107147	2.476242	4.169215	3913.369385	61755.718750	356.945831	196.705521	46.342426	51.523106	14.493572	27.565540	25.992834	29.680986	0.156705	0.000000	3.937154	2.703383	0.393793	0.620054	3.592551	4.790677	2.552602	2.293817	1.665979	1.712002	1.161175	1.440367	1.414854	1.472478	0.000000	0.000000	4257.000000		1
22055.796875	4316.339844	2.204873	5.735754	15970.010742	99998.000000	2303.700928	1432.168457	280.931671	139.307892	81.703659	326.900970	453.284912	265.901550	1.018523	99998.000000	4.343523	3.635116	0.343384	0.758591	4.203305	4.999991	3.362426	3.155994	2.448601	2.143976	1.912241	2.514416	2.656371	2.424721	0.007971	4.999991	4303.000000		1
15764.667969	5471.345215	1.779317	5.698749	9860.134766	99998.000000	1333.084839	800.390564	181.607544	81.774582	69.902191	317.245789	426.363892	271.853149	3.264186	0.000000	4.197685	3.738094	0.250253	0.755780	3.993883	4.999991	3.124858	2.903302	2.259134	1.912618	1.844491	2.501396	2.629781	2.434334	0.513775	0.000000	4339.000000		1
19405.748047	4137.557129	3.080655	8.905837	14137.924805	99998.000000	2067.930420	1223.849609	257.896149	151.867966	88.247353	433.434906	601.282776	428.288147	4.811433	0.000000	4.287930	3.616744	0.488643	0.949675	4.150386	4.999991	3.315536	3.087728	2.411445	2.181466	1.945702	2.636924	2.779079	2.631736	0.682274	0.000000	4410.000000		1
24096.611328	5416.127441	1.705307	5.902276	15005.768555	99998.000000	2173.934082	1297.893188	300.630615	119.130997	75.329567	327.104492	473.036285	362.808044	1.768672	99998.000000	4.381956	3.733689	0.231803	0.771020	4.176258	4.999991	3.337246	3.113239	2.478033	2.076025	1.876966	2.514687	2.674895	2.559677	0.247647	4.999991	4463.000000		1
7017.386719	1127.414917	1.794736	3.059069	4430.537109	64264.738281	399.624786	258.599243	69.430382	18.406837	20.272499	61.193710	80.945061	25.027624	0.729468	99998.000000	3.846175	3.052084	0.254001	0.485589	3.646456	4.807973	2.601652	2.412627	1.841550	1.264979	1.306907	1.786707	1.908190	1.398420	0.000000	4.999991	4498.000000		1
12903.383789	3140.023193	2.340558	5.630907	11235.503906	99998.000000	1593.879761	949.406067	257.038879	143.606628	75.147629	352.483673	467.211090	232.634171	1.594189	0.000000	4.110703	3.496933	0.369319	0.750578	4.050592	4.999991	3.202456	2.977452	2.409999	2.157175	1.875915	2.547139	2.669513	2.366673	0.202540	0.000000	4516.000000		1
6981.399414	1662.687134	2.346725	2.454656	5972.215332	85233.335938	677.617676	402.841125	83.951706	30.902145	23.239056	56.469425	121.178596	28.481411	0.332373	0.000000	3.843942	3.220811	0.370462	0.389991	3.776135	4.930610	2.830985	2.605134	1.924029	1.489989	1.366218	1.751813	2.083426	1.454561	0.000000	0.000000	4543.000000		1
5480.725586	772.155823	1.332175	1.214993	1891.041138	34120.988281	0.000000	0.000000	0.610580	14.049514	0.000000	0.000000	0.000000	0.000000	0.364425	0.000000	3.738838	2.887705	0.124561	0.084574	3.276701	4.533021	0.000000	0.000000	0.000000	1.147661	0.000000	0.000000	0.000000	0.000000	0.000000	0.000000	4567.000000		1
5729.716309	356.671387	2.944971	2.920300	2845.550781	47641.054688	157.224426	82.856979	19.998045	0.000000	5.831350	8.905837	16.729282	13.065801	0.097606	0.000000	3.758133	2.552268	0.469081	0.465428	3.454166	4.677981	2.196520	1.918329	1.300987	0.000000	0.765769	0.949675	1.223477	1.116136	0.000000	0.000000	4585.000000		1
19551.761719	3632.372803	1.748480	6.007123	11916.642578	99998.000000	1710.691772	1022.678772	257.375000	86.862755	88.527969	357.599609	474.112488	257.408936	1.853023	99998.000000	4.291186	3.560190	0.242661	0.778666	4.076154	4.999991	3.233172	3.009739	2.410566	1.938834	1.947080	2.553397	2.675881	2.410624	0.267881	4.999991	4644.000000		1
11152.526367	2535.968018	2.513247	3.059069	8877.186523	99998.000000	1138.035278	707.779724	170.863800	108.510597	46.256081	191.253479	242.696411	155.352585	0.398971	99998.000000	4.047373	3.404144	0.400235	0.485589	3.948275	4.999991	3.056156	2.849898	2.232650	2.035472	1.665169	2.281609	2.385063	2.191319	0.000000	4.999991	4706.000000		1
16228.489258	5161.019043	2.494745	2.812370	11148.171875	99998.000000	1532.476318	922.697815	194.503738	117.428772	47.551250	213.487228	285.794739	144.158615	1.355764	99998.000000	4.210278	3.712735	0.397026	0.449072	4.047204	4.999991	3.185394	2.965060	2.288928	2.069775	1.677162	2.329372	2.456054	2.158841	0.132184	4.999991	4762.000000		1
16312.000000	5222.814453	2.485493	5.754257	17485.566406	99998.000000	2527.389160	1560.698730	339.951355	151.473251	86.085648	403.575043	546.308960	304.022705	2.195789	99998.000000	4.212507	3.717905	0.395413	0.759989	4.242680	4.999991	3.402672	3.193319	2.531417	2.180336	1.934931	2.605924	2.737438	2.482906	0.341591	4.999991	4805.000000		1
15672.793945	1756.411255	2.904882	5.945448	7017.155273	92508.515625	834.650879	515.650452	129.757553	34.331264	34.914089	142.530411	186.812897	119.143333	0.382988	99998.000000	4.195147	3.244626	0.463128	0.774185	3.846161	4.966182	2.921505	2.712355	2.113133	1.535690	1.543001	2.153908	2.271407	2.076070	0.000000	4.999991	4840.000000		1
10387.971680	2725.075195	1.326008	2.553336	3915.077637	62034.140625	346.094177	193.695801	72.011467	35.607933	15.236753	55.131081	35.740532	58.125393	1.116655	0.000000	4.016531	3.435379	0.122546	0.407108	3.592740	4.792631	2.539194	2.287120	1.857402	1.551547	1.182892	1.741397	1.553161	1.764366	0.047919	0.000000	4859.000000		1
14453.983398	1711.379395	3.099157	5.492139	7595.871582	99998.000000	955.588989	565.280151	128.730667	56.003780	43.795258	156.203705	228.461868	127.031532	2.601412	0.000000	4.159987	3.233346	0.491244	0.739742	3.880578	4.999991	2.980271	2.752264	2.109682	1.748217	1.641427	2.193691	2.358814	2.103912	0.415209	0.000000	4881.000000		1
9383.128906	3070.688477	3.389029	3.345856	8956.491211	99998.000000	1135.719360	700.967712	167.184891	63.124134	28.808287	129.705139	192.061417	190.066238	0.775211	0.000000	3.972348	3.487236	0.530075	0.524507	3.952138	4.999991	3.055271	2.845698	2.223197	1.800195	1.459517	2.112957	2.283440	2.278905	0.000000	0.000000	4911.000000		1
16465.326172	3024.015869	4.135293	5.319449	9505.652344	99998.000000	1217.423096	751.023010	180.691666	52.084347	30.911398	166.407791	249.986359	114.474548	2.275156	99998.000000	4.216570	3.480584	0.616506	0.725867	3.977982	4.999991	3.085442	2.875653	2.256938	1.716707	1.490119	2.221174	2.397916	2.058709	0.357011	4.999991	4981.000000		1
22015.607422	4933.100098	2.476242	7.666174	15816.394531	99998.000000	2288.787842	1392.570190	291.931366	122.334999	71.511902	354.225983	491.769989	412.869446	2.311395	99998.000000	4.342731	3.693120	0.393793	0.884579	4.199108	4.999991	3.359606	3.143817	2.465281	2.087551	1.854378	2.549280	2.691762	2.615813	0.363874	4.999991	5011.000000		1
16545.794922	4119.270508	2.907966	5.017243	12584.031250	99998.000000	1706.599609	1053.654907	197.784836	106.956398	69.273109	323.949829	494.434326	269.894989	2.911624	0.000000	4.218688	3.614820	0.463589	0.700465	4.099820	4.999991	3.232132	3.022698	2.296193	2.029207	1.840565	2.510478	2.694109	2.431195	0.464135	0.000000	5041.000000		1
8096.482422	2687.274902	2.726025	1.588125	5103.375000	76341.570312	458.598206	277.635162	82.693535	35.768288	7.623002	57.817017	112.855591	69.519806	1.555089	99998.000000	3.908296	3.429312	0.435530	0.200885	3.707857	4.882761	2.661432	2.443475	1.917472	1.553498	0.882126	1.762056	2.052523	1.842109	0.191755	4.999991	5085.000000		1
19104.980469	2678.606445	2.143198	4.964819	9937.054688	99998.000000	1348.913696	805.731567	180.898285	96.894157	33.982800	172.569107	233.281754	183.821671	2.230426	99998.000000	4.281147	3.427909	0.331062	0.695903	3.997258	4.999991	3.129984	2.906190	2.257434	1.986298	1.531259	2.236963	2.367881	2.264397	0.348388	4.999991	5113.000000		1
12780.604492	2450.110596	2.078440	4.755125	6445.988281	92162.796875	716.158264	436.185608	86.677727	42.623436	15.693147	117.465775	167.033798	97.668175	0.224946	0.000000	4.106551	3.389186	0.317737	0.677162	3.809289	4.964556	2.855009	2.639671	1.937907	1.629648	1.195710	2.069911	2.222804	1.989753	0.000000	0.000000	5161.000000		1
8587.009766	1628.136963	1.782401	0.826442	6926.737305	93376.078125	772.945312	484.603363	89.052208	47.384731	14.052597	74.546303	135.126343	66.180115	0.346053	99998.000000	3.933842	3.211691	0.251005	0.000000	3.840529	4.970236	2.888149	2.685386	1.949645	1.675638	1.147757	1.872426	2.130740	1.820727	0.000000	4.999991	5178.000000		1
17984.253906	5484.478516	3.783747	5.923862	13563.914062	99998.000000	1936.735962	1184.562744	259.484283	123.272453	89.073792	350.291138	504.919037	308.244354	2.772190	0.000000	4.254892	3.739135	0.577922	0.772605	4.132385	4.999991	3.287071	3.073558	2.414111	2.090866	1.949750	2.544429	2.703222	2.488895	0.442823	0.000000	5208.000000		1
15238.723633	5571.097656	3.950269	5.914611	14762.902344	99998.000000	2133.891602	1290.464478	258.238464	140.371780	73.590340	356.236572	503.488190	282.208344	7.603385	0.000000	4.182949	3.745941	0.596627	0.771926	4.169172	4.999991	3.329172	3.110746	2.412021	2.147280	1.866821	2.551739	2.701989	2.450570	0.881007	0.000000	5292.000000		1
15261.481445	2574.520996	2.365228	4.135293	8016.147949	99998.000000	971.553467	600.366943	157.764069	49.426167	44.489098	216.715912	268.954437	165.766373	0.015199	0.000000	4.183597	3.410697	0.373873	0.616506	3.903966	4.999991	2.987467	2.778417	2.198008	1.693957	1.648254	2.335891	2.429679	2.219496	0.000000	0.000000	5313.000000		1
22320.416016	4102.125000	0.983713	2.624262	12023.386719	99998.000000	1669.785889	1017.044800	231.409927	91.587044	41.741489	212.370926	258.750366	193.331924	2.366514	99998.000000	4.348702	3.613009	0.000000	0.419007	4.080027	4.999991	3.222661	3.007340	2.364382	1.961834	1.620568	2.327095	2.412881	2.286304	0.374109	4.999991	5374.000000		1
11421.724609	4212.479492	3.025148	4.058200	11628.276367	99998.000000	1596.044556	994.481079	227.179031	81.928772	60.425861	289.291687	373.733704	258.364899	2.803692	99998.000000	4.057732	3.624538	0.480747	0.608333	4.065516	4.999991	3.203045	2.997597	2.356368	1.913436	1.781223	2.461336	2.572562	2.412234	0.447730	4.999991	5428.000000		1
6449.115234	1198.969971	2.451572	1.615879	2328.574219	43906.562500	73.667435	39.570534	31.793346	11.465341	4.903145	0.000000	0.000000	3.204005	0.450709	99998.000000	3.809500	3.078808	0.389445	0.208409	3.367090	4.642529	1.867276	1.597372	1.502336	1.059387	0.690475	0.000000	0.000000	0.505693	0.000000	4.999991	5452.000000		1
32194.216797	10062.464844	3.537048	9.667521	27921.376953	99998.000000	4403.868652	2650.911377	629.816650	188.083389	158.060120	755.041077	1026.160278	510.923096	2.765867	99998.000000	4.507778	4.002704	0.548641	0.985315	4.445937	4.999991	3.643834	3.423395	2.799214	2.274350	2.198822	2.877971	3.011215	2.708355	0.441831	4.999991	5500.000000		1
19628.207031	6110.292480	2.019849	6.145891	14801.001953	99998.000000	2139.004639	1298.843018	271.942596	125.289223	89.335915	406.954834	514.589661	325.645905	1.999945	0.000000	4.292881	3.786062	0.305319	0.788585	4.170291	4.999991	3.330212	3.113557	2.434477	2.097914	1.951026	2.609546	2.711461	2.512746	0.301018	0.000000	5546.000000		1
13422.904297	2340.273926	2.750695	6.623871	7808.652344	99998.000000	989.013611	597.381897	158.476425	55.957523	49.262726	219.133560	255.490845	165.356232	0.071850	99998.000000	4.127847	3.369267	0.439442	0.821112	3.892576	4.999991	2.995202	2.776252	2.199965	1.747859	1.692518	2.340709	2.407375	2.218421	0.000000	4.999991	5604.000000		1
17334.300781	5871.271973	3.185502	6.549861	15259.582031	99998.000000	2235.389893	1356.808105	339.590576	127.198059	115.282486	510.808990	648.161804	331.998383	2.899717	0.000000	4.238906	3.768732	0.503178	0.816232	4.183543	4.999991	3.349353	3.132519	2.530956	2.104481	2.061763	2.708259	2.811683	2.521136	0.462356	0.000000	5641.000000		1
4603.766113	1049.982178	2.303553	2.368311	2637.170166	41677.382812	108.846725	77.808899	31.127258	22.307766	13.256993	9.189542	17.925774	18.773802	0.981242	0.000000	3.663113	3.021182	0.362398	0.374439	3.421138	4.619900	2.036815	1.891029	1.493141	1.348456	1.122445	0.963294	1.253478	1.273552	0.000000	0.000000	5726.000000		1
22630.986328	2520.204102	2.698272	6.833565	14737.394531	99998.000000	2194.419434	1300.702515	295.360504	138.293350	92.037270	335.507690	403.451721	277.869537	2.727190	0.000000	4.354703	3.401436	0.431086	0.834647	4.168421	4.999991	3.341320	3.114178	2.470352	2.140801	1.963964	2.525702	2.605792	2.443841	0.435715	0.000000	5773.000000		1
13283.898438	4736.175781	2.380646	4.104456	11097.247070	99998.000000	1490.074951	921.075745	212.568283	95.740837	40.807114	231.958832	348.746185	230.287445	2.444870	0.000000	4.123325	3.675428	0.376695	0.613256	4.045215	4.999991	3.173208	2.964295	2.327498	1.981097	1.610736	2.365411	2.542510	2.362270	0.388256	0.000000	5830.000000		1
4748.272949	83.140678	3.077571	2.627345	2229.623291	40731.222656	34.676643	6.389507	0.857279	11.144631	0.000000	0.000000	0.000000	0.000000	0.485687	0.000000	3.676536	1.919814	0.488208	0.419517	3.348232	4.609928	1.540037	0.805467	0.000000	1.047066	0.000000	0.000000	0.000000	0.000000	0.000000	0.000000	5876.000000		0
6126.957031	3025.240234	2.195622	1.757731	3897.821045	54396.906250	319.900879	206.666000	49.857887	29.714907	22.930681	41.636642	55.035484	66.019760	0.800711	99998.000000	3.787245	3.480760	0.341558	0.244952	3.590822	4.735574	2.505015	2.315269	1.697734	1.472974	1.360417	1.619476	1.740643	1.819674	0.000000	4.999991	5934.000000		1
27463.531250	11315.350586	2.451572	8.461780	21790.839844	99998.000000	3298.601318	2021.483276	472.237579	180.580658	121.252609	670.836548	791.577209	409.727112	4.431892	0.000000	4.438756	4.053668	0.389445	0.927462	4.338274	4.999991	3.518330	3.305670	2.674160	2.256671	2.083691	2.826617	2.898493	2.612495	0.646589	0.000000	5986.000000		1
5432.530273	1092.821533	1.396934	1.671386	2254.120605	39402.718750	39.561283	28.339560	16.137205	18.742964	0.000000	0.000000	0.000000	16.877302	0.282422	99998.000000	3.735002	3.038549	0.145176	0.223077	3.352977	4.595526	1.597270	1.452393	1.207828	1.272838	0.000000	0.000000	0.000000	1.227303	0.000000	4.999991	6023.000000		1
6350.435547	732.280029	3.170084	5.982453	2754.879639	46572.230469	130.917038	77.210648	2.904882	26.069927	4.437500	2.559503	10.706741	62.168175	2.450541	99998.000000	3.802804	2.864677	0.501071	0.776879	3.440103	4.668127	2.116996	1.887677	0.463128	1.416140	0.647138	0.408156	1.029657	1.793568	0.389262	4.999991	6049.000000		1
13045.855469	1748.763550	2.630429	3.882427	7644.529785	99998.000000	967.412048	587.301147	113.552513	74.885513	43.061329	173.996872	251.167435	163.706436	0.489748	99998.000000	4.115473	3.242731	0.420027	0.589103	3.883351	4.999991	2.985611	2.768861	2.055197	1.874398	1.634087	2.240541	2.399963	2.214066	0.000000	4.999991	6104.000000		1
10699.901367	3357.250977	3.543216	8.871917	11577.610352	99998.000000	1566.841431	966.437561	223.780746	72.433937	67.558548	307.948334	403.152588	237.225861	2.224012	99998.000000	4.029380	3.525984	0.549398	0.948017	4.063619	4.999991	3.195025	2.985174	2.349823	1.859942	1.829680	2.488478	2.605469	2.375162	0.347137	4.999991	6166.000000		1
4816.004395	580.606323	2.605759	1.877997	1952.962646	37254.957031	5.563065	6.889072	12.273280	22.286180	5.131341	0.000000	0.000000	10.759165	0.673049	99998.000000	3.682687	2.763882	0.415934	0.273695	3.290694	4.571184	0.745314	0.838161	1.088961	1.348036	0.710231	0.000000	0.000000	1.031779	0.000000	4.999991	6219.000000		1
8827.756836	1634.171875	1.526451	2.830872	5295.134277	74182.335938	516.615662	343.661102	63.685371	49.164047	23.211302	68.474419	109.053337	80.612015	1.174121	99998.000000	3.945850	3.213298	0.183683	0.451920	3.723877	4.870300	2.713168	2.536130	1.804040	1.691648	1.365700	1.835528	2.037639	1.906400	0.069713	4.999991	6262.000000		1
16139.011719	4493.084473	2.001346	4.073619	8955.439453	99998.000000	1161.743042	712.001343	199.631989	83.964035	43.045910	178.745834	264.486115	110.733978	0.763360	0.000000	4.207877	3.652544	0.301322	0.609980	3.952087	4.999991	3.065110	2.852481	2.300230	1.924093	1.633932	2.252236	2.422403	2.044281	0.000000	0.000000	6278.000000		1
8812.650391	2473.621094	2.519415	4.015028	5855.872070	85071.164062	641.534851	392.316315	96.002953	44.115967	15.313847	65.578789	99.712692	84.389595	0.895370	99998.000000	3.945107	3.393333	0.401300	0.603689	3.767591	4.929782	2.807220	2.593636	1.982285	1.644596	1.185084	1.816763	1.998750	1.926289	0.000000	4.999991	6322.000000		1
8671.232422	1951.593384	2.503996	2.981975	5711.812012	78380.523438	618.246460	374.365875	94.476501	19.359713	28.691105	96.632034	129.199402	98.025887	1.220506	0.000000	3.938081	3.290389	0.398634	0.474504	3.756774	4.894208	2.791162	2.573296	1.975324	1.286899	1.457747	1.985121	2.111260	1.991341	0.086540	0.000000	6354.000000		1
4416.980957	903.498474	2.217208	3.453787	2403.533936	38176.406250	62.337780	52.972466	20.963257	14.249957	13.013377	13.173732	3.817669	0.000000	1.054199	99998.000000	3.645126	2.955927	0.345806	0.538296	3.380850	4.581795	1.794751	1.724050	1.321459	1.153814	1.114390	1.119709	0.581798	0.000000	0.022922	4.999991	6418.000000		1
5534.265625	363.282928	3.265679	3.392113	2308.147705	39796.695312	59.938629	38.694756	20.136814	11.866227	5.760424	0.000000	0.000000	0.000000	0.044764	99998.000000	3.743060	2.560245	0.513974	0.530470	3.363264	4.599847	1.777707	1.587652	1.303991	1.074313	0.760454	0.000000	0.000000	0.000000	0.000000	4.999991	6436.000000		1
10132.711914	2463.709961	2.710606	4.634860	5782.083984	82623.000000	636.088989	389.796906	97.310463	64.746178	39.453354	153.742874	204.121918	138.021973	0.287669	0.000000	4.005726	3.391590	0.433066	0.666037	3.762084	4.917101	2.803518	2.590838	1.988160	1.811214	1.596084	2.186795	2.309890	2.139948	0.000000	0.000000	6473.000000		1
9164.831055	1769.381470	0.909703	3.641896	3734.022217	52787.660156	300.868042	174.551941	55.402451	7.993051	14.502823	43.517723	53.872917	76.732674	0.956369	0.000000	3.962124	3.247822	0.000000	0.561327	3.572177	4.722532	2.478376	2.241925	1.743529	0.902713	1.161453	1.638666	1.731370	1.884980	0.000000	0.000000	6500.000000		1
14332.706055	8299.309570	2.112361	7.573662	20591.166016	99998.000000	3109.210449	1905.022827	418.290649	222.368408	105.201744	482.019196	611.974121	342.985748	3.407515	0.000000	4.156328	3.919042	0.324768	0.879306	4.313681	4.999991	3.492650	3.279900	2.621478	2.347073	2.022023	2.683064	2.786733	2.535276	0.532438	0.000000	6534.000000		1
8027.085938	0.000000	3.900929	3.675817	3848.675537	64227.050781	301.139435	178.178421	31.972204	23.612188	3.558635	37.855976	41.485538	60.650974	0.137532	99998.000000	3.904558	0.000000	0.591168	0.565354	3.585311	4.807718	2.478768	2.250855	1.504773	1.373136	0.551283	1.578134	1.617897	1.782838	0.000000	4.999991	6583.000000		0
13906.887695	3318.731934	2.790784	3.725156	10521.336914	99998.000000	1447.926392	868.254395	175.341385	79.887337	44.442844	187.812027	241.712692	154.368881	2.615134	2483.141602	4.143230	3.520972	0.445726	0.571145	4.022071	4.999991	3.160747	2.938647	2.243884	1.902478	1.647802	2.273723	2.383299	2.188560	0.417494	3.395001	6622.000000		1
10722.073242	1467.443359	2.571838	5.001824	5618.275879	78571.492188	608.002258	366.816895	90.816109	39.437935	21.771196	69.822014	133.532059	84.358757	0.080883	99998.000000	4.030279	3.166561	0.410244	0.699128	3.749603	4.895265	2.783905	2.564449	1.958163	1.595914	1.337882	1.843992	2.125586	1.926130	0.000000	4.999991	6652.000000		1
6008.091309	3158.124756	1.594293	2.695188	5953.561523	80389.093750	669.032532	397.728302	77.198318	49.833218	18.613447	110.283752	147.680252	95.867271	0.589658	99998.000000	3.778737	3.499429	0.202568	0.430589	3.774777	4.905197	2.825447	2.599586	1.887608	1.697519	1.269827	2.042511	2.169322	1.981670	0.000000	4.999991	6668.000000		1
9376.178711	2062.552490	1.612795	2.553336	5674.415527	80650.953125	624.028442	374.695831	88.731499	31.059416	13.500608	61.884468	84.938499	75.816803	1.623921	0.000000	3.972026	3.314405	0.207579	0.407108	3.753921	4.906610	2.795204	2.573679	1.948078	1.492193	1.130353	1.791582	1.929105	1.879766	0.210565	0.000000	6697.000000		1
10366.881836	1179.465332	3.188586	3.506211	5720.526367	79536.835938	615.014709	380.875671	77.047211	54.650017	9.248133	60.552296	63.904320	77.808899	0.354719	99998.000000	4.015648	3.071685	0.503598	0.544838	3.757436	4.900568	2.788886	2.580783	1.886757	1.737590	0.966054	1.782131	1.805530	1.891029	0.000000	4.999991	6723.000000		1
2976.763916	421.944885	3.660398	2.541001	1644.409912	35304.921875	0.000000	0.000000	0.000000	5.381124	3.614142	0.000000	0.000000	17.259686	0.059664	99998.000000	3.473744	2.625256	0.563528	0.405005	3.216010	4.547835	0.000000	0.000000	0.000000	0.730873	0.558005	0.000000	0.000000	1.237033	0.000000	4.999991	6741.000000		1
4416.484375	1061.823730	2.174036	1.060806	2256.809570	39287.277344	37.529102	22.714819	0.000000	0.000000	0.000000	0.000000	0.000000	8.390853	1.848913	99998.000000	3.645077	3.026052	0.337267	0.025636	3.353495	4.594252	1.574368	1.356309	0.000000	0.000000	0.000000	0.000000	0.000000	0.923806	0.266916	4.999991	6764.000000		1
7866.925781	457.895111	1.396934	3.133079	4271.338867	65536.726562	383.222382	235.597641	58.322750	43.610233	22.168999	57.339039	51.664959	43.144588	0.503964	0.000000	3.895805	2.660766	0.145176	0.495971	3.630564	4.816485	2.583451	2.372171	1.765838	1.639588	1.345746	1.758450	1.713196	1.634926	0.000000	0.000000	6798.000000		1
6601.797363	1045.205444	1.705307	2.824705	4292.740234	65401.246094	363.097900	233.127563	62.340862	24.500305	23.316149	83.307205	156.493576	93.853592	0.202519	0.000000	3.819662	3.019202	0.231803	0.450973	3.632735	4.815586	2.560024	2.367594	1.794773	1.389171	1.367657	1.920683	2.194497	1.972451	0.000000	0.000000	6831.000000		1
12759.953125	4148.951660	3.641896	5.063499	12369.054688	99998.000000	1714.703735	1060.294189	267.801117	129.782227	89.231064	377.668579	484.526276	285.393860	5.371746	0.000000	4.105849	3.617938	0.561327	0.704451	4.092337	4.999991	3.234189	3.025426	2.427812	2.113215	1.950516	2.577111	2.685317	2.455445	0.730115	0.000000	6874.000000		1
21444.087891	4711.925293	2.827788	3.860841	15828.572266	99998.000000	2258.409912	1399.258789	322.185944	138.453705	102.632996	453.818420	604.095154	281.853729	1.903496	99998.000000	4.331307	3.673198	0.451447	0.586682	4.199442	4.999991	3.353803	3.145898	2.508106	2.141304	2.011287	2.656882	2.781105	2.450024	0.279552	4.999991	6947.000000		1
5883.273926	1157.977783	0.860363	0.000000	2515.300781	45651.691406	73.331306	33.998219	0.000000	0.000000	0.000000	0.000000	0.000000	28.259382	0.392132	0.000000	3.769619	3.063700	0.000000	0.000000	3.400590	4.659457	1.865289	1.531456	0.000000	0.000000	0.000000	0.000000	0.000000	1.451163	0.000000	0.000000	6966.000000		1
5058.935059	3299.298340	2.664350	4.218554	4697.567383	69721.375000	441.360107	280.462952	81.052986	46.647717	32.292912	86.067146	101.689369	121.881691	0.927034	0.000000	3.704059	3.518422	0.425591	0.625164	3.671873	4.843366	2.644793	2.447875	1.908769	1.668830	1.509107	1.934837	2.007276	2.085938	0.000000	0.000000	7001.000000		1
8072.672852	1588.174805	2.075356	4.748958	4962.463379	70926.382812	493.805267	307.744781	64.576576	45.263119	33.177944	82.446838	116.284706	50.243355	0.883677	0.000000	3.907017	3.200898	0.317093	0.676598	3.695697	4.850808	2.693556	2.488191	1.810075	1.655744	1.520849	1.916174	2.065523	1.701079	0.000000	0.000000	7042.000000		1
9204.744141	1309.105713	2.149366	6.047212	5930.152832	73974.695312	644.970154	408.197571	78.271454	15.486536	19.359713	54.878216	82.844643	42.370571	0.898118	99998.000000	3.964012	3.116975	0.332310	0.781555	3.773066	4.869083	2.809540	2.610870	1.893603	1.189954	1.286899	1.739400	1.918264	1.627064	0.000000	4.999991	7090.000000		1
10309.454102	2622.978760	1.840992	4.116791	6193.926758	85004.125000	702.389343	430.866150	107.125999	60.515289	22.005560	116.697922	139.619354	97.439980	0.955126	99998.000000	4.013236	3.418795	0.265052	0.614559	3.791966	4.929440	2.846578	2.634342	2.029895	1.781865	1.342532	2.067063	2.144946	1.988737	0.000000	4.999991	7116.000000		1
16506.972656	2168.377197	2.396065	5.211518	8605.746094	99998.000000	1117.112061	669.954590	154.112930	56.528015	36.206177	172.417999	218.285538	143.227325	1.245564	0.000000	4.217668	3.336135	0.379499	0.716964	3.934788	4.999991	3.048097	2.826045	2.187839	1.752264	1.558783	2.236583	2.339025	2.156026	0.095366	0.000000	7144.000000		1
18373.582031	3713.678711	2.470075	4.163047	10129.258789	99998.000000	1426.833618	838.080017	225.856110	121.776840	48.544216	208.016678	275.695496	169.331177	3.312247	0.000000	4.264194	3.569804	0.392710	0.619411	4.005578	4.999991	3.154373	2.923285	2.353832	2.085565	1.686137	2.318098	2.440430	2.228737	0.520123	0.000000	7205.000000		1
6576.479980	2758.694092	3.925599	4.795214	6532.780273	99998.000000	782.862610	446.297180	171.455872	81.793083	24.420128	212.747131	252.696976	126.424034	2.016874	99998.000000	3.817993	3.440704	0.593906	0.680808	3.815098	4.999991	2.893686	2.649624	2.234152	1.912717	1.387748	2.327864	2.402600	2.101830	0.304679	4.999991	7270.000000		1
5728.920410	1579.016113	2.870961	2.923384	3779.707764	60089.757812	292.344604	163.391891	53.027973	20.337257	9.396152	44.828312	94.760208	49.635860	1.406584	99998.000000	3.758073	3.198387	0.458027	0.465886	3.577458	4.778800	2.465895	2.213231	1.724505	1.308292	0.972950	1.651552	1.976626	1.695796	0.148166	4.999991	7299.000000		1
15812.838867	2778.519531	3.055985	5.704916	9487.912109	99998.000000	1211.169189	745.324219	175.877960	92.512161	44.831394	162.852249	225.615585	148.852066	4.012828	0.000000	4.199010	3.443814	0.485151	0.756249	3.977171	4.999991	3.083205	2.872345	2.245211	1.966199	1.651582	2.211794	2.353369	2.172755	0.603451	0.000000	7321.000000		1
9185.711914	1278.666138	2.294302	2.892547	5537.376953	76487.320312	599.636108	365.786926	99.826790	34.368267	26.251867	78.641502	110.388596	82.443756	1.708107	99998.000000	3.963113	3.106757	0.360651	0.461280	3.743304	4.883589	2.777888	2.563228	1.999247	1.536158	1.419160	1.895652	2.042924	1.916158	0.232515	4.999991	7361.000000		1
14828.484375	4248.038086	2.069189	3.854673	11875.724609	99998.000000	1662.246216	1010.639893	203.671692	111.184204	61.810459	257.341095	384.277008	213.425552	3.103865	0.000000	4.171097	3.628188	0.315800	0.585988	4.074660	4.999991	3.220695	3.004596	2.308931	2.046043	1.791062	2.410509	2.584644	2.329247	0.491903	0.000000	7404.000000		1
9752.335938	337.441193	3.894762	5.988621	4547.497070	66673.367188	448.421875	270.348297	75.730453	36.650234	16.155706	64.684502	77.022545	33.594250	0.505457	99998.000000	3.989109	2.528198	0.590481	0.777327	3.657773	4.823952	2.651687	2.431924	1.879271	1.564077	1.208326	1.810800	1.886618	1.526265	0.000000	4.999991	7458.000000		1
7162.661621	1149.562256	2.389898	2.596508	2779.472412	49260.464844	155.062714	86.862755	44.387337	39.388596	7.505820	7.804943	30.128128	32.699966	0.371717	99998.000000	3.855074	3.060533	0.378379	0.414390	3.443962	4.692499	2.190507	1.938834	1.647259	1.595371	0.875398	0.892370	1.478972	1.514547	0.000000	4.999991	7477.000000		1
18307.964844	3603.028076	2.559503	3.151581	8271.919922	99998.000000	1025.737793	641.510193	196.554428	101.584518	62.266853	262.457001	348.265106	230.450882	2.090332	0.000000	4.262640	3.556668	0.408156	0.498528	3.917606	4.999991	3.011036	2.807204	2.293483	2.006828	1.794257	2.419058	2.541910	2.362578	0.320215	0.000000	7505.000000		1
6849.754883	2054.534668	1.187239	2.547168	4788.034668	68851.906250	456.371735	282.316284	77.839737	47.566669	17.049992	37.621613	38.192104	15.952181	1.870596	0.000000	3.835675	3.312713	0.074538	0.406058	3.680157	4.837916	2.659319	2.450736	1.891201	1.677303	1.231724	1.575437	1.581974	1.202820	0.271980	0.000000	7541.000000		1
5878.207520	426.360809	1.881081	3.348940	3475.003418	53533.253906	254.867920	157.881256	46.018635	23.926729	15.162744	33.603500	49.016026	18.598028	0.003970	0.000000	3.769245	2.629777	0.274407	0.524907	3.540955	4.728624	2.406315	2.198331	1.662934	1.378883	1.180778	1.526384	1.690338	1.269467	0.000000	0.000000	7578.000000		1
17909.580078	5870.032227	2.618094	9.100113	19583.634766	99998.000000	2903.401611	1794.365845	387.502625	198.965912	108.541435	581.121338	761.498474	364.254303	2.040178	99998.000000	4.253086	3.768641	0.417985	0.959047	4.291893	4.999991	3.462907	3.253911	2.588275	2.298779	2.035596	2.764267	2.881669	2.561405	0.309668	4.999991	7661.000000		1
17397.892578	3784.771240	2.436154	3.358191	11855.618164	99998.000000	1642.852539	983.549194	219.398758	123.065849	66.516243	285.785492	421.041351	291.502747	0.663145	0.000000	4.240497	3.578040	0.386705	0.526105	4.073924	4.999991	3.215599	2.992796	2.341234	2.090137	1.822928	2.456040	2.624325	2.464643	0.000000	0.000000	7678.000000		1
27935.986328	5650.044434	3.012813	3.274930	19320.974609	99998.000000	2820.449219	1728.491089	384.384949	178.650238	69.199097	384.206085	532.052856	299.952179	1.983624	0.000000	4.446164	3.752052	0.478972	0.515202	4.286029	4.999991	3.450318	3.237667	2.584766	2.252004	1.840100	2.584564	2.725955	2.477052	0.297459	0.000000	7740.000000		1
42211.984375	11875.083008	4.002693	11.378996	34102.605469	99998.000000	5402.105957	3307.226562	784.808411	307.929810	235.628479	1078.858276	1423.971924	774.955872	4.350319	0.000000	4.625436	4.074636	0.602352	1.056104	4.532787	4.999991	3.732563	3.519464	2.894764	2.488452	2.372228	3.032964	3.153502	2.889277	0.638521	0.000000	7795.000000		1
19719.679688	3183.565430	1.717642	6.389507	13940.448242	99998.000000	1959.537109	1218.437622	283.167389	112.470123	77.377174	369.468903	516.285706	197.806427	2.693245	99998.000000	4.294900	3.502914	0.234933	0.805467	4.144277	4.999991	3.292154	3.085803	2.452043	2.051037	1.888613	2.567578	2.712890	2.296240	0.430276	4.999991	7873.000000		1
12145.477539	1838.087158	2.241878	4.354239	6505.418457	93739.640625	762.121338	449.966827	104.609673	62.288441	31.114923	152.626572	242.721085	111.199623	4.275592	0.000000	4.084414	3.264366	0.350612	0.638912	3.813275	4.971923	2.882024	2.653181	2.019572	1.794407	1.492969	2.183630	2.385108	2.046103	0.630996	0.000000	7917.000000		1
15982.250000	2687.058838	2.470075	1.430855	7172.828613	96784.195312	823.336670	507.614227	115.572357	59.476070	8.853414	76.248528	109.568321	103.968254	0.680356	99998.000000	4.203638	3.429277	0.392710	0.155596	3.855690	4.985805	2.915577	2.705534	2.062854	1.774342	0.947111	1.882231	2.039685	2.016901	0.000000	4.999991	7959.000000		1
5790.885254	955.354614	2.093859	2.420735	4349.576660	59601.750000	371.131042	221.763992	31.771761	22.631559	7.015506	27.951008	39.706219	16.362318	0.560322	0.000000	3.762745	2.980165	0.320947	0.383947	3.638447	4.775259	2.569527	2.345891	1.502041	1.354715	0.846059	1.446397	1.598858	1.213845	0.000000	0.000000	7981.000000		1
6828.387695	2360.861084	2.969640	3.851590	6406.060059	87385.437500	712.722961	430.949402	114.200096	86.295341	14.937631	60.003387	98.189323	26.822359	0.373711	0.000000	3.834318	3.373070	0.472704	0.585640	3.806591	4.941439	2.852921	2.634426	2.057667	1.935987	1.174282	1.778176	1.992064	1.428497	0.000000	0.000000	8016.000000		1
13655.516602	3817.977051	3.129995	4.354239	9024.783203	99998.000000	1215.113281	721.323486	183.750748	80.553421	43.588646	245.052383	311.738220	246.193359	0.852925	99998.000000	4.135308	3.581833	0.495544	0.638912	3.955437	4.999991	3.084617	2.858130	2.264229	1.906084	1.639373	2.389259	2.493790	2.391276	0.000000	4.999991	8114.000000		1
13520.680664	4082.034424	2.920300	6.235320	16656.062500	99998.000000	2421.752441	1487.419800	341.900269	155.013382	84.056549	435.087799	512.165833	334.650421	1.863114	99998.000000	4.130999	3.610877	0.465428	0.794859	4.221572	4.999991	3.384130	3.172434	2.533900	2.190369	1.924572	2.638577	2.709411	2.524591	0.270239	4.999991	8173.000000		1
5523.712891	3689.619385	1.803987	4.597855	11386.619141	99998.000000	1577.468018	965.931824	174.693802	73.195625	58.689716	235.634644	321.936157	175.443146	0.339522	99998.000000	3.742231	3.566982	0.256233	0.662555	4.056395	4.999991	3.197961	2.984946	2.242277	1.864485	1.768562	2.372239	2.507770	2.244136	0.000000	4.999991	8239.000000		1
9772.951172	1834.414429	2.451572	6.993919	8963.642578	99998.000000	1195.084473	710.425537	200.714386	76.967033	60.712650	248.894730	357.596527	239.550995	1.832525	99998.000000	3.990026	3.263497	0.389445	0.844721	3.952485	4.999991	3.077399	2.851519	2.302578	1.886305	1.783279	2.396016	2.553393	2.379398	0.263050	4.999991	8273.000000		1
6704.038574	2101.623535	2.966557	3.046734	3933.012695	59764.355469	307.565948	196.609924	53.287006	6.272325	12.288699	35.555508	28.530750	82.496178	0.132421	99998.000000	3.826337	3.322555	0.472253	0.483835	3.594725	4.776442	2.487938	2.293605	1.726621	0.797429	1.089506	1.550907	1.455313	1.916434	0.000000	4.999991	8302.000000		1
12428.497070	2732.340576	1.316756	5.482887	7479.676270	99998.000000	911.312622	554.961975	133.593735	62.137337	48.029232	191.605026	242.539139	205.987579	0.950037	0.000000	4.094419	3.436535	0.119505	0.739009	3.873883	4.999991	2.959667	2.744263	2.125786	1.793353	1.681506	2.282407	2.384782	2.313841	0.000000	0.000000	8320.000000		1
15400.045898	3156.965332	4.089037	7.098767	10917.326172	99998.000000	1558.305664	918.898621	203.662445	78.647675	65.776146	278.788483	359.323395	229.399323	1.526365	99998.000000	4.187522	3.499270	0.611621	0.851183	4.038116	4.999991	3.192653	2.963268	2.308911	1.895686	1.818068	2.445275	2.555485	2.360592	0.183658	4.999991	8359.000000		1
5372.125977	4.835302	1.668303	1.967425	2182.164551	41082.164062	11.453006	18.468512	34.075314	20.062805	14.508991	0.000000	6.485103	5.353371	0.507692	0.000000	3.730146	0.684424	0.222275	0.293898	3.338887	4.613653	1.058919	1.266432	1.532440	1.302392	1.161637	0.000000	0.811917	0.728627	0.000000	0.000000	8391.000000		0
9348.020508	522.474792	4.326486	4.403579	2956.056641	46833.859375	164.317017	108.862144	32.551945	57.468555	18.354414	66.149277	69.384125	50.727501	2.042204	0.000000	3.970720	2.718065	0.636135	0.643806	3.470713	4.670560	2.215683	2.036877	1.512577	1.759430	1.263741	1.820525	1.841260	1.705243	0.310099	0.000000	8445.000000		1
9109.135742	1580.033691	1.720726	4.036614	4904.655762	72341.398438	502.692596	301.444702	76.803596	63.913570	15.612969	56.352242	103.169563	62.828094	0.713012	99998.000000	3.959477	3.198666	0.235712	0.606017	3.690609	4.859387	2.701303	2.479208	1.885382	1.805593	1.193485	1.750911	2.013551	1.798154	0.000000	4.999991	8486.000000		1
16003.374023	2633.423584	1.862578	3.854673	9077.419922	99998.000000	1167.895142	717.693909	199.166351	102.013161	59.007339	267.822723	409.196716	189.711609	1.592313	0.000000	4.204212	3.420521	0.270115	0.585988	3.957963	4.999991	3.067404	2.855939	2.299216	2.008656	1.770906	2.427847	2.611932	2.278094	0.202028	0.000000	8512.000000		1
16327.721680	3035.385742	2.926468	2.090775	9593.946289	99998.000000	1261.104248	766.780884	196.560593	102.003914	35.811459	194.081268	218.809769	174.638290	0.315579	0.000000	4.212925	3.482214	0.466344	0.320307	3.981997	4.999991	3.100751	2.884671	2.293496	2.008617	1.554022	2.287984	2.340067	2.242140	0.000000	0.000000	8535.000000		1
9485.241211	1329.066772	3.154665	2.889463	3007.906494	49729.425781	183.531799	90.772934	25.076963	40.708435	7.903623	12.205438	5.587735	6.987752	1.289353	914.456055	3.977048	3.123547	0.498953	0.460817	3.478264	4.696613	2.263711	1.957956	1.399275	1.609684	0.897826	1.086553	0.747236	0.844337	0.110372	2.961163	8551.000000		1
15541.614258	6488.926270	2.312804	7.268372	18535.832031	99998.000000	2774.001953	1698.899536	411.028442	160.218735	115.418175	481.245178	639.940552	408.977783	2.671542	0.000000	4.191496	3.812173	0.364139	0.861437	4.268012	4.999991	3.443107	3.230168	2.613872	2.204713	2.062274	2.682366	2.806140	2.611700	0.426762	0.000000	8622.000000		1
16978.386719	4825.045898	3.247177	4.311067	12013.382812	99998.000000	1620.729858	1030.607056	249.751999	89.684372	59.127605	300.164948	338.588348	198.225815	1.899079	0.000000	4.229897	3.683501	0.511506	0.634585	4.079665	4.999991	3.209711	3.013093	2.397509	1.952717	1.771790	2.477360	2.529672	2.297160	0.278543	0.000000	8687.000000		1
12650.070312	3138.730957	2.383730	5.263942	9289.432617	99998.000000	1214.542847	744.513184	156.570663	68.785873	46.885162	217.206223	308.552734	177.410568	0.299464	99998.000000	4.102093	3.496754	0.377257	0.721311	3.967989	4.999991	3.084413	2.871872	2.194710	1.837499	1.671035	2.336872	2.489329	2.248980	0.000000	4.999991	8723.000000		1
10368.883789	1881.685059	1.692973	1.622047	5231.010742	74382.515625	498.011475	325.772339	53.903755	25.280491	16.211214	75.369659	122.334999	55.932854	0.987624	99998.000000	4.015732	3.274547	0.228650	0.210063	3.718586	4.871471	2.697239	2.512914	1.731619	1.402786	1.209816	1.877197	2.087551	1.747667	0.000000	4.999991	8752.000000		1
14810.957031	4804.289062	2.568754	4.270978	8110.538086	99998.000000	1010.047791	625.181763	156.425735	58.208652	46.336258	165.103378	251.259949	167.120132	1.456617	0.000000	4.170583	3.681629	0.409723	0.630527	3.909050	4.999991	3.004342	2.796006	2.194308	1.764988	1.665921	2.217756	2.400123	2.223029	0.163345	0.000000	8788.000000		1
6773.774414	2100.127930	1.985928	5.254691	9071.677734	99998.000000	1187.032837	719.473267	130.772110	61.307812	47.511162	180.700928	225.603241	139.369568	1.523895	0.000000	3.830831	3.322246	0.297963	0.720547	3.957688	4.999991	3.074463	2.857015	2.116515	1.787516	1.676796	2.256960	2.353345	2.144168	0.182955	0.000000	8832.000000		1
10278.909180	3031.025391	4.018112	6.500521	9216.711914	99998.000000	1169.202637	744.562561	167.379166	50.375957	46.712475	152.370621	196.736359	173.929031	0.426932	0.000000	4.011947	3.481590	0.604022	0.812948	3.964576	4.999991	3.067890	2.871901	2.223701	1.702223	1.669433	2.182901	2.293885	2.240372	0.000000	0.000000	8868.000000		1
12485.761719	3427.264160	3.253344	4.270978	9946.498047	99998.000000	1324.317749	808.827698	160.113876	74.759079	54.175121	244.176605	301.503296	238.490189	1.188409	99998.000000	4.096415	3.534948	0.512330	0.630527	3.997670	4.999991	3.121992	2.907856	2.204429	1.873664	1.733800	2.387704	2.479292	2.377470	0.074966	4.999991	8901.000000		1
7269.130859	2200.509766	3.015897	1.936588	4293.683594	63254.203125	341.289703	221.924347	39.305336	44.621700	11.665784	15.585216	32.724636	48.408531	1.677173	0.000000	3.861482	3.342523	0.479416	0.287037	3.632830	4.801089	2.533123	2.346205	1.594452	1.649546	1.066914	1.192713	1.514875	1.684922	0.224578	0.000000	8937.000000		1
8932.576172	1367.434570	4.150712	5.211518	5046.455078	70830.398438	525.210022	319.321136	93.147415	34.772240	16.340733	57.098507	121.104591	51.372005	0.298284	0.000000	3.950977	3.135906	0.618123	0.716964	3.702986	4.850220	2.720333	2.504228	1.969171	1.541233	1.213271	1.756625	2.083161	1.710726	0.000000	0.000000	8974.000000		1
7710.900879	1489.618530	1.372264	4.637943	5806.458008	85512.156250	644.171448	395.171875	104.881035	14.946881	22.523628	98.176994	122.402840	109.121178	0.588905	99998.000000	3.887105	3.173075	0.137438	0.666325	3.763911	4.932028	2.809001	2.596786	2.020697	1.174551	1.352638	1.992010	2.087791	2.037909	0.000000	4.999991	9055.000000		1
9496.154297	1218.403687	2.248045	1.788568	5187.866211	69368.171875	503.522125	326.814636	63.870396	44.304073	19.905533	72.393852	88.774673	80.652100	1.790218	0.000000	3.977548	3.085791	0.351805	0.252506	3.714989	4.841160	2.702018	2.514302	1.805300	1.646444	1.298974	1.859702	1.948289	1.906616	0.252906	0.000000	9097.000000		1
15816.218750	4128.059082	2.932636	5.353371	12589.588867	99998.000000	1740.826050	1078.515991	291.431824	156.117355	75.576271	403.368439	504.256042	318.352844	1.776302	0.000000	4.199103	3.615746	0.467258	0.728627	4.100011	4.999991	3.240755	3.032827	2.464537	2.193451	1.878385	2.605702	2.702651	2.502909	0.249517	0.000000	9136.000000		1
9307.182617	1890.381226	2.473158	3.305768	3659.059570	61682.867188	286.929565	183.133987	73.951141	36.733498	24.077831	67.111404	90.365883	52.189194	0.024348	99998.000000	3.968818	3.276549	0.393252	0.519272	3.563370	4.790164	2.457775	2.262769	1.868945	1.565062	1.381617	1.826796	1.956005	1.717581	0.000000	4.999991	9213.000000		1
6175.159180	1453.995117	3.315019	3.210172	4878.625977	69572.343750	467.149414	297.179901	87.831047	20.920084	27.769068	92.179115	108.825142	51.072880	1.173201	0.000000	3.790648	3.162563	0.520486	0.506528	3.688298	4.842437	2.669456	2.473019	1.943648	1.320563	1.443561	1.964633	2.036729	1.708190	0.069372	0.000000	9248.000000		1
5451.933105	319.796051	4.708869	5.230021	2059.838867	37822.128906	7.962214	3.580221	0.000000	0.000000	0.000000	0.000000	0.000000	17.201096	0.405885	0.000000	3.736551	2.504873	0.672917	0.718503	3.313833	4.577746	0.901034	0.553910	0.000000	0.000000	0.000000	0.000000	0.000000	1.235556	0.000000	0.000000	9272.000000		1
11502.703125	3813.462402	2.402232	4.005776	5812.384766	82483.218750	675.921631	398.209351	108.985497	42.885555	22.773411	88.302856	132.862885	81.339775	1.469645	99998.000000	4.060800	3.581320	0.380615	0.602687	3.764354	4.916366	2.829896	2.600111	2.037369	1.632311	1.357428	1.945975	2.123404	1.910303	0.167212	4.999991	9328.000000		1
10847.167969	3384.785645	3.062153	2.929552	8242.929688	99998.000000	1039.522217	643.092102	154.276367	40.298298	31.466471	165.263733	183.047653	127.885727	0.593827	0.000000	4.035316	3.529531	0.486027	0.466801	3.916082	4.999991	3.016834	2.808273	2.188299	1.605287	1.497848	2.218178	2.262564	2.106822	0.000000	0.000000	9355.000000		1
20720.939453	6643.101074	2.994310	6.519024	13742.561523	99998.000000	1920.324341	1195.491455	288.119873	118.261383	71.595161	385.997742	500.712830	306.141235	2.606555	0.000000	4.316410	3.822371	0.476297	0.814183	4.138068	4.999991	3.283375	3.077546	2.459573	2.072843	1.854884	2.586585	2.699589	2.485922	0.416067	0.000000	9389.000000		1
14472.272461	3177.361084	2.667434	2.254213	7347.029297	99998.000000	886.531738	534.951599	131.441284	64.369965	33.233452	110.832657	174.675293	70.796471	0.445721	0.000000	4.160537	3.502067	0.426094	0.352995	3.866112	4.999991	2.947694	2.728314	2.118732	1.808683	1.521575	2.044668	2.242231	1.850012	0.000000	0.000000	9413.000000		1
29170.679688	8679.935547	2.608843	6.725634	23862.574219	99998.000000	3588.133545	2218.676025	519.221436	196.557510	126.861931	641.377563	944.283997	538.994385	4.234402	99998.000000	4.464947	3.938517	0.416448	0.827733	4.377717	4.999991	3.554869	3.346094	2.715353	2.293490	2.103331	2.807114	2.975103	2.731584	0.626792	4.999991	9439.000000		1
8205.733398	3333.540039	2.599592	2.078440	7781.990723	99998.000000	968.047241	574.161316	88.737663	52.762772	30.060286	132.434250	173.521973	84.670212	0.340971	0.000000	3.914117	3.522906	0.414905	0.317737	3.891091	4.999991	2.985897	2.759034	1.948108	1.722328	1.477993	2.122000	2.239354	1.927731	0.000000	0.000000	9474.000000		1
9967.143555	1460.196533	3.179335	5.273193	4498.564453	64833.757812	393.944550	247.630386	75.668785	20.731976	13.796647	33.190281	46.570621	37.498264	1.474769	99998.000000	3.998571	3.164411	0.502336	0.722074	3.653074	4.811801	2.595435	2.393804	1.878917	1.316641	1.139774	1.521011	1.668112	1.574011	0.168724	4.999991	9501.000000		1
6121.634766	831.514709	2.032184	3.438369	3227.271484	51754.671875	192.949539	109.596077	33.100853	16.723116	0.175773	1.915002	0.000000	47.588257	1.283862	99998.000000	3.786867	2.919870	0.307963	0.536352	3.508836	4.713950	2.285444	2.039795	1.519839	1.223317	0.000000	0.282169	0.000000	1.677500	0.108519	4.999991	9524.000000		1
19656.087891	4464.868164	2.568754	6.198315	11174.285156	99998.000000	1531.211914	922.003967	189.471069	85.290047	58.936417	236.279144	364.883392	144.297394	2.702545	99998.000000	4.293497	3.649809	0.409723	0.792274	4.048220	4.999991	3.185035	2.964733	2.277543	1.930898	1.770384	2.373425	2.562154	2.159259	0.431773	4.999991	9572.000000		1
6926.407227	1663.951538	2.315888	4.150712	3786.920654	58321.414062	299.622223	198.432419	61.261555	15.064064	17.450878	37.189888	65.998177	58.473854	0.196536	0.000000	3.840508	3.221141	0.364717	0.618123	3.578286	4.765828	2.476574	2.297613	1.787188	1.177942	1.241817	1.570425	1.819532	1.766962	0.000000	0.000000	9622.000000		1
8824.512695	3073.118408	3.271847	4.172298	8728.235352	99998.000000	1161.579590	692.086548	144.423828	62.883602	62.535137	252.487274	394.687714	194.528412	2.715014	0.000000	3.945691	3.487579	0.514793	0.620375	3.940927	4.999991	3.065049	2.840160	2.159639	1.798537	1.796124	2.402240	2.596254	2.288983	0.433772	0.000000	9652.000000		1
13245.092773	4363.610840	3.370527	5.902276	13134.414062	99998.000000	1883.889893	1129.419312	231.314331	124.950012	93.153580	475.925751	597.258545	468.626526	3.851329	0.000000	4.122055	3.639846	0.527698	0.771020	4.118411	4.999991	3.275055	3.052855	2.364202	2.096736	1.969200	2.677539	2.776162	2.670827	0.585611	0.000000	9731.000000		1
10812.978516	3259.437744	1.652884	5.630907	12809.437500	99998.000000	1772.955566	1088.942139	240.395935	93.024063	75.900063	352.147552	475.888733	294.571075	3.348310	0.000000	4.033946	3.513143	0.218242	0.750578	4.107530	4.999991	3.248698	3.037005	2.380927	1.968595	1.880242	2.546725	2.677505	2.469190	0.524826	0.000000	9768.000000		1
19171.773438	3917.260986	2.744528	5.242356	11866.239258	99998.000000	1665.188110	978.535034	249.616318	148.577621	34.244919	274.791962	368.426605	190.760086	4.087254	99998.000000	4.282662	3.592983	0.438468	0.719526	4.074313	4.999991	3.221463	2.990576	2.397273	2.171953	1.534596	2.439004	2.566351	2.280488	0.611432	4.999991	9820.000000		1
8608.238281	2259.954834	2.420735	3.315019	4451.438477	68238.632812	419.496399	251.722504	60.761990	33.810112	22.301600	80.513336	117.012466	72.720726	0.161846	0.000000	3.934914	3.354100	0.383947	0.520486	3.648500	4.834030	2.622728	2.400922	1.783632	1.529047	1.348336	1.905868	2.068232	1.861658	0.000000	0.000000	9864.000000		1
13593.484375	5081.128906	3.213256	8.165740	14787.766602	99998.000000	2168.186035	1307.261597	304.630219	130.913956	101.649277	446.257080	536.672302	335.985657	2.755208	99998.000000	4.133331	3.705960	0.506945	0.911996	4.169903	4.999991	3.336097	3.116363	2.483773	2.116986	2.007104	2.649585	2.729709	2.526321	0.440154	4.999991	9933.000000		1
7164.333008	798.632812	3.099157	1.881081	5122.811523	69790.437500	529.542725	315.944458	76.143677	22.209087	23.994572	95.210434	127.524933	31.056334	1.058439	99998.000000	3.855176	2.902347	0.491244	0.274407	3.709508	4.843796	2.723901	2.499611	1.881634	1.346531	1.380113	1.978685	2.105595	1.492150	0.024666	4.999991	9951.000000		1
15898.104492	2766.107422	3.160832	1.603544	7933.275879	99998.000000	996.701355	596.802124	124.003304	86.788742	36.246265	142.197357	195.003311	70.888985	1.950998	99998.000000	4.201345	3.441869	0.499801	0.205081	3.899452	4.999991	2.998565	2.775830	2.093433	1.938463	1.559263	2.152892	2.290042	1.850579	0.290257	4.999991	9972.000000		1
11889.545898	1870.133423	2.300469	1.208826	5546.110352	77412.570312	564.703491	350.870880	79.671471	49.376823	15.976851	67.607887	109.895195	61.566845	1.679343	99998.000000	4.075165	3.271873	0.361816	0.082364	3.743989	4.888812	2.751821	2.545147	1.901303	1.693523	1.203491	1.829997	2.040979	1.789347	0.225139	4.999991	9988.000000		1
10541.166016	1723.069824	3.419866	3.148497	3801.654785	57719.175781	326.796143	192.388290	44.587780	41.476288	24.475634	108.840561	136.680557	84.556114	1.274405	0.000000	4.022889	3.236303	0.534009	0.498103	3.579973	4.761320	2.514277	2.284179	1.649216	1.617800	1.388734	2.036791	2.135707	1.927145	0.105307	0.000000	10033.000000		1
11059.144531	7474.822266	1.945839	6.845900	15323.363281	99998.000000	2242.380615	1365.319214	305.182220	121.453049	105.340515	410.109497	580.143799	284.912781	1.405535	0.000000	4.043722	3.873601	0.289107	0.835431	4.185354	4.999991	3.350709	3.135234	2.484559	2.084409	2.022595	2.612900	2.763536	2.454712	0.147842	0.000000	10069.000000		1
30129.857422	8903.290039	2.655099	8.051641	24430.033203	99998.000000	3712.722656	2281.559570	594.110046	250.877563	164.369446	863.493103	1293.178223	642.601807	6.368750	0.000000	4.478997	3.949551	0.424081	0.905884	4.387924	4.999991	3.569693	3.358232	2.773867	2.399462	2.215821	2.936259	3.111658	2.807942	0.804054	0.000000	10090.000000		1
16432.066406	5669.546387	2.121612	8.023889	18743.482422	99998.000000	2799.149658	1710.266235	371.063202	169.266418	110.061722	528.179688	683.202332	510.562286	3.045502	0.000000	4.215692	3.753548	0.326666	0.904385	4.272851	4.999991	3.447026	3.233064	2.569448	2.228571	2.041636	2.722782	2.834549	2.708049	0.483659	0.000000	10199.000000		1
14633.918945	2058.833496	3.231758	4.002693	7901.562500	99998.000000	955.077087	614.875916	131.478287	84.414261	44.893070	211.236099	260.699280	211.846680	2.869218	99998.000000	4.165360	3.313621	0.509439	0.602352	3.897713	4.999991	2.980038	2.788787	2.118854	1.926416	1.652179	2.324768	2.416140	2.326022	0.457764	4.999991	10264.000000		1
3608.113037	1732.009644	2.661267	1.174904	4155.171387	60834.062500	331.961395	223.956528	63.753216	51.597118	17.487883	65.264244	88.053078	80.066193	1.949116	99998.000000	3.557280	3.238550	0.425088	0.070003	3.618589	4.784147	2.521088	2.350164	1.804502	1.712626	1.242737	1.814675	1.944745	1.903449	0.289838	4.999991	10287.000000		1
15057.890625	3789.359863	5.316366	3.586388	9626.670898	99998.000000	1288.774658	776.849304	176.895584	68.696449	58.035965	276.648376	375.253998	150.159576	1.198384	0.000000	4.177764	3.578566	0.725615	0.554657	3.983476	4.999991	3.110177	2.890337	2.247717	1.836934	1.763697	2.441928	2.574325	2.176553	0.078596	0.000000	10312.000000		1
11704.974609	3649.018799	2.322055	4.582436	12042.098633	99998.000000	1686.234619	1020.458496	235.976944	141.697800	64.024582	290.855164	366.767548	191.389160	1.340869	99998.000000	4.068370	3.562176	0.365873	0.661096	4.080702	4.999991	3.226918	3.008795	2.372869	2.151363	1.806347	2.463677	2.564391	2.281917	0.127386	4.999991	10358.000000		1
8540.932617	2337.452393	1.026885	0.616748	3247.620850	52051.882812	219.799652	130.374313	8.896586	41.309765	4.449835	32.909660	54.979977	62.084911	1.047083	0.000000	3.931505	3.368743	0.011522	0.000000	3.511565	4.716436	2.342027	2.115192	0.949223	1.616053	0.648344	1.517323	1.740205	1.792986	0.019981	0.000000	10398.000000		1
16785.917969	3769.525146	2.420735	4.422081	11693.422852	99998.000000	1610.205078	992.519836	225.193100	111.245872	77.349419	368.031891	508.280334	365.651245	5.367378	99998.000000	4.224945	3.576287	0.383947	0.645627	4.067942	4.999991	3.206881	2.996739	2.352555	2.046284	1.888457	2.565886	2.706103	2.563067	0.729762	4.999991	10444.000000		1
18333.074219	3868.809326	3.290349	4.773628	12897.105469	99998.000000	1810.191650	1106.806274	262.962738	93.992355	84.679466	351.324188	523.674377	253.881134	2.995627	0.000000	4.263235	3.587577	0.517242	0.678849	4.110492	4.999991	3.257725	3.044072	2.419894	1.973093	1.927778	2.545708	2.719061	2.404630	0.476488	0.000000	10473.000000		1
9653.607422	2336.798584	1.840992	3.268763	4478.421387	65570.453125	450.315277	265.994049	75.659531	66.692017	40.082436	84.334084	116.762688	92.946968	0.749777	0.000000	3.984690	3.368621	0.265052	0.514383	3.651125	4.816708	2.653517	2.424872	1.878864	1.824074	1.602954	1.926003	2.067304	1.968235	0.000000	0.000000	10548.000000		1
5807.608398	786.026489	2.309720	3.145414	3123.272217	45846.726562	195.138992	120.370659	41.994354	24.478718	0.000000	14.385641	1.239663	45.186024	0.645812	0.000000	3.763997	2.895437	0.363559	0.497678	3.494610	4.661308	2.290344	2.080521	1.623191	1.388789	0.000000	1.157929	0.093304	1.655004	0.000000	0.000000	10618.000000		1
14301.177734	1326.467163	1.791652	3.213256	7343.541504	99998.000000	912.373474	546.882568	129.529358	58.242573	28.592426	112.149414	162.667221	129.646545	0.868715	0.000000	4.155372	3.122696	0.253254	0.506945	3.865906	4.999991	2.960173	2.737894	2.112368	1.765241	1.456251	2.049797	2.211300	2.112761	0.000000	0.000000	10636.000000		1
28102.478516	8833.335938	2.291218	11.573272	34824.453125	99998.000000	5588.117188	3352.431152	707.619385	275.007812	208.685852	893.389954	1211.489990	631.932068	4.073315	99998.000000	4.448745	3.946125	0.360066	1.063456	4.541884	4.999991	3.747266	3.525360	2.849800	2.439345	2.319493	2.951041	3.083320	2.800670	0.609948	4.999991	10665.000000		1
4731.747559	1737.304443	1.992095	3.607974	3315.164062	48764.984375	225.701920	132.782700	21.515245	0.000000	17.022238	11.810719	16.849548	22.230673	0.477521	0.000000	3.675022	3.239876	0.299310	0.557263	3.520505	4.688108	2.353535	2.123142	1.332746	0.000000	1.231017	1.072276	1.226588	1.346953	0.000000	0.000000	10698.000000		1
16561.212891	2533.226562	2.093859	3.355108	8243.055664	99998.000000	1013.563232	645.318604	128.943451	48.155663	45.759598	182.585083	214.227325	155.312500	0.553036	99998.000000	4.219092	3.403674	0.320947	0.525706	3.916088	4.999991	3.005851	2.809774	2.110399	1.682647	1.660482	2.261465	2.330875	2.191206	0.000000	4.999991	10737.000000		1
9957.518555	701.362488	2.235711	3.376694	5353.928711	75233.445312	540.591736	343.975647	62.803425	45.947708	23.535093	68.073532	107.196930	96.897240	1.190827	0.000000	3.998151	2.845942	0.349416	0.528492	3.728673	4.876411	2.732869	2.536528	1.797983	1.662264	1.371716	1.832978	2.030182	1.986311	0.075849	0.000000	10766.000000		1
9271.627930	396.445465	2.457740	2.516331	4702.726074	67774.679688	434.606720	272.769012	68.391159	51.541611	20.161484	75.545433	96.638206	24.417044	0.633804	99998.000000	3.967156	2.598183	0.390536	0.400768	3.672350	4.831068	2.638096	2.435795	1.835000	1.712158	1.304523	1.878208	1.985149	1.387693	0.000000	4.999991	10783.000000		1
10844.176758	2339.299561	3.521630	6.253822	5605.129883	84015.117188	610.564880	374.486145	101.825050	65.088470	30.738708	107.462128	155.506775	104.668259	0.326966	0.000000	4.035197	3.369086	0.546744	0.796146	3.748586	4.924357	2.785732	2.573436	2.007855	1.813504	1.487686	2.031255	2.191749	2.019815	0.000000	0.000000	10823.000000		1
18125.699219	3278.356689	2.066105	5.445883	12914.528320	99998.000000	1816.827881	1103.515869	261.914276	111.763947	84.775063	341.191010	430.619446	325.901855	1.451276	99998.000000	4.258295	3.515656	0.315152	0.736068	4.111079	4.999991	3.259314	3.042778	2.418159	2.048302	1.928268	2.532998	2.634094	2.513087	0.161750	4.999991	10904.000000		1
8673.674805	3278.553955	2.038351	5.421213	5496.838379	77714.203125	617.679016	349.739136	83.720421	53.092731	23.263725	53.959259	99.025017	64.755432	1.048854	0.000000	3.938203	3.515682	0.309279	0.734096	3.740113	4.890501	2.790763	2.543744	1.922831	1.725035	1.366679	1.732066	1.995745	1.811276	0.020715	0.000000	10948.000000		1
33005.453125	12118.199219	3.327354	11.175469	25263.505859	99998.000000	3945.973633	2382.727783	542.401917	241.339569	169.488449	740.868225	913.684021	535.417236	2.495042	0.000000	4.518586	4.083438	0.522099	1.048266	4.402493	4.999991	3.596154	3.377074	2.734321	2.382628	2.229140	2.869741	2.960796	2.728692	0.397078	0.000000	11040.000000		1
23971.482422	4920.197754	2.124696	4.872307	13389.210938	99998.000000	1891.892212	1128.688477	265.201538	74.080658	62.223682	303.310364	452.036011	258.984711	2.235209	0.000000	4.379695	3.691983	0.327297	0.687735	4.126755	4.999991	3.276896	3.052574	2.423576	1.869705	1.793956	2.481887	2.655173	2.413274	0.349318	0.000000	11169.000000		1
5415.008301	843.229858	3.009729	1.961258	2230.005615	40895.117188	74.694321	44.683376	36.751999	29.030317	22.714819	26.942625	21.055769	49.268894	0.642950	99998.000000	3.733599	2.925946	0.478527	0.292535	3.348306	4.611671	1.873288	1.650146	1.565281	1.462852	1.356309	1.430440	1.323371	1.692573	0.000000	4.999991	11217.000000		1
12419.187500	3381.886963	3.197837	6.115054	8614.806641	99998.000000	1156.010376	692.481262	173.697754	61.856716	45.494396	167.224991	232.560165	178.061249	2.320673	0.000000	4.094093	3.529159	0.504856	0.786400	3.935246	4.999991	3.062962	2.840408	2.239794	1.791387	1.657958	2.223301	2.366535	2.250569	0.365614	0.000000	11232.000000		1
13952.820312	1900.942993	4.147629	4.631775	8746.032227	99998.000000	1122.792358	694.599792	158.214294	109.722511	39.743225	170.820618	210.492920	156.061844	2.437364	0.000000	4.144662	3.278969	0.617800	0.665747	3.941811	4.999991	3.050299	2.841735	2.199246	2.040296	1.599263	2.232540	2.323237	2.193297	0.386920	0.000000	11289.000000		1
12637.543945	3183.019775	1.840992	2.405316	7213.182617	99083.226562	872.497620	531.368286	116.287788	74.250259	18.613447	97.258034	110.484192	104.076180	0.911918	99998.000000	4.101663	3.502839	0.265052	0.381172	3.858127	4.996000	2.940764	2.725396	2.065534	1.870698	1.269827	1.987926	2.043300	2.017351	0.000000	4.999991	11313.000000		1
4742.796387	1070.202271	3.284182	3.981107	2625.732666	45312.824219	103.758560	56.299820	30.670866	14.838951	0.382384	16.602850	16.411657	39.928249	0.745648	99998.000000	3.676034	3.029466	0.516427	0.600004	3.419250	4.656221	2.016024	1.750507	1.486726	1.171403	0.000000	1.220183	1.215152	1.601280	0.000000	4.999991	11333.000000		1
8842.371094	2364.351807	1.643633	3.219423	6543.045898	96087.398438	759.907227	459.766937	127.669868	49.247307	27.263334	128.450058	186.785141	155.435852	1.490412	99998.000000	3.946569	3.373712	0.215805	0.507778	3.815780	4.982666	2.880761	2.662538	2.106088	1.692382	1.435579	2.108734	2.271342	2.191551	0.173306	4.999991	11359.000000		1
12576.566406	1697.548828	1.329091	3.040566	6322.129883	80682.203125	735.030701	451.490204	111.483322	38.367878	19.902451	85.182114	107.354195	87.026192	1.228972	99998.000000	4.099562	3.229822	0.123555	0.482955	3.800864	4.906778	2.866306	2.654648	2.047210	1.583968	1.298907	1.930348	2.030819	1.939650	0.089542	4.999991	11400.000000		1
9123.382812	3659.858154	1.520283	3.413699	5614.948730	78642.765625	625.502502	374.205536	121.493141	41.726070	30.417999	99.438240	145.527802	103.191147	0.529282	0.000000	3.960156	3.563464	0.181925	0.533225	3.749346	4.895659	2.796229	2.573110	2.084552	1.620407	1.483131	1.997553	2.162946	2.013643	0.000000	0.000000	11424.000000		1
21426.390625	3581.602295	2.223376	6.161310	14049.680664	99998.000000	2036.473267	1237.445801	257.325653	141.167389	80.208046	321.097382	420.683655	243.797302	1.507089	99998.000000	4.330949	3.554077	0.347013	0.789673	4.147666	4.999991	3.308879	3.092526	2.410483	2.149734	1.904218	2.506637	2.623956	2.387029	0.178139	4.999991	11473.000000		1
29035.386719	11340.899414	2.251129	9.960476	29017.291016	99998.000000	4460.412109	2762.104736	647.554321	205.370834	163.931549	774.055420	1028.405273	502.590820	2.203339	0.000000	4.462928	4.054647	0.352400	0.998280	4.462657	4.999991	3.649375	3.441240	2.811276	2.312539	2.214663	2.888772	3.012164	2.701215	0.343081	0.000000	11512.000000		1
13459.822266	3937.200439	2.223376	4.224722	9977.837891	99998.000000	1232.434692	813.810974	263.554810	173.855026	60.558460	211.023331	288.169220	259.499695	1.058959	99998.000000	4.129039	3.595187	0.347013	0.625798	3.999037	4.999991	3.090764	2.910524	2.420871	2.240187	1.782175	2.324331	2.459648	2.414137	0.024879	4.999991	11549.000000		1
3076.603027	1039.546875	2.433070	3.934851	1795.691895	33220.394531	0.000000	0.000000	14.160528	25.339081	2.892547	0.000000	0.000000	46.043304	0.319232	0.000000	3.488071	3.016844	0.386155	0.594928	3.254232	4.521405	0.000000	0.000000	1.151079	1.403791	0.461280	0.000000	0.000000	1.663167	0.000000	0.000000	11605.000000		1
10803.410156	1262.713867	2.063021	4.104456	7615.749023	99998.000000	934.227905	572.705811	126.340775	77.074966	45.170605	172.683197	268.988373	180.398712	1.589184	99998.000000	4.033561	3.101305	0.314504	0.613256	3.881713	4.999991	2.970453	2.757931	2.101543	1.886913	1.654856	2.237250	2.429734	2.256233	0.201174	4.999991	11654.000000		1
14471.344727	1775.348511	2.544085	4.015028	6219.524902	83607.804688	729.646484	436.552551	99.354980	58.307331	23.787960	103.225067	117.333176	77.417259	0.242112	0.000000	4.160509	3.249284	0.405532	0.603689	3.793757	4.922247	2.863112	2.640037	1.997190	1.765723	1.376357	2.013785	2.069421	1.888838	0.000000	0.000000	11703.000000		1
3882.538086	145.031311	3.096074	1.381515	1943.402954	44158.480469	28.916218	0.000000	35.358147	34.870918	6.821230	45.438892	47.585175	33.877953	0.485570	99998.000000	3.589116	2.161462	0.490811	0.140356	3.288563	4.645014	1.461141	0.000000	1.548489	1.542463	0.833863	1.657428	1.677472	1.529917	0.000000	4.999991	11728.000000		0
16735.740234	3534.840332	2.177119	6.660876	14926.193359	99998.000000	2184.674805	1307.332520	285.282837	147.760422	83.276367	372.410797	489.595947	209.873093	2.395631	99998.000000	4.223645	3.548370	0.337882	0.823531	4.173949	4.999991	3.339387	3.116386	2.455276	2.169558	1.920522	2.571022	2.689838	2.321957	0.379420	4.999991	11777.000000		1
20822.064453	6810.082520	2.886379	4.992573	18203.738281	99998.000000	2781.951660	1665.354614	459.825531	119.840256	117.851242	489.225891	639.292969	419.462494	2.572076	0.000000	4.318524	3.833152	0.460353	0.698324	4.260160	4.999991	3.444350	3.221507	2.662593	2.078603	2.071334	2.689509	2.805700	2.622693	0.410284	0.000000	11820.000000		1
8770.291992	2274.177246	1.501781	3.361275	4635.291016	67566.937500	403.874176	267.471161	60.906925	26.692842	18.372915	46.151234	90.594078	37.695621	0.671133	0.000000	3.943014	3.356824	0.176607	0.526504	3.666077	4.829734	2.606246	2.427277	1.784667	1.426395	1.264178	1.664183	1.957100	1.576291	0.000000	0.000000	11889.000000		1
9477.084961	950.004333	4.098289	3.755994	4642.050781	71750.851562	490.866455	262.629700	83.831436	33.181030	7.912874	35.654186	46.527451	39.983757	0.437073	99998.000000	3.976675	2.977726	0.612603	0.574725	3.666710	4.855827	2.690963	2.419344	1.923407	1.520890	0.898334	1.552111	1.667709	1.601884	0.000000	4.999991	11912.000000		1
5778.325195	2599.258789	1.415436	3.799166	9400.564453	99998.000000	1280.741455	744.960327	165.954483	66.232544	39.379345	178.354202	276.318420	223.756088	1.895941	99998.000000	3.761802	3.414850	0.150890	0.579688	3.973154	4.999991	3.107461	2.872133	2.219989	1.821071	1.595268	2.251283	2.441410	2.349775	0.277825	4.999991	11930.000000		1
6027.299805	2433.930176	1.840992	3.897846	11083.798828	99998.000000	1447.747559	923.268311	173.879700	83.331871	60.028057	194.593170	285.776245	174.040054	1.397792	99998.000000	3.780123	3.386308	0.265052	0.590825	4.044689	4.999991	3.160693	2.965328	2.240249	1.920811	1.778354	2.289128	2.456026	2.240649	0.145442	4.999991	11957.000000		1
5774.026367	327.378967	1.720726	1.085476	2351.838135	42605.656250	57.647411	26.446144	0.197359	10.882514	0.000000	0.000000	0.000000	0.000000	0.326250	99998.000000	3.761479	2.515051	0.235712	0.035620	3.371408	4.629467	1.760780	1.422362	0.000000	1.036729	0.000000	0.000000	0.000000	0.000000	0.000000	4.999991	11976.000000		1
8997.323242	2022.809326	1.319840	3.398280	7063.473145	94705.906250	904.910828	530.159424	139.329483	82.557854	35.299557	137.420654	195.860580	143.221161	1.760567	99998.000000	3.954113	3.305955	0.120521	0.531259	3.849018	4.976377	2.956606	2.724406	2.144043	1.916758	1.547769	2.138052	2.291947	2.156007	0.245653	4.999991	12022.000000		1
10653.299805	2144.604736	1.023801	1.504864	5614.998047	78165.984375	611.582458	375.886169	79.063980	51.143806	13.627042	59.802944	71.943626	63.676121	1.478335	99998.000000	4.027484	3.331347	0.010216	0.177497	3.749350	4.893018	2.786455	2.575056	1.897979	1.708793	1.134402	1.776723	1.856992	1.803977	0.169773	4.999991	12043.000000		1
7576.903320	1051.823242	3.546299	6.978501	6468.869629	87190.429688	733.942139	462.554657	99.071274	50.924862	37.985493	128.462387	153.345078	128.696747	0.535319	0.000000	3.879492	3.021943	0.549775	0.843762	3.810828	4.940469	2.865662	2.665163	1.995948	1.706930	1.579618	2.108776	2.185670	2.109568	0.000000	0.000000	12090.000000		1
25018.335938	8455.914062	3.722073	9.041522	23606.044922	99998.000000	3595.133545	2198.995605	476.431458	240.898590	133.353195	676.646301	885.982788	534.633972	3.476118	0.000000	4.398258	3.927161	0.570785	0.956242	4.373023	4.999991	3.555715	3.342224	2.678000	2.381834	2.125003	2.830362	2.947425	2.728057	0.541095	0.000000	12156.000000		1
22210.736328	7761.779785	1.890332	7.919041	16901.080078	99998.000000	2443.098145	1508.364502	330.129639	130.935547	94.575180	434.301422	571.543213	433.114197	1.935117	0.000000	4.346563	3.889961	0.276538	0.898673	4.227914	4.999991	3.387941	3.178506	2.518685	2.117058	1.975777	2.637791	2.757049	2.636602	0.286707	0.000000	12200.000000		1
12941.291992	2080.376465	2.655099	2.436154	7005.566895	97254.148438	841.848328	501.567017	120.771545	63.111797	26.816193	128.092346	141.124222	112.414612	2.260836	0.000000	4.111978	3.318142	0.424081	0.386705	3.845443	4.987908	2.925234	2.700329	2.081965	1.800111	1.428397	2.107523	2.149601	2.050823	0.354269	0.000000	12257.000000		1
30468.289062	4296.727539	3.167000	3.922516	13888.348633	99998.000000	2008.987915	1202.457642	282.359467	125.187462	66.152367	307.624512	388.353729	231.502441	2.199284	99998.000000	4.483848	3.633138	0.500648	0.593565	4.142651	4.999991	3.302977	3.080070	2.450802	2.097561	1.820545	2.488021	2.589227	2.364556	0.342281	4.999991	12282.000000		1
19250.226562	7183.745117	2.920300	6.620787	22796.582031	99998.000000	3402.822510	2108.503174	508.335815	214.742310	137.405228	611.841492	796.221375	503.895233	4.104929	0.000000	4.284436	3.856351	0.465428	0.820910	4.357870	4.999991	3.531839	3.323974	2.706151	2.331918	2.138003	2.786639	2.901034	2.702340	0.613306	0.000000	12305.000000		1
11132.701172	1780.307129	2.673601	3.311935	5742.791016	79049.085938	608.218140	353.529053	79.190414	19.325790	14.635424	43.409790	74.749825	32.551945	1.533329	99998.000000	4.046600	3.250495	0.427097	0.520082	3.759123	4.897897	2.784059	2.548425	1.898673	1.286137	1.165405	1.637588	1.873610	1.512577	0.185635	4.999991	12357.000000		1
14244.963867	3750.054443	1.557288	6.284659	11541.351562	99998.000000	1649.683105	993.130371	227.206787	109.929115	70.629951	294.395294	410.461060	281.042694	2.660718	0.000000	4.153661	3.574038	0.192369	0.798282	4.062257	4.999991	3.217401	2.997006	2.356421	2.041113	1.848989	2.468931	2.613272	2.448772	0.424999	0.000000	12415.000000		1
5418.761230	2246.799805	2.926468	3.749826	3197.917236	50354.050781	181.336166	122.806808	34.198662	44.967079	14.499740	17.851763	44.140636	93.486626	0.034663	5179.362793	3.733900	3.351564	0.466344	0.574011	3.504867	4.702034	2.258484	2.089222	1.534009	1.652895	1.161360	1.251681	1.644839	1.970749	0.000000	3.714276	12505.000000		1
17841.904297	2800.374023	3.574053	6.068798	9945.908203	99998.000000	1320.392212	808.870850	177.697357	76.032661	40.606670	182.366135	231.268066	177.398239	1.133135	99998.000000	4.251441	3.447216	0.553161	0.783103	3.997644	4.999991	3.120703	2.907879	2.249681	1.881000	1.608597	2.260944	2.364116	2.248949	0.054282	4.999991	12521.000000		1
6130.454102	926.688171	2.383730	1.813238	2258.940430	41949.542969	62.066410	23.266809	18.622698	29.162918	0.000000	0.000000	0.000000	25.298992	0.683020	99998.000000	3.787493	2.966934	0.377257	0.258455	3.353905	4.622727	1.792857	1.366737	1.270043	1.464831	0.000000	0.000000	0.000000	1.403103	0.000000	4.999991	12566.000000		1
9862.990234	4379.266602	2.914133	6.216817	11976.492188	99998.000000	1647.906860	1011.090088	200.538620	100.095078	43.542393	223.524811	281.690277	131.768158	0.956216	0.000000	3.994009	3.641401	0.464509	0.793568	4.078330	4.999991	3.216933	3.004790	2.302198	2.000413	1.638912	2.349326	2.449772	2.119811	0.000000	0.000000	12585.000000		1
7061.743164	162.997177	1.285919	2.503996	2806.843750	43436.031250	125.847382	68.138290	16.427076	7.145023	0.000000	0.000000	0.000000	33.070015	0.665744	99998.000000	3.848912	2.212180	0.109214	0.398634	3.448218	4.637850	2.099844	1.833391	1.215560	0.854004	0.000000	0.000000	0.000000	1.519434	0.000000	4.999991	12605.000000		0
8635.992188	2213.396729	1.800903	4.036614	5715.860840	78981.859375	594.254944	367.116028	53.866749	27.149237	16.257471	37.251564	73.670517	42.873219	1.067473	17100.222656	3.936312	3.345059	0.255490	0.606017	3.757082	4.897527	2.773973	2.564803	1.731321	1.433758	1.211053	1.571144	1.867294	1.632186	0.028357	4.233002	12627.000000		1
11422.865234	4340.587402	3.376694	5.612404	14405.618164	99998.000000	2096.855957	1259.673340	297.099731	122.128387	54.724030	296.785187	425.263000	195.034134	2.660003	99998.000000	4.057775	3.637548	0.528492	0.749149	4.158532	4.999991	3.321568	3.100258	2.472902	2.086817	1.738178	2.472442	2.628658	2.290111	0.424882	4.999991	12654.000000		1
6681.142090	992.766541	3.722073	3.092990	2671.880859	44653.519531	140.698669	81.003647	20.722725	18.749132	9.559590	13.300165	21.996309	20.750479	0.860964	99998.000000	3.824851	2.996847	0.570785	0.490378	3.426817	4.649856	2.148290	1.908505	1.316447	1.272981	0.980439	1.123857	1.342350	1.317028	0.000000	4.999991	12717.000000		1
10263.055664	1436.442505	3.182418	4.533096	8700.922852	99998.000000	1119.933716	688.709900	148.500519	43.193928	51.199314	180.121185	240.195496	140.356369	0.887603	99998.000000	4.011277	3.157288	0.502757	0.656395	3.939565	4.999991	3.049192	2.838036	2.171728	1.635423	1.709264	2.255565	2.380565	2.147232	0.000000	4.999991	12742.000000		1
16558.806641	1503.267090	3.031315	3.842339	11081.300781	99998.000000	1523.588989	927.409729	258.065765	109.158188	60.786659	296.421295	362.030914	269.364594	1.984887	99998.000000	4.219029	3.177036	0.481631	0.584596	4.044591	4.999991	3.182868	2.967272	2.411730	2.038056	1.783808	2.471909	2.558746	2.430341	0.297736	4.999991	12775.000000		1
14615.663086	5547.291504	3.241009	9.393068	14993.612305	99998.000000	2148.937256	1311.979736	307.140381	109.990791	95.635986	408.456604	603.120728	315.355469	2.340780	0.000000	4.164818	3.744081	0.510680	0.972807	4.175906	4.999991	3.332224	3.117927	2.487337	2.041356	1.980621	2.611146	2.780404	2.498800	0.369361	0.000000	12823.000000		1
28687.595703	6396.852051	2.402232	4.940149	18973.701172	99998.000000	2754.543457	1743.271484	425.352417	116.494400	109.497398	507.151672	689.175537	444.779968	3.543480	99998.000000	4.457694	3.805966	0.380615	0.693740	4.278152	4.999991	3.440050	3.241365	2.628749	2.066305	2.039404	2.705138	2.838330	2.648145	0.549430	4.999991	12895.000000		1
7082.095703	35.962563	2.294302	0.666088	3040.116211	49885.726562	196.788788	106.916306	21.505995	5.840601	0.030837	17.046907	14.206784	9.929639	0.464907	0.000000	3.850162	1.555851	0.360651	0.000000	3.482890	4.697976	2.294000	2.029044	1.332560	0.766458	0.000000	1.231646	1.152496	0.996933	0.000000	0.000000	12917.000000		0
13425.892578	2245.115967	2.972724	3.179335	5745.430664	79990.218750	608.563538	378.467255	101.328575	29.680986	24.891939	107.647156	167.194153	188.083389	0.691802	0.000000	4.127943	3.351239	0.473155	0.502336	3.759323	4.903037	2.784306	2.578028	2.005732	1.472478	1.396059	2.032002	2.223221	2.274350	0.000000	0.000000	12955.000000		1
13161.039062	1969.417358	1.588125	4.187717	8895.325195	99998.000000	1145.004517	690.276428	176.186325	71.493401	42.012856	227.678604	300.306824	221.335342	3.041149	99998.000000	4.119290	3.294338	0.200885	0.621977	3.949162	4.999991	3.058807	2.839023	2.245972	1.854266	1.623382	2.357322	2.477565	2.345051	0.483038	4.999991	12985.000000		1
4656.716797	124.666306	3.003561	2.448488	2265.746094	36844.976562	8.067060	13.463603	0.000000	0.000000	0.000000	0.000000	0.000000	0.000000	0.331924	99998.000000	3.668080	2.095749	0.477637	0.388898	3.355211	4.566378	0.906715	1.129161	0.000000	0.000000	0.000000	0.000000	0.000000	0.000000	0.000000	4.999991	13013.000000		0
14222.168945	1607.543701	3.500043	3.725156	6682.856445	91387.085938	744.451538	470.279419	103.891159	69.152840	24.158009	91.081306	144.494751	64.897285	0.977921	99998.000000	4.152966	3.206163	0.544073	0.571145	3.824962	4.960885	2.871836	2.672356	2.016579	1.839810	1.383061	1.959429	2.159852	1.812227	0.000000	4.999991	13041.000000		1
9845.375977	1529.626953	3.546299	4.767460	4816.710449	68185.078125	485.676514	300.861877	87.282143	32.502605	17.888769	72.433937	73.621178	88.965866	0.480558	99998.000000	3.993232	3.184586	0.549775	0.678287	3.682750	4.833689	2.686347	2.478367	1.940925	1.511918	1.252580	1.859942	1.867003	1.949223	0.000000	4.999991	13091.000000		1
9444.547852	1052.649658	2.948054	4.058200	5627.270996	84213.898438	617.256592	376.496735	106.746704	40.841038	26.199444	117.117317	166.867264	82.678116	0.732255	0.000000	3.975181	3.022284	0.469535	0.608333	3.750298	4.925384	2.790466	2.575761	2.028354	1.611097	1.418292	2.068621	2.222371	1.917391	0.000000	0.000000	13117.000000		1
16363.510742	4092.620850	2.988143	5.300947	11529.343750	99998.000000	1581.769897	975.953979	252.339264	78.092598	76.988625	280.321106	364.143280	286.010590	1.604137	99998.000000	4.213877	3.612001	0.475401	0.724353	4.061805	4.999991	3.199143	2.989429	2.401985	1.892610	1.886427	2.447656	2.561272	2.456382	0.205241	4.999991	13170.000000		1
10400.013672	3147.417969	2.124696	1.998263	5321.185547	77408.687500	557.339539	339.029327	82.560936	76.930031	26.739100	91.223160	139.212296	89.274239	0.612800	99998.000000	4.017034	3.497954	0.327297	0.300653	3.726008	4.888790	2.746120	2.530237	1.916775	1.886096	1.427147	1.960105	2.143678	1.950726	0.000000	4.999991	13214.000000		1
11956.641602	2454.304443	1.615879	5.180681	9364.315430	99998.000000	1279.726929	756.401001	209.154587	76.146759	54.566757	240.469940	303.242523	216.533966	1.732566	0.000000	4.077609	3.389928	0.208409	0.714387	3.971476	4.999991	3.107117	2.878752	2.320467	1.881651	1.736928	2.381061	2.481790	2.335526	0.238690	0.000000	13256.000000		1
14205.985352	3891.382324	2.821621	4.594771	9422.999023	99998.000000	1238.565186	761.418274	167.736893	129.473862	44.152973	187.858276	320.736572	178.813675	2.344137	99998.000000	4.152472	3.590104	0.450499	0.662264	3.974189	4.999991	3.092919	2.881623	2.224629	2.112182	1.644960	2.273830	2.506149	2.252401	0.369983	4.999991	13314.000000		1
6736.942383	636.758118	2.901798	3.978023	2653.958008	44230.144531	126.898933	70.053291	18.129299	22.560633	8.039307	0.000000	13.889159	8.878084	0.470395	10445.700195	3.828463	2.803974	0.462667	0.599667	3.423894	4.645719	2.103458	1.845429	1.258381	1.353351	0.905219	0.000000	1.142676	0.948319	0.000000	4.018938	13351.000000		1
16345.666016	2781.615723	3.546299	4.280230	11715.545898	99998.000000	1590.734253	990.429016	214.381516	81.176338	71.462563	297.994019	365.703674	213.490311	2.469599	99998.000000	4.213403	3.444297	0.549775	0.631467	4.068762	4.999991	3.201598	2.995823	2.331187	1.909429	1.854079	2.474208	2.563129	2.329378	0.392627	4.999991	13398.000000		1
17247.484375	3513.941895	2.513247	5.735754	10875.982422	99998.000000	1507.584351	898.071045	210.822876	105.380608	69.596901	290.845917	423.613190	211.902191	1.339027	0.000000	4.236726	3.545794	0.400235	0.758591	4.036469	4.999991	3.178282	2.953311	2.323918	2.022761	1.842590	2.463663	2.626970	2.326135	0.126789	0.000000	13465.000000		1
9763.918945	1938.228516	2.652015	4.440584	6014.348145	85901.390625	666.818420	418.537354	126.784836	49.179466	29.687153	127.577354	177.709702	106.503082	0.033927	0.000000	3.989624	3.287405	0.423576	0.647440	3.779189	4.934000	2.824008	2.621734	2.103067	1.691784	1.472569	2.105774	2.249711	2.027362	0.000000	0.000000	13519.000000		1
5261.733887	645.556030	4.166131	3.919432	2852.279541	45756.062500	122.183899	93.070320	15.381689	3.003561	7.493485	2.121612	0.000000	12.964038	1.292190	0.000000	3.721129	2.809934	0.619733	0.593223	3.455192	4.660449	2.087014	1.968811	1.187004	0.477637	0.874684	0.326666	0.000000	1.112740	0.111326	0.000000	13564.000000		1
15158.962891	2872.940430	4.381993	3.657314	10961.538086	99998.000000	1460.181152	911.892395	194.879959	81.780754	57.191017	270.511719	384.603882	206.838699	2.637215	0.000000	4.180669	3.458327	0.641672	0.563162	4.039872	4.999991	3.164407	2.959944	2.289767	1.912651	1.757328	2.432186	2.585014	2.315632	0.421146	0.000000	13593.000000		1
14723.140625	2283.912598	2.667434	5.387291	7069.563477	94163.390625	867.646912	524.013550	96.576530	49.740707	42.191715	147.856018	175.390732	153.961823	0.451210	18113.175781	4.168001	3.358680	0.426094	0.731370	3.849393	4.973882	2.938343	2.719342	1.984872	1.696712	1.625227	2.169839	2.244007	2.187413	0.000000	4.257995	13673.000000		1
27600.806641	5122.731445	2.824705	4.477589	15827.547852	99998.000000	2299.886230	1404.750977	300.877319	128.561066	90.264114	414.220123	554.591919	357.488586	2.261225	99998.000000	4.440922	3.709502	0.450973	0.651044	4.199414	4.999991	3.361706	3.147599	2.478390	2.109109	1.955515	2.617231	2.743973	2.553262	0.354344	4.999991	13732.000000		1
8507.949219	2300.006592	3.185502	2.954222	5417.222168	68974.148438	538.812439	350.408325	64.795517	37.886814	7.003170	44.748135	60.395023	85.006340	0.937025	99998.000000	3.929825	3.361729	0.503178	0.470443	3.733777	4.838686	2.731438	2.544574	1.811545	1.578488	0.845295	1.650775	1.781001	1.929451	0.000000	4.999991	13765.000000		1
6361.318359	1239.937378	1.036136	1.948923	3390.142090	55236.015625	201.004257	140.581482	45.059589	7.505820	5.115922	5.254691	26.045258	13.297082	0.809962	0.000000	3.803547	3.093400	0.015417	0.289795	3.530218	4.742222	2.303205	2.147928	1.653787	0.875398	0.708924	0.720547	1.415729	1.123756	0.000000	0.000000	13785.000000		1
7452.964844	786.831360	1.853327	3.700486	3312.006348	49429.363281	218.572311	132.477417	24.133339	10.669736	1.541869	0.000000	7.493485	0.000000	1.015690	0.000000	3.872329	2.895882	0.267952	0.568259	3.520091	4.693985	2.339595	2.122142	1.382617	1.028154	0.188048	0.000000	0.874684	0.000000	0.006761	0.000000	13804.000000		1
17403.064453	4160.827148	3.422950	7.604500	14160.824219	99998.000000	2003.733276	1234.679688	259.391754	160.844727	89.742966	447.172943	565.045776	346.655396	1.948102	99998.000000	4.240626	3.619180	0.534401	0.881071	4.151089	4.999991	3.301840	3.091554	2.413956	2.206407	1.953000	2.650476	2.752084	2.539898	0.289612	4.999991	13826.000000		1
9225.133789	2283.829346	2.917217	5.452050	10649.226562	99998.000000	1431.804565	858.728760	166.232025	100.486710	60.521458	293.090851	370.313843	321.991669	3.947211	0.000000	3.964973	3.358664	0.464969	0.736560	4.027318	4.999991	3.155884	2.933856	2.220715	2.002109	1.781909	2.467002	2.568570	2.507845	0.596290	0.000000	13884.000000		1
18487.236328	3580.365723	2.133947	6.633122	13467.093750	99998.000000	1882.659546	1176.474121	299.603729	91.183067	75.866142	346.538239	448.480469	261.053894	1.719979	0.000000	4.266872	3.553927	0.329184	0.821718	4.129274	4.999991	3.274772	3.070582	2.476547	1.959914	1.880048	2.539751	2.651744	2.416730	0.235523	0.000000	13923.000000		1
5394.772949	922.608398	1.489446	1.566539	2424.901123	42087.281250	72.264336	52.368050	31.386293	24.830265	7.191279	6.179812	0.000000	0.000000	0.224751	99998.000000	3.731973	2.965017	0.173025	0.194941	3.384694	4.624151	1.858924	1.719066	1.496740	1.394981	0.856806	0.790975	0.000000	0.000000	0.000000	4.999991	13973.000000		1
18303.833984	2276.863037	2.454656	7.595249	15108.419922	99998.000000	2208.567627	1345.271729	297.546875	145.561722	95.188850	412.468567	547.462280	334.317383	2.588611	0.000000	4.262542	3.357337	0.389991	0.880542	4.179219	4.999991	3.344111	3.128810	2.473555	2.163047	1.978586	2.615391	2.738354	2.524159	0.413067	0.000000	13990.000000		1
7974.853516	2562.407959	2.161701	5.476720	6088.037109	86827.250000	730.309509	421.047516	116.238449	54.301556	30.448837	165.902054	173.077927	175.045349	1.218791	0.000000	3.901723	3.408648	0.334796	0.738521	3.784477	4.938656	2.863507	2.624331	2.065350	1.734812	1.483571	2.219852	2.238242	2.243150	0.085929	0.000000	14091.000000		1
35326.035156	9267.146484	3.993442	7.289958	26459.162109	99998.000000	4054.163574	2483.825195	607.752502	256.039734	142.900452	808.981873	1049.087891	695.848755	4.394831	99998.000000	4.548095	3.966946	0.601347	0.862725	4.422576	4.999991	3.607901	3.395121	2.783727	2.408307	2.155034	2.907939	3.020812	2.842515	0.642942	4.999991	14159.000000		1
14075.672852	1872.911865	3.666565	2.775365	7181.928711	99998.000000	872.254028	502.464386	103.860321	61.196796	20.065887	113.099205	160.246490	117.934502	1.120160	0.000000	4.148469	3.272517	0.564259	0.443320	3.856241	4.999991	2.940643	2.701105	2.016450	1.786729	1.302458	2.053460	2.204788	2.071641	0.049280	0.000000	14183.000000		1
12043.520508	5610.804199	1.255082	5.048080	10845.629883	99998.000000	1450.655518	878.473938	188.490448	71.148018	59.664177	219.759552	281.206146	209.558548	0.607560	0.000000	4.080753	3.749025	0.098672	0.703126	4.035255	4.999991	3.161564	2.943729	2.275289	1.852163	1.775714	2.341948	2.449025	2.321305	0.000000	0.000000	14235.000000		1
7632.980957	1854.307617	1.779317	5.347203	6883.247070	86239.539062	749.996094	473.492676	83.655663	56.666782	19.819189	71.101761	109.340126	22.511293	0.599875	99998.000000	3.882694	3.268182	0.250253	0.728127	3.837793	4.935707	2.875059	2.675313	1.922495	1.753329	1.297086	1.851880	2.038779	1.352400	0.000000	4.999991	14267.000000		1
19843.925781	3172.340820	2.325139	2.547168	12371.830078	99998.000000	1760.173462	1078.994019	227.845123	113.981155	61.841297	281.381897	337.459686	152.842422	3.047030	99998.000000	4.297627	3.501380	0.366449	0.406058	4.092434	4.999991	3.245555	3.033019	2.357640	2.056833	1.791279	2.449296	2.528222	2.184244	0.483877	4.999991	14319.000000		1
20973.167969	4522.814941	3.743659	4.681116	14526.876953	99998.000000	2032.137573	1270.839600	271.486206	107.338776	57.795433	307.871216	404.592682	237.133347	1.980686	99998.000000	4.321664	3.655409	0.573296	0.670349	4.162172	4.999991	3.307953	3.104091	2.433748	2.030757	1.761894	2.488369	2.607018	2.374993	0.296816	4.999991	14430.000000		1
13258.392578	2061.833984	1.359929	1.205742	7312.596191	98384.171875	873.786621	526.073486	145.385941	40.193451	14.268459	112.664398	163.034180	62.828094	1.180208	0.000000	4.122491	3.314254	0.133516	0.081254	3.864072	4.992925	2.941405	2.721046	2.162522	1.604155	1.154377	2.051787	2.212279	1.798154	0.071959	0.000000	14450.000000		1
18567.416016	4226.412109	2.500912	3.555551	11640.545898	99998.000000	1574.939331	964.433105	216.376694	62.084911	50.456135	208.278793	241.333389	198.515686	1.959870	0.000000	4.268752	3.625972	0.398098	0.550907	4.065973	4.999991	3.197264	2.984272	2.335211	1.792986	1.702914	2.318645	2.382617	2.297795	0.292227	0.000000	14477.000000		1
9538.796875	1486.775269	1.958174	4.431333	5093.448242	68596.828125	498.091644	282.279266	78.527405	42.719032	2.692104	11.866227	48.047733	41.707565	0.571800	99998.000000	3.979494	3.172245	0.291851	0.646534	3.707012	4.836304	2.697309	2.450679	1.895021	1.630621	0.430092	1.074313	1.681673	1.620215	0.000000	4.999991	14523.000000		1
21810.630859	2535.749023	2.618094	4.619441	12086.559570	99998.000000	1726.431152	1045.523071	263.927948	101.473511	60.724983	286.389893	452.073029	187.136688	1.828114	99998.000000	4.338668	3.404106	0.417985	0.664589	4.082303	4.999991	3.237149	3.019334	2.421485	2.006353	1.783367	2.456958	2.655209	2.272159	0.262003	4.999991	14560.000000		1
7386.013672	3052.852051	1.245830	3.200921	7275.464844	96123.273438	894.490845	536.962158	110.767899	30.192886	16.353067	95.232018	120.765373	81.419952	2.335681	99998.000000	3.868410	3.484706	0.095459	0.505275	3.861861	4.982829	2.951576	2.729944	2.044414	1.479905	1.213599	1.978783	2.081942	1.910731	0.368414	4.999991	14607.000000		1
11026.666016	1439.100708	2.180203	2.713690	5678.748047	78409.500000	624.222717	382.183167	94.174301	63.691540	28.333391	102.540482	139.141373	77.815063	0.515501	0.000000	4.042444	3.158091	0.338497	0.433560	3.754253	4.894369	2.795340	2.582272	1.973932	1.804082	1.452299	2.010895	2.143456	1.891064	0.000000	0.000000	14638.000000		1
10967.163086	2471.795410	2.821621	4.058200	6137.006836	86782.687500	719.830994	418.247498	107.428207	49.956566	20.038134	125.153534	184.259552	89.884819	1.319734	0.000000	4.040094	3.393013	0.450499	0.608333	3.787957	4.938433	2.857230	2.621433	2.031118	1.698593	1.301857	2.097443	2.265430	1.953686	0.120487	0.000000	14672.000000		1
15688.250000	2963.657959	2.399149	4.773628	9747.192383	99998.000000	1282.955566	783.904907	205.935150	69.646240	54.942974	224.801468	288.345001	163.345642	1.915210	99998.000000	4.195574	3.471828	0.380057	0.678849	3.988879	4.999991	3.108212	2.894263	2.313730	1.842898	1.739912	2.351799	2.459913	2.213108	0.282216	4.999991	14756.000000		1
12754.876953	3137.386475	2.041435	3.435285	9157.208008	99998.000000	1223.393188	716.858215	169.596375	46.798820	58.803814	244.114929	311.127655	241.330307	1.746268	99998.000000	4.105676	3.496568	0.309936	0.535963	3.961763	4.999991	3.087566	2.855433	2.229417	1.670235	1.769405	2.387594	2.492939	2.382612	0.242111	4.999991	14780.000000		1
6701.210938	806.002991	2.198706	2.861710	3586.567139	53087.375000	222.331390	137.170868	18.274237	36.841427	3.447620	0.000000	0.000000	18.789221	0.835824	99998.000000	3.826153	2.906337	0.342167	0.456626	3.554679	4.724991	2.347001	2.137262	1.261839	1.566336	0.537519	0.000000	0.000000	1.273909	0.000000	4.999991	14820.000000		1
7836.199707	334.030579	2.352893	2.488577	4126.406250	62532.074219	361.734894	225.455231	35.882385	24.410875	14.912961	41.707565	40.375393	17.824011	0.945134	0.000000	3.894105	2.523786	0.371602	0.395951	3.615572	4.796103	2.558390	2.353060	1.554881	1.387583	1.173564	1.620215	1.606117	1.251005	0.000000	0.000000	14853.000000		1
6512.289062	2194.098633	1.822490	2.935719	3644.664551	58604.289062	272.917053	171.933853	55.781750	11.921734	4.539263	28.712692	23.791044	44.310242	0.543059	99998.000000	3.813734	3.341256	0.260665	0.467715	3.561658	4.767930	2.436031	2.235361	1.746492	1.076339	0.656985	1.458074	1.376413	1.646504	0.000000	4.999991	14881.000000		1
6300.352539	1691.628052	2.352893	4.755125	3488.201904	58157.406250	265.997131	159.142502	43.980282	27.186241	22.625391	64.644417	129.375183	71.024673	0.049916	0.000000	3.799365	3.228305	0.371602	0.677162	3.542602	4.764605	2.424877	2.201786	1.643258	1.434349	1.354596	1.810531	2.111851	1.851409	0.000000	0.000000	14928.000000		1
36174.886719	10820.212891	3.096074	14.336302	37085.843750	99998.000000	5835.651855	3590.927490	749.459534	358.315033	219.028717	1077.270264	1352.863892	906.452698	4.238903	99998.000000	4.558407	4.034236	0.490811	1.156437	4.569208	4.999991	3.766089	3.555207	2.874748	2.554265	2.340501	3.032325	3.131254	2.957345	0.627253	4.999991	14967.000000		1
9156.135742	2736.941406	2.944971	2.035268	8193.281250	99998.000000	1006.788269	624.398499	224.425262	93.255341	54.039436	277.591980	372.111664	266.724915	1.559196	99998.000000	3.961712	3.437265	0.469081	0.308622	3.913458	4.999991	3.002938	2.795462	2.351072	1.969674	1.732711	2.443407	2.570673	2.426064	0.192901	4.999991	14996.000000		1
15131.366211	2391.328369	1.896499	2.133947	7407.806641	99998.000000	932.618164	555.476929	171.665573	66.251045	25.730717	122.032791	193.600204	63.663788	1.137998	99998.000000	4.179878	3.378639	0.277953	0.329184	3.869690	4.999991	2.969704	2.744666	2.234683	1.821193	1.410452	2.086477	2.286906	1.803892	0.056142	4.999991	15040.000000		1
16089.292969	3017.752930	1.566539	3.466122	6814.334961	97447.546875	829.269775	489.543518	124.373352	77.398758	47.739361	206.040009	308.657593	164.554474	1.462524	0.000000	4.206537	3.479684	0.194941	0.539844	3.833423	4.988771	2.918696	2.689791	2.094727	1.888734	1.678877	2.313951	2.489477	2.216310	0.165103	0.000000	15065.000000		1
11642.865234	3120.916260	2.787700	4.119875	8849.056641	99998.000000	1103.494385	694.935974	153.113800	59.580917	50.983452	193.165390	282.263855	186.745056	3.474290	0.000000	4.066060	3.494282	0.445246	0.614884	3.946897	4.999991	3.042770	2.841945	2.185014	1.775107	1.707429	2.285929	2.450655	2.271249	0.540866	0.000000	15095.000000		1
8916.630859	396.596558	2.658183	2.689020	4946.702637	70391.898438	494.344910	314.322418	79.483368	39.342339	25.308245	99.882301	113.130043	77.559113	0.852939	0.000000	3.950201	2.598349	0.424585	0.429594	3.694316	4.847523	2.694030	2.497375	1.900276	1.594860	1.403262	1.999489	2.053578	1.889633	0.000000	0.000000	15173.000000		1
19099.048828	5365.692871	3.632644	5.365705	11306.651367	99998.000000	1518.075195	958.302673	212.031708	92.123611	74.965691	292.720825	385.754120	210.505264	3.304808	0.000000	4.281012	3.729626	0.560223	0.729627	4.053334	4.999991	3.181293	2.981503	2.326401	1.964371	1.874863	2.466454	2.586311	2.323263	0.519146	0.000000	15217.000000		1
9597.001953	2825.013184	3.111492	3.022064	8277.722656	99998.000000	1012.915649	628.145264	138.244003	73.750694	34.001305	174.570450	264.905487	169.679642	2.490251	0.000000	3.982136	3.451020	0.492969	0.480304	3.917911	4.999991	3.005573	2.798060	2.140646	1.867766	1.531496	2.241971	2.423091	2.229630	0.396243	0.000000	15313.000000		1
14364.706055	2276.425293	2.334390	4.499175	7984.968262	99998.000000	1040.660034	627.605591	228.705490	77.870567	50.126175	224.659622	296.217773	160.598038	0.991146	99998.000000	4.157297	3.357253	0.368173	0.653133	3.902273	4.999991	3.017309	2.797687	2.359277	1.891373	1.700065	2.351525	2.471611	2.205740	0.000000	4.999991	15377.000000		1
7351.253906	1059.184082	4.206220	2.439237	3771.067139	57980.851562	291.888214	190.784744	55.235928	21.496742	7.502737	43.107582	52.475983	40.711517	0.723264	99998.000000	3.866361	3.024971	0.623892	0.387254	3.576464	4.763285	2.465217	2.280544	1.742222	1.332373	0.875220	1.634554	1.719961	1.609717	0.000000	4.999991	15394.000000		1
9311.046875	2388.611572	4.579352	4.215471	4334.552734	63088.988281	405.308105	241.009598	37.510597	40.878040	15.165827	35.752869	51.939411	45.411137	0.315171	99998.000000	3.968998	3.378145	0.660804	0.624846	3.636944	4.799953	2.607785	2.382034	1.574154	1.611490	1.180866	1.553311	1.715497	1.657162	0.000000	4.999991	15445.000000		1
9496.780273	1570.048584	2.895631	2.251129	8581.456055	99998.000000	1081.849609	667.728149	152.275024	50.079918	38.426468	164.862839	214.692978	108.081963	2.719303	99998.000000	3.977576	3.195913	0.461743	0.352400	3.933561	4.999991	3.034167	2.824600	2.182629	1.699664	1.584630	2.217123	2.331818	2.033753	0.434458	4.999991	15477.000000		1
11713.402344	2358.754883	1.381515	3.863925	8487.744141	99998.000000	1046.734985	668.054993	165.963730	92.937721	40.067017	166.090164	232.273376	118.751694	1.983511	0.000000	4.068683	3.372683	0.140356	0.587029	3.928792	4.999991	3.019837	2.824812	2.220013	1.968192	1.602787	2.220344	2.365999	2.074640	0.297435	0.000000	15521.000000		1
13001.363281	2811.185547	3.265679	3.626477	7181.358398	99998.000000	868.232788	521.361572	126.050903	45.198360	34.429943	139.804382	216.836166	146.412827	2.103025	99998.000000	4.113989	3.448889	0.513974	0.559485	3.856207	4.999991	2.938636	2.717139	2.100546	1.655123	1.536936	2.145521	2.336132	2.165579	0.322844	4.999991	15567.000000		1
15960.617188	3632.184814	3.407531	4.656446	12511.856445	99998.000000	1742.244507	1068.842407	266.049561	103.962082	81.031403	324.785522	442.482574	270.332886	1.785608	0.000000	4.203050	3.560168	0.532440	0.668055	4.097322	4.999991	3.241109	3.028914	2.424963	2.016875	1.908653	2.511597	2.645896	2.431899	0.251786	0.000000	15655.000000		1
6506.244629	1489.128174	2.318972	6.741053	9352.880859	99998.000000	1239.431641	760.123108	202.660233	86.122658	67.191582	282.618500	338.714783	267.039429	1.602788	0.000000	3.813330	3.172932	0.365295	0.828728	3.970945	4.999991	3.093223	2.880884	2.306769	1.935117	1.827315	2.451200	2.529834	2.426575	0.204876	0.000000	15712.000000		1
12537.951172	4031.778809	3.894762	3.984190	9028.268555	99998.000000	1186.298828	722.328796	191.968903	77.226067	42.472332	204.806503	264.899323	199.018326	1.245294	0.000000	4.098227	3.605497	0.590481	0.600340	3.955605	4.999991	3.074194	2.858735	2.283231	1.887764	1.628106	2.311344	2.423081	2.298893	0.095272	0.000000	15733.000000		1
28071.187500	5219.866211	3.194753	5.100504	16295.835938	99998.000000	2338.497803	1414.011353	308.768585	114.823013	72.948921	368.389587	472.132751	297.038055	2.616758	99998.000000	4.448261	3.717659	0.504437	0.707613	4.212077	4.999991	3.368937	3.150453	2.489633	2.060029	1.863019	2.566307	2.674064	2.472812	0.417764	4.999991	15901.000000		1
10124.620117	2129.155029	2.605759	1.782401	4840.236328	71671.445312	433.431824	240.932510	65.412270	16.550426	12.627911	47.356976	100.545303	38.898281	0.707634	99998.000000	4.005379	3.328207	0.415934	0.251005	3.684867	4.855346	2.636921	2.381895	1.815659	1.218809	1.101331	1.675384	2.002362	1.589930	0.000000	4.999991	15935.000000		1
8756.833984	519.616150	2.864793	2.041435	4888.339355	70370.476562	473.421753	297.833649	77.901405	44.874565	24.725418	90.399803	125.878212	105.155495	1.294846	99998.000000	3.942347	2.715683	0.457093	0.309936	3.689161	4.847391	2.675248	2.473974	1.891545	1.652000	1.393144	1.956167	2.099951	2.021832	0.112218	4.999991	15969.000000		1
8611.904297	1346.838379	3.839255	3.284182	3546.126953	55080.062500	257.273254	154.486053	38.941452	15.350851	2.174036	9.661353	34.127735	1.859494	0.124451	0.000000	3.935099	3.129315	0.584247	0.516427	3.549754	4.740994	2.410395	2.188889	1.590412	1.186132	0.337267	0.985038	1.533108	0.269395	0.000000	0.000000	15991.000000		1
23372.925781	3393.821045	2.568754	7.104934	16731.222656	99998.000000	2457.974121	1498.172852	414.371216	141.016296	96.342163	525.832947	750.868774	476.816925	2.497718	0.000000	4.368713	3.530689	0.409723	0.851560	4.223528	4.999991	3.390577	3.175562	2.617390	2.149269	1.983816	2.720848	2.875564	2.678352	0.397543	0.000000	16018.000000		1
18815.882812	3300.368408	4.826051	6.374088	12279.632812	99998.000000	1690.850952	1054.209961	235.782669	87.905060	60.669476	281.323334	359.989502	288.233978	2.461082	99998.000000	4.274525	3.518562	0.683592	0.804418	4.089185	4.999991	3.228105	3.022927	2.372512	1.944014	1.782970	2.449206	2.556290	2.459745	0.391126	4.999991	16104.000000		1
14211.733398	1400.812988	3.170084	3.916348	7772.588379	99998.000000	948.120178	582.900635	131.114410	71.996048	25.915741	134.259811	185.813766	110.471855	1.032432	0.000000	4.152647	3.146380	0.501071	0.592881	3.890566	4.999991	2.976863	2.765594	2.117651	1.857309	1.413564	2.127946	2.269078	2.043252	0.013861	0.000000	16151.000000		1
8278.139648	1494.675781	2.470075	2.510163	4714.567871	71698.304688	446.321838	283.068726	73.417656	42.389072	18.527102	60.422775	61.239967	57.696751	0.195431	0.000000	3.917933	3.174547	0.392710	0.399702	3.673442	4.855509	2.649648	2.451892	1.865800	1.627254	1.267807	1.781201	1.787035	1.761151	0.000000	0.000000	16190.000000		1
24078.513672	7897.084961	4.650278	7.259121	18805.650391	99998.000000	2820.745117	1711.474976	385.701721	174.151062	103.419350	466.612854	559.066406	454.814453	2.438216	99998.000000	4.381629	3.897467	0.667479	0.860884	4.274288	4.999991	3.450364	3.233371	2.586251	2.240926	2.014602	2.668957	2.747463	2.657834	0.387072	4.999991	16231.000000		1
4022.080322	935.310303	1.563456	1.184156	2117.144043	40453.906250	0.000000	0.000000	7.086432	0.000000	0.000000	0.000000	0.000000	0.000000	1.235134	0.000000	3.604451	2.970956	0.194086	0.073409	3.325750	4.606960	0.000000	0.000000	0.850428	0.000000	0.000000	0.000000	0.000000	0.000000	0.091714	0.000000	16272.000000		1
8269.412109	1280.041504	1.680638	4.662613	9654.205078	99998.000000	1228.080444	761.985657	154.257858	91.614792	24.925859	153.974167	171.785828	129.930252	0.479246	99998.000000	3.917475	3.107224	0.225474	0.668629	3.984716	4.999991	3.089227	2.881947	2.188247	1.961966	1.396650	2.187448	2.234987	2.113710	0.000000	4.999991	16294.000000		1
11444.876953	2256.038574	3.099157	6.472768	6961.287598	91837.906250	773.336914	505.443298	107.505302	63.913570	39.761726	146.933990	194.935455	153.730545	1.182943	0.000000	4.058611	3.353347	0.491244	0.811090	3.842690	4.963022	2.888369	2.703672	2.031430	1.805593	1.599465	2.167122	2.289891	2.186760	0.072964	0.000000	16334.000000		1
38109.128906	7244.747559	3.950269	6.852067	22667.888672	99998.000000	3429.388916	2101.349121	458.292908	151.985153	140.282364	685.478149	888.690308	536.764832	4.222348	99998.000000	4.581029	3.860023	0.596627	0.835822	4.355411	4.999991	3.535217	3.322498	2.661143	2.181801	2.147003	2.835994	2.948750	2.729784	0.625554	4.999991	16368.000000		1
8091.193848	4688.423828	2.143198	1.338343	4613.501465	66938.765625	399.960907	262.071533	66.380562	19.227112	12.368876	26.819277	28.623262	34.951096	0.142971	0.000000	3.908013	3.671027	0.331062	0.126567	3.664031	4.825678	2.602018	2.418420	1.822041	1.283914	1.092330	1.428447	1.456719	1.543461	0.000000	0.000000	16396.000000		1
3623.793945	0.000000	2.223376	2.655099	3130.590088	59253.203125	169.550125	108.257736	56.379997	57.323620	18.206394	88.450882	135.166443	141.448013	0.182785	99998.000000	3.559164	0.000000	0.347013	0.424081	3.495626	4.772712	2.229298	2.034459	1.751125	1.758334	1.260224	1.946702	2.130869	2.150597	0.000000	4.999991	16412.000000		0
4274.783691	1372.208252	1.452441	1.918085	3443.845459	56912.660156	242.021072	136.347504	51.208565	29.881428	4.949401	39.527363	46.755646	73.608841	0.202936	0.000000	3.630914	3.137420	0.162098	0.282868	3.537044	4.755209	2.383853	2.134647	1.709343	1.475401	0.694553	1.596898	1.669834	1.866930	0.000000	0.000000	16437.000000		1
13580.033203	2627.314697	3.580221	5.122090	7363.872559	99998.000000	950.494629	537.375427	143.094727	66.281883	38.226025	171.341782	229.053940	107.585480	0.884524	99998.000000	4.132901	3.419512	0.553910	0.709447	3.867106	4.999991	2.977950	2.730278	2.155624	1.821395	1.582359	2.233863	2.359938	2.031754	0.000000	4.999991	16455.000000		1
4220.676270	988.353699	1.594293	3.361275	3649.305664	52496.093750	278.273499	175.523331	42.500088	31.929031	24.034660	41.809330	53.743401	15.190497	0.184662	0.000000	3.625382	2.994912	0.202568	0.526504	3.562210	4.720127	2.444472	2.244335	1.628390	1.504186	1.380838	1.621273	1.730325	1.181572	0.000000	0.000000	16520.000000		1
13101.973633	3705.537598	3.395196	6.068798	11790.037109	99998.000000	1674.676758	1002.828735	222.892639	80.127869	71.456398	280.829926	369.376404	283.494263	2.274105	0.000000	4.117337	3.568851	0.530865	0.783103	4.071515	4.999991	3.223931	3.001227	2.348096	1.903784	1.854041	2.448443	2.567469	2.452544	0.356811	0.000000	16551.000000		1
9096.421875	5022.889160	3.339689	3.385945	6748.645020	97459.218750	792.638062	498.548035	128.591904	60.509121	58.359756	176.655060	251.633087	212.262985	0.145778	0.000000	3.958871	3.700953	0.523706	0.529680	3.829216	4.988823	2.899075	2.697707	2.109214	1.781821	1.766114	2.247126	2.400768	2.326874	0.000000	0.000000	16646.000000		1
10869.972656	2663.249268	2.611927	6.167478	8887.433594	99998.000000	1174.799561	710.428650	174.601288	88.669823	66.781448	261.205017	347.059387	247.787659	0.225938	4561.873535	4.036229	3.425412	0.416961	0.790108	3.948776	4.999991	3.069964	2.851521	2.242048	1.947776	1.824656	2.416981	2.540404	2.394080	0.000000	3.659143	16688.000000		1
14241.282227	3965.450684	3.318103	4.474505	10805.328125	99998.000000	1494.685059	894.925659	199.585739	91.543869	67.996437	280.647980	352.773560	214.177994	2.256623	0.000000	4.153549	3.598293	0.520890	0.650745	4.033638	4.999991	3.174550	2.951787	2.300129	1.961629	1.832486	2.448162	2.547496	2.330775	0.353459	0.000000	16725.000000		1
18327.843750	3825.032471	2.642764	3.207088	11064.285156	99998.000000	1562.107910	905.339417	237.441711	86.767159	37.340992	233.679550	317.970459	185.863098	3.194237	0.000000	4.263112	3.582635	0.422058	0.506111	4.043923	4.999991	3.193711	2.956811	2.375557	1.938355	1.572186	2.368621	2.502387	2.269193	0.504367	0.000000	16781.000000		1
4848.972656	2483.550781	1.615879	2.192538	6087.639648	85615.460938	685.502808	400.010254	92.425819	37.279316	17.012987	115.880737	154.624832	112.377609	0.268075	99998.000000	3.685650	3.395073	0.208409	0.340947	3.784449	4.932552	2.836009	2.602071	1.965793	1.571468	1.230781	2.064011	2.189279	2.050680	0.000000	4.999991	16811.000000		1
11600.359375	2526.362305	3.049818	4.526928	8880.606445	99998.000000	1113.269775	693.961487	157.566711	38.167435	46.678555	158.029282	216.120743	151.235794	0.024363	0.000000	4.064471	3.402496	0.484274	0.655804	3.948443	4.999991	3.046600	2.841335	2.197464	1.581693	1.669117	2.198738	2.334697	2.179655	0.000000	0.000000	16838.000000		1
5914.222168	1810.799194	2.315888	2.796951	5299.694824	74337.226562	532.771362	340.463257	75.687286	45.620831	21.657097	50.095337	54.942974	6.176729	0.981128	99998.000000	3.771898	3.257870	0.364717	0.446685	3.724251	4.871206	2.726541	2.532070	1.879023	1.659163	1.335600	1.699797	1.739912	0.790759	0.000000	4.999991	16871.000000		1
14107.009766	2958.048584	1.733061	4.863056	9843.186523	99998.000000	1322.393555	800.276489	172.865143	90.794518	54.949142	244.349289	289.553802	167.431595	1.529313	99998.000000	4.149435	3.471005	0.238814	0.686909	3.993136	4.999991	3.121361	2.903240	2.237707	1.958060	1.739961	2.388011	2.461729	2.223837	0.184496	4.999991	16886.000000		1
30283.794922	7853.434570	3.092990	8.344597	21082.306641	99998.000000	3207.442871	1957.332275	458.592041	218.356461	116.824356	557.552307	801.883118	454.253235	2.363338	0.000000	4.481210	3.895060	0.490378	0.921405	4.323918	4.999991	3.506159	3.291665	2.661427	2.339166	2.067533	2.746286	2.904111	2.657298	0.373526	0.000000	16958.000000		1
8940.125977	363.403198	1.014550	3.231758	4663.781738	65237.183594	458.157227	275.828094	69.680161	39.231323	13.010294	43.511555	64.141769	30.313152	0.416861	99998.000000	3.951344	2.560389	0.006273	0.509439	3.668738	4.814495	2.661015	2.440639	1.843109	1.593633	1.114287	1.638605	1.807141	1.481631	0.000000	4.999991	17047.000000		1
18791.033203	4824.000488	4.270978	5.763508	10718.450195	99998.000000	1476.093262	891.903564	192.647324	77.956917	46.564457	204.676987	264.479950	146.789047	2.091859	99998.000000	4.273951	3.683407	0.630527	0.760687	4.030132	4.999991	3.169114	2.950318	2.284763	1.891855	1.668055	2.311069	2.422393	2.166694	0.320532	4.999991	17073.000000		1
4894.377441	1958.729126	2.137031	4.452919	6188.033691	83779.804688	691.263184	418.580536	67.688065	58.325836	30.929899	78.095680	155.593124	67.974854	0.271153	0.000000	3.689698	3.291974	0.329811	0.648645	3.791553	4.923140	2.839643	2.621779	1.830512	1.765861	1.490378	1.892627	2.191990	1.832348	0.000000	0.000000	17104.000000		1
11738.393555	1949.240479	2.448488	3.712821	5651.981445	84062.492188	612.865295	359.274078	104.248871	27.599463	26.415306	72.631302	103.866486	98.506950	0.194748	0.000000	4.069609	3.289865	0.388898	0.569704	3.752201	4.924602	2.787365	2.555426	2.018071	1.440901	1.421856	1.861124	2.016475	1.993467	0.000000	0.000000	17124.000000		1
7823.725586	801.611694	1.396934	2.072273	5186.919434	75812.093750	517.513062	306.458862	64.610497	24.003822	14.854369	73.929550	149.629166	80.328308	1.093504	0.000000	3.893414	2.903964	0.145176	0.316447	3.714910	4.879738	2.713921	2.486372	1.810303	1.380280	1.171854	1.868818	2.175016	1.904869	0.038820	0.000000	17146.000000		1
37677.316406	12539.913086	4.560850	11.360494	35190.175781	99998.000000	5466.552734	3396.997314	736.967285	295.252563	208.818451	990.725098	1196.561523	701.180542	3.710275	0.000000	4.576080	4.098295	0.659046	1.055397	4.546422	4.999991	3.737714	3.531095	2.867448	2.470194	2.319769	2.995953	3.077935	2.845830	0.569406	0.000000	17195.000000		1
11905.167969	1819.652588	2.439237	2.719858	6453.756348	85112.414062	678.533569	448.609985	95.457130	63.395500	17.919605	107.480629	156.040268	63.768635	1.936246	99998.000000	4.075736	3.259989	0.387254	0.434546	3.809813	4.929993	2.831571	2.651869	1.979808	1.802058	1.253328	2.031330	2.193237	1.804607	0.286960	4.999991	17249.000000		1
22653.166016	5451.162109	3.327354	6.491270	18949.185547	99998.000000	2861.620117	1732.734253	425.540527	210.267807	87.010773	477.409027	595.244812	408.792755	2.692331	99998.000000	4.355129	3.736489	0.522099	0.812330	4.277591	4.999991	3.456612	3.238732	2.628941	2.322773	1.939573	2.678891	2.774696	2.611503	0.430128	4.999991	17329.000000		1
26078.416016	5237.770508	3.851590	8.171907	14758.696289	99998.000000	2154.185791	1295.793213	288.422089	110.854240	80.679855	325.898773	430.240143	319.284149	2.057560	0.000000	4.416281	3.719146	0.585640	0.912323	4.169048	4.999991	3.333283	3.112536	2.460028	2.044752	1.906765	2.513083	2.633711	2.504177	0.313353	0.000000	17355.000000		1
18307.753906	4014.290771	1.853327	4.243225	12924.470703	99998.000000	1832.101562	1125.805176	254.442368	79.409355	70.432594	290.278503	414.334229	223.136246	2.309719	99998.000000	4.262635	3.603609	0.267952	0.627696	4.111413	4.999991	3.262949	3.051463	2.405589	1.899872	1.847774	2.462815	2.617351	2.348570	0.363559	4.999991	17432.000000		1
5232.586426	2218.111816	1.717642	6.099635	5925.555176	80810.500000	670.941345	408.182159	95.380043	48.371525	40.967468	142.218948	231.980408	111.948967	2.925314	0.000000	3.718716	3.345984	0.234933	0.785304	3.772729	4.907468	2.826684	2.610854	1.979457	1.684590	1.612439	2.152957	2.365451	2.049020	0.466173	0.000000	17483.000000		1
6889.849609	3044.417969	4.320318	3.867008	3511.021484	52575.925781	239.461563	153.921738	37.763466	29.434286	10.111579	29.113577	57.641243	31.586737	1.139003	99998.000000	3.838210	3.483504	0.635516	0.587375	3.545434	4.720787	2.379236	2.187300	1.577072	1.468853	1.004819	1.464096	1.760733	1.499505	0.056525	4.999991	17505.000000		1
5416.843262	1233.498535	0.986796	1.868746	5458.026367	72687.890625	544.412476	353.020233	67.361191	30.137379	19.196274	74.419868	109.441887	90.146935	1.289529	0.000000	3.733746	3.091139	0.000000	0.271550	3.737036	4.861462	2.735928	2.547800	1.828410	1.479105	1.283217	1.871689	2.039184	1.954951	0.110431	0.000000	17536.000000		1
17578.611328	7807.400391	2.870961	6.192147	22930.113281	99998.000000	3445.634033	2117.757568	439.334106	213.922043	123.035011	586.866333	755.617737	439.987854	2.842277	99998.000000	4.244985	3.892506	0.458027	0.791841	4.360406	4.999991	3.537269	3.325876	2.642795	2.330256	2.090029	2.768539	2.878302	2.643441	0.453666	4.999991	17627.000000		1
7783.782227	1777.177124	1.828657	5.254691	7329.464355	95927.539062	892.514160	561.459412	144.981979	44.078960	33.489403	137.226379	166.034668	118.686935	1.332476	99998.000000	3.891191	3.249731	0.262132	0.720547	3.865072	4.981943	2.950615	2.749318	2.161314	1.644231	1.524907	2.137438	2.220199	2.074403	0.124659	4.999991	17676.000000		1
7164.049316	1180.680298	2.624262	3.268763	3863.801270	57894.296875	328.852997	198.019196	49.987404	40.403145	14.191366	37.473595	62.781837	5.550730	0.330079	0.000000	3.855159	3.072132	0.419007	0.514383	3.587015	4.762636	2.517002	2.296707	1.698861	1.606415	1.152024	1.573725	1.797834	0.744350	0.000000	0.000000	17716.000000		1
14885.925781	2825.416992	1.674470	7.209781	14189.592773	99998.000000	2083.962891	1250.958740	314.522858	133.476547	80.152534	377.412628	486.848328	350.244873	1.360487	0.000000	4.172776	3.451082	0.223877	0.857922	4.151970	4.999991	3.318890	3.097243	2.497652	2.125405	1.903917	2.576816	2.687394	2.544372	0.133694	0.000000	17738.000000		1
16073.013672	3305.610596	3.978023	4.853805	8052.696289	99998.000000	995.140991	614.521301	158.596680	80.319061	34.636555	174.080139	232.338135	153.150803	0.588890	99998.000000	4.206097	3.519252	0.599667	0.686082	3.905941	4.999991	2.997885	2.788537	2.200294	1.904819	1.539535	2.240749	2.366121	2.185119	0.000000	4.999991	17774.000000		1
14851.156250	1929.957886	2.371395	3.108409	6789.072754	92815.148438	807.125427	496.824219	127.231979	72.782402	32.909660	102.762512	144.204880	79.859581	1.306675	99998.000000	4.171760	3.285548	0.375004	0.492538	3.831810	4.967619	2.906941	2.696203	2.104596	1.862026	1.517323	2.011835	2.158980	1.902327	0.116167	4.999991	17821.000000		1
10770.166992	2057.048096	2.991227	4.748958	7637.936523	99998.000000	982.497681	577.837158	150.418610	89.539436	33.988968	152.000565	204.729416	204.621490	2.025333	0.000000	4.032222	3.313244	0.475849	0.676598	3.882976	4.999991	2.992332	2.761806	2.177302	1.952014	1.531338	2.181845	2.311180	2.310951	0.306496	0.000000	17868.000000		1
12021.338867	1397.858765	2.963473	5.020327	5756.822266	80628.039062	610.931824	385.800385	104.255043	49.820885	30.720205	134.380081	194.035004	124.120483	3.686346	0.000000	4.079953	3.145463	0.471801	0.700732	3.760183	4.906486	2.785993	2.586363	2.018097	1.697411	1.487424	2.128335	2.287880	2.093843	0.566596	0.000000	17963.000000		1
6498.146973	372.931946	1.989012	4.224722	4300.773438	61319.527344	352.135223	233.796738	56.170300	18.116964	17.783922	57.986622	68.807465	60.435112	0.062863	0.000000	3.812789	2.571630	0.298637	0.625798	3.633547	4.787599	2.546710	2.368839	1.749507	1.258085	1.250028	1.763328	1.837636	1.781289	0.000000	0.000000	17981.000000		1
12283.740234	2908.409668	3.463039	7.111102	6207.242188	81578.445312	711.529541	430.351166	89.816978	57.345207	46.564457	144.044525	175.211868	167.715302	2.046954	99998.000000	4.089331	3.463655	0.539457	0.851937	3.792899	4.911575	2.852193	2.633823	1.953358	1.758497	1.668055	2.158497	2.243563	2.224573	0.311108	4.999991	18071.000000		1
6817.258301	623.754028	1.005299	1.578874	3298.071045	52776.949219	237.694580	125.819626	21.475157	16.679943	1.403101	9.278970	31.087170	36.178425	0.890409	0.000000	3.833610	2.795013	0.002295	0.198348	3.518260	4.722444	2.376019	2.099748	1.331936	1.222195	0.147089	0.967500	1.492581	1.558450	0.000000	0.000000	18090.000000		1
20425.673828	11745.633789	3.543216	11.591774	31933.447266	99998.000000	5053.557129	3044.458008	672.396912	302.912567	223.123917	960.849792	1238.084106	725.733215	3.074141	99998.000000	4.310176	4.069877	0.549398	1.064150	4.504246	4.999991	3.703597	3.483510	2.827626	2.481317	2.348546	2.982656	3.092750	2.860777	0.487724	4.999991	18200.000000		1
21906.023438	5490.257812	2.716774	5.951616	16742.351562	99998.000000	2480.029053	1477.311279	326.672791	131.077393	98.839996	456.461182	586.551758	408.805084	6.869343	0.000000	4.340564	3.739593	0.434053	0.774635	4.223816	4.999991	3.394457	3.169472	2.514113	2.117528	1.994933	2.659404	2.768306	2.611516	0.836915	0.000000	18254.000000		1
2948.464355	973.730591	1.205742	2.217208	3112.349609	56230.753906	164.375610	94.158882	59.602501	34.556377	12.378127	52.688759	83.171516	57.027580	0.148572	13911.539062	3.469596	2.988439	0.081254	0.345806	3.493088	4.749974	2.215837	1.973861	1.775265	1.538528	1.092655	1.721718	1.919975	1.756085	0.000000	4.143375	18293.000000		1
6144.935547	505.603638	3.410615	5.692582	2514.825928	46270.980469	41.975853	35.518501	16.491835	37.266983	6.620787	0.000000	0.000000	0.000000	0.560298	99998.000000	3.788517	2.703810	0.532833	0.755309	3.400508	4.665308	1.623000	1.550455	1.217269	1.571324	0.820910	0.000000	0.000000	0.000000	0.000000	4.999991	18317.000000		1
20637.095703	4406.980469	2.096942	6.697881	12188.600586	99998.000000	1715.326538	1053.583984	274.523682	133.815765	82.261818	392.846741	568.962158	297.475952	2.683632	0.000000	4.314649	3.644141	0.321587	0.825937	4.085954	4.999991	3.234347	3.022669	2.438580	2.126507	1.915198	2.594223	2.755083	2.473452	0.428723	0.000000	18390.000000		1
5687.357910	1396.859619	2.661267	1.819406	1842.663452	35736.667969	0.000000	0.000000	8.529621	1.051555	2.396065	0.000000	0.000000	0.000000	0.465588	0.000000	3.754910	3.145153	0.425088	0.259930	3.265446	4.553114	0.000000	0.000000	0.930930	0.021832	0.379499	0.000000	0.000000	0.000000	0.000000	0.000000	18412.000000		1
14837.753906	3859.823242	2.149366	5.279361	12601.016602	99998.000000	1811.748901	1080.101074	245.703049	86.714737	79.350769	389.581055	530.825562	354.562103	0.949768	99998.000000	4.171368	3.586567	0.332310	0.722581	4.100406	4.999991	3.258098	3.033464	2.390411	1.938093	1.899551	2.590598	2.724952	2.549692	0.000000	4.999991	18445.000000		1
15518.643555	2152.591553	1.464776	2.423819	9885.689453	99998.000000	1343.218018	799.709045	172.871307	118.982979	25.406923	142.770935	219.811981	55.976025	1.697259	0.000000	4.190854	3.332962	0.165771	0.384500	3.995007	4.999991	3.128146	2.902932	2.237723	2.075485	1.404952	2.154640	2.342051	1.748002	0.229748	0.000000	18477.000000		1
11630.188477	3365.947021	2.174036	1.363013	7751.948730	99998.000000	980.826294	577.676758	136.905670	79.356934	27.778318	107.600899	159.164093	121.709000	2.016628	0.000000	4.065587	3.527107	0.337267	0.134500	3.889411	4.999991	2.991592	2.761685	2.136421	1.899585	1.443706	2.031816	2.201845	2.085323	0.304626	0.000000	18492.000000		1
12253.543945	4014.318604	1.501781	3.096074	9781.727539	99998.000000	1268.819702	780.888977	162.722733	84.445099	27.466862	154.634079	229.226639	113.601852	1.835172	99998.000000	4.088262	3.603612	0.176607	0.490811	3.990416	4.999991	3.103400	2.892589	2.211448	1.926574	1.438809	2.189305	2.360265	2.055385	0.263677	4.999991	18508.000000		1
12266.280273	4932.594238	4.887726	5.970118	10999.699219	99998.000000	1493.849365	916.305237	210.597763	88.490967	59.472984	274.391083	319.179291	233.321838	1.775692	99998.000000	4.088713	3.693075	0.689107	0.775983	4.041381	4.999991	3.174307	2.962040	2.323454	1.946899	1.774320	2.438370	2.504035	2.367955	0.249368	4.999991	18539.000000		1
14304.840820	3989.531494	2.482410	7.246786	15747.379883	99998.000000	2298.248779	1395.018677	290.238403	158.831055	88.003738	375.812164	476.912537	420.510956	2.226919	99998.000000	4.155483	3.600922	0.394873	0.860145	4.197208	4.999991	3.361397	3.144580	2.462755	2.200935	1.944501	2.574971	2.678439	2.623777	0.347704	4.999991	18579.000000		1
15446.857422	6814.313477	2.019849	7.681593	18285.361328	99998.000000	2738.211914	1633.943604	450.179596	136.245743	112.525627	525.506104	714.104492	460.217163	4.189408	0.000000	4.188840	3.833422	0.305319	0.885451	4.262104	4.999991	3.437467	3.213237	2.653386	2.134323	2.051251	2.720578	2.853762	2.662963	0.622153	0.000000	18602.000000		1
22737.306641	4104.073730	2.460824	2.547168	14984.712891	99998.000000	2086.864746	1284.309326	262.568024	106.429077	55.223595	294.867096	379.145691	263.671997	2.091336	0.000000	4.356739	3.613215	0.391080	0.406058	4.175648	4.999991	3.319494	3.108670	2.419242	2.027060	1.742125	2.469626	2.578806	2.421064	0.320424	0.000000	18713.000000		1
11453.637695	3379.392090	2.722941	5.374957	5485.823242	84464.281250	636.175293	374.165436	116.701012	36.733498	38.374046	140.794266	228.572891	133.599899	0.185550	0.000000	4.058943	3.528839	0.435038	0.730375	3.739242	4.926673	2.803577	2.573064	2.067075	1.565062	1.584038	2.148585	2.359025	2.125806	0.000000	0.000000	18783.000000		1
16852.212891	4610.602539	3.228674	7.956046	19370.267578	99998.000000	2882.302734	1782.468872	382.543945	142.860367	106.530838	467.766174	653.092712	379.709991	1.543728	0.000000	4.226657	3.663758	0.509024	0.900697	4.287136	4.999991	3.459740	3.251022	2.582681	2.154912	2.027475	2.670029	2.814975	2.579452	0.188571	0.000000	18862.000000		1
10331.647461	1246.157349	3.096074	2.232627	6477.593750	93699.578125	750.662170	441.637634	112.087738	46.262249	13.935415	142.234360	166.185760	135.962036	2.218588	99998.000000	4.014170	3.095573	0.490811	0.348816	3.811414	4.971738	2.875444	2.645066	2.049558	1.665227	1.144120	2.153004	2.220594	2.133418	0.346077	4.999991	18990.000000		1
21024.054688	12553.887695	2.192538	9.356064	25543.251953	99998.000000	3997.900879	2388.556152	493.527710	283.784149	145.937943	758.464050	1008.579956	535.219849	2.236131	0.000000	4.322717	4.098778	0.340947	0.971093	4.407276	4.999991	3.601832	3.378135	2.693311	2.452988	2.164168	2.879935	3.003710	2.728532	0.349497	0.000000	19036.000000		1
7883.738281	2175.173828	2.177119	2.695188	3722.600098	60240.281250	306.243011	193.322662	62.982281	24.355370	11.770631	49.521759	30.356325	77.633125	0.919494	0.000000	3.896732	3.337494	0.337882	0.430589	3.570846	4.779887	2.486066	2.286283	1.799218	1.386595	1.070800	1.694796	1.482249	1.890047	0.000000	0.000000	19086.000000		1
19429.423828	6659.222656	2.377563	8.171907	24332.875000	99998.000000	3854.966309	2292.041260	554.187927	233.901581	138.089828	628.015747	850.377991	494.169128	2.961484	99998.000000	4.288460	3.823424	0.376132	0.912323	4.386193	4.999991	3.586020	3.360222	2.743657	2.369033	2.140162	2.797971	2.929612	2.693876	0.471509	4.999991	19139.000000		1
14890.113281	3609.590332	2.966557	4.385077	9639.413086	99998.000000	1297.742065	777.823730	218.186859	106.848465	36.508385	211.507477	264.917816	152.364441	1.833771	99998.000000	4.172898	3.557458	0.472253	0.641977	3.984051	4.999991	3.113188	2.890881	2.338829	2.028768	1.562393	2.325326	2.423111	2.182884	0.263345	4.999991	19175.000000		1
10484.952148	3576.803955	1.492530	4.767460	6508.656250	88916.671875	722.452148	469.604065	114.736671	82.483841	47.600590	168.273453	214.415436	140.331696	3.152174	99998.000000	4.020566	3.553495	0.173923	0.678287	3.813491	4.948983	2.858809	2.671732	2.059702	1.916369	1.677612	2.226016	2.331256	2.147156	0.498610	4.999991	19226.000000		1
14414.717773	4854.927246	2.827788	7.468815	12966.825195	99998.000000	1823.328369	1119.190552	241.284058	120.891808	91.081306	445.939453	553.383057	298.798859	3.067576	0.000000	4.158806	3.686183	0.451447	0.873252	4.112833	4.999991	3.260865	3.048904	2.382529	2.082397	1.959429	2.649276	2.743026	2.475379	0.486795	0.000000	19270.000000		1
10338.530273	3954.238037	3.944102	5.489055	12725.899414	99998.000000	1800.761597	1086.980957	225.072845	66.004341	71.533485	320.986359	452.125427	309.039948	2.451505	0.000000	4.014459	3.597063	0.595948	0.739498	4.104689	4.999991	3.255456	3.036222	2.352323	1.819572	1.854509	2.506487	2.655259	2.490015	0.389433	0.000000	19295.000000		1
12421.830078	2497.359619	2.389898	4.616357	8835.503906	99998.000000	1176.156494	690.140747	152.756088	77.068802	45.960041	205.725464	251.152023	116.044174	1.896600	0.000000	4.094185	3.397481	0.378379	0.664299	3.946231	4.999991	3.070465	2.838938	2.183999	1.886879	1.662380	2.313288	2.399937	2.064623	0.277976	0.000000	19322.000000		1
24411.345703	4570.199707	3.018980	7.542825	13087.948242	99998.000000	1843.388062	1145.078491	300.988312	117.314674	79.912003	347.787140	484.612640	291.854279	2.128342	0.000000	4.387592	3.659935	0.479860	0.877534	4.116871	4.999991	3.265617	3.058835	2.478550	2.069352	1.902612	2.541313	2.685395	2.465166	0.328041	0.000000	19369.000000		1
16385.353516	6751.349609	2.019849	6.238403	17332.060547	99998.000000	2511.396729	1572.641968	419.332977	156.965393	99.179207	473.575928	645.889099	396.220337	3.064297	99998.000000	4.214456	3.829391	0.305319	0.795073	4.238850	4.999991	3.399915	3.196630	2.622559	2.195804	1.996421	2.675390	2.810158	2.597937	0.486331	4.999991	19394.000000		1
11679.009766	2905.458496	3.675817	6.170561	5923.217773	82104.023438	662.862000	406.664978	92.216125	59.540829	47.847290	136.514038	171.943100	135.727676	0.314857	0.000000	4.067406	3.463215	0.565354	0.790325	3.772558	4.914364	2.821423	2.609237	1.964807	1.774815	1.679857	2.135177	2.235385	2.132668	0.000000	0.000000	19481.000000		1
18025.943359	5141.378906	2.920300	6.753388	14798.010742	99998.000000	2152.702393	1307.933838	313.690247	109.725594	78.061760	348.135590	483.039917	311.830750	2.938008	0.000000	4.255898	3.711080	0.465428	0.829522	4.170203	4.999991	3.332984	3.116586	2.496501	2.040308	1.892438	2.541749	2.683983	2.493919	0.468053	0.000000	19509.000000		1
9166.583008	1565.626465	3.759078	4.076703	4853.601074	73918.671875	452.026764	269.746948	88.632820	33.008339	21.802032	102.358543	138.866928	141.525101	0.793154	0.000000	3.962208	3.194688	0.575081	0.610309	3.686064	4.868754	2.655164	2.430957	1.947595	1.518624	1.338497	2.010124	2.142599	2.150833	0.000000	0.000000	19581.000000		1
9453.518555	1758.119629	1.797820	3.241009	5961.020996	81683.187500	682.030518	406.535461	92.179115	94.948318	33.396893	98.772156	137.540909	74.953354	0.167197	0.000000	3.975594	3.245049	0.254746	0.510680	3.775321	4.912133	2.833804	2.609098	1.964633	1.977487	1.523706	1.994635	2.138432	1.874791	0.000000	0.000000	19616.000000		1
13053.798828	3010.055908	2.445405	4.733539	5986.119629	83903.164062	663.620605	395.535736	96.283577	52.146023	31.657661	144.621185	186.967087	140.729507	2.474576	0.000000	4.115737	3.478575	0.388351	0.675186	3.777145	4.923779	2.821920	2.597186	1.983552	1.717221	1.500479	2.160232	2.271765	2.148385	0.393501	0.000000	19664.000000		1
13504.724609	4453.233398	4.530012	5.976286	15546.853516	99998.000000	2247.851318	1357.449463	283.839661	136.831650	94.763290	381.674347	509.489136	327.758270	1.561231	0.000000	4.130486	3.648675	0.656099	0.776431	4.191642	4.999991	3.351768	3.132724	2.453073	2.136187	1.976640	2.581693	2.707135	2.515554	0.193467	0.000000	19702.000000		1
8849.346680	2559.885498	2.803118	5.211518	5392.715820	77108.703125	587.100708	361.044128	82.860062	82.779884	34.362103	110.746307	123.768936	113.706696	0.487430	0.000000	3.946911	3.408221	0.447641	0.716964	3.731807	4.887104	2.768713	2.557560	1.918345	1.917925	1.536080	2.044329	2.092612	2.055786	0.000000	0.000000	19767.000000		1
17700.474609	3535.950439	4.156880	5.260859	15053.829102	99998.000000	2230.203125	1338.028076	328.621704	130.806030	78.709351	349.063812	449.676941	321.085052	4.105132	0.000000	4.247985	3.548506	0.618767	0.721057	4.177647	4.999991	3.348344	3.126465	2.516696	2.116628	1.896026	2.542905	2.652901	2.506620	0.613327	0.000000	19800.000000		1
42045.835938	13103.790039	1.881081	13.580786	35754.519531	99998.000000	5629.485352	3451.348145	756.064880	316.801727	211.572235	1007.858337	1299.635498	706.836121	7.411310	0.000000	4.623723	4.117397	0.274407	1.132925	4.553331	4.999991	3.750469	3.537989	2.878559	2.500787	2.325459	3.003400	3.113822	2.849319	0.869895	0.000000	19861.000000		1
10615.208984	1245.232178	2.698272	1.381515	6427.023438	89065.570312	717.289978	436.197937	83.119095	32.749306	11.835389	76.732674	83.849937	88.827095	1.429183	0.000000	4.025928	3.095250	0.431086	0.140356	3.808010	4.949710	2.855695	2.639684	1.919701	1.515202	1.073183	1.884980	1.923503	1.948545	0.155088	0.000000	19888.000000		1
8069.043457	2936.567383	2.707523	6.028709	8450.214844	99998.000000	1088.680054	674.589417	139.246216	78.573662	54.079525	255.194794	318.516296	232.017426	1.776582	0.000000	3.906822	3.467840	0.432572	0.780224	3.926868	4.999991	3.036900	2.829040	2.143783	1.895277	1.733033	2.406872	2.503132	2.365521	0.249585	0.000000	19939.000000		1
29924.431641	7048.495605	2.445405	6.222985	18343.216797	99998.000000	2756.658936	1673.076294	416.606934	218.038834	126.883514	594.187134	789.634460	448.964600	3.170101	0.000000	4.476026	3.848096	0.388351	0.793999	4.263475	4.999991	3.440383	3.223516	2.619726	2.338534	2.103405	2.773923	2.897426	2.652212	0.501073	0.000000	19989.000000		1
10305.166992	1760.290649	1.585042	4.967903	7579.284180	99998.000000	926.324280	574.534424	115.683372	69.917610	43.264854	149.848114	203.967728	149.965302	1.609339	0.000000	4.013055	3.245584	0.200041	0.696173	3.879628	4.999991	2.966763	2.759316	2.063271	1.844587	1.636135	2.175651	2.309561	2.175991	0.206648	0.000000	20050.000000		1
11901.263672	881.822876	1.726894	3.611058	5858.215332	79637.156250	656.250427	394.675385	104.477066	48.504128	20.337257	48.945103	109.540565	45.528320	0.721198	99998.000000	4.075593	2.945381	0.237266	0.557634	3.767765	4.901116	2.817070	2.596240	2.019021	1.685779	1.308292	1.689709	2.039575	1.658282	0.000000	4.999991	20070.000000		1
5419.680176	214.893417	1.862578	3.367443	3787.037842	55660.101562	331.033173	186.812897	32.351501	0.000000	12.600157	36.610146	47.057854	39.675385	0.704972	99998.000000	3.733974	2.332223	0.270115	0.527300	3.578300	4.745544	2.519871	2.271407	1.509894	0.000000	1.100376	1.563601	1.672632	1.598521	0.000000	4.999991	20103.000000		0
14610.254883	4328.924805	1.865662	8.646804	11971.344727	99998.000000	1678.645508	1021.873901	236.929810	104.042259	86.320015	404.765381	555.745239	258.923035	1.689540	0.000000	4.164658	3.636380	0.270833	0.936856	4.078143	4.999991	3.224959	3.009397	2.374620	2.017210	1.936111	2.607203	2.744876	2.413171	0.227768	0.000000	20179.000000		1
13651.350586	1561.599121	1.674470	3.805334	7492.800781	98679.281250	885.221130	570.781555	140.208344	80.793953	34.405273	124.604630	145.092987	105.383690	0.477731	99998.000000	4.135176	3.193570	0.223877	0.580393	3.874644	4.994226	2.947052	2.756470	2.146774	1.907379	1.536625	2.095534	2.161646	2.022774	0.000000	4.999991	20237.000000		1
13901.275391	2165.873047	3.382861	7.585997	9726.309570	99998.000000	1248.093872	788.487305	183.793915	100.980110	57.166348	241.506088	335.196228	180.108841	3.755019	0.000000	4.143054	3.335633	0.529284	0.880013	3.987948	4.999991	3.096247	2.896795	2.264331	2.004236	1.757140	2.382928	2.525299	2.255535	0.574612	0.000000	20270.000000		1
11787.877930	2419.914551	1.961258	4.477589	6260.871582	91985.632812	721.582520	426.934387	134.993744	39.234409	31.682331	134.833389	160.083054	117.983841	2.578121	0.000000	4.071435	3.383800	0.292535	0.651044	3.796635	4.963720	2.858286	2.630361	2.130314	1.593667	1.500817	2.129797	2.204345	2.071823	0.411303	0.000000	20294.000000		1
11387.186523	4172.548340	1.359929	5.729587	13868.791016	99998.000000	1988.777100	1198.257568	249.073578	73.544083	69.960777	306.335510	405.813843	236.692368	3.084505	0.000000	4.056417	3.620401	0.133516	0.758123	4.142039	4.999991	3.298586	3.078550	2.396328	1.866548	1.844855	2.486197	2.608327	2.374184	0.489186	0.000000	20330.000000		1
16801.337891	4655.921387	3.040566	4.600938	11251.554688	99998.000000	1536.845947	922.330872	201.143021	85.394890	62.495049	293.340637	381.196381	278.011383	2.042981	0.000000	4.225344	3.668006	0.482955	0.662846	4.051212	4.999991	3.186630	2.964887	2.303505	1.931432	1.795846	2.467372	2.581149	2.444062	0.310264	0.000000	20364.000000		1
16963.205078	4553.189453	2.969640	3.688152	11384.741211	99998.000000	1568.993896	974.190063	245.992920	102.691582	79.548126	327.184692	401.555206	246.338303	1.086480	99998.000000	4.229508	3.658316	0.472704	0.566809	4.056323	4.999991	3.195621	2.988644	2.390923	2.011535	1.900630	2.514793	2.603745	2.391532	0.036022	4.999991	20435.000000		1
10013.833984	2669.126953	3.216340	5.544562	9163.909180	99998.000000	1221.416504	738.410522	182.307556	77.411095	56.827137	257.902313	308.577393	221.757828	1.206043	0.000000	4.000600	3.426369	0.507362	0.743867	3.962081	4.999991	3.086864	2.868298	2.260805	1.888803	1.754556	2.411455	2.489364	2.345879	0.081363	0.000000	20480.000000		1
4679.147949	723.904602	2.053770	2.639680	2165.481445	37100.335938	34.948009	18.675121	23.007774	19.905533	0.000000	0.000000	0.000000	9.044606	0.785963	99998.000000	3.670167	2.859681	0.312552	0.421551	3.335554	4.569378	1.543422	1.271263	1.361875	1.298974	0.000000	0.000000	0.000000	0.956390	0.000000	4.999991	20507.000000		1
12009.778320	2267.867920	0.647585	3.453787	7926.186035	99998.000000	993.620728	609.007568	136.473938	66.158531	29.283184	133.343948	158.211212	110.388596	2.748987	99998.000000	4.079535	3.355618	0.000000	0.538296	3.899064	4.999991	2.997221	2.784623	2.135050	1.820586	1.466618	2.124973	2.199237	2.042924	0.439173	4.999991	20538.000000		1
11063.159180	2822.798828	2.528666	3.916348	7280.981445	99998.000000	855.947205	541.399658	134.543518	30.846640	26.557158	135.431641	184.802292	141.916748	0.599404	99998.000000	4.043879	3.450680	0.402891	0.592881	3.862190	4.999991	2.932447	2.733518	2.128863	1.489208	1.424182	2.131720	2.266707	2.152034	0.000000	4.999991	20563.000000		1
10469.977539	1900.110352	1.797820	1.825573	6734.367188	91350.429688	783.593445	479.012573	117.912918	60.527626	25.138638	122.569366	144.047607	83.334953	0.696538	99998.000000	4.019946	3.278779	0.254746	0.261399	3.828297	4.960711	2.894091	2.680347	2.071561	1.781954	1.400342	2.088382	2.158506	1.920827	0.000000	4.999991	20591.000000		1
6697.007812	1228.163696	2.766114	3.873176	4574.942383	61738.964844	426.934387	273.243927	59.793694	38.398716	19.341209	58.356670	66.306549	46.724808	1.417784	99998.000000	3.825881	3.089256	0.441870	0.588067	3.660386	4.790559	2.630361	2.436551	1.776655	1.584317	1.286484	1.766091	1.821556	1.669548	0.151610	4.999991	20636.000000		1
23734.779297	7073.670898	1.655968	7.752519	23910.281250	99998.000000	3658.492188	2232.833496	541.427429	195.820496	151.602768	741.349304	980.477844	475.006775	3.875450	0.000000	4.375385	3.849645	0.219052	0.889443	4.378585	4.999991	3.563302	3.348856	2.733540	2.291858	2.180707	2.870023	2.991438	2.676700	0.588322	0.000000	20693.000000		1
7234.664062	2190.191406	3.712821	2.581089	4928.270996	70548.273438	475.857880	304.429779	80.908051	62.057159	15.310763	57.033749	68.227722	89.255737	0.373583	99998.000000	3.859418	3.340482	0.569704	0.411803	3.692695	4.848486	2.677477	2.483487	1.907992	1.792792	1.184997	1.756132	1.833961	1.950636	0.000000	4.999991	20729.000000		1
15365.644531	4499.227051	4.406662	5.359538	10955.385742	99998.000000	1469.876465	916.070862	203.674774	98.223244	60.521458	234.703354	336.839874	209.512299	2.156547	0.000000	4.186551	3.653138	0.644110	0.729127	4.039628	4.999991	3.167281	2.961929	2.308937	1.992214	1.781909	2.370519	2.527423	2.321209	0.333759	0.000000	20748.000000		1
12915.518555	4359.762207	2.118529	6.056463	13808.337891	99998.000000	1942.736938	1212.976318	275.155853	147.785095	78.607582	372.700653	466.797882	353.627747	1.641032	0.000000	4.111112	3.639463	0.326034	0.782219	4.140141	4.999991	3.288414	3.083852	2.439579	2.169631	1.895464	2.571360	2.669129	2.548546	0.215117	0.000000	20831.000000		1
7720.473145	403.686066	3.231758	1.862578	3251.978271	51992.265625	210.896896	132.347900	40.122524	34.337433	1.119397	15.983018	5.029578	34.914089	0.030058	99998.000000	3.887644	2.606044	0.509439	0.270115	3.512148	4.715939	2.324070	2.121717	1.603388	1.535768	0.048984	1.203659	0.701532	1.543001	0.000000	4.999991	20867.000000		1
25150.158203	4740.927734	2.494745	6.148975	14221.623047	99998.000000	2015.075195	1247.063965	282.763428	112.578049	80.192627	324.036194	453.725891	233.892334	1.723440	99998.000000	4.400541	3.675863	0.397026	0.788803	4.152949	4.999991	3.304291	3.095889	2.451423	2.051454	1.904134	2.510593	2.656794	2.369016	0.236396	4.999991	20907.000000		1
17754.566406	4998.620117	1.341426	3.179335	10138.398438	99998.000000	1390.198730	839.483093	172.220642	100.483627	45.059589	202.277847	273.888428	165.232895	1.491169	0.000000	4.249310	3.698850	0.127567	0.502336	4.005970	4.999991	3.143077	2.924012	2.236085	2.002095	1.653787	2.305948	2.437574	2.218096	0.173527	0.000000	20965.000000		1
10289.616211	2090.420166	3.444536	4.215471	5720.076172	82856.851562	611.897034	380.844818	81.802338	44.532272	39.478024	112.858673	175.455490	100.579224	1.476447	99998.000000	4.012399	3.320234	0.537131	0.624846	3.757402	4.918328	2.786678	2.580748	1.912766	1.648675	1.596355	2.052535	2.244167	2.002508	0.169218	4.999991	21020.000000		1
15372.163086	5363.324707	1.270500	3.188586	9357.099609	99998.000000	1223.593628	745.441406	190.238922	48.137161	40.492573	198.793213	280.580139	188.354767	1.985158	99998.000000	4.186735	3.729434	0.103975	0.503598	3.971141	4.999991	3.087637	2.872413	2.279299	1.682480	1.607375	2.298402	2.448057	2.274977	0.297795	4.999991	21065.000000		1
9450.024414	1415.479248	3.250261	3.503127	6362.338867	89589.195312	713.604919	433.286896	103.434769	52.565411	24.706915	73.904884	107.733498	58.140812	0.746935	99998.000000	3.975433	3.150903	0.511918	0.544456	3.803617	4.952256	2.853458	2.636775	2.014667	1.720700	1.392819	1.868673	2.032351	1.764481	0.000000	4.999991	21091.000000		1
12248.443359	1980.247559	2.756862	4.052033	5686.534668	83710.171875	601.840942	358.046753	92.715691	46.601460	36.986362	169.303421	206.332962	130.180038	0.167398	0.000000	4.088081	3.296720	0.440415	0.607673	3.754848	4.922778	2.779482	2.553940	1.967153	1.668400	1.568042	2.228666	2.314569	2.114544	0.000000	0.000000	21122.000000		1
7099.256836	1081.189697	2.642764	3.472290	5097.580566	69060.609375	542.149048	323.758636	79.517288	36.440540	19.005081	57.483974	88.540306	57.095425	0.430467	0.000000	3.851213	3.033902	0.422058	0.540616	3.707364	4.839231	2.734119	2.510221	1.900462	1.561585	1.278870	1.759547	1.947141	1.756601	0.000000	0.000000	21153.000000		1
10192.761719	732.498962	1.313673	3.518546	5600.908203	76366.632812	598.288513	371.720032	59.812199	38.500477	28.657185	79.104065	114.887772	93.156662	1.383490	99998.000000	4.008292	2.864807	0.118487	0.546363	3.748258	4.882904	2.776911	2.570216	1.776790	1.585466	1.457234	1.898199	2.060274	1.969214	0.140976	4.999991	21181.000000		1
22112.355469	6540.591309	3.635728	8.998350	16253.533203	99998.000000	2371.839111	1458.343262	368.670227	120.130127	98.836914	429.441467	519.236877	406.646454	2.234180	99998.000000	4.344635	3.815617	0.560591	0.954163	4.210948	4.999991	3.375085	3.163860	2.566638	2.079652	1.994919	2.632904	2.715366	2.609217	0.349118	4.999991	21198.000000		1
11053.705078	2246.331055	2.473158	3.475374	5536.001953	74095.664062	573.698730	362.962219	80.695274	31.981455	18.129299	42.265724	50.083000	64.943535	0.096569	0.000000	4.043508	3.351474	0.393252	0.541001	3.743196	4.869793	2.758684	2.559861	1.906848	1.504898	1.258381	1.625988	1.699690	1.812536	0.000000	0.000000	21233.000000		1
22919.880859	7918.757324	3.422950	8.258252	20471.109375	99998.000000	3052.626953	1883.075806	424.245361	157.156570	102.077919	531.232605	703.040039	389.843170	1.620329	99998.000000	4.360212	3.898657	0.534401	0.916888	4.311141	4.999991	3.484674	3.274868	2.627617	2.196332	2.008932	2.725285	2.846980	2.590890	0.209603	4.999991	21271.000000		1
9674.407227	1772.696411	2.044519	4.459086	5064.331543	73574.914062	530.304382	323.804901	71.992966	59.269459	25.786224	85.792694	123.383469	110.089470	0.346714	0.000000	3.985624	3.248634	0.310591	0.649246	3.704522	4.866730	2.724525	2.510283	1.857290	1.772831	1.411388	1.933450	2.091257	2.041746	0.000000	0.000000	21337.000000		1
11182.105469	1284.260010	2.883296	4.283313	6056.666504	86110.859375	671.770874	418.814880	91.735062	65.541786	32.959000	111.918129	165.152710	105.790741	1.042609	99998.000000	4.048523	3.108653	0.459889	0.631780	3.782234	4.935058	2.827221	2.622022	1.962535	1.816518	1.517974	2.048900	2.217886	2.024448	0.018122	4.999991	21380.000000		1
22675.199219	5350.835449	1.378431	4.215471	14510.896484	99998.000000	2080.524414	1277.802612	286.602692	120.965820	91.784401	397.768372	536.293030	367.498413	2.660132	0.000000	4.355551	3.728422	0.139385	0.624846	4.161694	4.999991	3.318173	3.106464	2.457280	2.082663	1.962769	2.599630	2.729402	2.565255	0.424903	0.000000	21400.000000		1
31877.175781	11792.938477	2.827788	5.189932	24075.396484	99998.000000	3742.228027	2232.312256	544.085632	232.890121	103.271324	594.069946	788.737122	437.234070	3.817899	99998.000000	4.503480	4.071622	0.451447	0.715162	4.381574	4.999991	3.573130	3.348755	2.735667	2.367151	2.013980	2.773838	2.896932	2.640714	0.581824	4.999991	21467.000000		1
13404.198242	4081.979004	2.877128	2.994310	11029.441406	99998.000000	1419.682373	895.110657	180.488144	56.632862	52.324879	231.372925	335.985657	162.059723	3.068920	99998.000000	4.127241	3.610871	0.458959	0.476297	4.042553	4.999991	3.152191	2.951877	2.256449	1.753069	1.718708	2.364313	2.526321	2.209675	0.486986	4.999991	21489.000000		1
14112.403320	4651.591797	2.322055	5.957783	12940.324219	99998.000000	1801.921021	1077.649536	233.343430	124.385689	54.230629	261.790924	389.938751	280.626404	2.014518	99998.000000	4.149601	3.667602	0.365873	0.775085	4.111945	4.999991	3.255736	3.032478	2.367996	2.094770	1.734245	2.417955	2.590997	2.448128	0.304171	4.999991	21513.000000		1
22151.742188	6609.438965	3.025148	9.491748	20268.939453	99998.000000	3102.583496	1891.158325	431.041931	172.217560	164.128906	626.862427	785.129150	441.295349	4.567223	99998.000000	4.345408	3.820165	0.480747	0.977346	4.306831	4.999991	3.491724	3.276728	2.634520	2.236078	2.215185	2.797172	2.894941	2.644729	0.659652	4.999991	21603.000000		1
18355.337891	4051.934082	2.470075	3.052901	11294.165039	99998.000000	1584.301636	961.549805	197.701569	53.660137	61.489750	271.304260	406.001953	245.872665	2.024829	99998.000000	4.263762	3.607662	0.392710	0.484713	4.052854	4.999991	3.199838	2.982972	2.296010	1.729652	1.788803	2.433457	2.608528	2.390710	0.306388	4.999991	21628.000000		1
15908.437500	3933.552490	3.962604	3.620309	10527.630859	99998.000000	1424.662598	877.579651	179.522934	74.379776	49.083870	219.531357	294.204102	188.888245	1.826973	99998.000000	4.201628	3.594785	0.597981	0.558746	4.022331	4.999991	3.153712	2.943287	2.254120	1.871455	1.690939	2.341496	2.468649	2.276205	0.261732	4.999991	21691.000000		1
9029.729492	2053.677490	1.686805	4.172298	8477.198242	99998.000000	1079.197510	661.221436	153.502350	48.322186	31.972204	157.936768	242.030319	204.411789	0.751179	0.000000	3.955675	3.312532	0.227065	0.620375	3.928252	4.999991	3.033101	2.820347	2.186115	1.684147	1.504773	2.198483	2.383870	2.310506	0.000000	0.000000	21717.000000		1
4250.388184	1371.017944	4.369658	4.918563	3625.582520	58319.000000	247.186325	166.389297	45.929207	17.484798	10.703657	45.068840	45.947708	64.703003	1.135104	0.000000	3.628429	3.137043	0.640447	0.691838	3.559378	4.765810	2.393024	2.221125	1.662089	1.242661	1.029532	1.653876	1.662264	1.810924	0.055036	0.000000	21746.000000		1
11957.554688	1763.991089	1.816322	2.513247	6287.983887	87777.750000	696.739929	442.525757	90.581741	51.708130	25.329830	91.278664	109.744095	49.876392	1.918330	99998.000000	4.077642	3.246496	0.259193	0.400235	3.798512	4.943385	2.843071	2.645939	1.957041	1.713559	1.403632	1.960369	2.040381	1.697895	0.282923	4.999991	21781.000000		1
15743.213867	4573.511230	2.951138	2.821621	8254.364258	99998.000000	1055.653198	638.164307	153.693542	40.125610	18.838560	141.975327	185.536224	170.854538	1.328720	99998.000000	4.197093	3.660250	0.469990	0.450499	3.916684	4.999991	3.023521	2.804933	2.186656	1.603422	1.275048	2.152213	2.268429	2.232626	0.123433	4.999991	21799.000000		1
17207.582031	4085.534424	1.754647	4.631775	9671.413086	99998.000000	1250.292603	784.749817	172.118881	90.150017	39.709305	211.118927	283.633026	132.517502	1.757691	99998.000000	4.235720	3.611249	0.244190	0.665747	3.985490	4.999991	3.097012	2.894731	2.235828	1.954966	1.598892	2.324527	2.452757	2.122273	0.244942	4.999991	21833.000000		1
21185.115234	2140.222656	2.405316	4.033530	11257.750000	99998.000000	1561.475830	943.442139	223.996613	95.346115	49.376823	232.029755	315.167358	103.006126	2.095410	99998.000000	4.326031	3.330459	0.381172	0.605685	4.051452	4.999991	3.193535	2.974715	2.350241	1.979303	1.693523	2.365544	2.498541	2.012863	0.321269	4.999991	21867.000000		1
14014.245117	4799.179688	2.328223	5.217686	11369.115234	99998.000000	1559.175293	961.759521	210.246231	115.871483	53.404186	241.795959	309.773895	148.034882	1.631836	0.000000	4.146570	3.681167	0.367025	0.717478	4.055727	4.999991	3.192895	2.983067	2.322728	2.063977	1.727575	2.383449	2.491045	2.170364	0.212677	0.000000	21917.000000		1
5600.565918	3542.090332	1.859494	6.044128	9467.478516	99998.000000	1258.991821	768.406006	168.958054	62.997700	50.326618	219.290833	243.226807	245.570450	0.162949	0.000000	3.748232	3.549260	0.269395	0.781334	3.976234	4.999991	3.100023	2.885591	2.227779	1.799325	1.701798	2.341021	2.386011	2.390176	0.000000	0.000000	22012.000000		1
14233.665039	6561.236816	1.822490	4.465254	11759.417969	99998.000000	1658.669067	996.864807	200.307327	171.967773	55.371613	269.660614	361.571442	231.675125	1.495182	0.000000	4.153317	3.816986	0.260665	0.649846	4.070386	4.999991	3.219760	2.998636	2.301697	2.235447	1.743287	2.430818	2.558194	2.364879	0.174694	0.000000	22036.000000		1
8835.469727	1409.718872	2.457740	2.707523	4284.028320	62624.363281	376.795868	226.034973	53.731064	35.925556	10.604978	47.659184	84.827484	74.250259	0.510696	0.000000	3.946230	3.149132	0.390536	0.432572	3.631852	4.796743	2.576106	2.354176	1.730225	1.555403	1.025510	1.678147	1.928537	1.870698	0.000000	0.000000	22062.000000		1
9743.455078	1313.389038	1.859494	3.287266	5635.794922	81474.195312	603.163879	373.326660	91.846077	35.247135	21.805117	89.564110	130.019684	111.600502	0.565323	0.000000	3.988713	3.118393	0.269395	0.516835	3.750955	4.911020	2.780435	2.572089	1.963061	1.547124	1.338558	1.952134	2.114009	2.047666	0.000000	0.000000	22103.000000		1
11230.816406	1643.114746	2.195622	3.256428	6860.492188	92884.070312	783.035278	500.805328	104.267372	70.620705	33.147106	122.504608	151.467087	105.624222	2.594394	99998.000000	4.050411	3.215668	0.341558	0.512742	3.836355	4.967941	2.893781	2.699669	2.018148	1.848932	1.520446	2.088152	2.180318	2.023763	0.414036	4.999991	22134.000000		1
6273.971191	2686.004395	1.825573	5.643242	6391.529785	87552.140625	754.896179	450.999878	112.319016	35.163872	33.270458	138.154587	175.958130	77.657791	0.101944	0.000000	3.797543	3.429107	0.261399	0.751529	3.805605	4.942267	2.877887	2.654176	2.050453	1.546097	1.522059	2.140365	2.245409	1.890185	0.000000	0.000000	22167.000000		1
8192.479492	1112.687012	1.921169	4.718120	9474.836914	99998.000000	1246.262207	765.865051	184.046783	80.158707	52.620918	227.598419	281.018036	149.663086	1.579001	0.000000	3.913415	3.046373	0.283566	0.673769	3.976572	4.999991	3.095609	2.884152	2.264928	1.903951	1.721158	2.357169	2.448734	2.175115	0.198382	0.000000	22200.000000		1
13355.086914	3300.272705	2.346725	5.353371	10758.806641	99998.000000	1442.554443	898.129639	233.247833	105.204834	73.565674	315.913605	432.543701	286.880219	1.849219	0.000000	4.125647	3.518550	0.370462	0.728627	4.031764	4.999991	3.159132	2.953339	2.367818	2.022036	1.866675	2.499568	2.636030	2.457700	0.266988	0.000000	22285.000000		1
27516.958984	5621.825195	2.211041	4.832219	16976.111328	99998.000000	2581.878662	1530.622925	325.306671	133.747910	93.243011	440.450409	584.818726	345.625427	2.936698	0.000000	4.439600	3.749877	0.344597	0.684147	4.229838	4.999991	3.411936	3.184868	2.512293	2.126287	1.969616	2.643897	2.767021	2.538606	0.467859	0.000000	22334.000000		1
17559.197266	1364.856567	2.658183	4.693450	10430.894531	99998.000000	1393.411987	861.929626	188.200577	83.661835	44.745049	217.286392	306.505127	158.994492	2.842134	99998.000000	4.244504	3.135087	0.424585	0.671492	4.018322	4.999991	3.144079	2.935472	2.274621	1.922527	1.650745	2.337033	2.486438	2.201382	0.453645	4.999991	22381.000000		1
19403.339844	3651.754150	2.300469	4.822968	15336.913086	99998.000000	2191.893799	1353.523804	300.476410	133.772583	74.401367	351.025055	514.330627	250.041870	3.042915	99998.000000	4.287877	3.562501	0.361816	0.683314	4.185738	4.999991	3.340820	3.131466	2.477810	2.126367	1.871581	2.545338	2.711242	2.398013	0.483290	4.999991	22415.000000		1
11685.127930	3033.134521	2.571838	3.762161	7458.848633	99998.000000	889.501343	548.538513	140.982361	54.801121	33.100853	127.330658	164.653152	122.442932	0.684969	0.000000	4.067634	3.481892	0.410244	0.575437	3.872672	4.999991	2.949147	2.739207	2.149165	1.738789	1.519839	2.104933	2.216570	2.087934	0.000000	0.000000	22442.000000		1
24142.898438	9896.796875	1.023801	8.905837	24008.183594	99998.000000	3695.571045	2246.765869	552.155762	213.696930	135.024582	601.193359	777.083679	439.136719	3.003279	99998.000000	4.382790	3.995495	0.010216	0.949675	4.380359	4.999991	3.567682	3.351558	2.742062	2.329798	2.130413	2.779014	2.890468	2.642600	0.477596	4.999991	22496.000000		1
29370.166016	11816.153320	1.942755	13.630125	33039.480469	99998.000000	5166.804199	3184.546143	765.710815	276.814880	221.215088	959.085938	1165.770386	715.926941	4.121178	99998.000000	4.467906	4.072476	0.288418	1.134500	4.519033	4.999991	3.713222	3.503047	2.884065	2.442189	2.344815	2.981858	3.066613	2.854869	0.615021	4.999991	22550.000000		1
4931.172852	0.000000	2.158617	2.137031	3809.650879	60201.820312	301.019165	189.245956	53.157490	25.773888	14.453484	71.280624	78.872787	61.887554	0.677612	99998.000000	3.692950	0.000000	0.334176	0.329811	3.580885	4.779610	2.478594	2.277027	1.725564	1.411180	1.159973	1.852972	1.896927	1.791603	0.000000	4.999991	22582.000000		0
18668.824219	3648.278809	2.408400	3.928683	10227.142578	99998.000000	1364.098022	839.652710	193.344254	94.054031	72.757729	293.365326	400.090424	235.619232	2.378407	99998.000000	4.271117	3.562088	0.381729	0.594247	4.009754	4.999991	3.134845	2.924100	2.286331	1.973377	1.861879	2.467409	2.602158	2.372211	0.376286	4.999991	22608.000000		1
14570.749023	6838.320312	3.404448	7.724766	19287.693359	99998.000000	2950.157471	1760.099365	403.886505	169.201660	138.715820	681.219482	828.952148	558.643921	2.075657	99998.000000	4.163482	3.834949	0.532047	0.887885	4.285280	4.999991	3.469845	3.245537	2.606259	2.228405	2.142126	2.833287	2.918530	2.747135	0.317156	4.999991	22634.000000		1
5350.952637	3162.247559	2.241878	2.349809	7232.690430	94517.250000	849.634766	521.654480	108.322495	37.146717	25.357584	105.920258	141.762558	93.745659	1.100952	99998.000000	3.728431	3.499996	0.350612	0.371033	3.859300	4.975511	2.929232	2.717383	2.034719	1.569920	1.404108	2.024979	2.151561	1.971951	0.041769	4.999991	22658.000000		1
8125.041016	1756.084351	1.831741	2.843207	6677.752930	92766.250000	803.132019	491.751495	85.613838	41.140160	39.015461	131.910004	193.896240	134.682297	0.783052	99998.000000	3.909826	3.244545	0.262864	0.453808	3.824630	4.967390	2.904787	2.691746	1.932544	1.614266	1.591237	2.120278	2.287569	2.129311	0.000000	4.999991	22713.000000		1
12335.238281	3508.795166	2.578006	3.638812	7376.777832	96628.093750	909.536438	556.735107	135.758514	58.387508	29.523714	126.917435	154.816025	96.255821	0.690782	99998.000000	4.091147	3.545158	0.411284	0.560960	3.867867	4.985104	2.958820	2.745649	2.132767	1.766320	1.470171	2.103521	2.189816	1.983427	0.000000	4.999991	22753.000000		1
15477.408203	6854.562012	2.180203	6.281576	14794.807617	99998.000000	2171.180176	1311.270508	363.372345	182.264374	99.108276	414.180023	570.047607	327.394379	3.374722	0.000000	4.189698	3.835980	0.338497	0.798069	4.170109	4.999991	3.336696	3.117692	2.560352	2.260702	1.996110	2.617189	2.755911	2.515071	0.528238	0.000000	22814.000000		1
12187.934570	3608.591064	2.460824	5.692582	10229.748047	99998.000000	1359.160889	847.331238	195.428864	84.623962	66.294212	247.056808	353.791168	252.296082	0.601945	0.000000	4.085930	3.557338	0.391080	0.755309	4.009865	4.999991	3.133271	2.928053	2.290989	1.927493	1.821476	2.392797	2.548747	2.401911	0.000000	0.000000	22883.000000		1
9022.853516	820.955994	1.477111	1.153318	6077.231934	81588.437500	665.680542	417.488892	117.450356	44.745049	17.034573	101.399498	130.374313	24.904274	2.826031	99998.000000	3.955344	2.914320	0.169413	0.061949	3.783706	4.911629	2.823266	2.620645	2.069854	1.650745	1.231331	2.006036	2.115192	1.396274	0.451177	4.999991	22925.000000		1
22036.964844	4028.750488	1.995179	3.472290	10393.482422	99998.000000	1347.026367	865.223083	217.705795	99.490662	46.841991	243.544434	318.978851	142.672256	3.778848	99998.000000	4.343152	3.605170	0.299982	0.540616	4.016761	4.999991	3.129376	2.937128	2.337870	1.997782	1.670635	2.386578	2.503762	2.154340	0.577359	4.999991	22964.000000		1
9911.722656	2546.773438	4.110624	1.958174	6027.966309	85183.210938	690.418274	413.979584	146.156876	46.034054	26.563326	105.926430	130.898544	45.855194	1.443152	0.000000	3.996149	3.405990	0.613908	0.291851	3.780171	4.930354	2.839112	2.616979	2.164819	1.663079	1.424282	2.025004	2.116935	1.661389	0.159312	0.000000	22992.000000		1
23309.187500	2263.945312	3.830003	4.687283	11560.942383	99998.000000	1571.793945	973.946472	226.525284	79.637550	57.644329	277.706085	344.771240	213.548904	3.324571	0.000000	4.367527	3.354866	0.583199	0.670921	4.062993	4.999991	3.196396	2.988535	2.355117	1.901118	1.760757	2.443585	2.537531	2.329497	0.521736	0.000000	23025.000000		1
3506.096924	776.485413	2.516331	3.299600	1859.654785	38367.292969	2.096942	0.000000	12.523063	3.145414	8.245917	0.000000	0.000000	0.000000	0.662434	0.000000	3.544824	2.890133	0.400768	0.518461	3.269432	4.583961	0.321587	0.000000	1.097711	0.497678	0.916239	0.000000	0.000000	0.000000	0.000000	0.000000	23084.000000		1
10795.873047	1467.261353	2.658183	2.374479	5052.193848	69130.453125	458.521118	309.573456	79.702309	26.060677	13.142895	44.236233	46.508949	21.820536	0.857952	99998.000000	4.033258	3.166507	0.424585	0.375568	3.703480	4.839669	2.661359	2.490764	1.901471	1.415986	1.118691	1.645778	1.667536	1.338865	0.000000	4.999991	23106.000000		1
15228.210938	4113.318848	3.826920	5.217686	9800.871094	99998.000000	1327.210327	780.774902	236.581360	91.247833	57.298950	291.289948	390.040527	233.506866	3.123116	0.000000	4.182649	3.614192	0.582849	0.717478	3.991265	4.999991	3.122940	2.892526	2.373981	1.960223	1.758147	2.464325	2.591110	2.368300	0.494588	0.000000	23155.000000		1
27851.835938	9550.551758	1.890332	9.985147	20081.017578	99998.000000	3030.186523	1858.254761	438.964050	225.223938	157.412521	693.369385	902.903259	540.696594	3.811777	99998.000000	4.444854	3.980028	0.276538	0.999354	4.302786	4.999991	3.481469	3.269105	2.642429	2.352615	2.197039	2.840965	2.955641	2.732954	0.581127	4.999991	23227.000000		1
17688.939453	6731.708984	1.427771	4.841470	13836.800781	99998.000000	1976.614868	1207.212769	271.560211	94.636856	61.323227	305.283966	465.092560	289.680237	1.809080	99998.000000	4.247702	3.828125	0.154659	0.684977	4.141036	4.999991	3.295922	3.081784	2.433866	1.976060	1.787625	2.484704	2.667539	2.461919	0.257458	4.999991	23259.000000		1
27980.675781	6191.200684	2.420735	5.516809	17030.181641	99998.000000	2459.744141	1529.090332	346.868195	196.332397	96.231148	460.195587	618.739868	333.432343	3.971058	0.000000	4.446858	3.791775	0.383947	0.741688	4.231219	4.999991	3.390890	3.184433	2.540164	2.292992	1.983316	2.662942	2.791508	2.523008	0.598906	0.000000	23292.000000		1
27610.513672	4668.607910	1.446273	4.607106	13626.504883	99998.000000	1932.884399	1188.756592	308.151855	118.686935	78.511986	381.742188	567.895142	312.654114	2.113061	99998.000000	4.441074	3.669187	0.160250	0.663428	4.134385	4.999991	3.286206	3.075093	2.488765	2.074403	1.894936	2.581770	2.754268	2.495064	0.324912	4.999991	23334.000000		1
20264.310547	6872.086914	3.395196	6.235320	16259.900391	99998.000000	2408.748535	1486.158569	319.866974	118.430984	83.319534	381.729858	493.799072	261.223511	2.749259	0.000000	4.306732	3.837089	0.530865	0.794859	4.211118	4.999991	3.381791	3.172065	2.504969	2.073465	1.920747	2.581756	2.693550	2.417012	0.439216	0.000000	23381.000000		1
6477.901855	1828.842163	2.278883	1.393850	4819.948242	73834.218750	507.407623	317.153290	73.436157	58.501606	12.742008	62.467297	130.210861	107.736580	1.539439	99998.000000	3.811434	3.262176	0.357722	0.144216	3.683042	4.868258	2.705357	2.501269	1.865910	1.767168	1.105238	1.795653	2.114647	2.032363	0.187362	4.999991	23414.000000		1
8509.608398	2275.774414	2.704439	2.531749	5742.353516	79057.210938	646.900574	407.361877	111.668350	29.344858	17.645153	75.085953	69.017159	59.855370	0.507124	0.000000	3.929909	3.357129	0.432077	0.403421	3.759090	4.897942	2.810838	2.609980	2.047930	1.467532	1.246625	1.875559	1.838957	1.777103	0.000000	0.000000	23436.000000		1
15243.451172	3181.644287	2.938803	5.677163	7692.475586	99998.000000	1016.653137	622.150452	147.254700	77.034874	53.052643	212.756393	300.935883	194.904617	0.963545	0.000000	4.183084	3.502652	0.468170	0.754131	3.886066	4.999991	3.007173	2.793895	2.168069	1.886687	1.724707	2.327883	2.478474	2.289822	0.000000	0.000000	23482.000000		1
7611.533691	2338.140137	2.167868	3.484625	6194.386230	87134.765625	744.059875	467.072327	97.402969	53.447361	27.630299	119.562721	163.493668	62.525887	2.269096	99998.000000	3.881472	3.368870	0.336033	0.542156	3.791998	4.940191	2.871608	2.669384	1.988572	1.727926	1.441386	2.077596	2.213501	1.796060	0.355853	4.999991	23529.000000		1
13705.602539	5548.484863	2.269632	7.104934	15043.131836	99998.000000	2190.561523	1364.859741	362.027832	132.132034	89.724464	419.789368	602.901733	325.433105	4.175768	0.000000	4.136898	3.744174	0.355955	0.851560	4.177338	4.999991	3.340555	3.135088	2.558742	2.121008	1.952911	2.623031	2.780246	2.512462	0.620736	0.000000	23570.000000		1
11009.447266	825.893066	2.516331	2.874044	7398.154297	99731.921875	953.165161	579.274170	105.534790	38.611492	47.353893	160.829315	192.764511	214.159485	0.043256	0.000000	4.041766	2.916924	0.400768	0.458493	3.869123	4.998834	2.979168	2.762884	2.023396	1.586717	1.675356	2.206365	2.285027	2.330737	0.000000	0.000000	23594.000000		1
15071.806641	4996.717773	2.343642	6.611536	16546.132812	99998.000000	2500.387939	1520.548462	331.113373	153.767548	95.133339	391.024231	588.466797	214.569626	3.357202	0.000000	4.178165	3.698685	0.369891	0.820302	4.218697	4.999991	3.398007	3.182000	2.519977	2.186865	1.978333	2.592204	2.769722	2.331568	0.525977	0.000000	23632.000000		1
18470.583984	10764.264648	3.703570	7.428727	20236.923828	99998.000000	3127.305908	1899.993164	442.726196	251.571411	115.368835	554.924927	749.949829	410.152679	1.806527	0.000000	4.266480	4.031984	0.568621	0.870914	4.306145	4.999991	3.495170	3.278752	2.646135	2.400661	2.062088	2.744234	2.875032	2.612946	0.256844	0.000000	23677.000000		1
11299.725586	4396.261230	2.137031	4.230890	10851.673828	99998.000000	1511.975586	925.904907	204.300781	76.041916	48.063152	235.406448	340.299835	239.748352	3.692917	0.000000	4.053068	3.643084	0.329811	0.626432	4.035497	4.999991	3.179545	2.966566	2.310270	1.881053	1.681812	2.371818	2.531862	2.379756	0.567370	0.000000	23772.000000		1
7136.012207	2364.783447	2.275799	3.191670	5097.691406	71807.398438	586.360596	370.390930	93.853592	36.064323	24.947447	86.742485	97.054512	67.509209	1.453723	99998.000000	3.853456	3.373791	0.357134	0.504018	3.707374	4.856169	2.768165	2.568660	1.972451	1.557078	1.397026	1.938232	1.987016	1.829363	0.162482	4.999991	23820.000000		1
14003.097656	4050.453857	2.260381	3.759078	9060.557617	99998.000000	1259.753540	768.153137	194.565414	77.414177	55.337692	272.047424	346.297699	195.398026	1.214669	0.000000	4.146224	3.607504	0.354182	0.575081	3.957155	4.999991	3.100286	2.885448	2.289066	1.888821	1.743021	2.434645	2.539450	2.290920	0.084458	0.000000	23852.000000		1
4752.763184	1154.872437	2.152450	3.225591	2473.186279	42107.285156	157.733231	88.651321	33.594250	33.951965	5.988621	0.000000	0.000000	33.532574	0.106825	0.000000	3.676946	3.062534	0.332933	0.508609	3.393257	4.624357	2.197923	1.947685	1.526265	1.530865	0.777327	0.000000	0.000000	1.525467	0.000000	0.000000	23888.000000		1
9945.717773	5832.296875	2.864793	5.766592	15386.444336	99998.000000	2257.876465	1406.237305	335.409027	149.320801	93.924515	408.166748	519.033325	273.774323	2.431644	99998.000000	3.997636	3.765840	0.457093	0.760919	4.187138	4.999991	3.353700	3.148059	2.525575	2.174120	1.972779	2.610838	2.715195	2.437393	0.385900	4.999991	23912.000000		1
12498.371094	2259.082275	5.371873	4.816800	8340.107422	99998.000000	1113.340698	687.864929	155.195312	84.041130	51.331917	204.084915	285.381531	203.717957	1.438504	0.000000	4.096853	3.353932	0.730126	0.682759	3.921172	4.999991	3.046628	2.837503	2.190879	1.924492	1.710387	2.309811	2.455426	2.309029	0.157911	0.000000	23998.000000		1
16264.489258	3698.889160	2.488577	5.957783	10939.375000	99998.000000	1528.578491	946.960693	232.575577	123.491402	63.577442	298.061859	419.351471	270.154022	2.392824	0.000000	4.211240	3.568071	0.395951	0.775085	4.038992	4.999991	3.184288	2.976332	2.366564	2.091637	1.803303	2.474306	2.622578	2.431612	0.378911	0.000000	24026.000000		1
18603.251953	7928.033203	1.930420	7.046343	17713.339844	99998.000000	2682.729248	1648.881226	413.649628	182.008423	112.087738	424.322449	589.179138	335.504608	1.395594	99998.000000	4.269589	3.899165	0.285652	0.847964	4.248301	4.999991	3.428577	3.217189	2.616633	2.260092	2.049558	2.627696	2.770247	2.525698	0.144759	4.999991	24080.000000		1
7121.160645	1138.488647	2.272716	1.763899	3413.914551	52025.558594	298.919128	180.633087	60.385773	23.994572	9.007601	39.225159	65.227242	89.209480	0.308134	99998.000000	3.852551	3.056329	0.356545	0.246474	3.533253	4.716217	2.475554	2.256797	1.780935	1.380113	0.954609	1.593565	1.814429	1.950411	0.000000	4.999991	24103.000000		1
9086.828125	2027.114136	1.985928	2.800035	7329.300781	99998.000000	951.592468	577.781616	135.369965	72.384598	32.527275	138.441360	189.199707	128.049164	1.742500	0.000000	3.958412	3.306878	0.297963	0.447163	3.865062	4.999991	2.978451	2.761764	2.131522	1.859646	1.512248	2.141266	2.276921	2.107377	0.241173	0.000000	24120.000000		1
4970.009277	211.741837	3.512378	5.600070	2118.007324	39048.953125	96.298996	60.176079	16.362318	14.623089	25.724548	45.528320	53.996265	51.794476	0.773812	0.000000	3.696357	2.325807	0.545601	0.748193	3.325927	4.591609	1.983622	1.779424	1.213845	1.165039	1.410348	1.658282	1.732364	1.714283	0.000000	0.000000	24171.000000		0
18723.427734	3653.773926	3.783747	5.963951	11851.387695	99998.000000	1702.584595	1048.113403	232.476898	128.252701	67.552383	302.015198	422.734314	195.003311	1.823814	0.000000	4.272386	3.562742	0.577922	0.775534	4.073769	4.999991	3.231109	3.020408	2.366380	2.108067	1.829641	2.480029	2.626067	2.290042	0.260980	0.000000	24190.000000		1
7754.492676	1334.327637	3.481541	4.761292	3672.288818	54364.796875	356.282837	203.943069	35.247135	29.338690	12.057419	29.927685	39.459522	68.829048	0.411151	0.000000	3.889553	3.125262	0.541772	0.677725	3.564937	4.735318	2.551795	2.309509	1.547124	1.467441	1.081254	1.476073	1.596152	1.837772	0.000000	0.000000	24218.000000		1
7712.319824	925.636597	2.334390	2.084607	4275.909180	64382.101562	435.966644	261.164917	63.928989	16.325314	13.642460	41.775410	60.706482	53.031055	0.195271	4769.630371	3.887185	2.966440	0.368173	0.319024	3.631028	4.808765	2.639453	2.416915	1.805698	1.212862	1.134893	1.620921	1.783235	1.724530	0.000000	3.678485	24238.000000		1
15555.306641	3107.779541	3.259512	2.904882	9319.730469	99998.000000	1294.396240	767.194092	168.446152	66.355888	27.473028	206.104767	292.387787	145.521637	2.617382	99998.000000	4.191879	3.492450	0.513153	0.463128	3.969403	4.999991	3.112067	2.884905	2.226461	1.821880	1.438907	2.314088	2.465959	2.162928	0.417867	4.999991	24265.000000		1
14522.318359	2949.380371	2.534833	3.469206	10046.055664	99998.000000	1402.435059	856.567017	195.154404	47.326138	57.431549	244.293777	278.603455	143.091644	0.242311	0.000000	4.162036	3.469731	0.403949	0.540230	4.001996	4.999991	3.146883	2.932761	2.290378	1.675101	1.759151	2.387913	2.444987	2.155614	0.000000	0.000000	24295.000000		1
9031.382812	3296.985352	2.599592	2.460824	6692.795410	90984.007812	862.916443	526.653259	135.925034	107.761253	24.281359	112.605804	158.695358	92.135948	2.056061	0.000000	3.955754	3.518117	0.414905	0.391080	3.825608	4.958965	2.935969	2.721525	2.133299	2.032463	1.385273	2.051561	2.200564	1.964429	0.313036	0.000000	24364.000000		1
11757.031250	3135.292725	1.736145	6.031793	12897.284180	99998.000000	1853.564453	1152.306885	321.559937	130.762863	86.989189	412.363708	532.506165	303.341217	1.668257	99998.000000	4.070298	3.496278	0.239586	0.780446	4.110498	4.999991	3.268008	3.061568	2.507262	2.116484	1.939465	2.615280	2.726325	2.481931	0.222263	4.999991	24407.000000		1
16579.470703	6797.562500	1.884164	9.226546	19326.666016	99998.000000	2958.998535	1787.708130	376.117462	98.059807	127.278236	512.788757	719.547241	448.332428	4.248246	0.000000	4.219571	3.832353	0.275119	0.965039	4.286157	4.999991	3.471145	3.252297	2.575324	1.991491	2.104754	2.709939	2.857059	2.651600	0.628210	0.000000	24465.000000		1
16830.324219	5395.201172	2.803118	1.554204	10634.618164	99998.000000	1414.239624	887.533936	141.765640	75.085953	39.181984	187.552994	282.510559	158.439407	2.696561	99998.000000	4.226092	3.732008	0.447641	0.191508	4.026722	4.999991	3.150523	2.948185	2.151571	1.875559	1.593086	2.273124	2.451035	2.199863	0.430810	4.999991	24504.000000		1
6287.062012	2943.971436	3.937934	4.341904	6121.474121	89368.906250	789.529602	477.751312	140.991623	77.596115	52.694927	245.999084	316.225067	197.053986	0.805564	0.000000	3.798448	3.468934	0.595268	0.637680	3.786856	4.951187	2.897368	2.679202	2.149193	1.889840	1.721769	2.390934	2.499996	2.294585	0.000000	0.000000	24577.000000		1
13559.791016	2455.618164	1.171821	3.882427	8190.286621	99998.000000	1110.485107	680.325195	137.947968	56.120960	51.920910	242.622391	303.310364	179.775803	0.763805	0.000000	4.132253	3.390161	0.068861	0.589103	3.913299	4.999991	3.045513	2.832716	2.139715	1.749125	1.715342	2.384931	2.481887	2.254731	0.000000	0.000000	24601.000000		1
15746.945312	5780.088867	2.997394	6.574531	13740.930664	99998.000000	2022.840088	1240.236572	296.288696	166.518814	95.867271	421.775299	567.565186	381.544830	2.349663	99998.000000	4.197196	3.761935	0.476744	0.817865	4.138016	4.999991	3.305962	3.093504	2.471715	2.221463	1.981670	2.625081	2.754016	2.581546	0.371006	4.999991	24626.000000		1
7386.707520	1465.136719	1.057722	2.892547	4504.263184	74110.664062	490.240448	290.244568	86.656143	43.523888	24.956697	89.015205	113.068367	65.766899	0.618308	99998.000000	3.868451	3.165878	0.024372	0.461280	3.653624	4.869881	2.690409	2.462764	1.937799	1.638728	1.397187	1.949464	2.053341	1.818007	0.000000	4.999991	24654.000000		1
17207.107422	4097.203125	3.524713	4.311067	10659.513672	99998.000000	1502.699707	919.222412	225.495316	108.415001	67.250175	305.650940	404.330566	352.125946	1.468676	99998.000000	4.235708	3.612488	0.547124	0.634585	4.027738	4.999991	3.176872	2.963421	2.353137	2.035089	1.827693	2.485226	2.606737	2.546698	0.166926	4.999991	24684.000000		1
9622.526367	1587.706055	2.722941	3.185502	4687.023926	69232.484375	509.655670	300.602844	67.305679	41.389942	8.748567	41.306679	52.611668	89.989662	0.242474	99998.000000	3.983289	3.200770	0.435038	0.503178	3.670897	4.840310	2.707277	2.477993	1.828052	1.616895	0.941937	1.616020	1.721082	1.954193	0.000000	4.999991	24714.000000		1
19592.058594	4132.027832	2.312804	4.363490	10707.005859	99998.000000	1525.158569	934.767578	244.962952	128.826263	70.182808	347.164215	430.039703	274.156708	5.354313	0.000000	4.292080	3.616163	0.364139	0.639834	4.029668	4.999991	3.183315	2.970704	2.389100	2.110004	1.846231	2.540535	2.633508	2.437999	0.728704	0.000000	24783.000000		1
10192.527344	1142.491333	1.495613	2.534833	4471.630859	65595.703125	465.780243	292.113312	63.361580	46.101894	26.939541	74.777580	83.186935	63.296822	0.068286	0.000000	4.008282	3.057853	0.174819	0.403949	3.650466	4.816875	2.668181	2.465551	1.801826	1.663719	1.430390	1.873771	1.920055	1.801382	0.000000	0.000000	24817.000000		1
11364.040039	3572.551514	3.213256	4.890810	7446.560059	99998.000000	983.080505	597.838257	132.480499	58.597202	47.307636	191.814713	217.215469	143.523376	1.398260	99998.000000	4.055533	3.552979	0.506945	0.689381	3.871956	4.999991	2.992589	2.776584	2.122152	1.767877	1.674931	2.282882	2.336891	2.156923	0.145588	4.999991	24852.000000		1
9374.297852	1374.604248	1.982844	3.996526	5180.674805	73445.312500	587.655762	366.705872	72.868744	48.951267	32.983669	136.168655	163.490570	103.348419	1.350875	0.000000	3.971939	3.138178	0.297289	0.601683	3.714386	4.865964	2.769123	2.564318	1.862541	1.689764	1.518299	2.134077	2.213493	2.014304	0.130615	0.000000	24889.000000		1
6310.994629	718.563538	3.601807	5.023410	2862.104248	46034.953125	206.595078	132.918396	18.971161	19.236362	4.505342	6.158226	25.447012	65.159401	2.447279	4793.048828	3.800098	2.856465	0.556520	0.700999	3.456686	4.663088	2.315120	2.123585	1.278094	1.284123	0.653728	0.789456	1.405637	1.813977	0.388683	3.680612	24943.000000		1
21566.255859	8267.009766	2.766114	9.430073	13966.671875	99998.000000	2034.397949	1263.315308	322.796509	145.922516	117.484276	430.764374	580.840698	334.305023	3.299383	0.000000	4.333775	3.917348	0.441870	0.974515	4.145093	4.999991	3.308436	3.101512	2.508929	2.164122	2.069980	2.634240	2.764057	2.524143	0.518433	0.000000	24974.000000		1
7753.916016	600.148010	2.821621	3.971855	3319.919189	52428.503906	312.475250	181.909744	60.734234	37.572273	14.237622	32.847984	40.304466	0.000000	0.395754	99998.000000	3.889521	2.778258	0.450499	0.598993	3.521127	4.719567	2.494816	2.259856	1.783434	1.574867	1.153437	1.516509	1.605353	0.000000	0.000000	4.999991	25042.000000		1
3259.592041	489.512695	1.890332	2.288134	2526.359131	50663.046875	153.341995	98.432938	56.145630	13.553032	7.391722	36.927773	42.891724	88.395370	0.263647	0.000000	3.513163	2.689764	0.276538	0.359481	3.402495	4.704691	2.185661	1.993140	1.749316	1.132036	0.868746	1.567353	1.632373	1.946429	0.000000	0.000000	25067.000000		1
14303.712891	3846.908691	3.167000	5.637074	8235.075195	99998.000000	1118.521362	677.460388	176.692062	85.394890	50.650410	207.621964	294.688232	179.834396	1.099844	0.000000	4.155449	3.585112	0.500648	0.751054	3.915668	4.999991	3.048644	2.830884	2.247217	1.931432	1.704583	2.317273	2.469363	2.254873	0.041331	0.000000	25088.000000		1
10963.866211	1569.730957	2.633513	3.188586	5722.626465	82300.289062	715.532227	411.108643	96.795479	37.041870	29.921516	132.964645	178.829086	102.392464	0.153488	99998.000000	4.039964	3.195825	0.420535	0.503598	3.757595	4.915401	2.854629	2.613957	1.985855	1.568693	1.475984	2.123736	2.252438	2.010268	0.000000	4.999991	25132.000000		1
25858.964844	7027.214844	3.555551	10.250347	27888.748047	99998.000000	4311.775879	2647.143066	612.504517	257.893066	171.144424	861.516418	1108.625610	598.843567	2.751849	99998.000000	4.412611	3.846783	0.550907	1.010739	4.445429	4.999991	3.634656	3.422777	2.787109	2.411440	2.233363	2.935264	3.044785	2.777313	0.439625	4.999991	25233.000000		1
19328.882812	6933.197754	3.833087	5.547646	14555.462891	99998.000000	2163.847168	1327.990479	300.041626	117.064888	97.217949	398.271027	533.129089	393.084167	2.647379	99998.000000	4.286207	3.840934	0.583549	0.744109	4.163026	4.999991	3.335227	3.123195	2.477181	2.068427	1.987746	2.600179	2.726832	2.594486	0.422816	4.999991	25273.000000		1
28752.976562	8287.113281	2.285050	6.630038	19871.837891	99998.000000	3060.407227	1868.767212	435.248138	191.638947	119.097076	542.158264	676.011047	423.705719	1.978977	0.000000	4.458683	3.918403	0.358896	0.821516	4.298238	4.999991	3.485779	3.271555	2.638737	2.282484	2.075901	2.734126	2.829954	2.627064	0.296441	0.000000	25311.000000		1
14483.112305	4061.641602	2.093859	2.605759	8969.670898	99998.000000	1212.288574	758.238953	195.299347	69.051079	61.280056	231.557938	282.495148	217.937073	1.363967	99998.000000	4.160862	3.608702	0.320947	0.415934	3.952776	4.999991	3.083606	2.879806	2.290701	1.839170	1.787319	2.364660	2.451011	2.338331	0.134804	4.999991	25369.000000		1
19347.732422	8713.193359	2.639680	5.621656	16304.293945	99998.000000	2410.321045	1498.360962	332.464050	135.727676	81.771500	384.159851	531.537903	269.802460	2.524211	99998.000000	4.286630	3.940177	0.421551	0.749864	4.212302	4.999991	3.382075	3.175617	2.521745	2.132668	1.912602	2.584512	2.725534	2.431046	0.402126	4.999991	25407.000000		1
7109.966797	1527.304932	3.062153	3.823836	4159.503906	57068.003906	371.701538	261.522644	46.965340	63.355412	21.243876	42.031361	85.068016	78.712433	0.088944	0.000000	3.851868	3.183926	0.486027	0.582499	3.619041	4.756392	2.570194	2.417509	1.671777	1.801784	1.327234	1.623573	1.929766	1.896043	0.000000	0.000000	25442.000000		1
12342.630859	1998.466187	3.651147	5.979370	6797.534668	91331.312500	862.025269	532.894714	152.910263	51.967167	48.312935	163.493668	215.109283	194.164520	1.217108	0.000000	4.091408	3.300697	0.562429	0.776655	3.832351	4.960620	2.935520	2.726641	2.184437	1.715729	1.684063	2.213501	2.332659	2.288170	0.085329	0.000000	25488.000000		1
5376.477051	1452.333008	2.266548	2.898715	3829.426758	56809.011719	353.926849	224.493103	52.084347	40.137943	27.269503	70.346245	90.961044	50.724419	0.250121	99998.000000	3.730498	3.162066	0.355365	0.462205	3.583134	4.754417	2.548913	2.351203	1.716707	1.603555	1.435677	1.847241	1.958855	1.705217	0.000000	4.999991	25516.000000		1
7962.700684	1408.580933	0.826442	3.506211	4517.640137	66779.828125	502.054260	291.869720	50.730587	51.066715	22.360189	63.987579	79.668388	98.528534	1.740460	0.000000	3.901060	3.148782	0.000000	0.544838	3.654912	4.824646	2.700751	2.465189	1.705270	1.708138	1.349476	1.806096	1.901286	1.993562	0.240664	0.000000	25533.000000		1
4227.272461	0.000000	3.012813	1.535702	0.000000	5932.074219	0.000000	0.000000	0.000000	0.148019	0.000000	0.000000	0.000000	0.000000	1.164472	99998.000000	3.626060	0.000000	0.478972	0.186307	0.000000	3.773206	0.000000	0.000000	0.000000	0.000000	0.000000	0.000000	0.000000	0.000000	0.066129	4.999991	25581.000000		0
7213.728516	892.372314	3.580221	5.994788	4946.869141	70106.593750	584.609009	345.073456	72.884163	36.702660	32.200401	97.350548	139.665619	76.501389	1.038424	99998.000000	3.858160	2.950546	0.553910	0.777774	3.694330	4.845759	2.766865	2.537912	1.862633	1.564698	1.507861	1.988338	2.145090	1.883669	0.016375	4.999991	25624.000000		1
20417.763672	5042.079590	1.945839	7.623002	14315.455078	99998.000000	2140.891846	1292.789673	289.988617	138.632553	77.796562	365.447723	514.799377	386.090271	2.911592	0.000000	4.310008	3.702610	0.289107	0.882126	4.155805	4.999991	3.330595	3.111528	2.462381	2.141865	1.890960	2.562825	2.711638	2.586689	0.464131	0.000000	25673.000000		1
11148.320312	2942.867432	3.503127	4.372742	7344.583984	98810.984375	926.796082	566.223755	133.951447	71.709259	41.938847	200.890167	296.186951	131.465958	1.088833	99998.000000	4.047209	3.468771	0.544456	0.640754	3.865967	4.994805	2.966984	2.752988	2.126947	1.855575	1.622617	2.302959	2.471566	2.118813	0.036961	4.999991	25735.000000		1
13383.608398	3531.170654	2.281967	4.255559	8130.906250	99998.000000	1090.770874	668.172180	160.934158	72.184158	55.498047	227.465820	288.693451	164.613052	1.883652	0.000000	4.126573	3.547919	0.358309	0.628957	3.910139	4.999991	3.037734	2.824888	2.206648	1.858442	1.744278	2.356916	2.460437	2.216464	0.275001	0.000000	25781.000000		1
27100.578125	7044.776367	3.583304	7.826529	18898.226562	99998.000000	2906.303467	1770.830811	388.523315	156.780365	101.294647	430.412842	607.823425	397.145477	2.584775	99998.000000	4.432979	3.847867	0.554284	0.893569	4.276421	4.999991	3.463341	3.248177	2.589417	2.195292	2.005586	2.633885	2.783777	2.598950	0.412423	4.999991	25822.000000		1
9294.098633	149.080261	2.004430	1.261249	3920.258301	59133.367188	363.967529	232.964127	45.793522	30.649279	12.492226	37.510597	34.442280	38.201355	0.259476	0.000000	3.968207	2.173420	0.301991	0.100801	3.593315	4.771832	2.561063	2.367289	1.660804	1.486420	1.096640	1.574154	1.537092	1.582079	0.000000	0.000000	25838.000000		0
8556.447266	2264.426270	3.472290	4.801381	5921.792969	81375.179688	680.146362	434.261353	87.427078	53.734146	28.795952	94.362404	141.284576	158.535004	1.276559	0.000000	3.932293	3.354958	0.540616	0.681366	3.772453	4.910492	2.832602	2.637751	1.941646	1.730250	1.459331	1.974799	2.150095	2.200125	0.106041	0.000000	25869.000000		1
9702.691406	3856.899902	2.463907	5.048080	12168.325195	99998.000000	1776.017700	1081.528809	247.611893	104.316711	73.158615	345.381836	424.939209	297.676392	5.802646	99998.000000	3.986892	3.586238	0.391624	0.703126	4.085231	4.999991	3.249447	3.034038	2.393771	2.018354	1.864265	2.538300	2.628327	2.473744	0.763626	4.999991	25899.000000		1
8033.219727	1337.540894	3.607974	2.408400	4755.430664	63616.746094	490.197266	319.401337	68.326401	37.674038	16.220467	43.234016	69.088081	73.929550	0.013420	99998.000000	3.904890	3.126307	0.557263	0.381729	3.677190	4.803571	2.690371	2.504337	1.834589	1.576042	1.210063	1.635826	1.839403	1.868818	0.000000	4.999991	25955.000000		1
19097.736328	2843.324219	3.407531	5.125174	11330.500977	99998.000000	1616.403320	991.483704	243.137375	80.494835	66.300385	247.149323	318.846252	224.980331	0.741983	99998.000000	4.280982	3.453826	0.532440	0.709709	4.054249	4.999991	3.208550	2.996286	2.385852	1.905768	1.821516	2.392959	2.503581	2.352144	0.000000	4.999991	25985.000000		1
8461.649414	2862.017822	2.809286	3.922516	5759.665527	79522.898438	694.464111	426.536591	78.157356	45.781185	32.132557	119.926598	166.568146	139.637863	0.150719	99998.000000	3.927455	3.456672	0.448596	0.593565	3.760397	4.900492	2.841650	2.629956	1.892970	1.660687	1.506945	2.078916	2.221592	2.145003	0.000000	4.999991	26039.000000		1
9555.279297	2425.107666	4.184633	5.384208	6556.102539	87398.312500	801.001160	503.198334	118.190453	68.644028	29.156750	125.440323	179.316330	90.140770	1.085412	99998.000000	3.980243	3.384731	0.621657	0.731122	3.816646	4.941503	2.903633	2.701739	2.072582	1.836603	1.464739	2.098437	2.253620	1.954921	0.035595	4.999991	26058.000000		1
6315.154785	1972.498047	2.497828	4.650278	6016.084473	79396.953125	725.418701	451.450104	78.635338	49.811630	23.525843	82.462257	110.613708	95.256691	0.688446	99998.000000	3.800384	3.295017	0.397563	0.667479	3.779314	4.899804	2.860589	2.654610	1.895618	1.697331	1.371545	1.916255	2.043809	1.978896	0.000000	4.999991	26101.000000		1
16918.933594	3740.661377	1.708391	8.085563	10408.515625	99998.000000	1443.294556	898.259155	201.818359	65.822403	68.570015	293.411560	371.331482	237.700745	3.069771	0.000000	4.228373	3.572948	0.232587	0.907710	4.017389	4.999991	3.159355	2.953402	2.304961	1.818374	1.836134	2.467477	2.569762	2.376030	0.487106	0.000000	26157.000000		1
5906.300293	1134.254639	3.941018	3.644979	3418.910400	53638.386719	296.877686	189.982971	51.658791	38.466557	20.528448	57.869442	58.424515	75.070534	0.877272	99998.000000	3.771316	3.054711	0.595608	0.561695	3.533888	4.729475	2.472578	2.278715	1.713144	1.585083	1.312356	1.762449	1.766595	1.875469	0.000000	4.999991	26208.000000		1
28216.148438	4345.913086	3.728240	6.778058	17616.267578	99998.000000	2662.293457	1605.505371	407.349548	147.094345	100.221512	476.271118	625.539490	286.106201	4.753386	99998.000000	4.450498	3.638081	0.571504	0.831105	4.245914	4.999991	3.425256	3.205612	2.609967	2.167596	2.000961	2.677854	2.796255	2.456527	0.677003	4.999991	26327.000000		1
8826.446289	1168.798706	2.867877	2.652015	4358.278809	64460.808594	381.914886	241.432068	39.795647	29.730326	11.517764	21.065020	45.512901	37.427338	0.289989	0.000000	3.945786	3.067740	0.457561	0.423576	3.639315	4.809296	2.581967	2.382795	1.599836	1.473200	1.061368	1.323562	1.658135	1.573189	0.000000	0.000000	26369.000000		1
13517.127930	4741.624512	2.704439	5.285528	13597.224609	99998.000000	1950.507935	1207.320679	259.428772	132.462006	71.551987	353.667816	481.550476	262.999756	2.300619	99998.000000	4.130885	3.675927	0.432077	0.723088	4.133451	4.999991	3.290148	3.081823	2.414018	2.122091	1.854622	2.548595	2.682642	2.419955	0.361845	4.999991	26409.000000		1
11638.998047	2349.210693	1.532618	4.052033	7478.923828	99817.421875	972.438538	596.882324	159.290527	58.369007	37.399582	160.860153	240.747482	145.607971	0.729682	0.000000	4.065916	3.370922	0.185434	0.607673	3.873839	4.999207	2.987862	2.775889	2.202190	1.766182	1.572867	2.206449	2.381562	2.163185	0.000000	0.000000	26449.000000		1
10534.539062	2253.355713	2.436154	5.007992	5804.114258	85451.867188	705.297302	431.233124	117.132736	37.374912	33.887207	131.506042	153.819977	148.565277	0.644693	0.000000	4.022615	3.352830	0.386705	0.699664	3.763736	4.931722	2.848372	2.634712	2.068678	1.572580	1.530036	2.118946	2.187013	2.171917	0.000000	0.000000	26486.000000		1
17463.105469	5231.948242	3.561718	5.686414	16559.658203	99998.000000	2489.940186	1519.657227	424.334778	139.912308	100.696404	541.664856	693.616089	467.507141	3.267116	99998.000000	4.242122	3.718663	0.551660	0.754838	4.219051	4.999991	3.396189	3.181746	2.627709	2.145856	2.003014	2.733731	2.841119	2.669788	0.514165	4.999991	26571.000000		1
24722.589844	7174.413574	1.865662	7.999218	16825.736328	99998.000000	2567.579590	1571.127930	354.420258	164.523636	111.310631	444.490112	552.612122	311.032043	2.294487	0.000000	4.393094	3.855786	0.270833	0.903048	4.225974	4.999991	3.409524	3.196212	2.549519	2.216228	2.046537	2.647862	2.742420	2.492805	0.360686	0.000000	26644.000000		1
12741.650391	2995.716553	2.590341	4.570101	8243.848633	99998.000000	1113.929688	676.627808	155.765808	98.334259	64.881866	259.037140	348.653656	162.577789	1.695678	0.000000	4.105226	3.476501	0.413357	0.659926	3.916130	4.999991	3.046858	2.830350	2.192472	1.992705	1.812123	2.413362	2.542394	2.211061	0.229343	0.000000	26692.000000		1
5933.674805	1561.312378	2.389898	2.867877	4773.066406	67306.250000	504.228302	306.560638	70.460350	43.718163	29.554552	132.893723	180.485062	132.835129	0.371029	99998.000000	3.773324	3.193490	0.378379	0.457561	3.678797	4.828055	2.702627	2.486516	1.847945	1.640662	1.470624	2.123504	2.256441	2.123313	0.000000	4.999991	26764.000000		1
13050.903320	3506.605713	3.728240	4.314150	7063.562500	99998.000000	921.979309	564.725098	138.136078	48.365360	56.068539	215.322052	292.739319	213.573578	0.510303	0.000000	4.115641	3.544887	0.571504	0.634895	3.849024	4.999991	2.964721	2.751837	2.140307	1.684534	1.748719	2.333088	2.466481	2.329547	0.000000	0.000000	26804.000000		1
19574.546875	4003.207764	2.698272	5.378040	12441.127930	99998.000000	1745.951172	1090.468628	275.661560	118.896629	83.008080	413.461517	490.928131	339.658417	3.310562	0.000000	4.291692	3.602408	0.431086	0.730624	4.094860	4.999991	3.242032	3.037613	2.440376	2.075170	1.919120	2.616435	2.691018	2.531042	0.519902	0.000000	26867.000000		1
17389.134766	4846.961914	2.747611	4.138377	13076.939453	99998.000000	1890.695679	1132.971802	258.207611	105.059898	61.736450	275.495056	404.669800	189.982971	2.676302	99998.000000	4.240278	3.685470	0.438955	0.616830	4.116506	4.999991	3.276622	3.054219	2.411969	2.021437	1.790542	2.440114	2.607101	2.278715	0.427535	4.999991	26953.000000		1
5474.678711	261.599731	2.322055	0.875782	2090.383301	36827.054688	49.250393	40.483322	15.017808	38.639248	3.626477	0.000000	0.000000	0.000000	1.139218	0.000000	3.738359	2.417637	0.365873	0.000000	3.320226	4.566167	1.692410	1.607276	1.176607	1.587029	0.559485	0.000000	0.000000	0.000000	0.056607	0.000000	26979.000000		1
6723.703613	1528.825195	2.809286	2.837040	3220.450195	51676.781250	275.433380	155.771973	54.094944	8.619050	15.859669	26.196362	59.013508	15.498871	1.577085	99998.000000	3.827609	3.184358	0.448596	0.452865	3.507917	4.713295	2.440017	2.192489	1.733157	0.935459	1.200294	1.418241	1.770951	1.190300	0.197855	4.999991	26997.000000		1
8131.399902	2544.417480	1.520283	5.775843	10325.547852	99998.000000	1426.756470	895.678101	167.551865	92.123611	67.450615	239.680511	311.951019	216.170090	2.053949	0.000000	3.910165	3.405588	0.181925	0.761615	4.013913	4.999991	3.154350	2.952152	2.224149	1.964371	1.828986	2.379633	2.494087	2.334796	0.312590	0.000000	27068.000000		1
48068.445312	16140.116211	2.756862	11.807635	40347.164062	99998.000000	6347.145508	3956.723633	926.749817	378.957581	254.186417	1213.432739	1571.288208	857.643250	3.601217	99998.000000	4.681860	4.207907	0.440415	1.072163	4.605813	4.999991	3.802578	3.597336	2.966963	2.578591	2.405152	3.084016	3.196256	2.933307	0.556449	4.999991	27108.000000		1
14996.338867	1912.584106	1.729977	5.421213	6906.794434	99998.000000	908.188843	542.815125	139.471329	79.773239	40.255127	165.408661	170.379654	71.752434	1.968407	0.000000	4.175985	3.281621	0.238040	0.734096	3.839277	4.999991	2.958176	2.734652	2.144485	1.901857	1.604821	2.218558	2.231418	1.855837	0.294115	0.000000	27170.000000		1
16263.166016	5026.574219	2.405316	5.433547	12911.201172	99998.000000	1872.322876	1152.380859	253.643677	120.127045	86.918259	376.737274	524.096802	398.585571	2.883348	0.000000	4.211205	3.701272	0.381172	0.735083	4.110967	4.999991	3.272381	3.061596	2.404224	2.079641	1.939111	2.576039	2.719412	2.600522	0.459897	0.000000	27265.000000		1
7463.878418	857.313293	1.760815	4.545431	4050.410645	61520.859375	404.571106	258.741089	73.941887	58.270329	29.280100	80.575012	81.089996	38.509731	0.415095	99998.000000	3.872965	2.933140	0.245714	0.657575	3.607499	4.789022	2.606995	2.412865	1.868891	1.765447	1.466573	1.906200	1.908967	1.585570	0.000000	4.999991	27332.000000		1
8962.572266	1338.968628	3.635728	5.612404	4833.643066	71687.054688	519.239929	327.496124	70.950661	54.952225	35.006603	105.374435	146.126038	145.012817	0.278129	0.000000	3.952433	3.126770	0.560591	0.749149	3.684275	4.855441	2.715368	2.515206	1.850956	1.739985	1.544150	2.022735	2.164728	2.161406	0.000000	0.000000	27389.000000		1
4282.141113	831.894043	1.859494	1.205742	2330.961182	42910.921875	125.850464	64.986710	41.821667	18.514767	1.594293	28.441322	34.870918	56.009949	0.970659	99998.000000	3.631661	2.920068	0.269395	0.081254	3.367535	4.632568	2.099855	1.812825	1.621401	1.267518	0.202568	1.453950	1.542463	1.748265	0.000000	4.999991	27419.000000		1
19223.201172	5386.681152	2.365228	4.261727	10836.375000	99998.000000	1537.046387	929.821228	223.805420	105.389854	58.140812	249.921600	321.575348	248.691193	0.991378	99998.000000	4.283826	3.731321	0.373873	0.629586	4.034884	4.999991	3.186687	2.968400	2.349871	2.022799	1.764481	2.397804	2.507283	2.395660	0.000000	4.999991	27441.000000		1
8364.708984	1652.310425	0.724679	1.763899	4379.997559	64580.472656	456.199066	290.781158	82.792221	35.900887	18.431507	56.327572	80.880302	32.141808	2.422072	99998.000000	3.922451	3.218092	0.000000	0.246474	3.641474	4.810101	2.659154	2.463566	1.917989	1.555105	1.265561	1.750721	1.907843	1.507070	0.384187	4.999991	27482.000000		1
15533.399414	4041.588135	2.901798	3.965688	9775.007812	99998.000000	1395.074219	837.672974	195.027969	57.443886	53.903755	220.200531	291.767944	209.993362	2.945275	99998.000000	4.191267	3.606552	0.462667	0.598319	3.990117	4.999991	3.144597	2.923074	2.290097	1.759244	1.731619	2.342818	2.465038	2.322206	0.469126	4.999991	27503.000000		1
2939.086670	1540.978149	2.920300	3.281098	3603.459717	59203.277344	346.470398	205.376999	53.108150	37.482845	24.050079	71.703094	114.462212	82.675034	0.852802	99998.000000	3.468212	3.187797	0.465428	0.516019	3.556720	4.772346	2.539666	2.312552	1.725161	1.573833	1.381117	1.855538	2.058662	1.917374	0.000000	4.999991	27579.000000		1
14538.786133	3108.285400	2.587257	5.908443	11191.211914	99998.000000	1532.840210	974.486145	226.756561	98.849243	77.882904	318.248016	406.005035	291.357819	1.413573	99998.000000	4.162528	3.492521	0.412840	0.771473	4.048877	4.999991	3.185497	2.988776	2.355560	1.994973	1.891442	2.502766	2.608531	2.464427	0.150318	4.999991	27602.000000		1
18842.562500	4982.273438	3.123827	5.809764	11039.248047	99998.000000	1602.273682	947.145691	215.661270	87.288307	62.279186	326.561768	454.339569	270.542572	2.888433	0.000000	4.275140	3.697428	0.494687	0.764158	4.042940	4.999991	3.204737	2.976417	2.333772	1.940956	1.794343	2.513965	2.657381	2.432236	0.460662	0.000000	27639.000000		1
9433.366211	665.165527	3.469206	4.101373	4627.267090	67566.625000	515.968079	310.328979	52.380386	31.151928	19.788351	58.270329	90.581741	40.874958	0.047594	0.000000	3.974667	2.822930	0.540230	0.612929	3.665324	4.829732	2.712623	2.491822	1.719169	1.493485	1.296410	1.765447	1.957041	1.611457	0.000000	0.000000	27699.000000		1
6708.593262	0.000000	2.877128	5.396543	4393.547363	67373.804688	442.038544	285.224243	62.328529	26.211779	29.375696	100.135162	126.041656	118.193542	0.561185	99998.000000	3.826632	0.000000	0.458959	0.732116	3.642815	4.828491	2.645460	2.455186	1.794687	1.418496	1.467988	2.000587	2.100514	2.072594	0.000000	4.999991	27726.000000		0
20072.955078	6341.323242	2.285050	5.482887	17078.046875	99998.000000	2586.837402	1573.934082	346.880524	129.560196	108.214561	427.918091	569.187256	345.033356	2.557758	99998.000000	4.302611	3.802180	0.358896	0.739009	4.232438	4.999991	3.412769	3.196986	2.540180	2.112472	2.034286	2.631361	2.755255	2.537861	0.407859	4.999991	27752.000000		1
17585.320312	6377.668457	3.900929	6.574531	16629.697266	99998.000000	2516.333984	1520.218506	358.830017	133.115753	80.177208	376.046509	529.027710	292.110229	1.590662	99998.000000	4.245150	3.804662	0.591168	0.817865	4.220884	4.999991	3.400768	3.181906	2.554889	2.124229	1.904051	2.575242	2.723478	2.465547	0.201578	4.999991	27781.000000		1
9575.274414	1124.750488	2.824705	3.142330	4637.369629	71014.421875	458.141815	281.252380	65.695969	37.763466	14.811197	72.618965	71.166519	58.544781	0.572608	0.000000	3.981151	3.051056	0.450973	0.497252	3.666272	4.851346	2.661000	2.449096	1.817539	1.577072	1.170590	1.861050	1.852276	1.767488	0.000000	0.000000	27825.000000		1
12134.996094	3758.827637	3.219423	3.897846	9369.909180	99998.000000	1240.643555	759.490906	146.033539	85.740273	22.024061	167.746140	222.667526	149.789520	2.023415	0.000000	4.084040	3.575052	0.507778	0.590825	3.971735	4.999991	3.093647	2.880522	2.164453	1.933185	1.342897	2.224653	2.347657	2.175481	0.306085	0.000000	27849.000000		1
6995.177734	755.377197	2.137031	3.453787	4320.293457	67014.773438	419.875702	241.506088	28.746613	13.525278	10.793086	35.345814	39.900497	44.310242	0.064020	0.000000	3.844799	2.878164	0.329811	0.538296	3.635513	4.826170	2.623121	2.382928	1.458587	1.131146	1.033146	1.548338	1.600978	1.646504	0.000000	0.000000	27875.000000		1
21267.291016	5776.832520	2.951138	6.031793	18409.648438	99998.000000	2783.937744	1703.429565	430.415924	195.105072	105.747566	509.347290	640.110168	324.631348	4.544981	99998.000000	4.327712	3.761690	0.469990	0.780446	4.265046	4.999991	3.444659	3.231324	2.633888	2.290269	2.024270	2.707014	2.806255	2.511390	0.657532	4.999991	27902.000000		1
13863.789062	3378.093994	3.537048	5.510641	8283.456055	99998.000000	1081.630615	696.243469	172.075699	94.655357	50.471554	196.394073	261.972870	131.046555	2.306078	99998.000000	4.141882	3.528672	0.548641	0.741202	3.918211	4.999991	3.034079	2.842761	2.235719	1.976145	1.703047	2.293128	2.418256	2.117426	0.362874	4.999991	27972.000000		1
18361.283203	3286.278809	3.052901	4.144545	10209.361328	99998.000000	1431.049072	883.324646	198.401581	73.840126	73.121613	283.756378	354.870483	213.638336	2.306443	99998.000000	4.263903	3.516704	0.484713	0.617477	4.008998	4.999991	3.155654	2.946120	2.297545	1.868292	1.864046	2.452946	2.550070	2.329679	0.362943	4.999991	28015.000000		1
10932.766602	1142.115112	3.179335	5.341035	6991.291992	98910.414062	913.307800	549.105957	120.904144	61.449661	47.810287	182.480240	235.218338	115.131386	0.223904	0.000000	4.038730	3.057710	0.502336	0.727625	3.844558	4.995242	2.960617	2.739656	2.082441	1.788520	1.679521	2.261216	2.371471	2.061194	0.000000	0.000000	28040.000000		1
20915.232422	4262.312988	3.086823	5.760424	11763.500977	99998.000000	1643.910278	1030.585449	227.401062	89.061462	80.790871	310.498566	463.812805	309.234253	2.387190	99998.000000	4.320463	3.629645	0.489512	0.760454	4.070537	4.999991	3.215878	3.013084	2.356792	1.949690	1.907362	2.492060	2.666343	2.490288	0.377887	4.999991	28074.000000		1
12600.791992	638.710144	3.382861	4.594771	6826.626465	93140.671875	872.880005	524.365112	139.690277	57.237274	48.729240	174.077057	200.572540	143.218079	0.154528	0.000000	4.100398	2.805304	0.529284	0.662264	3.834206	4.969140	2.940954	2.719634	2.145166	1.757679	1.687790	2.240741	2.302271	2.155998	0.000000	0.000000	28123.000000		1
19396.109375	5027.218750	2.821621	4.298732	10873.385742	99998.000000	1516.641357	928.606262	201.929382	110.903580	60.345684	257.365753	331.060944	185.530060	0.540971	0.000000	4.287714	3.701328	0.450499	0.633340	4.036365	4.999991	3.180883	2.967832	2.305200	2.044945	1.780646	2.410551	2.519908	2.268414	0.000000	0.000000	28150.000000		1
7485.066406	1599.695679	2.414567	3.965688	5373.334473	80578.140625	613.099670	359.943237	78.727852	37.498264	19.547819	75.233971	91.010384	66.559418	0.124667	99998.000000	3.874196	3.204037	0.382839	0.598319	3.730244	4.906217	2.787531	2.556234	1.896128	1.574011	1.291098	1.876414	1.959091	1.823210	0.000000	4.999991	28216.000000		1
2794.114014	254.420776	1.433939	1.976677	1565.823853	29184.978516	0.000000	0.000000	0.000000	0.000000	0.000000	0.000000	0.000000	0.000000	1.457285	99998.000000	3.446244	2.405553	0.156531	0.295936	3.194743	4.465159	0.000000	0.000000	0.000000	0.000000	0.000000	0.000000	0.000000	0.000000	0.163545	4.999991	28234.000000		1
31136.289062	11589.183594	3.558635	7.228283	24694.912109	99998.000000	3853.538574	2329.456299	590.372559	168.692841	140.871353	704.399963	938.085632	553.228882	3.071986	99998.000000	4.493267	4.064053	0.551283	0.859035	4.392608	4.999991	3.585860	3.367254	2.771126	2.227097	2.148823	2.847819	2.972243	2.742905	0.487419	4.999991	28274.000000		1
18790.468750	5565.741211	2.636597	9.689107	18783.398438	99998.000000	2846.062744	1768.141846	434.221252	175.005264	108.131302	502.418121	665.473877	398.480713	2.090382	99998.000000	4.273938	3.745523	0.421044	0.986284	4.273774	4.999991	3.454244	3.247517	2.637711	2.243051	2.033952	2.701065	2.823131	2.600407	0.320226	4.999991	28361.000000		1
15761.149414	805.364624	2.109277	2.689020	7408.287598	99998.000000	959.758179	597.924622	124.845161	38.367878	22.557549	125.600677	157.088730	93.418785	1.283300	99998.000000	4.197588	2.905993	0.324134	0.429594	3.869718	4.999991	2.982162	2.776646	2.096372	1.583968	1.353292	2.098992	2.196145	1.970434	0.108328	4.999991	28385.000000		1
30128.097656	7223.355957	3.660398	9.830959	27682.626953	99998.000000	4238.632812	2671.165283	592.423218	218.032669	188.730972	754.251648	1034.165771	550.101990	2.606264	99998.000000	4.478971	3.858739	0.563528	0.992596	4.442207	4.999991	3.627226	3.426701	2.772632	2.338521	2.275843	2.877516	3.014590	2.740443	0.416018	4.999991	28444.000000		1
7384.888184	879.729004	1.625130	3.080655	4002.301270	56487.011719	379.398560	235.730240	35.743614	15.905925	11.890897	33.510990	39.283749	15.443363	0.099744	0.000000	3.868344	2.944349	0.210888	0.488643	3.602310	4.751949	2.579096	2.372415	1.553198	1.201559	1.075215	1.525187	1.594213	1.188742	0.000000	0.000000	28493.000000		1
5248.125488	1223.763184	1.381515	2.241878	2552.034424	42436.546875	140.233017	86.970680	18.557940	43.755169	6.099635	0.000000	0.000000	0.000000	0.263563	9283.587891	3.720004	3.087697	0.140356	0.350612	3.406887	4.627740	2.146850	1.939373	1.268530	1.641029	0.785304	0.000000	0.000000	0.000000	0.000000	3.967716	28509.000000		1
7740.434082	1465.913818	2.645848	6.037961	6415.083008	86999.867188	810.172180	501.033539	87.220467	47.138031	33.825531	152.052994	208.627258	84.124390	0.535962	0.000000	3.888765	3.166108	0.422565	0.780890	3.807202	4.939518	2.908577	2.699867	1.940618	1.673371	1.529245	2.181995	2.319371	1.924922	0.000000	0.000000	28549.000000		1
6586.909180	3350.849121	2.402232	4.644111	8639.232422	99998.000000	1164.330322	722.757446	174.884995	96.212646	48.855675	166.006912	232.803772	117.191322	1.643731	99998.000000	3.818682	3.525155	0.380615	0.666903	3.936475	4.999991	3.066076	2.858993	2.242753	1.983232	1.688915	2.220126	2.366990	2.068895	0.215831	4.999991	28588.000000		1
6977.310547	503.469696	1.452441	4.008861	2885.321777	44871.976562	197.226685	129.893250	36.051991	25.163309	4.684199	5.686414	0.107931	10.768415	0.322389	0.000000	3.843688	2.701973	0.162098	0.603021	3.460194	4.651975	2.294966	2.113587	1.556929	1.400768	0.670635	0.754838	0.000000	1.032152	0.000000	0.000000	28620.000000		1
7794.868164	1526.040527	2.451572	5.322533	6245.810547	80601.156250	736.254944	472.549042	83.939369	56.746960	22.042564	98.460693	121.076836	148.130478	1.438957	0.000000	3.891809	3.183566	0.389445	0.726118	3.795589	4.906341	2.867028	2.674447	1.923966	1.753943	1.343262	1.993263	2.083061	2.170645	0.158048	0.000000	28718.000000		1
10799.518555	2467.478271	2.069189	6.466600	9255.052734	99998.000000	1255.877319	782.393860	169.984924	96.613533	39.928249	180.534409	214.921173	126.976028	0.397879	0.000000	4.033404	3.392253	0.315800	0.810676	3.966379	4.999991	3.098947	2.893425	2.230410	1.985038	1.601280	2.256560	2.332279	2.103722	0.000000	0.000000	28764.000000		1
12601.217773	2656.530029	2.824705	4.221638	7098.754395	92206.226562	858.623901	557.638672	145.302689	38.978458	30.236059	134.503433	207.695969	95.552727	0.167731	99998.000000	4.100412	3.424315	0.450973	0.625481	3.851182	4.964760	2.933803	2.746353	2.162274	1.590825	1.480525	2.128733	2.317428	1.980243	0.000000	4.999991	28798.000000		1
8755.757812	1595.939697	2.846291	4.150712	4588.128418	69823.234375	476.357452	312.083618	93.366356	46.385597	26.877867	115.843727	144.189453	137.442230	1.644203	0.000000	3.942294	3.203017	0.454279	0.618123	3.661636	4.844000	2.677933	2.494271	1.970190	1.666383	1.429395	2.063873	2.158933	2.138120	0.215955	0.000000	28864.000000		1
14054.250000	4158.603516	2.969640	6.037961	9004.363281	99998.000000	1221.487427	742.148010	163.897629	74.250259	54.939888	217.388168	331.427917	201.522324	1.163204	99998.000000	4.147808	3.618948	0.472704	0.780890	3.954453	4.999991	3.086889	2.870491	2.214573	1.870698	1.739888	2.337236	2.520389	2.304323	0.065656	4.999991	28941.000000		1
6108.127930	2570.074219	2.241878	3.160832	4933.861816	74890.187500	549.318726	354.290741	92.441238	42.678944	35.919388	113.845467	136.125473	156.302383	0.023962	0.000000	3.785908	3.409946	0.350612	0.499801	3.693187	4.874425	2.739824	2.549360	1.965866	1.630214	1.555329	2.056316	2.133940	2.193966	0.000000	0.000000	29022.000000		1
8852.125000	1650.040771	2.007514	3.336605	4202.500488	65291.957031	470.421265	267.973816	65.443100	43.085999	27.303423	109.330872	147.402710	32.209652	0.068393	0.000000	3.947047	3.217495	0.302659	0.523305	3.623508	4.814860	2.672487	2.428092	1.815864	1.634336	1.436217	2.038743	2.168505	1.507986	0.000000	0.000000	29046.000000		1
15652.394531	4729.598145	1.927337	9.938890	15674.996094	99998.000000	2354.326660	1433.549927	301.833252	123.731934	95.965950	378.553589	499.244965	271.665039	0.986081	0.000000	4.194581	3.674824	0.284958	0.997338	4.195208	4.999991	3.371867	3.156413	2.479767	2.092482	1.982117	2.578127	2.698314	2.434034	0.000000	0.000000	29082.000000		1
11466.678711	243.630783	2.343642	1.535702	5922.517578	79603.507812	686.779480	431.273193	81.685158	34.149323	11.277232	65.298164	101.282318	77.028709	0.068589	0.000000	4.059438	2.386732	0.369891	0.186307	3.772506	4.900932	2.836817	2.634753	1.912143	1.533382	1.052202	1.814901	2.005534	1.886653	0.000000	0.000000	29116.000000		0
25067.500000	5015.731934	3.105325	4.098289	15152.424805	99998.000000	2264.660645	1368.631104	303.097595	167.702957	97.248787	387.662964	618.215637	342.406006	1.785959	0.000000	4.399111	3.700334	0.492107	0.612603	4.180482	4.999991	3.355003	3.136286	2.481582	2.224541	1.987884	2.588454	2.791140	2.534541	0.251872	0.000000	29138.000000		1
7709.951172	1333.538208	3.456871	4.588603	5494.328125	75141.859375	643.243225	412.073853	119.158752	39.878910	23.908226	85.478157	150.452530	105.399109	0.360639	99998.000000	3.887052	3.125005	0.538683	0.661681	3.739915	4.875882	2.808375	2.614975	2.076126	1.600743	1.378547	1.931855	2.177399	2.022837	0.000000	4.999991	29203.000000		1
10986.226562	2037.185669	1.837908	6.007123	9902.446289	99998.000000	1372.504272	855.003601	205.978333	136.023712	66.041351	269.907318	341.739929	225.556992	2.529301	0.000000	4.040849	3.309031	0.264324	0.778666	3.995743	4.999991	3.137514	2.931968	2.313822	2.133615	1.819816	2.431215	2.533696	2.353256	0.403001	0.000000	29234.000000		1
16573.277344	4766.115723	2.796951	3.786831	12977.214844	99998.000000	1924.129639	1152.954468	254.001389	120.376823	63.771717	296.424377	391.758179	244.978378	1.858998	0.000000	4.219409	3.678164	0.446685	0.578276	4.113182	4.999991	3.284234	3.061812	2.404836	2.080543	1.804628	2.471914	2.593018	2.389128	0.269279	0.000000	29297.000000		1
6594.168457	2777.653076	1.603544	3.718989	5912.748535	78995.109375	705.368225	426.450226	85.271545	49.820885	23.334652	84.112061	129.310410	44.461346	0.456535	99998.000000	3.819160	3.443678	0.205081	0.570425	3.771789	4.897600	2.848416	2.629868	1.930804	1.697411	1.368001	1.924858	2.111634	1.647983	0.000000	4.999991	29351.000000		1
5759.942871	321.368744	1.575791	2.978892	2428.283936	44435.144531	140.001740	78.157356	23.078701	38.222942	9.118615	5.843685	16.020023	17.811674	0.302485	99998.000000	3.760418	2.507004	0.197498	0.474055	3.385299	4.647727	2.146133	1.892970	1.363211	1.582324	0.959929	0.766687	1.204663	1.250705	0.000000	4.999991	29375.000000		1
5895.476562	1339.110474	0.878866	2.140115	2720.449707	45198.554688	202.959351	108.297821	23.424080	54.736362	9.957393	4.446751	2.371395	0.000000	0.188560	0.000000	3.770519	3.126817	0.000000	0.330437	3.434641	4.655125	2.307409	2.034620	1.369663	1.738276	0.998146	0.648043	0.375004	0.000000	0.000000	0.000000	29392.000000		1
21475.283203	4136.940430	2.707523	4.008861	8987.686523	99998.000000	1232.228027	745.725098	199.280457	158.969818	53.354847	203.042618	263.992706	198.642120	3.066600	99998.000000	4.331939	3.616679	0.432572	0.603021	3.953648	4.999991	3.090691	2.872579	2.299465	2.201315	1.727174	2.307587	2.421592	2.298071	0.486657	4.999991	29409.000000		1
14369.140625	2360.713135	2.143198	3.626477	7541.227539	99998.000000	946.565918	583.357056	133.273026	79.677643	31.417130	128.977371	188.126572	130.855377	1.280363	99998.000000	4.157431	3.373043	0.331062	0.559485	3.877442	4.999991	2.976151	2.765934	2.124742	1.901336	1.497167	2.110513	2.274450	2.116791	0.107333	4.999991	29465.000000		1
19418.269531	5858.483887	1.581958	8.184242	16537.205078	99998.000000	2469.248291	1500.686035	347.666870	135.456314	128.049164	510.559204	690.424438	404.968903	2.852114	99998.000000	4.288210	3.767785	0.199195	0.912978	4.218462	4.999991	3.392565	3.176290	2.541163	2.131799	2.107377	2.708046	2.839116	2.607422	0.455167	4.999991	29501.000000		1
21162.916016	5103.584473	2.318972	8.520370	16509.294922	99998.000000	2466.201660	1509.570312	366.810730	114.940193	116.207611	435.146362	627.929382	409.964569	1.814128	0.000000	4.325575	3.707875	0.365295	0.930458	4.217729	4.999991	3.392029	3.178853	2.564442	2.060472	2.065235	2.638635	2.797911	2.612746	0.258668	0.000000	29531.000000		1
17527.416016	4716.439453	3.074487	8.418607	15587.732422	99998.000000	2290.638184	1430.595703	344.274750	134.022369	105.935677	477.338074	657.477783	367.553894	1.163489	0.000000	4.243718	3.673614	0.487773	0.925240	4.192783	4.999991	3.359957	3.155517	2.536905	2.127177	2.025042	2.678826	2.817881	2.565321	0.065762	0.000000	29578.000000		1
16144.035156	4154.918457	1.952007	6.296995	9101.864258	99998.000000	1246.952881	756.188232	189.560501	77.515938	60.940845	258.673248	301.867188	254.331360	3.044809	0.000000	4.208012	3.618562	0.290481	0.799133	3.959130	4.999991	3.095850	2.878630	2.277748	1.889391	1.784909	2.412751	2.479816	2.405400	0.483560	0.000000	29630.000000		1
23724.621094	7646.139648	3.734408	7.792608	19998.154297	99998.000000	3070.577393	1879.634399	421.300385	195.749573	113.197884	486.225433	628.040405	395.110199	2.797231	0.000000	4.375199	3.883442	0.572222	0.891683	4.300990	4.999991	3.487220	3.274073	2.624592	2.291701	2.053838	2.686838	2.797988	2.596718	0.446728	0.000000	29667.000000		1
18262.154297	7578.658203	2.161701	5.809764	17483.888672	99998.000000	2651.716309	1615.863647	388.686768	101.843559	96.117050	446.241669	606.867432	356.258179	2.824082	99998.000000	4.261552	3.879592	0.334796	0.764158	4.242638	4.999991	3.423527	3.208405	2.589600	2.007934	1.982800	2.649570	2.783094	2.551765	0.450877	4.999991	29694.000000		1
6165.112305	840.707336	2.241878	3.530881	3663.660400	56713.382812	351.657227	216.910187	40.945885	34.923340	22.720987	56.990578	66.300385	56.691452	0.563782	0.000000	3.789941	2.924645	0.350612	0.547883	3.563915	4.753685	2.546119	2.336280	1.612210	1.543116	1.356427	1.755803	1.821516	1.753518	0.000000	0.000000	29789.000000		1
15738.776367	3710.459229	2.528666	6.309330	8466.503906	99998.000000	1098.020630	694.383972	160.992752	85.718689	52.920040	151.911133	212.414093	165.084869	1.861848	99998.000000	4.196971	3.569428	0.402891	0.799983	3.927704	4.999991	3.040611	2.841600	2.206806	1.933076	1.723620	2.181590	2.327183	2.217707	0.269944	4.999991	29845.000000		1
21321.265625	7187.115723	2.355976	9.399236	20492.900391	99998.000000	3157.162598	1938.024902	468.130035	157.307678	133.988449	595.904785	766.506409	515.480835	1.226684	99998.000000	4.328813	3.856555	0.372171	0.973093	4.311604	4.999991	3.499297	3.287359	2.670367	2.196750	2.127067	2.775177	2.884516	2.712213	0.088733	4.999991	29904.000000		1
8953.077148	2075.704590	2.269632	3.916348	4964.079102	67860.171875	515.194092	342.640381	74.530884	42.635773	21.959303	63.438675	76.328705	54.431072	1.023600	99998.000000	3.951972	3.317166	0.355955	0.592881	3.695839	4.831615	2.711971	2.534838	1.872336	1.629774	1.341619	1.802354	1.882688	1.735847	0.010130	4.999991	29924.000000		1
31403.087891	7857.181152	3.185502	8.060893	22128.197266	99998.000000	3392.587402	2092.310547	469.348114	185.696579	138.240921	590.452698	754.726562	431.593903	3.205722	99998.000000	4.496973	3.895267	0.503178	0.906383	4.344946	4.999991	3.530531	3.320626	2.671495	2.268804	2.140637	2.771185	2.877790	2.635075	0.505926	4.999991	29975.000000		1
7641.554199	1326.399292	2.368311	4.372742	6223.175781	93540.007812	782.751587	480.409485	122.933243	67.684982	41.914177	148.176727	188.712479	141.919830	0.995189	99998.000000	3.883182	3.122674	0.374439	0.640754	3.794012	4.970997	2.893624	2.681612	2.089669	1.830492	1.622361	2.170780	2.275801	2.152043	0.000000	4.999991	30076.000000		1
23278.224609	7865.380859	2.840123	9.510250	14625.981445	99998.000000	2174.307129	1329.267212	317.569580	136.615799	89.450012	446.025818	586.625793	382.513123	2.785908	0.000000	4.366950	3.895720	0.453337	0.978192	4.165125	4.999991	3.337321	3.123612	2.501839	2.135501	1.951580	2.649360	2.768361	2.582646	0.444967	0.000000	30147.000000		1
14937.673828	1453.955078	1.955090	3.231758	8617.763672	99998.000000	1152.177368	701.269958	186.893066	58.646545	42.241055	192.890945	266.487457	151.815536	1.713939	0.000000	4.174283	3.162551	0.291167	0.509439	3.935395	4.999991	3.061519	2.845885	2.271593	1.768242	1.625735	2.285312	2.425677	2.181316	0.233995	0.000000	30186.000000		1
31130.830078	10335.856445	3.145414	9.063108	21020.406250	99998.000000	3251.037842	1989.060791	498.467865	209.521545	145.857758	622.745605	795.835876	491.036041	3.127035	99998.000000	4.493191	4.014347	0.497678	0.957277	4.322641	4.999991	3.512022	3.298648	2.697637	2.321229	2.163929	2.794311	2.900824	2.691113	0.495133	4.999991	30268.000000		1
11293.677734	3402.319824	4.042781	4.637943	11017.523438	99998.000000	1542.217896	969.317749	221.171906	103.379257	74.336609	299.702393	428.827789	219.025635	1.469272	99998.000000	4.052835	3.531775	0.606680	0.666325	4.042084	4.999991	3.188146	2.986466	2.344730	2.014433	1.871203	2.476690	2.632283	2.340495	0.167102	4.999991	30362.000000		1
22682.914062	3310.267090	2.642764	7.734017	14539.865234	99998.000000	2187.493164	1321.859985	349.325928	141.796478	112.534882	492.590271	672.776184	387.869568	4.396451	0.000000	4.355699	3.519863	0.422058	0.888405	4.162560	4.999991	3.339947	3.121186	2.543231	2.151665	2.051287	2.692486	2.827871	2.588686	0.643102	0.000000	30403.000000		1
20479.220703	4897.732422	1.551121	2.066105	10111.240234	99998.000000	1370.105103	858.340149	189.014679	124.792740	48.001476	227.034103	304.420532	131.724991	2.988495	99998.000000	4.311314	3.689995	0.190646	0.315152	4.004805	4.999991	3.136754	2.933659	2.276495	2.096189	1.681255	2.356091	2.483474	2.119668	0.475453	4.999991	30446.000000		1
12917.695312	1143.215942	2.741444	4.440584	6648.753418	88762.648438	794.990906	500.157745	99.518417	46.687805	21.768112	90.822273	126.507301	127.790131	0.205066	99998.000000	4.111185	3.058128	0.437979	0.647440	3.822740	4.948230	2.900362	2.699107	1.997903	1.669203	1.337821	1.958192	2.102116	2.106497	0.000000	4.999991	30471.000000		1
19407.777344	3667.077393	2.864793	8.603631	19036.431641	99998.000000	2903.309082	1760.879639	395.773193	165.491928	100.406532	459.116272	567.605286	386.019348	2.065876	0.000000	4.287976	3.564320	0.457093	0.934682	4.279585	4.999991	3.462893	3.245730	2.597446	2.218777	2.001762	2.661923	2.754046	2.586609	0.315104	0.000000	30489.000000		1
17220.164062	2992.043701	2.769197	2.960389	7987.176270	99998.000000	1023.212280	617.546448	145.607971	51.849983	36.267853	186.794388	284.197357	200.609543	2.410574	0.000000	4.236037	3.475968	0.442354	0.471349	3.902393	4.999991	3.009966	2.790670	2.163185	1.714749	1.559522	2.271364	2.453620	2.302351	0.382120	0.000000	30534.000000		1
5398.926758	2993.089111	3.355108	2.137031	5150.216797	76069.406250	559.519714	320.804413	57.061501	23.562847	1.853327	30.683201	58.587952	65.504776	0.121724	99998.000000	3.732307	3.476120	0.525706	0.329811	3.711826	4.881210	2.747815	2.506240	1.756343	1.372228	0.267952	1.486901	1.767808	1.816273	0.000000	4.999991	30563.000000		1
16702.175781	9910.988281	3.324270	12.069754	28337.160156	99998.000000	4484.915527	2719.370361	607.021667	212.777969	198.444763	918.281921	1196.903809	749.878906	2.969515	99998.000000	4.222773	3.996117	0.521696	1.081698	4.452356	4.999991	3.651754	3.434468	2.783204	2.327927	2.297640	2.962976	3.078059	2.874991	0.472685	4.999991	30641.000000		1
18414.894531	3201.624023	2.346725	0.684590	10092.466797	99998.000000	1403.983032	844.096375	197.143417	82.320404	51.288742	249.338776	308.472565	220.919037	1.283848	99998.000000	4.265169	3.505370	0.370462	0.000000	4.003997	4.999991	3.147362	2.926392	2.294782	1.915507	1.710022	2.396790	2.489217	2.344233	0.108514	4.999991	30668.000000		1
5123.434570	1370.043457	5.649409	5.051164	4295.299805	60673.054688	399.994843	246.020676	45.738014	22.992355	6.189064	27.383600	53.990097	104.273544	0.246956	0.000000	3.709561	3.136734	0.752003	0.703391	3.632993	4.782996	2.602054	2.390972	1.660277	1.361583	0.791625	1.437491	1.732314	2.018174	0.000000	0.000000	30686.000000		1
13900.193359	2832.068604	1.720726	4.135293	6809.909668	94617.859375	873.071228	536.348511	130.688843	60.947014	32.394676	106.635689	168.625000	89.594948	1.126933	99998.000000	4.143021	3.452104	0.235712	0.616506	3.833141	4.975973	2.941050	2.729447	2.116239	1.784952	1.510474	2.027903	2.226922	1.952284	0.051898	4.999991	30723.000000		1
14294.596680	4440.139648	4.209303	4.946317	12062.914062	99998.000000	1720.562744	1062.896851	232.883957	74.157753	63.956741	295.502350	422.718903	248.311890	2.754015	99998.000000	4.155172	3.647397	0.624210	0.694282	4.081452	4.999991	3.235671	3.026491	2.367140	1.870157	1.805886	2.470561	2.626052	2.394998	0.439966	4.999991	30760.000000		1
13914.433594	2935.188965	3.524713	4.822968	7806.099121	99998.000000	1001.308472	627.451416	154.544647	75.530014	47.705437	215.722946	333.231903	147.507553	2.030911	0.000000	4.143466	3.467636	0.547124	0.683314	3.892434	4.999991	3.000568	2.797580	2.189054	1.878120	1.678568	2.333896	2.522747	2.168814	0.307691	0.000000	30837.000000		1
9063.164062	917.942688	2.408400	2.692104	5829.817383	80298.164062	647.736267	431.643250	88.743835	91.355759	26.643503	107.591644	125.030190	57.804684	2.236874	99998.000000	3.957280	2.962816	0.381729	0.430092	3.765655	4.904706	2.811398	2.635125	1.948138	1.960736	1.425591	2.031779	2.097015	1.761963	0.349642	4.999991	30869.000000		1
31035.953125	4241.577637	3.894762	9.975895	18153.029297	99998.000000	2689.489014	1683.702881	339.877350	136.702133	106.447578	439.460541	627.109131	326.839294	2.048230	99998.000000	4.491865	3.627527	0.590481	0.998952	4.258949	4.999991	3.429670	3.226265	2.531322	2.135775	2.027136	2.642920	2.797343	2.514334	0.311379	4.999991	30907.000000		1
4342.459473	904.741211	2.044519	4.335737	2940.764404	50810.746094	221.726990	121.718254	38.451138	21.561501	11.795300	27.880081	36.224678	31.438717	0.190613	0.000000	3.637736	2.956524	0.310591	0.637063	3.468460	4.705956	2.345819	2.085356	1.584909	1.333679	1.071709	1.445294	1.559005	1.497465	0.000000	0.000000	30937.000000		1
27030.265625	4865.381348	3.055985	5.415045	17090.921875	99998.000000	2506.950195	1554.506592	345.526764	179.600021	88.040741	461.839203	622.514343	330.064880	7.562718	0.000000	4.431850	3.687117	0.485151	0.733602	4.232766	4.999991	3.399146	3.191592	2.538482	2.254306	1.944684	2.664491	2.794149	2.518599	0.878678	0.000000	30976.000000		1
15050.936523	3760.169189	3.617226	6.648541	11863.618164	99998.000000	1689.349121	1024.963867	271.430695	95.814850	98.784485	435.479431	577.827881	366.542450	0.566106	0.000000	4.177564	3.575207	0.558376	0.822726	4.074217	4.999991	3.227719	3.010709	2.433659	1.981433	1.994689	2.638968	2.761798	2.564124	0.000000	0.000000	31052.000000		1
12828.753906	4128.426270	2.741444	5.152927	10425.303711	99998.000000	1457.954712	856.653381	188.712479	78.838867	49.934982	222.426987	343.491486	119.732323	1.274816	99998.000000	4.108184	3.615785	0.437979	0.712054	4.018089	4.999991	3.163744	2.932805	2.275801	1.896740	1.698405	2.347188	2.535916	2.078211	0.105448	4.999991	31138.000000		1
23665.558594	5082.760254	2.386814	7.885120	14237.501953	99998.000000	2100.525635	1313.857788	316.918915	139.064285	134.534271	482.006866	679.779358	381.236450	4.965213	0.000000	4.374117	3.706100	0.377819	0.896808	4.153434	4.999991	3.322328	3.118548	2.500948	2.143216	2.128833	2.683053	2.832368	2.581194	0.695938	0.000000	31217.000000		1
15120.853516	4805.707520	2.692104	5.415045	9364.959961	99998.000000	1213.670166	791.197937	177.959473	73.710609	57.357540	273.453613	348.857208	235.662399	2.685351	0.000000	4.179576	3.681757	0.430092	0.733602	3.971506	4.999991	3.084101	2.898285	2.250321	1.867530	1.758590	2.436884	2.542648	2.372290	0.429001	0.000000	31274.000000		1
40171.597656	12375.651367	3.543216	6.426512	27643.923828	99998.000000	4329.750977	2638.900146	547.708984	215.793869	122.301079	617.765381	905.860596	419.505646	4.499115	99998.000000	4.603919	4.092568	0.549398	0.807975	4.441600	4.999991	3.636463	3.421423	2.738550	2.334039	2.087430	2.790823	2.957061	2.622738	0.653127	4.999991	31368.000000		1
16621.906250	2967.913574	4.042781	4.755125	8044.357910	99998.000000	1054.000366	634.383667	140.559891	57.092339	53.407272	213.141861	275.538239	198.586609	1.124817	0.000000	4.220681	3.472451	0.606680	0.677162	3.905491	4.999991	3.022841	2.802352	2.147861	1.756578	1.727600	2.328669	2.440182	2.297950	0.051082	0.000000	31413.000000		1
13380.798828	2017.838257	2.463907	3.651147	7276.735352	98914.304688	944.493652	589.197632	156.003265	59.910877	31.364706	131.000305	177.228638	70.148888	1.548987	99998.000000	4.126482	3.304886	0.391624	0.562429	3.861937	4.995259	2.975199	2.770261	2.193134	1.777506	1.496441	2.117272	2.248534	1.846021	0.190048	4.999991	31454.000000		1
14220.781250	3083.041748	3.222507	5.902276	11801.650391	99998.000000	1673.816406	1044.123047	264.603302	95.204269	73.898712	344.876099	475.136292	301.870270	1.048584	0.000000	4.152924	3.488979	0.508194	0.771020	4.071943	4.999991	3.223708	3.018752	2.422595	1.978656	1.868637	2.537663	2.676818	2.479820	0.020603	0.000000	31529.000000		1
12508.982422	1158.415771	2.383730	5.720335	6755.435547	99998.000000	833.559265	518.644775	169.328094	69.279274	52.562328	181.280670	234.620102	204.032486	1.254471	0.000000	4.097222	3.063864	0.377257	0.757421	3.829653	4.999991	2.920937	2.714870	2.228729	1.840603	1.720675	2.258352	2.370365	2.309699	0.098460	0.000000	31571.000000		1
8750.188477	338.656189	2.497828	1.640549	3633.893066	58069.156250	299.693146	194.442062	54.936806	15.406359	10.407619	35.919388	41.359104	26.563326	0.077601	0.000000	3.942017	2.529759	0.397563	0.214989	3.560372	4.763946	2.476677	2.288790	1.739863	1.187700	1.017351	1.555329	1.616571	1.424282	0.000000	0.000000	31590.000000		1
10123.839844	1535.991821	1.319840	1.585042	4915.270020	66621.953125	517.657959	321.448914	76.242355	41.679813	18.428423	51.424427	82.564018	82.126129	1.261217	99998.000000	4.005345	3.186389	0.120521	0.200041	3.691547	4.823617	2.714043	2.507112	1.882196	1.619926	1.265488	1.711169	1.916791	1.914481	0.100790	4.999991	31603.000000		1
27443.320312	9125.911133	2.963473	6.105803	19437.625000	99998.000000	2975.320557	1784.479492	409.064117	152.345947	94.744789	498.174896	672.837891	368.186066	4.421763	99998.000000	4.438437	3.960276	0.471801	0.785743	4.288643	4.999991	3.473534	3.251512	2.611791	2.182831	1.976555	2.697382	2.827910	2.566067	0.645595	4.999991	31700.000000		1
30101.009766	9997.373047	2.309720	11.193972	25420.167969	99998.000000	3957.972412	2448.541016	594.042175	193.788315	203.236893	838.986633	1086.265503	639.225098	2.799238	99998.000000	4.478581	3.999886	0.363559	1.048984	4.405179	4.999991	3.597473	3.388907	2.773817	2.287328	2.308002	2.923755	3.035936	2.805654	0.447040	4.999991	31762.000000		1
4852.019531	1865.076050	3.043650	2.201789	4023.853516	55944.921875	392.902252	252.339264	47.600590	56.697620	28.262466	60.151409	63.225895	50.841602	0.328339	99998.000000	3.685923	3.270697	0.483395	0.342776	3.604642	4.747761	2.594285	2.401985	1.677612	1.753565	1.451210	1.779246	1.800895	1.706219	0.000000	4.999991	31782.000000		1
12603.924805	3288.378662	2.473158	3.774496	8641.447266	99998.000000	1193.795410	721.736694	179.556854	72.079308	47.622177	197.572052	255.561768	160.363663	1.475690	0.000000	4.100506	3.516982	0.393252	0.576859	3.936586	4.999991	3.076930	2.858379	2.254202	1.857811	1.677809	2.295726	2.407496	2.205106	0.168995	0.000000	31832.000000		1
7885.773926	2879.746338	2.291218	6.916826	5976.097656	80805.742188	714.526917	449.676941	103.783226	45.704090	35.783703	117.693970	153.554764	85.302383	0.601047	0.000000	3.896844	3.459354	0.360066	0.839907	3.776418	4.907442	2.854019	2.652901	2.016127	1.659955	1.553685	2.070754	2.186263	1.930961	0.000000	0.000000	31887.000000		1
15228.750977	2558.158691	1.874913	4.015028	9210.007812	99998.000000	1268.742676	768.060669	159.746918	78.015503	39.015461	206.428558	291.203613	192.653488	1.621919	0.000000	4.182664	3.407928	0.272981	0.603689	3.964260	4.999991	3.103374	2.885396	2.203433	1.892181	1.591237	2.314770	2.464197	2.284777	0.210029	0.000000	31918.000000		1
22662.263672	1502.292725	3.537048	3.688152	10667.691406	99998.000000	1493.778442	911.769043	235.024063	133.356277	45.050339	269.722290	373.545624	218.390381	3.638982	99998.000000	4.355303	3.176754	0.548641	0.566809	4.028070	4.999991	3.174286	2.959885	2.371112	2.125013	1.653698	2.430917	2.572344	2.339233	0.560980	4.999991	31948.000000		1
8950.440430	726.880371	1.995179	2.565671	4749.562012	69899.703125	510.994019	305.570770	63.475677	19.560154	6.898324	48.359192	63.309158	0.000000	0.347165	99998.000000	3.951844	2.861463	0.299982	0.409201	3.676654	4.844475	2.708416	2.485112	1.802607	1.291372	0.838744	1.684479	1.801467	0.000000	0.000000	4.999991	31964.000000		1
17835.457031	5497.710938	2.507080	6.000956	11997.673828	99998.000000	1762.677368	1068.808472	244.626831	123.704178	69.868271	314.328583	415.367279	278.301270	2.487751	99998.000000	4.251284	3.740182	0.399168	0.778220	4.079097	4.999991	3.246173	3.028900	2.388504	2.092384	1.844280	2.497384	2.618432	2.444515	0.395807	4.999991	32043.000000		1
7017.975586	1311.816284	1.369180	3.792999	5236.354980	72714.156250	637.803528	368.306335	107.224678	32.249741	25.986666	120.210304	151.938889	76.313286	1.089490	0.000000	3.846212	3.117873	0.136461	0.578983	3.719029	4.861619	2.804687	2.566209	2.030295	1.508526	1.414751	2.079942	2.181669	1.882600	0.037223	0.000000	32065.000000		1
6125.001953	1800.906494	2.137031	5.075834	3486.598389	52749.730469	335.621796	199.240356	41.507122	23.325399	9.500999	32.524193	39.431767	29.203007	0.610419	99998.000000	3.787106	3.255491	0.329811	0.705507	3.542402	4.722220	2.525850	2.299377	1.618123	1.367829	0.977769	1.512207	1.595846	1.465428	0.000000	4.999991	32122.000000		1
5738.816406	896.436707	3.925599	3.219423	3699.086426	52524.750000	316.601288	216.694321	53.672474	25.854065	23.417912	68.927727	71.946709	48.682983	0.564688	99998.000000	3.758822	2.952520	0.593906	0.507778	3.568094	4.720364	2.500513	2.335848	1.729752	1.412529	1.369548	1.838394	1.857011	1.687377	0.000000	4.999991	32195.000000		1
5408.248535	1140.311035	4.684199	4.230890	3036.397217	48420.648438	239.859375	149.120361	60.496788	36.881516	12.618659	43.113750	34.315845	26.443060	0.809325	99998.000000	3.733057	3.057023	0.670635	0.626432	3.482359	4.685030	2.379957	2.173537	1.781732	1.566809	1.101013	1.634616	1.535495	1.422312	0.000000	4.999991	32273.000000		1
6567.392090	2050.171387	2.170952	2.713690	4422.068848	62889.539062	427.057739	286.189453	76.637077	62.932941	19.994963	60.364185	88.441628	102.114922	0.825026	0.000000	3.817393	3.311790	0.336650	0.433560	3.645626	4.798578	2.630486	2.456654	1.884439	1.798878	1.300921	1.780779	1.946657	2.009089	0.000000	0.000000	32292.000000		1
27857.441406	5719.854492	2.260381	5.846769	14283.800781	99998.000000	2096.097412	1289.749023	299.113403	125.033272	125.875130	501.727386	667.034302	350.272644	3.334555	99998.000000	4.444941	3.757385	0.354182	0.766916	4.154844	4.999991	3.321411	3.110505	2.475836	2.097026	2.099940	2.700468	2.824148	2.544406	0.523038	4.999991	32371.000000		1
32526.097656	7341.857910	2.359060	7.129604	22776.236328	99998.000000	3535.617432	2146.337646	522.810913	217.156876	157.492706	687.316040	866.996216	541.590881	7.771328	0.000000	4.512232	3.865806	0.372739	0.853065	4.357482	4.999991	3.548465	3.331698	2.718345	2.336774	2.197260	2.837157	2.938017	2.733671	0.890495	0.000000	32444.000000		1
8888.411133	480.471161	2.100026	0.000000	4669.791992	63754.324219	498.335266	289.606232	41.621223	43.135338	4.727372	33.310547	28.176121	16.750870	0.152665	99998.000000	3.948824	2.681667	0.322225	0.000000	3.669297	4.804510	2.697522	2.461808	1.619315	1.634833	0.674620	1.522582	1.449881	1.224037	0.000000	4.999991	32483.000000		1
17423.568359	8349.055664	1.896499	9.892633	24034.896484	99998.000000	3723.463379	2300.718994	561.604309	184.962646	159.429291	708.865173	904.997131	509.156097	1.581754	0.000000	4.241137	3.921637	0.277953	0.995312	4.380842	4.999991	3.570947	3.361864	2.749430	2.267084	2.202568	2.850564	2.956647	2.706851	0.199139	0.000000	32540.000000		1
15879.508789	4418.214355	1.865662	4.847637	12024.801758	99998.000000	1717.664062	1059.501709	236.969910	105.093819	62.587563	320.116760	401.589142	285.248932	1.749620	0.000000	4.200837	3.645247	0.270833	0.685530	4.080078	4.999991	3.234938	3.025102	2.374693	2.021577	1.796488	2.505308	2.603782	2.455224	0.242944	0.000000	32587.000000		1
5122.827148	904.688782	2.763030	3.910181	2537.213867	44633.835938	132.206055	103.906578	37.300903	20.053553	16.485668	10.093077	9.837127	23.300730	0.731718	0.000000	3.709510	2.956499	0.441386	0.592197	3.404357	4.649664	2.121251	2.016643	1.571719	1.302191	1.217107	1.004024	0.992868	1.367370	0.000000	0.000000	32653.000000		1
9646.427734	4163.164551	3.506211	5.156011	6000.582520	81524.195312	719.994385	452.970398	105.032143	93.646980	35.722031	120.494011	163.444321	136.316666	0.308212	0.000000	3.984366	3.619424	0.544838	0.712314	3.778193	4.911286	2.857329	2.656070	2.021322	1.971494	1.552936	2.080966	2.213370	2.134549	0.000000	0.000000	32677.000000		1
9376.619141	1561.266113	2.870961	3.068320	5982.863281	85251.984375	715.711121	442.510345	97.458481	89.557938	28.823706	127.882645	192.647324	124.897591	1.678627	0.000000	3.972046	3.193477	0.458027	0.486901	3.776909	4.930705	2.854738	2.645923	1.988820	1.952104	1.459750	2.106812	2.284763	2.096554	0.224954	0.000000	32705.000000		1
9183.722656	2855.011719	3.102241	6.062630	6148.617188	81659.101562	709.793396	457.201263	109.044083	47.748611	39.468773	123.408142	141.407928	96.107803	0.147919	0.000000	3.963019	3.455608	0.491676	0.782661	3.788777	4.912004	2.851132	2.660107	2.037602	1.678961	1.596254	2.091344	2.150474	1.982759	0.000000	0.000000	32750.000000		1
8107.614746	1446.433838	2.716774	3.450704	2724.458496	46035.734375	141.176651	100.647064	23.399410	5.353371	7.829613	23.812630	34.821579	77.482018	0.383317	99998.000000	3.908893	3.160299	0.434053	0.537908	3.435280	4.663095	2.149763	2.002801	1.369205	0.728627	0.893740	1.376807	1.541848	1.889201	0.000000	4.999991	32793.000000		1
22516.080078	4803.700195	3.752910	6.000956	13783.775391	99998.000000	1942.891113	1222.711670	258.833618	186.893066	93.455788	411.031525	572.505371	370.523560	5.035220	0.000000	4.352493	3.681576	0.574368	0.778220	4.139368	4.999991	3.288449	3.087324	2.413021	2.271593	1.970606	2.613875	2.757780	2.568816	0.702018	0.000000	32843.000000		1
16775.076172	3838.064453	5.103588	5.698749	11722.215820	99998.000000	1632.626831	998.138367	253.517242	89.810806	79.585129	403.279022	581.392700	330.040222	3.785481	0.000000	4.224665	3.584112	0.707876	0.755780	4.069010	4.999991	3.212887	2.999191	2.404007	1.953329	1.900832	2.605606	2.764470	2.518567	0.578121	0.000000	32888.000000		1
22704.386719	3974.692627	1.332175	5.637074	16178.147461	99998.000000	2404.385010	1443.300781	342.837738	118.313805	60.857586	391.052002	484.254913	386.062500	3.074138	0.000000	4.356110	3.599303	0.124561	0.751054	4.208929	4.999991	3.381004	3.159357	2.535089	2.073035	1.784315	2.592235	2.685074	2.586658	0.487723	0.000000	32917.000000		1
8892.638672	1301.507324	1.989012	3.148497	5322.381836	78039.390625	548.535461	332.581238	48.892677	79.014641	18.915653	82.264900	117.271500	83.939369	0.921904	99998.000000	3.949031	3.114447	0.298637	0.498103	3.726106	4.892314	2.739205	2.521898	1.689244	1.897708	1.276821	1.915215	2.069192	1.923966	0.000000	4.999991	32937.000000		1
4438.052246	783.451599	1.631298	2.158617	2057.451904	35344.097656	74.225594	66.639595	34.510120	53.718731	16.997568	24.620569	27.658052	20.768980	0.054848	99998.000000	3.647192	2.894012	0.212533	0.334176	3.313330	4.548317	1.870554	1.823732	1.537946	1.730126	1.230387	1.391298	1.441822	1.317415	0.000000	4.999991	32985.000000		1
6910.738770	2331.448242	3.496960	3.589472	8534.987305	99998.000000	1173.082031	724.308533	161.217865	64.897285	48.550385	168.390640	237.842606	153.977249	0.605401	99998.000000	3.839525	3.367626	0.543691	0.555031	3.931203	4.999991	3.069328	2.859924	2.207413	1.812227	1.686193	2.226318	2.376290	2.187457	0.000000	4.999991	33000.000000		1
21161.732422	3639.258789	2.732193	6.411093	10565.863281	99998.000000	1452.696899	917.748413	214.116318	103.015373	75.258644	361.408020	489.303009	306.887512	2.863475	0.000000	4.325551	3.561013	0.436511	0.806932	4.023905	4.999991	3.162175	2.962724	2.330650	2.012902	1.876556	2.557998	2.689578	2.486979	0.456893	0.000000	33049.000000		1
37663.199219	9003.151367	1.393850	9.060024	25872.478516	99998.000000	4110.102539	2475.582275	576.060913	201.004257	151.288223	718.606750	1028.334351	562.171753	5.309855	0.000000	4.575917	3.954395	0.144216	0.957129	4.412838	4.999991	3.613853	3.393677	2.760468	2.303205	2.179805	2.856491	3.012134	2.749869	0.725083	0.000000	33075.000000		1
8788.584961	276.087128	2.685936	1.930420	3486.518311	57243.195312	295.863159	176.534790	24.700747	14.345552	3.114576	28.256298	42.200966	22.292347	0.698917	99998.000000	3.943919	2.441046	0.429096	0.285652	3.542392	4.757724	2.471091	2.246830	1.392710	1.156717	0.493399	1.451115	1.625322	1.348156	0.000000	4.999991	33103.000000		0
8064.874023	1808.890259	2.861710	3.157748	4310.437500	63509.976562	424.865204	250.374924	50.937195	35.703526	12.615575	23.202051	37.205307	39.018547	0.557407	99998.000000	3.906598	3.257412	0.456626	0.499378	3.634521	4.802842	2.628251	2.398591	1.707035	1.552711	1.100907	1.365526	1.570605	1.591271	0.000000	4.999991	33152.000000		1
5264.096191	1604.712891	2.701355	4.594771	2642.853516	46692.843750	139.613190	76.436630	9.118615	0.000000	9.155621	0.000000	0.000000	0.000000	0.736129	0.000000	3.721324	3.205397	0.431582	0.662264	3.422073	4.669250	2.144927	1.883301	0.959929	0.000000	0.961688	0.000000	0.000000	0.000000	0.000000	0.000000	33169.000000		1
6417.796875	1823.433228	2.667434	3.496960	6172.300293	84542.093750	733.584473	431.766602	86.579048	45.953876	31.824184	114.711998	164.002472	123.738098	1.739799	99998.000000	3.807386	3.260890	0.426094	0.543691	3.790447	4.927073	2.865450	2.635249	1.937413	1.662322	1.502757	2.059609	2.214850	2.092504	0.240499	4.999991	33185.000000		1
29123.039062	11854.807617	1.396934	11.588690	33856.355469	99998.000000	5425.517578	3310.344238	796.455688	276.953674	217.764374	984.474365	1359.290405	631.216675	3.297208	99998.000000	4.464237	4.073895	0.145176	1.064034	4.529640	4.999991	3.734441	3.519873	2.901162	2.442407	2.337987	2.993204	3.133312	2.800179	0.518146	4.999991	33230.000000		1
15265.644531	4427.187988	1.890332	5.122090	13907.449219	99998.000000	2059.397949	1260.280884	280.311859	86.492706	71.089432	321.717224	398.998779	243.991577	2.318781	99998.000000	4.183715	3.646128	0.276538	0.709447	4.143248	4.999991	3.313740	3.100467	2.447641	1.936980	1.851805	2.507474	2.600971	2.387375	0.365260	4.999991	33252.000000		1
22765.150391	6657.964844	2.396065	5.951616	14694.240234	99998.000000	2160.550537	1338.873047	328.686462	132.187546	86.357018	373.983490	485.420563	319.728210	1.507807	99998.000000	4.357271	3.823342	0.379499	0.774635	4.167147	4.999991	3.334564	3.126740	2.516782	2.121191	1.936298	2.572852	2.686118	2.504781	0.178346	4.999991	33290.000000		1
15173.807617	4468.368164	3.136162	6.623871	9851.873047	99998.000000	1354.408936	839.819214	211.411880	130.263290	53.792740	231.690536	280.718903	149.798782	0.750931	99998.000000	4.181095	3.650149	0.496399	0.821112	3.993519	4.999991	3.131750	2.924186	2.325129	2.114822	1.730724	2.364908	2.448272	2.175508	0.000000	4.999991	33427.000000		1
11874.762695	1855.238892	2.285050	4.193885	6905.277344	93139.984375	901.275085	534.245422	101.501259	76.152931	42.913307	157.671570	197.642990	148.337082	1.215222	99998.000000	4.074625	3.268400	0.358896	0.622617	3.839181	4.969136	2.954857	2.727741	2.006471	1.881687	1.632592	2.197753	2.295882	2.171250	0.084656	4.999991	33475.000000		1
13726.708008	3668.964600	3.512378	4.465254	11963.222656	99998.000000	1676.264893	1053.651855	237.774765	103.940498	49.441582	287.123840	371.411652	254.504044	2.221793	99998.000000	4.137567	3.564543	0.545601	0.649846	4.077848	4.999991	3.224343	3.022697	2.376166	2.016785	1.694092	2.458069	2.569855	2.405695	0.346704	4.999991	33547.000000		1
35059.570312	6691.059570	3.629560	5.994788	21165.224609	99998.000000	3292.631104	1969.886108	458.786316	174.619797	119.590469	554.391479	695.629761	406.091400	4.137396	99998.000000	4.544806	3.825495	0.559854	0.777774	4.325623	4.999991	3.517543	3.294441	2.661610	2.242094	2.077697	2.743817	2.842378	2.608624	0.616727	4.999991	33568.000000		1
13509.369141	2313.599609	2.174036	3.262596	9697.612305	99998.000000	1268.446655	792.758301	147.168350	84.546867	38.716339	177.321152	234.265472	135.194183	2.034579	99998.000000	4.130635	3.364288	0.337267	0.513563	3.986665	4.999991	3.103272	2.899141	2.167814	1.927098	1.587894	2.248760	2.369708	2.130958	0.308475	4.999991	33653.000000		1
28799.812500	5997.174805	3.216340	7.826529	22605.396484	99998.000000	3469.906006	2107.593506	476.616486	197.075577	117.669304	588.907776	765.137268	327.431366	2.507372	99998.000000	4.459390	3.777947	0.507362	0.893569	4.354212	4.999991	3.540318	3.323787	2.678169	2.294633	2.070663	2.770047	2.883739	2.515120	0.399219	4.999991	33679.000000		1
14451.704102	1595.230347	3.321187	1.535702	7482.408203	98044.867188	905.669373	557.305603	94.161964	52.139854	18.110798	98.926338	137.325058	65.353676	0.411756	0.000000	4.159919	3.202823	0.521293	0.186307	3.874041	4.991425	2.956970	2.746094	1.973876	1.717170	1.257938	1.995312	2.137750	1.815270	0.000000	0.000000	33702.000000		1
16317.526367	3405.770508	2.907966	4.859972	13309.502930	99998.000000	1839.780151	1152.578247	305.021851	102.639160	71.225113	339.479553	462.745850	249.536133	0.953692	99998.000000	4.212654	3.532215	0.463589	0.686634	4.124162	4.999991	3.264766	3.061670	2.484331	2.011313	1.852633	2.530814	2.665343	2.397133	0.000000	4.999991	33733.000000		1
26374.347656	4884.543457	2.824705	5.905360	21127.427734	99998.000000	3211.109375	1957.045410	469.523895	181.484192	116.608498	508.261810	700.384888	416.076538	2.679367	0.000000	4.421182	3.688824	0.450973	0.771246	4.324847	4.999991	3.506655	3.291601	2.671658	2.258839	2.066730	2.706088	2.845337	2.619173	0.428032	0.000000	33779.000000		1
7419.691406	694.057068	1.896499	3.583304	3442.550293	54800.761719	314.439575	206.286697	66.775276	36.900017	23.612188	56.663700	71.974464	36.058159	0.657335	99998.000000	3.870386	2.841395	0.277953	0.554284	3.536880	4.738787	2.497537	2.314471	1.824616	1.567027	1.373136	1.753305	1.857178	1.557003	0.000000	4.999991	33845.000000		1
20000.828125	2781.705078	2.312804	5.026494	10783.420898	99998.000000	1530.943726	942.301147	244.013168	74.774498	67.040482	305.832886	422.947113	211.501312	3.705935	0.000000	4.301048	3.444311	0.364139	0.701265	4.032756	4.999991	3.184959	2.974190	2.387413	1.873754	1.826337	2.485484	2.626286	2.325313	0.568898	0.000000	33899.000000		1
17094.458984	5769.394531	3.543216	7.592165	20529.259766	99998.000000	3178.557617	1941.518799	414.852295	186.973251	152.626572	642.463074	868.852661	535.315491	4.272131	0.000000	4.232855	3.761130	0.549398	0.880366	4.312373	4.999991	3.502230	3.288141	2.617893	2.271780	2.183630	2.807848	2.938946	2.728610	0.630645	0.000000	33982.000000		1
5351.291992	531.790771	3.367443	4.779795	1892.891357	37573.792969	28.820621	30.643112	18.835476	9.109365	1.837908	0.000000	0.000000	0.000000	0.557097	0.000000	3.728459	2.725741	0.527300	0.679409	3.277126	4.574885	1.459703	1.486333	1.274977	0.959488	0.264324	0.000000	0.000000	0.000000	0.000000	0.000000	34038.000000		1
9656.375977	3082.301758	3.993442	4.163047	7213.053223	92306.828125	889.168335	564.573975	122.183899	74.456871	34.722897	137.772202	178.767426	131.382690	0.227953	0.000000	3.984814	3.488875	0.601347	0.619411	3.858119	4.965234	2.948984	2.751721	2.087014	1.871905	1.540616	2.139162	2.252288	2.118538	0.000000	0.000000	34068.000000		1
12906.167969	3982.374023	2.211041	4.977154	9577.401367	99998.000000	1320.589478	802.950073	187.139771	123.901543	43.860016	240.146149	319.173126	250.075790	1.817632	0.000000	4.110797	3.600142	0.344597	0.696981	3.981248	4.999991	3.120768	2.904689	2.272166	2.093077	1.642069	2.380476	2.504026	2.398072	0.259506	0.000000	34118.000000		1
18494.193359	4987.679199	2.772281	6.725634	8763.010742	99998.000000	1168.095581	728.579529	163.379562	61.428078	47.489578	206.718430	287.321198	153.459183	0.542619	9897.595703	4.267035	3.697899	0.442837	0.827733	3.942653	4.999991	3.067478	2.862477	2.213198	1.788367	1.676598	2.315379	2.458368	2.185993	0.000000	3.995530	34170.000000		1
9680.910156	4670.840332	4.141461	4.280230	9006.805664	99998.000000	1259.796753	762.577759	178.406616	64.857193	41.050732	182.270554	252.397842	166.244354	1.497600	99998.000000	3.985916	3.669395	0.617154	0.631467	3.954571	4.999991	3.100301	2.882284	2.251411	1.811958	1.613321	2.260716	2.402086	2.220747	0.175396	4.999991	34216.000000		1
12782.319336	3876.867188	2.238794	4.249392	8602.773438	99998.000000	1158.431152	718.847229	177.068283	74.463043	55.001564	244.333878	333.481689	247.907928	0.846986	99998.000000	4.106610	3.588481	0.350014	0.628327	3.934639	4.999991	3.063870	2.856637	2.248141	1.871941	1.740375	2.387984	2.523072	2.394290	0.000000	4.999991	34266.000000		1
8044.629395	2382.672363	2.309720	5.600070	4895.817871	71528.156250	550.601562	335.973328	93.548302	57.021412	40.054684	90.615662	103.416260	80.763115	0.385185	0.000000	3.905506	3.377064	0.363559	0.748193	3.689825	4.854477	2.740837	2.526305	1.971036	1.756038	1.602653	1.957203	2.014589	1.907213	0.000000	0.000000	34313.000000		1
12918.195312	3345.794922	1.218077	3.660398	9011.683594	99998.000000	1264.924927	753.178528	185.116837	92.672516	47.554337	205.074799	252.157318	104.649757	2.112849	99998.000000	4.111202	3.524499	0.085675	0.563528	3.954806	4.999991	3.102065	2.876898	2.267446	1.966951	1.677190	2.311912	2.401672	2.019738	0.324869	4.999991	34358.000000		1
7065.061523	0.000000	1.970509	3.709738	3433.650635	54914.335938	302.015198	194.124435	56.959740	48.664482	27.420605	56.639030	63.531185	61.939976	0.415334	99998.000000	3.849116	0.000000	0.294578	0.569343	3.535756	4.739686	2.480029	2.288080	1.755568	1.687212	1.438077	1.753116	1.802987	1.791971	0.000000	4.999991	34412.000000		0
9437.320312	2054.053711	1.686805	3.570970	5085.819336	74716.085938	581.041138	355.857269	91.408180	49.749958	42.130039	141.364746	148.278488	122.510773	1.242040	99998.000000	3.974849	3.312612	0.227065	0.552786	3.706361	4.873414	2.764207	2.551276	1.960985	1.696793	1.624592	2.150341	2.171078	2.088174	0.094136	4.999991	34435.000000		1
23688.179688	6645.204102	2.692104	5.032661	14761.943359	99998.000000	2169.376221	1322.671021	322.922943	127.975159	89.194061	437.289581	573.988647	265.519165	0.980751	99998.000000	4.374532	3.822508	0.430092	0.701798	4.169144	4.999991	3.336335	3.121452	2.509099	2.107126	1.950336	2.640769	2.758903	2.424096	0.000000	4.999991	34482.000000		1
17346.671875	1990.426880	2.146282	2.269632	9572.955078	99998.000000	1343.359863	784.108398	160.890991	92.956223	44.051208	223.219513	297.778137	239.544830	3.619790	0.000000	4.239216	3.298946	0.331687	0.355955	3.981046	4.999991	3.128192	2.894376	2.206532	1.968278	1.643958	2.348732	2.473893	2.379387	0.558683	0.000000	34530.000000		1
11760.133789	4745.466797	2.038351	3.586388	9659.374023	99998.000000	1311.057739	824.264893	208.904800	99.601677	67.089821	252.077133	292.677643	242.209183	2.906538	0.000000	4.070412	3.676279	0.309279	0.554657	3.984949	4.999991	3.117622	2.916067	2.319948	1.998267	1.826657	2.401533	2.466390	2.384191	0.463376	0.000000	34584.000000		1
19922.371094	4046.666992	3.089906	3.361275	12222.531250	99998.000000	1786.527100	1075.416870	250.516769	118.686935	66.149277	282.612335	366.018188	148.623871	2.611673	0.000000	4.299341	3.607097	0.489945	0.526504	4.087161	4.999991	3.252010	3.031577	2.398837	2.074403	1.820525	2.451191	2.563503	2.172089	0.416919	0.000000	34623.000000		1
42401.656250	10475.965820	3.037483	7.296126	22994.193359	99998.000000	3569.205566	2162.187988	483.345215	217.770554	126.837257	594.406067	808.217102	480.153534	3.188275	0.000000	4.627383	4.020194	0.482514	0.863092	4.361618	4.999991	3.552572	3.334893	2.684258	2.337999	2.103247	2.774083	2.907528	2.681380	0.503556	0.000000	34687.000000		1
14263.408203	4892.770996	2.951138	5.908443	14524.674805	99998.000000	2085.156250	1286.400146	270.335968	98.870834	75.958656	324.134857	426.918945	257.220825	1.708067	0.000000	4.154223	3.689555	0.469990	0.771473	4.162107	4.999991	3.319139	3.109376	2.431904	1.995068	1.880577	2.510726	2.630345	2.410306	0.232505	0.000000	34785.000000		1
17814.484375	3196.079346	2.285050	2.482410	12667.249023	99998.000000	1764.410522	1086.999390	232.455307	105.254173	52.661007	285.421600	374.153107	227.573746	3.261905	99998.000000	4.250773	3.504617	0.358896	0.394873	4.102682	4.999991	3.246600	3.036229	2.366339	2.022239	1.721489	2.455487	2.573049	2.357122	0.513471	4.999991	34833.000000		1
22018.183594	7159.852539	2.648932	7.468815	13549.050781	99998.000000	2030.312012	1234.793701	311.451447	133.269943	90.378212	430.961731	591.220581	343.658020	2.900000	0.000000	4.342782	3.854904	0.423071	0.873252	4.131909	4.999991	3.307563	3.091594	2.493390	2.124732	1.956064	2.634439	2.771749	2.536126	0.462398	0.000000	34933.000000		1
3764.782471	1163.775269	2.747611	2.781532	4259.944336	62927.273438	456.618439	274.566833	57.511726	33.887207	18.298906	88.130173	111.218124	129.621872	0.885898	0.000000	3.575740	3.065869	0.438955	0.444284	3.629404	4.798839	2.659554	2.438648	1.759756	1.530036	1.262425	1.945125	2.046175	2.112678	0.000000	0.000000	34965.000000		1
12503.142578	2228.161621	2.759946	4.964819	7599.744629	99998.000000	1027.637451	602.146240	114.724335	42.466167	54.353981	206.468643	258.904541	195.231506	0.402604	0.000000	4.097019	3.347947	0.440901	0.695903	3.880799	4.999991	3.011840	2.779702	2.059656	1.628043	1.735231	2.314854	2.413140	2.290550	0.000000	0.000000	35025.000000		1
15415.690430	5642.384766	3.117660	10.466209	17883.091797	99998.000000	2635.184326	1577.730225	367.140686	154.908539	119.790916	511.031006	733.041687	422.043579	1.967784	0.000000	4.187963	3.751463	0.493829	1.019789	4.252443	4.999991	3.420811	3.198033	2.564832	2.190075	2.078424	2.708447	2.865129	2.625357	0.293977	0.000000	35083.000000		1
13701.322266	3617.580078	3.123827	4.909312	8624.134766	99998.000000	1053.658081	648.084717	159.040741	67.015808	49.703701	179.140549	241.308731	171.640900	0.552715	0.000000	4.136763	3.558418	0.494687	0.691021	3.935715	4.999991	3.022700	2.811632	2.201508	1.826177	1.696389	2.253194	2.382573	2.234621	0.000000	0.000000	35142.000000		1
10475.636719	1311.091675	3.018980	4.733539	6604.110352	87890.414062	695.734619	447.499847	106.984146	44.917740	26.948793	85.601501	108.424255	82.483841	0.385737	0.000000	4.020180	3.117633	0.479860	0.675186	3.819814	4.943942	2.842444	2.650793	2.029320	1.652418	1.430539	1.932481	2.035126	1.916369	0.000000	0.000000	35202.000000		1
23371.394531	11057.966797	2.895631	5.785094	16941.660156	99998.000000	2418.551514	1497.617676	347.950592	119.716904	101.405663	428.581085	594.076111	454.240875	1.799149	99998.000000	4.368685	4.043675	0.461743	0.762310	4.228956	4.999991	3.383555	3.175401	2.541517	2.078156	2.006062	2.632033	2.773842	2.657286	0.255067	4.999991	35249.000000		1
8230.116211	1361.766724	2.658183	3.978023	6732.492676	91683.460938	710.157288	447.940796	88.194931	36.585476	28.502996	118.794868	164.563721	108.044952	0.009821	0.000000	3.915406	3.134103	0.424585	0.599667	3.828176	4.962291	2.851355	2.651221	1.945444	1.563309	1.454890	2.074798	2.216334	2.033604	0.000000	0.000000	35278.000000		1
15072.275391	3514.780762	2.550252	4.927814	11735.115234	99998.000000	1545.807251	962.021667	217.440582	101.010948	58.964169	280.928589	366.240234	226.818237	2.654022	0.000000	4.178179	3.545898	0.406583	0.692654	4.069488	4.999991	3.189155	2.983185	2.337341	2.004369	1.770588	2.448596	2.563766	2.355678	0.423904	0.000000	35319.000000		1
12262.080078	3421.213867	2.167868	4.437500	10193.421875	99998.000000	1298.115234	807.088440	187.204529	106.592514	49.922646	206.912704	325.349854	160.551773	2.240106	0.000000	4.088564	3.534180	0.336033	0.647138	4.008320	4.999991	3.113313	2.906921	2.272316	2.027727	1.698298	2.315787	2.512351	2.205615	0.350268	0.000000	35363.000000		1
38508.781250	19086.982422	2.861710	17.709911	46407.246094	99998.000000	7291.191895	4502.523926	1061.413574	468.978058	324.458649	1437.904175	1974.696777	1137.640625	5.114914	0.000000	4.585560	4.280737	0.456626	1.248216	4.666586	4.999991	3.862798	3.653456	3.025885	2.671153	2.511159	3.157730	3.295501	3.056005	0.708838	0.000000	35406.000000		1
14420.848633	1894.846436	2.507080	2.278883	6798.172852	94449.585938	752.160889	471.386475	118.292221	52.491402	40.227371	111.770111	154.267120	104.659012	0.653627	99998.000000	4.158991	3.277574	0.399168	0.357722	3.832392	4.975200	2.876311	2.673377	2.072956	1.720088	1.604522	2.048326	2.188273	2.019777	0.000000	4.999991	35465.000000		1
30929.505859	8530.521484	1.301338	6.562196	20849.503906	99998.000000	3179.673828	1899.660156	446.824493	168.369049	150.847244	632.894226	840.358887	528.984558	3.702317	0.000000	4.490373	3.930976	0.114390	0.817049	4.319096	4.999991	3.502383	3.278676	2.650137	2.226262	2.178537	2.801331	2.924465	2.723443	0.568474	0.000000	35504.000000		1
18495.904297	8108.395020	3.012813	3.688152	12374.516602	99998.000000	1637.243286	1004.601929	233.886169	88.965866	61.076530	274.859802	386.006989	236.886642	3.568326	0.000000	4.267076	3.908935	0.478972	0.566809	4.092528	4.999991	3.214113	3.001994	2.369004	1.949223	1.785874	2.439111	2.586595	2.374541	0.552464	0.000000	35593.000000		1
7908.285156	921.674011	1.211909	3.398280	3675.070312	56474.765625	264.479950	157.289185	52.346466	14.092686	14.795778	44.048122	48.260513	51.732800	0.080049	9849.840820	3.898082	2.964577	0.083470	0.531259	3.565266	4.751854	2.422393	2.196699	1.718887	1.148994	1.170138	1.643927	1.683592	1.713766	0.000000	3.993429	35644.000000		1
9017.290039	4747.773438	2.581089	5.723419	9706.271484	99998.000000	1276.063477	768.190186	219.272324	85.860535	51.994919	215.948059	239.221039	143.810150	2.618032	0.000000	3.955076	3.676490	0.411803	0.757656	3.987052	4.999991	3.105872	2.885469	2.340984	1.933794	1.715961	2.334349	2.378799	2.157789	0.417975	0.000000	35667.000000		1
10059.439453	1103.787231	2.352893	5.011075	7530.767578	99998.000000	916.246643	536.521179	185.070587	91.500694	43.449879	235.566803	304.216980	157.498871	0.440463	0.000000	4.002574	3.042885	0.371602	0.699931	3.876839	4.999991	2.962012	2.729587	2.267337	1.961424	1.637989	2.372114	2.483183	2.197278	0.000000	0.000000	35695.000000		1
30781.312500	8821.062500	3.009729	6.944580	18218.361328	99998.000000	2683.222656	1626.336060	388.692932	195.009476	110.539696	556.432922	807.409180	425.318512	4.007522	0.000000	4.488287	3.945521	0.478527	0.841646	4.260509	4.999991	3.428657	3.211210	2.589607	2.290056	2.043518	2.745413	2.907094	2.628714	0.602876	0.000000	35750.000000		1
18143.626953	3840.987793	2.510163	5.149844	14854.863281	99998.000000	2057.470459	1278.767822	296.593994	150.992188	100.782753	400.842865	480.378662	328.667969	3.686830	0.000000	4.258724	3.584443	0.399702	0.711794	4.171869	4.999991	3.313334	3.106792	2.472162	2.178954	2.003386	2.602974	2.681584	2.516757	0.566653	0.000000	35800.000000		1
6544.495605	0.000000	3.315019	2.670518	3467.109131	57781.179688	213.860367	131.478287	79.825661	69.624657	13.173732	54.495831	90.621834	84.519112	0.220424	99998.000000	3.815876	0.000000	0.520486	0.426595	3.539968	4.761786	2.330130	2.118854	1.902143	1.842763	1.119709	1.736363	1.957233	1.926955	0.000000	4.999991	35887.000000		0
18337.443359	4616.832031	3.293433	5.745005	14257.703125	99998.000000	1992.681152	1224.632812	239.350555	139.243134	85.478157	387.638306	525.715759	300.689209	3.069688	0.000000	4.263339	3.664344	0.517649	0.759290	4.154049	4.999991	3.299438	3.088006	2.379035	2.143774	1.931855	2.588427	2.720751	2.478118	0.487094	0.000000	35927.000000		1
19460.642578	6102.675781	2.821621	7.934460	17384.160156	99998.000000	2442.086670	1541.058350	352.258575	201.065933	101.791130	477.757477	648.238892	341.496307	2.711243	99998.000000	4.289157	3.785520	0.450499	0.899517	4.240154	4.999991	3.387761	3.187819	2.546862	2.303339	2.007710	2.679208	2.811735	2.533386	0.433168	4.999991	36003.000000		1
28547.587891	13118.579102	3.580221	9.766201	31798.121094	99998.000000	4830.935547	2983.066895	782.659058	346.060242	278.217987	1343.202637	1722.305054	1147.431396	3.784801	99998.000000	4.455569	4.117887	0.553910	0.989726	4.502401	4.999991	3.684031	3.474663	2.893573	2.539152	2.444385	3.128142	3.236110	3.059727	0.578043	4.999991	36123.000000		1
23128.765625	4670.670898	2.716774	6.216817	12625.363281	99998.000000	1670.152954	1027.125488	203.175217	104.008339	50.403709	245.354584	332.729248	211.353287	2.954450	99998.000000	4.364152	3.669379	0.434053	0.793568	4.101244	4.999991	3.222756	3.011624	2.307871	2.017068	1.702463	2.389794	2.522091	2.325009	0.470477	4.999991	36172.000000		1
5748.526855	672.924194	1.847160	1.936588	2271.155029	41710.562500	0.000000	0.000000	0.000000	4.745874	0.000000	0.000000	0.000000	5.529144	0.067620	0.000000	3.759557	2.827966	0.266504	0.287037	3.356247	4.620246	0.000000	0.000000	0.000000	0.676316	0.000000	0.000000	0.000000	0.742658	0.000000	0.000000	36189.000000		1
16014.462891	3101.929688	3.426034	3.675817	10220.740234	99998.000000	1314.434448	817.073608	171.354111	91.917000	60.219250	254.084656	317.591156	213.400894	1.871805	0.000000	4.204513	3.491632	0.534792	0.565354	4.009482	4.999991	3.118739	2.912261	2.233895	1.963396	1.779735	2.404979	2.501868	2.329196	0.272261	0.000000	36240.000000		1
17188.894531	2362.165527	5.766592	6.130473	10135.225586	99998.000000	1262.575195	793.581665	169.001221	91.667221	52.312546	241.795959	307.935974	170.839127	2.320668	99998.000000	4.235248	3.373310	0.760919	0.787494	4.005834	4.999991	3.101257	2.899592	2.227890	1.962214	1.718606	2.383449	2.488461	2.232587	0.365613	4.999991	36287.000000		1
9079.535156	1890.711182	2.547168	4.212387	5891.535156	84347.468750	547.635010	354.099548	77.596115	16.827963	18.406837	103.804817	190.205002	85.379478	0.550776	0.000000	3.958064	3.276625	0.406058	0.624528	3.770228	4.926072	2.738491	2.549125	1.889840	1.226032	1.264979	2.016217	2.279222	1.931353	0.000000	0.000000	36310.000000		1
9960.315430	1252.287842	3.207088	3.358191	4646.744141	72547.382812	356.893433	220.416397	52.978630	55.291435	4.067451	12.054335	38.164352	50.335869	0.063655	99998.000000	3.998273	3.097704	0.506111	0.526105	3.667149	4.860622	2.552539	2.343244	1.724101	1.742658	0.609322	1.081143	1.581658	1.701878	0.000000	4.999991	36349.000000		1
8668.488281	1694.708740	2.618094	3.274930	6529.946289	88723.398438	673.439209	406.060547	110.323837	65.036049	21.367226	104.708351	151.713776	140.270020	1.546772	99998.000000	3.937943	3.229095	0.417985	0.515202	3.814910	4.948038	2.828298	2.608591	2.042669	1.813154	1.329748	2.019981	2.181025	2.146965	0.189426	4.999991	36365.000000		1
4652.893066	1601.891235	2.793867	3.207088	3945.899658	63532.269531	237.873444	134.290649	24.376955	24.364620	5.874522	27.284920	50.594902	67.425949	0.157572	99998.000000	3.667723	3.204633	0.446206	0.506111	3.596146	4.802994	2.376346	2.128046	1.386979	1.386760	0.768973	1.435923	1.704107	1.828827	0.000000	4.999991	36391.000000		1
11647.558594	3453.885986	2.655099	4.428249	8161.626465	99998.000000	980.150940	606.105774	133.735580	69.581482	34.562546	127.407753	180.716339	117.428772	2.242830	99998.000000	4.066235	3.538308	0.424081	0.646232	3.911777	4.999991	2.991293	2.782548	2.126247	1.842494	1.538606	2.105196	2.256997	2.069775	0.350796	4.999991	36438.000000		1
3383.160645	0.000000	2.624262	2.645848	2032.230103	43494.625000	0.000000	0.000000	22.828918	13.984756	18.758383	23.766375	6.870570	72.511032	1.045205	686.964111	3.529323	0.000000	0.419007	0.422565	3.307973	4.638435	0.000000	0.000000	1.358485	1.145655	1.273195	1.375963	0.836993	1.860404	0.019201	2.836934	36466.000000		0
12528.089844	3802.542725	3.244093	5.402710	11591.524414	99998.000000	1588.979614	952.674805	204.254517	67.891594	65.214905	310.655853	429.765259	212.081055	1.303490	0.000000	4.097885	3.580074	0.511093	0.732612	4.064140	4.999991	3.201118	2.978945	2.310172	1.831816	1.814347	2.492280	2.633231	2.326502	0.115108	0.000000	36549.000000		1
6613.870117	1128.324585	1.976677	3.993442	5785.229492	83997.289062	608.301392	351.080566	77.737968	31.879692	29.711823	101.578354	154.785187	113.475418	0.253950	99998.000000	3.820456	3.052434	0.295936	0.601347	3.762321	4.924265	2.784119	2.545407	1.890633	1.503514	1.472929	2.006801	2.189729	2.054902	0.000000	4.999991	36609.000000		1
5777.008301	1780.100586	1.958174	4.903145	5358.196289	73964.945312	507.928772	298.894470	70.420258	13.808982	17.130169	54.406403	77.617706	84.796646	0.255271	99998.000000	3.761703	3.250445	0.291851	0.690475	3.729019	4.869026	2.705803	2.475518	1.847698	1.140162	1.233762	1.735650	1.889961	1.928379	0.000000	4.999991	36623.000000		1
30026.925781	4597.870117	2.744528	5.686414	13938.370117	99998.000000	1908.929932	1168.049316	240.907837	79.073227	70.555946	328.695709	465.521210	285.270508	0.918957	0.000000	4.477511	3.662557	0.438468	0.754838	4.144212	4.999991	3.280790	3.067461	2.381851	1.898029	1.848534	2.516794	2.667939	2.455257	0.000000	0.000000	36651.000000		1
6331.958008	941.517883	3.413699	1.535702	2021.671387	37697.863281	0.000000	0.000000	28.102112	12.606324	2.140115	0.000000	0.000000	0.730846	1.367144	99998.000000	3.801538	2.973829	0.533225	0.186307	3.305711	4.576317	0.000000	0.000000	1.448739	1.100588	0.330437	0.000000	0.000000	0.000000	0.135814	4.999991	36704.000000		1
9394.949219	3850.242188	3.373610	5.600070	9450.996094	99998.000000	1189.968506	740.828125	169.914001	77.910660	65.526367	268.266754	349.708313	267.572937	1.384996	0.000000	3.972894	3.585488	0.528095	0.748193	3.975478	4.999991	3.075536	2.869717	2.230229	1.891597	1.816416	2.428567	2.543706	2.427442	0.141449	0.000000	36729.000000		1
9222.669922	0.000000	4.320318	4.335737	4895.740723	75461.882812	453.402100	267.788788	70.367836	34.118484	27.269503	90.822273	88.894936	116.929207	0.861517	0.000000	3.964857	0.000000	0.635516	0.637063	3.689818	4.877728	2.656483	2.427792	1.847374	1.532990	1.435677	1.958192	1.948877	2.067923	0.000000	0.000000	36767.000000		0
36859.445312	8385.925781	2.288134	7.626086	26207.726562	99998.000000	3948.570312	2427.072021	581.765808	196.748703	146.344986	708.926880	973.320435	548.779053	4.804266	99998.000000	4.566549	3.923551	0.359481	0.882302	4.418429	4.999991	3.596440	3.385083	2.764748	2.293912	2.165378	2.850601	2.988256	2.739398	0.681627	4.999991	36828.000000		1
3345.061035	1304.032959	4.776711	5.828266	2876.825928	45464.308594	107.536140	71.974464	40.841038	7.940627	21.607758	5.452050	27.602545	51.134556	0.701226	0.000000	3.524404	3.115288	0.679129	0.765539	3.458914	4.657670	2.031554	1.857178	1.611097	0.899855	1.334610	0.736560	1.440949	1.708714	0.000000	0.000000	36878.000000		1
26201.880859	6383.450195	3.154665	7.511988	16950.544922	99998.000000	2432.826172	1500.396118	332.201935	155.611618	103.252823	453.204742	650.326599	365.808502	4.033144	99998.000000	4.418333	3.805055	0.498953	0.875755	4.229184	4.999991	3.386111	3.176206	2.521402	2.192042	2.013902	2.656294	2.813132	2.563254	0.605644	4.999991	36946.000000		1
28209.511719	9164.695312	2.960389	9.621264	21390.865234	99998.000000	3212.154785	1932.264526	494.502167	159.944275	124.200661	531.352844	683.140625	468.142365	5.631104	0.000000	4.450396	3.962118	0.471349	0.983232	4.330228	4.999991	3.506796	3.286067	2.694168	2.203969	2.094124	2.725383	2.834510	2.670378	0.750594	0.000000	36999.000000		1
23095.007812	5490.970215	3.105325	4.813716	16121.631836	99998.000000	2266.652832	1372.606079	292.147247	93.724075	66.732109	375.457520	473.508087	248.179291	3.042006	99998.000000	4.363518	3.739649	0.492107	0.682481	4.207409	4.999991	3.355385	3.137546	2.465602	1.971851	1.824335	2.574561	2.675327	2.394766	0.483160	4.999991	37090.000000		1
11789.614258	1866.880005	2.044519	3.755994	8172.092773	99998.000000	917.344421	593.995911	142.493393	45.426556	38.201355	142.037003	156.373306	181.663055	0.166627	99998.000000	4.071500	3.271116	0.310591	0.574725	3.912333	4.999991	2.962533	2.773783	2.153795	1.657310	1.582079	2.152401	2.194163	2.259267	0.000000	4.999991	37135.000000		1
5321.349121	0.000000	2.328223	2.766114	2234.995117	35008.593750	0.000000	3.799166	8.363099	11.514681	0.000000	0.000000	0.000000	14.299296	0.861992	99998.000000	3.726022	0.000000	0.367025	0.441870	3.349277	4.544175	0.000000	0.579688	0.922367	1.061252	0.000000	0.000000	0.000000	1.155315	0.000000	4.999991	37197.000000		0
28391.138672	8581.193359	2.833956	7.875869	24612.072266	99998.000000	3717.274414	2282.608154	534.276245	292.393951	134.395508	656.629761	865.226196	523.600342	3.032422	99998.000000	4.453183	3.933548	0.452393	0.896298	4.391148	4.999991	3.570225	3.358431	2.727766	2.465968	2.128385	2.817321	2.937130	2.719000	0.481790	4.999991	37248.000000		1
10740.329102	2408.446289	2.985059	4.718120	7758.254883	98947.804688	909.246521	544.017761	102.728592	59.016594	26.449226	152.022156	214.208832	144.938812	1.189640	0.000000	4.031018	3.381737	0.474953	0.673769	3.889764	4.995406	2.958682	2.735613	2.011691	1.770974	1.422413	2.181907	2.330837	2.161185	0.075416	0.000000	37313.000000		1
8956.660156	1601.545898	2.408400	2.824705	5442.015625	78584.281250	487.486664	302.496277	60.993267	31.219770	4.412830	29.366444	28.647932	12.550817	1.066029	99998.000000	3.952146	3.204539	0.381729	0.450973	3.735760	4.895336	2.687963	2.480720	1.785282	1.494430	0.644717	1.467851	1.457093	1.098672	0.027769	4.999991	37346.000000		1
11697.225586	907.081726	2.460824	5.254691	8186.367188	99998.000000	948.268188	587.372070	183.562637	82.579437	35.796040	213.804855	265.642517	229.180374	1.803418	99998.000000	4.068083	2.957646	0.391080	0.720547	3.913091	4.999991	2.976931	2.768913	2.263784	1.916872	1.553835	2.330018	2.424298	2.360178	0.256096	4.999991	37374.000000		1
10682.268555	3040.328857	3.512378	3.700486	5722.225586	82506.343750	578.429199	355.234375	116.028755	72.051559	38.741009	99.570839	123.676430	101.078789	1.986183	99998.000000	4.028664	3.482921	0.545601	0.568259	3.757565	4.916487	2.762250	2.550515	2.064566	1.857643	1.588171	1.998132	2.092287	2.004660	0.298019	4.999991	37415.000000		1
6030.615234	0.000000	1.871829	3.817669	2998.775635	47106.726562	94.565933	70.102631	8.881167	31.447968	2.689020	0.000000	0.000000	21.074270	0.653860	0.000000	3.780362	0.000000	0.272266	0.581798	3.476944	4.673083	1.975735	1.845734	0.948470	1.497593	0.429594	0.000000	0.000000	1.323753	0.000000	0.000000	37456.000000		0
10339.060547	904.482178	2.645848	4.076703	6737.259766	91592.125000	763.435059	457.922882	121.884773	66.917130	33.760773	140.818924	182.622086	167.601196	0.463988	99998.000000	4.014481	2.956400	0.422565	0.610309	3.828483	4.961858	2.882772	2.660792	2.085949	1.825537	1.528412	2.148661	2.261553	2.224277	0.000000	4.999991	37514.000000		1
9073.904297	3566.707764	2.510163	8.597464	14513.887695	99998.000000	2045.400757	1250.230957	264.097565	138.968689	100.295517	418.753235	561.712280	321.547607	1.981213	99998.000000	3.957794	3.552268	0.399702	0.934370	4.161784	4.999991	3.310778	3.096990	2.421764	2.142917	2.001281	2.621958	2.749514	2.507245	0.296931	4.999991	37579.000000		1
20969.265625	6186.022949	2.618094	7.882036	16889.833984	99998.000000	2403.996338	1487.037476	354.626862	174.286743	122.079048	501.085968	645.093506	445.705109	6.006172	0.000000	4.321583	3.791412	0.417985	0.896638	4.227625	4.999991	3.380934	3.172322	2.549772	2.241264	2.086641	2.699912	2.809623	2.649048	0.778598	0.000000	37624.000000		1
6422.295898	1456.659546	1.797820	5.100504	3089.104492	47550.167969	143.622055	88.416954	22.702484	48.383862	12.646413	0.000000	0.000000	35.506168	0.612348	99998.000000	3.807690	3.163358	0.254746	0.707613	3.489833	4.677152	2.157221	1.946536	1.356073	1.684700	1.101967	0.000000	0.000000	1.550304	0.000000	4.999991	37694.000000		1
44558.894531	15827.662109	2.793867	14.111189	32610.259766	99998.000000	4959.509277	3095.364502	722.069763	390.216309	232.319626	926.173157	1264.203369	748.830444	3.279914	99998.000000	4.648934	4.199417	0.446206	1.149564	4.513354	4.999991	3.695439	3.490712	2.858579	2.591305	2.366086	2.966692	3.101817	2.874383	0.515863	4.999991	37757.000000		1
12728.180664	3364.056885	2.544085	4.628692	9772.395508	99998.000000	1216.676758	750.489502	213.277542	74.256432	49.355240	209.006561	276.768646	206.092422	2.701716	0.000000	4.104766	3.526863	0.405532	0.665458	3.990001	4.999991	3.085175	2.875345	2.328945	1.870734	1.693333	2.320160	2.442117	2.314062	0.431640	0.000000	37821.000000		1
10918.819336	2723.533447	2.500912	1.837908	8718.654297	99998.000000	1047.558350	631.429443	129.717468	48.516460	31.845770	123.068932	146.955566	102.195099	1.587658	0.000000	4.038176	3.435133	0.398098	0.264324	3.940449	4.999991	3.020178	2.800325	2.112998	1.685889	1.503052	2.090148	2.167186	2.009430	0.200757	0.000000	37845.000000		1
9325.083984	1474.946045	2.544085	3.913265	4363.129395	68548.218750	355.832611	182.273636	34.217167	35.709694	1.736145	41.106239	50.853935	45.361797	0.382813	99998.000000	3.969653	3.168776	0.405532	0.592539	3.639798	4.835996	2.551246	2.260724	1.534244	1.552786	0.239586	1.613908	1.706325	1.656690	0.000000	4.999991	37862.000000		1
14296.138672	7189.971191	2.877128	3.888595	12670.225586	99998.000000	1674.081543	1023.943115	230.651321	89.450012	61.804291	279.485413	338.717865	188.422607	2.461948	0.000000	4.155219	3.856727	0.458959	0.589793	4.102784	4.999991	3.223777	3.010276	2.362956	1.951580	1.791019	2.446359	2.529838	2.275133	0.391279	0.000000	37886.000000		1
9644.263672	898.592224	2.531749	1.874913	4563.526367	67507.976562	348.958954	205.475677	47.520412	31.808765	9.359147	23.738621	14.123524	28.478327	1.280576	99998.000000	3.984269	2.953563	0.403421	0.272981	3.659301	4.829355	2.542774	2.312760	1.676880	1.502547	0.971236	1.375455	1.149943	1.454515	0.107405	4.999991	37921.000000		1
4580.345215	1853.727905	1.896499	3.503127	6525.690918	82335.562500	638.993835	402.902802	84.161400	19.353544	15.779491	38.744095	53.027973	61.344814	0.168396	0.000000	3.660898	3.268046	0.277953	0.544456	3.814626	4.915587	2.805497	2.605200	1.925113	1.286761	1.198093	1.588206	1.724505	1.787778	0.000000	0.000000	37942.000000		1
19349.642578	3550.484131	3.740575	6.037961	10907.417969	99998.000000	1368.597168	840.522339	203.943069	83.267113	53.586128	236.060196	289.189941	193.708130	1.452551	0.000000	4.286673	3.550287	0.572938	0.780890	4.037722	4.999991	3.136276	2.924549	2.309509	1.920473	1.729052	2.373023	2.461183	2.287148	0.162131	0.000000	37972.000000		1
14700.861328	2723.706055	2.911049	4.986405	9494.334961	99998.000000	1203.311890	720.524780	171.748825	76.075836	43.930943	174.699966	220.283798	154.458313	2.401046	99998.000000	4.167343	3.435160	0.464050	0.697788	3.977464	4.999991	3.080378	2.857649	2.234894	1.881247	1.642771	2.242293	2.342983	2.188811	0.380401	4.999991	38071.000000		1
13372.959961	3808.676270	3.506211	5.174514	10418.535156	99998.000000	1296.927979	810.545288	187.528320	93.289261	44.288654	226.512939	322.481995	188.114227	2.738626	0.000000	4.126227	3.580774	0.544838	0.713870	4.017807	4.999991	3.112916	2.908777	2.273067	1.969832	1.646292	2.355093	2.508506	2.274422	0.437533	0.000000	38130.000000		1
17349.416016	4592.686035	2.587257	6.531359	13110.987305	99998.000000	1820.405029	1070.902344	284.320709	124.768066	74.870094	359.412842	416.295471	278.739136	5.293339	0.000000	4.239285	3.662067	0.412840	0.815004	4.117635	4.999991	3.260168	3.029750	2.453809	2.096103	1.874308	2.555593	2.619402	2.445198	0.723730	0.000000	38153.000000		1
5189.614746	1501.537109	1.927337	0.000000	4192.700684	65637.343750	293.195709	148.586868	27.038221	23.038612	0.000000	0.000000	0.000000	0.000000	2.358227	99998.000000	3.715135	3.176536	0.284958	0.000000	3.622494	4.817151	2.467158	2.171980	1.431978	1.362456	0.000000	0.000000	0.000000	0.000000	0.372586	4.999991	38189.000000		1
30555.328125	11985.561523	2.574922	7.450313	24020.361328	99998.000000	3644.806396	2231.140381	563.269531	223.934937	150.825668	689.187866	949.125427	525.456726	3.133326	99998.000000	4.485087	4.078659	0.410764	0.872175	4.380579	4.999991	3.561674	3.348527	2.750716	2.350122	2.178475	2.838338	2.977324	2.720537	0.496006	4.999991	38232.000000		1
18331.578125	2431.768555	1.831741	2.645848	8777.417969	99998.000000	1103.398682	661.933777	142.055511	56.349159	44.692627	150.899673	200.523193	138.271759	1.693322	99998.000000	4.263200	3.385922	0.262864	0.422565	3.943367	4.999991	3.042732	2.820815	2.152458	1.750887	1.650236	2.178688	2.302165	2.140733	0.228739	4.999991	38259.000000		1
5786.771484	478.805939	2.692104	4.378909	1876.029419	32222.972656	0.000000	0.000000	5.618572	13.975504	2.747611	0.000000	0.000000	0.000000	0.621659	99998.000000	3.762436	2.680160	0.430092	0.641366	3.273240	4.508166	0.000000	0.000000	0.749626	1.145368	0.438955	0.000000	0.000000	0.000000	0.000000	4.999991	38334.000000		1
20809.851562	5533.861816	2.877128	5.103588	13179.662109	99998.000000	1799.105591	1113.642944	260.301483	88.133255	89.009033	370.060974	462.863007	254.763077	3.121698	0.000000	4.318269	3.743028	0.458959	0.707876	4.119904	4.999991	3.255057	3.046746	2.415477	1.945140	1.949434	2.568273	2.665452	2.406137	0.494391	0.000000	38354.000000		1
7430.894531	1363.703247	3.207088	3.299600	4525.787598	65590.718750	364.744629	217.927811	34.201748	0.000000	3.629560	29.640898	58.510860	108.976242	0.414235	99998.000000	3.871041	3.134720	0.506111	0.518461	3.655694	4.816843	2.561989	2.338313	1.534048	0.000000	0.559854	1.471891	1.767236	2.037332	0.000000	4.999991	38384.000000		1
11455.219727	2448.537842	2.963473	4.391244	8834.390625	99998.000000	1057.062500	659.198486	134.611359	71.178856	51.190063	173.583649	213.829529	189.477249	3.374467	0.000000	4.059003	3.388907	0.471801	0.642588	3.946177	4.999991	3.024101	2.819016	2.129082	1.852351	1.709186	2.239509	2.330068	2.277557	0.528205	0.000000	38409.000000		1
7784.216797	3304.719482	3.703570	4.483756	7454.889160	99998.000000	832.106812	514.016052	104.298210	40.548080	34.744484	154.920868	200.390594	118.813370	0.870074	99998.000000	3.891215	3.519135	0.568621	0.651642	3.872441	4.999991	2.920179	2.710977	2.018277	1.607970	1.540886	2.190110	2.301877	2.074865	0.000000	4.999991	38449.000000		1
17592.822266	8581.980469	2.833956	9.393068	27487.572266	99998.000000	4151.258301	2560.323486	632.070862	253.989059	163.524506	736.214844	995.079346	566.704834	3.830485	0.000000	4.245336	3.933588	0.452393	0.972807	4.439137	4.999991	3.618180	3.408295	2.800766	2.404815	2.213583	2.867005	2.997858	2.753357	0.583254	0.000000	38491.000000		1
12845.665039	2677.499268	2.352893	3.885511	7386.997559	98665.914062	782.400024	489.130310	98.241753	26.436892	34.833912	132.711777	147.359543	135.989792	1.705141	0.000000	4.108757	3.427729	0.371602	0.589448	3.868468	4.994167	2.893429	2.689425	1.992296	1.422210	1.542002	2.122910	2.168378	2.133506	0.231760	0.000000	38540.000000		1
7317.203125	948.712219	3.092990	3.188586	4075.759033	58290.718750	237.299866	153.002777	35.157707	15.023975	9.223463	42.342815	58.082218	70.364754	1.285537	0.000000	3.864345	2.977134	0.490378	0.503598	3.610209	4.765599	2.375298	2.184699	1.546021	1.176785	0.964894	1.626780	1.764043	1.847355	0.109085	0.000000	38567.000000		1
8928.574219	5144.961914	1.862578	3.836171	9833.161133	99998.000000	1226.702026	748.947632	179.553772	106.888550	40.470989	165.112625	195.650894	140.285446	1.260988	0.000000	3.950782	3.711382	0.270115	0.583898	3.992693	4.999991	3.088739	2.874451	2.254194	2.028931	1.607144	2.217780	2.291482	2.147013	0.100711	0.000000	38590.000000		1
31402.939453	19033.748047	2.951138	11.360494	26107.277344	99998.000000	3986.935059	2445.139648	639.545837	267.791870	191.586517	929.808899	1275.687256	618.218689	3.576867	0.000000	4.496970	4.279524	0.469990	1.055397	4.416761	4.999991	3.600639	3.388304	2.805872	2.427797	2.282365	2.968394	3.105744	2.791142	0.553503	0.000000	38636.000000		1
17908.906250	5330.683594	3.315019	5.584651	12720.067383	99998.000000	1730.803833	1055.708740	244.059418	120.284317	69.260773	260.838043	372.416962	204.883606	1.317481	0.000000	4.253069	3.726783	0.520486	0.746996	4.104489	4.999991	3.238248	3.023544	2.387496	2.080209	1.840487	2.416371	2.571029	2.311507	0.119744	0.000000	38713.000000		1
28625.628906	7608.641113	2.109277	7.243702	24213.078125	99998.000000	3581.744141	2210.226562	512.908997	174.740051	107.480629	544.508057	711.868774	408.058807	5.337461	99998.000000	4.456755	3.881307	0.324134	0.859961	4.384050	4.999991	3.554095	3.344437	2.710040	2.242393	2.031330	2.736004	2.852400	2.610723	0.727335	4.999991	38782.000000		1
5224.766113	1052.492310	2.198706	2.874044	2997.640869	56165.496094	113.706696	72.634384	69.208351	40.899628	12.837605	36.261684	49.416912	66.124611	0.324520	0.000000	3.718067	3.022219	0.342167	0.458493	3.476780	4.749470	2.055786	1.861142	1.840158	1.611719	1.108484	1.559448	1.693876	1.820363	0.000000	0.000000	38829.000000		1
5123.601074	1450.923706	4.209303	3.996526	5570.999023	79589.000000	572.536194	333.845551	87.368484	34.001305	17.802423	106.000435	130.377396	89.132385	1.215444	99998.000000	3.709575	3.161644	0.624210	0.601683	3.745933	4.900853	2.757803	2.523546	1.941355	1.531496	1.250479	2.025308	2.115202	1.950036	0.084735	4.999991	38859.000000		1
4150.841797	1831.932007	1.930420	5.168346	5527.354980	80978.359375	541.190002	323.286835	66.291130	32.792477	27.186241	85.635422	132.705612	101.017113	0.594151	99998.000000	3.618136	3.262909	0.285652	0.713352	3.742517	4.908369	2.733350	2.509588	1.821455	1.515774	1.434349	1.932653	2.122889	2.004395	0.000000	4.999991	38879.000000		1
8725.124023	4742.099609	2.901798	5.766592	11246.491211	99998.000000	1466.354736	902.363647	222.692200	113.398323	82.486931	290.861328	384.940033	355.767853	1.079878	0.000000	3.940772	3.675971	0.462667	0.760919	4.051017	4.999991	3.166239	2.955382	2.347705	2.054607	1.916385	2.463686	2.585393	2.551167	0.033375	0.000000	38901.000000		1
6077.660645	453.331177	3.389029	4.681116	3260.424561	53022.296875	175.008347	101.803467	27.741314	22.483540	9.756949	22.600721	44.011120	55.775581	1.346874	18748.933594	3.783736	2.656416	0.530075	0.670349	3.513274	4.724459	2.243059	2.007763	1.443127	1.351865	0.989314	1.354122	1.643562	1.746444	0.129327	4.272976	38963.000000		1
13365.750000	3167.422119	1.384599	5.735754	10223.802734	99998.000000	1321.419067	809.197693	157.739410	78.055595	42.022106	175.094681	233.947845	120.790047	2.100624	99998.000000	4.125993	3.500706	0.141324	0.758591	4.009613	4.999991	3.121041	2.908055	2.197940	1.892404	1.623478	2.243273	2.369119	2.082031	0.322348	4.999991	38994.000000		1
21397.652344	5937.917969	2.544085	8.276754	16510.072266	99998.000000	2389.607666	1448.120605	319.200867	149.573669	84.821320	325.096985	462.443634	244.262939	1.560611	0.000000	4.330366	3.773634	0.405532	0.917860	4.217749	4.999991	3.378327	3.160805	2.504064	2.174855	1.928505	2.512013	2.665059	2.387858	0.193295	0.000000	39027.000000		1
7215.039062	4247.763672	1.409269	3.688152	7515.200684	99998.000000	904.198486	539.968811	143.221161	66.133858	21.897629	154.106766	185.190842	130.590164	1.410262	99998.000000	3.858239	3.628160	0.148994	0.566809	3.875941	4.999991	2.956264	2.732369	2.156007	1.820424	1.340397	2.187822	2.267620	2.115911	0.149300	4.999991	39088.000000		1
10942.094727	3355.539551	1.859494	2.892547	9957.614258	99998.000000	1244.257690	784.108398	178.085907	110.681549	42.049862	222.738449	264.846893	129.948746	1.323587	99998.000000	4.039101	3.525762	0.269395	0.461280	3.998155	4.999991	3.094910	2.894376	2.250630	2.044075	1.623765	2.347795	2.422995	2.113772	0.121752	4.999991	39102.000000		1
9649.921875	1002.810242	1.381515	1.739229	4381.098633	63132.199219	341.197205	209.873093	52.528404	28.894632	7.459564	22.613056	41.460869	31.000826	1.167021	0.000000	3.984524	3.001219	0.140356	0.240357	3.641583	4.800251	2.533005	2.321957	1.720394	1.460817	0.872713	1.354359	1.617638	1.491373	0.067079	0.000000	39115.000000		1
19334.804688	6607.348145	1.205742	6.984668	15582.280273	99998.000000	2178.220459	1353.567017	294.688232	134.127213	70.118050	341.129333	459.643585	305.971649	2.419950	99998.000000	4.286340	3.820027	0.081254	0.844146	4.192631	4.999991	3.338102	3.131480	2.469363	2.127517	1.845830	2.532919	2.662421	2.485681	0.383806	4.999991	39159.000000		1
6743.044922	1251.381226	3.037483	3.231758	3704.998047	56106.312500	220.012421	132.526764	30.399496	22.378693	3.950269	0.000000	28.832958	52.062763	1.696266	0.000000	3.828856	3.097390	0.482514	0.509439	3.568788	4.749012	2.342447	2.122303	1.482866	1.349835	0.596627	0.000000	1.459889	1.716527	0.229494	0.000000	39186.000000		1
16170.614258	2589.951904	2.655099	3.919432	8658.000977	99998.000000	1067.500977	639.215881	147.723419	40.699184	31.414047	141.441849	180.747177	118.014679	1.356559	0.000000	4.208726	3.413292	0.424081	0.593223	3.937418	4.999991	3.028368	2.805648	2.169449	1.609586	1.497124	2.150578	2.257071	2.071936	0.132439	0.000000	39209.000000		1
12763.554688	1463.335815	2.303553	4.486840	10346.853516	99998.000000	1299.250122	822.581116	161.291870	76.948532	49.645111	216.598724	256.844604	152.660492	4.073014	0.000000	4.105972	3.165344	0.362398	0.651941	4.014808	4.999991	3.113693	2.915179	2.207613	1.886200	1.695876	2.335656	2.409670	2.183727	0.609916	0.000000	39266.000000		1
7348.885742	64.863358	2.275799	6.377172	3822.482178	57530.207031	264.461426	162.062805	39.163483	24.586649	13.158313	27.772152	43.776756	40.051598	0.179322	0.000000	3.866221	1.811999	0.357134	0.804628	3.582345	4.759896	2.422362	2.209683	1.592881	1.390699	1.119200	1.443609	1.641244	1.602620	0.000000	0.000000	39320.000000		0
12581.238281	2949.013184	2.204873	4.277146	9486.514648	99998.000000	1210.348999	736.180969	242.369537	126.599808	59.994137	279.226379	406.671143	176.303513	1.963981	0.000000	4.099723	3.469677	0.343384	0.631154	3.977107	4.999991	3.082911	2.866985	2.384478	2.102433	1.778109	2.445956	2.609243	2.246261	0.293137	0.000000	39379.000000		1
6321.543945	893.945007	3.247177	2.830872	3348.838623	53527.843750	169.889328	104.014511	32.200401	29.159834	5.769675	8.652971	0.000000	0.000000	1.580414	99998.000000	3.800823	2.951311	0.511506	0.451920	3.524894	4.728580	2.230166	2.017094	1.507861	1.464785	0.761151	0.937165	0.000000	0.000000	0.198771	4.999991	39396.000000		1
6528.867188	1268.872192	2.769197	3.268763	4147.862793	59813.042969	275.510468	182.816360	37.220726	32.280579	13.013377	43.055161	76.319450	55.593643	0.127971	99998.000000	3.814838	3.103418	0.442354	0.514383	3.617824	4.776796	2.440138	2.262015	1.570785	1.508941	1.114390	1.634025	1.882635	1.745025	0.000000	4.999991	39420.000000		1
18874.867188	5179.105469	1.884164	5.106671	12327.686523	99998.000000	1656.195923	1012.705994	215.833954	113.472336	65.788483	308.330688	430.317230	283.423340	1.911624	99998.000000	4.275884	3.714255	0.275119	0.708138	4.090881	4.999991	3.219112	3.005483	2.334120	2.054890	1.818150	2.489017	2.633789	2.452435	0.281403	4.999991	39440.000000		1
34280.398438	8880.627930	2.870961	7.808026	20970.267578	99998.000000	3113.222412	1901.575195	444.801575	176.907928	128.422302	555.763733	701.297729	365.583405	3.723736	99998.000000	4.535046	3.948444	0.458027	0.892541	4.321604	4.999991	3.493210	3.279114	2.648166	2.247747	2.108640	2.744890	2.845902	2.562986	0.570979	4.999991	39484.000000		1
5782.725586	1125.598511	3.789915	4.138377	2126.142334	36901.214844	0.000000	0.000000	13.401929	12.316453	0.311458	0.000000	0.000000	0.000000	1.523693	0.000000	3.762133	3.051383	0.578629	0.616830	3.327592	4.567040	0.000000	0.000000	1.127167	1.090486	0.000000	0.000000	0.000000	0.000000	0.182897	0.000000	39568.000000		1
8054.953613	2494.522705	3.271847	4.227806	4438.548340	70141.093750	343.472992	222.087784	61.742619	30.735624	9.735363	33.051514	58.800732	42.012856	0.026301	99998.000000	3.906063	3.396987	0.514793	0.626115	3.647241	4.845973	2.535892	2.346525	1.790585	1.487642	0.988352	1.519191	1.769383	1.623382	0.000000	4.999991	39597.000000		1
17615.835938	2459.809082	3.364359	4.304899	10308.007812	99998.000000	1281.219482	808.180054	199.508652	111.489494	25.348333	159.367615	264.948669	95.404709	2.822215	0.000000	4.245903	3.390901	0.526902	0.633963	4.013175	4.999991	3.107624	2.907508	2.299962	2.047234	1.403949	2.202400	2.423162	1.979570	0.450590	0.000000	39634.000000		1
41815.742188	7029.484375	1.979760	11.767547	32977.503906	99998.000000	5154.712891	3146.733398	779.334778	318.821594	229.260559	999.427368	1242.536987	682.101440	3.219813	0.000000	4.621340	3.846923	0.296613	1.070686	4.518218	4.999991	3.712204	3.497860	2.891724	2.503548	2.360329	2.999751	3.094309	2.833849	0.507831	0.000000	39709.000000		1
5002.854004	256.382050	4.079786	3.059069	2078.341309	36678.671875	0.000000	0.000000	0.000000	3.577137	0.000000	0.000000	0.000000	0.000000	0.488616	99998.000000	3.699218	2.408888	0.610637	0.485589	3.317717	4.564414	0.000000	0.000000	0.000000	0.553536	0.000000	0.000000	0.000000	0.000000	0.000000	4.999991	39798.000000		1
24707.291016	5804.940918	2.084607	4.792130	14635.039062	99998.000000	2021.989014	1236.122803	272.756683	82.101463	51.100636	299.455688	391.690338	228.757904	1.595689	0.000000	4.392825	3.763798	0.319024	0.680529	4.165394	4.999991	3.305779	3.092062	2.435776	1.914351	1.708426	2.476333	2.592943	2.359376	0.202948	0.000000	39848.000000		1
7928.989258	2620.132568	2.559503	6.142807	7992.921387	99998.000000	958.203979	596.839111	163.542999	45.318626	48.630562	171.869095	258.552979	208.180115	0.733444	99998.000000	3.899218	3.418323	0.408156	0.788367	3.902705	4.999991	2.981458	2.775857	2.213632	1.656277	1.686909	2.235198	2.412549	2.318439	0.000000	4.999991	39903.000000		1
15724.797852	4361.492188	3.281098	3.675817	11223.889648	99998.000000	1449.887573	907.272949	219.824310	91.876915	61.233799	278.597290	372.420044	216.435287	2.901269	0.000000	4.196585	3.639635	0.516019	0.565354	4.050143	4.999991	3.161334	2.957738	2.342076	1.963206	1.786991	2.444977	2.571033	2.335328	0.462588	0.000000	39958.000000		1
13678.571289	3446.485107	1.766982	3.305768	12239.328125	99998.000000	1673.911987	1000.586853	221.480286	88.808594	55.297604	281.005707	384.159851	290.543701	2.898894	0.000000	4.136041	3.537376	0.247232	0.519272	4.087758	4.999991	3.223733	3.000255	2.345335	1.948455	1.742706	2.448715	2.584512	2.463212	0.462232	0.000000	40010.000000		1
10794.380859	751.457764	2.155533	0.496482	5045.835449	66610.570312	399.923920	258.805847	31.845770	5.606237	2.223376	0.000000	2.266548	19.365879	1.970215	99998.000000	4.033198	2.875905	0.333555	0.000000	3.702933	4.823543	2.601977	2.412974	1.503052	0.748671	0.347013	0.000000	0.355365	1.287037	0.294514	4.999991	40036.000000		1
13321.859375	2936.625977	2.846291	3.897846	6317.044922	90813.640625	635.768250	391.375793	75.215469	69.155922	16.871134	80.534920	101.973076	68.449753	2.568466	0.000000	4.124565	3.467849	0.454279	0.590825	3.800514	4.958151	2.803299	2.592594	1.876307	1.839829	1.227144	1.905984	2.008486	1.835372	0.409674	0.000000	40058.000000		1
21206.224609	3355.817139	2.975808	3.496960	12726.038086	99998.000000	1727.424072	1073.298340	263.968048	73.941887	70.102631	296.513824	360.704926	161.461472	2.029658	99998.000000	4.326463	3.525798	0.473605	0.543691	4.104693	4.999991	3.237399	3.030720	2.421551	1.868891	1.845734	2.472045	2.557152	2.208069	0.307423	4.999991	40158.000000		1
4374.742676	358.583313	3.167000	2.929552	2859.005127	46172.062500	51.606369	60.814411	29.483625	17.750000	2.248045	0.000000	9.923471	0.000000	0.166155	0.000000	3.640953	2.554590	0.500648	0.466801	3.456215	4.664379	1.712703	1.784006	1.469581	1.249198	0.351805	0.000000	0.996664	0.000000	0.000000	0.000000	40183.000000		1
20033.792969	4932.979980	3.018980	5.291696	14984.092773	99998.000000	2035.464966	1275.304810	256.690399	145.607971	61.656273	335.048218	416.613098	250.559937	1.765566	99998.000000	4.301763	3.693109	0.479860	0.723595	4.175631	4.999991	3.308664	3.105614	2.409410	2.163185	1.789977	2.525107	2.619733	2.398912	0.246884	4.999991	40239.000000		1
12792.785156	3642.700439	3.197837	3.771412	9964.083984	99998.000000	1220.401978	765.094116	169.599457	84.556114	53.293175	199.739929	268.285278	141.192062	2.538324	99998.000000	4.106965	3.561424	0.504856	0.576504	3.998437	4.999991	3.086503	2.883715	2.229424	1.927145	1.726672	2.300465	2.428597	2.149810	0.404547	4.999991	40310.000000		1
23243.509766	6629.335449	2.198706	3.965688	15409.818359	99998.000000	2175.423584	1301.704712	288.576263	178.949356	69.812759	341.533325	425.910583	269.577362	2.733834	99998.000000	4.366302	3.821470	0.342167	0.598319	4.187798	4.999991	3.337544	3.114512	2.460261	2.252730	1.843935	2.533433	2.629318	2.430683	0.436772	4.999991	40374.000000		1
7829.495605	2415.113281	0.903535	2.272716	5075.988281	73944.015625	425.173553	270.372955	65.298164	28.746613	7.965297	27.932505	52.072014	54.563675	1.709735	99998.000000	3.893734	3.382937	0.000000	0.356545	3.705521	4.868903	2.628566	2.431963	1.814901	1.458587	0.901202	1.446110	1.716604	1.736904	0.232929	4.999991	40420.000000		1
16424.140625	3099.092773	3.589472	5.612404	9212.089844	99998.000000	1141.643311	711.918091	151.716858	83.649498	61.085781	259.943756	332.880341	134.827225	0.305710	0.000000	4.215483	3.491235	0.555031	0.749149	3.964358	4.999991	3.057530	2.852430	2.181034	1.922463	1.785940	2.414879	2.522288	2.129778	0.000000	0.000000	40462.000000		1
4680.412109	733.889709	1.692973	1.548037	2255.483643	41781.156250	0.000000	0.000000	22.687065	6.793477	1.915002	0.000000	0.000000	4.668780	1.006139	99998.000000	3.670284	2.865631	0.228650	0.189781	3.353240	4.620980	0.000000	0.000000	1.355778	0.832092	0.282169	0.000000	0.000000	0.669203	0.002658	4.999991	40512.000000		1
21088.564453	7411.072266	2.174036	9.547256	21754.845703	99998.000000	3233.528320	1993.893066	494.829041	224.684296	149.644592	708.344055	977.915222	545.161865	2.433546	99998.000000	4.324047	3.869881	0.337267	0.979879	4.337556	4.999991	3.509677	3.299702	2.694455	2.351573	2.175061	2.850244	2.990301	2.736526	0.386240	4.999991	40555.000000		1
10787.479492	3960.004639	2.229543	4.995657	13496.167969	99998.000000	1868.067261	1139.509277	252.659973	85.524414	72.076225	363.107147	428.513245	322.756439	1.411415	99998.000000	4.032920	3.597696	0.348216	0.698593	4.130210	4.999991	3.271393	3.056718	2.402536	1.932090	1.857792	2.560035	2.631964	2.508875	0.149655	4.999991	40581.000000		1
24976.044922	4955.065430	2.093859	5.664828	11745.612305	99998.000000	1573.095337	949.085388	206.749268	89.520935	76.137512	362.974548	493.499969	275.581390	2.705467	99998.000000	4.397524	3.695049	0.320947	0.753187	4.069876	4.999991	3.196755	2.977305	2.315444	1.951925	1.881599	2.559876	2.693287	2.440250	0.432242	4.999991	40615.000000		1
16014.878906	3036.091797	1.982844	2.892547	9453.484375	99998.000000	1140.588623	719.479431	227.919128	74.860840	61.008686	306.548309	384.782745	304.469849	2.448503	0.000000	4.204524	3.482315	0.297289	0.461280	3.975592	4.999991	3.057129	2.857018	2.357781	1.874255	1.785392	2.486499	2.585216	2.483544	0.388901	0.000000	40702.000000		1
4587.650391	1720.282104	2.334390	2.935719	6648.004395	90500.945312	738.758972	454.718872	129.720551	56.185719	29.150583	129.035965	160.897156	111.384644	1.186587	0.000000	3.661590	3.235600	0.368173	0.467715	3.822691	4.956653	2.868503	2.657743	2.113009	1.749626	1.464647	2.110711	2.206548	2.046825	0.074300	0.000000	40757.000000		1
19478.183594	3409.060791	4.727372	6.796560	14897.332031	99998.000000	2135.843750	1280.929565	283.839661	136.239578	66.781448	317.366058	461.305725	244.855026	2.135052	99998.000000	4.289548	3.532635	0.674620	0.832289	4.173109	4.999991	3.329570	3.107525	2.453073	2.134303	1.824656	2.501560	2.663989	2.388909	0.329409	4.999991	40813.000000		1
13550.802734	2325.028076	2.821621	6.636206	9301.835938	99998.000000	1163.263306	717.345459	177.543182	87.621353	48.285183	206.369965	278.813141	155.062714	2.950692	0.000000	4.131965	3.366428	0.450499	0.821920	3.968569	4.999991	3.065678	2.855728	2.249304	1.942610	1.683814	2.314646	2.445313	2.190507	0.469924	0.000000	40861.000000		1
13489.885742	3515.927734	3.728240	3.305768	8630.453125	99998.000000	1043.722168	640.381531	173.281448	66.667351	45.386467	180.222946	257.412018	186.205399	2.230378	99998.000000	4.130008	3.546040	0.571504	0.519272	3.936033	4.999991	3.018585	2.806439	2.238752	1.823913	1.656926	2.255810	2.410629	2.269992	0.348378	4.999991	40933.000000		1
11587.336914	2799.171387	2.433070	3.185502	8185.309570	99998.000000	985.260681	594.180969	155.247742	60.413525	29.091991	133.325439	141.087219	116.916870	1.265311	99998.000000	4.063983	3.447030	0.386155	0.503178	3.913035	4.999991	2.993551	2.773919	2.191025	1.781134	1.463773	2.124913	2.149488	2.067877	0.102197	4.999991	40974.000000		1
18241.917969	5685.535156	3.527797	11.221725	22585.818359	99998.000000	3372.854736	2073.592285	429.194763	171.970856	149.172775	659.179993	845.095520	416.909149	3.248501	99998.000000	4.261071	3.754771	0.547504	1.050060	4.353836	4.999991	3.527998	3.316723	2.632654	2.235455	2.173690	2.819004	2.926906	2.620041	0.511683	4.999991	41046.000000		1
5876.372559	773.876587	2.075356	2.448488	3128.058350	50126.808594	135.357635	80.263550	28.934721	5.473636	3.059069	12.205438	8.625217	23.945230	0.041845	99998.000000	3.769109	2.888672	0.317093	0.388898	3.495275	4.700070	2.131483	1.904518	1.461419	0.738276	0.485589	1.086553	0.935770	1.379219	0.000000	4.999991	41073.000000		1
4087.205811	1226.979614	1.877997	4.344988	4244.057129	60168.128906	308.182678	196.588348	50.329700	29.002563	11.863143	28.092859	26.501652	26.739100	0.006977	0.000000	3.611427	3.088837	0.273695	0.637989	3.627781	4.779366	2.488808	2.293558	1.701824	1.462436	1.074200	1.448596	1.423273	1.427147	0.000000	0.000000	41099.000000		1
10325.165039	3472.370117	1.501781	2.559503	8134.063965	99998.000000	951.999512	589.694092	111.652931	74.774498	31.885859	131.863754	201.978714	103.659882	1.850939	99998.000000	4.013897	3.540626	0.176607	0.408156	3.910308	4.999991	2.978637	2.770627	2.047870	1.873754	1.503598	2.120126	2.305306	2.015611	0.267392	4.999991	41114.000000		1
4375.477051	1615.977783	1.100895	4.156880	3630.750732	51713.648438	236.134216	140.929947	46.786484	31.771761	13.306333	25.752302	39.462605	65.683632	1.653242	99998.000000	3.641025	3.208435	0.041746	0.618767	3.559996	4.713605	2.373159	2.149003	1.670120	1.502041	1.124058	1.410816	1.596186	1.817457	0.218336	4.999991	41165.000000		1
6002.694824	0.000000	2.729109	2.133947	2387.856201	38592.781250	0.000000	14.083435	5.556897	0.000000	4.135293	0.000000	0.000000	23.072533	0.417361	0.000000	3.778346	0.000000	0.436021	0.329184	3.378008	4.586506	0.000000	1.148709	0.744832	0.000000	0.616506	0.000000	0.000000	1.363095	0.000000	0.000000	41231.000000		0
8928.465820	833.361877	2.272716	3.700486	4217.999512	62399.644531	316.292908	198.265900	65.014465	19.335041	15.205915	21.040350	62.923691	22.498959	0.742039	0.000000	3.950777	2.920834	0.356545	0.568259	3.625107	4.795182	2.500089	2.297248	1.813010	1.286345	1.182013	1.323053	1.798814	1.352162	0.000000	0.000000	41267.000000		1
18220.902344	4229.982910	1.427771	6.568364	15050.116211	99998.000000	2177.067139	1302.521851	379.648315	157.162750	129.338165	595.950989	784.759094	417.162018	3.511538	99998.000000	4.260570	3.626339	0.154659	0.817457	4.177540	4.999991	3.337872	3.114785	2.579381	2.196350	2.111727	2.775211	2.894736	2.620305	0.545497	4.999991	41294.000000		1
6169.753418	3052.901367	2.143198	2.994310	6325.984863	81062.414062	642.515442	407.294037	68.169128	7.592165	13.118225	71.724678	68.098206	123.127518	0.228662	99998.000000	3.790268	3.484713	0.331062	0.476297	3.801128	4.908820	2.807884	2.609908	1.833588	0.880366	1.117875	1.855669	1.833136	2.090355	0.000000	4.999991	41336.000000		1
7660.997070	1192.756226	1.156402	1.412352	4959.509277	69301.859375	434.686890	265.947784	71.255951	55.168087	12.914698	26.803858	63.278320	0.000000	0.595517	99998.000000	3.884285	3.076552	0.063109	0.149943	3.695439	4.840745	2.638176	2.424796	1.852821	1.741688	1.111084	1.428197	1.801255	0.000000	0.000000	4.999991	41377.000000		1
25088.919922	8427.771484	2.488577	7.604500	23204.789062	99998.000000	3475.459961	2123.712402	487.076538	231.736801	120.524849	577.189575	794.731873	416.267731	3.131701	0.000000	4.399482	3.925713	0.395951	0.881071	4.365578	4.999991	3.541012	3.327096	2.687597	2.364995	2.081077	2.761318	2.900221	2.619373	0.495780	0.000000	41411.000000		1
13932.831055	2384.044678	3.863925	2.929552	7602.526367	99998.000000	852.086365	519.147400	135.474808	41.140160	16.615185	81.916435	109.093430	61.557594	2.030348	0.000000	4.144039	3.377314	0.587029	0.466801	3.880958	4.999991	2.930484	2.715291	2.131859	1.614266	1.220505	1.913371	2.037799	1.789282	0.307570	0.000000	41433.000000		1
7081.414551	2234.443115	2.494745	3.395196	6245.468262	93543.406250	604.200012	382.883179	119.303688	77.105804	30.084955	106.265640	157.887421	122.751305	0.402707	0.000000	3.850120	3.349169	0.397026	0.530865	3.795565	4.971013	2.781181	2.583066	2.076654	1.887087	1.478349	2.026393	2.198348	2.089026	0.000000	0.000000	41502.000000		1
20210.212891	4871.160156	2.463907	6.722550	16643.767578	99998.000000	2385.987305	1445.021484	384.388031	173.229019	121.002823	446.556213	623.408630	294.867096	1.821010	99998.000000	4.305571	3.687632	0.391624	0.827534	4.221251	4.999991	3.377668	3.159874	2.584770	2.238621	2.082796	2.649876	2.794773	2.469626	0.260312	4.999991	41539.000000		1
8951.797852	431.205353	1.791652	3.401364	6421.898438	92955.085938	711.437012	435.041534	88.244270	101.411835	24.435545	107.579308	126.704659	65.526367	0.215690	0.000000	3.951910	2.634684	0.253254	0.531653	3.807663	4.968273	2.852136	2.638531	1.945686	2.006089	1.388022	2.031729	2.102793	1.816416	0.000000	0.000000	41583.000000		1
7086.989746	2905.532471	3.213256	4.983322	3669.183350	54397.390625	223.941101	147.455139	21.117443	43.955612	7.866618	4.560850	0.000000	0.616748	0.855865	99998.000000	3.850462	3.463226	0.506945	0.697519	3.564569	4.735578	2.350134	2.168660	1.324641	1.643014	0.895788	0.659046	0.000000	0.000000	0.000000	4.999991	41620.000000		1
23985.240234	11272.890625	2.383730	9.639768	25614.953125	99998.000000	3878.109863	2385.040527	563.362061	193.948669	122.211647	584.824890	894.194824	536.832642	1.352654	99998.000000	4.379944	4.052035	0.377257	0.984067	4.408494	4.999991	3.588620	3.377496	2.750787	2.287687	2.087113	2.767026	2.951432	2.729839	0.131187	4.999991	41696.000000		1
17634.363281	4771.635254	1.295170	4.113708	11580.330078	99998.000000	1538.011597	930.416382	237.417053	123.201530	78.653839	377.147430	458.823334	327.755188	2.882200	0.000000	4.246360	3.678667	0.112327	0.614233	4.063721	4.999991	3.186960	2.968677	2.375512	2.090616	1.895720	2.576511	2.661645	2.515550	0.459724	0.000000	41727.000000		1
18679.044922	9543.338867	1.526451	6.457349	20578.609375	99998.000000	3017.055908	1858.202393	385.405670	148.195236	104.372223	446.657959	584.550415	267.212128	2.323370	99998.000000	4.271355	3.979700	0.183683	0.810054	4.313416	4.999991	3.479583	3.269093	2.585918	2.170834	2.018585	2.649975	2.766822	2.426856	0.366118	4.999991	41768.000000		1
36107.226562	7841.401855	3.382861	5.997872	20948.037109	99998.000000	3112.759766	1888.845459	408.456604	178.755081	94.639946	464.062592	595.543945	375.361938	3.297940	0.000000	4.557594	3.894394	0.529284	0.777997	4.321143	4.999991	3.493146	3.276196	2.611146	2.252258	1.976074	2.666577	2.774914	2.574450	0.518243	0.000000	41789.000000		1
8699.948242	2430.091064	2.747611	7.024757	11756.602539	99998.000000	1539.824829	982.106018	221.822586	125.187462	68.526840	282.026398	387.333008	278.276581	1.574931	0.000000	3.939517	3.385623	0.438955	0.846631	4.070282	4.999991	3.187471	2.992158	2.346006	2.097561	1.835861	2.450290	2.588084	2.444477	0.197261	0.000000	41878.000000		1
13577.467773	5232.074707	2.877128	4.243225	8443.689453	99998.000000	1009.946045	634.130798	144.081528	77.953835	48.359192	201.161530	276.990662	198.321411	0.960456	0.000000	4.132819	3.718674	0.458959	0.627696	3.926532	4.999991	3.004298	2.802179	2.158608	1.891837	1.684479	2.303545	2.442465	2.297370	0.000000	0.000000	41916.000000		1
7482.149414	1644.181641	3.703570	3.583304	6312.147949	85449.359375	663.491089	411.228912	117.700142	56.916565	37.683289	129.566360	160.169388	197.525803	0.198810	0.000000	3.874026	3.215950	0.568621	0.554284	3.800177	4.931709	2.821835	2.614084	2.070777	1.755239	1.576149	2.112492	2.204580	2.295624	0.000000	0.000000	41956.000000		1
10425.615234	1475.393188	2.322055	3.034399	6185.354004	87366.984375	693.674683	404.796204	86.224419	34.978848	24.475634	126.084824	166.571228	104.079269	0.350859	99998.000000	4.018102	3.168908	0.365873	0.482073	3.791365	4.941347	2.841156	2.607236	1.935630	1.543805	1.388734	2.100663	2.221600	2.017364	0.000000	4.999991	42003.000000		1
5483.118652	1709.183838	3.968772	4.554682	2719.620117	44040.382812	72.813240	47.878128	5.427380	37.886814	0.132601	6.111970	0.000000	3.888595	1.583616	99998.000000	3.739028	3.232789	0.598656	0.658458	3.434508	4.643851	1.862210	1.680137	0.734590	1.578488	0.000000	0.786181	0.000000	0.589793	0.199650	4.999991	42065.000000		1
9755.407227	2896.191895	2.766114	4.514594	6822.648438	93369.898438	752.271912	461.006622	105.827744	80.633598	39.385509	160.712128	199.234192	117.222160	1.920317	0.000000	3.989245	3.461827	0.441870	0.654619	3.833953	4.970207	2.876375	2.663707	2.024600	1.906516	1.595336	2.206049	2.299364	2.069010	0.283373	0.000000	42120.000000		1
14749.565430	4763.293945	3.928683	5.717252	8687.950195	99998.000000	1039.466675	634.772217	142.074005	93.579140	33.551079	176.799988	242.838257	137.081436	1.552563	0.000000	4.168779	3.677907	0.594247	0.757187	3.938917	4.999991	3.016811	2.802618	2.152515	1.971179	1.525707	2.247482	2.385317	2.136979	0.191049	0.000000	42172.000000		1
9472.175781	1166.670898	1.168737	1.868746	5084.483887	75902.664062	446.957092	264.905487	68.079697	51.072880	20.664133	45.741096	73.451576	13.802814	0.445161	99998.000000	3.976450	3.066948	0.067717	0.271550	3.706247	4.880257	2.650266	2.423091	1.833018	1.708190	1.315217	1.660307	1.866001	1.139968	0.000000	4.999991	42208.000000		1
22521.228516	6146.039551	3.632644	7.308461	15763.520508	99998.000000	2184.446533	1357.147217	334.200195	131.102066	89.964996	450.105591	591.818787	401.508942	1.362308	99998.000000	4.352592	3.788595	0.560223	0.863826	4.197653	4.999991	3.339341	3.132627	2.524007	2.117610	1.954074	2.653314	2.772189	2.603695	0.134275	4.999991	42256.000000		1
26058.289062	11093.747070	3.006645	6.667043	22048.531250	99998.000000	3146.443604	1974.619629	436.783844	202.780487	127.087044	561.487122	724.521362	410.393219	2.060602	0.000000	4.415946	4.045078	0.478082	0.823933	4.343379	4.999991	3.497820	3.295483	2.640267	2.307026	2.104101	2.749340	2.860051	2.613200	0.313994	0.000000	42364.000000		1
16741.068359	5094.697266	2.402232	5.014159	15601.732422	99998.000000	2239.469727	1379.362549	317.443146	119.365356	83.415131	393.725586	498.603546	279.118439	2.072667	99998.000000	4.223783	3.707118	0.380615	0.700198	4.193173	4.999991	3.350145	3.139678	2.501666	2.076878	1.921245	2.595194	2.697755	2.445789	0.316530	4.999991	42410.000000		1
20248.931641	5927.004395	2.340558	8.353848	18002.564453	99998.000000	2664.948486	1593.673096	402.871979	141.173553	116.966209	498.359924	732.939941	433.885132	8.325851	0.000000	4.306402	3.772835	0.369319	0.921887	4.255334	4.999991	3.425689	3.202399	2.605167	2.149753	2.068060	2.697543	2.865068	2.637375	0.920429	0.000000	42528.000000		1
7826.516602	2042.909058	1.896499	3.086823	6975.839355	99998.000000	796.363220	483.289703	224.613358	92.789696	45.879864	217.042786	261.390045	213.077103	1.519399	99998.000000	3.893569	3.310249	0.277953	0.489512	3.843596	4.999991	2.901111	2.684207	2.351436	1.967500	1.661622	2.336545	2.417289	2.328537	0.181672	4.999991	42576.000000		1
3742.175537	395.865723	2.223376	3.271847	2018.855957	35154.128906	0.000000	0.000000	1.859494	8.708478	1.008383	0.000000	0.000000	0.000000	0.895148	0.000000	3.573124	2.597548	0.347013	0.514793	3.305105	4.545976	0.000000	0.000000	0.269395	0.939942	0.003625	0.000000	0.000000	0.000000	0.000000	0.000000	42654.000000		1
24767.736328	4797.714844	2.864793	4.742790	15364.842773	99998.000000	2178.393066	1327.401489	265.324890	133.414871	77.031792	357.809296	469.715088	283.263000	2.115758	0.000000	4.393886	3.681034	0.457093	0.676034	4.186528	4.999991	3.338136	3.123002	2.423778	2.125204	1.886670	2.553652	2.671834	2.452190	0.325466	0.000000	42711.000000		1
20360.693359	6021.931152	3.160832	8.924340	18954.601562	99998.000000	2817.547363	1708.659546	385.686279	182.619003	98.346596	461.382812	653.875977	398.338867	1.028236	0.000000	4.308793	3.779736	0.499801	0.950576	4.277715	4.999991	3.449871	3.232656	2.586234	2.261546	1.992759	2.664061	2.815495	2.600253	0.012093	0.000000	42779.000000		1
11047.074219	4589.130371	2.417651	6.377172	10018.657227	99998.000000	1224.046875	775.597290	164.480453	68.135208	43.542393	191.253479	252.632217	142.055511	0.885934	0.000000	4.043247	3.661730	0.383394	0.804628	4.000810	4.999991	3.087798	2.889636	2.216114	1.833372	1.638912	2.281609	2.402489	2.152458	0.000000	0.000000	42835.000000		1
20088.208984	8564.270508	2.322055	9.436240	27384.648438	99998.000000	4155.232910	2546.687256	567.377075	231.709045	160.289658	698.081360	990.500000	410.313019	3.546293	0.000000	4.302941	3.932690	0.365873	0.974799	4.437507	4.999991	3.618595	3.405976	2.753872	2.364943	2.204906	2.843906	2.995854	2.613115	0.549775	0.000000	42862.000000		1
18347.000000	4560.951172	2.907966	6.044128	13676.579102	99998.000000	1900.064087	1151.794922	274.899902	116.115097	76.997871	316.360748	433.145020	223.194839	2.977160	0.000000	4.263565	3.659055	0.463589	0.781334	4.135977	4.999991	3.278768	3.061375	2.439175	2.064889	1.886479	2.500183	2.636633	2.348684	0.473802	0.000000	42923.000000		1
18621.107422	3940.882324	3.537048	6.130473	12017.530273	99998.000000	1572.472412	966.008911	225.661835	97.634254	59.812199	313.622406	431.911530	232.680420	2.459539	0.000000	4.270006	3.595593	0.548641	0.787494	4.079815	4.999991	3.196583	2.984981	2.353458	1.989602	1.776790	2.496407	2.635395	2.366760	0.390854	0.000000	43001.000000		1
13830.432617	2342.710205	3.389029	5.220770	7123.763184	98832.460938	836.464111	502.273193	131.453613	58.982670	40.153362	85.558334	131.456696	152.651230	0.937202	99998.000000	4.140836	3.369719	0.530075	0.717735	3.852710	4.994900	2.922447	2.700940	2.118773	1.770724	1.603722	1.932262	2.118783	2.183700	0.000000	4.999991	43038.000000		1
7065.770508	683.735779	2.069189	5.273193	7254.976562	99998.000000	817.900024	508.656525	161.914780	85.212952	45.691757	216.173172	273.074310	196.138123	1.342485	99998.000000	3.849159	2.834888	0.315800	0.722074	3.860636	4.999991	2.912700	2.706425	2.209286	1.930506	1.659838	2.334802	2.436281	2.292562	0.127909	4.999991	43099.000000		1
14969.383789	2966.044678	2.334390	5.415045	11889.225586	99998.000000	1560.202148	980.536438	205.873489	100.733414	49.521759	224.872391	259.080322	200.430679	0.610177	0.000000	4.175204	3.472178	0.368173	0.733602	4.075153	4.999991	3.193181	2.991464	2.313601	2.003174	1.694796	2.351936	2.413435	2.301964	0.000000	0.000000	43140.000000		1
16155.799805	8992.620117	1.446273	6.071882	14162.964844	99998.000000	1976.898560	1203.466064	303.692749	132.764206	68.070450	402.440247	527.991577	331.316895	1.510438	0.000000	4.208328	3.953886	0.160250	0.783323	4.151154	4.999991	3.295984	3.080434	2.482435	2.123081	1.832959	2.604702	2.722627	2.520244	0.179103	0.000000	43177.000000		1
9348.544922	1137.184204	1.279752	2.201789	5017.872070	70245.742188	419.558075	260.255219	27.580959	22.276928	13.263161	16.664524	17.349113	63.376999	1.017593	0.000000	3.970744	3.055831	0.107126	0.342776	3.700520	4.846620	2.622792	2.415400	1.440609	1.347855	1.122647	1.221793	1.239277	1.801932	0.007574	0.000000	43201.000000		1
5918.520996	0.000000	2.309720	4.622524	3133.818604	51786.804688	123.941628	70.022453	45.768852	8.270587	0.000000	0.000000	0.000000	30.263813	1.079123	0.000000	3.772213	0.000000	0.363559	0.664879	3.496074	4.714219	2.093217	1.845237	1.660570	0.917536	0.000000	0.000000	0.000000	1.480924	0.033071	0.000000	43233.000000		0
9661.939453	3410.633545	2.100026	3.916348	6867.057617	91605.601562	759.706787	466.643677	88.953529	26.236450	35.984146	111.483322	119.858757	122.285660	0.376359	0.000000	3.985064	3.532835	0.322225	0.592881	3.836771	4.961922	2.880646	2.668985	1.949163	1.418905	1.556111	2.047210	2.078670	2.087376	0.000000	0.000000	43262.000000		1
10333.170898	1559.280151	2.732193	2.892547	6158.729004	82667.320312	621.361023	383.691101	101.010948	23.917479	18.746048	69.233017	94.495003	72.100899	0.639844	0.000000	4.014234	3.192924	0.436511	0.461280	3.789491	4.917334	2.793344	2.583982	2.004369	1.378715	1.272910	1.840313	1.975409	1.857941	0.000000	0.000000	43275.000000		1
9240.542969	697.325867	2.991227	2.633513	3830.913330	56740.316406	257.193054	166.068588	45.522152	17.984364	7.178944	9.673689	25.952745	58.251823	0.127342	99998.000000	3.965698	2.843436	0.475849	0.420535	3.583302	4.753892	2.410259	2.220288	1.658223	1.254895	0.856061	0.985592	1.414183	1.765310	0.000000	4.999991	43342.000000		1
10189.573242	1617.235962	4.280230	4.560850	7659.809570	99998.000000	889.368774	551.909058	149.314636	46.909832	33.625088	124.428856	158.482590	105.109238	1.710203	0.000000	4.008156	3.208773	0.631467	0.659046	3.884218	4.999991	2.949082	2.741868	2.174102	1.671264	1.526663	2.094921	2.199981	2.021641	0.233048	0.000000	43403.000000		1
22570.017578	6203.640625	2.784616	5.226937	13613.303711	99998.000000	1857.483887	1146.352173	277.625916	164.983109	81.015984	326.777618	428.186371	212.441849	2.086935	99998.000000	4.353532	3.792647	0.444765	0.718247	4.133964	4.999991	3.268925	3.059318	2.443460	2.217439	1.908571	2.514252	2.631633	2.327240	0.319509	4.999991	43470.000000		1
20572.525391	5974.564941	3.666565	6.599201	15300.065430	99998.000000	2198.428223	1316.774902	305.888367	167.761551	81.848595	397.438416	561.403870	436.503235	1.481383	99998.000000	4.313288	3.776306	0.564259	0.819491	4.184693	4.999991	3.342112	3.119512	2.485563	2.224692	1.913011	2.599270	2.749275	2.639987	0.170667	4.999991	43559.000000		1
15042.002930	1397.679932	3.527797	2.673601	5953.657227	85659.906250	597.517578	351.484528	89.477760	27.698141	13.728805	65.557205	66.559418	88.975113	0.512083	99998.000000	4.177306	3.145408	0.547504	0.427097	3.774784	4.932777	2.776351	2.545906	1.951715	1.442451	1.137633	1.816620	1.823210	1.949269	0.000000	4.999991	43590.000000		1
6667.644531	2006.705933	2.636597	1.834825	3711.615723	58673.730469	223.447708	117.138901	21.789698	10.805421	0.690757	0.000000	0.000000	22.465036	0.413076	0.000000	3.823972	3.302484	0.421044	0.263595	3.569563	4.768444	2.349176	2.068701	1.338251	1.033642	0.000000	0.000000	0.000000	1.351507	0.000000	0.000000	43612.000000		1
5725.108887	0.000000	3.179335	2.778449	2258.200195	36463.335938	0.000000	8.825661	1.125565	16.211214	0.000000	0.000000	0.000000	0.000000	0.550919	99998.000000	3.757784	0.000000	0.502336	0.443802	3.353762	4.561856	0.000000	0.945747	0.051370	1.209816	0.000000	0.000000	0.000000	0.000000	0.000000	4.999991	43696.000000		0
16253.344727	1279.591187	1.588125	3.429117	8126.194336	99998.000000	978.686157	599.657654	123.867615	52.781273	31.848854	140.791183	195.209915	109.540565	1.231022	99998.000000	4.210943	3.107071	0.200885	0.535182	3.909887	4.999991	2.990644	2.777903	2.092958	1.722480	1.503094	2.148576	2.290502	2.039575	0.090266	4.999991	43733.000000		1
14222.999023	2497.162354	2.861710	5.822099	8596.856445	99998.000000	1034.273682	639.764771	169.772156	80.578094	65.461609	267.576019	348.792450	249.098251	1.514725	0.000000	4.152991	3.397447	0.456626	0.765080	3.934340	4.999991	3.014636	2.806020	2.229867	1.906217	1.815987	2.427447	2.542567	2.396371	0.180334	0.000000	43787.000000		1
10003.182617	2156.757568	3.444536	3.136162	5210.664062	72625.695312	442.053955	281.502167	71.579742	48.285183	32.012291	102.691582	179.242310	107.918518	1.178569	0.000000	4.000138	3.333801	0.537131	0.496399	3.716893	4.861090	2.645475	2.449482	1.854790	1.683814	1.505317	2.011535	2.253441	2.033096	0.071355	0.000000	43846.000000		1
6148.666504	1709.741943	2.692104	5.362622	3928.353271	62795.738281	288.573181	180.771851	60.361103	17.466297	18.394501	49.888725	82.175468	52.405056	0.891612	99998.000000	3.788781	3.232931	0.430092	0.729377	3.594211	4.797930	2.460256	2.257131	1.780757	1.242201	1.264688	1.698002	1.914742	1.719373	0.000000	4.999991	43914.000000		1
22244.628906	4671.876465	1.887248	6.087300	13729.609375	99998.000000	1866.417480	1167.938354	290.482025	160.594940	85.626175	391.107513	524.309570	364.982056	2.827752	0.000000	4.347225	3.669491	0.275829	0.784425	4.137658	4.999991	3.271009	3.067420	2.463119	2.205732	1.932607	2.592296	2.719588	2.562272	0.451441	0.000000	43979.000000		1
29800.154297	7334.019043	2.482410	7.875869	20565.255859	99998.000000	3126.399170	1864.120117	423.940063	147.297867	134.817978	618.258789	800.125366	397.974976	2.695080	99998.000000	4.474218	3.865342	0.394873	0.896298	4.313134	4.999991	3.495044	3.270474	2.627305	2.168196	2.129748	2.791170	2.903158	2.599856	0.430572	4.999991	44031.000000		1
15393.151367	3018.850830	3.330438	3.031315	9359.084961	99998.000000	1146.604980	708.433472	202.398102	55.692322	50.792259	206.585831	282.350189	163.012604	1.593159	0.000000	4.187327	3.479842	0.522501	0.481631	3.971233	4.999991	3.059414	2.850299	2.306206	1.745795	1.705798	2.315100	2.450788	2.212221	0.202259	0.000000	44086.000000		1
14372.282227	3112.047363	2.525582	5.260859	8873.902344	99998.000000	1066.381470	657.918762	143.745392	95.799431	41.510208	151.861801	216.160828	99.962479	0.760850	0.000000	4.157526	3.493046	0.402361	0.721057	3.948115	4.999991	3.027913	2.818172	2.157594	1.981363	1.618155	2.181448	2.334777	1.999837	0.000000	0.000000	44118.000000		1
7009.924316	1694.428101	1.452441	2.158617	6147.115723	86246.343750	616.328369	374.461487	82.360497	35.102200	17.638987	41.269676	37.902233	65.461609	1.300625	99998.000000	3.845713	3.229023	0.162098	0.334176	3.788671	4.935740	2.789812	2.573407	1.915719	1.545334	1.246474	1.615631	1.578665	1.815987	0.114152	4.999991	44143.000000		1
8457.461914	1466.508911	2.914133	3.287266	6286.404785	87549.031250	636.224670	378.849640	91.007301	28.533834	20.827572	72.631302	113.648109	52.972466	1.417928	99998.000000	3.927240	3.166285	0.464509	0.516835	3.798402	4.942251	2.803611	2.578467	1.959076	1.455360	1.318639	1.861124	2.055562	1.724050	0.151654	4.999991	44162.000000		1
11336.588867	4054.768066	1.976677	5.236188	8247.863281	99998.000000	987.619751	604.085938	162.633301	56.093208	51.486103	234.814377	300.803284	224.967987	0.263928	0.000000	4.054482	3.607966	0.295936	0.719015	3.916342	4.999991	2.994590	2.781099	2.211210	1.748910	1.711690	2.370725	2.478283	2.352121	0.000000	0.000000	44213.000000		1
10778.999023	2368.187988	2.241878	3.657314	5830.116699	80075.281250	537.501831	343.987976	68.064285	41.174080	13.256993	58.606457	58.544781	82.030533	0.468144	0.000000	4.032578	3.374416	0.350612	0.563162	3.765677	4.903499	2.730380	2.536543	1.832919	1.614624	1.122445	1.767945	1.767488	1.913975	0.000000	0.000000	44264.000000		1
16260.989258	3586.903076	2.941887	4.637943	11360.900391	99998.000000	1458.269165	907.316101	216.447617	87.294479	45.084259	191.873306	285.770081	184.259552	2.528925	0.000000	4.211147	3.554720	0.468626	0.666325	4.055413	4.999991	3.163838	2.957759	2.335353	1.940987	1.654025	2.283015	2.456017	2.265430	0.402936	0.000000	44283.000000		1
5153.833984	1457.797363	3.358191	4.227806	4742.151855	69208.195312	422.111420	253.600510	90.257950	50.135426	24.577398	101.035614	112.198753	56.083958	0.278271	99998.000000	3.712130	3.163697	0.526105	0.626115	3.675976	4.840158	2.625427	2.404150	1.955485	1.700145	1.390536	2.004474	2.049988	1.748839	0.000000	4.999991	44331.000000		1
23202.978516	4935.949219	1.100895	3.456871	13524.096680	99998.000000	1858.905518	1150.323975	285.036133	109.571404	78.823448	327.058258	453.772156	228.082565	3.476355	99998.000000	4.365544	3.693371	0.041746	0.538683	4.131108	4.999991	3.269257	3.060820	2.454900	2.039697	1.896655	2.514625	2.656838	2.358092	0.541124	4.999991	44368.000000		1
7807.533203	970.449524	2.408400	3.379778	3408.212891	54128.312500	200.261078	120.241142	25.187979	0.000000	8.662222	4.064368	0.000000	18.690540	0.578297	99998.000000	3.892514	2.986973	0.381729	0.528888	3.532527	4.733425	2.301597	2.080053	1.401193	0.000000	0.937629	0.608993	0.000000	1.271622	0.000000	4.999991	44408.000000		1
15260.460938	4148.837402	1.797820	4.933982	12959.473633	99998.000000	1766.834229	1091.970337	239.279617	112.568802	65.800819	283.047119	370.397125	214.116318	1.084030	99998.000000	4.183568	3.617926	0.254746	0.693198	4.112587	4.999991	3.247196	3.038211	2.378906	2.051418	1.818231	2.451859	2.568668	2.330650	0.035041	4.999991	44436.000000		1
14160.136719	3220.650635	2.701355	6.241487	8438.339844	99998.000000	1009.258362	622.798035	132.964645	63.750130	51.387421	196.440323	266.126648	236.322327	1.280789	0.000000	4.151067	3.507944	0.431582	0.795288	3.926257	4.999991	3.004002	2.794347	2.123736	1.804481	1.710857	2.293231	2.425088	2.373505	0.107477	0.000000	44479.000000		1
12592.493164	1910.308350	1.514116	3.527797	5689.140137	80344.148438	604.249329	355.394714	105.112320	54.859711	21.086605	68.653275	95.404709	44.341080	0.255096	99998.000000	4.100112	3.281103	0.180159	0.547504	3.755047	4.904954	2.781216	2.550711	2.021654	1.739254	1.324007	1.836661	1.979570	1.646806	0.000000	4.999991	44534.000000		1
7916.494141	1809.519409	2.050686	3.848506	3017.691162	51610.683594	127.515678	76.371872	48.534966	60.549210	14.021760	32.789394	50.730587	71.579742	0.059650	0.000000	3.898533	3.257563	0.311899	0.585292	3.479675	4.712739	2.105564	1.882933	1.686055	1.782108	1.146803	1.515733	1.705270	1.854790	0.000000	0.000000	44571.000000		1
13458.335938	5047.633301	2.753779	5.661744	12666.761719	99998.000000	1763.189331	1054.089722	258.818207	129.985748	43.409790	241.203873	315.179688	204.895935	1.960078	0.000000	4.128991	3.703088	0.439929	0.752950	4.102665	4.999991	3.246299	3.022878	2.412995	2.113896	1.637588	2.382384	2.498558	2.311533	0.292273	0.000000	44606.000000		1
7620.575195	0.000000	4.770544	4.866140	3817.242920	58904.703125	250.427338	161.772934	38.152016	34.090733	21.536831	44.205395	42.096119	70.861229	1.931442	0.000000	3.881988	0.000000	0.678568	0.687185	3.581750	4.770150	2.398682	2.208906	1.581517	1.532636	1.333182	1.645475	1.624242	1.850409	0.285882	0.000000	44699.000000		0
16263.425781	3592.367432	2.013681	7.302293	11869.674805	99998.000000	1584.073364	976.003296	212.694717	107.181511	80.701447	267.502014	335.692719	172.609192	1.145033	99998.000000	4.211212	3.555381	0.303991	0.863459	4.074439	4.999991	3.199775	2.989451	2.327757	2.030120	1.906881	2.427327	2.525942	2.237064	0.058818	4.999991	44737.000000		1
18971.314453	5095.656250	3.142330	10.361362	16474.859375	99998.000000	2391.568848	1447.562500	357.294312	121.163177	99.792870	410.717010	563.510071	373.101562	3.787057	0.000000	4.278098	3.707200	0.497252	1.015417	4.216822	4.999991	3.378683	3.160637	2.553026	2.083371	1.999099	2.613543	2.750902	2.571827	0.578302	0.000000	44781.000000		1
22186.539062	2214.984863	3.617226	4.634860	10088.839844	99998.000000	1297.294922	769.886230	191.407669	142.592087	38.830437	159.660568	233.889252	139.859894	1.791345	99998.000000	4.346089	3.345371	0.558376	0.666037	4.003841	4.999991	3.113039	2.886426	2.281959	2.154095	1.589172	2.203198	2.369010	2.145693	0.253179	4.999991	44842.000000		1
3541.710938	0.000000	2.923384	4.317234	0.000000	5775.330566	0.000000	0.000000	0.000000	0.000000	0.000000	0.000000	0.000000	0.000000	0.818527	0.000000	3.549213	0.000000	0.465886	0.635206	0.000000	3.761577	0.000000	0.000000	0.000000	0.000000	0.000000	0.000000	0.000000	0.000000	0.000000	0.000000	44939.000000		0
6353.248047	1532.275879	3.167000	2.849375	4375.572266	63618.824219	377.489716	216.857758	35.623348	39.055550	19.285702	64.052338	74.231758	42.589516	0.000394	99998.000000	3.802996	3.185337	0.500648	0.454750	3.641035	4.803586	2.576905	2.336175	1.551735	1.591683	1.285235	1.806535	1.870590	1.629303	0.000000	4.999991	44960.000000		1
19944.000000	2318.619873	2.137031	3.469206	10600.058594	99998.000000	1351.522461	844.071716	170.268631	85.808113	57.440804	283.423340	366.166229	239.726761	3.471639	99998.000000	4.299812	3.365230	0.329811	0.540230	4.025308	4.999991	3.130823	2.926379	2.231135	1.933528	1.759220	2.452435	2.563678	2.379717	0.540534	4.999991	44996.000000		1
6440.434570	0.000000	2.781532	2.864793	3514.117676	59198.914062	153.092209	113.074532	59.954048	47.501911	5.923862	46.169735	55.417870	76.822098	0.910075	99998.000000	3.808915	0.000000	0.444284	0.457093	3.545816	4.772314	2.184953	2.053365	1.777819	1.676711	0.772605	1.664357	1.743650	1.885486	0.000000	4.999991	45017.000000		0
14244.326172	1935.160156	1.421604	3.438369	6725.702148	85640.460938	731.160645	448.406464	105.164742	85.422646	19.748262	78.712433	105.494705	20.192322	1.292704	0.000000	4.153642	3.286717	0.152779	0.536352	3.827738	4.932679	2.864013	2.651672	2.021870	1.931573	1.295529	1.896043	2.023231	1.305186	0.111499	0.000000	45043.000000		1
12790.401367	2320.726074	4.076703	6.685545	8750.845703	99998.000000	1068.934814	653.906799	160.779968	69.840515	41.895676	146.967911	221.057816	165.929810	0.262685	99998.000000	4.106884	3.365624	0.610309	0.825137	3.942050	4.999991	3.028951	2.815516	2.206232	1.844107	1.622169	2.167222	2.344506	2.219924	0.000000	4.999991	45067.000000		1
18066.884766	5369.998047	2.864793	3.774496	12544.143555	99998.000000	1709.874512	1035.001465	245.897324	145.521637	64.795517	278.082306	390.305725	211.723328	4.644951	0.000000	4.256883	3.729974	0.457093	0.576859	4.098441	4.999991	3.232964	3.014941	2.390754	2.162928	1.811545	2.444173	2.591405	2.325769	0.666981	0.000000	45092.000000		1
12259.273438	1500.874146	2.704439	1.088560	6973.797852	92819.898438	742.151062	454.842224	89.342079	51.701965	10.592643	75.082870	131.061981	70.592949	1.597550	99998.000000	4.088465	3.176344	0.432077	0.036852	3.843469	4.967641	2.870492	2.657861	1.951056	1.713507	1.025004	1.875541	2.117477	1.848761	0.203454	4.999991	45119.000000		1
8584.178711	1229.665527	2.710606	2.769197	4352.857422	66676.718750	309.934235	189.625259	35.083694	6.053379	8.973680	0.000000	0.000000	5.914611	0.073844	99998.000000	3.933699	3.089787	0.433066	0.442354	3.638774	4.823974	2.491270	2.277896	1.545105	0.781998	0.952971	0.000000	0.000000	0.771926	0.000000	4.999991	45147.000000		1
10266.046875	1640.098755	3.611058	3.570970	6318.774902	93081.851562	609.485535	383.533844	101.559853	51.279491	23.732454	97.461563	116.426559	69.229935	1.703494	18871.001953	4.011403	3.214870	0.557634	0.552786	3.800633	4.968865	2.784963	2.583804	2.006722	1.709944	1.375343	1.988833	2.066052	1.840294	0.231341	4.275795	45188.000000		1
8793.089844	1895.034546	3.018980	3.207088	4960.184570	73834.023438	415.669495	248.836136	55.501129	34.494701	7.993051	28.253214	35.339645	32.653709	0.570745	0.000000	3.944142	3.277617	0.479860	0.506111	3.695498	4.868257	2.618748	2.395913	1.744302	1.537752	0.902713	1.451068	1.548262	1.513932	0.000000	0.000000	45212.000000		1
12024.540039	2006.224976	4.116791	3.151581	5725.941406	78683.015625	568.971375	346.291534	85.758774	24.398540	18.601112	36.261684	80.615097	41.778492	0.536802	99998.000000	4.080069	3.302380	0.614559	0.498528	3.757847	4.895881	2.755090	2.539442	1.933279	1.387364	1.269539	1.559448	1.906416	1.620953	0.000000	4.999991	45273.000000		1
16219.333984	3369.434814	3.133079	3.577137	8966.781250	99998.000000	1068.740601	670.793335	163.441238	80.846382	51.097549	212.858154	263.144684	202.663315	2.443127	0.000000	4.210033	3.527557	0.495971	0.553536	3.952636	4.999991	3.028872	2.826589	2.213362	1.907661	1.708400	2.328090	2.420195	2.306775	0.387946	0.000000	45293.000000		1
29587.607422	7803.715332	2.753779	8.141070	26328.542969	99998.000000	4024.531982	2466.633301	533.227783	213.225113	169.966431	741.753296	1015.811279	516.896301	4.038527	0.000000	4.471110	3.892301	0.439929	0.910681	4.420427	4.999991	3.604715	3.392105	2.726913	2.328838	2.230363	2.870260	3.006813	2.713403	0.606223	0.000000	45390.000000		1
11830.001953	130.007339	1.310589	2.491661	6478.589844	89314.218750	687.790894	422.564728	96.110886	33.279709	15.588300	80.362228	105.858582	33.440063	0.732542	0.000000	4.072985	2.113968	0.117467	0.396489	3.811481	4.950921	2.837456	2.625893	1.982773	1.522179	1.192799	1.905052	2.024726	1.524267	0.000000	0.000000	45426.000000		0
21333.351562	3220.261963	4.307983	5.371873	13009.729492	99998.000000	1765.132080	1068.077637	220.015503	94.513512	40.958218	246.150192	362.252960	266.095825	3.005391	0.000000	4.329059	3.507891	0.634274	0.730126	4.114268	4.999991	3.246777	3.028603	2.342453	1.975494	1.612341	2.391200	2.559012	2.425038	0.477901	0.000000	45504.000000		1
23475.787109	9585.956055	3.743659	8.955177	20772.193359	99998.000000	3030.609131	1868.523682	441.073334	209.607895	135.650589	611.471497	754.806763	404.318237	3.025230	0.000000	4.370620	3.981635	0.573296	0.952074	4.317482	4.999991	3.481530	3.271499	2.644511	2.321408	2.132422	2.786376	2.877836	2.606723	0.480758	0.000000	45546.000000		1
30222.267578	6554.298828	3.194753	6.259990	17123.066406	99998.000000	2426.732910	1484.175659	338.791870	128.249603	78.777191	407.130615	576.199646	391.159912	2.764774	99998.000000	4.480327	3.816526	0.504437	0.796574	4.233582	4.999991	3.385022	3.171485	2.529933	2.108056	1.896400	2.609734	2.760573	2.592354	0.441660	4.999991	45581.000000		1
24410.947266	7572.761719	2.032184	8.323010	20219.134766	99998.000000	2909.979248	1849.571045	431.905365	217.419006	118.964470	566.896057	756.441101	517.537720	2.393281	99998.000000	4.387585	3.879254	0.307963	0.920280	4.305763	4.999991	3.463890	3.267071	2.635389	2.337297	2.075417	2.753503	2.878775	2.713942	0.378994	4.999991	45671.000000		1
8606.826172	2484.420410	1.680638	3.737491	5996.650879	84580.148438	605.202209	386.130341	86.045563	44.137554	24.861101	118.027016	156.444229	60.539959	2.109817	99998.000000	3.934843	3.395225	0.225474	0.572580	3.777909	4.927269	2.781900	2.586734	1.934729	1.644808	1.395520	2.071981	2.194360	1.782042	0.324245	4.999991	45698.000000		1
21739.646484	3410.371338	3.950269	3.907097	11624.403320	99998.000000	1590.641846	953.781921	226.340256	125.205963	59.115273	328.362671	436.114655	207.467773	2.253507	99998.000000	4.337253	3.532802	0.596627	0.591854	4.065371	4.999991	3.201572	2.979449	2.354762	2.097625	1.771700	2.516354	2.639601	2.316951	0.352859	4.999991	45723.000000		1
10920.287109	1411.544434	2.248045	3.996526	6640.337891	83589.546875	681.321228	437.650360	86.887421	37.044952	20.361927	80.158707	125.810371	67.373528	1.226220	99998.000000	4.038234	3.149694	0.351805	0.601683	3.822190	4.922152	2.833352	2.641127	1.938957	1.568729	1.308819	1.903951	2.099716	1.828489	0.088568	4.999991	45742.000000		1
16477.791016	4546.220215	3.126911	8.338429	14471.464844	99998.000000	2048.342529	1246.820312	283.691620	94.288399	94.525841	362.592163	430.946320	262.592682	0.083755	0.000000	4.216899	3.657650	0.495116	0.921084	4.160512	4.999991	3.311403	3.095804	2.452847	1.974458	1.975551	2.559418	2.634423	2.419283	0.000000	0.000000	45815.000000		1
13478.328125	6093.424805	2.007514	4.471421	8627.650391	99998.000000	1067.670532	643.215454	256.169250	100.372612	87.923561	458.425507	670.657654	407.346466	4.447753	0.000000	4.129636	3.784862	0.302659	0.650446	3.935893	4.999991	3.028437	2.808357	2.408527	2.001615	1.944105	2.661269	2.826501	2.609964	0.648141	0.000000	45874.000000		1
6050.116699	1110.771973	2.359060	2.161701	2378.259521	41992.492188	14.829700	16.855717	40.335304	1.023801	0.151103	0.000000	0.000000	29.125912	0.141419	99998.000000	3.781764	3.045625	0.372739	0.334796	3.376259	4.623172	1.171132	1.226747	1.605685	0.010216	0.000000	0.000000	0.000000	1.464280	0.000000	4.999991	45912.000000		1
16228.613281	3876.290527	2.047602	5.476720	8085.260742	99998.000000	934.255676	592.867249	176.260345	65.566452	53.268501	190.787827	262.102386	171.169083	1.061425	99998.000000	4.210281	3.588416	0.311246	0.738521	3.907694	4.999991	2.970466	2.772958	2.246155	1.816682	1.726470	2.280551	2.418471	2.233425	0.025889	4.999991	45951.000000		1
7519.182129	874.261536	2.969640	4.126042	2829.043457	47003.457031	88.102417	58.566368	24.315281	13.031880	3.262596	0.000000	0.000000	33.440063	0.343595	0.000000	3.876171	2.941641	0.472704	0.615534	3.451640	4.672130	1.944988	1.767648	1.385879	1.115007	0.513563	0.000000	0.000000	1.524267	0.000000	0.000000	45999.000000		1
9578.650391	1186.635010	2.846291	2.923384	6171.575684	84326.539062	624.583557	391.816772	93.865921	49.099289	31.506559	78.771019	91.130646	64.881866	1.493235	99998.000000	3.981304	3.074317	0.454279	0.465886	3.790396	4.925964	2.795591	2.593083	1.972508	1.691075	1.498401	1.896366	1.959664	1.812123	0.174128	4.999991	46023.000000		1
7464.387207	1725.049683	2.420735	3.648063	4575.771973	64793.722656	394.752472	238.564194	50.243355	13.053466	16.972898	37.556854	31.253693	45.667088	1.322617	99998.000000	3.872994	3.236802	0.383947	0.562062	3.660464	4.811533	2.596325	2.377605	1.701079	1.115726	1.229756	1.574689	1.494901	1.659603	0.121434	4.999991	46079.000000		1
13604.117188	3595.590088	3.663482	5.088169	9417.506836	99998.000000	1195.753662	729.483093	222.161789	79.187325	55.084824	305.826721	363.097900	170.191544	3.690250	99998.000000	4.133670	3.555770	0.563894	0.706562	3.973936	4.999991	3.077642	2.863015	2.346669	1.898656	1.741032	2.485476	2.560024	2.230938	0.567056	4.999991	46110.000000		1
8349.919922	1668.524658	2.901798	2.978892	7153.515137	96560.234375	799.971191	490.221954	90.199356	40.674515	9.097030	55.420952	89.783051	43.292610	0.530881	0.000000	3.921682	3.222333	0.462667	0.474055	3.854520	4.984798	2.903074	2.690393	1.955203	1.609322	0.958900	1.743674	1.953194	1.636414	0.000000	0.000000	46131.000000		1
7438.255371	403.553467	2.997394	5.214602	3634.432861	56846.304688	253.594345	141.287659	31.626825	58.202484	18.909487	4.110624	16.245136	13.571534	0.651263	99998.000000	3.871471	2.605901	0.476744	0.717221	3.560437	4.754702	2.404140	2.150104	1.500056	1.764942	1.276680	0.613908	1.210723	1.132629	0.000000	4.999991	46169.000000		1
7447.599121	836.815674	3.459955	3.361275	3391.983154	48464.902344	140.710999	116.025673	36.813675	17.891851	0.000000	0.000000	0.000000	27.170822	0.508207	0.000000	3.872016	2.922630	0.539070	0.526504	3.530454	4.685427	2.148328	2.064554	1.566009	1.252655	0.000000	0.000000	0.000000	1.434103	0.000000	0.000000	46268.000000		1
11034.499023	2093.698242	2.072273	5.134425	5568.396484	79916.023438	553.753113	332.942017	100.218422	39.820320	13.833652	40.705353	44.159138	51.344250	0.471847	0.000000	4.042753	3.320914	0.316447	0.710492	3.745730	4.902634	2.743316	2.522369	2.000947	1.600105	1.140937	1.609652	1.645021	1.710492	0.000000	0.000000	46291.000000		1
8108.626465	1574.072876	3.022064	3.678900	2949.016357	49061.093750	97.476982	59.112186	21.166782	14.172863	15.927510	27.294172	15.310763	57.820103	1.187398	0.000000	3.908947	3.197025	0.480304	0.565718	3.469677	4.690737	1.988902	1.771677	1.325655	1.151458	1.202148	1.436070	1.184997	1.762079	0.074596	0.000000	46316.000000		1
30408.791016	6812.765137	4.425165	5.452050	16978.029297	99998.000000	2417.503174	1486.664307	340.136383	118.736275	87.895805	419.311371	581.025696	286.315887	1.216012	99998.000000	4.482999	3.833323	0.645930	0.736560	4.229887	4.999991	3.383367	3.172213	2.531653	2.074584	1.943968	2.622537	2.764195	2.456846	0.084938	4.999991	46413.000000		1
14830.998047	2799.319336	2.991227	4.989489	11674.856445	99998.000000	1638.951660	964.038391	237.515732	134.358490	82.564018	320.745850	420.452362	340.928894	2.628447	0.000000	4.171170	3.447052	0.475849	0.698056	4.067252	4.999991	3.214566	2.984094	2.375692	2.128265	1.916791	2.506161	2.623717	2.532664	0.419699	0.000000	46464.000000		1
6810.162598	2451.572266	1.828657	2.266548	7337.380371	99167.375000	817.924683	509.674164	113.715950	36.104412	23.131124	131.839081	195.842087	103.107887	0.401077	99998.000000	3.833158	3.389445	0.262132	0.355365	3.865541	4.996369	2.912713	2.707293	2.055821	1.557560	1.364197	2.120044	2.291906	2.013292	0.000000	4.999991	46495.000000		1
30760.349609	5553.058105	2.750695	7.567495	17916.375000	99998.000000	2571.437256	1586.706909	337.629303	109.503563	104.538742	499.985077	662.235962	368.876831	3.596061	0.000000	4.487991	3.744532	0.439442	0.878952	4.253250	4.999991	3.410176	3.200497	2.528440	2.039428	2.019277	2.698957	2.821013	2.566881	0.555827	0.000000	46569.000000		1
18245.892578	3361.827148	2.852458	3.669649	10183.992188	99998.000000	1252.084229	783.895630	170.173035	84.392677	38.580654	209.947098	311.519287	172.677032	2.615700	0.000000	4.261165	3.526575	0.455219	0.564625	4.007918	4.999991	3.097634	2.894258	2.230891	1.926305	1.586370	2.322110	2.493485	2.237235	0.417588	0.000000	46602.000000		1
22952.828125	8558.201172	3.962604	6.734885	17854.597656	99998.000000	2589.652832	1590.620239	350.399078	160.927994	108.155968	458.959015	625.030701	329.836700	6.264144	99998.000000	4.360836	3.932383	0.597981	0.828330	4.251750	4.999991	3.413242	3.201566	2.544563	2.206632	2.034050	2.661774	2.795901	2.518299	0.796862	4.999991	46722.000000		1
4569.551758	822.806274	1.822490	4.227806	2667.656006	42607.144531	37.800468	33.292042	0.000000	23.963734	2.544085	0.000000	14.706350	0.000000	0.054371	0.000000	3.659873	2.915298	0.260665	0.626115	3.426130	4.629482	1.577497	1.522340	0.000000	1.379555	0.405532	0.000000	1.167505	0.000000	0.000000	0.000000	46753.000000		1
12378.158203	2444.735596	1.816322	3.305768	9092.033203	99998.000000	1322.547729	793.008118	187.367966	90.171608	51.874653	255.410660	330.774139	203.770370	6.194321	0.000000	4.092656	3.388232	0.259193	0.519272	3.958661	4.999991	3.121411	2.899278	2.272695	1.955070	1.714955	2.407239	2.519531	2.309141	0.791994	0.000000	46859.000000		1
15029.409180	4879.856445	1.868746	6.309330	17215.101562	99998.000000	2688.458984	1618.719238	315.420227	138.462952	89.465431	437.079865	580.017334	248.839218	1.716697	99998.000000	4.176942	3.688407	0.271550	0.799983	4.235909	4.999991	3.429503	3.209172	2.498889	2.141334	1.951655	2.640561	2.763441	2.395919	0.234694	4.999991	46887.000000		1
8840.418945	1043.601929	2.251129	3.669649	4923.984375	70421.007812	587.702026	378.294556	95.441711	74.015900	32.317581	108.245399	152.675903	94.411743	0.305525	99998.000000	3.946473	3.018535	0.352400	0.564625	3.692317	4.847702	2.769157	2.577830	1.979738	1.869325	1.509439	2.034410	2.183770	1.975026	0.000000	4.999991	46923.000000		1
12366.007812	2174.899170	0.604413	2.596508	4022.138916	76250.507812	472.792664	282.772675	106.126869	93.461952	31.352371	141.010117	193.708130	163.758865	1.673534	0.000000	4.092229	3.337439	0.000000	0.414390	3.604457	4.882243	2.674671	2.451437	2.025825	1.970635	1.496270	2.149250	2.287148	2.214205	0.223635	0.000000	46941.000000		1
6884.863281	579.465332	2.201789	4.233974	3010.018799	51430.914062	301.713013	180.546738	49.697533	15.199748	13.540697	21.755777	31.620657	26.381386	0.572572	99998.000000	3.837895	2.763027	0.342776	0.626748	3.478569	4.711224	2.479594	2.256590	1.696335	1.181836	1.131641	1.337575	1.499971	1.421298	0.000000	4.999991	46967.000000		1
5128.615234	849.588501	2.574922	3.327354	2635.736328	40904.769531	204.726334	139.391159	14.863621	31.996874	6.512856	0.000000	0.000000	3.549383	0.137673	99998.000000	3.710000	2.929209	0.410764	0.522099	3.420902	4.611774	2.311174	2.144235	1.172125	1.505108	0.813771	0.000000	0.000000	0.550153	0.000000	4.999991	46985.000000		1
11664.312500	4018.410645	3.136162	5.559981	7440.722168	98453.320312	1034.199585	628.287109	118.042435	70.818062	41.235756	199.995880	214.606628	137.510071	1.039504	99998.000000	4.066859	3.604054	0.496399	0.745073	3.871615	4.993230	3.014604	2.798158	2.072038	1.850144	1.615274	2.301021	2.331643	2.138335	0.016826	4.999991	46999.000000		1
7647.520996	2283.597900	1.378431	1.720726	4213.611328	60540.378906	467.766174	308.111755	44.923904	24.799427	15.480369	35.062111	61.761120	6.124305	0.523463	0.000000	3.883521	3.358620	0.139385	0.235712	3.624655	4.782045	2.670029	2.488708	1.652478	1.394442	1.189781	1.544838	1.790715	0.787057	0.000000	0.000000	47055.000000		1
8117.556641	1519.869995	1.976677	5.007992	7193.939941	95570.671875	989.855469	613.145935	106.709694	92.000259	32.607452	123.401970	177.808380	100.986275	0.165953	0.000000	3.909425	3.181806	0.295936	0.699664	3.856967	4.980325	2.995572	2.787564	2.028204	1.963789	1.513317	2.091322	2.249952	2.004262	0.000000	0.000000	47122.000000		1
8408.599609	1804.184570	2.531749	3.065236	4506.329102	63098.656250	552.081726	334.456146	73.392982	35.629517	30.806551	102.037834	118.936722	111.153366	0.541632	99998.000000	3.924724	3.256281	0.403421	0.486464	3.653823	4.800020	2.742003	2.524339	1.865655	1.551810	1.488643	2.008761	2.075316	2.045923	0.000000	4.999991	47139.000000		1
13032.404297	3357.358887	2.420735	5.593902	8880.670898	99998.000000	1301.843506	777.780579	181.730896	87.146454	55.750912	266.185242	346.683167	220.249878	0.422738	0.000000	4.115025	3.525998	0.383947	0.747715	3.948446	4.999991	3.114559	2.890857	2.259429	1.940250	1.746252	2.425184	2.539933	2.342916	0.000000	0.000000	47164.000000		1
6173.509277	1510.862427	1.273584	1.304422	3920.202881	63773.000000	445.896301	260.640686	56.296734	30.442669	10.743746	54.443409	67.404358	54.397152	2.711424	99998.000000	3.790532	3.179225	0.105028	0.115418	3.593308	4.804637	2.649234	2.416042	1.750483	1.483483	1.031156	1.735945	1.828688	1.735576	0.433197	4.999991	47209.000000		1
6039.483887	277.931213	2.149366	3.163916	2753.778809	44307.808594	243.837387	138.210083	32.397758	0.000000	9.544171	24.096334	54.329308	46.792652	0.347242	99998.000000	3.781000	2.443937	0.332310	0.500225	3.439929	4.646480	2.387100	2.140540	1.510515	0.000000	0.979738	1.381951	1.735034	1.670178	0.000000	4.999991	47227.000000		1
7824.870117	1661.025024	3.037483	4.576268	7888.222168	99998.000000	1113.171143	692.031067	153.844635	95.151840	48.664482	191.173294	294.626556	145.382858	1.054156	0.000000	3.893477	3.220376	0.482514	0.660511	3.896979	4.999991	3.046562	2.840126	2.187082	1.978417	1.687212	2.281427	2.469272	2.162513	0.022905	0.000000	47301.000000		1
15487.543945	3178.107422	3.496960	6.084217	10171.425781	99998.000000	1506.921387	915.929016	206.792435	80.713776	52.334129	242.193756	278.507874	176.476196	0.915769	0.000000	4.189982	3.502169	0.543691	0.784205	4.007382	4.999991	3.178091	2.961862	2.315535	1.906948	1.718785	2.384163	2.444838	2.246686	0.000000	0.000000	47347.000000		1
17205.923828	4773.683105	2.038351	5.430464	10510.689453	99998.000000	1514.473389	953.325500	205.142639	75.027367	55.895847	241.025024	340.898071	186.723465	1.454521	99998.000000	4.235678	3.678854	0.309279	0.734837	4.021631	4.999991	3.180262	2.979241	2.312056	1.875220	1.747380	2.382062	2.532624	2.271199	0.162720	4.999991	47421.000000		1
6323.576172	1639.111938	1.181072	1.276668	3590.221191	56462.085938	390.780640	240.858505	56.441669	33.914959	8.258252	48.411613	75.600937	55.525799	1.386580	99998.000000	3.800963	3.214609	0.072276	0.106078	3.555121	4.751757	2.591933	2.381762	1.751600	1.530391	0.916888	1.684950	1.878527	1.744495	0.141945	4.999991	47445.000000		1
18796.957031	3177.416504	2.343642	5.075834	10976.664062	99998.000000	1617.744751	999.048096	277.474823	119.118660	80.621269	306.764160	481.189667	259.200592	1.453503	99998.000000	4.274087	3.502074	0.369891	0.705507	4.040471	4.999991	3.208910	2.999586	2.443223	2.075980	1.906450	2.486805	2.682316	2.413636	0.162416	4.999991	47535.000000		1
10565.511719	2320.698486	2.716774	4.095205	5541.065430	80321.750000	711.791687	432.586884	96.943497	45.750347	24.657576	87.895805	137.207870	128.098511	0.137814	0.000000	4.023890	3.365619	0.434053	0.612276	3.743593	4.904833	2.852353	2.636073	1.986519	1.660394	1.391950	1.943968	2.137379	2.107544	0.000000	0.000000	47587.000000		1
37669.089844	12044.768555	2.217208	13.377258	34780.023438	99998.000000	5651.444824	3424.158936	1008.774231	373.394501	274.508270	1350.412354	1656.735596	1000.919922	3.949723	99998.000000	4.575985	4.080799	0.345806	1.126367	4.541330	4.999991	3.752160	3.534554	3.003794	2.572168	2.438555	3.130466	3.219253	3.000399	0.596567	4.999991	47622.000000		1
5661.297363	2518.433838	3.025148	6.222985	6072.880859	81888.984375	767.863281	497.049347	110.601372	36.591644	40.591251	128.419220	134.870392	152.688248	0.215415	0.000000	3.752916	3.401130	0.480747	0.793999	3.783395	4.913226	2.885284	2.696399	2.043761	1.563382	1.608432	2.108630	2.129917	2.183806	0.000000	0.000000	47674.000000		1
9765.632812	2212.675049	2.510163	5.637074	7125.185059	92821.101562	964.871033	595.254089	115.350334	98.790657	42.592598	147.482895	187.044174	154.563156	1.886326	0.000000	3.989700	3.344918	0.399702	0.751054	3.852796	4.967647	2.984469	2.774702	2.062019	1.994716	1.629334	2.168742	2.271944	2.189106	0.275617	0.000000	47698.000000		1
6963.630859	2206.001953	3.228674	5.180681	10549.372070	99998.000000	1556.190308	941.705994	219.034882	71.943626	73.241882	290.173645	450.694580	230.318283	0.472303	0.000000	3.842836	3.343606	0.509024	0.714387	4.023227	4.999991	3.192063	2.973915	2.340513	1.856992	1.864759	2.462658	2.653882	2.362329	0.000000	0.000000	47752.000000		1
10532.102539	721.971069	1.569623	5.772759	6165.984863	82788.703125	847.719788	514.460144	121.671997	54.643852	50.628822	176.226425	212.108795	208.479248	2.729857	0.000000	4.022515	2.858520	0.195795	0.761383	3.790002	4.917971	2.928252	2.711352	2.085191	1.737541	1.704398	2.246071	2.326559	2.319063	0.436140	0.000000	47821.000000		1
13934.653320	4537.730957	3.148497	5.162179	9735.770508	99998.000000	1402.160645	875.760193	197.787918	94.269890	66.266464	268.846497	346.794189	208.204788	2.103825	0.000000	4.144096	3.656839	0.498103	0.712833	3.988370	4.999991	3.146798	2.942385	2.296200	1.974373	1.821294	2.429504	2.540072	2.318491	0.323010	0.000000	47865.000000		1
4166.383789	949.014404	2.479326	2.827788	2960.463135	48239.550781	293.491760	184.765289	54.175121	13.022629	10.296604	30.985407	45.179855	29.687153	0.599658	99998.000000	3.619759	2.977273	0.394334	0.451447	3.471360	4.683403	2.467596	2.266620	1.733800	1.114699	1.012694	1.491157	1.654945	1.472569	0.000000	4.999991	47925.000000		1
15776.025391	5538.102051	2.559503	7.111102	13664.681641	99998.000000	2030.256470	1272.662109	318.556366	147.359543	88.947357	377.443451	491.600372	319.768280	0.608463	99998.000000	4.197998	3.743361	0.408156	0.851937	4.135600	4.999991	3.307551	3.104713	2.503186	2.168378	1.949133	2.576852	2.691612	2.504835	0.000000	4.999991	47987.000000		1
10779.023438	2816.341553	3.438369	4.557766	7333.556152	99835.656250	1022.000366	630.618408	134.475677	66.312721	44.341080	161.776016	205.161133	129.076050	0.114538	0.000000	4.032579	3.449685	0.536352	0.658752	3.865315	4.999286	3.009451	2.799767	2.128644	1.821597	1.646806	2.208914	2.312095	2.110846	0.000000	0.000000	48028.000000		1
17379.103516	3777.188232	2.482410	7.000087	15455.489258	99998.000000	2402.651855	1454.318970	288.406677	106.074448	90.970291	386.811859	519.579163	321.763458	1.857059	0.000000	4.240027	3.577169	0.394873	0.845103	4.189083	4.999991	3.380691	3.162660	2.460005	2.025611	1.958900	2.587500	2.715652	2.507537	0.268826	0.000000	48050.000000		1
6554.613281	2586.862061	2.636597	3.922516	5830.961426	83906.851562	773.676147	477.683472	100.536049	39.274498	35.478413	120.956566	147.516815	89.696709	2.021881	99998.000000	3.816547	3.412773	0.421044	0.593565	3.765740	4.923798	2.888559	2.679140	2.002322	1.594111	1.549964	2.082629	2.168842	1.952777	0.305756	4.999991	48097.000000		1
17915.960938	2788.689697	2.007514	2.880212	7839.724121	99998.000000	1083.021362	677.636169	168.406052	43.665741	46.049469	171.773499	218.908447	107.381950	0.981236	0.000000	4.253240	3.445400	0.302659	0.459424	3.894301	4.999991	3.034637	2.830997	2.226358	1.640141	1.663225	2.234956	2.340262	2.030931	0.000000	0.000000	48121.000000		1
8699.122070	1400.544678	1.890332	3.601807	5834.868652	73475.195312	750.902710	465.780243	84.411179	31.925947	25.924992	89.175560	120.774628	60.502953	0.485034	0.000000	3.939476	3.146297	0.276538	0.556520	3.766031	4.866141	2.875584	2.668181	1.926400	1.504144	1.413719	1.950246	2.081976	1.781777	0.000000	0.000000	48144.000000		1
20751.943359	4562.397461	2.920300	4.163047	13320.653320	99998.000000	1997.158691	1222.955322	286.371399	100.875259	76.495224	348.052338	480.474243	245.687637	2.151802	99998.000000	4.317059	3.659193	0.465428	0.619411	4.124526	4.999991	3.300413	3.087411	2.456930	2.003785	1.883634	2.541645	2.681670	2.390383	0.332802	4.999991	48188.000000		1
4468.747559	697.853149	2.581089	1.680638	2122.481934	35041.523438	145.860840	103.644463	27.892418	6.546777	7.505820	0.000000	0.000000	0.000000	1.623437	99998.000000	3.650186	2.843764	0.411803	0.225474	3.326844	4.544583	2.163939	2.015546	1.445486	0.816028	0.875398	0.000000	0.000000	0.000000	0.210435	4.999991	48242.000000		1
27107.812500	5647.972168	3.364359	7.814194	18166.326172	99998.000000	2868.783691	1734.550659	397.666626	177.515427	105.170914	484.708221	639.789429	332.516479	3.207502	99998.000000	4.433095	3.751893	0.526902	0.892884	4.259267	4.999991	3.457698	3.239187	2.599519	2.249236	2.021896	2.685480	2.806037	2.521813	0.506167	4.999991	48283.000000		1
5936.863281	862.250366	1.896499	3.071404	3489.734619	52606.750000	396.473206	231.311249	33.378387	36.869179	9.405403	48.732323	76.078918	54.011684	0.495211	99998.000000	3.773557	2.935633	0.277953	0.487337	3.542792	4.721042	2.598214	2.364197	1.523465	1.566664	0.973377	1.687817	1.881264	1.732488	0.000000	4.999991	48318.000000		1
6407.725586	887.324219	3.065236	2.436154	3475.296387	58643.695312	389.695160	225.698837	48.846420	23.263725	9.167955	53.959259	73.750694	68.788963	0.699185	0.000000	3.806704	2.948082	0.486464	0.386705	3.540992	4.768221	2.590725	2.353529	1.688833	1.366679	0.962272	1.732066	1.867766	1.837519	0.000000	0.000000	48341.000000		1
17025.599609	2708.244141	3.894762	5.852936	10501.382812	99998.000000	1495.927856	943.513062	240.214005	103.709221	66.136948	279.399078	341.906464	210.896896	1.863133	0.000000	4.231102	3.432688	0.590481	0.767374	4.021246	4.999991	3.174911	2.974748	2.380598	2.015817	1.820444	2.446225	2.533907	2.324070	0.270244	0.000000	48386.000000		1
19817.613281	4060.876953	2.883296	3.817669	12616.071289	99998.000000	1927.348999	1145.858765	238.712219	128.437714	53.206829	301.028412	315.731689	155.078140	3.272497	0.000000	4.297051	3.608620	0.459889	0.581798	4.100924	4.999991	3.284960	3.059131	2.377875	2.108693	1.725967	2.478607	2.499318	2.190551	0.514879	0.000000	48431.000000		1
10209.133789	3620.882812	4.129126	2.516331	6600.178711	86520.062500	871.624939	530.470886	115.251656	61.520588	30.072620	117.385597	172.788055	120.333656	0.662494	0.000000	4.008989	3.558815	0.615858	0.400768	3.819556	4.937117	2.940330	2.724662	2.061647	1.789020	1.478171	2.069615	2.237514	2.080387	0.000000	0.000000	48452.000000		1
14607.781250	3077.077881	1.594293	3.657314	8531.601562	99998.000000	1233.625000	749.934448	172.223724	80.189545	43.909355	193.883911	329.102753	118.850372	1.682503	99998.000000	4.164584	3.488138	0.202568	0.563162	3.931031	4.999991	3.091183	2.875023	2.236093	1.904118	1.642557	2.287542	2.517332	2.075001	0.225956	4.999991	48496.000000		1
13932.415039	2185.245117	1.079309	4.727372	7464.667480	99415.179688	1040.817383	639.120300	162.969421	88.219597	42.167042	169.297256	242.770416	114.582481	2.191826	0.000000	4.144026	3.339500	0.033146	0.674620	3.873010	4.997453	3.017375	2.805583	2.212106	1.945565	1.624973	2.228650	2.385196	2.059118	0.340806	0.000000	48531.000000		1
5696.581543	780.969177	3.296517	4.508426	4694.184082	76413.812500	637.859009	362.456482	112.272758	101.266899	33.264290	156.675522	182.921219	145.037491	0.985151	99998.000000	3.755614	2.892634	0.518055	0.654025	3.671560	4.883172	2.804725	2.559256	2.050274	2.005467	1.521978	2.195001	2.262264	2.161480	0.000000	4.999991	48597.000000		1
16693.119141	4779.609863	1.837908	5.979370	10862.611328	99998.000000	1543.815186	983.108276	234.795868	99.956306	90.742096	352.576172	494.647125	327.274109	3.620069	0.000000	4.222538	3.679392	0.264324	0.776655	4.035934	4.999991	3.188595	2.992601	2.370690	1.999810	1.957809	2.547253	2.694295	2.514912	0.558717	0.000000	48642.000000		1
4963.443848	904.482178	3.426034	0.548905	2647.778320	44472.414062	221.375443	136.970428	26.760685	30.075705	1.671386	34.781490	47.967556	0.000000	1.721205	99998.000000	3.695783	2.956400	0.534792	0.000000	3.422882	4.648091	2.345129	2.136627	1.427497	1.478216	0.223077	1.541348	1.680948	0.000000	0.235833	4.999991	48665.000000		1
8363.821289	1617.377808	1.896499	2.997394	4211.156738	63106.640625	482.373840	293.470154	82.761383	38.003998	4.705785	48.081654	79.159576	49.558765	1.069663	99998.000000	3.922405	3.208812	0.277953	0.476744	3.624401	4.800075	2.683384	2.467564	1.917828	1.579829	0.672632	1.681979	1.898503	1.695120	0.029247	4.999991	48684.000000		1
18154.828125	4614.019531	2.753779	6.226068	13991.005859	99998.000000	2115.830322	1292.835938	315.358551	114.036659	93.597641	410.821838	574.765747	294.133179	4.582993	0.000000	4.258992	3.664079	0.439929	0.794214	4.145849	4.999991	3.325481	3.111543	2.498805	2.057045	1.971265	2.613653	2.759491	2.468544	0.661149	0.000000	48753.000000		1
7673.310547	2182.257080	2.204873	1.332175	7137.618652	95738.187500	958.022034	605.066528	147.544571	80.121696	36.878433	132.560684	163.462830	170.438248	1.163044	0.000000	3.884983	3.338906	0.343384	0.124561	3.853553	4.981085	2.981375	2.781803	2.168923	1.903750	1.566772	2.122415	2.213419	2.231567	0.065596	0.000000	48842.000000		1
17852.990234	6515.471191	2.275799	9.926555	17859.814453	99998.000000	2835.633545	1696.864258	392.596954	196.363235	132.162872	621.092712	822.220337	449.442596	3.445928	99998.000000	4.251711	3.813946	0.357134	0.996799	4.251877	4.999991	3.452650	3.229647	2.593947	2.293060	2.121109	2.793156	2.914988	2.652674	0.537306	4.999991	48946.000000		1
18522.951172	3003.222412	3.321187	5.581567	9763.956055	99998.000000	1394.488281	859.940613	198.272064	80.824791	53.472031	223.709824	321.112793	191.268890	1.707862	0.000000	4.267710	3.477587	0.521293	0.746756	3.989626	4.999991	3.144415	2.934469	2.297261	1.907545	1.728127	2.349685	2.506658	2.281644	0.232453	0.000000	49022.000000		1
15072.442383	5827.415039	2.722941	3.580221	11149.349609	99998.000000	1650.093140	999.920776	242.539139	85.475067	69.516724	303.883942	408.549133	213.860367	1.746565	99998.000000	4.178184	3.765476	0.435038	0.553910	4.047249	4.999991	3.217509	2.999966	2.384782	1.931839	1.842089	2.482708	2.611244	2.330130	0.242185	4.999991	49050.000000		1
14625.186523	2053.270508	2.642764	4.230890	8428.378906	99998.000000	1171.863892	721.816895	121.545563	72.665222	44.529186	164.230667	244.441803	180.694763	0.223415	0.000000	4.165102	3.312446	0.422058	0.626432	3.925744	4.999991	3.068877	2.858427	2.084739	1.861327	1.648645	2.215454	2.388175	2.256946	0.000000	0.000000	49074.000000		1
6919.367188	1947.103516	1.763899	2.466991	5080.064941	74921.617188	626.122314	368.845978	91.917000	50.804596	16.720032	72.548035	116.022583	67.416695	1.787153	0.000000	3.840066	3.289389	0.246474	0.392168	3.705869	4.874607	2.796659	2.566845	1.963396	1.705903	1.223237	1.860626	2.064543	1.828767	0.252162	0.000000	49091.000000		1
18444.775391	7951.759766	4.890810	8.051641	16522.595703	99998.000000	2570.006348	1578.131104	397.025208	141.114975	99.506081	465.330017	626.362854	372.870270	3.860895	99998.000000	4.265873	3.900463	0.689381	0.905884	4.218078	4.999991	3.409934	3.198143	2.598818	2.149573	1.997850	2.667761	2.796826	2.571558	0.586688	4.999991	49177.000000		1
11967.654297	1049.794067	1.477111	4.452919	7059.029785	93500.609375	989.843140	605.621643	125.483498	76.236191	37.865227	133.260681	201.127609	131.835999	0.785523	99998.000000	4.078009	3.021104	0.169413	0.648645	3.848745	4.970814	2.995566	2.782201	2.098587	1.882161	1.578241	2.124702	2.303472	2.120034	0.000000	4.999991	49199.000000		1
10013.843750	1851.338013	2.115445	2.846291	5280.504883	75456.015625	680.183350	420.677460	126.371613	53.462780	33.584999	111.165695	167.150970	86.492706	0.419704	99998.000000	4.000601	3.267486	0.325402	0.454279	3.722676	4.877694	2.832626	2.623949	2.101650	1.728052	1.526145	2.045971	2.223109	1.936980	0.000000	4.999991	49228.000000		1
19404.027344	8579.460938	2.895631	6.799644	18765.978516	99998.000000	2946.919434	1791.516479	402.520416	175.048431	118.464905	499.941895	631.324585	439.688721	2.129204	99998.000000	4.287892	3.933460	0.461743	0.832486	4.273371	4.999991	3.469368	3.253221	2.604788	2.243158	2.073590	2.698920	2.800253	2.643145	0.328217	4.999991	49269.000000		1
6732.689941	1864.292725	0.983713	1.918085	3054.844238	47316.417969	305.586182	190.957443	66.485405	36.980194	7.601416	29.033400	13.139811	46.626129	1.900234	99998.000000	3.828189	3.270514	0.000000	0.282868	3.484989	4.675012	2.485134	2.280936	1.822726	1.567969	0.880894	1.462898	1.118589	1.668629	0.278807	4.999991	49303.000000		1
5659.465332	836.787903	2.864793	3.342773	3410.130859	52387.601562	328.461334	223.373703	54.443409	21.068104	20.562370	54.687023	87.735451	34.019806	1.428161	9910.094727	3.752775	2.922615	0.457093	0.524107	3.532771	4.719229	2.516484	2.349032	1.735945	1.323625	1.313073	1.737884	1.943175	1.531732	0.154777	3.996078	49327.000000		1
7249.632324	2742.547607	2.673601	6.105803	8150.343262	99998.000000	1123.723633	705.972656	173.414047	67.268677	60.675644	238.524109	340.312164	182.504913	1.557100	99998.000000	3.860316	3.438154	0.427097	0.785743	3.911176	4.999991	3.050659	2.848788	2.239084	1.827813	1.783014	2.377532	2.531878	2.261275	0.192317	4.999991	49368.000000		1
14418.464844	4459.712402	2.960389	6.833565	12923.427734	99998.000000	1906.151489	1189.900635	260.326141	103.943581	85.727936	354.204407	506.072357	315.022430	1.729274	99998.000000	4.158919	3.649307	0.471349	0.834647	4.111378	4.999991	3.280157	3.075511	2.415518	2.016798	1.933122	2.549254	2.704213	2.498342	0.237864	4.999991	49441.000000		1
13623.199219	4793.690430	2.701355	5.815931	11446.501953	99998.000000	1708.144531	1020.896362	226.031876	82.798386	62.528969	310.779205	439.457428	206.376129	0.850979	0.000000	4.134279	3.680670	0.431582	0.764619	4.058673	4.999991	3.232525	3.008982	2.354170	1.918022	1.796081	2.492452	2.642917	2.314659	0.000000	0.000000	49463.000000		1
16942.251953	3485.919922	2.784616	3.213256	9867.439453	99998.000000	1407.116211	854.985046	179.202225	100.366447	56.938152	237.096344	299.591400	168.686676	2.544369	99998.000000	4.228971	3.542317	0.444765	0.506945	3.994205	4.999991	3.148330	2.931958	2.253343	2.001589	1.755403	2.374925	2.476529	2.227081	0.405580	4.999991	49508.000000		1
15074.548828	3445.359619	2.661267	1.748480	9651.309570	99998.000000	1376.827637	832.757507	221.739319	83.143761	60.974766	214.655975	255.401413	224.107635	1.459961	99998.000000	4.178244	3.537235	0.425088	0.242661	3.984586	4.999991	3.138880	2.920519	2.345843	1.919830	1.785150	2.331743	2.407223	2.350457	0.164341	4.999991	49544.000000		1
4459.530273	3563.864502	1.242747	7.573662	14090.284180	99998.000000	2113.887451	1289.838501	288.736633	131.712646	70.349335	376.950043	520.276062	351.123749	1.690367	0.000000	3.649289	3.551921	0.094383	0.879306	4.148920	4.999991	3.325082	3.110535	2.460502	2.119627	1.847260	2.576284	2.716234	2.545460	0.227981	0.000000	49566.000000		1
19286.750000	4567.874512	2.365228	5.603153	15817.939453	99998.000000	2427.648682	1503.797485	311.201660	137.787613	87.134125	386.762512	497.706177	376.058868	2.872239	99998.000000	4.285259	3.659714	0.373873	0.748433	4.199150	4.999991	3.385186	3.177189	2.493042	2.139210	1.940188	2.587444	2.696973	2.575256	0.458221	4.999991	49638.000000		1
11234.569336	2769.416260	1.791652	4.249392	9053.794922	99998.000000	1278.129517	802.142151	166.330704	92.869873	46.425686	209.089828	288.758209	133.599899	2.559326	99998.000000	4.050557	3.442388	0.253254	0.628327	3.956831	4.999991	3.106575	2.904251	2.220973	1.967875	1.666758	2.320333	2.460534	2.125806	0.408126	4.999991	49678.000000		1
8190.897461	1018.457153	1.797820	1.754647	2959.679932	49600.300781	280.225494	177.592514	53.354847	17.145588	4.952485	27.966427	47.751694	43.659573	0.697275	0.000000	3.913332	3.007943	0.254746	0.244190	3.471245	4.695484	2.447508	2.249425	1.727174	1.234152	0.694823	1.446637	1.678989	1.640079	0.000000	0.000000	49704.000000		1
4562.752441	3346.942139	3.919432	5.908443	4947.676758	71005.789062	653.598450	379.817932	80.994400	33.514072	35.962563	97.924126	127.025368	68.462082	0.107650	0.000000	3.659227	3.524648	0.593223	0.771473	3.694401	4.851294	2.815311	2.579576	1.908455	1.525227	1.555851	1.990890	2.103890	1.835450	0.000000	0.000000	49734.000000		1
27122.494141	10952.471680	4.147629	10.645066	23921.617188	99998.000000	3838.261719	2321.361328	524.081421	226.164490	180.969208	734.336853	943.861511	616.741577	4.532461	99998.000000	4.433330	4.039512	0.617800	1.027148	4.378790	4.999991	3.584135	3.365743	2.719399	2.354424	2.257605	2.865895	2.974908	2.790103	0.656334	4.999991	49824.000000		1
37526.621094	13629.493164	1.982844	10.839342	35757.523438	99998.000000	5729.537109	3500.820557	763.379517	349.723724	219.889069	1057.953613	1304.039062	734.062439	3.650504	99998.000000	4.574339	4.134480	0.297289	1.035003	4.553368	4.999991	3.758120	3.544170	2.882740	2.543725	2.342204	3.024467	3.115291	2.865733	0.562353	4.999991	49882.000000		1
6721.221191	1116.208618	3.469206	5.384208	7128.200684	96346.484375	961.278442	599.651489	149.647675	82.909401	39.570534	164.952271	199.699844	200.171646	0.964202	0.000000	3.827448	3.047745	0.540230	0.731122	3.852980	4.983836	2.982849	2.777899	2.175070	1.918604	1.597372	2.217358	2.300378	2.301403	0.000000	0.000000	49921.000000		1
15812.298828	3078.453125	2.815454	4.030447	8821.957031	99998.000000	1257.190918	782.807068	179.492096	69.340950	53.197578	206.369965	242.662491	137.769119	2.871017	99998.000000	4.198995	3.488333	0.449548	0.605353	3.945565	4.999991	3.099401	2.893655	2.254045	1.840990	1.725892	2.314646	2.385003	2.139152	0.458036	4.999991	49965.000000		1
3674.287109	409.693207	2.106194	2.578006	1389.807129	29073.962891	34.396023	22.196751	5.415045	9.837127	1.526451	0.000000	0.000000	9.889550	0.270390	0.000000	3.565173	2.612459	0.323498	0.411284	3.142955	4.463504	1.536508	1.346289	0.733602	0.992868	0.183683	0.000000	0.000000	0.995177	0.000000	0.000000	49992.000000		1
9807.016602	2198.785889	3.231758	5.276277	6176.429688	82925.343750	825.060486	505.085571	127.355324	60.169910	47.572838	146.039703	227.678604	150.094818	0.549481	0.000000	3.991537	3.342183	0.509439	0.722328	3.790737	4.918687	2.916486	2.703365	2.105017	1.779379	1.677359	2.164471	2.357322	2.176366	0.000000	0.000000	50043.000000		1
14327.851562	4045.482910	2.352893	3.509295	9019.436523	99998.000000	1264.141724	782.181091	178.499130	71.681511	43.579395	226.568451	318.769165	193.279495	0.812975	0.000000	4.156181	3.606970	0.371602	0.545220	3.955179	4.999991	3.101796	2.893307	2.251636	1.855407	1.639281	2.355199	2.503476	2.286186	0.000000	0.000000	50062.000000		1
16134.901367	4436.137207	1.588125	4.810632	10659.452148	99998.000000	1565.527832	956.840942	232.742096	82.542435	44.199226	239.464645	295.255646	163.629349	1.798854	0.000000	4.207767	3.647005	0.200885	0.682202	4.027735	4.999991	3.194661	2.980840	2.366875	1.916677	1.645415	2.379241	2.470198	2.213861	0.254996	0.000000	50129.000000		1
15644.469727	4411.470215	1.686805	4.403579	10364.988281	99998.000000	1518.140015	929.121216	180.882858	83.991791	64.357628	309.101624	409.539001	234.157532	2.664295	0.000000	4.194361	3.644583	0.227065	0.643806	4.015569	4.999991	3.181312	2.968072	2.257397	1.924237	1.808600	2.490101	2.612295	2.369508	0.425582	0.000000	50182.000000		1
4472.102539	1531.304443	2.562587	2.815454	2102.752197	34657.105469	150.079391	93.227592	8.566627	17.626650	6.364837	0.000000	0.000000	0.000000	1.634063	16876.361328	3.650512	3.185061	0.408679	0.449548	3.322788	4.539792	2.176321	1.969544	0.932810	1.246170	0.803787	0.000000	0.000000	0.000000	0.213269	4.227279	50216.000000		1
18366.208984	5792.115723	2.309720	9.186458	14277.695312	99998.000000	2158.737305	1337.812256	323.854248	129.156235	111.304466	465.474945	652.941589	332.534973	2.918976	0.000000	4.264019	3.762837	0.363559	0.963148	4.154658	4.999991	3.334200	3.126395	2.510350	2.111115	2.046513	2.667896	2.814874	2.521837	0.465230	0.000000	50269.000000		1
19290.849609	5182.882812	1.014550	8.014637	16856.714844	99998.000000	2612.901123	1609.076416	422.580139	167.940414	129.612625	530.760803	699.203857	397.811554	5.917539	0.000000	4.285351	3.714571	0.006273	0.903884	4.226773	4.999991	3.417123	3.206577	2.625909	2.225155	2.112647	2.724899	2.844604	2.599677	0.772141	0.000000	50408.000000		1
17453.917969	2619.435547	2.198706	4.662613	7854.464355	99998.000000	1078.226196	670.867371	160.601120	82.702789	46.660049	221.483368	339.319183	206.049255	1.494600	0.000000	4.241893	3.418208	0.342167	0.668629	3.895117	4.999991	3.032710	2.826637	2.205749	1.917520	1.668945	2.345341	2.530608	2.313971	0.174525	0.000000	50487.000000		1
7935.804199	3917.248779	1.094727	8.295258	16093.138672	99998.000000	2466.306396	1531.298340	350.334320	135.678345	106.681946	471.358734	577.118652	285.396942	1.719148	0.000000	3.899591	3.592981	0.039306	0.918830	4.206641	4.999991	3.392047	3.185060	2.544483	2.132510	2.028091	2.673352	2.761265	2.455449	0.235313	0.000000	50532.000000		1
15701.691406	4855.886230	2.500912	4.366574	10077.806641	99998.000000	1438.462402	912.114441	242.711823	101.316238	63.414005	261.297516	334.092255	186.862228	2.097888	0.000000	4.195946	3.686269	0.398098	0.640141	4.003366	4.999991	3.157898	2.960049	2.385091	2.005679	1.802185	2.417135	2.523866	2.271522	0.321782	0.000000	50582.000000		1
19555.257812	9839.479492	2.951138	8.400105	25713.208984	99998.000000	4171.700195	2505.010498	543.749512	251.808853	136.594208	672.449341	932.809387	497.129517	1.711929	0.000000	4.291264	3.992972	0.469990	0.924285	4.410156	4.999991	3.620313	3.398809	2.735399	2.401071	2.135432	2.827660	2.969793	2.696470	0.233486	0.000000	50645.000000		1
18643.572266	4349.252930	2.352893	3.894762	9601.652344	99998.000000	1390.281982	846.643555	202.250092	96.644371	44.313324	247.793823	272.244781	237.219681	0.600878	99998.000000	4.270529	3.638415	0.371602	0.590481	3.982346	4.999991	3.143103	2.927701	2.305889	1.985177	1.646534	2.394090	2.434960	2.375151	0.000000	4.999991	50670.000000		1
14790.900391	2734.255615	2.574922	4.628692	7991.172852	99998.000000	1103.873657	679.002258	135.653671	71.943626	33.544910	146.563934	247.485458	166.836441	0.361166	0.000000	4.169995	3.436839	0.410764	0.665458	3.902611	4.999991	3.042919	2.831871	2.132432	1.856992	1.525627	2.166027	2.393550	2.222291	0.000000	0.000000	50723.000000		1
16755.519531	2721.239014	3.129995	4.477589	8493.800781	99998.000000	1152.374634	721.958740	179.211472	102.839607	43.616402	193.430603	299.242920	155.081223	2.001875	0.000000	4.224158	3.434767	0.495544	0.651044	3.929102	4.999991	3.061594	2.858512	2.253366	2.012160	1.639650	2.286525	2.476024	2.190559	0.301437	0.000000	50752.000000		1
4720.895508	0.000000	1.871829	3.422950	1989.837891	35989.058594	123.975548	72.507950	12.279448	20.451355	12.230108	0.000000	28.848375	60.311764	0.651644	0.000000	3.674024	0.000000	0.272266	0.534401	3.298818	4.556170	2.093336	1.860386	1.089179	1.310722	1.087430	0.000000	1.460121	1.780402	0.000000	0.000000	50788.000000		0
9653.388672	1776.874878	0.774018	3.737491	6792.122559	99545.828125	959.665649	577.719971	141.395584	64.166435	42.863968	177.237885	223.370621	104.992050	1.536459	99998.000000	3.984680	3.249657	0.000000	0.572580	3.832006	4.998023	2.982120	2.761717	2.150436	1.807308	1.632092	2.248557	2.349026	2.021156	0.186521	4.999991	50826.000000		1
12522.415039	3209.863770	1.970509	3.441453	9405.631836	99998.000000	1303.163330	834.653992	188.465775	56.346073	51.421345	268.063232	379.139526	188.249908	1.618487	99998.000000	4.097688	3.506487	0.294578	0.536742	3.973388	4.999991	3.114999	2.921506	2.275233	1.750864	1.711143	2.428237	2.578799	2.274735	0.209109	4.999991	50855.000000		1
19134.605469	5243.139160	1.662135	7.228283	13640.906250	99998.000000	2086.056641	1258.035889	308.472565	127.429337	81.688240	417.926788	566.340942	236.621445	4.331424	0.000000	4.281819	3.719591	0.220666	0.859035	4.134843	4.999991	3.319326	3.099693	2.489217	2.105269	1.912160	2.621100	2.753078	2.374054	0.636631	0.000000	50884.000000		1
14136.388672	1603.488647	2.198706	2.275799	8212.539062	99998.000000	1136.024658	700.434265	131.367264	57.921864	36.792088	186.353409	244.669998	135.712265	2.473436	99998.000000	4.150339	3.205066	0.342167	0.357134	3.914477	4.999991	3.055388	2.845367	2.118487	1.762843	1.565754	2.270337	2.388581	2.132619	0.393301	4.999991	50905.000000		1
15562.340820	3179.109619	1.961258	2.109277	7160.231445	99998.000000	988.415344	587.705078	149.832703	63.352329	34.226418	164.739487	224.052124	123.232368	0.317412	0.000000	4.192075	3.502306	0.292535	0.324134	3.854927	4.999991	2.994940	2.769160	2.175607	1.801763	1.534361	2.216798	2.350349	2.090725	0.000000	0.000000	50926.000000		1
25404.199219	5122.595703	2.220292	7.376303	15140.291016	99998.000000	2371.228516	1409.401245	306.613068	143.474030	99.700356	456.704803	605.319397	337.638550	1.939104	99998.000000	4.404905	3.709490	0.346410	0.867839	4.180134	4.999991	3.374973	3.149035	2.486591	2.156773	1.998697	2.659636	2.781985	2.528452	0.287601	4.999991	50963.000000		1
5881.220215	2352.923584	2.272716	2.630429	6066.990723	80612.070312	831.357483	497.740112	103.903496	50.832348	30.954569	113.968819	186.057373	105.833916	3.054076	0.000000	3.769467	3.371608	0.356545	0.420027	3.782973	4.906400	2.919788	2.697003	2.016630	1.706140	1.490725	2.056786	2.269647	2.024625	0.484880	0.000000	51027.000000		1
10773.420898	4479.814941	3.160832	7.888204	13244.728516	99998.000000	2065.284668	1227.833740	291.237549	175.763855	110.518112	434.508026	580.914734	279.096863	5.720515	0.000000	4.032353	3.651260	0.499801	0.896978	4.122043	4.999991	3.314980	3.089139	2.464247	2.244930	2.043433	2.637998	2.764112	2.445755	0.757435	0.000000	51067.000000		1
4373.660645	2270.837402	2.676685	2.340558	4519.114258	63595.425781	536.345459	323.231323	55.127998	20.482193	6.947663	33.908791	58.063717	30.322403	0.529017	0.000000	3.640845	3.356186	0.427597	0.369319	3.655053	4.803426	2.729445	2.509513	1.741372	1.311376	0.841839	1.530312	1.763905	1.481764	0.000000	0.000000	51110.000000		1
10191.133789	2885.728760	2.605759	6.158226	5390.631348	76490.390625	696.437744	428.417664	76.044998	50.129257	31.685415	111.094772	144.898712	113.645027	1.271290	0.000000	4.008223	3.460256	0.415934	0.789456	3.731640	4.883607	2.842882	2.631867	1.881071	1.700091	1.500859	2.045694	2.161065	2.055550	0.104244	0.000000	51139.000000		1
17490.212891	3608.819336	3.598723	5.072750	10675.425781	99998.000000	1609.489624	955.724670	231.823151	121.634995	91.901581	361.380249	497.268280	288.958649	3.301547	0.000000	4.242795	3.557365	0.556148	0.705243	4.028385	4.999991	3.206688	2.980333	2.365157	2.085058	1.963323	2.557964	2.696591	2.460836	0.518717	0.000000	51190.000000		1
9605.688477	1680.958374	2.531749	3.623393	4641.791504	66863.484375	568.027771	355.382385	105.923340	39.669216	28.583174	83.313370	103.736969	81.817757	0.210672	0.000000	3.982528	3.225557	0.403421	0.559115	3.666686	4.825189	2.754369	2.550696	2.024992	1.598454	1.456110	1.920715	2.015934	1.912848	0.000000	0.000000	51266.000000		1
17201.298828	1842.133057	2.821621	5.082002	8246.173828	99998.000000	1161.345215	717.767944	157.329269	77.821228	42.937977	201.383560	219.195236	149.203613	1.844698	0.000000	4.235561	3.265321	0.450499	0.706035	3.916252	4.999991	3.064961	2.855984	2.196810	1.891098	1.632842	2.304024	2.340831	2.173779	0.265925	0.000000	51366.000000		1
5205.304688	754.513794	2.994310	4.089037	3562.973389	54689.796875	388.982819	236.880478	39.860409	53.049557	19.933287	73.531754	83.899277	67.481453	0.073813	0.000000	3.716446	2.877667	0.476297	0.611621	3.551813	4.737906	2.589931	2.374529	1.600542	1.724682	1.299579	1.866475	1.923758	1.829184	0.000000	0.000000	51395.000000		1
18172.335938	3893.599365	2.232627	5.661744	11689.460938	99998.000000	1753.848633	1066.569580	248.774460	139.249313	89.594948	354.549774	463.661713	304.602448	5.101011	0.000000	4.259411	3.590351	0.348816	0.752950	4.067794	4.999991	3.243992	3.027989	2.395806	2.143793	1.952284	2.549677	2.666201	2.483733	0.707656	0.000000	51452.000000		1
5701.879395	3064.545654	2.217208	4.866140	4885.456055	65224.363281	587.584839	369.829712	87.615189	79.301422	29.795084	119.627480	133.788010	110.400932	0.543202	99998.000000	3.756018	3.486366	0.345806	0.687185	3.688905	4.814410	2.769071	2.568002	1.942579	1.899281	1.474145	2.077831	2.126417	2.042973	0.000000	4.999991	51496.000000		1
6591.016602	556.695007	1.585042	0.857279	2723.080078	46376.117188	245.326843	145.688156	38.256863	17.040741	3.447620	0.000000	12.091340	33.575748	0.061776	0.000000	3.818952	2.745617	0.200041	0.000000	3.435061	4.666295	2.389745	2.163424	1.582709	1.231488	0.537519	0.000000	1.082474	1.526026	0.000000	0.000000	51516.000000		1
7778.681641	3056.993408	1.273584	2.463907	6879.660645	94696.187500	931.122559	588.531555	136.671295	23.146544	35.888550	142.644501	184.003601	118.014679	1.428272	0.000000	3.890906	3.485295	0.105028	0.391624	3.837567	4.976333	2.969007	2.769770	2.135677	1.364486	1.554956	2.154255	2.264826	2.071936	0.154811	0.000000	51557.000000		1
11153.208008	3505.014404	2.883296	4.628692	7334.765137	98677.132812	1018.562012	630.161987	156.814285	44.319492	44.156055	190.901932	271.563293	119.189583	0.253181	0.000000	4.047400	3.544690	0.459889	0.665458	3.865386	4.994216	3.007987	2.799452	2.195386	1.646595	1.644990	2.280810	2.433871	2.076238	0.000000	0.000000	51579.000000		1
13045.941406	5969.772949	2.772281	6.540610	14262.958008	99998.000000	2159.375732	1330.525391	293.584259	137.118439	95.413963	423.866058	553.173401	350.035187	1.747237	99998.000000	4.115476	3.775958	0.442837	0.815618	4.154210	4.999991	3.334328	3.124023	2.467733	2.137096	1.979612	2.627229	2.742861	2.544112	0.242352	4.999991	51680.000000		1
9367.186523	3073.910889	4.557766	6.950747	6732.322754	88310.117188	901.487854	559.350098	111.662178	72.326012	35.034355	136.418442	175.187195	99.536919	0.520177	0.000000	3.971609	3.487691	0.658752	0.842031	3.828165	4.946011	2.954960	2.747684	2.047906	1.859295	1.544494	2.134873	2.243502	1.997984	0.000000	0.000000	51727.000000		1
10697.903320	4562.110840	3.105325	7.114185	9349.868164	99998.000000	1335.949585	821.492615	162.651794	77.623871	57.289700	237.620575	385.960754	188.916000	1.396912	0.000000	4.029299	3.659166	0.492107	0.852125	3.970805	4.999991	3.125790	2.914604	2.211259	1.889995	1.758077	2.375884	2.586543	2.276269	0.145169	0.000000	51777.000000		1
13721.540039	4240.637207	2.260381	2.485493	8937.001953	99998.000000	1268.902954	771.736450	176.118484	55.303772	34.309677	191.312073	262.484772	169.565536	1.561548	99998.000000	4.137403	3.627431	0.354182	0.395413	3.951192	4.999991	3.103428	2.887469	2.245805	1.742755	1.535417	2.281742	2.419104	2.229338	0.193555	4.999991	51821.000000		1
9589.751953	2615.013428	1.692973	4.570101	6341.653320	84703.265625	817.856873	526.542236	124.086563	68.755035	40.122524	148.953827	216.583313	102.737839	3.330449	0.000000	3.981807	3.417474	0.228650	0.659926	3.802202	4.927900	2.912677	2.721433	2.093725	1.837304	1.603388	2.173052	2.335625	2.011730	0.522503	0.000000	51864.000000		1
7201.714355	1282.434448	1.156402	3.530881	3950.870605	62311.214844	458.033875	279.331238	64.678337	31.466471	24.324532	66.944885	98.170822	74.799164	0.507125	0.000000	3.857436	3.108035	0.063109	0.547883	3.596693	4.794566	2.660897	2.446120	1.810759	1.497848	1.386045	1.825717	1.991982	1.873897	0.000000	0.000000	51896.000000		1
13878.024414	2250.629639	4.048949	6.811979	7610.842773	99958.914062	1058.527222	660.647827	162.546951	92.644760	42.709782	186.547699	260.054779	147.856018	1.897143	99998.000000	4.142328	3.352304	0.607342	0.833273	3.881433	4.999822	3.024702	2.819970	2.210979	1.966821	1.630527	2.270790	2.415065	2.169839	0.278100	4.999991	51942.000000		1
11602.054688	2759.724121	2.778449	5.291696	8857.083984	99998.000000	1261.847412	775.436951	203.193710	82.616447	64.764679	280.132996	395.970551	224.767548	1.047322	0.000000	4.064535	3.440866	0.443802	0.723595	3.947291	4.999991	3.101007	2.889546	2.307910	1.917067	1.811338	2.447364	2.597663	2.351734	0.020080	0.000000	51983.000000		1
8021.522949	3941.166260	2.133947	5.575400	12734.228516	99998.000000	1937.272583	1167.620728	257.294830	118.255211	70.087212	317.144043	461.000427	213.129517	0.108444	0.000000	3.904257	3.595625	0.329184	0.746276	4.104973	4.999991	3.287191	3.067302	2.410431	2.072820	1.845639	2.501256	2.663701	2.328644	0.000000	0.000000	52024.000000		1
25041.056641	5610.979980	3.432201	3.974939	15255.767578	99998.000000	2309.152832	1423.703613	283.084137	174.514938	73.241882	358.666565	442.868042	229.164963	2.493719	0.000000	4.398653	3.749039	0.535573	0.599330	4.183434	4.999991	3.363453	3.153419	2.451916	2.241832	1.864759	2.554691	2.646274	2.360148	0.396847	0.000000	52069.000000		1
28762.968750	6576.076172	1.569623	7.077180	16953.208984	99998.000000	2581.101562	1595.171753	380.215729	130.642593	91.617882	488.880524	662.195862	349.874817	2.210393	0.000000	4.458834	3.817967	0.195795	0.849860	4.229252	4.999991	3.411805	3.202807	2.580030	2.116085	1.961980	2.689203	2.820987	2.543913	0.344470	0.000000	52093.000000		1
5701.382812	1001.561340	1.825573	2.898715	4274.540039	65986.250000	526.221497	327.289520	88.990532	51.359669	32.505692	95.774757	108.788139	158.158798	0.266034	99998.000000	3.755980	3.000678	0.261399	0.462205	3.630889	4.819453	2.721169	2.514932	1.949344	1.710622	1.511959	1.981251	2.036582	2.199093	0.000000	4.999991	52153.000000		1
5819.431152	1301.519653	1.686805	3.071404	3079.914795	51611.972656	350.648865	199.215698	66.247963	39.616791	20.041218	63.105629	71.225113	78.749435	0.451888	0.000000	3.764880	3.114451	0.227065	0.487337	3.488539	4.712750	2.544873	2.299324	1.821172	1.597879	1.301924	1.800068	1.852633	1.896248	0.000000	0.000000	52176.000000		1
6097.316406	3062.368408	2.164785	4.292564	5708.259277	80920.695312	784.623413	463.300903	111.113274	47.279884	27.525452	105.343597	138.836090	70.352417	0.040247	0.000000	3.785139	3.486058	0.335415	0.632717	3.756504	4.908060	2.894661	2.665863	2.045766	1.674676	1.439734	2.022608	2.142502	1.847279	0.000000	0.000000	52205.000000		1
17541.003906	7357.702148	1.088560	6.753388	16652.744141	99998.000000	2569.195312	1574.424438	362.912872	127.256645	95.074753	448.841248	607.394775	316.095551	3.631375	99998.000000	4.244054	3.866742	0.036852	0.829522	4.221486	4.999991	3.409797	3.197122	2.559802	2.104681	1.978065	2.652093	2.783471	2.499818	0.560071	4.999991	52232.000000		1
17177.876953	5570.447266	2.821621	5.334868	12718.960938	99998.000000	1949.255981	1157.882202	270.086182	136.914917	89.668953	470.149902	602.386780	281.039612	2.634579	0.000000	4.234970	3.745890	0.450499	0.727124	4.104452	4.999991	3.289869	3.063664	2.431502	2.136451	1.952642	2.672236	2.779876	2.448767	0.420711	0.000000	52276.000000		1
15275.635742	320.104431	2.214124	2.633513	6284.005859	90064.687500	846.671326	517.778259	127.420082	44.920822	39.635296	142.283707	147.661743	63.691540	1.145904	99998.000000	4.183999	2.505292	0.345202	0.420535	3.798237	4.954555	2.927715	2.714144	2.105238	1.652448	1.598082	2.153155	2.169268	1.804082	0.059148	4.999991	52313.000000		0
17282.619141	3884.129395	3.018980	5.997872	11388.666992	99998.000000	1719.523560	1045.547852	233.503784	143.822495	82.104546	333.012939	487.813538	238.184891	3.222647	0.000000	4.237609	3.589294	0.479860	0.777997	4.056473	4.999991	3.235408	3.019344	2.368294	2.157827	1.914367	2.522461	2.688254	2.376914	0.508213	0.000000	52364.000000		1
6064.425293	1785.617310	2.106194	4.274062	4545.890625	62542.792969	564.416687	338.400238	62.852764	47.070187	23.886641	74.145416	107.474464	75.159966	0.285776	0.000000	3.782790	3.251788	0.323498	0.630841	3.657619	4.796177	2.751600	2.529431	1.798324	1.672746	1.378155	1.870084	2.031305	1.875987	0.000000	0.000000	52398.000000		1
18646.464844	3871.470459	2.667434	6.327832	9305.619141	99998.000000	1365.482544	837.154907	198.161057	70.956825	66.288048	267.452667	381.523254	199.221863	0.553839	0.000000	4.270597	3.587876	0.426094	0.801255	3.968745	4.999991	3.135286	2.922806	2.297018	1.850994	1.821435	2.427247	2.581521	2.299337	0.000000	0.000000	52461.000000		1
17494.964844	4266.994141	1.948923	6.463516	15057.282227	99998.000000	2325.601562	1408.867676	313.841339	98.599464	72.674469	333.321320	450.885773	328.806732	2.089821	99998.000000	4.242913	3.630122	0.289795	0.810469	4.177747	4.999991	3.366535	3.148870	2.496710	1.993875	1.861382	2.522863	2.654067	2.516941	0.320109	4.999991	52519.000000		1
8593.485352	1844.871338	3.456871	4.341904	6953.876953	89977.226562	983.638672	589.441223	117.724808	55.174255	45.879864	174.188065	240.673477	103.194237	2.824970	99998.000000	3.934169	3.265966	0.538683	0.637680	3.842227	4.954133	2.992836	2.770441	2.070868	1.741737	1.661622	2.241018	2.381428	2.013655	0.451014	4.999991	52573.000000		1
11729.500000	1836.961548	1.837908	3.401364	7398.888184	99998.000000	1029.771362	628.015747	158.750870	69.636986	45.704090	210.736542	281.582367	162.395844	1.450820	99998.000000	4.069280	3.264100	0.264324	0.531653	3.869166	4.999991	3.012741	2.797971	2.200716	1.842840	1.659955	2.323740	2.449605	2.210575	0.161614	4.999991	52615.000000		1
24387.039062	7186.684082	1.939672	5.091253	18462.574219	99998.000000	2874.226562	1755.156128	365.827026	176.895584	102.195099	465.376251	619.640320	375.195404	4.323568	0.000000	4.387159	3.856529	0.287728	0.706825	4.266292	4.999991	3.458521	3.244316	2.563276	2.247717	2.009430	2.667804	2.792140	2.574258	0.635842	0.000000	52653.000000		1
7087.486328	646.622986	2.322055	4.422081	4107.040527	60249.457031	480.394073	306.295441	65.147064	55.584393	29.360277	75.116791	114.234016	60.284008	0.074513	0.000000	3.850492	2.810651	0.365873	0.645627	3.613529	4.779953	2.681598	2.486140	1.813895	1.744953	1.467760	1.875737	2.057796	1.780202	0.000000	0.000000	52699.000000		1
17057.031250	4386.676758	1.745396	4.200052	8128.013672	99998.000000	1156.846069	709.885925	171.764252	88.321365	52.941628	213.965210	256.708923	112.722984	0.339541	99998.000000	4.231904	3.642136	0.241894	0.623255	3.909984	4.999991	3.063276	2.851189	2.234933	1.946066	1.723797	2.330343	2.409441	2.052012	0.000000	4.999991	52737.000000		1
6078.924805	1378.181396	1.862578	1.905751	4269.306641	65602.226562	488.467316	311.463776	75.002693	40.834869	20.007298	58.584869	77.488190	73.263466	0.265480	0.000000	3.783827	3.139306	0.270115	0.280066	3.630357	4.816918	2.688836	2.493407	1.875077	1.611031	1.301188	1.767785	1.889235	1.864887	0.000000	0.000000	52769.000000		1
24357.187500	5554.125000	2.667434	7.271456	20659.658203	99998.000000	3210.930664	1984.422852	389.753754	176.285004	117.740227	543.829651	790.531860	424.088074	5.794404	99998.000000	4.386627	3.744616	0.426094	0.861621	4.315123	4.999991	3.506631	3.297634	2.590790	2.246215	2.070925	2.735463	2.897919	2.627456	0.763009	4.999991	52800.000000		1
18101.388672	9462.788086	3.487709	8.615966	27076.718750	99998.000000	4259.849121	2644.750000	626.594116	223.851685	152.777664	783.405334	997.808411	517.254028	2.976746	0.000000	4.257712	3.976019	0.542540	0.935304	4.432596	4.999991	3.629394	3.422385	2.796986	2.349960	2.184060	2.893986	2.999047	2.713704	0.473742	0.000000	52910.000000		1
23354.488281	7017.849121	2.291218	6.645457	17033.058594	99998.000000	2640.371094	1594.268311	333.703705	133.667740	87.676857	449.784882	580.701904	352.992493	5.639355	0.000000	4.368371	3.846204	0.360066	0.822525	4.231293	4.999991	3.421665	3.202561	2.523361	2.126027	1.942885	2.653005	2.763953	2.547765	0.751229	0.000000	52982.000000		1
12776.268555	1543.065918	2.809286	5.097420	7799.848633	99998.000000	1087.338623	666.926331	202.953186	126.084824	67.700401	305.280884	398.267944	304.907745	0.485381	0.000000	4.106404	3.188385	0.448596	0.707350	3.892086	4.999991	3.036365	2.824078	2.307396	2.100663	1.830591	2.484700	2.600175	2.484169	0.000000	0.000000	53028.000000		1
19254.347656	5875.225586	2.232627	5.439715	17679.128906	99998.000000	2728.442627	1674.738403	373.533264	107.301773	87.374657	465.777161	658.180847	325.328278	4.438392	99998.000000	4.284529	3.769025	0.348816	0.735576	4.247461	4.999991	3.435915	3.223947	2.572329	2.030607	1.941386	2.668178	2.818345	2.512322	0.647226	4.999991	53051.000000		1
5516.367676	5558.963379	1.739229	4.289481	9584.269531	99998.000000	1366.395386	848.607910	176.029053	88.638985	42.136208	214.868744	256.375885	189.720856	2.000468	0.000000	3.741653	3.744994	0.240357	0.632405	3.981559	4.999991	3.135576	2.928707	2.245584	1.947625	1.624655	2.332173	2.408877	2.278115	0.301132	0.000000	53083.000000		1
10555.045898	2033.765747	3.154665	3.811501	3799.847656	56734.750000	434.989105	273.743500	65.288918	29.295519	19.418303	77.078049	84.149063	58.643459	0.862392	99998.000000	4.023460	3.308301	0.498953	0.581096	3.579766	4.753849	2.638478	2.437344	1.814839	1.466801	1.288211	1.886931	1.925049	1.768220	0.000000	4.999991	53122.000000		1
9152.814453	1682.666748	1.298254	1.816322	4076.187744	60084.289062	457.460297	296.606323	104.255043	23.047863	13.472855	86.246002	100.351028	51.307247	1.290410	99998.000000	3.961555	3.225998	0.113360	0.259193	3.610254	4.778761	2.660353	2.472180	2.018097	1.362631	1.129460	1.935739	2.001522	1.710179	0.110728	4.999991	53142.000000		1
26203.933594	12429.018555	2.975808	8.097898	24609.177734	99998.000000	3864.926758	2366.066406	505.597473	213.690765	145.910187	701.300781	896.267090	545.084717	2.339729	99998.000000	4.418366	4.094437	0.473605	0.908372	4.391097	4.999991	3.587141	3.374027	2.703805	2.329786	2.164086	2.845904	2.952437	2.736464	0.369165	4.999991	53249.000000		1
7547.755859	1344.750610	2.664350	3.432201	3386.999756	53614.484375	319.604858	216.194763	53.256168	30.960737	15.193581	40.548080	76.856018	51.973331	1.071150	0.000000	3.877818	3.128642	0.425591	0.535573	3.529815	4.729282	2.504613	2.334845	1.726370	1.490811	1.181660	1.607970	1.885678	1.715780	0.029850	0.000000	53291.000000		1
22994.480469	4596.198730	3.265679	5.948532	15513.105469	99998.000000	2305.193359	1449.622437	330.410278	129.695877	70.333916	346.343964	400.050354	213.706177	3.315296	0.000000	4.361624	3.662399	0.513974	0.774410	4.190699	4.999991	3.362707	3.161255	2.519053	2.112926	1.847165	2.539508	2.602115	2.329817	0.520522	0.000000	53317.000000		1
8198.073242	261.476379	2.624262	2.664350	3277.409912	54539.847656	343.843048	201.830704	50.813847	24.232019	11.860059	31.685415	74.876259	18.653536	1.202841	0.000000	3.913712	2.417433	0.419007	0.425591	3.515531	4.736714	2.536360	2.304987	1.705982	1.384390	1.074087	1.500859	1.874344	1.270761	0.080208	0.000000	53352.000000		0
14651.737305	2884.609375	3.031315	4.230890	11855.495117	99998.000000	1746.419922	1094.489868	272.337311	106.203964	69.418045	327.024323	448.357117	260.360077	3.417651	0.000000	4.165889	3.460087	0.481631	0.626432	4.073920	4.999991	3.242149	3.039212	2.435107	2.026141	1.841472	2.514580	2.651624	2.415574	0.533728	0.000000	53391.000000		1
5771.747559	1260.626221	3.062153	3.009729	2714.898926	46705.917969	256.850769	156.996231	37.504429	19.575573	14.919128	30.633862	31.121092	23.001608	1.497526	99998.000000	3.761307	3.100586	0.486027	0.478527	3.433754	4.669372	2.409681	2.195889	1.574083	1.291714	1.173743	1.486202	1.493055	1.361758	0.175374	4.999991	53450.000000		1
4431.606934	2109.841553	2.463907	3.025148	5135.411621	73607.460938	665.742188	399.908478	86.030144	24.608234	21.382645	80.741531	113.953400	33.662090	1.133436	99998.000000	3.646561	3.324250	0.391624	0.480747	3.710575	4.866922	2.823306	2.601961	1.934651	1.391080	1.330061	1.907097	2.056727	1.527141	0.054397	4.999991	53469.000000		1
[truncated: 8,813 more rows]
