# Supplementary material for: Distinct elongation stalls during translation are linked with distinct pathways for mRNA degradation
Source: eLife. 2022 Jul 27;11:e76038. doi: 10.7554/eLife.76038 (PMC9352352; doi:10.7554/eLife.76038)
Supplement: Figure 3—source data 1. [file elife-76038-fig3-data1.zip › 3B_flow_cytometry_data/list_mode_data.WT_NON_2.CSV]

FSC-HLin	SSC-HLin	BLU-V-HLin	GRN-V-HLin	YEL-V-HLin	ORG-V-HLin	GRN-B-HLin	YEL-B-HLin	RED-B-HLin	NIR-B-HLin	YEL-G-HLin	ORG-G-HLin	RED-G-HLin	NIR-G-HLin	BLU-V-ALin	BLU-V-W	FSC-HLog	SSC-HLog	BLU-V-HLog	GRN-V-HLog	YEL-V-HLog	ORG-V-HLog	GRN-B-HLog	YEL-B-HLog	RED-B-HLog	NIR-B-HLog	YEL-G-HLog	ORG-G-HLog	RED-G-HLog	NIR-G-HLog	BLU-V-ALog	BLU-V-WLog	TIME		P01.R1
17889.783203	7952.564453	3.241009	5.584651	5340.110352	99998.000000	833.867615	550.530640	279.898621	100.825920	98.951012	497.499573	621.718750	364.596588	1.237763	0.000000	4.252605	3.900507	0.510680	0.746996	3.727550	4.999991	2.921097	2.740782	2.447001	2.003572	1.995420	2.696793	2.793594	2.561813	0.092637	0.000000	30.000000		1
6511.659668	1190.033325	2.063021	3.271847	1582.007324	39508.058594	256.542389	169.947922	109.858192	57.881775	43.989532	201.920135	299.986115	158.692276	0.344948	99998.000000	3.813692	3.075559	0.314504	0.514793	3.199208	4.596686	2.409159	2.230316	2.040833	1.762542	1.643349	2.305180	2.477101	2.200556	0.000000	4.999991	106.000000		1
8717.538086	1863.845581	2.291218	3.197837	3095.975098	70516.085938	464.115021	321.307068	184.802292	99.068192	74.170082	332.174164	443.028412	273.586212	0.628606	99998.000000	3.940394	3.270410	0.360066	0.504856	3.490798	4.848288	2.666626	2.506920	2.266707	1.995934	1.870229	2.521366	2.646432	2.437094	0.000000	4.999991	159.000000		1
6770.558105	1307.431274	3.700486	4.983322	1030.237061	30116.884766	171.388031	109.022499	79.400108	41.226501	18.264984	94.976067	128.912613	67.441368	0.607122	0.000000	3.830625	3.116419	0.568259	0.697519	3.012937	4.478810	2.233980	2.037516	1.899821	1.615176	1.261619	1.977614	2.110295	1.828926	0.000000	0.000000	195.000000		1
15310.090820	2765.000488	2.445405	4.671864	2237.724365	48599.335938	343.991058	235.881348	153.490005	100.388031	41.470119	178.048904	223.703659	139.653275	2.853258	99998.000000	4.184978	3.441695	0.388351	0.669490	3.349807	4.686630	2.536547	2.372694	2.186080	2.001682	1.617735	2.250539	2.349673	2.145051	0.455341	4.999991	265.000000		1
11020.483398	2796.876953	2.744528	3.447620	3212.574219	66320.523438	530.005249	330.552124	172.171295	64.419304	60.549210	274.872131	337.687897	208.226379	0.589608	99998.000000	4.042201	3.446673	0.438468	0.537519	3.506853	4.821648	2.724280	2.519240	2.235961	1.809016	1.782108	2.439131	2.528516	2.318536	0.000000	4.999991	293.000000		1
4399.437500	2977.078369	2.035268	2.547168	2138.125732	44381.667969	347.084045	226.516037	104.936546	38.047169	36.159920	156.197540	192.668915	147.291702	0.196412	0.000000	3.643397	3.473790	0.308622	0.406058	3.330033	4.647203	2.540435	2.355099	2.020927	1.580322	1.558227	2.193674	2.284812	2.168178	0.000000	0.000000	359.000000		1
10213.574219	1725.802002	2.281967	4.150712	1770.935669	44663.425781	282.109680	183.710648	141.805725	61.674774	42.185547	190.686066	253.514160	152.592651	1.003954	0.000000	4.009178	3.236991	0.358309	0.618123	3.248203	4.649952	2.450418	2.264134	2.151694	1.790108	1.625164	2.280319	2.404002	2.183534	0.001714	0.000000	383.000000		1
4827.031738	754.035828	2.328223	3.182418	1275.961670	39714.132812	221.831833	140.350204	111.144112	74.416786	39.043217	190.504135	241.305634	135.366882	0.681693	0.000000	3.683680	2.877392	0.367025	0.502757	3.105838	4.598945	2.346024	2.147213	2.045887	1.871671	1.591546	2.279904	2.382567	2.131512	0.000000	0.000000	453.000000		1
10109.007812	1317.687744	1.995179	3.213256	1939.079590	44214.917969	320.878448	203.428085	135.672165	43.918606	46.345509	164.190582	196.489670	113.524757	0.384961	99998.000000	4.004709	3.119812	0.299982	0.506945	3.287596	4.645569	2.506341	2.308411	2.132491	1.642649	1.666008	2.215348	2.293340	2.055091	0.000000	4.999991	633.000000		1
4511.170410	410.982208	2.439237	2.615010	974.239441	24341.796875	148.617706	103.996002	64.591995	17.722246	19.066757	87.704613	96.841728	96.314415	0.162156	0.000000	3.654289	2.613823	0.387254	0.417473	2.988666	4.386353	2.172071	2.017017	1.810179	1.248519	1.280277	1.943022	1.986063	1.983691	0.000000	0.000000	659.000000		1
13308.824219	3648.022949	4.758209	4.918563	3231.270996	67472.914062	484.520111	331.008514	184.863968	85.092690	61.798126	304.694977	425.213654	276.595947	1.093840	0.000000	4.124140	3.562057	0.677444	0.691838	3.509373	4.829130	2.685312	2.519839	2.266852	1.929892	1.790975	2.483865	2.628607	2.441846	0.038954	0.000000	710.000000		1
12031.098633	3777.589111	2.041435	2.787700	3173.475586	68790.242188	506.938904	329.633179	153.323486	88.608147	66.392899	300.723114	424.917603	272.152283	1.069749	0.000000	4.080305	3.577215	0.309936	0.445246	3.501535	4.837527	2.704956	2.518031	2.185609	1.947474	1.822122	2.478167	2.628305	2.434812	0.029282	0.000000	802.000000		1
8295.245117	1894.427002	2.861710	2.355976	2296.888916	53543.683594	368.300171	242.702576	139.338730	64.558067	43.064411	195.231506	235.640808	136.936508	0.690627	99998.000000	3.918829	3.277478	0.456626	0.372171	3.361140	4.728708	2.566202	2.385074	2.144072	1.809950	1.634119	2.290550	2.372251	2.136519	0.000000	4.999991	834.000000		1
6548.812500	1260.105103	0.820275	2.615010	1234.633423	30340.640625	183.796997	133.026321	81.395287	49.672863	28.302555	110.064804	146.502258	65.245743	1.264717	0.000000	3.816163	3.100407	0.000000	0.417473	3.091538	4.482025	2.264338	2.123938	1.910599	1.696119	1.451826	2.041648	2.165844	1.814552	0.101993	0.000000	905.000000		1
6958.123535	1279.122559	1.131732	2.775365	1245.959961	27509.144531	191.592682	130.152283	80.442406	30.788048	28.438238	89.212563	138.512299	110.900497	1.616180	99998.000000	3.842492	3.106912	0.053744	0.443320	3.095504	4.439477	2.282379	2.114452	1.905485	1.488382	1.453903	1.950426	2.141488	2.044934	0.208490	4.999991	922.000000		1
11711.148438	1991.056030	1.227328	3.398280	2423.140137	55236.730469	407.047333	254.500961	138.031235	86.171997	53.034138	283.537445	390.586365	272.500732	0.602638	99998.000000	4.068600	3.299083	0.088961	0.531259	3.384378	4.742228	2.609645	2.405689	2.139977	1.935366	1.724555	2.452610	2.591717	2.435368	0.000000	4.999991	965.000000		1
8085.032715	3277.002930	2.698272	5.082002	2431.676025	50245.660156	381.199463	252.878906	149.382477	74.937935	58.257992	211.007904	327.348114	187.108932	0.889187	0.000000	3.907682	3.515477	0.431086	0.706035	3.385906	4.701098	2.581152	2.402913	2.174300	1.874702	1.765355	2.324299	2.515010	2.272094	0.000000	0.000000	1161.000000		1
14023.280273	2855.825684	1.446273	3.429117	2298.671387	61303.621094	359.446747	240.297256	175.948883	53.743401	48.316017	277.659851	329.691772	231.169388	1.358599	0.000000	4.146850	3.455732	0.160250	0.535182	3.361477	4.787486	2.555634	2.380749	2.245387	1.730325	1.684091	2.443513	2.518108	2.363930	0.133091	0.000000	1212.000000		1
13002.263672	6169.596191	2.180203	3.509295	4842.481445	99998.000000	761.701965	489.953674	277.949707	121.110756	117.327011	584.596680	768.800720	432.087311	5.143148	17797.384766	4.114019	3.790257	0.338497	0.545220	3.685068	4.999991	2.881785	2.690155	2.443966	2.083183	2.069398	2.766856	2.885814	2.635571	0.711229	4.250356	1254.000000		1
7919.710449	804.010864	1.677554	2.914133	1198.066406	30419.083984	177.136124	122.294914	52.753517	49.207218	10.756081	65.702141	95.244354	59.028927	0.809046	99998.000000	3.898709	2.905262	0.224676	0.464509	3.078481	4.483146	2.248307	2.087408	1.722251	1.692029	1.031654	1.817580	1.978839	1.771065	0.000000	4.999991	1288.000000		1
7884.512695	882.458130	1.341426	2.275799	1566.644165	37282.101562	247.121567	161.455307	102.420212	42.136208	19.076008	103.706131	128.755341	75.366577	1.368961	0.000000	3.896775	2.945694	0.127567	0.357134	3.194970	4.571500	2.392911	2.208052	2.010386	1.624655	1.280488	2.015805	2.109765	1.877179	0.136391	0.000000	1317.000000		1
13308.315430	3153.748779	2.963473	4.104456	2493.067139	53827.734375	420.036041	259.271515	125.390984	72.572708	46.169735	206.215775	282.917603	186.689545	1.013456	0.000000	4.124123	3.498827	0.471801	0.613256	3.396734	4.731006	2.623286	2.413755	2.098266	1.860773	1.664357	2.314322	2.451660	2.271120	0.005805	0.000000	1352.000000		1
6656.422852	1617.605957	2.988143	3.395196	1689.562012	35083.906250	269.426270	166.022324	86.838081	35.123783	22.486624	116.537575	167.746140	109.071838	1.099606	99998.000000	3.823241	3.208873	0.475401	0.530865	3.227774	4.545108	2.430440	2.220166	1.938710	1.545601	1.351924	2.066466	2.224653	2.037713	0.041237	4.999991	1397.000000		1
10595.001953	2629.278809	2.445405	2.969640	2559.268799	53824.761719	398.338867	268.013916	164.227585	67.802162	46.175903	274.498993	318.136993	192.314285	0.747139	0.000000	4.025101	3.419837	0.388351	0.472704	3.408116	4.730982	2.600253	2.428157	2.215446	1.831244	1.664415	2.438541	2.502614	2.284012	0.000000	0.000000	1523.000000		1
17116.837891	8056.286133	1.853327	5.316366	9380.570312	99998.000000	1490.565186	959.634827	502.276276	235.761078	178.795166	934.471497	1286.838013	826.556091	2.496469	99998.000000	4.233424	3.906135	0.267952	0.725615	3.972229	4.999991	3.173351	2.982106	2.700943	2.372472	2.252356	2.970566	3.109524	2.917272	0.397326	4.999991	1543.000000		1
8719.462891	2530.540771	1.572707	2.701355	3101.180420	71529.343750	495.695587	324.137939	222.016861	95.065498	77.756470	312.879211	395.125610	240.149246	0.788792	0.000000	3.940490	3.403213	0.196648	0.431582	3.491527	4.854484	2.695215	2.510730	2.346386	1.978023	1.890737	2.495377	2.596735	2.380481	0.000000	0.000000	1589.000000		1
4353.721191	2208.342529	4.832219	6.102719	1026.243530	40714.527344	172.223724	111.723854	109.929115	52.491402	62.686241	233.941666	368.469788	187.719513	1.655282	0.000000	3.638861	3.344066	0.684147	0.785523	3.011250	4.609749	2.236093	2.048146	2.041113	1.720088	1.797172	2.369107	2.566402	2.273510	0.218872	0.000000	1637.000000		1
4647.484375	1452.098633	2.507080	2.707523	1031.202271	31886.871094	165.097198	107.437462	80.941978	29.273932	26.365967	150.329178	169.944839	107.141418	1.425189	99998.000000	3.667218	3.161996	0.399168	0.432572	3.013344	4.503612	2.217740	2.031156	1.908174	1.466481	1.421044	2.177043	2.230308	2.029957	0.153872	4.999991	1653.000000		1
7542.855957	2956.812012	2.402232	3.219423	1292.348633	35952.285156	209.777496	133.220596	77.408012	21.345640	32.644459	134.626785	161.159271	88.318275	0.228857	0.000000	3.877536	3.470824	0.380615	0.507778	3.111380	4.555727	2.321759	2.124571	1.888786	1.329309	1.513809	2.129132	2.207255	1.946051	0.000000	0.000000	1670.000000		1
17623.974609	4578.161621	1.998263	2.096942	3453.127441	73145.085938	558.804321	358.891693	216.170090	67.496872	66.173950	338.461914	495.519806	249.745834	2.258354	99998.000000	4.246104	3.660691	0.300653	0.321587	3.538213	4.864185	2.747260	2.554963	2.334796	1.829284	1.820687	2.529510	2.695061	2.397498	0.353792	4.999991	1726.000000		1
12965.999023	2658.256836	1.816322	3.848506	3328.081787	75007.351562	518.919250	342.165497	167.052292	78.071014	67.129906	317.356812	418.043945	269.987488	2.012148	99998.000000	4.112806	3.424597	0.259193	0.585292	3.522194	4.875104	2.715100	2.534236	2.222852	1.892490	1.826916	2.501548	2.621222	2.431344	0.303660	4.999991	1789.000000		1
9317.075195	2648.913086	0.481063	1.942755	1745.371460	42274.535156	291.521240	180.626907	91.432854	62.556725	31.858105	147.473633	185.252518	100.745743	0.931719	0.000000	3.969280	3.423068	0.000000	0.288418	3.241888	4.626079	2.464670	2.256783	1.961102	1.796274	1.503220	2.168714	2.267764	2.003227	0.000000	0.000000	1813.000000		1
3028.940674	1086.277832	2.975808	2.149366	676.029541	19566.765625	120.666695	75.240143	47.449490	33.181030	11.277232	55.026234	93.869011	59.984886	0.749855	99998.000000	3.481291	3.035941	0.473605	0.332310	2.829966	4.291519	2.081587	1.876450	1.676232	1.520890	1.052202	1.740570	1.972522	1.778042	0.000000	4.999991	1844.000000		1
8224.725586	2755.184814	1.511032	2.935719	4174.068359	87337.023438	649.164001	431.467468	220.265289	114.264854	81.996613	443.996704	601.144043	317.381470	1.935562	0.000000	3.915121	3.440151	0.179274	0.467715	3.620559	4.941198	2.812354	2.634948	2.342946	2.057913	1.913796	2.647380	2.778979	2.501582	0.286807	0.000000	1913.000000		1
6583.819336	3636.098145	1.918085	3.447620	2319.754883	48729.941406	372.336792	243.976166	109.898285	65.134727	43.511555	193.957916	243.498184	156.879044	0.949429	99998.000000	3.818478	3.560636	0.282868	0.537519	3.365442	4.687796	2.570936	2.387347	2.040991	1.813813	1.638605	2.287708	2.386496	2.195565	0.000000	4.999991	1961.000000		1
4844.288574	2000.291870	2.220292	2.226459	1817.382935	43350.167969	317.433899	193.088303	109.719421	49.083870	56.198055	228.381699	262.574188	177.080612	0.422427	99998.000000	3.685230	3.301093	0.346410	0.347615	3.259446	4.636991	2.501653	2.285756	2.040283	1.690939	1.749721	2.358661	2.419252	2.248171	0.000000	4.999991	2015.000000		1
12269.468750	4230.741699	1.736145	3.518546	2838.082031	60097.812500	451.459351	289.772766	140.303940	80.821709	53.231499	258.411133	388.800873	183.439285	1.559735	0.000000	4.088826	3.626416	0.239586	0.546363	3.453025	4.778859	2.654619	2.462058	2.147070	1.907528	1.726169	2.412311	2.589727	2.263492	0.193051	0.000000	2056.000000		1
15706.274414	5117.075684	2.124696	3.052901	7748.941895	99998.000000	1270.777954	798.213440	442.390076	161.254868	159.370697	814.033020	1068.811523	558.545288	2.473002	99998.000000	4.196073	3.709022	0.327297	0.484713	3.889242	4.999991	3.104070	2.902119	2.645805	2.207513	2.202409	2.910642	3.028901	2.747058	0.393225	4.999991	2104.000000		1
9248.005859	1572.592651	2.907966	1.930420	2288.279053	46200.441406	365.466217	239.600327	111.033096	49.278145	35.876217	162.099808	228.609894	173.333878	1.198962	99998.000000	3.966048	3.196616	0.463589	0.285652	3.359509	4.664646	2.562847	2.379488	2.045452	1.692654	1.554807	2.209783	2.359095	2.238883	0.078806	4.999991	2152.000000		1
9313.396484	3689.776611	4.098289	4.261727	3234.524414	70241.281250	529.598206	333.543365	168.298126	101.831223	74.965691	364.800140	509.075928	345.323242	3.011865	0.000000	3.969108	3.567000	0.612603	0.629586	3.509810	4.846592	2.723947	2.523152	2.226079	2.007881	1.874863	2.562055	2.706783	2.538226	0.478836	0.000000	2258.000000		1
7847.427246	3050.301758	1.760815	2.784616	2094.361328	43549.710938	320.116760	220.024765	109.978462	34.799992	43.169258	173.895111	206.144852	111.150276	0.340278	0.000000	3.894727	3.484343	0.245714	0.444765	3.321052	4.638985	2.505308	2.342472	2.041308	1.541579	1.635175	2.240287	2.314173	2.045911	0.000000	0.000000	2375.000000		1
4782.789551	1155.600220	1.122481	2.615010	955.218933	24775.832031	154.109848	102.978371	66.266464	43.209347	14.040262	98.411354	147.322540	112.917259	1.213234	99998.000000	3.679681	3.062808	0.050179	0.417473	2.980103	4.394028	2.187830	2.012746	1.821294	1.635578	1.147375	1.993045	2.168269	2.052760	0.083945	4.999991	2404.000000		1
7752.038086	1512.043457	2.007514	2.661267	1760.185791	37425.675781	280.913177	186.088211	100.104324	52.213863	33.844032	152.922607	204.211349	125.739449	1.628784	99998.000000	3.889416	3.179564	0.302659	0.425088	3.245559	4.573170	2.448572	2.269719	2.000453	1.717786	1.529482	2.184472	2.310080	2.099472	0.211863	4.999991	2466.000000		1
6312.592285	1966.756104	1.384599	1.588125	1380.272217	31927.859375	226.981674	146.511505	84.815147	45.855194	32.764725	118.249046	171.098160	110.524284	0.779348	99998.000000	3.800208	3.293751	0.141324	0.200885	3.139965	4.504170	2.355991	2.165872	1.928473	1.661389	1.515406	2.072798	2.233245	2.043458	0.000000	4.999991	2541.000000		1
6323.224609	1049.433350	2.951138	3.157748	1364.048706	32650.406250	231.860153	142.851120	92.758865	47.736275	27.469944	126.615227	138.783661	108.473595	0.343644	0.000000	3.800939	3.020955	0.469990	0.499378	3.134830	4.513888	2.365226	2.154884	1.967355	1.678849	1.438858	2.102486	2.142338	2.035324	0.000000	0.000000	2557.000000		1
2456.611084	830.247314	1.443190	1.504864	401.367096	15430.266602	77.007126	42.919476	45.423473	12.137596	9.877215	61.286224	78.857368	78.922127	1.146914	99998.000000	3.390337	2.919208	0.159323	0.177497	2.603542	4.188374	1.886531	1.632654	1.657280	1.084133	0.994635	1.787363	1.896842	1.897199	0.059531	4.999991	2579.000000		1
15492.882812	6967.121582	1.840992	4.755125	6561.363281	99998.000000	1004.768433	672.418457	340.953583	185.320358	140.248444	689.875549	927.098328	488.411804	2.543473	0.000000	4.190132	3.843053	0.265052	0.677162	3.816994	4.999991	3.002066	2.827640	2.532695	2.267923	2.146898	2.838771	2.967126	2.688786	0.405427	0.000000	2644.000000		1
6532.055664	953.307007	1.881081	2.334390	1277.420288	31057.599609	209.629471	136.800812	68.421997	39.829571	26.899452	108.920738	137.716690	93.508209	0.402798	0.000000	3.815050	2.979233	0.274407	0.368173	3.106334	4.492168	2.321452	2.136089	1.835196	1.600206	1.429743	2.037111	2.138987	1.970850	0.000000	0.000000	2803.000000		1
3067.345703	1088.837280	0.909703	0.931289	628.176086	23897.587891	89.332825	72.091644	70.127304	29.748827	20.001129	116.978546	165.886642	77.321663	1.028505	99998.000000	3.486763	3.036963	0.000000	0.000000	2.798081	4.378354	1.951011	1.857885	1.845887	1.473470	1.301054	2.068106	2.219811	1.888301	0.012207	4.999991	2831.000000		1
15382.724609	3999.618408	1.174904	4.452919	3758.124756	75893.218750	596.028137	387.921997	211.643158	88.873352	68.813629	333.595764	426.709259	286.146301	2.318787	99998.000000	4.187033	3.602019	0.070003	0.648645	3.574971	4.880203	2.775267	2.588744	2.325604	1.948772	1.837674	2.523221	2.630132	2.456588	0.365261	4.999991	2920.000000		1
6694.771973	2728.189941	1.985928	4.243225	2139.649170	45086.320312	331.455658	217.446747	104.951965	50.070667	30.495092	146.249390	204.303864	154.196182	1.921925	99998.000000	3.825736	3.435875	0.297963	0.627696	3.330343	4.654045	2.520425	2.337353	2.020991	1.699583	1.484230	2.165094	2.310277	2.188074	0.283736	4.999991	2963.000000		1
9324.010742	2617.887695	2.503996	2.889463	2126.919434	42154.824219	330.237579	223.355194	115.263985	57.394547	33.489403	173.935196	204.781845	129.806900	1.253426	99998.000000	3.969603	3.417951	0.398634	0.460817	3.327751	4.624847	2.518826	2.348996	2.061694	1.758871	1.524907	2.240387	2.311291	2.113298	0.098099	4.999991	3073.000000		1
7538.874512	2888.417725	1.628214	1.258165	2033.417358	45468.179688	319.910156	212.673126	105.544044	53.240749	40.640594	172.837387	253.307556	172.559860	0.291537	0.000000	3.877306	3.460660	0.211711	0.099738	3.308227	4.657708	2.505028	2.327713	2.023434	1.726244	1.608960	2.237638	2.403648	2.236940	0.000000	0.000000	3319.000000		1
11899.759766	3211.633789	0.804856	3.700486	3198.564941	69301.507812	531.285034	335.217834	193.066711	110.965256	49.296646	325.090820	376.934631	266.672485	0.697961	0.000000	4.075538	3.506726	0.000000	0.568259	3.504955	4.840743	2.725327	2.525327	2.285707	2.045187	1.692817	2.512005	2.576266	2.425978	0.000000	0.000000	3373.000000		1
7220.478516	2355.812988	2.562587	3.333522	1295.679077	32169.562500	206.585831	135.826355	72.227325	32.200401	32.746223	125.961479	154.180771	99.009598	0.179997	0.000000	3.858566	3.372141	0.408679	0.522903	3.112497	4.507445	2.315100	2.132984	1.858702	1.507861	1.515161	2.100238	2.188030	1.995677	0.000000	0.000000	3395.000000		1
9444.276367	2361.154053	1.514116	3.558635	3150.430664	64026.781250	491.961182	327.536224	156.462738	55.886597	42.863968	254.470123	326.586426	165.982239	1.265270	0.000000	3.975169	3.373124	0.180159	0.551283	3.498370	4.806362	2.691931	2.515259	2.194411	1.747308	1.632092	2.405637	2.513998	2.220062	0.102183	0.000000	3430.000000		1
5453.375977	1781.667114	2.232627	4.224722	1565.453857	38598.261719	262.164062	165.846558	99.080528	51.945580	31.395544	160.619614	200.732895	131.879166	1.432516	99998.000000	3.736665	3.250827	0.348816	0.625798	3.194640	4.586568	2.418573	2.219707	1.995988	1.715549	1.496868	2.205799	2.302619	2.120176	0.156099	4.999991	3493.000000		1
4434.508789	1535.270142	1.430855	2.013681	1009.936768	30075.023438	170.595505	109.972290	86.739403	35.666523	30.380995	144.331314	184.820801	139.418915	0.566342	99998.000000	3.646846	3.186185	0.155596	0.303991	3.004294	4.478206	2.231968	2.041283	1.938216	1.552261	1.482602	2.159361	2.266751	2.144322	0.000000	4.999991	3620.000000		1
3662.454834	761.982605	2.355976	4.138377	900.784729	29305.894531	150.026978	95.657578	67.755905	38.485058	29.051903	127.386162	153.779877	74.170082	0.245381	99998.000000	3.563772	2.881945	0.372171	0.616830	2.954621	4.466955	2.176169	1.980719	1.830947	1.585292	1.463175	2.105122	2.186899	1.870229	0.000000	4.999991	3766.000000		1
24026.685547	5567.508301	1.140983	2.550252	1708.764404	41545.042969	206.662918	175.834778	108.732628	96.607368	25.826311	117.983841	155.944672	104.461647	0.987540	0.000000	4.380694	3.745661	0.057279	0.406583	3.232682	4.618519	2.315263	2.245105	2.036360	1.985010	1.412062	2.071823	2.192971	2.018957	0.000000	0.000000	3801.000000		1
10959.290039	2419.100586	2.784616	4.341904	1775.678467	38155.070312	287.968781	188.804993	73.812370	43.745918	35.589428	138.786743	218.624741	122.458351	0.835042	99998.000000	4.039783	3.383654	0.444765	0.637680	3.249364	4.581552	2.459345	2.276013	1.868129	1.640938	1.551321	2.142348	2.339699	2.087988	0.000000	4.999991	3845.000000		1
5759.483398	1855.189575	0.832609	1.615879	1144.535767	30135.558594	187.895279	122.467598	70.290741	24.546560	20.861492	99.808289	157.878174	84.824402	1.888245	0.000000	3.760384	3.268388	0.000000	0.208409	3.058629	4.479079	2.273916	2.088021	1.846898	1.389991	1.319345	1.999167	2.198322	1.928521	0.276058	0.000000	3939.000000		1
13194.333984	3222.840088	3.546299	4.742790	4890.504395	99044.554688	785.934021	503.876740	240.365097	93.850502	96.662872	405.724426	533.381958	322.765686	0.835576	99998.000000	4.120388	3.508239	0.549775	0.676034	3.689354	4.995831	2.895386	2.702324	2.380871	1.972437	1.985260	2.608231	2.727038	2.508887	0.000000	4.999991	4288.000000		1
4294.661133	451.511780	2.211041	2.960389	1174.747192	32303.455078	183.010651	125.551338	95.108673	46.422604	31.377041	145.466125	186.532272	127.583527	0.448265	0.000000	3.632929	2.654669	0.344597	0.471349	3.069944	4.509249	2.262476	2.098821	1.978220	1.666729	1.496612	2.162762	2.270754	2.105795	0.000000	0.000000	4320.000000		1
18990.205078	3361.811768	3.111492	6.475852	5805.541992	99998.000000	901.959656	598.584534	284.154205	159.379959	119.257431	542.984741	679.137939	326.062195	2.929572	99998.000000	4.278530	3.526573	0.492969	0.811297	3.763843	4.999991	2.955187	2.777126	2.453554	2.202434	2.076485	2.734788	2.831958	2.513300	0.466804	4.999991	4415.000000		1
9040.334961	1809.729126	1.433939	2.756862	2292.053467	70437.500000	359.036621	235.548294	191.009857	70.028625	75.637947	335.116058	437.634949	311.445282	0.236678	99998.000000	3.956185	3.257614	0.156531	0.440415	3.360225	4.847804	2.555139	2.372080	2.281056	1.845276	1.878740	2.525195	2.641112	2.493382	0.000000	4.999991	4432.000000		1
4332.014648	1467.569824	1.421604	2.075356	894.959595	23038.800781	136.658966	100.751915	46.064888	30.143547	16.164959	72.989014	75.437500	90.739014	2.039377	99998.000000	3.636690	3.166599	0.152779	0.317093	2.951803	4.362460	2.135638	2.003253	1.663370	1.479194	1.208575	1.863258	1.877587	1.957794	0.309497	4.999991	4484.000000		1
4591.828613	2503.909424	2.914133	4.101373	1976.448364	44692.117188	312.540009	208.436066	114.727417	40.631340	41.112404	177.108368	232.859283	184.561768	0.304322	0.000000	3.661986	3.398619	0.464509	0.612929	3.295886	4.650231	2.494906	2.318973	2.059667	1.608861	1.613973	2.248239	2.367094	2.266142	0.000000	0.000000	4550.000000		1
3198.947266	1504.537598	2.695188	2.664350	741.256775	28003.042969	116.913788	81.697495	83.242447	13.457436	30.183636	95.509560	149.323883	80.871048	1.691461	99998.000000	3.505007	3.177403	0.430589	0.425591	2.869969	4.447205	2.067866	1.912209	1.920345	1.128962	1.479771	1.980047	2.174129	1.907793	0.228262	4.999991	4584.000000		1
12439.114258	2533.448730	1.495613	2.183287	3196.955078	72562.773438	518.102051	331.443329	190.238922	67.842255	85.885208	358.466125	466.184204	247.593384	2.252146	0.000000	4.094790	3.403712	0.174819	0.339111	3.504736	4.860714	2.714415	2.520409	2.279299	1.831500	1.933918	2.554448	2.668558	2.393739	0.352597	0.000000	4642.000000		1
7427.909668	2269.949463	2.698272	3.706654	2154.108643	61075.726562	361.568359	222.636688	163.055771	71.746269	48.263596	252.786407	331.298401	242.320190	0.417995	0.000000	3.870867	3.356016	0.431086	0.568982	3.333268	4.785869	2.558190	2.347597	2.212336	1.855799	1.683620	2.402754	2.520219	2.384390	0.000000	0.000000	4666.000000		1
8909.266602	1946.607056	3.049818	4.403579	1401.713501	31417.513672	233.306427	148.827393	93.005562	48.501041	35.410572	141.185898	173.164261	155.213821	1.001665	0.000000	3.949842	3.289278	0.484274	0.643806	3.146659	4.497172	2.367927	2.172683	1.968509	1.685751	1.549133	2.149791	2.238458	2.190930	0.000722	0.000000	4728.000000		1
4784.874023	2151.194580	1.637465	2.861710	2096.399658	44031.714844	322.068756	218.868362	113.845467	35.876217	31.552814	165.741699	241.811371	143.514114	0.754506	0.000000	3.679871	3.332680	0.214172	0.456626	3.321474	4.643765	2.507949	2.340183	2.056316	1.554807	1.499038	2.219432	2.383477	2.156895	0.000000	0.000000	4810.000000		1
12107.307617	851.383240	3.592556	2.633513	2617.532959	59021.007812	418.953674	267.532837	155.096634	54.165871	49.790047	293.457825	372.796265	193.843811	0.072629	99998.000000	4.083047	2.930125	0.555404	0.420535	3.417892	4.771007	2.622166	2.427377	2.190602	1.733726	1.697142	2.467546	2.571471	2.287452	0.000000	4.999991	4828.000000		1
8666.243164	3064.453125	3.151581	4.033530	2802.745361	68197.710938	427.834839	289.193024	169.883163	86.745567	64.986710	297.346436	425.259918	185.221680	1.851964	99998.000000	3.937831	3.486353	0.498528	0.605685	3.447584	4.833770	2.631276	2.461188	2.230150	1.938247	1.812825	2.473263	2.628654	2.267692	0.267633	4.999991	4868.000000		1
5644.956543	1493.491699	2.494745	2.405316	1103.602295	28725.378906	182.104019	118.070190	63.888901	35.518501	20.380430	85.453484	94.889725	97.569496	0.007397	99998.000000	3.751661	3.174203	0.397026	0.381172	3.042813	4.458266	2.260319	2.072140	1.805425	1.550455	1.309213	1.931730	1.977219	1.989314	0.000000	4.999991	5040.000000		1
24530.320312	8982.073242	3.191670	3.635728	7687.341309	99998.000000	1209.078491	789.449463	421.029022	231.076874	151.815536	653.345581	811.751038	480.936798	1.889853	99998.000000	4.389703	3.953377	0.504018	0.560591	3.885776	4.999991	3.082454	2.897324	2.624312	2.363756	2.181316	2.815143	2.909423	2.682088	0.276428	4.999991	5081.000000		1
4707.142090	1056.994629	2.821621	3.934851	1055.600830	35720.890625	178.520721	115.381172	93.936852	49.105457	29.076572	161.122269	228.554382	107.274017	1.255514	99998.000000	3.672757	3.024073	0.450499	0.594928	3.023500	4.552922	2.251689	2.062135	1.972836	1.691130	1.463543	2.207155	2.358989	2.030494	0.098822	4.999991	5198.000000		1
4188.574707	1721.968994	2.439237	3.512378	1464.664917	34570.933594	225.082092	154.390457	75.289482	32.595119	32.422428	134.713135	158.297562	95.121002	0.578133	0.000000	3.622066	3.236025	0.387254	0.545601	3.165738	4.538711	2.352341	2.188621	1.876734	1.513153	1.510846	2.129410	2.199474	1.978276	0.000000	0.000000	5427.000000		1
5784.005371	3034.445068	3.216340	4.687283	2295.750977	53097.757812	366.042877	238.083130	126.473381	72.282837	55.720074	288.927826	395.199615	223.879440	2.033061	6589.393066	3.762229	3.482079	0.507362	0.670921	3.360925	4.725076	2.563532	2.376729	2.101999	1.859035	1.746012	2.460789	2.596817	2.350014	0.308150	3.818846	5472.000000		1
18211.062500	3126.719971	2.843207	3.632644	4865.612305	99998.000000	763.928406	503.685547	238.354507	92.567673	78.641502	431.852936	547.813843	226.793564	1.357794	99998.000000	4.260335	3.495089	0.453808	0.560223	3.687138	4.999991	2.883053	2.702159	2.377223	1.966459	1.895652	2.635336	2.738633	2.355631	0.132834	4.999991	5551.000000		1
9951.157227	2024.351196	2.639680	3.333522	1909.617554	42671.066406	298.761871	197.985275	95.352287	56.836388	55.479546	212.364746	290.873657	232.196274	1.584532	99998.000000	3.997874	3.306286	0.421551	0.522903	3.280946	4.630134	2.475325	2.296633	1.979331	1.754627	1.744133	2.327082	2.463704	2.365855	0.199901	4.999991	5580.000000		1
3245.650391	260.175049	2.001346	4.027363	143.915009	10828.869141	17.901104	15.384772	9.849462	20.041218	9.908052	15.674644	32.126389	39.956001	0.275005	0.000000	3.511302	2.415266	0.301322	0.605021	2.158106	4.034583	1.252880	1.187091	0.993412	1.301924	0.995988	1.195198	1.506862	1.601582	0.000000	0.000000	5599.000000		1
4649.831055	1274.981079	2.414567	5.242356	886.420715	24784.656250	149.928299	99.900803	46.194405	26.048342	18.998915	65.708305	69.649323	71.925125	0.273052	0.000000	3.667437	3.105504	0.382839	0.719526	2.947640	4.394183	2.175884	1.999569	1.664589	1.415780	1.278729	1.817620	1.842917	1.856881	0.000000	0.000000	5640.000000		1
6602.497559	2095.243164	0.922038	2.852458	1750.293091	42937.316406	300.991394	185.341949	94.806465	41.402275	27.994181	142.385468	181.030884	184.478500	2.310282	99998.000000	3.819708	3.321234	0.000000	0.455219	3.243111	4.632835	2.478554	2.267974	1.976838	1.617024	1.447068	2.153466	2.257753	2.265946	0.363665	4.999991	5665.000000		1
4536.259766	2190.808350	2.994310	4.338820	1787.421265	40808.996094	285.116302	187.306290	85.197533	52.371136	28.536919	140.319366	195.188324	116.519066	2.039317	99998.000000	3.656698	3.340604	0.476297	0.637372	3.252227	4.610756	2.455022	2.272552	1.930427	1.719092	1.455407	2.147118	2.290454	2.066397	0.309485	4.999991	5690.000000		1
4917.666016	2337.473877	2.433070	3.305768	2353.725342	52787.164062	358.879333	241.401230	117.428772	86.171997	49.019112	236.704697	301.626648	235.757996	0.361906	0.000000	3.691759	3.368747	0.386155	0.519272	3.371756	4.722528	2.554949	2.382740	2.069775	1.935366	1.690365	2.374207	2.479470	2.372466	0.000000	0.000000	5714.000000		1
16464.990234	3465.114014	1.890332	3.583304	4715.360352	99998.000000	744.741394	487.088867	301.879517	126.951355	93.742577	468.552521	613.975464	338.791870	1.358825	99998.000000	4.216561	3.539717	0.276538	0.554284	3.673515	4.999991	2.872005	2.687608	2.479834	2.103637	1.971937	2.670758	2.788151	2.529933	0.133164	4.999991	5760.000000		1
4768.937012	371.627533	2.217208	4.304899	850.994690	24662.648438	148.315506	92.277802	64.326790	23.041697	22.088821	84.395760	124.675560	47.850372	0.692206	99998.000000	3.678421	2.570108	0.345806	0.633963	2.929927	4.392040	2.171186	1.965097	1.808392	1.362514	1.344173	1.926321	2.095781	1.679885	0.000000	4.999991	5997.000000		1
21858.884766	5297.394531	1.649800	3.256428	6200.032715	99998.000000	990.176147	637.945374	370.014740	162.667221	102.037834	577.941956	724.037170	399.495270	1.904310	99998.000000	4.339628	3.724062	0.217431	0.512742	3.792394	4.999991	2.995713	2.804784	2.568219	2.211300	2.008761	2.761884	2.859761	2.601512	0.279738	4.999991	6093.000000		1
4970.943848	1205.303955	2.747611	3.990358	1722.160156	39042.304688	256.058258	178.274017	88.053078	42.031361	40.270546	163.740356	201.540833	153.903229	0.316773	0.000000	3.696439	3.081097	0.438955	0.601012	3.236073	4.591536	2.408339	2.251088	1.944745	1.623573	1.604988	2.214156	2.304363	2.187248	0.000000	0.000000	6153.000000		1
10407.226562	1126.357178	1.218077	3.435285	1903.280518	52054.257812	301.083923	196.477325	120.922646	73.948051	46.027885	200.939499	278.236511	105.664307	0.307771	0.000000	4.017335	3.051676	0.085675	0.535963	3.279503	4.716456	2.478688	2.293313	2.082508	1.868927	1.663021	2.303065	2.444414	2.023928	0.000000	0.000000	6205.000000		1
26384.921875	7488.628418	2.722941	3.447620	7249.866699	99998.000000	1147.462280	746.795166	398.104492	180.466553	135.709167	701.599915	880.043518	497.049347	4.215052	99998.000000	4.421356	3.874402	0.435038	0.537519	3.860330	4.999991	3.059738	2.873202	2.599997	2.256397	2.132609	2.846090	2.944504	2.696399	0.624803	4.999991	6255.000000		1
3475.718994	3578.900879	1.452441	1.810155	2198.606934	53703.750000	358.796082	230.426208	140.023331	59.984886	38.589909	226.537613	256.190857	175.353714	0.712072	0.000000	3.541045	3.553750	0.162098	0.257716	3.342148	4.730005	2.554848	2.362532	2.146200	1.778042	1.586474	2.355140	2.408564	2.243915	0.000000	0.000000	6297.000000		1
9226.484375	2720.610107	2.537917	2.112361	1403.563721	36184.738281	222.032272	143.899582	66.701271	27.056725	23.883556	137.047516	211.488968	110.928253	0.596309	99998.000000	3.965036	3.434666	0.404477	0.324768	3.147232	4.558526	2.346416	2.158060	1.824134	1.432275	1.378099	2.136871	2.325288	2.045042	0.000000	4.999991	6332.000000		1
27688.093750	5761.740723	2.636597	3.222507	7280.769043	99998.000000	1149.642456	751.624329	364.889557	160.918732	119.186501	659.072083	849.492920	409.437256	2.435336	0.000000	4.442293	3.760554	0.421044	0.508194	3.862177	4.999991	3.060563	2.876001	2.562161	2.206607	2.076227	2.818933	2.929160	2.612187	0.386559	0.000000	6387.000000		1
7248.685547	3042.219238	2.312804	5.741921	3041.867676	68023.359375	463.954651	312.675690	165.787964	74.910179	78.515076	336.281708	416.853638	242.844421	0.578214	0.000000	3.860259	3.483191	0.364139	0.759057	3.483140	4.832658	2.666476	2.495094	2.219553	1.874541	1.894953	2.526703	2.619984	2.385328	0.000000	0.000000	6424.000000		1
7951.303223	1959.191772	4.357323	3.854673	2637.493896	55327.878906	432.377167	276.361572	136.578796	74.000481	53.034138	249.764343	327.483795	163.931549	1.535163	99998.000000	3.900438	3.292077	0.639220	0.585988	3.421191	4.742944	2.635863	2.441478	2.135383	1.869235	1.724555	2.397531	2.515190	2.214663	0.186154	4.999991	6493.000000		1
24846.191406	9834.961914	2.112361	3.752910	9893.704102	99998.000000	1625.185791	1017.494995	569.215027	235.246094	224.752136	1052.242554	1379.334717	743.393799	2.401300	0.000000	4.395260	3.992773	0.324768	0.574368	3.995359	4.999991	3.210903	3.007532	2.755276	2.371522	2.351704	3.022116	3.139670	2.871219	0.380446	0.000000	6535.000000		1
12724.746094	6342.689453	3.907097	3.626477	5372.341797	99998.000000	859.585999	554.080017	278.597290	137.497742	98.232498	492.343567	656.324463	361.543701	1.177783	99998.000000	4.104649	3.802274	0.591854	0.559485	3.730164	4.999991	2.934289	2.743572	2.444977	2.138296	1.992255	2.692268	2.817119	2.558161	0.071065	4.999991	6704.000000		1
11933.171875	3252.333008	2.325139	2.874044	3585.382812	82933.554688	539.413757	371.211212	217.995667	148.938416	91.870743	433.000092	581.127502	352.005707	0.057173	99998.000000	4.076756	3.512195	0.366449	0.458493	3.554536	4.918730	2.731922	2.569621	2.338448	2.173007	1.963177	2.636488	2.764271	2.546550	0.000000	4.999991	6785.000000		1
18286.283203	5487.103027	3.444536	2.793867	5817.035156	99998.000000	935.612488	591.168152	351.524628	117.804985	119.667564	531.969604	670.543579	399.717316	1.824560	0.000000	4.262125	3.739343	0.537131	0.446206	3.764702	4.999991	2.971096	2.771711	2.545956	2.071164	2.077976	2.725887	2.826427	2.601753	0.261158	0.000000	6815.000000		1
11947.822266	4891.019531	1.865662	3.092990	3771.369385	82935.890625	590.742554	377.079559	217.193893	107.853760	54.329308	331.156525	449.824982	249.594727	1.743232	0.000000	4.077289	3.689399	0.270833	0.490378	3.576499	4.918743	2.771398	2.576433	2.336848	2.032835	1.735034	2.520033	2.653044	2.397235	0.241355	0.000000	6846.000000		1
12147.090820	3124.916016	1.680638	2.803118	3364.429932	72078.554688	533.745850	349.677460	191.395325	72.424690	63.614449	295.705872	378.479584	196.576004	1.779947	0.000000	4.084472	3.494838	0.225474	0.447641	3.526911	4.857806	2.727334	2.543668	2.281931	1.859887	1.803556	2.470860	2.578043	2.293530	0.250407	0.000000	6990.000000		1
10003.571289	3362.995850	2.414567	3.792999	2943.394775	62550.746094	480.754883	303.365875	157.964523	101.047951	70.361664	333.925720	402.147278	221.677643	0.532188	99998.000000	4.000155	3.526726	0.382839	0.578983	3.468848	4.796233	2.681924	2.481967	2.198560	2.004528	1.847336	2.523650	2.604385	2.345722	0.000000	4.999991	7032.000000		1
5822.308594	299.794922	2.294302	3.515462	1060.559448	29436.572266	181.875824	113.497002	66.599503	31.620657	41.689064	119.707657	156.561417	153.786057	0.370228	0.000000	3.765095	2.476824	0.360651	0.545982	3.025535	4.468887	2.259775	2.054984	1.823471	1.499971	1.620022	2.078122	2.194685	2.186917	0.000000	0.000000	7137.000000		1
13884.080078	3144.914062	2.578006	3.786831	2685.794678	58557.183594	417.451874	272.028931	167.699875	78.111099	46.385597	244.451050	340.444763	233.620956	0.733907	99998.000000	4.142517	3.497609	0.411284	0.578276	3.429073	4.767580	2.620606	2.434615	2.224533	1.892713	1.666383	2.388192	2.532047	2.368512	0.000000	4.999991	7167.000000		1
10869.578125	3956.825439	3.228674	4.715036	3751.109131	84907.812500	596.043518	383.040436	225.803680	78.379387	80.525673	363.036224	488.772583	297.620880	0.848907	99998.000000	4.036213	3.597347	0.509024	0.673485	3.574160	4.928947	2.775278	2.583245	2.353731	1.894202	1.905934	2.559950	2.689107	2.473663	0.000000	4.999991	7231.000000		1
10941.462891	3658.899170	2.405316	4.039698	2345.041504	56370.324219	361.549866	245.733887	163.302475	52.543823	45.435806	261.513367	354.651550	262.457001	1.923924	0.000000	4.039075	3.563350	0.381172	0.606349	3.370151	4.751050	2.558168	2.390465	2.212993	1.720522	1.657398	2.417494	2.549802	2.419058	0.284188	0.000000	7282.000000		1
7434.338867	1387.013306	0.952875	1.184156	1318.563477	30627.908203	195.814331	135.027664	84.818237	29.511379	16.858799	99.771286	141.139633	46.601460	2.087734	99998.000000	3.871242	3.142081	0.000000	0.073409	3.120101	4.486117	2.291844	2.130423	1.928489	1.469990	1.226827	1.999006	2.149649	1.668400	0.319675	4.999991	7316.000000		1
12530.957031	2145.002441	2.118529	3.361275	3586.354248	76809.078125	564.944031	374.742096	213.863449	98.793739	87.020027	383.839142	529.434753	292.443268	1.105350	0.000000	4.097984	3.331428	0.326034	0.526504	3.554653	4.885413	2.752005	2.573732	2.330137	1.994729	1.939619	2.584149	2.723812	2.466042	0.043500	0.000000	7358.000000		1
6429.829590	685.524353	1.557288	4.061284	1165.782715	26230.775391	180.025589	123.349548	59.738186	42.355152	32.937412	104.967384	128.480896	78.888206	1.428699	0.000000	3.808199	2.836023	0.192369	0.608663	3.066618	4.418811	2.255334	2.091138	1.776252	1.626906	1.517689	2.021054	2.108839	1.897012	0.154941	0.000000	7512.000000		1
7307.319824	1844.433472	3.506211	5.362622	1913.515381	44181.882812	307.858887	200.708221	129.911743	28.046604	59.602501	166.780930	237.056244	141.096466	0.338423	0.000000	3.863758	3.265863	0.544838	0.729377	3.281832	4.645244	2.488352	2.302565	2.113648	1.447880	1.775265	2.222146	2.374851	2.149516	0.000000	0.000000	7589.000000		1
8197.311523	2336.246582	1.668303	3.805334	2912.221191	66734.312500	471.343292	299.665405	170.234711	98.812241	64.132515	265.688751	352.181458	228.933685	0.790999	0.000000	3.913671	3.368519	0.222275	0.580393	3.464224	4.824349	2.673337	2.476637	2.231048	1.994811	1.807078	2.424373	2.546767	2.359710	0.000000	0.000000	7635.000000		1
27417.595703	13650.191406	2.109277	4.304899	11603.087891	99998.000000	1873.426758	1190.067261	596.644836	296.014252	231.820053	1054.694214	1308.788086	805.836426	2.283884	0.000000	4.438029	4.135139	0.324134	0.633963	4.064574	4.999991	3.272637	3.075572	2.775716	2.471313	2.365151	3.023127	3.116869	2.906247	0.358674	0.000000	7706.000000		1
10478.159180	2464.243408	1.251998	4.237057	2512.436035	60133.941406	380.157135	256.360443	143.224243	62.109581	55.390114	271.106903	354.901337	187.115097	2.712677	0.000000	4.020285	3.391684	0.097604	0.627064	3.400095	4.779119	2.579963	2.408851	2.156017	1.793159	1.743432	2.433141	2.550108	2.272109	0.433398	0.000000	7861.000000		1
34180.140625	12327.017578	2.849375	4.412830	13053.824219	99998.000000	2017.650146	1340.763306	712.639709	319.685028	231.551773	1210.481567	1640.262207	916.351501	3.815562	0.000000	4.533774	4.090858	0.454750	0.644717	4.115738	4.999991	3.304846	3.127352	2.852870	2.504722	2.364648	3.082958	3.214913	2.962062	0.581559	0.000000	7929.000000		1
2756.412109	650.144653	2.285050	2.399149	614.243774	28685.720703	94.902061	64.379211	62.920605	31.935198	17.555725	123.220032	129.554031	130.639511	0.669215	0.000000	3.440344	2.813010	0.358896	0.380057	2.788341	4.457666	1.977276	1.808746	1.798793	1.504270	1.244419	2.090681	2.112451	2.116075	0.000000	0.000000	7953.000000		1
22193.605469	9713.240234	2.892547	5.075834	9414.500000	99998.000000	1533.450806	961.596069	547.712097	277.336060	175.779282	883.802612	1223.473389	767.915710	2.216855	0.000000	4.346228	3.987364	0.461280	0.705507	3.973797	4.999991	3.185670	2.982993	2.738552	2.443006	2.244968	2.946355	3.087595	2.885314	0.345737	0.000000	8013.000000		1
11765.826172	5035.319824	1.908834	1.921169	3964.701172	91409.242188	598.350159	395.853363	216.725159	91.223160	78.302292	422.293365	592.515747	318.056824	2.161666	0.000000	4.070622	3.702027	0.280768	0.283566	3.598211	4.960990	2.776955	2.597534	2.335909	1.960105	1.893775	2.625614	2.772700	2.502505	0.334789	0.000000	8038.000000		1
9951.607422	1846.656860	1.366096	4.052033	1960.110718	48891.582031	337.620056	208.380569	139.822876	54.181290	43.715080	196.360153	291.357819	102.802597	1.302786	0.000000	3.997893	3.266386	0.135481	0.607673	3.292281	4.689234	2.528428	2.318857	2.145578	1.733849	1.640631	2.293053	2.464427	2.012004	0.114873	0.000000	8135.000000		1
8262.458984	2477.697754	2.500912	3.725156	2025.427368	44827.863281	330.410278	213.024673	106.055946	58.418346	37.923820	168.042175	192.801514	157.415619	1.106339	17162.109375	3.917109	3.394048	0.398098	0.571145	3.306517	4.651548	2.519053	2.328430	2.025535	1.766549	1.578912	2.225418	2.285110	2.197048	0.043888	4.234571	8190.000000		1
5669.216309	2392.771484	2.038351	2.602675	2035.033203	55496.875000	315.623749	211.501312	124.080399	50.027493	58.982670	276.768646	374.853119	192.684326	0.166763	0.000000	3.753523	3.378901	0.309279	0.415420	3.308572	4.744268	2.499170	2.325313	2.093703	1.699209	1.770724	2.442117	2.573861	2.284846	0.000000	0.000000	8220.000000		1
6323.104492	3102.154785	1.082392	3.712821	3377.936768	74270.984375	547.187866	348.743103	202.021896	114.178513	77.111969	371.464081	463.276245	273.866852	1.560620	99998.000000	3.800930	3.491663	0.034385	0.569704	3.528651	4.870819	2.738137	2.542506	2.305398	2.057584	1.887122	2.569917	2.665840	2.437540	0.193297	4.999991	8253.000000		1
13667.734375	2370.343506	1.489446	2.837040	3108.063232	63000.500000	484.507782	323.422516	153.520844	64.934288	68.520676	290.824310	365.978119	201.565506	1.115806	99998.000000	4.135696	3.374811	0.173025	0.452865	3.492490	4.799344	2.685301	2.509770	2.186167	1.812474	1.835822	2.463631	2.563455	2.304416	0.047589	4.999991	8335.000000		1
14760.423828	3174.678223	3.574053	3.644979	3410.787842	72660.062500	526.724182	353.815857	171.958527	104.711433	70.864319	362.080261	409.825806	229.063202	0.789910	99998.000000	4.169099	3.501700	0.553161	0.561695	3.532855	4.861296	2.721583	2.548777	2.235424	2.019994	1.850428	2.558805	2.612599	2.359955	0.000000	4.999991	8414.000000		1
6685.832520	1686.971558	1.507948	4.073619	1449.233887	34025.011719	240.078308	151.220383	84.053467	62.649235	34.581047	150.026978	189.754776	96.884903	1.167648	0.000000	3.825155	3.227108	0.178386	0.609980	3.161139	4.531798	2.380353	2.179610	1.924556	1.796916	1.538838	2.176169	2.278193	1.986256	0.067312	0.000000	8448.000000		1
7831.031250	1444.682251	2.500912	1.800903	1267.277832	31422.970703	195.573792	127.050034	82.690453	63.330742	32.363838	128.878693	199.647415	139.125961	0.338526	99998.000000	3.893819	3.159772	0.398098	0.255490	3.102872	4.497247	2.291311	2.103975	1.917455	1.801615	1.510060	2.110181	2.300264	2.143408	0.000000	4.999991	8475.000000		1
23146.003906	8743.701172	1.560372	3.145414	6866.971191	99998.000000	1081.892700	697.436829	348.080109	148.044128	113.376740	592.182678	859.289978	545.578125	3.527357	0.000000	4.364476	3.941695	0.193228	0.497678	3.836765	4.999991	3.034184	2.843505	2.541679	2.170391	2.054524	2.772456	2.934140	2.736857	0.547449	0.000000	8506.000000		1
11028.945312	3146.310791	2.969640	2.889463	3088.281006	64840.109375	463.519867	312.006531	157.887421	69.038742	45.423473	249.443634	339.747833	191.796219	2.045375	0.000000	4.042534	3.497802	0.472704	0.460817	3.489717	4.811844	2.666068	2.494164	2.198348	1.839093	1.657280	2.396972	2.531157	2.282840	0.310773	0.000000	8546.000000		1
7819.087891	1358.060059	1.859494	2.544085	1567.297852	37956.761719	235.591476	152.601898	70.962997	40.005344	22.477371	129.378265	188.878998	119.713821	0.754394	99998.000000	3.893156	3.132919	0.269395	0.405532	3.195152	4.579289	2.372159	2.183560	1.851032	1.602118	1.351745	2.111861	2.276184	2.078144	0.000000	4.999991	8564.000000		1
6434.439941	1638.963989	2.248045	1.831741	1085.892334	26639.685547	169.978760	105.334351	41.334435	40.477154	10.768415	72.948921	97.603416	134.013123	0.242875	0.000000	3.808511	3.214569	0.351805	0.262864	3.035787	4.425529	2.230395	2.022570	1.616312	1.607210	1.032152	1.863019	1.989465	2.127147	0.000000	0.000000	8589.000000		1
5590.417480	2322.675049	1.803987	2.214124	1766.014038	43744.027344	260.822632	171.243103	80.726112	50.844685	19.233278	128.117004	155.256989	109.164352	1.441091	0.000000	3.747444	3.365988	0.256233	0.345202	3.246994	4.640919	2.416345	2.233613	1.907014	1.706246	1.284053	2.107607	2.191051	2.038081	0.158691	0.000000	8604.000000		1
5572.624512	1042.815552	1.711475	1.548037	1241.796875	29024.402344	200.921005	133.698578	83.267113	49.725288	26.683592	114.616402	130.488403	94.787964	0.473136	99998.000000	3.746060	3.018208	0.233371	0.189781	3.094051	4.462763	2.303025	2.126127	1.920473	1.696577	1.426244	2.059247	2.115572	1.976753	0.000000	4.999991	8634.000000		1
13328.125977	4473.129395	1.261249	3.947186	4339.893555	99998.000000	719.084717	448.943024	300.541168	112.516373	79.017723	421.861633	551.810364	295.218658	2.776044	0.000000	4.124769	3.650611	0.100801	0.596288	3.637479	4.999991	2.856780	2.652191	2.477904	2.051216	1.897725	2.625170	2.741790	2.470144	0.443426	0.000000	8700.000000		1
17118.888672	5470.404297	3.167000	6.540610	8404.637695	99998.000000	1433.599365	859.814209	419.040009	182.329132	173.355453	837.672974	1116.150024	628.903870	2.359113	0.000000	4.233476	3.738019	0.500648	0.815618	3.924519	4.999991	3.156428	2.934405	2.622256	2.260856	2.238938	2.923074	3.047723	2.798584	0.372749	0.000000	8739.000000		1
7374.449707	700.628540	2.371395	3.237926	1439.088379	32802.750000	227.475067	156.154358	96.076965	51.285660	30.217556	97.853195	120.777710	83.590904	1.821255	0.000000	3.867730	2.845488	0.375004	0.510267	3.158087	4.515910	2.356934	2.193554	1.982619	1.709996	1.480259	1.990575	2.081987	1.922159	0.260371	0.000000	8801.000000		1
3336.253662	338.212128	2.155533	3.475374	794.192261	17012.142578	122.828400	86.104156	30.519762	24.090168	19.011250	59.494572	83.575485	55.883514	0.694485	0.000000	3.523259	2.529189	0.333555	0.541001	2.899926	4.230759	2.089299	1.935024	1.484581	1.381840	1.279011	1.774477	1.922079	1.747284	0.000000	0.000000	8835.000000		1
8483.232422	988.711426	2.053770	2.818537	1881.481567	41026.472656	287.601807	194.645584	99.475243	71.095596	38.904449	186.112885	266.111237	156.157440	0.218668	99998.000000	3.928561	2.995070	0.312552	0.450024	3.274500	4.613064	2.458791	2.289245	1.997715	1.851843	1.589999	2.269776	2.425063	2.193563	0.000000	4.999991	8864.000000		1
10218.246094	1997.997559	1.773150	4.986405	3005.436523	71815.562500	473.397064	313.653229	191.117798	112.584221	75.221642	368.824402	485.762848	339.902008	0.240157	0.000000	4.009377	3.300595	0.248745	0.697788	3.477908	4.856218	2.675225	2.496450	2.281301	2.051477	1.876343	2.566820	2.686424	2.531354	0.000000	0.000000	8933.000000		1
17801.386719	4156.392578	1.908834	2.793867	5062.903809	99998.000000	824.437561	519.856689	295.335815	124.768066	88.000656	429.493896	663.685364	271.183990	3.623326	99998.000000	4.250454	3.618716	0.280768	0.446206	3.704400	4.999991	2.916158	2.715884	2.470316	2.096103	1.944486	2.632957	2.821962	2.433264	0.559107	4.999991	9004.000000		1
8438.086914	5352.013672	3.068320	5.106671	1543.583984	36044.515625	241.200790	151.430069	73.235710	54.088779	23.902060	116.244614	157.520462	138.768250	1.214727	0.000000	3.926244	3.728517	0.486901	0.708138	3.188530	4.556839	2.382379	2.180212	1.864723	1.733107	1.378435	2.065373	2.197337	2.142290	0.084479	0.000000	9028.000000		1
8612.209961	1923.889038	2.343642	4.095205	2093.100098	44098.476562	304.210815	215.155533	108.504433	59.479153	30.683201	147.717255	160.801559	150.671478	0.506182	0.000000	3.935115	3.284180	0.369891	0.612276	3.320790	4.644423	2.483175	2.332752	2.035448	1.774365	1.486901	2.169431	2.206290	2.178031	0.000000	0.000000	9074.000000		1
3793.634033	2146.590576	1.335259	3.947186	1571.655151	33801.218750	260.918213	163.425812	46.903667	13.679465	27.386684	101.343987	131.814407	122.674210	0.149532	99998.000000	3.579056	3.331749	0.125565	0.596288	3.196357	4.528933	2.416504	2.213321	1.671207	1.136069	1.437539	2.005798	2.119963	2.088753	0.000000	4.999991	9105.000000		1
1969.164551	936.281677	1.958174	2.605759	590.683960	24337.216797	99.866882	70.984581	54.711693	31.676165	24.022326	108.640114	135.598160	113.950317	0.542056	0.000000	3.294282	2.971406	0.291851	0.415934	2.771355	4.386271	1.999421	1.851164	1.738080	1.500733	1.380615	2.035990	2.132254	2.056715	0.000000	0.000000	9153.000000		1
5905.261230	2195.048340	2.618094	3.873176	1780.384277	41039.066406	305.135956	188.305420	111.767029	46.385597	28.194624	155.022629	190.698410	163.965469	1.381634	99998.000000	3.771239	3.341444	0.417985	0.588067	3.250514	4.613197	2.484493	2.274863	2.048314	1.666383	1.450166	2.190395	2.280347	2.214752	0.140393	4.999991	9188.000000		1
11974.367188	6301.200684	2.235711	4.206220	5692.329102	99998.000000	909.425415	586.089233	318.793823	122.097549	109.500481	529.656799	712.004456	445.409058	1.614354	0.000000	4.078253	3.799423	0.349416	0.623892	3.755290	4.999991	2.958767	2.767964	2.503510	2.086707	2.039416	2.723994	2.852483	2.648759	0.207999	0.000000	9243.000000		1
3513.722900	2534.312012	2.911049	2.263464	1557.769165	39683.261719	249.974030	161.566330	91.590126	49.712952	39.767895	194.904617	226.164490	193.267166	0.021913	99998.000000	3.545768	3.403860	0.464050	0.354774	3.192503	4.598608	2.397895	2.208351	1.961849	1.696470	1.599533	2.289822	2.354424	2.286158	0.000000	4.999991	9275.000000		1
11589.210938	3523.254883	0.918954	2.417651	3305.721680	75950.101562	500.601807	336.232361	203.165955	68.973984	59.593250	309.228058	446.815247	239.831619	0.908773	99998.000000	4.064054	3.546944	0.000000	0.383394	3.519266	4.880528	2.699492	2.526639	2.307851	1.838685	1.775197	2.490279	2.650128	2.379906	0.000000	4.999991	9300.000000		1
8104.170410	2777.406250	2.722941	2.405316	1975.430664	45209.390625	324.649841	211.125092	113.959564	53.524452	41.932678	177.888550	221.113327	175.304382	1.290036	99998.000000	3.908709	3.443640	0.435038	0.381172	3.295662	4.655229	2.511415	2.324540	2.056751	1.728552	1.622553	2.250148	2.344615	2.243793	0.110602	4.999991	9347.000000		1
16607.718750	5253.075195	2.596508	2.892547	3641.543945	73829.515625	576.619080	378.340820	229.827972	100.557640	69.957695	348.456299	485.204712	289.137512	1.707144	0.000000	4.220310	3.720414	0.414390	0.461280	3.561285	4.868230	2.760889	2.577883	2.361403	2.002415	1.844836	2.542148	2.685925	2.461104	0.232270	0.000000	9425.000000		1
20020.773438	9559.232422	2.285050	3.685068	7121.940918	99998.000000	1104.712402	722.153015	372.478638	208.096863	108.578438	617.090027	753.776794	500.182434	2.993233	99998.000000	4.301481	3.980423	0.358896	0.566445	3.852598	4.999991	3.043249	2.858629	2.571101	2.318265	2.035743	2.790349	2.877243	2.699128	0.476141	4.999991	9468.000000		1
5357.752441	1676.264893	2.112361	1.390766	1188.762817	29634.183594	164.289261	112.605804	50.107670	43.671909	10.694406	50.116920	84.932335	64.579659	1.367723	99998.000000	3.728983	3.224343	0.324768	0.143254	3.075095	4.471793	2.215609	2.051561	1.699904	1.640202	1.029157	1.699984	1.929073	1.810096	0.135998	4.999991	9500.000000		1
18872.669922	7511.364746	2.106194	4.311067	6553.080566	99998.000000	1043.972046	674.308838	342.430695	159.342941	108.781967	563.084534	715.279358	385.519775	1.883362	0.000000	4.275833	3.875719	0.323498	0.634585	3.816446	4.999991	3.018689	2.828859	2.534573	2.202333	2.036557	2.750574	2.854476	2.586047	0.274934	0.000000	9578.000000		1
9403.016602	6658.180664	2.442321	4.952485	6148.543457	99998.000000	912.114441	625.536377	441.566711	180.963043	155.815155	781.348450	988.748413	599.349304	1.923594	0.000000	3.973267	3.823356	0.387803	0.694823	3.788772	4.999991	2.960049	2.796252	2.644996	2.257590	2.192610	2.892845	2.995086	2.777680	0.284113	0.000000	9612.000000		1
8950.869141	2250.222656	1.973593	4.440584	2544.910889	69380.984375	422.635651	271.455353	185.921692	111.730019	68.116707	298.928375	430.637939	254.661316	0.704990	0.000000	3.951865	3.352226	0.295258	0.647440	3.405673	4.841240	2.625966	2.433698	2.269330	2.048170	1.833254	2.475567	2.634112	2.405963	0.000000	0.000000	9669.000000		1
2721.985352	2700.035400	1.628214	4.304899	2094.928711	47295.324219	334.369781	219.623871	113.120789	43.203178	54.526669	245.875748	292.017731	212.130386	0.883482	0.000000	3.434886	3.431370	0.211711	0.633963	3.321169	4.674818	2.524227	2.341680	2.053542	1.635516	1.736609	2.390716	2.465409	2.326603	0.000000	0.000000	9730.000000		1
10359.870117	3937.107910	1.760815	3.176251	2984.186523	65685.648438	467.377625	310.353638	173.022415	72.264336	60.980934	281.008789	353.951538	187.158279	1.889056	0.000000	4.015354	3.595177	0.245714	0.501915	3.474826	4.817471	2.669668	2.491857	2.238102	1.858924	1.785194	2.448720	2.548944	2.272209	0.276245	0.000000	9827.000000		1
14178.664062	7371.770020	1.427771	4.206220	5220.566406	99998.000000	839.631165	538.315918	405.591827	169.306503	146.304901	774.262024	1040.108032	704.258118	2.358903	99998.000000	4.151635	3.867572	0.154659	0.623892	3.717718	4.999991	2.924088	2.731037	2.608089	2.228674	2.165259	2.888888	3.017078	2.847732	0.372710	4.999991	9897.000000		1
26506.166016	6065.689453	1.329091	3.191670	5472.963867	99998.000000	865.272400	564.031250	304.142975	122.504608	100.529884	493.651062	663.148743	373.169403	1.948046	0.000000	4.423347	3.782880	0.123555	0.504018	3.738223	4.999991	2.937153	2.751303	2.483078	2.088152	2.002295	2.693420	2.821611	2.571906	0.289599	0.000000	9961.000000		1
5786.302734	2269.397461	2.254213	2.729109	1906.681885	47986.699219	291.956055	197.559723	126.969856	71.126434	31.315367	186.399673	294.123932	144.013687	1.403069	0.000000	3.762401	3.355911	0.352995	0.436021	3.280278	4.681121	2.465317	2.295698	2.103701	1.852031	1.495757	2.270445	2.468530	2.158404	0.147079	0.000000	9975.000000		1
6187.796387	2034.758789	2.377563	3.416783	1428.603638	32517.675781	234.296295	147.337952	79.625221	45.636250	28.980976	119.760078	154.590912	115.775887	0.820697	0.000000	3.791536	3.308513	0.376132	0.533617	3.154912	4.512119	2.369766	2.168315	1.901051	1.659310	1.462113	2.078312	2.189184	2.063618	0.000000	0.000000	10001.000000		1
6809.746094	2475.637695	1.982844	2.732193	1286.134888	30728.425781	207.514038	137.960297	80.855629	40.560417	25.699879	93.714821	140.738754	97.594162	1.029936	99998.000000	3.833131	3.393687	0.297289	0.436511	3.109287	4.487540	2.317048	2.139754	1.907710	1.608102	1.409931	1.971808	2.148414	1.989424	0.012810	4.999991	10131.000000		1
21089.701172	7888.071289	1.649800	3.318103	4555.961914	98974.976562	759.148621	466.282898	239.088440	118.313805	100.754997	518.086609	634.537842	341.937286	1.317019	0.000000	4.324070	3.896971	0.217431	0.520890	3.658580	4.995525	2.880327	2.668649	2.378559	2.073035	2.003267	2.714402	2.802458	2.533947	0.119592	0.000000	10169.000000		1
6173.765137	1195.673462	2.920300	4.755125	1206.250610	37339.597656	179.029541	129.695877	98.907837	35.259468	38.232193	158.991409	221.181168	136.014465	0.158084	0.000000	3.790550	3.077613	0.465428	0.677162	3.081438	4.572170	2.252925	2.112926	1.995231	1.547276	1.582429	2.201374	2.344748	2.133585	0.000000	0.000000	10301.000000		1
1681.948242	761.779053	0.915870	1.683721	413.042145	18247.466797	78.626083	48.155663	44.020370	24.121004	15.162744	78.351631	104.384560	50.881691	0.388389	99998.000000	3.225813	2.881829	0.000000	0.226270	2.615994	4.261203	1.895567	1.682647	1.643654	1.382395	1.180778	1.894048	2.018636	1.706562	0.000000	4.999991	10358.000000		1
20262.833984	5657.692383	1.248914	3.854673	8580.798828	99998.000000	1378.061157	877.949646	493.805267	215.318970	186.905411	943.084412	1308.599976	654.474182	1.969444	99998.000000	4.306700	3.752639	0.096533	0.585988	3.933528	4.999991	3.139268	2.943470	2.693556	2.333082	2.271622	2.974550	3.116807	2.815892	0.294344	4.999991	10381.000000		1
13252.771484	5355.705078	2.624262	3.527797	4922.050781	99998.000000	776.849304	507.170166	282.510559	132.369492	127.515678	639.323792	871.782166	543.508972	2.252019	99998.000000	4.122307	3.728817	0.419007	0.547504	3.692146	4.999991	2.890337	2.705154	2.451035	2.121788	2.105564	2.805721	2.940408	2.735207	0.352572	4.999991	10516.000000		1
20327.287109	4744.094727	2.500912	3.176251	4772.468262	98762.968750	743.964294	483.450073	229.288315	114.779839	76.661743	368.445099	512.387878	289.686432	1.415276	99998.000000	4.308079	3.676153	0.398098	0.501915	3.678743	4.994594	2.871552	2.684352	2.360382	2.059866	1.884579	2.566373	2.709599	2.461928	0.150841	4.999991	10548.000000		1
8370.124023	1694.354126	1.828657	1.424687	1474.613037	36866.914062	255.145462	148.161316	96.551857	36.301773	36.807507	144.420731	183.232666	146.264816	1.314835	99998.000000	3.922732	3.229004	0.262132	0.153720	3.168678	4.566637	2.406788	2.170735	1.984761	1.559928	1.565936	2.159630	2.263003	2.165140	0.118871	4.999991	10588.000000		1
10862.272461	1919.300537	1.600460	4.591687	2460.259277	56798.816406	370.612976	260.810303	122.550865	62.846596	53.657055	257.430511	293.198792	175.507904	1.228215	0.000000	4.035921	3.283143	0.204245	0.661972	3.390981	4.754339	2.568921	2.416325	2.088316	1.798282	1.729627	2.410660	2.467162	2.244297	0.089275	0.000000	10649.000000		1
8026.586426	2539.119629	2.636597	4.070535	1589.494629	38611.621094	269.071625	165.741699	103.508774	42.037525	27.448359	139.588516	187.287796	141.805725	0.016198	0.000000	3.904531	3.404683	0.421044	0.609652	3.201259	4.586718	2.429868	2.219432	2.014977	1.623637	1.438516	2.144850	2.272510	2.151694	0.000000	0.000000	10861.000000		1
7986.651855	2787.854004	3.333522	5.982453	2820.461426	62615.742188	440.835876	294.632721	146.921646	64.795517	70.651535	315.176605	392.754211	274.048767	1.734973	0.000000	3.902365	3.445270	0.522903	0.776879	3.450320	4.796683	2.644277	2.469281	2.167086	1.811545	1.849122	2.498554	2.594121	2.437828	0.239293	0.000000	10936.000000		1
7315.350098	1739.256470	1.144067	2.633513	1496.883789	38011.140625	221.079391	152.019073	105.682808	40.751606	22.301600	108.911484	171.110489	90.908615	1.324889	0.000000	3.864235	3.240364	0.058451	0.420535	3.175188	4.579911	2.344548	2.181898	2.024004	1.610145	1.348336	2.037074	2.233277	1.958605	0.122180	0.000000	10969.000000		1
10303.251953	2782.630127	1.477111	3.484625	1914.764282	44642.433594	345.002533	203.674774	95.407791	21.222290	40.208870	177.620270	248.444504	110.138817	0.098490	0.000000	4.012974	3.444455	0.169413	0.542156	3.282115	4.649748	2.537822	2.308937	1.979584	1.326792	1.604322	2.249492	2.395229	2.041940	0.000000	0.000000	11050.000000		1
8467.758789	1648.902832	1.418520	2.821621	1630.394287	36896.855469	272.876953	171.721069	88.503304	52.118267	33.073097	113.472336	168.658920	70.759468	1.448641	0.000000	3.927768	3.217195	0.151835	0.450499	3.212293	4.566989	2.435967	2.234823	1.946959	1.716990	1.519475	2.054890	2.227009	1.849785	0.160961	0.000000	11091.000000		1
5735.538086	1324.098877	0.000000	3.237926	1216.642822	28065.164062	187.623917	130.676514	61.280056	43.317280	26.319710	105.803078	147.735764	77.753387	2.067063	0.000000	3.758574	3.121920	0.000000	0.510267	3.085163	4.448168	2.273288	2.116198	1.787319	1.636661	1.420281	2.024498	2.169486	1.890719	0.315354	0.000000	11140.000000		1
11937.849609	3477.122070	2.975808	3.518546	3569.748291	78139.765625	573.859131	370.267609	192.564072	84.759644	61.366402	291.336212	402.261383	241.882294	2.505665	0.000000	4.076926	3.541220	0.473605	0.546363	3.552638	4.892872	2.758805	2.568516	2.284575	1.928189	1.787931	2.464395	2.604508	2.383604	0.398923	0.000000	11256.000000		1
6621.083008	1721.062378	3.641896	2.713690	1776.054688	48152.859375	276.710052	177.333481	146.570099	50.687412	47.566669	231.863235	307.118805	194.935455	2.242732	99998.000000	3.820929	3.235797	0.561327	0.433560	3.249456	4.682622	2.442025	2.248791	2.166045	1.704900	1.677303	2.365232	2.487306	2.289891	0.350777	4.999991	11295.000000		1
9235.329102	4440.608398	3.586388	3.493876	2392.194824	46315.679688	367.782104	253.319885	108.760384	80.744614	32.077049	184.441498	230.293610	135.009171	1.465726	99998.000000	3.965452	3.647443	0.554657	0.543307	3.378797	4.665728	2.565591	2.403669	2.036471	1.907114	1.506194	2.265859	2.362282	2.130363	0.166053	4.999991	11342.000000		1
9143.415039	2991.417725	2.075356	3.830003	3725.045410	85153.781250	600.786316	386.016235	202.965515	100.745743	78.425644	421.257202	564.540039	243.445755	1.660607	0.000000	3.961108	3.475877	0.317093	0.583199	3.571131	4.930204	2.778720	2.586606	2.307422	2.003227	1.894458	2.624547	2.751695	2.386402	0.220267	0.000000	11357.000000		1
11721.842773	1452.638306	1.440106	2.226459	2703.035889	57398.468750	428.507080	280.333435	141.309250	75.819885	66.380562	255.756042	337.724915	166.031570	0.710465	99998.000000	4.068996	3.162158	0.158394	0.347615	3.431852	4.758900	2.631958	2.447675	2.150171	1.879783	1.822041	2.407826	2.528563	2.220191	0.000000	4.999991	11487.000000		1
7192.034180	2391.093994	2.457740	3.404448	1912.386719	52431.109375	309.012207	199.027588	156.774200	57.693668	49.851719	238.582703	328.100555	147.997879	1.239366	99998.000000	3.856852	3.378597	0.390536	0.532047	3.281576	4.719589	2.489976	2.298913	2.195275	1.761128	1.697680	2.377639	2.516007	2.170255	0.093200	4.999991	11527.000000		1
20661.021484	11238.655273	2.315888	3.003561	9919.030273	99998.000000	1537.712524	1012.564148	568.622925	289.399628	200.668137	1011.484802	1479.007324	604.289429	2.251680	0.000000	4.315152	4.050714	0.364717	0.477637	3.996469	4.999991	3.186875	3.005423	2.754824	2.461498	2.302478	3.004959	3.169970	2.781245	0.352507	0.000000	11598.000000		1
18119.425781	4415.340332	3.173167	4.567017	4744.634277	91081.367188	724.949951	483.391479	236.861969	127.688370	73.821625	384.388031	526.051880	322.438812	3.120733	99998.000000	4.258144	3.644964	0.501493	0.659633	3.676203	4.959430	2.860308	2.684299	2.374495	2.106151	1.868184	2.584770	2.721029	2.508447	0.494257	4.999991	11755.000000		1
10996.686523	4356.064453	1.498697	3.487709	4859.111816	99998.000000	813.280579	502.692596	262.527924	125.162788	116.966209	505.313782	687.575073	483.453156	1.244920	0.000000	4.041262	3.639094	0.175714	0.542540	3.686557	4.999991	2.910240	2.701303	2.419175	2.097475	2.068060	2.703561	2.837320	2.684354	0.095141	0.000000	11829.000000		1
22194.796875	2932.419678	2.075356	2.621178	5098.357422	99998.000000	786.479797	518.407349	237.808685	129.748306	74.870094	427.736145	578.719055	302.890991	1.699758	0.000000	4.346251	3.467226	0.317093	0.418496	3.707430	4.999991	2.895688	2.714671	2.376228	2.113102	1.874308	2.631176	2.762468	2.481286	0.230387	0.000000	11864.000000		1
7094.332031	1410.909180	1.094727	1.671386	1327.444702	32885.195312	220.804947	142.511902	80.602760	50.107670	26.332045	105.975769	130.710434	86.961433	1.050416	0.000000	3.850912	3.149499	0.039306	0.223077	3.123016	4.517000	2.344009	2.153851	1.906350	1.699904	1.420485	2.025207	2.116310	1.939327	0.021361	0.000000	11950.000000		1
17491.304688	7589.664062	2.892547	5.559981	8246.651367	99998.000000	1355.852051	846.884094	503.944580	186.893066	201.479156	1012.252686	1235.749756	719.275879	1.721232	0.000000	4.242822	3.880223	0.461280	0.745073	3.916278	4.999991	3.132212	2.927824	2.702383	2.271593	2.304230	3.005289	3.091931	2.856895	0.235839	0.000000	12050.000000		1
4931.182129	1133.918457	1.736145	2.833956	908.830261	23525.394531	150.054733	92.274712	57.379128	30.547516	8.508036	75.147629	114.224770	102.645325	0.046833	0.000000	3.692951	3.054582	0.239586	0.452393	2.958483	4.371537	2.176250	1.965083	1.758754	1.484976	0.929829	1.875915	2.057760	2.011339	0.000000	0.000000	12077.000000		1
6202.425293	2265.000000	2.448488	3.410615	1629.388916	46378.171875	274.656281	174.588959	115.177643	55.433289	49.820885	212.176651	301.065399	161.575577	0.976304	0.000000	3.792562	3.355068	0.388898	0.532833	3.212025	4.666314	2.438790	2.242017	2.061368	1.743771	1.697411	2.326698	2.478661	2.208376	0.000000	0.000000	12138.000000		1
16595.882812	3282.127930	2.840123	4.181550	3170.407227	74679.304688	523.631165	322.654663	210.011856	85.505905	75.249390	359.517670	481.766327	281.101288	1.472016	99998.000000	4.220000	3.516155	0.453337	0.621337	3.501115	4.873200	2.719025	2.508738	2.322244	1.931996	1.876503	2.555720	2.682837	2.448863	0.167912	4.999991	12362.000000		1
9496.379883	2723.095459	1.964342	3.392113	2169.160400	45248.699219	320.277100	217.116791	107.369614	49.241138	28.771282	151.612015	210.255478	121.992706	0.606408	0.000000	3.977558	3.435063	0.293217	0.530470	3.336292	4.655606	2.505526	2.336694	2.030881	1.692328	1.458959	2.180734	2.322747	2.086334	0.000000	0.000000	12389.000000		1
20968.359375	8931.645508	0.940540	5.082002	10561.428711	99998.000000	1693.216187	1079.006348	634.799927	315.537415	256.252533	1213.170532	1612.348267	881.767334	2.783590	0.000000	4.321565	3.950932	0.000000	0.706035	4.023723	4.999991	3.228712	3.033024	2.802637	2.499051	2.408668	3.083922	3.207459	2.945354	0.444605	0.000000	12429.000000		1
13664.990234	3934.594727	0.903535	2.133947	3749.542725	78600.632812	625.992798	386.056335	177.552429	88.120918	67.897758	312.407410	444.977325	214.261246	1.863294	99998.000000	4.135609	3.594900	0.000000	0.329184	3.573978	4.895426	2.796569	2.586651	2.249327	1.945079	1.831855	2.494721	2.648338	2.330944	0.270281	4.999991	12467.000000		1
4019.194092	788.419495	2.038351	2.041435	1087.865967	25854.156250	162.500702	114.687325	56.201138	33.637421	18.779968	90.862366	111.890373	107.363449	0.310589	0.000000	3.604139	2.896757	0.309279	0.309936	3.036575	4.412530	2.210855	2.059515	1.749745	1.526823	1.273695	1.958384	2.048793	2.030856	0.000000	0.000000	12511.000000		1
2554.267090	1359.897949	3.012813	3.672733	1005.798401	30593.802734	199.718338	108.223808	60.521458	33.208782	26.773020	132.045700	161.865448	107.992531	1.154232	0.000000	3.407266	3.133506	0.478972	0.564989	3.002511	4.485633	2.300418	2.034323	1.781909	1.521253	1.427697	2.120724	2.209154	2.033394	0.062293	0.000000	12553.000000		1
9353.460938	3461.598389	1.612795	3.789915	2823.773438	62971.546875	465.046295	291.814209	182.039261	95.145676	60.274757	332.988281	425.105713	232.560165	1.016242	0.000000	3.970972	3.539277	0.207579	0.578629	3.450830	4.799144	2.667496	2.465106	2.260165	1.978389	1.780136	2.522429	2.628497	2.366535	0.006997	0.000000	12589.000000		1
16662.621094	3708.312988	2.309720	5.279361	3867.680664	91657.140625	608.548096	401.083405	238.462433	110.126480	65.865578	351.706573	453.695068	252.490356	0.231450	0.000000	4.221743	3.569176	0.363559	0.722581	3.587451	4.962166	2.784295	2.603235	2.377420	2.041892	1.818658	2.546180	2.656764	2.402245	0.000000	0.000000	12667.000000		1
4996.514160	2740.034424	1.384599	2.115445	943.291016	31710.763672	165.461090	99.271721	63.932072	19.239447	20.439020	83.106758	138.953262	108.960823	0.357389	0.000000	3.698667	3.437756	0.141324	0.325402	2.974646	4.501207	2.218696	1.996826	1.805719	1.284193	1.310460	1.919636	2.142869	2.037270	0.000000	0.000000	12700.000000		1
13823.957031	3958.811279	1.575791	2.485493	4916.386230	99998.000000	785.298767	505.514221	319.500000	178.998703	136.372177	687.420898	883.740906	511.391815	1.194933	0.000000	4.140632	3.597565	0.197498	0.395413	3.691646	4.999991	2.895035	2.703733	2.504471	2.252850	2.134726	2.837223	2.946325	2.708754	0.077344	0.000000	12739.000000		1
13836.486328	3814.862305	2.445405	4.755125	4896.909180	99998.000000	802.851379	507.666656	302.764557	102.118011	91.667221	471.898376	571.888611	355.573578	0.736891	99998.000000	4.141026	3.581479	0.388351	0.677162	3.689922	4.999991	2.904635	2.705579	2.481105	2.009102	1.962214	2.673848	2.757311	2.550930	0.000000	4.999991	12825.000000		1
7905.657715	1211.403564	2.445405	2.380646	1208.961304	41939.417969	211.365616	128.672089	147.439713	52.676426	34.371353	173.531235	222.843292	141.426422	1.045929	99998.000000	3.897938	3.083289	0.388351	0.376695	3.082412	4.622622	2.325034	2.109484	2.168614	1.721616	1.536197	2.239378	2.348000	2.150531	0.019502	4.999991	12868.000000		1
2565.300537	753.489990	0.977545	2.824705	670.700867	22348.082031	119.599724	73.476242	48.809418	43.721249	21.743443	92.231544	114.782921	83.507645	0.021766	26228.982422	3.409138	2.877078	0.000000	0.450973	2.826529	4.349240	2.077730	1.866147	1.688504	1.640693	1.337328	1.964880	2.059877	1.921726	0.000000	4.418781	12884.000000		1
5265.490234	2440.421387	2.488577	3.836171	1672.641479	37228.261719	259.848175	177.623352	101.553688	45.435806	27.599463	162.210831	210.819794	121.733673	0.025680	0.000000	3.721439	3.387465	0.395951	0.583898	3.223403	4.570873	2.414720	2.249500	2.006696	1.657398	1.440901	2.210080	2.323911	2.085411	0.000000	0.000000	12924.000000		1
16370.551758	3638.524902	0.999131	1.813238	3432.540527	78163.539062	536.983765	354.657715	192.564072	111.218124	83.600159	395.933563	526.986267	305.888367	1.382401	99998.000000	4.214063	3.560925	0.000000	0.258455	3.535616	4.893004	2.729961	2.549809	2.284575	2.046175	1.922207	2.597622	2.721799	2.485563	0.140634	4.999991	12950.000000		1
4016.033203	2187.110840	3.796082	4.995657	1281.657349	33017.878906	223.052994	136.023712	69.115837	24.046995	36.545387	146.104462	171.813583	132.317062	1.313423	0.000000	3.603797	3.339871	0.579336	0.698593	3.107772	4.518749	2.348408	2.133615	1.839578	1.381061	1.562833	2.164664	2.235058	2.121616	0.118405	0.000000	13036.000000		1
11190.030273	5035.501953	1.683721	3.450704	4470.181641	88107.648438	703.234314	459.760773	206.166443	98.584045	74.678902	380.487091	503.204498	267.563690	2.106764	0.000000	4.048831	3.702043	0.226270	0.537908	3.650325	4.945014	2.847100	2.662532	2.314218	1.993807	1.873198	2.580340	2.701745	2.427427	0.323616	0.000000	13066.000000		1
4388.462402	1572.287354	2.056854	2.633513	881.724182	28686.685547	136.526367	96.706047	91.099808	54.896717	19.813021	111.301384	157.680817	111.430901	0.645292	0.000000	3.642312	3.196532	0.313203	0.420535	2.945333	4.457680	2.135216	1.985454	1.959517	1.739546	1.296951	2.046501	2.197779	2.047006	0.000000	0.000000	13305.000000		1
5440.270020	2076.309082	1.458608	2.874044	1514.445679	40918.113281	244.155014	160.428421	106.866966	41.115490	32.086300	167.480942	226.065811	166.318359	1.258113	0.000000	3.735620	3.317292	0.163939	0.458493	3.180254	4.611916	2.387666	2.205281	2.028843	1.614005	1.506320	2.223965	2.354235	2.220940	0.099720	0.000000	13364.000000		1
18470.126953	7532.716309	0.959043	4.008861	11852.445312	99998.000000	1908.316162	1214.900513	678.770996	289.609314	279.260284	1315.097412	1708.906250	1019.465515	2.753496	0.000000	4.266470	3.876952	0.000000	0.603021	4.073808	4.999991	3.280650	3.084541	2.831723	2.461812	2.446009	3.118958	3.232718	3.008373	0.439884	0.000000	13489.000000		1
15784.721680	10128.937500	2.161701	4.918563	8474.953125	99998.000000	1381.061646	870.073792	491.615814	236.886642	186.072800	893.633545	1150.823608	563.115356	2.447109	99998.000000	4.198237	4.005564	0.334796	0.691838	3.928137	4.999991	3.140213	2.939556	2.691626	2.374541	2.269683	2.951159	3.061009	2.750597	0.388653	4.999991	13587.000000		1
12384.353516	4677.078613	1.100895	2.004430	3610.817627	74298.265625	583.381714	367.877686	194.812119	66.143112	46.114231	280.765167	351.364288	193.933243	1.626520	99998.000000	4.092874	3.669975	0.041746	0.301991	3.557606	4.870979	2.765953	2.565703	2.289616	1.820485	1.663835	2.448343	2.545758	2.287652	0.211259	4.999991	13611.000000		1
13036.277344	3438.300781	1.877997	3.786831	2158.657227	48116.527344	333.438507	216.928680	115.103630	39.305336	34.673557	161.224030	226.210739	159.472473	0.252615	0.000000	4.115154	3.536344	0.273695	0.578276	3.334184	4.682294	2.523016	2.336317	2.061089	1.594452	1.539998	2.207430	2.354513	2.202686	0.000000	0.000000	13636.000000		1
22640.156250	8720.930664	2.722941	3.947186	8241.871094	99998.000000	1289.570190	847.436096	483.413055	187.411133	144.985062	765.131104	901.028381	491.739136	2.666528	0.000000	4.354879	3.940563	0.435038	0.596288	3.916026	4.999991	3.110445	2.928107	2.684318	2.272795	2.161323	2.883736	2.954738	2.691735	0.425946	0.000000	13734.000000		1
22914.707031	10772.134766	1.304422	2.707523	7745.981934	99998.000000	1184.322144	789.677673	415.641724	196.153534	170.999481	815.294250	995.989014	675.064331	1.690628	99998.000000	4.360114	4.032302	0.115418	0.432572	3.889076	4.999991	3.073470	2.897450	2.618719	2.292596	2.232995	2.911314	2.998255	2.829345	0.228048	4.999991	13776.000000		1
6970.455078	3178.881348	2.433070	3.762161	1553.214478	38193.500000	244.648407	163.888382	106.805290	46.074142	38.266113	168.406052	237.037750	116.152107	1.727474	0.000000	3.843261	3.502274	0.386155	0.575437	3.191231	4.581989	2.388542	2.214548	2.028593	1.663457	1.582814	2.226358	2.374818	2.065027	0.237411	0.000000	13855.000000		1
6685.730469	2516.491211	1.144067	3.299600	2620.678467	57357.726562	430.200073	265.938538	174.696884	88.583481	42.833130	219.552948	321.862152	156.132782	1.926651	0.000000	3.825149	3.400795	0.058451	0.518461	3.418414	4.758592	2.633671	2.424781	2.242285	1.947353	1.631780	2.341539	2.507670	2.193494	0.284803	0.000000	13898.000000		1
5852.239258	2168.034912	3.170084	2.429986	1205.458130	31882.419922	186.041962	118.378563	63.290653	52.028839	15.529708	86.609886	118.193542	120.740707	0.572646	99998.000000	3.767322	3.336066	0.501071	0.385604	3.081152	4.503551	2.269611	2.073273	1.801340	1.716244	1.191163	1.937567	2.072594	2.081854	0.000000	4.999991	13918.000000		1
3398.881348	373.733704	2.402232	4.147629	873.432007	23343.369141	127.898064	95.657578	58.634209	26.347464	23.285311	95.324532	162.556198	68.440498	0.405657	0.000000	3.531336	2.572562	0.380615	0.617800	2.941229	4.368164	2.106864	1.980719	1.768151	1.420739	1.367082	1.979205	2.211004	1.835313	0.000000	0.000000	14103.000000		1
4622.585938	1565.355103	2.124696	1.961258	800.554016	20487.062500	128.110840	87.553513	61.640854	31.929031	16.158791	56.651363	73.303551	74.974937	0.156054	99998.000000	3.664885	3.194613	0.327297	0.292535	2.903391	4.311480	2.107586	1.942274	1.789869	1.504186	1.208409	1.753210	1.865125	1.874916	0.000000	4.999991	14258.000000		1
19837.333984	5730.416016	3.984190	4.718120	7347.161621	99998.000000	1174.041016	752.308899	452.711365	194.213867	155.722641	720.512451	940.003723	504.104950	2.239085	0.000000	4.297483	3.758186	0.600340	0.673769	3.866120	4.999991	3.069683	2.876396	2.655821	2.288280	2.192352	2.857641	2.973130	2.702521	0.350071	0.000000	14284.000000		1
23655.234375	7007.191895	2.513247	5.809764	10984.527344	99998.000000	1735.105713	1121.000732	581.747314	217.557770	226.158310	1160.438599	1532.346802	873.398071	3.344739	0.000000	4.373927	3.845544	0.400235	0.764158	4.040781	4.999991	3.239326	3.049606	2.764734	2.337574	2.354413	3.064622	3.185357	2.941212	0.524362	0.000000	14322.000000		1
8696.408203	1534.622559	1.680638	2.898715	1587.036865	37941.011719	263.169342	165.883560	95.885773	32.854153	31.888943	124.450447	166.891937	109.879776	0.678417	0.000000	3.939340	3.186002	0.225474	0.462205	3.200587	4.579109	2.420235	2.219803	1.981754	1.516590	1.503640	2.094996	2.222435	2.040918	0.000000	0.000000	14363.000000		1
15439.786133	3587.646240	1.680638	2.744528	2785.470215	62457.187500	446.269409	286.602692	140.368698	74.478455	54.687023	254.642807	334.995789	179.748047	0.762359	0.000000	4.188641	3.554810	0.225474	0.438468	3.444899	4.795582	2.649597	2.457280	2.147270	1.872031	1.737884	2.405931	2.525039	2.254664	0.000000	0.000000	14394.000000		1
6124.434570	1520.270874	2.722941	2.257297	1600.876709	43899.316406	232.393631	163.906876	111.810196	35.006603	33.295128	160.986588	227.021759	222.541092	1.649966	0.000000	3.787066	3.181921	0.435038	0.353589	3.204358	4.642458	2.366224	2.214597	2.048481	1.544150	1.522381	2.206790	2.356067	2.347410	0.217475	0.000000	14426.000000		1
7918.415039	1070.004883	1.871829	3.173167	1526.031250	35680.351562	240.812241	163.990143	92.913048	44.325661	25.447012	106.373566	125.353981	157.199753	0.141181	0.000000	3.898638	3.029386	0.272266	0.501493	3.183563	4.552429	2.381679	2.214818	1.968077	1.646655	1.405637	2.026834	2.098138	2.196452	0.000000	0.000000	14469.000000		1
12057.085938	3780.904297	1.002215	2.738360	3880.854492	74369.734375	612.091309	401.360931	175.156357	76.328705	64.703003	285.162567	392.495178	271.603363	1.194963	99998.000000	4.081243	3.577596	0.000961	0.437491	3.588927	4.871396	2.786816	2.603535	2.243426	1.882688	1.810924	2.455092	2.593834	2.433935	0.077354	4.999991	14607.000000		1
6609.148926	2818.185791	2.069189	3.225591	1705.236572	43905.660156	273.595459	178.298691	98.334259	61.767288	26.137770	142.918961	197.698486	145.117661	0.085541	99998.000000	3.820146	3.449970	0.315800	0.508609	3.231785	4.642520	2.437109	2.251148	1.992705	1.790758	1.417269	2.155090	2.296003	2.161720	0.000000	4.999991	14643.000000		1
8485.000000	2313.309814	1.840992	3.348940	1808.002197	42184.890625	300.769379	191.534103	104.588081	82.422173	27.340427	171.597733	207.443100	165.470337	1.705537	0.000000	3.928652	3.364234	0.265052	0.524907	3.257199	4.625157	2.478234	2.282246	2.019482	1.916044	1.436805	2.234512	2.316899	2.218720	0.231861	0.000000	14775.000000		1
16525.576172	6751.599121	1.618963	4.024279	5832.274902	99998.000000	908.432434	592.725403	330.182068	129.930252	98.827660	515.369812	666.340454	435.103210	4.333930	0.000000	4.218157	3.829407	0.209237	0.604688	3.765838	4.999991	2.958293	2.772854	2.518754	2.113710	1.994879	2.712119	2.823696	2.638592	0.636882	0.000000	14815.000000		1
21041.158203	4912.204590	3.062153	2.602675	4083.116699	90359.531250	617.851746	406.338074	211.359451	79.541954	56.235062	375.506866	499.972717	377.289276	0.719622	0.000000	4.323070	3.691277	0.486027	0.415420	3.610992	4.955974	2.790884	2.608887	2.325022	1.900596	1.750007	2.574618	2.698946	2.576674	0.000000	0.000000	14853.000000		1
8306.389648	2619.463379	2.053770	3.925599	2907.484619	79159.335938	470.368835	306.452698	190.864929	101.149712	81.611145	375.642548	493.866943	263.820007	1.151944	0.000000	3.919412	3.418212	0.312552	0.593906	3.463517	4.898502	2.672439	2.486363	2.280726	2.004965	1.911749	2.574775	2.693610	2.421308	0.061431	0.000000	14943.000000		1
7090.354004	3915.595703	1.489446	3.570970	1242.737427	32870.191406	208.362061	134.919739	89.338997	42.506256	28.706524	134.660706	181.857330	170.382736	0.420427	0.000000	3.850668	3.592798	0.173025	0.552786	3.094379	4.516802	2.318819	2.130075	1.951041	1.628453	1.457981	2.129241	2.259731	2.231426	0.000000	0.000000	15001.000000		1
6382.000977	2253.145996	2.772281	4.977154	1388.613770	35971.226562	248.225555	145.364365	81.204094	50.968033	35.604847	147.948532	191.102371	205.969086	0.825212	0.000000	3.804957	3.352789	0.442837	0.696981	3.142581	4.555955	2.394846	2.162458	1.909578	1.707298	1.551509	2.170111	2.281266	2.313802	0.000000	0.000000	15020.000000		1
8968.208984	1744.301392	1.810155	4.418998	1667.118530	44091.539062	277.369965	173.626831	123.694931	37.788136	48.948185	183.201828	253.205795	132.178299	0.937722	0.000000	3.952706	3.241621	0.257716	0.645324	3.221967	4.644355	2.443059	2.239617	2.092352	1.577356	1.689737	2.262930	2.403474	2.121160	0.000000	0.000000	15059.000000		1
13929.997070	3509.522949	2.149366	2.824705	3882.183350	84311.476562	614.058716	392.732635	233.895416	78.542824	59.386642	356.751556	438.809845	250.677124	1.897304	0.000000	4.143951	3.545248	0.332310	0.450973	3.589076	4.925887	2.788210	2.594097	2.369022	1.895107	1.773689	2.552366	2.642276	2.399115	0.278137	0.000000	15121.000000		1
6423.985840	2042.973877	2.729109	3.691235	1344.226440	31413.328125	222.596603	147.322540	73.756866	43.215515	25.209564	100.073486	108.248482	122.590950	0.049671	0.000000	3.807805	3.310263	0.436021	0.567172	3.128472	4.497114	2.347518	2.168269	1.867803	1.635640	1.401565	2.000319	2.034422	2.088458	0.000000	0.000000	15221.000000		1
27170.304688	11377.445312	2.624262	4.422081	8867.626953	99998.000000	1363.999268	907.519653	494.721130	206.221939	172.522842	879.112244	1149.753540	650.036682	2.937902	99998.000000	4.434094	4.056045	0.419007	0.645627	3.947807	4.999991	3.134814	2.957856	2.694360	2.314335	2.236847	2.944044	3.060605	2.812938	0.468037	4.999991	15364.000000		1
7088.457520	2127.906250	2.460824	6.173645	2688.458984	55025.296875	435.029205	280.361206	141.944489	75.752045	53.983929	242.024155	347.090210	198.635941	0.601475	0.000000	3.850552	3.327952	0.391080	0.790542	3.429503	4.740562	2.638518	2.447718	2.152118	1.879394	1.732265	2.383859	2.540442	2.298058	0.000000	0.000000	15438.000000		1
8012.620117	931.011536	1.344510	2.220292	1288.401489	33121.605469	202.469040	134.339996	83.193108	43.431377	24.602068	86.961433	146.863052	108.313240	1.684687	99998.000000	3.903774	2.968955	0.128564	0.346410	3.110051	4.520112	2.306359	2.128205	1.920087	1.637804	1.390972	1.939327	2.166913	2.034682	0.226519	4.999991	15469.000000		1
7646.392578	1754.545532	2.251129	3.916348	3137.463623	67566.070312	488.322357	324.424744	160.243393	61.585346	68.135208	305.506012	367.797516	212.984589	0.615893	99998.000000	3.883457	3.244165	0.352400	0.592881	3.496579	4.829729	2.688707	2.511114	2.204780	1.789477	1.833372	2.485020	2.565609	2.328348	0.000000	4.999991	15498.000000		1
8927.719727	4566.579102	1.125565	2.627345	2945.988037	64122.121094	454.879211	301.854858	142.252869	102.262947	61.369484	291.505829	412.770752	227.367142	0.711831	99998.000000	3.950741	3.659591	0.051370	0.419517	3.469231	4.807008	2.657896	2.479798	2.153061	2.009718	1.787952	2.464647	2.615709	2.356728	0.000000	4.999991	15546.000000		1
3322.814941	1026.718506	3.358191	5.427380	442.158783	21927.126953	79.233582	50.878605	50.847767	52.448227	21.570753	67.336517	93.036400	107.684158	0.289080	0.000000	3.521506	3.011451	0.526105	0.734590	2.645578	4.340982	1.898909	1.706535	1.706272	1.719731	1.333865	1.828251	1.968653	2.032152	0.000000	0.000000	15584.000000		1
10559.915039	3180.685303	1.924253	2.874044	2551.991211	60273.183594	391.024231	266.539886	165.868134	80.161789	46.841991	248.062119	353.032593	214.085480	0.160676	0.000000	4.023661	3.502521	0.284262	0.458493	3.406879	4.780124	2.592204	2.425762	2.219763	1.903967	1.670635	2.394560	2.547815	2.330587	0.000000	0.000000	15666.000000		1
5634.724609	1968.837646	1.927337	3.805334	1376.260254	36643.699219	209.604813	142.992966	80.750786	63.037788	37.831306	140.788086	182.739273	130.688843	0.588525	0.000000	3.750873	3.294210	0.284958	0.580393	3.138700	4.563999	2.321401	2.155315	1.907147	1.799601	1.577851	2.148566	2.261832	2.116239	0.000000	0.000000	15705.000000		1
5196.901367	2766.946289	1.871829	4.496091	2062.728271	39975.664062	311.926331	210.147537	80.047691	54.807289	23.519676	128.086166	188.570618	138.663391	0.609268	0.000000	3.715744	3.442001	0.272266	0.652835	3.314442	4.601796	2.494052	2.322524	1.903349	1.738838	1.371431	2.107502	2.275474	2.141962	0.000000	0.000000	15723.000000		1
6533.104004	1018.145691	1.470943	3.133079	1297.211670	28691.240234	197.420959	128.376038	59.577831	17.601980	20.991009	81.577225	144.204880	118.606758	0.690148	0.000000	3.815120	3.007810	0.167596	0.495971	3.113011	4.457749	2.295393	2.108484	1.775085	1.245561	1.322033	1.911569	2.158980	2.074110	0.000000	0.000000	15746.000000		1
6904.460449	1751.989136	2.565671	3.589472	1459.095703	36455.421875	243.448837	157.270676	92.635513	52.411224	32.906578	135.857193	171.017990	121.200188	0.205160	99998.000000	3.839130	3.243531	0.409201	0.555031	3.164084	4.561762	2.386408	2.196648	1.966778	1.719424	1.517283	2.133083	2.233042	2.083503	0.000000	4.999991	15841.000000		1
7768.113770	1235.271729	2.106194	1.967425	1745.155640	39781.085938	268.834167	183.559555	92.068108	59.355804	29.896847	114.897018	157.862747	121.850853	0.015826	99998.000000	3.890316	3.091763	0.323498	0.293898	3.241834	4.599677	2.429484	2.263777	1.964109	1.773463	1.475625	2.060309	2.198280	2.085829	0.000000	4.999991	15888.000000		1
11286.064453	2665.935303	2.877128	4.107540	2368.104736	69669.437500	367.313385	241.037354	193.227066	75.011948	55.044735	302.724457	373.493195	215.898712	0.917066	0.000000	4.052543	3.425850	0.458959	0.613582	3.374401	4.843042	2.565037	2.382084	2.286068	1.875130	1.740716	2.481047	2.572283	2.334250	0.000000	0.000000	15912.000000		1
18976.160156	4619.437500	1.708391	2.732193	815.463867	15258.749023	112.448532	78.487320	27.192408	24.817930	0.000000	0.000000	0.000000	15.116488	2.148918	99998.000000	4.278208	3.664589	0.232587	0.436511	2.911405	4.183519	2.050954	1.894799	1.434448	1.394766	0.000000	0.000000	0.000000	1.179451	0.332220	4.999991	15948.000000		1
9491.529297	1907.144409	3.290349	3.219423	460.645813	15419.403320	81.691322	59.476070	33.723766	45.867531	10.136250	31.984539	43.634903	56.679119	1.664895	33702.640625	3.977336	3.280384	0.517242	0.507778	2.663367	4.188067	1.912176	1.774342	1.527936	1.661505	1.005877	1.504940	1.639834	1.753423	0.221387	4.527664	16000.000000		1
12347.734375	4199.549316	2.204873	1.973593	2660.526367	63091.425781	435.951233	279.035187	159.019150	70.102631	50.234104	262.515594	337.909912	213.410141	0.896687	0.000000	4.091587	3.623203	0.343384	0.295258	3.424968	4.799970	2.639438	2.445659	2.201449	1.845734	1.700999	2.419155	2.528801	2.329215	0.000000	0.000000	16039.000000		1
6904.895020	1165.027222	2.574922	3.348940	1147.116943	26723.285156	174.009216	125.199791	52.787441	36.989445	15.767157	87.855721	118.273720	98.084480	1.280452	99998.000000	3.839157	3.066336	0.410764	0.524907	3.059608	4.426890	2.240572	2.097604	1.722531	1.568078	1.197753	1.943770	2.072888	1.991600	0.107363	4.999991	16094.000000		1
1724.735107	963.961304	3.216340	3.077571	435.439331	19535.220703	74.697403	49.728371	44.449009	28.462908	15.082566	62.837345	90.359711	90.248695	1.513360	0.000000	3.236722	2.984060	0.507362	0.488208	2.638928	4.290818	1.873306	1.696604	1.647862	1.454279	1.178475	1.798218	1.955975	1.955441	0.179942	0.000000	16114.000000		1
6363.399902	3047.008301	2.359060	3.879343	3006.697754	72386.109375	494.317169	311.910919	193.553940	89.354416	64.154099	324.483337	413.856232	288.785980	1.217318	0.000000	3.803689	3.483874	0.372739	0.588758	3.478090	4.859655	2.694006	2.494030	2.286802	1.951116	1.807224	2.511192	2.616849	2.460576	0.085404	0.000000	16207.000000		1
10684.235352	1730.310425	2.864793	5.180681	2754.401611	60397.867188	429.015900	286.645844	123.186111	65.227242	56.077789	239.328964	309.521027	191.731461	0.924331	99998.000000	4.028743	3.238124	0.457093	0.714387	3.440027	4.781022	2.632473	2.457346	2.090562	1.814429	1.748791	2.378995	2.490690	2.282693	0.000000	4.999991	16252.000000		1
8834.658203	3384.782471	0.811023	3.259512	3694.232666	91396.781250	606.978455	382.605621	244.454132	112.852501	76.316368	391.949371	560.299927	333.315155	0.589946	0.000000	3.946190	3.529531	0.000000	0.513153	3.567524	4.960931	2.783173	2.582751	2.388197	2.052511	1.882618	2.593230	2.748420	2.522855	0.000000	0.000000	16387.000000		1
24214.765625	3610.395020	1.952007	2.627345	3975.512939	87544.117188	639.952881	407.664093	218.717255	87.510338	94.908226	398.308044	544.776367	374.183929	2.098408	99998.000000	4.384080	3.557555	0.290481	0.419517	3.599393	4.942227	2.806148	2.610302	2.339883	1.942059	1.977304	2.600219	2.736218	2.573085	0.321890	4.999991	16429.000000		1
9067.178711	2424.864014	2.226459	2.365228	1811.381958	42651.117188	309.009125	194.574661	109.552902	53.401104	37.794304	134.296829	204.399460	135.610489	0.920667	99998.000000	3.957472	3.384687	0.347615	0.373873	3.258010	4.629930	2.489971	2.289086	2.039624	1.727550	1.577426	2.128066	2.310480	2.132293	0.000000	4.999991	16474.000000		1
11932.194336	2866.359863	2.596508	2.587257	2116.724609	50341.113281	343.053589	220.610672	126.735497	69.307030	52.546909	214.868744	278.745300	186.375000	0.747013	99998.000000	4.076720	3.457331	0.414390	0.412840	3.325664	4.701923	2.535362	2.343626	2.102898	1.840777	1.720547	2.332173	2.445208	2.270388	0.000000	4.999991	16500.000000		1
6350.784180	1899.539917	2.615010	4.505342	1572.759155	51579.675781	239.853195	166.198105	133.889771	89.804642	54.187458	234.703354	345.983154	208.374390	0.067185	0.000000	3.802827	3.278648	0.417473	0.653728	3.196662	4.712479	2.379946	2.220626	2.126747	1.953299	1.733899	2.370519	2.539055	2.318844	0.000000	0.000000	16663.000000		1
8842.562500	1986.433472	1.446273	2.494745	1971.017822	58854.535156	329.207611	206.931198	174.231247	86.474205	49.759209	274.680939	337.228424	256.511566	0.936514	0.000000	3.946578	3.298074	0.160250	0.397026	3.294691	4.769780	2.517470	2.315826	2.241126	1.936887	1.696873	2.438828	2.527924	2.409107	0.000000	0.000000	16770.000000		1
14035.932617	3753.344971	2.439237	3.521630	5734.865723	99998.000000	899.924377	585.824036	318.605713	155.845993	111.671432	554.098511	703.521057	504.024750	3.088213	0.000000	4.147241	3.574419	0.387254	0.546744	3.758523	4.999991	2.954206	2.767767	2.503253	2.192696	2.047942	2.743587	2.847277	2.702452	0.489707	0.000000	16789.000000		1
15280.474609	7450.097168	1.776234	4.267894	9228.612305	99998.000000	1430.188721	943.843018	522.502502	243.109634	193.566284	1004.043762	1321.388184	675.622498	2.539874	0.000000	4.184137	3.872162	0.249500	0.630214	3.965136	4.999991	3.155393	2.974900	2.718088	2.385802	2.286830	3.001753	3.121030	2.829704	0.404812	0.000000	16827.000000		1
7443.164551	1241.251099	2.214124	4.915480	1244.048096	31397.458984	193.449097	129.924088	67.586304	48.093990	25.934242	102.636078	125.529755	77.142807	0.283977	99998.000000	3.871758	3.093860	0.345202	0.691566	3.094837	4.496894	2.286567	2.113690	1.829859	1.682091	1.413874	2.011300	2.098747	1.887295	0.000000	4.999991	16874.000000		1
4634.566406	2958.748535	2.078440	3.299600	1735.657715	40888.972656	268.658417	182.310638	79.264420	56.975159	36.381950	147.954697	219.457352	140.103500	0.370466	0.000000	3.666009	3.471108	0.317737	0.518461	3.239464	4.611606	2.429200	2.260812	1.899078	1.755686	1.560886	2.170129	2.341350	2.146449	0.000000	0.000000	16921.000000		1
5037.062012	281.955475	1.782401	2.306637	938.326172	21688.998047	143.480194	99.290222	46.262249	34.692062	15.878171	76.991707	81.925690	39.863491	1.295479	99998.000000	3.702177	2.450181	0.251005	0.362979	2.972354	4.336239	2.156792	1.996907	1.665227	1.540230	1.200800	1.886444	1.913420	1.600575	0.112430	4.999991	16953.000000		1
10062.406250	4198.788086	1.483278	3.481541	5458.084961	99998.000000	873.502930	564.913208	321.285492	100.412704	118.369308	573.532227	780.873596	519.088806	1.524201	0.000000	4.002702	3.623124	0.171223	0.541772	3.737040	4.999991	2.941264	2.751982	2.506891	2.001789	2.073239	2.758558	2.892581	2.715242	0.183042	0.000000	16993.000000		1
26068.953125	11713.572266	3.691235	5.837517	11726.335938	99998.000000	1833.069946	1206.278442	637.649353	237.071671	251.737930	1210.629517	1640.678589	990.937866	3.110502	99998.000000	4.416123	4.068689	0.567172	0.766228	4.069162	4.999991	3.263179	3.081448	2.804582	2.374880	2.400949	3.083011	3.215024	2.996047	0.492831	4.999991	17042.000000		1
8229.031250	821.865723	1.581958	3.271847	1172.937012	31554.583984	190.325272	127.716125	91.281754	33.618919	36.807507	169.503860	229.094040	138.543137	1.234235	0.000000	3.915349	2.914801	0.199195	0.514793	3.069275	4.499063	2.279496	2.106246	1.960384	1.526584	1.565936	2.229180	2.360014	2.141585	0.091398	0.000000	17124.000000		1
4901.917480	1652.365845	2.056854	2.078440	1656.214355	41815.164062	250.288574	175.785446	101.942238	32.308331	36.329525	162.377350	258.112030	131.598557	0.916809	99998.000000	3.690366	3.218106	0.313203	0.317737	3.219116	4.621334	2.398441	2.244983	2.008354	1.509315	1.560260	2.210526	2.411808	2.119251	0.000000	4.999991	17260.000000		1
4917.635254	1725.996338	2.318972	3.718989	1017.066406	26643.589844	166.213516	108.985497	60.472118	33.615837	23.316149	75.039696	89.616531	86.193581	1.154353	0.000000	3.691756	3.237040	0.365295	0.570425	3.007349	4.425593	2.220666	2.037369	1.781555	1.526544	1.367657	1.875291	1.952388	1.935475	0.062339	0.000000	17314.000000		1
15376.033203	4608.206543	2.451572	1.622047	3380.190918	73531.914062	543.724792	353.094269	221.529617	78.555161	64.191109	335.637207	443.518738	260.588257	0.551176	0.000000	4.186844	3.663532	0.389445	0.210063	3.528941	4.866476	2.735379	2.547891	2.345432	1.895175	1.807475	2.525870	2.646912	2.415955	0.000000	0.000000	17367.000000		1
11003.649414	1892.872803	2.180203	5.217686	2105.031006	46169.476562	343.503815	218.729584	114.733582	45.065758	36.354195	178.850677	187.488235	172.646194	1.913826	99998.000000	4.041537	3.277122	0.338497	0.717478	3.323258	4.664355	2.535932	2.339907	2.059690	1.653847	1.560555	2.252491	2.272974	2.237157	0.281902	4.999991	17400.000000		1
9109.635742	2181.998047	1.369180	3.083739	1840.788452	43452.597656	314.936066	192.974197	92.194534	56.888813	30.081871	151.766205	208.334305	125.862801	0.460134	0.000000	3.959501	3.338854	0.136461	0.489078	3.265004	4.638016	2.498222	2.285499	1.964705	1.755027	1.478305	2.181175	2.318761	2.099897	0.000000	0.000000	17431.000000		1
19996.818359	3326.876221	2.217208	3.947186	5038.335938	99998.000000	782.131714	520.294556	282.618500	99.614014	90.273369	436.065338	567.648438	362.222107	2.649997	0.000000	4.300961	3.522037	0.345806	0.596288	3.702287	4.999991	2.893280	2.716249	2.451200	1.998320	1.955560	2.639552	2.754079	2.558975	0.423245	0.000000	17566.000000		1
7342.653320	2246.824463	2.870961	2.553336	1551.977905	32415.679688	253.298294	165.128036	79.387772	32.033878	34.988098	117.687805	152.820847	87.368484	0.733650	0.000000	3.865853	3.351569	0.458027	0.407108	3.190886	4.510755	2.403632	2.217821	1.899754	1.505610	1.543920	2.070731	2.184183	1.941355	0.000000	0.000000	17638.000000		1
9226.207031	2988.670166	2.997394	4.983322	3114.400391	66015.937500	474.186493	323.354675	160.218735	100.619308	54.209042	270.863281	380.376099	175.153275	0.963006	0.000000	3.965023	3.475478	0.476744	0.697519	3.493374	4.819649	2.675949	2.509679	2.204713	2.002681	1.734072	2.432750	2.580213	2.243418	0.000000	0.000000	17676.000000		1
8372.301758	1876.751099	3.034399	4.329569	1968.183960	45615.871094	327.761353	207.344421	106.407486	75.508430	31.660746	137.951050	185.181595	108.766548	0.540860	0.000000	3.922845	3.273407	0.482073	0.636445	3.294066	4.659116	2.515558	2.316692	2.026972	1.877995	1.500521	2.139725	2.267598	2.036495	0.000000	0.000000	17716.000000		1
7251.603027	1427.021729	2.149366	2.479326	1765.733398	38862.300781	266.595367	182.134857	94.467255	42.981152	31.660746	167.298996	219.956924	148.608459	1.198449	0.000000	3.860434	3.154431	0.332310	0.394334	3.246925	4.589529	2.425853	2.260393	1.975281	1.633278	1.500521	2.223493	2.342338	2.172044	0.078620	0.000000	17740.000000		1
8356.931641	1880.704468	3.981107	7.071013	3113.475342	67477.312500	498.184174	323.064819	153.113800	58.683548	75.172302	276.392426	371.972900	220.915955	0.827909	0.000000	3.922047	3.274321	0.600004	0.849482	3.493245	4.829158	2.697390	2.509290	2.185014	1.768516	1.876058	2.441526	2.570511	2.344227	0.000000	0.000000	17873.000000		1
28663.414062	8168.580566	1.945839	2.565671	8076.857422	99998.000000	1258.880859	824.190857	449.948334	204.248352	126.738579	694.485718	866.194458	505.267517	3.284697	99998.000000	4.457328	3.912147	0.289107	0.409201	3.907242	4.999991	3.099985	2.916028	2.653163	2.310158	2.102909	2.841663	2.937615	2.703521	0.516495	4.999991	17894.000000		1
5956.198242	3171.005371	1.606628	2.377563	2413.155029	49712.472656	391.468292	251.074921	144.349808	51.402840	43.776756	214.952011	255.274979	164.255341	0.802930	0.000000	3.774969	3.501197	0.205915	0.376132	3.382585	4.696465	2.592697	2.399803	2.159416	1.710987	1.641244	2.332341	2.407008	2.215519	0.000000	0.000000	17941.000000		1
11050.306641	1468.969849	3.120744	2.257297	1666.353760	40019.011719	263.221771	173.966034	102.870438	48.547298	32.829483	152.793091	216.037491	132.754959	0.564473	99998.000000	4.043375	3.167013	0.494258	0.353589	3.221767	4.602266	2.420322	2.240464	2.012290	1.686165	1.516264	2.184104	2.334529	2.123051	0.000000	4.999991	17975.000000		1
6054.113281	748.121216	1.366096	2.578006	1831.972046	40951.976562	268.402466	193.621796	107.277107	80.541092	47.292217	170.462906	210.193802	160.314331	0.337237	0.000000	3.782051	2.873972	0.135481	0.411284	3.262919	4.612275	2.428787	2.286954	2.030507	1.906018	1.674790	2.231630	2.322620	2.204972	0.000000	0.000000	18094.000000		1
3552.374512	422.925507	1.723810	1.985928	881.721069	26601.064453	143.822495	96.619705	73.066109	28.851460	18.409920	110.740143	145.885513	129.695877	0.351685	0.000000	3.550519	2.626264	0.236489	0.297963	2.945331	4.424899	2.157827	1.985066	1.863716	1.460168	1.265052	2.044305	2.164012	2.112926	0.000000	0.000000	18131.000000		1
18113.052734	7655.819336	2.522498	4.597855	5663.853516	99998.000000	875.898987	571.348938	309.104736	159.876434	125.801125	649.012878	878.853210	458.188080	1.363538	0.000000	4.257992	3.883992	0.401831	0.662555	3.753112	4.999991	2.942454	2.756902	2.490106	2.203784	2.099684	2.812253	2.943916	2.661044	0.134667	0.000000	18195.000000		1
11121.889648	2455.568848	2.214124	2.763030	2960.611328	61563.773438	488.273041	307.491913	177.398239	82.243309	59.621006	320.875366	370.116486	293.189545	0.727682	99998.000000	4.046179	3.390152	0.345202	0.441386	3.471381	4.789325	2.688663	2.487834	2.248949	1.915101	1.775399	2.506336	2.568338	2.467149	0.000000	4.999991	18321.000000		1
6020.704102	1630.730347	2.100026	2.186371	1271.021484	31806.033203	190.050812	136.763809	85.468903	56.611275	27.926338	114.539307	145.117661	121.974205	0.653779	99998.000000	3.779647	3.212382	0.322225	0.339724	3.104153	4.502510	2.278870	2.135971	1.931808	1.752903	1.446014	2.058954	2.161720	2.086268	0.000000	4.999991	18427.000000		1
3365.897705	1496.004883	3.814585	5.223854	1549.794556	44252.519531	252.496536	162.713470	135.517990	65.911835	49.611191	265.895386	315.016235	212.839645	1.152102	0.000000	3.527101	3.174933	0.581447	0.717991	3.190274	4.645938	2.402256	2.211423	2.131997	1.818963	1.695580	2.424711	2.498333	2.328053	0.061491	0.000000	18523.000000		1
10246.304688	3479.733887	1.205742	3.598723	3312.401123	67290.320312	494.696442	338.242981	177.253296	77.216820	55.874264	254.923431	383.240875	288.631775	0.216035	0.000000	4.010567	3.541546	0.081254	0.556148	3.520143	4.827952	2.694339	2.529229	2.248594	1.887712	1.747212	2.406410	2.583472	2.460344	0.000000	0.000000	18553.000000		1
4115.468262	2885.494385	2.124696	3.145414	1636.792969	37050.265625	265.093597	172.596863	105.050644	47.344643	33.332130	162.445190	227.092682	128.564148	0.419398	0.000000	3.614419	3.460220	0.327297	0.497678	3.213994	4.568791	2.423399	2.237033	2.021399	1.675271	1.522863	2.210707	2.356203	2.109120	0.000000	0.000000	18634.000000		1
9882.395508	3943.750244	1.958174	5.396543	3808.442139	82887.835938	617.416931	390.987244	209.015808	97.310463	68.440498	332.633636	443.990540	268.004639	1.702050	0.000000	3.994862	3.595909	0.291851	0.732116	3.580747	4.918491	2.790579	2.592163	2.320179	1.988160	1.835313	2.521966	2.647374	2.428142	0.230972	0.000000	18682.000000		1
6218.310059	1669.298706	2.155533	2.195622	1072.388672	29056.966797	169.799911	118.979889	70.198227	23.032444	32.252823	105.106148	134.074799	121.175514	0.168165	0.000000	3.793672	3.222534	0.333555	0.341558	3.030352	4.463250	2.229938	2.075474	1.846326	1.362340	1.508568	2.021628	2.127347	2.083415	0.000000	0.000000	18737.000000		1
13952.258789	2945.331299	0.854196	3.404448	4977.327148	99998.000000	832.603271	511.108124	342.819244	141.716293	107.326447	492.029022	665.069946	416.054962	2.284379	0.000000	4.144645	3.469134	0.000000	0.532047	3.696996	4.999991	2.920438	2.708513	2.535065	2.151420	2.030707	2.691991	2.822867	2.619151	0.358768	0.000000	18761.000000		1
11258.708984	1473.064941	1.415436	1.837908	1678.337158	39347.570312	288.403595	176.920258	123.870705	52.010338	47.310719	176.389862	189.168869	102.201271	0.826000	0.000000	4.051488	3.168222	0.150890	0.264324	3.224879	4.594918	2.460001	2.247777	2.092969	1.716090	1.674960	2.246474	2.276850	2.009456	0.000000	0.000000	18794.000000		1
7511.676270	2094.953369	2.661267	2.806202	1283.526123	33276.968750	223.827011	136.258087	85.761856	24.121004	32.857235	116.559158	139.002609	139.903061	0.383109	99998.000000	3.875737	3.321174	0.425088	0.448119	3.108405	4.522144	2.349912	2.134362	1.933294	1.382395	1.516631	2.066546	2.143023	2.145827	0.000000	4.999991	18825.000000		1
6849.156250	2422.847168	1.073141	1.430855	1922.849854	39936.234375	311.550140	203.545258	77.361755	49.105457	27.306507	142.952881	159.663651	125.323143	1.345608	99998.000000	3.835637	3.384326	0.030657	0.155596	3.283945	4.601367	2.493528	2.308661	1.888526	1.691130	1.436266	2.155193	2.203206	2.098031	0.128919	4.999991	18900.000000		1
12844.129883	2907.416748	1.409269	2.066105	2314.833252	53860.570312	352.233887	240.389771	116.386467	53.317844	40.862621	186.529190	296.590912	137.109192	0.733908	0.000000	4.108705	3.463507	0.148994	0.315152	3.364520	4.731271	2.546831	2.380916	2.065902	1.726873	1.611326	2.270747	2.472158	2.137067	0.000000	0.000000	18925.000000		1
10317.237305	1638.837524	1.840992	4.647194	1730.998169	44195.027344	276.734711	182.369232	89.607277	37.300903	39.209740	160.052216	193.513855	161.544739	0.469004	0.000000	4.013564	3.214536	0.265052	0.667191	3.238297	4.645373	2.442064	2.260952	1.952343	1.571719	1.593394	2.204262	2.286712	2.208293	0.000000	0.000000	19010.000000		1
6374.880371	2401.495361	2.032184	3.089906	1849.466187	40143.460938	308.182678	195.163651	113.598770	59.765942	27.041306	134.216644	193.171570	144.837036	0.131669	0.000000	3.804472	3.380482	0.307963	0.489945	3.267046	4.603615	2.488808	2.290399	2.055374	1.776454	1.432028	2.127806	2.285943	2.160880	0.000000	0.000000	19081.000000		1
9236.821289	2309.507568	1.353761	4.440584	1932.936768	42195.242188	306.125824	194.442062	98.167740	41.750740	29.206089	141.648453	150.008469	100.246178	0.620877	0.000000	3.965523	3.363519	0.131542	0.647440	3.286218	4.625264	2.485900	2.288790	1.991969	1.620664	1.465473	2.151212	2.176116	2.001068	0.000000	0.000000	19122.000000		1
5636.451660	1309.155029	1.501781	1.227328	1593.589844	45719.402344	269.306000	171.193756	115.461349	34.642719	49.022194	205.472595	283.395599	141.966080	2.162715	99998.000000	3.751006	3.116991	0.176607	0.088961	3.202377	4.660100	2.430246	2.233488	2.062437	1.539612	1.690393	2.312754	2.452393	2.152184	0.334999	4.999991	19164.000000		1
6656.657227	3646.366943	1.526451	3.234842	3527.719971	80982.023438	552.377808	360.140594	182.215042	90.430641	69.791176	329.355621	437.585602	316.363831	3.011120	0.000000	3.823256	3.561860	0.183683	0.509853	3.547494	4.908389	2.742236	2.556472	2.260584	1.956316	1.843801	2.517665	2.641063	2.500187	0.478728	0.000000	19217.000000		1
8412.349609	1228.077393	1.881081	3.361275	1606.797485	46482.488281	263.462311	170.956314	126.791000	42.876305	34.920258	191.216476	266.718719	197.272934	1.517603	99998.000000	3.924917	3.089226	0.274407	0.526504	3.205961	4.667289	2.420718	2.232885	2.103088	1.632217	1.543077	2.281525	2.426054	2.295068	0.181158	4.999991	19301.000000		1
5357.302246	1818.280273	1.890332	3.574053	1838.666870	40072.710938	291.407135	192.918701	94.861969	60.613968	39.289917	174.925079	209.552383	120.521759	0.439053	0.000000	3.728946	3.259661	0.276538	0.553161	3.264503	4.602849	2.464500	2.285374	1.977092	1.782573	1.594281	2.242852	2.321293	2.081065	0.000000	0.000000	19459.000000		1
9835.659180	2040.337280	3.580221	4.440584	1720.183472	42429.410156	296.720428	182.896545	115.208481	40.270546	34.269588	180.852020	220.363968	113.327400	0.368443	0.000000	3.992804	3.309702	0.553910	0.647440	3.235575	4.627667	2.472347	2.262206	2.061484	1.604988	1.534909	2.257323	2.343141	2.054335	0.000000	0.000000	19532.000000		1
18966.978516	6581.339844	2.106194	3.842339	7087.430664	99998.000000	1120.732422	729.066772	368.830566	113.376740	124.749565	654.320007	838.335938	570.596497	1.663961	99998.000000	4.277998	3.818314	0.323498	0.584596	3.850489	4.999991	3.049502	2.862767	2.566827	2.054524	2.096039	2.815790	2.923418	2.756329	0.221143	4.999991	19596.000000		1
6437.967773	4006.951660	2.198706	3.641896	1753.383057	42849.039062	275.165100	177.737457	104.356804	57.496307	44.492184	206.369965	226.710312	144.174042	0.183477	0.000000	3.808749	3.602814	0.342167	0.561327	3.243877	4.631941	2.439593	2.249779	2.018521	1.759640	1.648284	2.314646	2.355471	2.158887	0.000000	0.000000	19667.000000		1
4076.517578	414.525421	0.160354	0.592078	752.105408	23432.119141	129.446106	73.318970	34.895588	39.650711	10.580308	82.280319	92.638596	80.399239	2.186320	99998.000000	3.610289	2.617551	0.000000	0.000000	2.876279	4.369812	2.112089	1.865216	1.542771	1.598251	1.024498	1.915296	1.966792	1.905252	0.339714	4.999991	19682.000000		1
10661.616211	4258.649414	3.352024	2.130863	4379.433105	99998.000000	697.782227	453.550140	314.997742	107.758163	113.012856	584.510315	742.598206	350.676605	1.782890	99998.000000	4.027823	3.629272	0.525307	0.328556	3.641418	4.999991	2.843720	2.656625	2.498307	2.032450	2.053128	2.766792	2.870754	2.544907	0.251125	4.999991	19714.000000		1
12371.441406	4045.347168	2.408400	2.954222	2352.164795	64085.488281	369.135864	243.541351	186.325668	97.492401	52.620918	292.939758	334.042908	247.840088	1.577938	99998.000000	4.092420	3.606956	0.381729	0.470443	3.371468	4.806760	2.567186	2.386573	2.270273	1.988971	1.721158	2.466778	2.523802	2.394171	0.198090	4.999991	19889.000000		1
5130.070801	1539.753906	2.667434	3.071404	925.615051	23153.130859	157.310760	101.732544	37.140549	23.935980	20.278666	57.483974	82.687370	79.822578	0.627057	0.000000	3.710123	3.187451	0.426094	0.487337	2.966430	4.364610	2.196759	2.007460	1.569848	1.379051	1.307039	1.759547	1.917439	1.902126	0.000000	0.000000	19975.000000		1
4620.476562	3204.874268	2.383730	2.756862	2478.049316	51416.429688	403.183411	260.273712	104.332130	59.189281	39.206654	201.651840	250.553772	115.994835	1.431687	99998.000000	3.664687	3.505811	0.377257	0.440415	3.394110	4.711102	2.605503	2.415430	2.018418	1.772243	1.593360	2.304602	2.398901	2.064439	0.155848	4.999991	20023.000000		1
6891.268066	1308.084961	2.303553	3.669649	1588.680542	36483.105469	253.730026	168.643509	92.669434	42.182461	36.462128	133.276108	158.041611	110.857323	0.745046	0.000000	3.838299	3.116636	0.362398	0.564625	3.201037	4.562092	2.404372	2.226970	1.966936	1.625132	1.561842	2.124752	2.198771	2.044764	0.000000	0.000000	20104.000000		1
18653.357422	5232.105469	2.500912	5.994788	8046.319336	99998.000000	1274.095947	823.382935	421.738281	186.186890	187.198364	886.226440	1214.422607	709.845825	2.939198	99998.000000	4.270757	3.718677	0.398098	0.777774	3.905597	4.999991	3.105202	2.915602	2.625043	2.269949	2.272302	2.947545	3.084370	2.851164	0.468229	4.999991	20127.000000		1
11716.786133	3210.748779	2.426902	4.193885	2496.826172	58961.664062	387.348419	263.631897	156.737183	62.939106	51.310329	248.564758	360.242371	234.666351	0.021565	0.000000	4.068809	3.506606	0.385052	0.622617	3.397388	4.770570	2.588102	2.420998	2.195172	1.798921	1.710205	2.395440	2.556595	2.370451	0.000000	0.000000	20185.000000		1
9071.083008	2742.720459	1.646716	3.262596	2561.001953	62477.175781	409.609924	265.482147	153.289566	86.538963	55.988361	262.194885	330.499695	241.163788	1.421041	0.000000	3.957659	3.438182	0.216619	0.513563	3.408410	4.795722	2.612370	2.424035	2.185513	1.937212	1.748098	2.418624	2.519171	2.382312	0.152607	0.000000	20269.000000		1
11339.561523	2999.777832	1.581958	2.528666	2497.631104	57329.246094	397.830048	260.094849	171.523712	89.379082	52.247787	287.114594	362.382477	252.530457	2.241972	0.000000	4.054596	3.477089	0.199195	0.402891	3.397528	4.758376	2.599698	2.415132	2.234324	1.951236	1.718068	2.458055	2.559167	2.402314	0.350630	0.000000	20400.000000		1
5514.764160	1317.117188	1.844076	2.528666	1252.281616	33241.464844	216.515472	135.397720	75.662613	55.112579	38.515896	143.770065	205.614456	141.855072	0.498059	99998.000000	3.741527	3.119624	0.265779	0.402891	3.097702	4.521680	2.335489	2.131611	1.878881	1.741251	1.585640	2.157668	2.313054	2.151845	0.000000	4.999991	20457.000000		1
7870.395020	1776.982910	1.816322	3.971855	2122.142578	41408.007812	323.527374	224.249481	108.233063	67.546211	39.249828	159.111664	245.595123	121.986534	0.913476	0.000000	3.895997	3.249683	0.259193	0.598993	3.326775	4.617085	2.509911	2.350731	2.034360	1.829601	1.593838	2.201702	2.390220	2.086312	0.000000	0.000000	20577.000000		1
13371.856445	2403.299561	2.133947	1.517200	2485.138916	55632.613281	391.782837	256.200104	140.818924	41.790829	51.328831	270.228027	349.251923	162.704224	1.165224	0.000000	4.126192	3.380808	0.329184	0.181043	3.395351	4.745329	2.593045	2.408579	2.148661	1.621081	1.710361	2.431731	2.543139	2.211399	0.066410	0.000000	20638.000000		1
11687.789062	5860.787109	2.741444	3.533965	5897.317383	99998.000000	964.756897	603.401306	301.392303	119.433205	98.254082	570.318970	753.955627	405.308105	1.087754	0.000000	4.067732	3.767956	0.437979	0.548262	3.770654	4.999991	2.984418	2.780606	2.479132	2.077125	1.992351	2.756118	2.877346	2.607785	0.036531	0.000000	20676.000000		1
7991.521484	3752.728027	3.860841	5.840601	1794.933350	43318.210938	271.035980	191.062286	116.475899	50.727501	55.716991	222.171036	322.198273	236.276062	1.275814	0.000000	3.902629	3.574347	0.586682	0.766458	3.254048	4.636671	2.433027	2.281175	2.066236	1.705243	1.745988	2.346688	2.508123	2.373420	0.105787	0.000000	20732.000000		1
18227.205078	2698.585938	3.500043	5.032661	3734.336670	84555.929688	585.342957	386.892029	231.286575	109.078011	84.978592	422.922424	570.565674	310.199463	0.940830	0.000000	4.260720	3.431136	0.544073	0.701798	3.572213	4.927144	2.767410	2.587590	2.364151	2.037737	1.929309	2.626261	2.756306	2.491641	0.000000	0.000000	20837.000000		1
4817.950195	1325.156494	1.538786	2.084607	661.906006	25850.869141	118.720856	71.225113	65.267334	28.515333	22.980021	84.855240	141.284576	74.450706	0.923592	99998.000000	3.682862	3.122267	0.187178	0.319024	2.820796	4.412475	2.074527	1.852633	1.814696	1.455078	1.361350	1.928679	2.150095	1.871869	0.000000	4.999991	20878.000000		1
5508.205078	2541.990723	2.904882	2.738360	1251.082031	33558.363281	221.936676	134.565109	65.717560	56.025364	25.659790	102.364708	146.428253	119.195755	0.328544	0.000000	3.741010	3.405174	0.463128	0.437491	3.097286	4.525801	2.346229	2.128932	1.817681	1.748385	1.409253	2.010150	2.165625	2.076261	0.000000	0.000000	20931.000000		1
21582.166016	13878.347656	1.612795	2.701355	7579.376465	99998.000000	1149.972412	781.255981	432.284668	223.567978	154.470642	743.048462	1030.076660	643.397400	3.471376	0.000000	4.334095	4.142338	0.207579	0.431582	3.879633	4.999991	3.060687	2.892793	2.635770	2.349410	2.188846	2.871017	3.012870	2.808479	0.540502	0.000000	21005.000000		1
8596.600586	1741.442749	1.822490	2.830872	1703.290771	37544.285156	270.709076	179.535263	83.566238	61.387989	32.551945	132.119705	155.731888	137.328140	1.000841	0.000000	3.934327	3.240909	0.260665	0.451920	3.231289	4.574544	2.432503	2.254150	1.922031	1.788083	1.512577	2.120968	2.192378	2.137759	0.000365	0.000000	21120.000000		1
20228.089844	6632.786133	1.406185	3.142330	4903.496094	99998.000000	791.626587	501.301819	308.389282	143.412354	101.269981	498.048492	681.413757	415.046570	2.855421	99998.000000	4.305955	3.821696	0.148042	0.497252	3.690506	4.999991	2.898520	2.700099	2.489099	2.156587	2.005481	2.697272	2.833411	2.618097	0.455670	4.999991	21145.000000		1
15369.470703	5178.451660	3.099157	4.422081	5218.765137	99998.000000	851.383240	540.548584	239.668182	111.474075	119.390030	525.231628	704.168640	410.692322	2.241581	99998.000000	4.186659	3.714200	0.491244	0.645627	3.717568	4.999991	2.930125	2.732835	2.379610	2.047174	2.076968	2.720351	2.847677	2.613517	0.350555	4.999991	21199.000000		1
19711.431641	3669.322266	2.220292	3.632644	4077.405762	83954.265625	616.642883	418.117981	192.918701	124.222252	84.405014	390.626434	478.981720	283.007050	1.710876	99998.000000	4.294718	3.564586	0.346410	0.560223	3.610384	4.924043	2.790034	2.621299	2.285374	2.094199	1.926368	2.591762	2.680319	2.451797	0.233219	4.999991	21293.000000		1
5380.784668	1554.210449	1.847160	2.695188	1407.387573	36542.210938	231.520935	150.344604	75.218559	30.966904	36.348030	150.597473	191.281235	137.670425	0.127166	0.000000	3.730846	3.191510	0.266504	0.430589	3.148414	4.562795	2.364590	2.177088	1.876325	1.490898	1.560481	2.177818	2.281672	2.138841	0.000000	0.000000	21335.000000		1
5031.477539	3530.288818	4.449835	4.896977	1489.692505	33007.777344	212.497360	153.187805	69.340950	53.336346	29.647064	118.023933	181.107971	92.373398	0.271505	99998.000000	3.701695	3.547810	0.648344	0.689928	3.173097	4.518616	2.327353	2.185224	1.840990	1.727023	1.471982	2.071970	2.257938	1.965547	0.000000	4.999991	21359.000000		1
11911.523438	4146.561523	1.970509	1.881081	4423.635742	99998.000000	714.952515	457.410980	262.423096	140.828186	108.134384	473.847290	624.204224	358.506226	0.513036	0.000000	4.075967	3.617688	0.294578	0.274407	3.645779	4.999991	2.854277	2.660307	2.419002	2.148690	2.033964	2.675638	2.795327	2.554497	0.000000	0.000000	21418.000000		1
5866.267090	1893.760986	2.652015	2.392981	1422.306641	37200.531250	246.779282	152.271942	85.734108	32.715385	35.324226	158.655273	193.757477	132.280060	0.667837	0.000000	3.768362	3.277325	0.423576	0.378939	3.152993	4.570549	2.392309	2.182620	1.933154	1.514752	1.548073	2.200454	2.287258	2.121494	0.000000	0.000000	21476.000000		1
1381.200439	685.589111	0.351546	1.976677	383.974823	16185.823242	59.935547	43.308025	34.849331	15.782575	7.872785	46.527451	80.127869	48.019981	1.606829	0.000000	3.140257	2.836064	0.000000	0.295936	2.584303	4.209135	1.777684	1.636568	1.542194	1.198178	0.896128	1.667709	1.903784	1.681422	0.205970	0.000000	21509.000000		1
13053.780273	3616.257324	2.109277	3.842339	3577.149170	85250.117188	593.977417	369.444244	215.556427	84.219986	68.896889	332.655243	414.966400	218.828262	1.610305	99998.000000	4.115736	3.558259	0.324134	0.584596	3.553537	4.930695	2.773770	2.567549	2.333561	1.925415	1.838200	2.521994	2.618013	2.340103	0.206908	4.999991	21533.000000		1
13069.760742	3636.159668	1.051555	2.685936	3138.823486	64280.503906	493.820679	329.901459	181.397842	74.607979	52.873783	291.558258	402.671509	213.243622	1.503446	0.000000	4.116268	3.560643	0.021832	0.429096	3.496767	4.808079	2.693569	2.518384	2.258632	1.872785	1.723240	2.464725	2.604951	2.328876	0.177088	0.000000	21585.000000		1
6344.949707	1417.563843	2.217208	3.484625	1678.096558	47072.027344	277.283630	175.042267	128.709091	79.955177	38.904449	170.425903	245.299088	125.283051	0.830559	0.000000	3.802428	3.151543	0.345806	0.542156	3.224817	4.672763	2.442924	2.243143	2.109609	1.902847	1.589999	2.231536	2.389696	2.097892	0.000000	0.000000	21615.000000		1
20620.517578	4886.646484	1.739229	3.466122	4666.936523	99998.000000	748.411072	474.575073	255.358246	111.255127	109.642334	504.496582	650.283386	358.265686	1.900765	99998.000000	4.314300	3.689011	0.240357	0.539844	3.669032	4.999991	2.874140	2.676305	2.407150	2.046320	2.039978	2.702858	2.813103	2.554205	0.278928	4.999991	21638.000000		1
11591.971680	3962.897217	2.457740	3.324270	4008.218994	99998.000000	648.504089	412.450043	299.079498	139.566925	127.543434	530.538757	666.118408	419.992889	2.678982	0.000000	4.064157	3.598013	0.390536	0.521696	3.602952	4.999991	2.811913	2.615371	2.475787	2.144783	2.105658	2.724717	2.823551	2.623242	0.427970	0.000000	21702.000000		1
4663.180176	1704.234375	1.541869	2.491661	1008.959229	34025.609375	166.987534	115.048126	105.044479	60.253170	35.598679	157.899765	189.600586	133.926773	0.133744	0.000000	3.668682	3.231529	0.188048	0.396489	3.003874	4.531806	2.222684	2.060879	2.021373	1.779980	1.551434	2.198381	2.277840	2.126867	0.000000	0.000000	21809.000000		1
8086.876465	2591.419922	2.096942	2.578006	2075.078613	37710.984375	326.632690	217.471420	95.648323	54.461910	40.723854	160.733719	226.374176	139.437408	1.104288	99998.000000	3.907781	3.413538	0.321587	0.411284	3.317034	4.576468	2.514060	2.337402	1.980677	1.736093	1.609849	2.206107	2.354827	2.144379	0.043082	4.999991	21890.000000		1
7474.779297	2691.493408	2.460824	3.398280	1339.224609	34261.820312	234.860626	138.873093	90.177773	48.316017	42.706699	171.751907	231.360580	193.119141	0.372590	0.000000	3.873598	3.429993	0.391080	0.531259	3.126853	4.534811	2.370810	2.142618	1.955099	1.684091	1.630496	2.234902	2.364289	2.285825	0.000000	0.000000	21949.000000		1
7496.655273	3150.304443	2.581089	4.122959	1872.791504	44112.863281	290.189056	197.504211	123.158356	60.126740	27.704309	141.414093	198.494095	106.055946	0.619033	0.000000	3.874867	3.498353	0.411803	0.615209	3.272490	4.644565	2.462681	2.295576	2.090464	1.779068	1.442547	2.150493	2.297748	2.025535	0.000000	0.000000	22099.000000		1
7838.305664	1163.836914	0.971378	2.281967	1311.248901	32627.917969	215.735275	140.152847	67.586304	27.476112	24.438629	117.034050	156.481232	96.622787	0.424742	99998.000000	3.894222	3.065892	0.000000	0.358309	3.117685	4.513589	2.333921	2.146602	1.829859	1.438955	1.388077	2.068312	2.194462	1.985080	0.000000	4.999991	22149.000000		1
3122.211426	892.036194	1.982844	2.232627	779.254639	20134.791016	114.415962	86.190498	55.550468	21.678684	17.910355	59.741272	73.812370	80.769287	0.199658	0.000000	3.494462	2.950382	0.297289	0.348816	2.891679	4.303947	2.058487	1.935459	1.744688	1.336033	1.253104	1.776274	1.868129	1.907246	0.000000	0.000000	22201.000000		1
3077.944336	339.914368	1.489446	4.184633	849.597778	23284.060547	133.525894	92.431984	68.650192	25.647455	29.569971	106.971817	113.876305	115.541527	0.457327	99998.000000	3.488261	2.531369	0.173025	0.621657	2.929213	4.367059	2.125566	1.965822	1.836642	1.409044	1.470851	2.029269	2.056433	2.062738	0.000000	4.999991	22250.000000		1
8091.120117	2684.925049	1.810155	4.822968	2706.560547	59100.613281	439.235413	279.411407	148.253830	71.844948	66.926384	304.294098	383.857635	256.974121	1.793552	0.000000	3.908009	3.428932	0.257716	0.683314	3.432418	4.771592	2.642697	2.446244	2.171006	1.856396	1.825597	2.483294	2.584170	2.409889	0.253714	0.000000	22328.000000		1
9439.524414	2820.313477	1.560372	3.429117	2130.376221	46382.277344	333.164062	224.915573	130.707352	38.528233	34.232582	158.676865	203.064194	87.723114	2.185701	99998.000000	3.974950	3.450297	0.193228	0.535182	3.328456	4.666352	2.522658	2.352020	2.116300	1.585779	1.534440	2.200514	2.307633	1.943114	0.339591	4.999991	22405.000000		1
5213.143555	1460.211914	3.367443	3.799166	439.346436	9867.939453	68.998657	47.813370	10.432288	21.456654	7.071013	0.000000	0.000000	30.417999	0.570732	99998.000000	3.717100	3.164416	0.527300	0.579688	2.642807	3.994226	1.838841	1.679549	1.018380	1.331562	0.849482	0.000000	0.000000	1.483131	0.000000	4.999991	22423.000000		1
7516.899902	1192.898071	3.179335	5.075834	1502.369751	36707.128906	245.542694	156.364059	74.096077	49.435417	30.831221	123.167610	167.249649	122.578613	0.703558	0.000000	3.876039	3.076603	0.502336	0.705507	3.176777	4.564750	2.390127	2.194137	1.869795	1.694038	1.488991	2.090497	2.223365	2.088415	0.000000	0.000000	22455.000000		1
8433.039062	1517.930298	1.908834	2.621178	1776.523438	51072.875000	302.594940	189.064026	142.666092	73.886383	48.353024	237.833344	300.257477	145.361282	1.828567	0.000000	3.925984	3.181252	0.280768	0.418496	3.249571	4.708190	2.480862	2.276609	2.154321	1.868564	1.684424	2.376273	2.477494	2.162449	0.262111	0.000000	22524.000000		1
19322.158203	5716.024414	2.389898	6.568364	6978.257324	99998.000000	1096.303101	715.849854	416.739532	212.429504	198.336823	940.595825	1230.461060	754.011108	1.810909	0.000000	4.286056	3.757094	0.378379	0.817457	3.843747	4.999991	3.039931	2.854822	2.619865	2.327215	2.297403	2.973403	3.090068	2.877378	0.257897	0.000000	22576.000000		1
12996.515625	3639.567139	1.298254	4.594771	2117.954834	54843.906250	346.914429	220.123444	130.232452	60.015724	49.438499	236.263733	323.330017	188.376343	1.140512	0.000000	4.113827	3.561050	0.113360	0.662264	3.325917	4.739129	2.540222	2.342666	2.114719	1.778265	1.694065	2.373397	2.509646	2.275026	0.057100	0.000000	22663.000000		1
11884.090820	4919.954102	3.620309	3.157748	3422.006348	74273.343750	571.006653	355.474915	169.399017	61.933807	64.884949	313.341766	416.070374	286.174042	1.637063	99998.000000	4.074966	3.691961	0.558746	0.499378	3.534281	4.870833	2.756641	2.550809	2.228911	1.791928	1.812144	2.496018	2.619167	2.456630	0.214065	4.999991	22714.000000		1
3984.316895	1906.459839	0.000000	0.413221	1403.088745	43290.835938	225.960953	144.855545	112.297432	42.623436	44.600113	218.643250	300.124878	182.992142	3.247409	0.000000	3.600354	3.280228	0.000000	0.000000	3.147085	4.636396	2.354033	2.160935	2.050370	1.629648	1.649336	2.339736	2.477302	2.262432	0.511537	0.000000	22733.000000		1
1231.731567	804.575195	2.923384	4.539263	253.489487	17130.533203	39.956001	33.736103	42.019024	33.446232	20.469858	74.543221	134.025452	62.704742	2.321289	0.000000	3.090516	2.905567	0.465886	0.656985	2.403960	4.233771	1.601582	1.528095	1.623446	1.524347	1.311115	1.872408	2.127187	1.797300	0.365729	0.000000	22895.000000		1
17846.005859	4961.192871	2.392981	3.860841	4628.975586	98782.101562	745.111450	470.970154	254.405365	124.058807	96.955833	481.245178	651.473755	357.800049	1.144116	0.000000	4.251541	3.695586	0.378939	0.586682	3.665485	4.994678	2.872221	2.672993	2.405526	2.093628	1.986574	2.682366	2.813897	2.553640	0.058470	0.000000	22928.000000		1
9686.390625	2822.971680	1.865662	2.269632	1894.377686	41272.855469	300.118713	201.695023	88.324448	50.456135	38.778015	162.149155	204.510468	177.083694	1.263546	99998.000000	3.986162	3.450706	0.270833	0.355955	3.277467	4.615664	2.477293	2.304695	1.946081	1.702914	1.588586	2.209915	2.310715	2.248178	0.101591	4.999991	22981.000000		1
13431.699219	5194.314453	1.948923	2.525582	3654.319824	78514.914062	593.039978	377.017914	197.791000	86.501953	90.134598	389.291168	466.785522	281.175293	0.698674	0.000000	4.128131	3.715528	0.289795	0.402361	3.562807	4.894952	2.773084	2.576362	2.296206	1.937026	1.954892	2.590275	2.669117	2.448977	0.000000	0.000000	23012.000000		1
18678.566406	5521.896973	2.414567	3.842339	4865.079102	99998.000000	754.054321	492.590271	315.118011	136.480103	83.445969	487.576111	584.954407	344.327179	1.046499	99998.000000	4.271344	3.742088	0.382839	0.584596	3.687090	4.999991	2.877403	2.692486	2.498473	2.135069	1.921405	2.688042	2.767122	2.536971	0.019739	4.999991	23047.000000		1
24034.185547	8780.853516	2.803118	8.949010	9244.000000	99998.000000	1464.535400	943.072083	448.110413	204.655411	161.964127	874.184448	1099.306641	600.518005	1.223770	0.000000	4.380829	3.943537	0.447641	0.951775	3.965860	4.999991	3.165700	2.974545	2.651385	2.311023	2.209419	2.941603	3.041119	2.778526	0.087700	0.000000	23077.000000		1
6665.914551	3083.874512	2.895631	4.095205	2230.560791	53925.476562	326.327393	222.272812	117.971512	37.569191	41.756905	222.479416	301.682159	194.244705	1.454841	99998.000000	3.823860	3.489097	0.461743	0.612276	3.348414	4.731794	2.513654	2.346886	2.071777	1.574832	1.620728	2.347290	2.479550	2.288349	0.162816	4.999991	23117.000000		1
9808.629883	2339.891602	1.865662	1.585042	2048.425781	57532.828125	336.691833	201.485321	130.439072	62.393288	39.986839	259.542877	321.633942	251.623825	1.774390	0.000000	3.991608	3.369196	0.270833	0.200041	3.311420	4.759916	2.527233	2.304243	2.115408	1.795138	1.601917	2.414209	2.507362	2.400752	0.249049	0.000000	23141.000000		1
10110.907227	3205.453857	2.833956	3.444536	4008.373047	87878.281250	601.967407	399.171478	227.330139	89.533272	62.769501	340.006866	419.727692	231.570282	1.011817	0.000000	4.004790	3.505889	0.452393	0.537131	3.602968	4.943882	2.779573	2.601160	2.356657	1.951984	1.797749	2.531488	2.622968	2.364683	0.005102	0.000000	23160.000000		1
15034.824219	3887.151367	2.525582	4.298732	3112.787598	69031.445312	506.414673	330.052551	197.988358	57.838604	67.200836	283.941406	407.713440	256.588654	0.053859	99998.000000	4.177098	3.589632	0.402361	0.633340	3.493150	4.839047	2.704506	2.518583	2.296640	1.762218	1.827375	2.453229	2.610355	2.409237	0.000000	4.999991	23200.000000		1
9581.290039	3747.380859	1.433939	2.615010	2573.558838	57250.261719	412.801605	271.233337	155.842911	59.337299	58.557114	288.792145	426.925140	234.783539	1.368995	99998.000000	3.981424	3.573728	0.156531	0.417473	3.410534	4.757778	2.615741	2.433343	2.192687	1.773328	1.767580	2.460585	2.630352	2.370668	0.136402	4.999991	23223.000000		1
8684.511719	2246.781250	2.587257	3.503127	2567.033691	56899.925781	409.995392	268.707733	129.498520	60.490620	42.654274	208.047516	278.251923	186.960907	0.646308	0.000000	3.938745	3.351561	0.412840	0.544456	3.409431	4.755112	2.612779	2.429280	2.112265	1.781688	1.629963	2.318162	2.444438	2.271751	0.000000	0.000000	23272.000000		1
23609.861328	10632.212891	1.557288	4.058200	7642.473145	99998.000000	1196.465942	785.230896	443.592743	208.463821	202.709564	1009.711670	1262.192749	691.454407	3.384789	99998.000000	4.373094	4.026624	0.192369	0.608333	3.883234	4.999991	3.077900	2.894997	2.646984	2.319031	2.306874	3.004197	3.101126	2.839764	0.529532	4.999991	23310.000000		1
9796.116211	3610.768311	1.458608	1.702224	2915.193848	75455.796875	469.070587	298.974640	203.227631	77.660873	77.130470	373.992737	487.079620	295.897064	1.752484	0.000000	3.991054	3.557600	0.163939	0.231017	3.464667	4.877693	2.671238	2.475634	2.307983	1.890202	1.887226	2.572863	2.687600	2.471141	0.243654	0.000000	23380.000000		1
13506.929688	3661.828857	3.278014	3.049818	4295.225586	89257.015625	677.084167	433.863525	233.846069	127.176468	87.436325	434.871918	567.790283	346.988464	1.141353	99998.000000	4.130557	3.563698	0.515611	0.484274	3.632986	4.950643	2.830643	2.637353	2.368930	2.104407	1.941692	2.638361	2.754188	2.540315	0.057420	4.999991	23429.000000		1
8320.402344	2522.084961	2.969640	4.286397	2274.614990	48323.925781	346.476562	224.184723	116.435806	62.868183	45.916870	241.795959	357.244965	222.491745	1.295980	0.000000	3.920144	3.401760	0.472704	0.632092	3.356908	4.684162	2.539674	2.350606	2.066087	1.798431	1.661972	2.383449	2.552966	2.347314	0.112598	0.000000	23460.000000		1
19886.710938	4951.513184	2.322055	3.506211	3989.272461	82138.617188	645.000977	407.883026	226.377258	103.835648	87.935898	436.586487	611.049011	382.466858	1.406097	0.000000	4.298563	3.694738	0.365873	0.544838	3.600894	4.914547	2.809560	2.610536	2.354833	2.016346	1.944166	2.640070	2.786076	2.582594	0.148015	0.000000	23521.000000		1
4832.073730	1338.089722	3.364359	5.202267	984.267761	20881.916016	159.478638	102.047081	48.334522	14.875956	17.962778	80.473244	119.436287	102.694672	1.145624	99998.000000	3.684134	3.126485	0.526902	0.716193	2.993113	4.319770	2.202703	2.008801	1.684257	1.172485	1.254374	1.905651	2.077136	2.011548	0.059042	4.999991	23634.000000		1
9326.163086	3618.486816	1.279752	1.529534	235.141251	6275.920410	23.124956	25.789307	18.490097	33.995136	9.208044	10.379865	11.326572	2.923384	0.609905	0.000000	3.969703	3.558527	0.107126	0.184559	2.371329	3.797678	1.364081	1.411440	1.266939	1.531417	0.964167	1.016192	1.054098	0.465886	0.000000	0.000000	23801.000000		1
11285.873047	3776.451416	3.472290	3.083739	1533.348999	38161.964844	228.776413	155.549957	111.569672	53.311676	33.140942	145.034393	198.278229	123.186111	0.470654	0.000000	4.052535	3.577084	0.540616	0.489078	3.185641	4.581631	2.359411	2.191870	2.047546	1.726822	1.520365	2.161471	2.297275	2.090562	0.000000	0.000000	23818.000000		1
5065.053223	651.368896	0.934373	1.326008	1304.847046	32333.601562	197.476456	133.544388	77.654709	53.509033	36.354195	167.804733	192.166260	159.623566	1.200600	0.000000	3.704584	2.813827	0.000000	0.122546	3.115560	4.509654	2.295515	2.125626	1.890168	1.728427	1.560555	2.224804	2.283677	2.203097	0.079398	0.000000	23887.000000		1
6122.892578	2947.449951	2.232627	4.422081	2623.567871	46276.757812	393.050262	268.353119	121.144676	53.212997	42.413742	219.753387	267.554413	131.999435	0.609776	0.000000	3.786957	3.469446	0.348816	0.645627	3.418892	4.665363	2.594448	2.428707	2.083304	1.726018	1.627507	2.341936	2.427412	2.120572	0.000000	0.000000	23920.000000		1
12576.923828	3959.742676	1.205742	2.830872	5407.187988	99998.000000	859.746338	549.041199	252.780228	121.036743	94.017029	474.892670	619.260986	348.709167	1.773680	99998.000000	4.099575	3.597667	0.081254	0.451920	3.732971	4.999991	2.934370	2.739605	2.402743	2.082917	1.973207	2.676595	2.791874	2.542463	0.248875	4.999991	23945.000000		1
9531.608398	1454.735229	1.279752	1.696056	2141.730469	50247.804688	352.076630	218.766602	141.592941	42.888638	50.705917	274.915314	333.395325	193.279495	1.789753	99998.000000	3.979166	3.162784	0.107126	0.229440	3.330765	4.701117	2.546637	2.339981	2.151042	1.632342	1.705059	2.439199	2.522959	2.286186	0.252793	4.999991	23991.000000		1
5258.104492	1646.790527	3.278014	4.132210	1251.424316	30345.685547	193.455261	127.882645	84.034966	39.613708	24.441713	134.719299	207.279663	64.786270	0.547727	99998.000000	3.720829	3.216638	0.515611	0.616182	3.097404	4.482097	2.286581	2.106812	1.924460	1.597846	1.388132	2.129430	2.316557	1.811483	0.000000	4.999991	24057.000000		1
3395.600342	651.723511	1.255082	2.186371	861.528748	22699.314453	142.576660	85.561417	64.795517	34.938759	16.686110	81.059158	115.257820	68.190712	1.902317	99998.000000	3.530916	2.814063	0.098672	0.339724	2.935270	4.356013	2.154048	1.932278	1.811545	1.543307	1.222355	1.908802	2.061670	1.833725	0.279283	4.999991	24082.000000		1
6416.767090	2328.888916	2.272716	3.447620	2383.662109	53802.878906	383.037354	241.111359	153.227890	47.094860	43.684242	268.649139	356.942749	241.456741	0.910261	0.000000	3.807316	3.367149	0.356545	0.537519	3.377245	4.730805	2.583241	2.382218	2.185338	1.672974	1.640325	2.429185	2.552598	2.382839	0.000000	0.000000	24113.000000		1
12233.487305	2641.894531	1.927337	2.232627	2735.609375	56984.945312	443.910370	280.962524	143.079315	66.608757	64.912704	310.566406	429.891693	234.142120	1.193565	0.000000	4.087550	3.421916	0.284958	0.348816	3.437054	4.755760	2.647295	2.448648	2.155577	1.823531	1.812330	2.492154	2.633359	2.369480	0.076846	0.000000	24168.000000		1
42964.441406	11906.342773	2.167868	3.284182	10859.787109	99998.000000	1677.803711	1108.354248	784.062134	385.174377	291.256042	1533.438477	1980.398560	1094.196899	3.506502	0.000000	4.633109	4.075778	0.336033	0.516427	4.035821	4.999991	3.224741	3.044679	2.894351	2.585657	2.464275	3.185666	3.296753	3.039095	0.544874	0.000000	24237.000000		1
12167.310547	3307.167969	1.751564	3.348940	2783.330078	56605.472656	456.723297	283.861237	144.676682	64.166435	33.082348	242.061157	301.719177	182.730026	0.904364	0.000000	4.085195	3.519456	0.243426	0.524907	3.444565	4.752859	2.659653	2.453106	2.160398	1.807308	1.519596	2.383925	2.479603	2.261810	0.000000	0.000000	24294.000000		1
8091.520996	1694.597656	2.550252	3.740575	2240.434814	47755.578125	352.751953	229.380829	124.774239	61.051861	52.438976	258.167511	305.974731	199.780014	0.252055	0.000000	3.908030	3.229067	0.406583	0.572938	3.350332	4.679024	2.547469	2.360557	2.096125	1.785699	1.719654	2.411901	2.485686	2.300552	0.000000	0.000000	24452.000000		1
5641.468750	1131.633423	1.847160	3.151581	1117.953979	19864.847656	181.746307	112.531792	41.319016	28.863794	21.132862	83.014244	103.333000	80.457825	0.355563	0.000000	3.751392	3.053706	0.266504	0.498528	3.048424	4.298085	2.259466	2.051275	1.616150	1.460353	1.324958	1.919153	2.014239	1.905568	0.000000	0.000000	24511.000000		1
8475.986328	3178.680908	2.420735	4.024279	2273.693115	47543.824219	333.623535	233.004211	118.150368	71.767853	43.782925	199.184860	277.736938	154.199280	0.582441	0.000000	3.928190	3.502247	0.383947	0.604688	3.356732	4.677094	2.523257	2.367364	2.072435	1.855930	1.641305	2.299256	2.443634	2.188082	0.000000	0.000000	24555.000000		1
8134.295410	1298.102905	2.615010	3.416783	1390.880249	30524.486328	229.599762	139.785873	82.113792	31.555899	26.933374	122.520027	158.710785	77.000954	0.230249	0.000000	3.910320	3.113309	0.417473	0.533617	3.143290	4.484648	2.360971	2.145463	1.914416	1.499081	1.430291	2.088207	2.200606	1.886496	0.000000	0.000000	24606.000000		1
30044.142578	6418.984375	1.625130	3.743659	7690.890625	99998.000000	1256.043823	786.856018	413.251831	162.439026	147.896103	735.773926	935.106750	575.986877	1.681765	99998.000000	4.477760	3.807466	0.210888	0.573296	3.885977	4.999991	3.099005	2.895895	2.616215	2.210690	2.169957	2.866744	2.970861	2.760413	0.225765	4.999991	24653.000000		1
6886.463379	914.754089	1.199574	1.563456	1613.424438	31599.810547	270.144775	165.806458	100.548386	18.200226	19.375130	141.651535	166.509552	104.523323	1.243785	0.000000	3.837996	2.961304	0.079027	0.194086	3.207749	4.499684	2.431597	2.219601	2.002375	1.260077	1.287245	2.151221	2.221439	2.019213	0.094745	0.000000	24702.000000		1
3329.065674	933.342896	2.494745	3.589472	870.246521	19099.099609	146.826050	85.863625	45.454308	22.224504	20.078222	80.723030	117.983841	59.509991	0.636256	0.000000	3.522322	2.970041	0.397026	0.555031	2.939642	4.281013	2.166803	1.933809	1.657575	1.346832	1.302725	1.906997	2.071823	1.774590	0.000000	0.000000	24730.000000		1
3565.801025	922.447998	2.143198	3.207088	957.704407	20224.253906	149.558243	100.610062	39.200485	29.233843	20.707306	96.067711	143.825577	74.524712	0.648264	0.000000	3.552157	2.964942	0.331062	0.506111	2.981231	4.305872	2.174810	2.002641	1.593291	1.465886	1.316124	1.982577	2.157836	1.872300	0.000000	0.000000	24795.000000		1
6390.524414	2798.554688	2.047602	3.749826	2686.534668	55100.449219	459.051514	273.398102	136.180984	84.827484	63.525017	278.362915	362.428741	232.606415	0.440976	0.000000	3.805537	3.446934	0.311246	0.574011	3.429193	4.741155	2.661861	2.436795	2.134116	1.928537	1.802945	2.444611	2.559223	2.366622	0.000000	0.000000	24839.000000		1
7373.635742	2979.264648	4.085954	3.459955	1856.956543	39346.574219	288.508423	184.130035	119.661400	31.139593	25.163309	158.732361	228.788742	130.528488	0.675277	0.000000	3.867682	3.474109	0.611293	0.539070	3.268802	4.594907	2.460159	2.265125	2.077954	1.493313	1.400768	2.200665	2.359435	2.115705	0.000000	0.000000	24873.000000		1
4415.729004	2181.483154	0.693841	2.306637	1644.829224	44214.855469	252.095642	168.640427	111.409317	37.991661	48.772411	214.640549	316.360748	205.512680	0.981932	99998.000000	3.645002	3.338752	0.000000	0.362979	3.216121	4.645568	2.401565	2.226962	2.046921	1.579688	1.688174	2.331712	2.500183	2.312839	0.000000	4.999991	25047.000000		1
7741.985352	2359.880371	2.988143	4.132210	179.057297	7049.525391	16.812544	17.725330	20.056637	22.227589	9.093946	18.329742	13.084304	18.863230	1.074141	99998.000000	3.888852	3.372890	0.475401	0.616182	2.252992	3.848160	1.225633	1.248594	1.302258	1.346892	0.958752	1.263156	1.116751	1.275616	0.031061	4.999991	25095.000000		1
7101.514160	577.100098	2.500912	3.204005	1698.110107	33839.863281	267.039429	173.774841	88.694496	40.828701	33.362968	163.462830	182.082443	119.328354	0.076595	0.000000	3.851351	2.761251	0.398098	0.505693	3.229966	4.529428	2.426575	2.239987	1.947897	1.610966	1.523265	2.213419	2.260268	2.076744	0.000000	0.000000	25130.000000		1
7837.470215	1060.574829	2.152450	4.193885	1469.762329	29636.888672	233.624054	150.955185	66.645760	52.213863	31.444883	135.965118	193.714294	98.321930	0.087392	99998.000000	3.894176	3.025541	0.332933	0.622617	3.167247	4.471833	2.368518	2.178848	1.823773	1.717786	1.497550	2.133428	2.287162	1.992650	0.000000	4.999991	25233.000000		1
16779.935547	4673.116211	1.964342	3.456871	3477.125244	89890.429688	554.511719	350.599518	252.696976	141.759476	84.627045	422.614075	617.660522	335.788300	1.857271	0.000000	4.224790	3.669607	0.293217	0.538683	3.541220	4.953713	2.743911	2.544811	2.402600	2.151552	1.927509	2.625944	2.790750	2.526066	0.268875	0.000000	25254.000000		1
10270.990234	2913.454590	2.507080	3.262596	3067.666260	61806.710938	483.117004	308.084015	143.927338	96.860237	44.017288	232.060593	316.089386	166.053162	0.936370	99998.000000	4.011612	3.464408	0.399168	0.513563	3.486808	4.791036	2.684052	2.488669	2.158143	1.986145	1.643623	2.365601	2.499810	2.220247	0.000000	4.999991	25287.000000		1
8239.518555	1942.619751	2.574922	3.515462	1479.013550	35082.417969	240.426773	142.474899	81.201012	33.736103	27.889334	154.322617	187.472809	139.058121	1.318831	0.000000	3.915902	3.288388	0.410764	0.545982	3.169972	4.545090	2.380983	2.153738	1.909561	1.528095	1.445438	2.188430	2.272938	2.143196	0.120189	0.000000	25306.000000		1
14843.700195	2791.748779	2.124696	2.457740	3302.129150	30700.386719	517.087463	337.700226	55.362362	22.468121	10.857844	8.912005	12.393546	15.283010	0.534086	0.000000	4.171542	3.445876	0.327297	0.390536	3.518794	4.487144	2.713564	2.528531	1.743215	1.351567	1.035744	0.949975	1.093196	1.184209	0.000000	0.000000	25415.000000		1
4199.651367	2688.421875	2.559503	4.243225	1557.540894	33480.769531	264.174652	159.972031	87.522675	35.487667	39.215904	165.701614	197.272934	149.370132	0.778372	99998.000000	3.623213	3.429497	0.408156	0.627696	3.192440	4.524796	2.421891	2.204044	1.942121	1.550077	1.593462	2.219327	2.295068	2.174264	0.000000	4.999991	25481.000000		1
43320.511719	13183.849609	2.732193	3.749826	7900.316406	99998.000000	1211.477661	801.756653	460.380615	238.027634	151.565765	729.689697	955.083252	569.893433	3.321720	99998.000000	4.636693	4.120042	0.436511	0.574011	3.897645	4.999991	3.083315	2.904042	2.663117	2.376627	2.180601	2.863138	2.980041	2.755794	0.521363	4.999991	25597.000000		1
10541.927734	4095.861816	1.915002	2.704439	3261.467041	65784.398438	503.441925	328.245483	178.082825	82.079872	84.266243	391.789001	533.061218	269.201141	1.294898	0.000000	4.022920	3.612345	0.282169	0.432077	3.513413	4.818123	2.701949	2.516199	2.250622	1.914237	1.925654	2.593052	2.726777	2.430077	0.112235	0.000000	25692.000000		1
12231.467773	2974.312256	2.833956	5.390375	2387.153076	64867.328125	387.400848	246.779282	158.072449	82.718208	66.790695	329.448151	429.712830	227.401062	1.307248	0.000000	4.087479	3.473387	0.452393	0.731619	3.377880	4.812026	2.588161	2.392309	2.198856	1.917601	1.824716	2.517787	2.633178	2.356792	0.116358	0.000000	25754.000000		1
5662.786621	2201.678467	1.942755	4.483756	2317.269287	54174.808594	387.379272	236.050949	154.285614	85.925293	59.571667	292.384705	406.883911	274.138214	0.704042	0.000000	3.753030	3.342754	0.288418	0.651642	3.364976	4.733798	2.588136	2.373006	2.188325	1.934121	1.775040	2.465955	2.609471	2.437970	0.000000	0.000000	25825.000000		1
7653.253906	3233.528320	1.729977	1.976677	2775.352539	55682.082031	431.973206	283.139648	153.832306	78.968384	53.953094	264.476868	330.428772	173.262939	0.061428	0.000000	3.883846	3.509677	0.238040	0.295936	3.443318	4.745716	2.635457	2.452001	2.187047	1.897453	1.732016	2.422388	2.519078	2.238706	0.000000	0.000000	25890.000000		1
11568.519531	2638.261963	1.757731	3.197837	2573.010010	51335.003906	412.977386	265.035004	116.250786	47.443321	36.551556	215.590347	290.636200	188.484283	1.564942	99998.000000	4.063278	3.421318	0.244952	0.504856	3.410441	4.710413	2.615926	2.423303	2.065396	1.676175	1.562906	2.333629	2.463350	2.275275	0.194498	4.999991	25937.000000		1
7726.381348	2296.817871	1.612795	2.226459	1625.062500	34531.300781	267.705536	164.967682	93.391029	63.935154	28.046604	143.372269	179.273148	96.058464	0.915304	0.000000	3.887976	3.361127	0.207579	0.347615	3.210870	4.538213	2.427657	2.217399	1.970305	1.805740	1.447880	2.156465	2.253515	1.982536	0.000000	0.000000	26070.000000		1
20439.533203	8198.104492	1.819406	3.897846	7403.211914	99998.000000	1146.820801	753.267944	385.103455	160.709045	124.468948	607.829590	842.347900	468.561768	2.379416	0.000000	4.310471	3.913713	0.259930	0.590825	3.869420	4.999991	3.059495	2.876950	2.585577	2.206040	2.095061	2.783782	2.925492	2.670767	0.376470	0.000000	26160.000000		1
9117.307617	4520.653320	3.210172	3.870092	5313.213867	99998.000000	838.169434	540.227844	279.399078	114.036659	98.673470	496.969177	665.254944	363.138000	2.140149	0.000000	3.959867	3.655201	0.506528	0.587721	3.725357	4.999991	2.923332	2.732577	2.446225	2.057045	1.994200	2.696329	2.822988	2.560072	0.330444	0.000000	26226.000000		1
19075.896484	4521.482422	1.202658	3.478457	5525.837891	99998.000000	840.303406	558.902954	294.688232	114.098335	107.856850	546.638977	747.612366	398.826111	2.004746	0.000000	4.280485	3.655281	0.080142	0.541387	3.742398	4.999991	2.924436	2.747336	2.469363	2.057279	2.032848	2.737701	2.873677	2.600784	0.302059	0.000000	26315.000000		1
37399.128906	11031.773438	3.129995	2.824705	9909.421875	99998.000000	1556.615845	1003.072388	530.150208	205.531189	172.522842	917.948853	1165.227661	652.472839	3.567673	0.000000	4.572862	4.042645	0.495544	0.450973	3.996048	4.999991	3.192181	3.001332	2.724399	2.312878	2.236847	2.962818	3.066411	2.814562	0.552385	0.000000	26346.000000		1
17280.296875	3913.356934	3.191670	3.459955	3432.700684	69183.570312	545.146423	347.944397	201.358887	81.897934	63.278320	304.580872	440.018677	211.963867	1.903735	99998.000000	4.237551	3.592550	0.504018	0.539070	3.535636	4.840003	2.736513	2.541510	2.303971	1.913273	1.801255	2.483703	2.643471	2.326262	0.279606	4.999991	26450.000000		1
10575.247070	1476.265869	1.628214	2.707523	2249.334473	38819.925781	388.245789	230.457047	96.345253	30.821968	22.033314	134.383163	169.559372	88.787003	2.666376	99998.000000	4.024291	3.169165	0.211711	0.432572	3.352054	4.589055	2.589107	2.362590	1.983830	1.488860	1.343080	2.128345	2.229322	1.948349	0.425921	4.999991	26496.000000		1
11361.843750	2747.197998	3.833087	2.047602	2746.982178	58367.601562	451.144806	279.787628	162.488358	65.702141	54.323143	261.272858	344.058899	191.901062	1.513867	0.000000	4.055449	3.438890	0.583549	0.311246	3.438856	4.766172	2.654316	2.446829	2.210822	1.817580	1.734985	2.417094	2.536633	2.283077	0.180088	0.000000	26590.000000		1
14011.238281	6532.712402	2.044519	4.289481	6920.908691	99998.000000	1051.820068	700.455811	358.133087	145.607971	130.263290	616.377686	823.463074	513.750854	2.343860	0.000000	4.146477	3.815094	0.310591	0.632405	3.840163	4.999991	3.021941	2.845381	2.554044	2.163185	2.114822	2.789847	2.915644	2.710752	0.369932	0.000000	26610.000000		1
14457.082031	3914.800293	1.745396	1.298254	3752.083496	83798.765625	589.570740	384.178345	206.511810	75.045868	81.006737	452.896362	562.202576	376.965485	2.022586	0.000000	4.160080	3.592710	0.241894	0.113360	3.574272	4.923238	2.770536	2.584533	2.314945	1.875327	1.908521	2.655999	2.749893	2.576302	0.305907	0.000000	26666.000000		1
6459.862305	1120.436401	1.714559	2.429986	1269.491943	30758.111328	200.911743	126.757080	53.857498	31.010077	22.804249	132.514420	174.166473	111.338387	0.377826	0.000000	3.810223	3.049387	0.234152	0.385604	3.103630	4.487960	2.303005	2.102972	1.731246	1.491503	1.358016	2.122263	2.240965	2.046645	0.000000	0.000000	26698.000000		1
10544.893555	4562.934082	3.635728	3.586388	3417.377686	76626.093750	527.347107	345.384918	240.664230	111.030014	72.523369	405.101501	545.562744	287.913269	1.539256	0.000000	4.023042	3.659244	0.560591	0.554657	3.533693	4.884377	2.722097	2.538303	2.381412	2.045440	1.860478	2.607564	2.736845	2.459262	0.187311	0.000000	26771.000000		1
20931.601562	2864.491211	1.859494	3.737491	3447.292969	70042.164062	546.802368	351.552399	189.119537	95.611320	53.120483	313.643982	401.632294	246.618927	0.912890	0.000000	4.320803	3.457047	0.269395	0.572580	3.537478	4.845359	2.737830	2.545990	2.276736	1.980509	1.725262	2.496437	2.603829	2.392026	0.000000	0.000000	26888.000000		1
4185.422852	677.796509	2.463907	3.688152	1144.875000	25690.117188	171.597733	117.475029	70.050209	39.175816	25.881819	143.298264	196.181290	146.156876	0.914247	0.000000	3.621739	2.831099	0.391624	0.566809	3.058758	4.409766	2.234512	2.069946	1.845409	1.593018	1.412995	2.156241	2.292658	2.164819	0.000000	0.000000	26930.000000		1
12433.875000	4310.718262	3.419866	3.466122	2961.887939	69193.210938	482.679138	295.076782	183.695236	83.893112	55.834175	380.817078	513.316040	262.293579	1.389279	0.000000	4.094606	3.634550	0.534009	0.539844	3.471569	4.840064	2.683659	2.469935	2.264098	1.923726	1.746900	2.580716	2.710385	2.418788	0.142790	0.000000	26955.000000		1
21356.359375	6703.804199	3.641896	4.378909	6298.561035	99998.000000	1029.068237	644.775879	351.071320	119.522629	128.117004	597.505249	847.399048	324.270538	0.450599	0.000000	4.329527	3.826321	0.561327	0.641366	3.799241	4.999991	3.012444	2.809409	2.545395	2.077450	2.107607	2.776342	2.928088	2.510907	0.000000	0.000000	27035.000000		1
10636.055664	3513.087646	3.426034	3.820752	2397.252197	45757.925781	361.364838	241.253220	113.783791	66.050598	43.582481	227.407227	334.499298	187.676346	1.533550	99998.000000	4.026781	3.545689	0.534792	0.582149	3.379714	4.660466	2.557946	2.382473	2.056080	1.819877	1.639312	2.356804	2.524395	2.273410	0.185698	4.999991	27073.000000		1
14722.906250	7267.052246	3.518546	4.027363	5910.830078	99998.000000	907.047852	600.138733	365.885590	140.131256	130.725861	709.888977	928.886841	487.767303	1.614425	0.000000	4.167994	3.861358	0.546363	0.605021	3.771648	4.999991	2.957630	2.778252	2.563345	2.146535	2.116362	2.851190	2.967963	2.688213	0.208018	0.000000	27131.000000		1
19298.281250	3648.007324	2.096942	4.354239	3378.041504	75611.414062	565.095154	346.470398	211.362534	101.664696	101.516678	407.479065	535.808838	357.451569	1.303557	0.000000	4.285519	3.562056	0.321587	0.638912	3.528665	4.878587	2.752122	2.539666	2.325028	2.007170	2.006537	2.610105	2.729010	2.553217	0.115130	0.000000	27184.000000		1
10388.107422	3847.038086	2.038351	4.338820	2198.425049	43450.792969	355.067841	220.360886	124.000221	46.515114	39.801815	219.300079	251.102676	100.058075	2.348929	0.000000	4.016536	3.585126	0.309279	0.637372	3.342112	4.637998	2.550311	2.343134	2.093422	1.667594	1.599903	2.341039	2.399851	2.000252	0.370870	0.000000	27229.000000		1
29577.384766	12785.723633	1.415436	4.286397	14314.240234	99998.000000	2314.691406	1460.514160	771.943054	406.486115	272.738190	1404.550537	1923.574585	1086.524536	3.925197	0.000000	4.470960	4.106725	0.150890	0.632092	4.155768	4.999991	3.364493	3.164506	2.887585	2.609046	2.435746	3.147537	3.284109	3.036040	0.593861	0.000000	27277.000000		1
6534.596680	3025.058350	1.467860	2.010598	2817.824951	55406.871094	429.999603	285.677551	145.478455	72.643631	40.205788	230.928864	299.794922	153.437592	1.079991	0.000000	3.815219	3.480734	0.166685	0.303325	3.449914	4.743564	2.633468	2.455876	2.162799	1.861198	1.604289	2.363478	2.476824	2.185932	0.033420	0.000000	27319.000000		1
21731.093750	12298.909180	2.787700	3.237926	7963.625977	99998.000000	1286.764038	809.598633	464.932220	191.762299	139.724197	739.844421	924.529541	511.712524	3.728315	0.000000	4.337081	4.089867	0.445246	0.510267	3.901111	4.999991	3.109499	2.908270	2.667390	2.282763	2.145272	2.869140	2.965921	2.709026	0.571513	0.000000	27364.000000		1
11520.265625	2954.363525	2.926468	4.545431	3702.231934	82951.710938	610.638855	378.220551	217.539261	105.778404	77.272324	443.975128	578.771484	338.788788	0.595300	99998.000000	4.061462	3.470464	0.466344	0.657575	3.568464	4.918825	2.785784	2.577745	2.337538	2.024397	1.888024	2.647359	2.762507	2.529929	0.000000	4.999991	27428.000000		1
24163.056641	10894.244141	2.809286	4.471421	6804.935547	99998.000000	1083.705933	692.709473	339.001556	131.558456	121.813850	614.962280	809.117554	539.796143	3.151697	99998.000000	4.383152	4.037197	0.448596	0.650446	3.832824	4.999991	3.034911	2.840551	2.530202	2.119119	2.085697	2.788848	2.908012	2.732230	0.498544	4.999991	27494.000000		1
5000.165039	2021.470947	3.213256	2.655099	1181.229248	24483.634766	177.685028	116.879868	53.071144	18.292738	17.978197	69.492050	109.016335	49.259644	1.697289	99998.000000	3.698984	3.305667	0.506945	0.424081	3.072334	4.388876	2.249651	2.067740	1.724858	1.262279	1.254746	1.841935	2.037492	1.692491	0.229756	4.999991	27526.000000		1
11586.876953	3556.247803	2.759946	3.052901	2395.025879	54339.589844	396.405365	245.709213	159.497131	82.150803	54.067192	290.099640	348.582733	232.853119	0.619924	99998.000000	4.063966	3.550992	0.440901	0.484713	3.379310	4.735116	2.598140	2.390421	2.202753	1.914612	1.732934	2.462547	2.542306	2.367082	0.000000	4.999991	27589.000000		1
15705.102539	2999.895020	2.294302	2.818537	3130.068848	67082.890625	486.095917	316.585876	202.314850	81.651237	68.440498	351.120667	459.902618	275.461121	0.684950	99998.000000	4.196041	3.477106	0.360651	0.450024	3.495554	4.826612	2.686722	2.500492	2.306028	1.911963	1.835313	2.545456	2.662666	2.440060	0.000000	4.999991	27622.000000		1
14336.323242	4742.500488	1.874913	3.139246	5058.201172	99998.000000	818.917664	509.723511	277.431641	134.321487	76.954704	462.640991	624.108643	252.767899	2.404113	99998.000000	4.156438	3.676007	0.272981	0.496825	3.703996	4.999991	2.913240	2.707335	2.443156	2.128145	1.886235	2.665244	2.795260	2.402722	0.380955	4.999991	27640.000000		1
9553.375977	2405.627686	2.827788	3.244093	1419.660767	38031.480469	190.047729	146.715042	110.330002	74.990356	32.925079	182.908875	209.897766	112.226501	0.455999	0.000000	3.980157	3.381228	0.451447	0.511093	3.152184	4.580143	2.278863	2.166475	2.042694	1.875005	1.517527	2.262235	2.322008	2.050095	0.000000	0.000000	27754.000000		1
9479.607422	2964.102051	0.965210	2.349809	2903.370850	54730.773438	434.742401	297.630127	147.464386	41.463951	44.880733	246.517166	336.778198	177.367401	1.705441	99998.000000	3.976790	3.471893	0.000000	0.371033	3.462903	4.738232	2.638232	2.473677	2.168687	1.617671	1.652060	2.391847	2.527344	2.248874	0.231837	4.999991	27825.000000		1
21827.576172	6679.544434	1.807071	3.361275	6429.660156	99998.000000	1024.942261	652.469788	346.482727	140.455048	116.636253	601.119385	816.789856	388.939636	1.669593	99998.000000	4.339005	3.824747	0.256975	0.526504	3.808188	4.999991	3.010700	2.814560	2.539682	2.147537	2.066833	2.778961	2.912110	2.589882	0.222611	4.999991	27885.000000		1
19296.300781	4996.458496	3.419866	3.826920	4891.611328	87546.492188	781.752441	498.696075	254.291260	114.628738	71.024673	428.112366	517.429749	415.342590	1.185540	99998.000000	4.285474	3.698662	0.534009	0.582849	3.689452	4.942239	2.893069	2.697836	2.405331	2.059294	1.851409	2.631558	2.713851	2.618407	0.073916	4.999991	27964.000000		1
10592.426758	3999.236084	2.624262	2.707523	3240.753418	66886.640625	533.141418	325.442383	167.835571	73.513245	65.739143	362.826538	443.503296	335.902405	0.657265	99998.000000	4.024995	3.601977	0.419007	0.432572	3.510646	4.825339	2.726842	2.512474	2.224884	1.866366	1.817824	2.559699	2.646897	2.526213	0.000000	4.999991	27991.000000		1
13360.254883	3540.480469	2.032184	2.229543	2083.262939	49124.097656	282.550659	203.872131	140.606155	102.626823	44.310242	233.775146	313.745758	180.016327	0.747709	99998.000000	4.125815	3.549062	0.307963	0.348216	3.318744	4.691295	2.451096	2.309358	2.148004	2.011261	1.646504	2.368798	2.496578	2.255312	0.000000	4.999991	28020.000000		1
33462.714844	25403.111328	3.025148	9.615097	24888.175781	99998.000000	3922.595947	2544.022705	1305.365112	580.853027	479.216095	2386.141602	3124.481201	1689.669922	5.926006	0.000000	4.524561	4.404887	0.480747	0.982954	4.395993	4.999991	3.593574	3.405521	3.115732	2.764066	2.680532	3.377696	3.494778	3.227802	0.772762	0.000000	28067.000000		0
8974.537109	1970.206909	2.803118	3.737491	2473.583984	63159.460938	386.469574	253.683762	165.223633	82.163132	67.392029	310.803864	479.213013	215.907974	0.434047	99998.000000	3.953012	3.294512	0.447641	0.572580	3.393327	4.800438	2.587115	2.404293	2.218072	1.914677	1.828609	2.492486	2.680529	2.334269	0.000000	4.999991	28152.000000		1
4015.521240	1237.010986	2.747611	4.267894	1153.654419	28948.347656	176.451538	117.157402	92.786613	58.951832	29.381863	135.320618	174.965164	129.446106	0.376530	0.000000	3.603742	3.092374	0.438955	0.630214	3.062076	4.461624	2.246625	2.068770	1.967485	1.770497	1.468079	2.131364	2.242952	2.112089	0.000000	0.000000	28289.000000		1
25266.701172	8798.163086	2.007514	3.151581	7543.765625	99998.000000	1185.025269	763.706421	372.845612	184.490845	156.098862	734.219666	1033.388550	508.224823	2.420818	0.000000	4.402548	3.944392	0.302659	0.498528	3.877588	4.999991	3.073728	2.882926	2.571529	2.265975	2.193400	2.865826	3.014264	2.706056	0.383962	0.000000	28311.000000		1
7322.522461	2480.405273	1.366096	1.378431	2605.000732	51970.593750	403.291351	258.173706	124.324013	72.529533	43.656490	227.956131	309.320587	215.402237	0.735250	0.000000	3.864661	3.394523	0.135481	0.139385	3.415808	4.715758	2.605619	2.411912	2.094555	1.860515	1.640049	2.357851	2.490409	2.333250	0.000000	0.000000	28347.000000		1
8832.931641	1405.099365	1.446273	3.444536	1613.464478	34763.980469	258.947723	166.713089	87.938980	33.572662	28.947056	155.173737	227.857452	116.102760	0.671369	0.000000	3.946105	3.147707	0.160250	0.537131	3.207759	4.541130	2.413212	2.221970	1.944181	1.525986	1.461604	2.190818	2.357663	2.064842	0.000000	0.000000	28417.000000		1
6687.950684	2119.725098	2.766114	3.429117	1692.691895	33315.835938	272.445221	172.214478	96.983582	48.618225	36.397369	174.471771	225.994873	213.212784	0.059824	0.000000	3.825293	3.326280	0.441870	0.535182	3.228578	4.522651	2.435279	2.236070	1.986698	1.686799	1.561070	2.241725	2.354099	2.328813	0.000000	0.000000	28443.000000		1
22433.105469	8467.576172	1.825573	4.946317	9723.885742	99998.000000	1582.158447	990.117615	533.511475	251.389465	182.295212	913.773438	1174.666992	620.250854	1.441509	0.000000	4.350889	3.927759	0.261399	0.694282	3.987840	4.999991	3.199250	2.995687	2.727144	2.400347	2.260775	2.960839	3.069915	2.792567	0.158817	0.000000	28475.000000		1
9075.550781	3516.948486	1.810155	4.344988	6602.454102	99998.000000	1083.443848	674.805298	380.712219	162.543869	131.984024	651.143799	924.776245	588.439026	1.937420	0.000000	3.957873	3.546166	0.257716	0.637989	3.819705	4.999991	3.034806	2.829179	2.580597	2.210971	2.120521	2.813677	2.966037	2.769701	0.287224	0.000000	28538.000000		1
5675.325195	2845.242432	2.667434	3.663482	2343.656982	47984.226562	384.628571	236.963730	129.261078	59.509991	45.873699	241.731201	298.842041	189.023941	0.445164	0.000000	3.753991	3.454119	0.426094	0.563894	3.369894	4.681098	2.585042	2.374682	2.111468	1.774590	1.661564	2.383333	2.475442	2.276517	0.000000	0.000000	28574.000000		1
11926.584961	4124.519043	3.956437	3.777580	3656.573975	83220.156250	565.301758	371.060120	198.164139	77.873657	104.310547	474.760071	654.705505	360.353363	1.656313	0.000000	4.076516	3.615373	0.597304	0.577214	3.563074	4.920228	2.752280	2.569444	2.297025	1.891391	2.018328	2.676474	2.816046	2.556729	0.219142	0.000000	28674.000000		1
7582.229004	3203.051758	2.426902	3.891678	2620.625977	48619.894531	396.118591	268.109497	116.938454	67.231674	47.612926	242.388031	345.573029	188.175903	0.318416	0.000000	3.879797	3.505564	0.385052	0.590137	3.418405	4.686814	2.597825	2.428312	2.067957	1.827574	1.677725	2.384511	2.538540	2.274564	0.000000	0.000000	28747.000000		1
3057.125977	965.965759	1.877997	2.374479	632.727661	16054.530273	107.958611	63.296822	38.614578	47.338474	15.970683	68.776627	84.238495	77.759560	0.637320	0.000000	3.485313	2.984962	0.273695	0.375568	2.801217	4.205597	2.033257	1.801382	1.586751	1.675214	1.203323	1.837441	1.925511	1.890754	0.000000	0.000000	28797.000000		1
21609.568359	5211.638672	3.722073	3.928683	6967.312988	99998.000000	1078.519165	700.807373	385.103455	187.660919	170.361145	791.071472	1097.471802	695.873413	2.844013	99998.000000	4.334646	3.716974	0.570785	0.594247	3.843065	4.999991	3.032828	2.845599	2.585577	2.273374	2.231370	2.898216	3.040393	2.842530	0.453932	4.999991	28858.000000		1
7451.731445	3554.021240	2.137031	3.429117	3259.851074	65060.734375	514.170288	336.192291	180.152023	103.835648	82.459175	354.805725	440.792694	244.241364	2.718366	0.000000	3.872257	3.550720	0.329811	0.535182	3.513198	4.813319	2.711107	2.526588	2.255639	2.016346	1.916239	2.549991	2.644234	2.387819	0.434308	0.000000	28954.000000		1
27633.691406	5168.374023	1.939672	4.002693	5388.275391	99998.000000	814.418518	541.738892	312.934723	108.504433	100.474373	509.026581	672.452393	354.259918	1.877044	0.000000	4.441439	3.713354	0.287728	0.602352	3.731450	4.999991	2.910848	2.733790	2.495454	2.035448	2.002055	2.706740	2.827662	2.549322	0.273475	0.000000	29090.000000		1
9140.328125	3463.809570	1.989012	3.459955	2796.901611	59169.644531	444.425354	284.595154	160.755295	41.322098	61.717949	315.321533	378.232880	275.088013	0.439865	99998.000000	3.960962	3.539554	0.298637	0.539070	3.446677	4.772099	2.647799	2.454227	2.206165	1.616182	1.790411	2.498754	2.577759	2.439472	0.000000	4.999991	29181.000000		1
11380.389648	3873.320801	1.927337	3.743659	3803.113281	78540.406250	594.008240	383.771301	201.065933	94.208221	56.309071	301.490967	396.803162	260.828796	2.237626	0.000000	4.056157	3.588084	0.284958	0.573296	3.580139	4.895093	2.773793	2.584073	2.303339	1.974089	1.750578	2.479274	2.598575	2.416356	0.349787	0.000000	29198.000000		1
7762.115723	1904.652710	1.640549	2.063021	2204.931885	52321.394531	373.841644	223.904099	138.768250	72.915001	49.419998	288.856903	349.988922	223.398376	1.011893	99998.000000	3.889980	3.279816	0.214989	0.314504	3.343395	4.718679	2.572688	2.350062	2.142290	1.862817	1.693903	2.460683	2.544054	2.349080	0.005134	4.999991	29253.000000		1
9289.491211	2863.322266	3.802250	5.060415	3168.455322	62598.226562	496.796478	323.607544	147.547653	62.643070	48.719990	226.380341	280.990265	137.479248	1.231040	0.000000	3.967992	3.456870	0.580041	0.704186	3.500848	4.796562	2.696178	2.510019	2.168932	1.796873	1.687707	2.354839	2.448691	2.138237	0.090272	0.000000	29295.000000		1
7208.291992	967.714233	2.858626	1.930420	1687.696289	39642.960938	265.047333	170.413574	93.733322	54.724030	36.585476	167.490189	221.141068	130.984894	0.018440	99998.000000	3.857832	2.985747	0.456157	0.285652	3.227294	4.598166	2.423323	2.231504	1.971894	1.738178	1.563309	2.223989	2.344669	2.117221	0.000000	4.999991	29329.000000		1
14293.958984	8779.444336	2.494745	3.848506	8187.634766	99998.000000	1318.002319	830.521790	448.073395	181.626038	178.751999	872.861511	1107.725220	607.311523	2.844548	99998.000000	4.155152	3.943467	0.397026	0.585292	3.913158	4.999991	3.119916	2.919351	2.651349	2.259178	2.252251	2.940945	3.044432	2.783412	0.454013	4.999991	29380.000000		1
25383.787109	9303.466797	2.211041	3.580221	9098.968750	99998.000000	1448.916260	919.669556	443.170258	225.556992	153.351242	879.288025	1152.744751	591.763306	2.539829	0.000000	4.404556	3.968645	0.344597	0.553910	3.958992	4.999991	3.161043	2.963632	2.646571	2.353256	2.185687	2.944131	3.061733	2.772148	0.404804	0.000000	29405.000000		1
9944.298828	2674.508057	2.975808	2.830872	2807.337158	57106.832031	452.985809	286.886383	154.362717	71.370049	53.909920	252.903580	340.148712	217.520767	0.164600	0.000000	3.997574	3.427244	0.473605	0.451920	3.448295	4.756688	2.656085	2.457710	2.188542	1.853516	1.731669	2.402955	2.531669	2.337501	0.000000	0.000000	29496.000000		1
12044.673828	4011.339600	2.605759	3.996526	2467.225342	59659.398438	371.837219	247.507034	184.703613	92.413483	57.931118	287.305786	366.804565	225.137604	1.225085	99998.000000	4.080795	3.603289	0.415934	0.601683	3.392209	4.775679	2.570353	2.393588	2.266475	1.965735	1.762912	2.458344	2.564435	2.352448	0.088166	4.999991	29523.000000		1
10211.220703	2508.855957	1.807071	2.932636	2360.170410	52241.394531	376.222290	234.179123	137.158539	53.185242	41.319016	210.101288	268.109497	147.109756	1.407753	0.000000	4.009078	3.399476	0.256975	0.467258	3.372943	4.718015	2.575444	2.369548	2.137223	1.725791	1.616150	2.322429	2.428312	2.167641	0.148526	0.000000	29550.000000		1
19100.394531	13219.556641	2.389898	4.218554	9911.494141	99998.000000	1583.968628	1011.407715	790.507202	352.520691	247.210999	1298.602417	1754.274170	951.459839	2.974597	99998.000000	4.281043	4.121217	0.378379	0.625164	3.996139	4.999991	3.199747	3.004926	2.897906	2.547185	2.393068	3.113476	3.244097	2.978390	0.473428	4.999991	29625.000000		1
10934.524414	1966.284302	4.073619	5.704916	1856.293579	37974.824219	294.743744	189.064026	83.600159	54.070274	30.072620	142.477982	228.264511	101.374825	0.155514	0.000000	4.038800	3.293646	0.609980	0.756249	3.268647	4.579496	2.469445	2.276609	1.922207	1.732959	1.478171	2.153748	2.358438	2.005930	0.000000	0.000000	29765.000000		1
10750.446289	3114.529785	4.357323	2.652015	1943.267334	55874.945312	280.570892	196.387909	140.112747	78.604500	51.569363	301.527985	409.714783	208.544006	0.885957	0.000000	4.031426	3.493392	0.639220	0.423576	3.288532	4.747217	2.448043	2.293115	2.146478	1.895447	1.712392	2.479328	2.612482	2.319198	0.000000	0.000000	29812.000000		1
14062.487305	3628.558350	2.204873	2.497828	2130.740234	41558.988281	336.549988	215.445404	103.897324	50.869354	33.868702	162.710388	221.375443	130.442154	0.912461	0.000000	4.148062	3.559734	0.343384	0.397563	3.328531	4.618665	2.527050	2.333337	2.016604	1.706456	1.529799	2.211415	2.345129	2.115418	0.000000	0.000000	29864.000000		1
8113.810059	1898.028809	1.612795	3.311935	1913.092896	40045.765625	315.488068	195.256165	117.385597	40.773193	37.137466	163.317886	241.697281	145.450699	0.825306	0.000000	3.909225	3.278303	0.207579	0.520082	3.281736	4.602557	2.498983	2.290605	2.069615	1.610375	1.569812	2.213034	2.383272	2.162716	0.000000	0.000000	29940.000000		1
5947.921387	1757.407349	3.321187	2.337474	1578.158813	30994.406250	237.133347	163.512161	77.691711	48.356106	31.676165	150.656052	208.053680	109.710175	0.605231	0.000000	3.774365	3.244872	0.521293	0.368747	3.198151	4.491283	2.374993	2.213550	1.890375	1.684451	1.500733	2.177987	2.318175	2.040247	0.000000	0.000000	29989.000000		1
17623.314453	8025.704590	3.049818	6.253822	8444.041016	99998.000000	1333.735474	859.502747	451.576538	195.052643	149.875870	729.686584	928.559998	508.456085	1.924870	99998.000000	4.246088	3.904483	0.484274	0.796146	3.926550	4.999991	3.125070	2.934247	2.654731	2.290152	2.175732	2.863136	2.967810	2.706254	0.284401	4.999991	30031.000000		1
29705.039062	11140.388672	1.267417	3.867008	8426.871094	99998.000000	1309.966064	857.378052	464.494324	204.001648	177.339645	879.580994	1145.491821	583.094910	1.793692	0.000000	4.472830	4.046900	0.102919	0.587375	3.925666	4.999991	3.117260	2.933172	2.666981	2.309634	2.248806	2.944276	3.058992	2.765739	0.253748	0.000000	30074.000000		1
7239.912598	2390.594482	3.123827	2.759946	1792.182617	36876.378906	284.678436	183.463959	95.386208	57.369877	34.550209	142.551987	178.073578	104.998222	1.638849	0.000000	3.859733	3.378506	0.494687	0.440901	3.253382	4.566748	2.454355	2.263551	1.979486	1.758684	1.538451	2.153973	2.250599	2.021182	0.214539	0.000000	30152.000000		1
9711.393555	2882.978027	1.292086	3.530881	3396.124512	71111.164062	543.108093	344.031158	190.297516	111.030014	56.065453	333.793121	452.837799	312.728119	1.993537	99998.000000	3.987282	3.459841	0.111292	0.547883	3.530984	4.851938	2.734886	2.536598	2.279433	2.045440	1.748695	2.523477	2.655943	2.495167	0.299624	4.999991	30183.000000		1
9351.005859	3523.967041	2.137031	3.422950	3054.452393	58453.179688	499.152466	308.278290	138.163834	61.125870	46.693974	229.174210	331.353882	156.690933	1.725642	99998.000000	3.970858	3.547032	0.329811	0.534401	3.484933	4.766808	2.698233	2.488943	2.140394	1.786225	1.669261	2.360166	2.520292	2.195044	0.236951	4.999991	30217.000000		1
17947.470703	2788.871582	2.087691	3.271847	3758.596436	68540.062500	577.874146	383.265564	195.684814	83.156097	64.795517	329.441986	410.313019	225.282532	1.390901	99998.000000	4.254003	3.445429	0.319666	0.514793	3.575026	4.835945	2.761833	2.583500	2.291557	1.919894	1.811545	2.517779	2.613115	2.352727	0.143296	4.999991	30253.000000		1
4586.096191	1662.659424	2.599592	3.752910	1038.183838	28965.771484	163.536835	103.588951	75.798302	26.840862	26.159355	114.810677	168.427643	89.005951	0.636039	0.000000	3.661443	3.220803	0.414905	0.574368	3.016274	4.461885	2.213616	2.015313	1.879660	1.428796	1.417627	2.059982	2.226413	1.949419	0.000000	0.000000	30289.000000		1
4603.253906	1307.369507	2.334390	2.883296	839.014404	23414.927734	147.513733	87.624435	60.798992	31.303032	22.258427	96.422340	133.118835	72.810158	0.935789	0.000000	3.663065	3.116398	0.368173	0.459889	2.923769	4.369493	2.168833	1.942625	1.783896	1.495586	1.347494	1.984178	2.124239	1.862192	0.000000	0.000000	30328.000000		1
20516.927734	1903.687500	2.152450	3.842339	2679.207764	57818.878906	440.450409	273.348785	160.647369	60.694145	65.042221	300.544250	394.659973	188.422607	0.396237	0.000000	4.312112	3.279596	0.332933	0.584596	3.428006	4.762070	2.643897	2.436717	2.205874	1.783147	1.813195	2.477908	2.596223	2.275133	0.000000	0.000000	30375.000000		1
3032.449951	394.780243	4.493007	4.739707	882.754150	24098.449219	146.937073	90.233276	64.912704	64.881866	22.591471	108.069626	142.037003	77.580696	1.452728	0.000000	3.481794	2.596355	0.652537	0.675751	2.945840	4.381989	2.167131	1.955367	1.812330	1.812123	1.353945	2.033704	2.152401	1.889754	0.162184	0.000000	30520.000000		1
14132.182617	3880.509033	1.927337	4.018112	4955.654297	92735.117188	811.023315	504.154266	238.283585	127.907318	96.536438	490.724609	719.960510	356.541870	1.684208	99998.000000	4.150209	3.588889	0.284958	0.604022	3.695101	4.967244	2.909033	2.702564	2.377094	2.106895	1.984691	2.690838	2.857309	2.552110	0.226396	4.999991	30585.000000		1
10844.719727	2371.216309	2.445405	3.496960	2635.739258	60674.835938	423.388092	268.797180	166.722336	58.739056	42.426079	248.176208	343.584015	183.232666	0.728964	0.000000	4.035218	3.374971	0.388351	0.543691	3.420902	4.783009	2.626739	2.429425	2.221994	1.768927	1.627633	2.394760	2.536033	2.263003	0.000000	0.000000	30629.000000		1
7519.909668	2273.215088	1.292086	1.967425	2313.328369	53663.210938	372.318268	234.691025	159.743835	103.114059	63.555855	293.710693	402.020844	228.569794	0.062640	99998.000000	3.876213	3.356641	0.111292	0.293898	3.364237	4.729677	2.570914	2.370497	2.203424	2.013318	1.803156	2.467920	2.604249	2.359019	0.000000	4.999991	30687.000000		1
13842.307617	3375.509766	1.976677	2.944971	3387.474609	78032.648438	518.802063	344.607819	192.764511	90.270287	60.333347	348.740021	445.328888	288.755127	1.673879	0.000000	4.141209	3.528339	0.295936	0.469081	3.529876	4.892276	2.715002	2.537325	2.285027	1.955545	1.780557	2.542502	2.648681	2.460530	0.223724	0.000000	30721.000000		1
16118.097656	3953.109375	1.310589	3.352024	3843.260498	77136.140625	607.089478	388.652832	211.402634	103.789398	84.972420	429.777588	590.702515	299.178162	2.437460	0.000000	4.207314	3.596939	0.117467	0.525307	3.584700	4.887258	2.783253	2.589562	2.325110	2.016153	1.929278	2.633244	2.771369	2.475930	0.386937	0.000000	30802.000000		1
11917.691406	4346.899902	1.933504	2.331306	4897.785156	99998.000000	797.864990	491.122406	267.464996	113.873222	76.088173	432.907593	557.447449	378.871216	2.102721	99998.000000	4.076192	3.638180	0.286345	0.367599	3.690000	4.999991	2.901929	2.691190	2.427267	2.056422	1.881317	2.636395	2.746204	2.578492	0.322782	4.999991	30850.000000		1
13056.901367	4794.054199	3.105325	3.472290	4629.687988	90560.187500	758.124817	475.916473	279.417572	96.678291	86.196663	386.087189	527.883667	344.684906	1.104604	99998.000000	4.115840	3.680703	0.492107	0.540616	3.665552	4.956937	2.879741	2.677531	2.446254	1.985329	1.935490	2.586685	2.722538	2.537422	0.043207	4.999991	30905.000000		1
6695.209961	1140.798340	3.062153	3.241009	1247.850342	28192.791016	199.604248	127.426254	61.196796	36.252434	22.085737	108.929985	142.373138	74.709740	1.399554	99998.000000	3.825764	3.057209	0.486027	0.510680	3.096163	4.450138	2.300170	2.105259	1.786729	1.559337	1.344112	2.037148	2.153428	1.873377	0.145990	4.999991	30934.000000		1
8995.034180	3539.040527	1.822490	3.382861	2838.082031	55773.980469	442.942078	288.230896	134.386246	71.758598	41.516376	231.730637	299.036316	203.073441	0.918650	99998.000000	3.954003	3.548886	0.260665	0.529284	3.453025	4.746432	2.646347	2.459741	2.128355	1.855874	1.618219	2.364984	2.475724	2.307653	0.000000	4.999991	31053.000000		1
17024.355469	9532.551758	0.878866	5.889941	6156.783203	99998.000000	1000.697876	626.779175	320.141418	157.628387	117.669304	598.488953	784.521667	399.868408	1.587650	0.000000	4.231071	3.979209	0.000000	0.770111	3.789354	4.999991	3.000303	2.797115	2.505342	2.197634	2.070663	2.777056	2.894605	2.601917	0.200755	0.000000	31101.000000		1
9119.528320	4102.014160	3.262596	4.539263	3564.024902	94127.750000	584.171143	362.737091	285.686798	113.213303	94.470337	530.816284	719.399231	361.121216	1.433944	0.000000	3.959972	3.612997	0.513563	0.656985	3.551941	4.973718	2.766540	2.559592	2.455890	2.053897	1.975295	2.724944	2.856970	2.557653	0.156532	0.000000	31179.000000		1
6836.025879	1237.636963	2.275799	3.348940	1580.067627	38678.160156	259.746399	155.704132	77.519028	66.118446	20.707306	139.033447	179.917648	86.563629	0.128568	0.000000	3.834804	3.092593	0.357134	0.524907	3.198676	4.587466	2.414550	2.192300	1.889408	1.820323	1.316124	2.143119	2.255074	1.937335	0.000000	0.000000	31223.000000		1
4704.675293	2767.655518	2.383730	3.191670	1776.298218	35132.382812	275.929871	171.554550	101.282318	30.266895	20.506863	133.680069	211.112762	122.045128	0.804843	0.000000	3.672530	3.442112	0.377257	0.504018	3.249516	4.545708	2.440799	2.234402	2.005534	1.480968	1.311899	2.126067	2.324514	2.086520	0.000000	0.000000	31241.000000		1
11062.351562	2107.587402	1.659051	3.163916	2173.561035	48599.582031	375.960175	225.449051	141.617615	75.237061	41.229588	199.443893	277.058502	160.992752	0.833735	0.000000	4.043848	3.323786	0.219860	0.500225	3.337172	4.686633	2.575142	2.353048	2.151117	1.876432	1.615209	2.299821	2.442571	2.206806	0.000000	0.000000	31292.000000		1
15292.503906	11038.094727	2.322055	4.585519	9134.379883	99998.000000	1429.670654	921.738770	465.693878	209.126831	158.519592	893.821655	1137.128662	660.129761	0.783619	99998.000000	4.184479	4.042894	0.365873	0.661389	3.960679	4.999991	3.155236	2.964608	2.668101	2.320410	2.200083	2.951251	3.055809	2.819629	0.000000	4.999991	31344.000000		1
6700.840820	1819.230103	2.556419	3.025148	1404.926758	29684.445312	244.744003	147.538391	86.890511	50.801514	28.916218	122.143806	147.822098	73.645851	1.454349	99998.000000	3.826129	3.259888	0.407632	0.480747	3.147654	4.472529	2.388712	2.168905	1.938972	1.705877	1.461141	2.086871	2.169739	1.867148	0.162669	4.999991	31400.000000		1
8641.693359	2455.288330	1.110146	4.240141	2909.664795	53773.593750	439.913849	298.385651	136.917999	81.715996	57.792347	279.966461	382.254089	190.004562	1.314321	0.000000	3.936599	3.390102	0.045380	0.627380	3.463843	4.730569	2.643368	2.474778	2.136461	1.912307	1.761870	2.447106	2.582352	2.278764	0.118701	0.000000	31435.000000		1
18944.001953	7793.163086	1.480195	3.422950	7205.713867	99998.000000	1142.611572	733.895874	408.126648	195.293182	137.442230	712.565674	879.078308	546.722229	2.889236	0.000000	4.277472	3.891714	0.170319	0.534401	3.857677	4.999991	3.057899	2.865634	2.610795	2.290687	2.138120	2.852825	2.944028	2.737767	0.460783	0.000000	31541.000000		1
16766.455078	5183.166504	2.682853	3.660398	5020.647461	99293.023438	809.348816	510.596222	261.405457	109.731758	88.330612	480.875122	620.324890	291.656921	2.281470	99998.000000	4.224441	3.714595	0.428597	0.563528	3.700760	4.996919	2.908136	2.708078	2.417315	2.040332	1.946111	2.682032	2.792619	2.464872	0.358215	4.999991	31642.000000		1
9352.952148	2703.797363	1.187239	2.738360	1930.873779	38156.871094	305.074280	194.960129	104.335220	47.304554	36.434372	165.732452	215.214127	167.712219	1.375012	0.000000	3.970949	3.431974	0.074538	0.437491	3.285754	4.581573	2.484406	2.289946	2.018431	1.674903	1.561511	2.219408	2.332871	2.224565	0.138306	0.000000	31721.000000		1
12509.839844	5121.158691	2.056854	2.460824	4499.396973	87774.265625	711.948914	458.650635	211.926865	100.011818	93.924515	408.138977	465.487274	280.268677	1.578509	0.000000	4.097252	3.709368	0.313203	0.391080	3.653154	4.943367	2.852449	2.661482	2.326186	2.000051	1.972779	2.610808	2.667908	2.447575	0.198247	0.000000	31775.000000		1
11453.160156	3838.616455	2.661267	2.726025	4573.764160	96841.968750	719.781616	460.796906	230.176422	111.174950	61.881386	409.560608	559.655396	250.122055	1.815761	99998.000000	4.058925	3.584175	0.425088	0.435530	3.660274	4.986063	2.857201	2.663510	2.362061	2.046007	1.791560	2.612318	2.747921	2.398152	0.259059	4.999991	31882.000000		1
7959.145020	2092.995117	1.742312	1.375347	1418.001709	28675.869141	233.590134	149.339294	69.273109	30.325487	16.063194	110.733978	129.729813	75.249390	1.817297	99998.000000	3.900867	3.320768	0.241126	0.138412	3.151677	4.457517	2.368454	2.174174	1.840565	1.481808	1.205832	2.044281	2.113040	1.876503	0.259426	4.999991	31931.000000		1
6385.201660	1144.030029	1.569623	2.861710	1331.546021	27349.302734	199.237274	136.609619	69.599983	25.231150	18.816975	107.967857	159.679077	61.680943	1.619861	99998.000000	3.805175	3.058437	0.195795	0.456626	3.124356	4.436946	2.299371	2.135481	1.842609	1.401937	1.274550	2.033294	2.203248	1.790151	0.209478	4.999991	31992.000000		1
3905.894287	1264.706055	3.811501	4.653362	891.706238	20390.646484	143.474030	88.608147	53.472031	31.121092	21.453571	102.512726	135.635162	88.935028	0.052875	0.000000	3.591721	3.101990	0.581096	0.667767	2.950222	4.309431	2.156773	1.947474	1.728127	1.493055	1.331500	2.010778	2.132372	1.949073	0.000000	0.000000	32105.000000		1
12053.255859	4858.998047	1.224244	1.788568	3771.942871	78163.671875	575.175842	379.481812	204.846603	52.025757	59.546997	324.585083	473.113373	263.770691	1.852632	99998.000000	4.081104	3.686547	0.087868	0.252506	3.576565	4.893005	2.759801	2.579191	2.311429	1.716218	1.774860	2.511328	2.674965	2.421227	0.267789	4.999991	32145.000000		1
5899.401855	2122.198242	2.914133	3.857757	2250.937988	44362.925781	337.231506	217.378906	109.145851	45.263119	37.415001	183.507126	239.014420	83.008080	2.750577	0.000000	3.770808	3.326786	0.464509	0.586335	3.352364	4.647020	2.527928	2.337217	2.038007	1.655744	1.573046	2.263653	2.378424	1.919120	0.439424	0.000000	32179.000000		1
7112.430664	2964.055664	3.117660	2.661267	2232.719482	43217.523438	346.223694	230.688324	104.976631	33.020676	38.389465	198.709961	237.284439	166.309113	0.927352	99998.000000	3.852018	3.471886	0.493829	0.425088	3.348834	4.635660	2.539357	2.363026	2.021093	1.518786	1.584212	2.298220	2.375269	2.220916	0.000000	4.999991	32227.000000		1
20633.693359	7204.267578	3.500043	5.541479	7564.497559	99998.000000	1234.164673	763.977783	427.992096	186.251648	180.152023	827.740234	1073.276733	613.972412	3.993348	0.000000	4.314577	3.857590	0.544073	0.743626	3.878780	4.999991	3.091373	2.883081	2.631436	2.270100	2.255639	2.917894	3.030712	2.788149	0.601337	0.000000	32270.000000		1
4106.186035	1929.489136	1.711475	3.688152	1183.116455	23228.064453	193.936325	122.436760	59.494572	39.188152	31.173515	112.226501	161.794525	60.903839	0.025084	0.000000	3.613439	3.285442	0.233371	0.566809	3.073028	4.366013	2.287659	2.087912	1.774477	1.593155	1.493786	2.050095	2.208964	1.784645	0.000000	0.000000	32372.000000		1
11833.076172	3157.427734	1.976677	3.216340	3073.411377	59284.839844	462.776672	312.826782	151.356064	95.225853	60.012638	297.232330	376.943878	198.814804	1.034094	99998.000000	4.073098	3.499333	0.295936	0.507362	3.487621	4.772943	2.665371	2.495304	2.180000	1.978755	1.778243	2.473096	2.576277	2.298449	0.014560	4.999991	32462.000000		1
7453.618652	3597.301514	1.705307	3.379778	2181.060547	48630.910156	350.584076	217.335739	128.073837	54.872047	44.627869	224.166214	324.088593	171.875259	0.392173	0.000000	3.872367	3.555977	0.231803	0.528888	3.338668	4.686913	2.544792	2.337131	2.107460	1.739351	1.649606	2.350570	2.510664	2.235213	0.000000	0.000000	32489.000000		1
6392.655273	1138.639648	2.451572	3.959521	1370.700317	27490.414062	196.816544	132.890640	68.637856	27.201660	15.696230	102.204353	150.393936	92.450485	1.382191	99998.000000	3.805681	3.056386	0.389445	0.597643	3.136943	4.439181	2.294062	2.123494	1.836564	1.434595	1.195795	2.009470	2.177230	1.965909	0.140568	4.999991	32519.000000		1
8353.574219	1954.251587	1.933504	3.389029	1881.536987	38138.023438	295.067535	192.042908	95.867271	58.979588	37.303989	169.479202	232.362793	108.933075	0.159630	0.000000	3.921872	3.290981	0.286345	0.530075	3.274513	4.581358	2.469921	2.283398	1.981670	1.770702	1.571755	2.229116	2.366167	2.037160	0.000000	0.000000	32664.000000		1
7244.177246	1641.443359	2.291218	3.404448	1200.721558	25595.300781	195.043396	121.002823	70.494270	32.178814	21.117443	98.016640	139.230804	68.329483	0.415051	99998.000000	3.859989	3.215226	0.360066	0.532047	3.079442	4.408160	2.290131	2.082796	1.848154	1.507570	1.324641	1.991300	2.143735	1.834608	0.000000	4.999991	32845.000000		1
16987.121094	4121.857910	3.037483	4.403579	4537.299316	86169.937500	696.080017	456.325500	225.301041	106.213211	84.340256	422.151489	579.863159	361.870575	1.278836	0.000000	4.230120	3.615093	0.482514	0.643806	3.656797	4.935356	2.842659	2.659275	2.352763	2.026179	1.926035	2.625468	2.763325	2.558553	0.106815	0.000000	32978.000000		1
20194.621094	4067.611816	1.168737	2.793867	4051.295654	81684.742188	618.931030	400.494415	198.235062	85.342468	79.572792	385.763397	531.568726	316.397766	3.943116	0.000000	4.305236	3.609339	0.067717	0.446206	3.607594	4.912141	2.791642	2.602597	2.297180	1.931165	1.900765	2.586321	2.725559	2.500233	0.595840	0.000000	33042.000000		1
9617.570312	2480.507080	2.359060	2.578006	2762.940430	68273.515625	458.403931	281.841400	167.776978	86.810333	79.079399	417.180511	538.707581	294.509399	0.483088	0.000000	3.983065	3.394541	0.372739	0.411284	3.441371	4.834252	2.661248	2.450005	2.224732	1.938571	1.898063	2.620324	2.731353	2.469099	0.000000	0.000000	33155.000000		1
16301.385742	2454.208984	2.063021	2.118529	3445.751221	66742.031250	549.657959	352.400421	179.322495	77.950745	44.507603	283.497345	384.280090	192.083008	2.489569	0.000000	4.212224	3.389912	0.314504	0.326034	3.537284	4.824399	2.740093	2.547036	2.253635	1.891820	1.648434	2.452549	2.584648	2.283489	0.396124	0.000000	33214.000000		1
23849.378906	2670.079834	2.778449	3.336605	4367.881348	90828.390625	676.976257	442.436340	242.394196	96.271240	70.266068	365.096161	467.627380	230.756165	0.477014	99998.000000	4.377477	3.426524	0.443802	0.523305	3.640271	4.958221	2.830573	2.645851	2.384522	1.983497	1.846746	2.562407	2.669900	2.363153	0.000000	4.999991	33238.000000		1
3542.864258	1432.495361	0.650669	2.275799	958.481506	20377.474609	158.201965	96.514854	61.458912	21.052685	13.047298	90.822273	113.074532	56.922733	1.517746	0.000000	3.549355	3.156093	0.000000	0.357134	2.981584	4.309150	2.199212	1.984594	1.788585	1.323308	1.115521	1.958192	2.053365	1.755286	0.181199	0.000000	33277.000000		1
11385.508789	3485.836670	1.927337	2.867877	3240.204590	69430.476562	496.460358	325.192596	184.561768	93.443451	70.451096	396.775421	502.032654	298.240723	1.254295	0.000000	4.056353	3.542307	0.284958	0.457561	3.510572	4.841550	2.695884	2.512141	2.266142	1.970549	1.847888	2.598545	2.700732	2.474567	0.098400	0.000000	33326.000000		1
10186.733398	2195.646729	2.241878	4.341904	2222.715820	56313.773438	355.089447	220.191284	141.833481	88.241188	62.038654	286.460815	392.738800	233.883087	0.278734	0.000000	4.008035	3.341563	0.350612	0.637680	3.346884	4.750615	2.550338	2.342800	2.151779	1.945671	1.792662	2.457065	2.594104	2.368999	0.000000	0.000000	33360.000000		1
8583.704102	1131.189331	2.158617	1.887248	1527.782837	28716.003906	228.005478	158.349991	78.700096	20.315670	27.448359	125.582176	168.328964	81.944191	0.133834	0.000000	3.933675	3.053535	0.334176	0.275829	3.184062	4.458124	2.357945	2.199618	1.895975	1.307831	1.438516	2.098928	2.226159	1.913518	0.000000	0.000000	33420.000000		1
5262.319824	2314.743652	1.717642	2.645848	1586.642212	34373.191406	252.459518	161.106842	92.823624	50.863186	36.021152	177.441406	241.105194	127.389244	0.794957	0.000000	3.721177	3.364503	0.234933	0.422565	3.200479	4.536220	2.402192	2.207114	1.967659	1.706404	1.556558	2.249055	2.382207	2.105133	0.000000	0.000000	33502.000000		1
5315.323242	2485.339355	1.310589	2.066105	1843.477539	36497.695312	300.312988	184.163956	97.254951	41.423862	32.851070	149.592163	203.236893	123.485237	1.448048	0.000000	3.725530	3.395386	0.117467	0.315152	3.265638	4.562265	2.477574	2.265205	1.987912	1.617251	1.516549	2.174909	2.308002	2.091615	0.160783	0.000000	33532.000000		1
25654.625000	9474.426758	3.506211	3.472290	10387.395508	99998.000000	1610.485596	1060.445312	554.252686	209.493790	183.081573	949.890198	1333.883545	806.484009	2.890212	99998.000000	4.409166	3.976553	0.544838	0.540616	4.016507	4.999991	3.206957	3.025488	2.743708	2.321171	2.262645	2.977673	3.125118	2.906596	0.460930	4.999991	33575.000000		1
13896.584961	4373.827148	2.211041	3.885511	4719.646973	91391.843750	736.174805	481.124908	236.643021	104.507904	68.166046	384.431213	550.724915	277.218872	1.381070	99998.000000	4.142908	3.640862	0.344597	0.589448	3.673909	4.960907	2.866981	2.682258	2.374094	2.019149	1.833568	2.584819	2.740935	2.442823	0.140216	4.999991	33728.000000		1
16996.648438	7574.232910	3.561718	4.533096	5029.186035	99998.000000	786.230042	508.008942	262.746887	109.848938	96.058464	525.123718	657.779968	441.088745	0.837495	99998.000000	4.230363	3.879339	0.551660	0.656395	3.701498	4.999991	2.895550	2.705871	2.419538	2.040796	1.982536	2.720262	2.818081	2.644526	0.000000	4.999991	33754.000000		1
12867.969727	3185.687256	2.525582	2.602675	3412.101318	75086.250000	531.207947	341.749176	195.398026	98.112228	54.424904	300.695374	376.700287	267.958405	0.631450	99998.000000	4.109510	3.503203	0.402361	0.415420	3.533022	4.875560	2.725265	2.533707	2.290920	1.991723	1.735798	2.478127	2.575996	2.428067	0.000000	4.999991	33786.000000		1
6312.228027	1293.455688	2.232627	3.941018	1249.074585	28648.908203	196.955307	119.988274	66.177032	44.840645	23.997656	120.552597	173.151932	103.622871	0.632432	0.000000	3.800183	3.111752	0.348816	0.595608	3.096588	4.457108	2.294368	2.079139	1.820707	1.651672	1.380169	2.081177	2.238427	2.015456	0.000000	0.000000	33817.000000		1
8356.975586	1207.363892	2.534833	3.737491	1374.730713	31311.148438	239.501648	143.908829	90.606415	55.874264	25.397673	119.997528	181.749390	78.114189	0.477853	99998.000000	3.922049	3.081838	0.403949	0.572580	3.138218	4.495699	2.379308	2.158087	1.957159	1.747212	1.404794	2.079172	2.259473	1.892730	0.000000	4.999991	33870.000000		1
17030.992188	5236.416504	2.772281	4.563933	2877.368896	56730.683594	440.074188	292.116394	156.724854	63.654533	47.298386	245.246658	313.940033	153.866226	1.990439	99998.000000	4.231240	3.719034	0.442837	0.659339	3.458996	4.753818	2.643526	2.465556	2.195138	1.803829	1.674846	2.389603	2.496847	2.187143	0.298949	4.999991	33910.000000		1
11503.467773	2032.970215	2.063021	2.941887	2102.061279	43988.324219	313.372620	211.590729	128.120087	69.214516	61.798126	295.952576	406.834564	221.313766	0.727871	0.000000	4.060829	3.308131	0.314504	0.468626	3.322645	4.643337	2.496061	2.325497	2.107617	1.840197	1.790975	2.471222	2.609418	2.345008	0.000000	0.000000	34018.000000		1
14509.537109	2860.143066	1.899583	3.580221	3553.065186	71593.429688	576.640625	362.724762	174.740051	56.968990	74.213257	368.882996	475.111633	283.065643	1.366789	99998.000000	4.161654	3.456388	0.278658	0.553910	3.550603	4.854873	2.760905	2.559577	2.242393	1.755638	1.870481	2.566889	2.676796	2.451887	0.135701	4.999991	34084.000000		1
18581.554688	4441.043457	1.877997	2.667434	4727.791016	99373.070312	751.901855	481.550476	269.771637	148.796555	78.632256	405.357452	490.894196	270.974304	1.696914	0.000000	4.269082	3.647485	0.273695	0.426094	3.674658	4.997269	2.876161	2.682642	2.430996	2.172593	1.895601	2.607838	2.690988	2.432928	0.229660	0.000000	34191.000000		1
3911.580811	1642.485596	2.198706	3.533965	950.032043	25440.433594	152.139328	97.557159	75.631775	40.359974	16.383904	118.847290	144.285049	124.962349	0.111190	99998.000000	3.592352	3.215502	0.342167	0.548262	2.977738	4.405525	2.182241	1.989259	1.878704	1.605951	1.214417	2.074989	2.159221	2.096779	0.000000	4.999991	34275.000000		1
11057.445312	3797.809326	1.884164	4.144545	1356.104980	24845.921875	212.259903	138.099075	78.672340	24.404709	29.138247	124.416527	189.113358	112.288177	0.186753	0.000000	4.043655	3.579533	0.275119	0.617477	3.132293	4.395255	2.326868	2.140191	1.895822	1.387474	1.464463	2.094878	2.276722	2.050334	0.000000	0.000000	34317.000000		1
20207.677734	7801.840332	2.559503	4.644111	8506.576172	99998.000000	1392.992676	864.664917	444.875580	247.260345	176.892502	818.492126	1077.254761	613.398804	3.676422	99998.000000	4.305516	3.892197	0.408156	0.666903	3.929755	4.999991	3.143949	2.936848	2.648239	2.393154	2.247710	2.913014	3.032318	2.787743	0.565425	4.999991	34384.000000		1
11114.149414	5630.209961	3.459955	5.424296	4334.274902	82831.179688	717.222107	442.824890	215.618103	103.773979	77.377174	401.656982	536.320740	279.818451	1.116426	99998.000000	4.045876	3.750525	0.539070	0.734343	3.636916	4.918194	2.855654	2.646232	2.333685	2.016088	1.888613	2.603855	2.729424	2.446876	0.047830	4.999991	34450.000000		1
17756.951172	2902.155762	1.557288	3.685068	4346.495605	84482.843750	697.520142	441.878174	244.460312	88.574226	77.503609	381.507812	493.669556	296.631012	3.017186	0.000000	4.249368	3.462721	0.192369	0.566445	3.638139	4.926768	2.843557	2.645303	2.388208	1.947307	1.889322	2.581503	2.693436	2.472217	0.479602	0.000000	34516.000000		1
6286.078125	3051.245361	1.353761	2.084607	2163.267334	43007.773438	344.413544	215.386810	107.249352	34.075314	35.080612	198.247391	283.932159	115.621704	0.583121	0.000000	3.798380	3.484477	0.131542	0.319024	3.335110	4.633547	2.537080	2.333219	2.030395	1.532440	1.545067	2.297208	2.453215	2.063039	0.000000	0.000000	34537.000000		1
5878.111816	2087.117676	1.859494	2.269632	2549.613525	49896.273438	413.560211	253.480240	131.589294	61.437328	29.468208	245.373093	306.764160	172.146637	0.380518	0.000000	3.769238	3.319547	0.269395	0.355955	3.406474	4.698068	2.616539	2.403944	2.119220	1.788432	1.469354	2.389827	2.486805	2.235898	0.000000	0.000000	34561.000000		1
6259.157227	1294.821777	2.007514	3.614142	1511.448242	41775.656250	255.466171	157.178162	98.898582	39.490360	42.953396	198.836395	294.506287	218.930038	0.066935	99998.000000	3.796516	3.112210	0.302659	0.558005	3.179393	4.620924	2.407333	2.196392	1.995190	1.596491	1.632998	2.298496	2.469095	2.340305	0.000000	4.999991	34623.000000		1
26211.199219	4745.374512	0.841861	3.364359	5257.876465	99998.000000	831.005920	534.196045	299.628387	112.482452	93.881340	533.977112	670.324646	396.164825	1.970018	0.000000	4.418487	3.676270	0.000000	0.526902	3.720810	4.999991	2.919604	2.727701	2.476583	2.051085	1.972579	2.727523	2.826285	2.597876	0.294470	0.000000	34652.000000		1
5158.071289	1273.756836	2.433070	3.145414	1088.630737	21788.011719	174.971344	111.998306	78.854286	32.743137	26.467730	99.527672	136.245743	75.452919	1.709355	99998.000000	3.712487	3.105087	0.386155	0.497678	3.036880	4.338218	2.242967	2.049212	1.896825	1.515120	1.422717	1.997944	2.134323	1.877676	0.232832	4.999991	34691.000000		1
5887.110352	2252.236328	1.563456	2.627345	1719.279907	43750.359375	263.289612	175.652847	136.584961	58.443016	43.597897	211.344040	278.547943	252.095642	0.392005	0.000000	3.769902	3.352614	0.194086	0.419517	3.235347	4.640982	2.420434	2.244655	2.135403	1.766733	1.639466	2.324990	2.444900	2.401565	0.000000	0.000000	34738.000000		1
6839.677246	2645.693604	1.884164	1.683721	3042.737305	58975.355469	487.912231	311.004303	196.930634	86.850418	58.273411	316.388519	433.912872	279.485413	0.019209	0.000000	3.835036	3.422539	0.275119	0.226270	3.483264	4.770670	2.688342	2.492766	2.294313	1.938772	1.765470	2.500221	2.637403	2.446359	0.000000	0.000000	34829.000000		1
13471.744141	5091.000000	3.083739	3.870092	6778.162598	99998.000000	1068.860840	689.027527	362.937561	147.877609	102.053253	544.236694	723.216919	438.344208	2.558919	0.000000	4.129424	3.706803	0.489078	0.587721	3.831112	4.999991	3.028921	2.838237	2.559832	2.169902	2.008827	2.735788	2.859269	2.641815	0.408057	0.000000	34880.000000		1
8490.578125	3094.954346	2.100026	1.930420	2481.567871	65973.578125	406.208557	247.420700	182.483322	97.677422	63.191975	293.192627	374.538574	222.772369	0.743259	99998.000000	3.928937	3.490654	0.322225	0.285652	3.394726	4.819370	2.608749	2.393436	2.261223	1.989794	1.800662	2.467153	2.573497	2.347861	0.000000	4.999991	34898.000000		1
13487.388672	5012.635742	2.655099	4.116791	3666.697998	71674.687500	593.835571	371.442505	174.089386	91.543869	56.972073	334.934113	419.172607	252.481110	0.016737	0.000000	4.129928	3.700066	0.424081	0.614559	3.564275	4.855366	2.773666	2.569892	2.240772	1.961629	1.755662	2.524959	2.622393	2.402229	0.000000	0.000000	34933.000000		1
8726.591797	2312.181152	1.776234	3.447620	2248.468018	55403.054688	359.798309	219.620789	134.247482	59.966385	49.154797	270.231110	377.514374	202.194580	1.641694	0.000000	3.940845	3.364022	0.249500	0.537519	3.351887	4.743534	2.556059	2.341673	2.127906	1.777908	1.691566	2.431735	2.576933	2.305769	0.215292	0.000000	34960.000000		1
25197.228516	8377.562500	1.190323	2.436154	3795.592041	99998.000000	582.848206	372.435455	313.930786	100.946190	100.335609	522.499451	680.161743	296.319550	1.202266	0.000000	4.401353	3.923118	0.075665	0.386705	3.579279	4.999991	2.765555	2.571051	2.496834	2.004090	2.001455	2.718086	2.832612	2.471760	0.080001	0.000000	34991.000000		1
5239.660645	1088.541260	0.925122	1.480195	1128.336914	31658.859375	196.841217	123.238533	81.910271	68.539177	26.356714	143.520279	240.420609	116.941544	1.799438	99998.000000	3.719303	3.036845	0.000000	0.170319	3.052439	4.500495	2.294116	2.090746	1.913338	1.835939	1.420891	2.156913	2.380972	2.067969	0.255137	4.999991	35037.000000		1
13818.326172	3006.318359	4.323402	2.278883	3895.178467	85275.945312	619.131470	397.185547	213.721603	102.848854	66.260292	357.732208	488.704742	225.769760	0.727541	99998.000000	4.140455	3.478035	0.635826	0.357722	3.590527	4.930827	2.791783	2.598994	2.329849	2.012199	1.821253	2.553558	2.689047	2.353666	0.000000	4.999991	35106.000000		1
17863.136719	4749.327637	2.026016	4.835302	3893.627197	82814.937500	639.456421	390.466095	240.469940	110.037048	83.390465	443.278198	555.146973	317.452393	1.519314	0.000000	4.251958	3.676632	0.306643	0.684424	3.590354	4.918108	2.805811	2.591583	2.381061	2.041539	1.921116	2.646676	2.744408	2.501679	0.181647	0.000000	35136.000000		1
8884.590820	1906.496826	2.143198	3.617226	1895.672852	45256.937500	325.059998	192.795349	146.274063	43.690411	55.544304	261.118652	307.013947	247.790741	0.440763	99998.000000	3.948637	3.280236	0.331062	0.558376	3.277763	4.655685	2.511964	2.285097	2.165167	1.640386	1.744640	2.416838	2.487158	2.394085	0.000000	4.999991	35232.000000		1
29296.431641	6018.212402	0.780186	3.768329	7520.507812	99998.000000	1192.259766	763.468933	402.591339	172.282318	135.382294	694.701599	902.998901	552.880432	2.603503	99998.000000	4.466815	3.779468	0.000000	0.576149	3.876247	4.999991	3.076371	2.882791	2.604864	2.236241	2.131562	2.841798	2.955687	2.742631	0.415558	4.999991	35266.000000		1
15945.541016	4574.565918	2.106194	3.225591	7425.050781	99998.000000	1212.674072	758.325256	431.569244	206.925034	165.189713	823.555603	1117.340332	479.120483	1.998259	0.000000	4.202639	3.660350	0.323498	0.508609	3.870699	4.999991	3.083744	2.879856	2.635051	2.315813	2.217983	2.915693	3.048186	2.680445	0.300652	0.000000	35347.000000		1
24665.626953	3397.617188	0.894284	1.816322	4410.603516	92434.539062	705.389832	451.829407	256.440643	126.908188	70.525108	389.704407	480.847382	281.459015	2.683055	99998.000000	4.392092	3.531174	0.000000	0.259193	3.644498	4.965834	2.848429	2.654974	2.408987	2.103490	1.848344	2.590735	2.682007	2.449415	0.428630	4.999991	35409.000000		1
11655.252930	3947.049805	3.395196	3.564802	3498.982666	65514.183594	537.372314	354.216736	199.437714	72.134819	71.021584	332.374603	424.371796	221.625214	0.760626	0.000000	4.066522	3.596273	0.530865	0.552035	3.543942	4.816335	2.730275	2.549269	2.299807	1.858145	1.851390	2.521628	2.627747	2.345619	0.000000	0.000000	35446.000000		1
6157.850098	2655.820557	3.802250	3.207088	1337.016602	28342.392578	213.573578	131.148331	80.245049	47.393982	22.619225	119.383865	160.576447	65.720642	0.320220	0.000000	3.789429	3.424199	0.580041	0.506111	3.126137	4.452436	2.329547	2.117763	1.904418	1.675723	1.354478	2.076946	2.205682	1.817702	0.000000	0.000000	35468.000000		1
5956.121094	1790.332397	1.927337	1.905751	1432.667969	29315.158203	229.189636	145.965683	81.725243	40.082436	23.966818	122.523109	160.712128	112.081566	1.049798	99998.000000	3.774964	3.252934	0.284958	0.280066	3.156146	4.467092	2.360195	2.164251	1.912356	1.602954	1.379610	2.088218	2.206049	2.049534	0.021106	4.999991	35507.000000		1
13378.695312	4515.595703	1.511032	2.534833	5432.927734	99998.000000	877.499451	548.529297	284.909698	108.766548	132.341736	682.360474	911.583984	459.973541	3.249763	0.000000	4.126414	3.654715	0.179274	0.403949	3.735034	4.999991	2.943247	2.739200	2.454707	2.036495	2.121697	2.834014	2.959797	2.662733	0.511852	0.000000	35567.000000		1
4677.044922	876.901184	3.015897	2.818537	1107.179443	25106.539062	187.691757	114.678078	68.899979	34.007469	25.940411	110.428688	141.370926	91.981758	1.201570	0.000000	3.669971	2.942951	0.479416	0.450024	3.044218	4.399787	2.273445	2.059480	1.838219	1.531574	1.413977	2.043082	2.150360	1.963702	0.079749	0.000000	35604.000000		1
23978.642578	4277.204102	1.625130	2.985059	5505.411133	99998.000000	878.773010	557.872986	330.311584	127.907318	102.833435	564.395142	768.347412	381.140869	2.506208	0.000000	4.379825	3.631160	0.210888	0.474953	3.740790	4.999991	2.943877	2.746535	2.518924	2.106895	2.012134	2.751583	2.885558	2.581085	0.399017	0.000000	35760.000000		1
7080.517090	2916.017334	2.568754	2.491661	2076.386230	38898.972656	296.449066	207.427689	92.179115	36.203094	34.303509	145.725159	179.664780	116.244614	0.278379	99998.000000	3.850065	3.464790	0.409723	0.396489	3.317308	4.589938	2.471950	2.316867	1.964633	1.558746	1.535339	2.163535	2.254463	2.065373	0.000000	4.999991	35812.000000		1
13886.556641	6264.640137	1.637465	3.077571	4241.624023	89062.656250	701.174377	432.266174	226.469772	114.425209	80.578094	393.377136	447.506012	206.888031	3.915061	0.000000	4.142594	3.796896	0.214172	0.488208	3.627532	4.949696	2.845826	2.635751	2.355010	2.058522	1.906217	2.594809	2.650799	2.315735	0.592739	0.000000	35879.000000		1
12248.246094	2267.013672	0.558157	2.898715	2292.957031	42042.714844	361.626953	231.798477	102.380127	75.903145	49.056114	207.806992	310.550995	167.342163	1.620700	99998.000000	4.088074	3.355454	0.000000	0.462205	3.360396	4.623691	2.558261	2.365111	2.010216	1.880260	1.690693	2.317660	2.492133	2.223605	0.209703	4.999991	35956.000000		1
23787.355469	9049.144531	2.457740	5.489055	8510.970703	99998.000000	1325.538940	862.910278	439.654816	209.944016	163.931549	778.983215	952.918457	586.160156	2.239742	99998.000000	4.376346	3.956608	0.390536	0.739498	3.929979	4.999991	3.122392	2.935966	2.643112	2.322104	2.214663	2.891528	2.979056	2.768016	0.350198	4.999991	35981.000000		1
2571.437256	1379.788086	1.285919	1.356845	594.150085	18627.863281	94.846550	54.563675	46.308506	25.616617	10.867095	85.734108	131.213089	45.815105	1.049119	0.000000	3.410176	3.139812	0.109214	0.132530	2.773896	4.270163	1.977022	1.736904	1.665661	1.408522	1.036114	1.933154	2.117977	1.661009	0.020825	0.000000	36021.000000		1
1817.043701	6922.968750	1.270500	3.385945	64.561157	1911.372192	3.447620	7.283791	12.865358	15.572881	8.588212	0.601329	2.605759	15.961432	0.907339	0.000000	3.259365	3.840292	0.103975	0.529680	1.809971	3.281345	0.537519	0.862357	1.109422	1.192369	0.933903	0.000000	0.415934	1.203072	0.000000	0.000000	36092.000000		0
32274.576172	6269.663574	2.322055	4.489923	5734.452637	99998.000000	880.678772	582.089600	323.700043	163.475159	102.969124	573.963928	734.765503	383.432068	2.126364	99998.000000	4.508861	3.797244	0.365873	0.652239	3.758492	4.999991	2.944818	2.764990	2.510143	2.213452	2.012707	2.758885	2.866149	2.583688	0.327638	4.999991	36129.000000		1
14752.125000	4055.982910	2.759946	4.909312	3519.310791	82315.031250	547.983459	358.170074	213.906616	127.580437	76.633995	406.954834	514.935059	254.852509	2.183493	0.000000	4.168855	3.608096	0.440901	0.691021	3.546458	4.915479	2.738767	2.554089	2.330224	2.105784	1.884421	2.609546	2.711752	2.406289	0.339152	0.000000	36203.000000		1
6052.620605	1411.945312	2.670518	2.553336	1231.824097	24266.898438	183.784668	120.771545	80.312889	28.845293	11.024366	84.852158	110.780228	38.929119	0.548190	99998.000000	3.781944	3.149818	0.426595	0.407108	3.090549	4.385014	2.264309	2.081965	1.904785	1.460075	1.042354	1.928663	2.044462	1.590275	0.000000	4.999991	36246.000000		1
6111.032715	2090.164307	2.112361	2.022933	1291.491333	28147.609375	202.968597	133.766418	88.441628	25.810894	25.844814	126.300690	179.023376	107.958611	0.864234	99998.000000	3.786115	3.320180	0.324768	0.305981	3.111092	4.449441	2.307429	2.126347	1.946657	1.411803	1.412373	2.101406	2.252910	2.033257	0.000000	4.999991	36313.000000		1
5498.741211	3780.821045	2.038351	3.129995	2006.678223	39899.996094	310.316620	203.548340	132.912231	58.359756	36.585476	182.412399	262.450836	169.753647	0.645087	0.000000	3.740263	3.577586	0.309279	0.495544	3.302478	4.600973	2.491805	2.308668	2.123565	1.766114	1.563309	2.261054	2.419048	2.229819	0.000000	0.000000	36422.000000		1
6611.440430	1455.685059	2.525582	4.551599	2158.629395	48205.316406	355.157288	216.515472	116.565323	53.875999	46.422604	209.311844	282.516724	155.031876	0.020925	99998.000000	3.820296	3.163067	0.402361	0.658164	3.334178	4.683095	2.550421	2.335489	2.066569	1.731395	1.666729	2.320794	2.451044	2.190421	0.000000	4.999991	36468.000000		1
14700.552734	2949.441895	3.185502	3.456871	4298.682617	84561.726562	671.329956	432.260010	227.046432	106.944061	71.006172	396.155579	520.050964	271.677399	1.562338	99998.000000	4.167334	3.469740	0.503178	0.538683	3.633335	4.927174	2.826936	2.635745	2.356115	2.029157	1.851296	2.597866	2.716046	2.434053	0.193775	4.999991	36501.000000		1
7753.589355	2172.549561	1.563456	1.421604	1735.293823	46930.218750	276.090210	170.481415	114.369705	62.165089	34.685894	210.314072	269.481750	168.847031	1.651650	0.000000	3.889503	3.336970	0.194086	0.152779	3.239373	4.671453	2.441051	2.231677	2.058311	1.793547	1.540153	2.322868	2.430529	2.227494	0.217918	0.000000	36530.000000		1
11388.238281	5635.144043	2.186371	4.418998	6395.100586	99998.000000	1001.382507	652.266235	344.410431	159.830185	132.825882	693.017883	920.844482	584.066284	2.172846	99998.000000	4.056457	3.750905	0.339724	0.645324	3.805847	4.999991	3.000600	2.814425	2.537076	2.203659	2.123283	2.840744	2.964186	2.766462	0.337029	4.999991	36598.000000		1
7921.865723	2911.188232	2.177119	2.679769	1814.336182	40480.988281	290.389496	180.269196	101.652367	57.949619	33.529491	173.990707	238.033798	188.135818	0.913184	0.000000	3.898828	3.464070	0.337882	0.428097	3.258718	4.607251	2.462981	2.255922	2.007118	1.763051	1.525427	2.240526	2.376639	2.274472	0.000000	0.000000	36649.000000		1
6003.175781	1971.215210	1.927337	2.713690	1154.554932	26476.857422	198.457092	116.195274	88.040741	25.551859	25.298992	98.448357	142.043167	89.416092	0.112806	0.000000	3.778381	3.294734	0.284958	0.433560	3.062415	4.422866	2.297667	2.065188	1.944684	1.407423	1.403103	1.993209	2.152420	1.951416	0.000000	0.000000	36858.000000		1
22131.544922	6591.491699	2.525582	3.805334	6212.817871	99998.000000	996.402222	632.141785	330.999268	131.620132	112.630478	533.903137	728.033691	407.201538	2.413668	0.000000	4.345012	3.818984	0.402361	0.580393	3.793289	4.999991	2.998435	2.800814	2.519827	2.119322	2.051656	2.727463	2.862151	2.609809	0.382678	0.000000	36904.000000		1
6594.482910	2024.400513	2.402232	3.176251	1744.236694	42456.496094	276.836487	175.822449	115.893066	33.477066	41.087734	219.312424	309.561127	162.365005	0.108392	0.000000	3.819181	3.306296	0.380615	0.501915	3.241606	4.627944	2.442223	2.245074	2.064057	1.524747	1.613712	2.341063	2.490746	2.210492	0.000000	0.000000	36950.000000		1
8483.729492	1377.351929	1.520283	3.176251	1544.971558	33350.226562	253.332230	157.159668	90.951790	40.267460	35.866966	169.121490	237.096344	132.110458	0.505858	0.000000	3.928587	3.139045	0.181925	0.501915	3.188920	4.523099	2.403690	2.196341	1.958811	1.604954	1.554695	2.228199	2.374925	2.120937	0.000000	0.000000	37032.000000		1
7666.782227	2020.410156	2.392981	4.674948	1359.712891	28937.031250	220.672348	137.395981	72.221161	45.528320	22.289263	118.079437	144.796951	87.664528	0.222194	0.000000	3.884613	3.305439	0.378939	0.669777	3.133447	4.461454	2.343748	2.137974	1.858665	1.658282	1.348096	2.072174	2.160759	1.942824	0.000000	0.000000	37113.000000		1
8938.685547	1830.032471	2.531749	5.526060	1813.996948	39826.851562	294.537140	183.544128	89.542519	28.142200	32.058548	155.765808	215.075363	150.967514	0.853469	0.000000	3.951274	3.262459	0.403421	0.742416	3.258636	4.600176	2.469140	2.263741	1.952029	1.449358	1.505944	2.192472	2.332591	2.178884	0.000000	0.000000	37211.000000		1
12359.872070	5235.726074	2.383730	3.595639	4970.940430	99998.000000	790.605835	505.634460	335.060547	169.075226	88.235016	486.721893	663.663757	348.141785	1.097540	99998.000000	4.092014	3.718977	0.377257	0.555776	3.696439	4.999991	2.897960	2.703837	2.525123	2.228080	1.945641	2.687281	2.821948	2.541756	0.040420	4.999991	37336.000000		1
2299.022949	826.497498	1.011466	2.127780	716.445007	15516.013672	118.566673	68.804382	37.960823	46.305420	15.110320	73.534836	86.853500	71.872696	1.566591	99998.000000	3.361543	2.917242	0.004951	0.327927	2.855183	4.190780	2.073963	1.837616	1.579336	1.665632	1.179274	1.866493	1.938787	1.856564	0.194956	4.999991	37366.000000		1
26297.636719	7066.282715	2.698272	4.348072	8286.678711	99998.000000	1320.820801	836.704651	475.879486	245.126389	198.154892	1041.859619	1350.144043	708.004822	1.628459	0.000000	4.419917	3.849191	0.431086	0.638297	3.918380	4.999991	3.120844	2.922572	2.677497	2.389390	2.297005	3.017809	3.130380	2.850036	0.211777	0.000000	37396.000000		1
6268.858398	2074.332275	2.402232	2.578006	2134.736572	50938.949219	314.017120	200.936417	152.330521	80.251221	36.369614	223.361359	317.689850	191.086960	0.391743	0.000000	3.797189	3.316878	0.380615	0.411284	3.329344	4.707050	2.496953	2.303059	2.182787	1.904452	1.560739	2.349008	2.502003	2.281231	0.000000	0.000000	37444.000000		1
11065.398438	2667.834961	2.235711	2.343642	3631.447754	86881.406250	593.764648	376.580017	243.936066	106.826881	105.118484	532.614136	700.822815	421.710510	2.954057	99998.000000	4.043967	3.426159	0.349416	0.369891	3.560080	4.938927	2.773614	2.575857	2.387276	2.028681	2.021679	2.726413	2.845608	2.625015	0.470419	4.999991	37487.000000		1
4500.389648	1389.508057	2.337474	2.960389	958.885498	28408.373047	162.528458	98.152321	82.971077	32.576614	29.918434	123.139854	176.676651	124.027969	0.425222	0.000000	3.653250	3.142861	0.368747	0.471349	2.981767	4.453446	2.210929	1.991901	1.918927	1.512906	1.475939	2.090399	2.247179	2.093520	0.000000	0.000000	37526.000000		1
17823.304688	5442.687988	2.652015	3.817669	5076.629395	99998.000000	805.269043	517.550049	339.895844	146.042786	126.834175	641.534851	828.653015	490.826355	0.795763	99998.000000	4.250988	3.735813	0.423576	0.581798	3.705575	4.999991	2.905941	2.713952	2.531346	2.164480	2.103236	2.807220	2.918373	2.690928	0.000000	4.999991	37573.000000		1
14350.973633	6396.284668	2.519415	3.123827	5862.612793	99998.000000	899.304565	597.141357	355.302216	164.094986	145.746750	724.897522	945.631592	566.788086	1.652670	99998.000000	4.156881	3.805928	0.401300	0.494687	3.768091	4.999991	2.953907	2.776077	2.550598	2.215095	2.163599	2.860277	2.975722	2.753421	0.218186	4.999991	37631.000000		1
7834.534180	3272.935303	1.680638	2.201789	2501.072510	44320.972656	399.899231	251.731766	116.361801	56.506428	34.445362	196.301559	273.712646	156.586090	0.489449	0.000000	3.894013	3.514937	0.225474	0.342776	3.398126	4.646609	2.601951	2.400938	2.065810	1.752098	1.537131	2.292924	2.437295	2.194753	0.000000	0.000000	37666.000000		1
6456.072266	3205.281250	2.143198	2.596508	3254.031982	64904.496094	514.632812	326.142365	152.987366	64.891113	66.263382	295.230988	383.882294	306.165924	0.589171	0.000000	3.809968	3.505866	0.331062	0.414390	3.512422	4.812275	2.711498	2.513407	2.184656	1.812185	1.821274	2.470162	2.584198	2.485957	0.000000	0.000000	37696.000000		1
31408.953125	8322.357422	2.436154	3.836171	8022.830566	99998.000000	1250.221680	805.713074	413.393677	181.037048	176.725983	829.538086	1051.594971	583.782593	5.484229	99998.000000	4.497054	3.920246	0.386705	0.583898	3.904328	4.999991	3.096987	2.906180	2.616364	2.257767	2.247300	2.918836	3.021848	2.766251	0.739116	4.999991	37731.000000		1
20310.539062	5025.383789	2.365228	3.281098	5037.182617	99998.000000	791.262695	517.352661	303.964142	95.935112	81.756081	416.980072	651.239380	327.773682	1.544047	0.000000	4.307722	3.701169	0.373873	0.516019	3.702188	4.999991	2.898321	2.713787	2.482822	1.981978	1.912520	2.620115	2.813741	2.515574	0.188660	0.000000	37788.000000		1
3309.190918	2781.853027	1.871829	3.204005	1730.551025	41886.316406	285.976685	175.267380	113.009773	70.235237	42.857800	182.477158	243.411835	154.464478	0.948038	0.000000	3.519722	3.444334	0.272266	0.505693	3.238184	4.622072	2.456331	2.243701	2.053116	1.846555	1.632030	2.261209	2.386342	2.188829	0.000000	0.000000	37858.000000		1
11245.158203	3579.853760	2.750695	5.507557	2354.693604	48969.375000	361.836639	231.887909	136.591125	51.307247	41.198750	229.171127	308.639069	176.451538	0.480577	0.000000	4.050966	3.553865	0.439442	0.740959	3.371934	4.689925	2.558512	2.365278	2.135422	1.710179	1.614884	2.360160	2.489451	2.246625	0.000000	0.000000	37983.000000		1
4100.971680	1354.063477	2.377563	1.689889	1102.748047	20533.978516	189.199707	115.498352	55.957523	12.526147	18.838560	91.772064	98.624130	79.344597	0.398859	0.000000	3.612887	3.131639	0.376132	0.227858	3.042476	4.312473	2.276921	2.062576	1.747859	1.097818	1.275048	1.962710	1.993983	1.899517	0.000000	0.000000	38022.000000		1
11595.397461	4860.002930	1.813238	3.129995	3139.486572	65520.023438	499.436157	318.914093	165.861969	91.728889	52.553074	267.005524	353.180603	204.775665	1.813406	99998.000000	4.064286	3.686636	0.258455	0.495544	3.496859	4.816374	2.698480	2.503674	2.219747	1.962506	1.720598	2.426520	2.547997	2.311278	0.258495	4.999991	38073.000000		1
5275.074219	2438.401611	3.456871	4.323402	1731.716675	35485.851562	269.746948	174.724640	114.977196	47.945969	45.044170	194.309464	256.921692	135.484055	0.407711	0.000000	3.722229	3.387105	0.538683	0.635826	3.238477	4.550055	2.430957	2.242354	2.060612	1.680752	1.653639	2.288494	2.409801	2.131888	0.000000	0.000000	38120.000000		1
7008.816895	1895.228882	0.792521	2.454656	2600.979492	69334.757812	414.920135	263.971130	197.599808	99.222382	73.309723	376.956238	449.297638	261.093994	2.368506	0.000000	3.845645	3.277662	0.000000	0.389991	3.415137	4.840951	2.617965	2.421556	2.295787	1.996610	1.865162	2.576291	2.652534	2.416797	0.374475	0.000000	38253.000000		1
14196.934570	5021.880859	1.782401	2.571838	5884.359375	99998.000000	978.939026	596.493774	351.404358	120.543350	115.045044	586.576477	781.453308	462.018066	2.651701	0.000000	4.152194	3.700866	0.251005	0.410244	3.769699	4.999991	2.990756	2.775606	2.545807	2.081143	2.060868	2.768325	2.892903	2.664659	0.423525	0.000000	38343.000000		1
4412.888672	2286.786621	1.896499	2.941887	2022.599609	40501.058594	311.611786	204.828094	93.529793	45.216862	43.659573	226.306335	301.392303	161.310379	0.637046	0.000000	3.644723	3.359226	0.277953	0.468626	3.305910	4.607466	2.493614	2.311389	1.970950	1.655300	1.640079	2.354697	2.479132	2.207662	0.000000	0.000000	38419.000000		1
6305.820312	2023.080688	3.191670	5.029578	1333.945190	28881.710938	221.671478	134.105637	66.951050	32.706135	19.720509	111.930466	139.640945	121.628822	1.070426	0.000000	3.799742	3.306013	0.504018	0.701532	3.125138	4.460623	2.345710	2.127447	1.825757	1.514629	1.294918	2.048948	2.145013	2.085037	0.029557	0.000000	38505.000000		1
7371.794434	2330.739014	2.593424	4.755125	1432.427490	32403.912109	243.001694	145.749832	84.771980	27.417521	37.467426	153.647278	191.635864	132.964645	0.159897	99998.000000	3.867573	3.367494	0.413874	0.677162	3.156073	4.510597	2.385609	2.163608	1.928252	1.438028	1.573654	2.186525	2.282477	2.123736	0.000000	4.999991	38638.000000		1
13608.687500	4824.910156	2.106194	3.237926	5144.185059	97967.742188	790.251221	522.385315	250.809723	112.371437	91.142982	470.692627	643.036621	343.855377	2.026702	99998.000000	4.133816	3.683489	0.323498	0.510267	3.711317	4.991083	2.897765	2.717991	2.399344	2.050656	1.959723	2.672737	2.808236	2.536376	0.306790	4.999991	38675.000000		1
18105.333984	7900.896484	3.052901	3.188586	6735.440430	99998.000000	1063.689453	686.440247	389.291168	134.306076	129.597198	659.164551	913.890625	392.855988	2.616734	99998.000000	4.257807	3.897676	0.484713	0.503598	3.828366	4.999991	3.026815	2.836603	2.590275	2.128096	2.112596	2.818994	2.960894	2.594233	0.417760	4.999991	38736.000000		1
17671.556641	5166.113281	2.525582	2.109277	4890.488770	94631.937500	766.885742	494.718048	249.727325	110.286835	79.736237	443.364532	615.233643	348.616669	2.028600	0.000000	4.247275	3.713164	0.402361	0.324134	3.689352	4.976038	2.884731	2.694358	2.397466	2.042524	1.901656	2.646761	2.789040	2.542348	0.307196	0.000000	38775.000000		1
8430.417969	1733.721069	1.757731	2.655099	1570.736206	35436.882812	242.351028	155.337173	75.255562	32.884991	26.609581	135.672165	146.394333	77.852066	0.039265	0.000000	3.925849	3.238979	0.244952	0.424081	3.196103	4.549456	2.384445	2.191275	1.876539	1.516998	1.425038	2.132491	2.165524	1.891270	0.000000	0.000000	38809.000000		1
6141.327637	1865.458374	3.062153	2.929552	2183.206787	58314.574219	340.642120	213.983719	147.507553	69.760338	49.389160	295.974152	337.213013	193.985672	0.756103	0.000000	3.788262	3.270786	0.486027	0.466801	3.339095	4.765777	2.532298	2.330381	2.168814	1.843609	1.693632	2.471254	2.527904	2.287770	0.000000	0.000000	38833.000000		1
12222.741211	2870.791260	1.748480	3.114576	2724.233398	49278.007812	410.902008	273.977844	129.723633	52.078178	47.955223	238.847900	279.824615	217.144547	0.302308	99998.000000	4.087169	3.458002	0.242661	0.493399	3.435244	4.692653	2.613738	2.437716	2.113019	1.716656	1.680836	2.378121	2.446886	2.336749	0.000000	4.999991	38865.000000		1
5812.123047	1097.736938	2.889463	2.544085	1474.326294	29634.408203	231.844727	148.000961	63.444839	16.713863	16.349983	117.453438	156.925293	53.453529	2.365843	99998.000000	3.764335	3.040498	0.460817	0.405532	3.168594	4.471796	2.365197	2.170264	1.802396	1.223077	1.213517	2.069866	2.195693	1.727976	0.373986	4.999991	38888.000000		1
13448.813477	4593.747070	3.271847	3.200921	4531.442871	99998.000000	730.765930	459.020691	268.787933	119.334518	134.629868	630.189758	889.603149	450.515717	3.341223	0.000000	4.128684	3.662167	0.514793	0.505275	3.656236	4.999991	2.863778	2.661832	2.429410	2.076766	2.129141	2.799471	2.949196	2.653710	0.523906	0.000000	38992.000000		1
8958.140625	2253.565430	2.978892	4.221638	2069.691406	45949.777344	347.364655	210.070450	116.176773	83.920868	40.039265	201.577835	281.489838	127.623611	0.095272	99998.000000	3.952218	3.352870	0.474055	0.625481	3.315906	4.662283	2.540786	2.322365	2.065119	1.923870	1.602486	2.304443	2.449463	2.105931	0.000000	4.999991	39169.000000		1
5199.325195	1848.248047	2.815454	3.265679	1530.385498	27554.189453	239.288879	155.223068	66.417564	19.840775	36.403538	128.576492	177.598679	90.159271	1.540128	99998.000000	3.715947	3.266760	0.449548	0.513974	3.184801	4.440187	2.378922	2.190956	1.822283	1.297559	1.561144	2.109162	2.249440	1.955010	0.187557	4.999991	39266.000000		1
22213.449219	6949.748047	0.952875	2.059937	8549.797852	99998.000000	1357.165771	866.808105	435.312897	213.740097	149.450317	804.029358	1046.056641	565.924622	3.588667	99998.000000	4.346616	3.841969	0.000000	0.313854	3.931956	4.999991	3.132633	2.937923	2.638802	2.329886	2.174497	2.905272	3.019555	2.752759	0.554933	4.999991	39288.000000		1
17507.699219	9601.562500	2.174036	3.404448	9832.942383	99998.000000	1522.349365	999.550720	465.619873	196.643860	159.605072	843.051025	1104.891235	571.200928	2.373984	99998.000000	4.243229	3.982342	0.337267	0.532047	3.992683	4.999991	3.182514	2.999805	2.668031	2.293680	2.203047	2.925854	3.043319	2.756789	0.375478	4.999991	39483.000000		1
27116.140625	9748.981445	3.583304	4.576268	9530.409180	99998.000000	1541.474609	971.279053	542.479004	261.189575	191.247314	983.854492	1295.808594	692.422729	3.297410	99998.000000	4.433228	3.988959	0.554284	0.660511	3.979111	4.999991	3.187936	2.987344	2.734383	2.416956	2.281595	2.992931	3.112541	2.840371	0.518173	4.999991	39538.000000		1
5039.501465	2620.737061	2.096942	3.108409	2798.810547	54507.425781	482.133301	285.036133	164.816589	66.855453	69.698662	280.031219	359.844543	196.927551	0.774199	99998.000000	3.702388	3.418423	0.321587	0.492538	3.446974	4.736455	2.683167	2.454900	2.217001	1.825137	1.843224	2.447206	2.556115	2.294307	0.000000	4.999991	39587.000000		1
5663.501953	756.240662	3.271847	2.420735	1076.816895	30817.898438	179.408844	110.730888	78.203613	19.520067	25.918825	147.291702	190.041565	70.910576	2.962653	99998.000000	3.753085	2.878660	0.514793	0.383947	3.032142	4.488803	2.253844	2.044269	1.893227	1.290481	1.413615	2.168178	2.278849	1.850711	0.471681	4.999991	39645.000000		1
12460.281250	4678.195312	3.000478	3.796082	3227.582764	62566.679688	492.371307	328.994843	166.759338	69.559898	56.037701	325.800079	421.889374	217.366577	0.918279	0.000000	4.095528	3.670078	0.477190	0.579336	3.508877	4.796343	2.692293	2.517189	2.222090	1.842359	1.748480	2.512951	2.625199	2.337193	0.000000	0.000000	39755.000000		1
25374.341797	8248.572266	2.263464	3.530881	9945.948242	99998.000000	1603.969727	1010.457947	480.890564	254.815506	174.046219	866.212952	1116.831543	726.312988	2.262737	99998.000000	4.404395	3.916379	0.354774	0.547883	3.997646	4.999991	3.205196	3.004518	2.682046	2.406226	2.240664	2.937625	3.047988	2.861124	0.354634	4.999991	39832.000000		1
7916.879395	3477.236084	2.574922	3.207088	2118.744385	49117.597656	353.683258	216.207092	121.351288	63.469509	34.161659	200.529358	216.395203	165.528931	1.749855	0.000000	3.898554	3.541234	0.410764	0.506111	3.326079	4.691237	2.548615	2.334870	2.084044	1.802565	1.533539	2.302178	2.335248	2.218874	0.243002	0.000000	39893.000000		1
9124.838867	3388.667969	2.519415	2.741444	3763.690918	79310.937500	595.463806	378.424072	210.341827	91.173820	87.979065	403.232758	546.139404	300.464081	1.480222	99998.000000	3.960225	3.530029	0.401300	0.437979	3.575614	4.899333	2.774855	2.577979	2.322926	1.959870	1.944379	2.605556	2.737303	2.477793	0.170327	4.999991	39927.000000		1
6734.370605	1165.175293	1.686805	2.275799	1480.058960	34801.441406	223.176346	152.854767	124.943840	38.250694	21.518330	152.130081	197.149582	102.950615	0.319971	0.000000	3.828297	3.066391	0.227065	0.357134	3.170279	4.541597	2.348648	2.184279	2.096715	1.582639	1.332809	2.182215	2.294796	2.012629	0.000000	0.000000	39992.000000		1
9285.803711	2965.289307	1.853327	3.102241	3517.694824	74481.476562	580.951721	357.380646	205.827225	92.641678	69.242271	381.291962	449.020111	292.563538	0.880386	0.000000	3.967819	3.472067	0.267952	0.491676	3.546258	4.872048	2.764140	2.553131	2.313503	1.966806	1.840371	2.581258	2.652266	2.466220	0.000000	0.000000	40012.000000		1
6807.020020	2397.008545	2.488577	3.746742	2182.716553	56845.652344	357.454651	219.660873	142.786362	84.346420	49.241138	302.419189	358.681976	212.475769	0.619337	0.000000	3.832957	3.379670	0.395951	0.573654	3.338997	4.754697	2.553221	2.341753	2.154687	1.926067	1.692328	2.480609	2.554710	2.327309	0.000000	0.000000	40055.000000		1
8666.625977	1986.217651	1.437022	3.401364	2688.446533	54985.484375	444.662781	274.813538	148.549866	43.030491	63.999912	252.336182	367.492218	215.655106	0.304161	99998.000000	3.937850	3.298027	0.157463	0.531653	3.429501	4.740248	2.648031	2.439038	2.171872	1.633776	1.806179	2.401979	2.565248	2.333760	0.000000	4.999991	40136.000000		1
4839.129395	1993.917725	1.686805	3.065236	1974.539551	49179.449219	305.444336	196.292313	130.476074	73.177124	43.107582	215.991226	295.804565	179.754211	1.778269	99998.000000	3.684767	3.299707	0.227065	0.486464	3.295466	4.691783	2.484932	2.292903	2.115531	1.864375	1.634554	2.334436	2.471005	2.254679	0.249997	4.999991	40156.000000		1
10016.785156	2875.105225	3.068320	5.248523	2802.538818	55152.167969	428.479340	275.911346	129.183990	75.687286	50.342033	244.879700	323.515045	214.696060	0.226611	99998.000000	4.000728	3.458654	0.486901	0.720037	3.447552	4.741562	2.631930	2.440770	2.111209	1.879023	1.701931	2.388953	2.509894	2.331824	0.000000	4.999991	40203.000000		1
9768.495117	4415.581055	1.581958	2.158617	5340.233887	99998.000000	850.945374	531.291199	282.242279	128.573410	78.123436	451.619720	669.010925	304.445190	1.701305	99998.000000	3.989828	3.644988	0.199195	0.334176	3.727560	4.999991	2.929902	2.725333	2.450622	2.109151	1.892781	2.654773	2.825433	2.483509	0.230782	4.999991	40231.000000		1
6932.355957	2150.472900	2.574922	2.800035	2477.913574	55453.472656	386.975281	236.661530	123.929291	59.146111	42.530926	246.600418	357.562592	163.166779	0.838091	0.000000	3.840881	3.332534	0.410764	0.447163	3.394086	4.743929	2.587683	2.374128	2.093174	1.771926	1.628705	2.391994	2.553352	2.212632	0.000000	0.000000	40267.000000		1
6546.709473	3009.186279	1.353761	0.740097	2694.718994	59216.937500	448.332428	278.982758	134.457184	100.887596	56.167217	313.292450	392.791229	269.278229	1.662817	0.000000	3.816023	3.478449	0.131542	0.000000	3.430513	4.772446	2.651600	2.445577	2.128584	2.003838	1.749483	2.495950	2.594162	2.430201	0.220844	0.000000	40306.000000		1
11176.061523	2903.876709	2.019849	4.169215	3203.245850	61520.593750	508.721283	324.828705	189.757858	86.921341	63.969078	318.334351	455.856750	279.007416	1.633379	0.000000	4.048289	3.462978	0.305319	0.620054	3.505590	4.789021	2.706480	2.511654	2.278200	1.939126	1.805970	2.502883	2.658828	2.445616	0.213087	0.000000	40347.000000		1
29190.392578	7996.788574	2.303553	4.311067	9279.941406	99998.000000	1503.408936	946.094116	497.440979	234.265472	178.418961	883.047119	1146.546387	518.370300	3.134150	99998.000000	4.465240	3.902916	0.362398	0.634585	3.967545	4.999991	3.177077	2.975934	2.696742	2.369708	2.251441	2.945984	3.059392	2.714640	0.496120	4.999991	40431.000000		1
15850.371094	4494.104980	2.192538	3.065236	5016.243652	99568.289062	811.751038	509.896210	273.145233	97.498566	98.161575	490.628998	610.000549	320.536133	1.402810	99998.000000	4.200039	3.652643	0.340947	0.486464	3.700379	4.998121	2.909423	2.707482	2.436394	1.988998	1.991942	2.690753	2.785330	2.505877	0.146999	4.999991	40502.000000		1
6776.164551	2402.910889	3.913265	4.113708	2587.666992	50607.500000	421.719788	260.421722	136.313583	51.165394	41.352936	204.291519	286.084625	196.289215	0.187618	0.000000	3.830984	3.380738	0.592539	0.614233	3.412908	4.704215	2.625024	2.415677	2.134539	1.708976	1.616506	2.310250	2.456495	2.292897	0.000000	0.000000	40560.000000		1
14233.208984	7145.293945	1.412352	3.052901	7848.577637	99998.000000	1226.831543	792.015137	444.406830	176.587219	126.081741	661.147400	923.425598	456.858978	1.937832	0.000000	4.153303	3.854020	0.149943	0.484713	3.894791	4.999991	3.088785	2.898733	2.647781	2.246959	2.100652	2.820298	2.965402	2.659782	0.287316	0.000000	40601.000000		1
7959.342285	2971.869873	2.365228	3.570970	1630.323364	36028.921875	256.480713	146.742798	80.541092	63.580524	30.596855	211.815842	246.239624	182.699188	0.790447	0.000000	3.900877	3.473030	0.373873	0.552786	3.212274	4.556651	2.409055	2.166557	1.906018	1.803324	1.485677	2.325958	2.391358	2.261737	0.000000	0.000000	40652.000000		1
5913.525391	3298.246582	0.928205	2.473158	2558.053711	42646.507812	411.839478	266.808167	110.496529	46.656967	37.982410	191.962738	308.703827	140.633911	1.160205	0.000000	3.771847	3.518283	0.000000	0.393252	3.407910	4.629883	2.614728	2.426199	2.043349	1.668916	1.579583	2.283217	2.489542	2.148090	0.064535	0.000000	40712.000000		1
10795.848633	1612.342041	3.740575	3.083739	2138.902832	43561.593750	329.990875	215.149368	121.252609	70.512772	36.603977	173.639160	233.087479	142.132599	0.693288	0.000000	4.033257	3.207457	0.572938	0.489078	3.330191	4.639104	2.518502	2.332740	2.083691	1.848268	1.563528	2.239648	2.367519	2.152694	0.000000	0.000000	40935.000000		1
24568.042969	9872.861328	2.377563	4.113708	6792.656250	99998.000000	1073.597534	681.715942	411.383087	161.261032	124.953094	651.418213	841.049683	455.400360	2.714769	99998.000000	4.390370	3.994443	0.376132	0.614233	3.832040	4.999991	3.030842	2.833603	2.614246	2.207530	2.096747	2.813860	2.924822	2.658393	0.433733	4.999991	41192.000000		1
12422.421875	3313.557373	1.865662	2.738360	4824.099121	99030.296875	760.033691	483.986633	244.676163	103.878822	81.968857	456.649292	578.783813	305.974731	1.978165	0.000000	4.094206	3.520294	0.270833	0.437491	3.683416	4.995768	2.880833	2.684833	2.388592	2.016527	1.913649	2.659583	2.762516	2.485686	0.296263	0.000000	41236.000000		1
12085.841797	3792.289307	2.368311	3.435285	3133.695312	60755.500000	484.375183	318.217163	171.776581	77.047211	72.952011	343.321899	431.075836	286.769196	0.475401	0.000000	4.082277	3.578902	0.374439	0.535963	3.496057	4.783586	2.685182	2.502724	2.234964	1.886757	1.863037	2.535702	2.634554	2.457532	0.000000	0.000000	41315.000000		1
6244.891602	540.261780	1.766982	2.096942	1490.173584	26288.841797	245.653717	154.174606	84.284744	23.960649	24.981367	132.653183	191.950409	122.871567	0.087392	0.000000	3.795525	2.732604	0.247232	0.321587	3.173237	4.419772	2.390323	2.188013	1.925749	1.379499	1.397616	2.122718	2.283189	2.089451	0.000000	0.000000	41377.000000		1
17599.875000	5603.116211	2.926468	3.527797	4056.775391	86237.117188	631.185791	410.118744	224.588699	84.667130	61.202965	346.806519	485.599426	204.889771	1.238360	0.000000	4.245510	3.748430	0.466344	0.547504	3.608181	4.935694	2.800157	2.612910	2.351388	1.927715	1.786772	2.540087	2.686278	2.311520	0.092847	0.000000	41450.000000		1
7475.485352	3275.895752	2.269632	4.335737	3396.510010	90279.937500	552.232849	345.656281	220.721680	109.688591	93.751823	454.099030	613.287781	322.451141	1.541835	99998.000000	3.873639	3.515330	0.355955	0.637063	3.531033	4.955591	2.742122	2.538645	2.343845	2.040161	1.971980	2.657151	2.787664	2.508464	0.188038	4.999991	41616.000000		1
7947.581055	1715.027466	2.960389	5.482887	1716.745117	40543.695312	271.563293	173.447968	97.523239	63.543522	46.866661	220.055603	253.507996	204.353195	1.002184	0.000000	3.900235	3.234271	0.471349	0.739009	3.234706	4.607924	2.433871	2.239169	1.989108	1.803071	1.670864	2.342532	2.403992	2.310381	0.000947	0.000000	41662.000000		1
13231.330078	6572.396973	3.216340	2.886379	4047.582764	80607.773438	652.824402	411.524933	211.973114	80.612015	76.559982	401.481201	513.991394	280.370453	1.061749	0.000000	4.121603	3.817724	0.507362	0.460353	3.607196	4.906377	2.814796	2.614396	2.326281	1.906400	1.884002	2.603665	2.710956	2.447732	0.026022	0.000000	41698.000000		1
18062.482422	6498.029785	2.186371	3.237926	4956.070801	95838.015625	785.021179	502.600067	255.851639	101.966904	80.661354	349.514038	447.188385	315.595978	1.635360	0.000000	4.256777	3.812782	0.339724	0.510267	3.695138	4.981538	2.894881	2.701223	2.407988	2.008459	1.906666	2.543465	2.650491	2.499131	0.213613	0.000000	41732.000000		1
22675.292969	5740.940918	3.389029	4.212387	5056.816406	99998.000000	827.903687	515.628845	260.323059	87.047775	97.705177	458.743134	572.283325	293.171051	0.944153	99998.000000	4.355553	3.758983	0.530075	0.624528	3.703877	4.999991	2.917980	2.712337	2.415513	1.939758	1.989918	2.661570	2.757611	2.467121	0.000000	4.999991	41841.000000		1
7188.589844	2224.470459	2.507080	3.725156	1362.953979	30966.287109	219.808899	136.504776	91.244743	40.353806	25.123220	149.709351	243.627701	137.238708	0.330995	0.000000	3.856644	3.347227	0.399168	0.571145	3.134481	4.490889	2.342045	2.135148	1.960208	1.605885	1.400075	2.175249	2.386727	2.137477	0.000000	0.000000	41869.000000		1
5889.601562	1516.243530	2.340558	3.993442	1311.267334	26425.333984	206.999054	132.798126	72.372261	31.133427	25.283573	111.372307	161.193192	106.900887	0.138960	0.000000	3.770086	3.180769	0.369319	0.601347	3.117691	4.422020	2.315968	2.123192	1.859572	1.493227	1.402838	2.046777	2.207347	2.028981	0.000000	0.000000	41946.000000		1
4235.040039	2528.493164	3.129995	5.464385	802.962402	10457.833984	107.051994	78.462646	24.657576	5.630907	6.885989	0.000000	2.285050	10.975026	0.284114	0.000000	3.626858	3.402862	0.495544	0.737541	2.904695	4.019442	2.029595	1.894663	1.391950	0.750578	0.837966	0.000000	0.358896	1.040406	0.000000	0.000000	41973.000000		1
23884.904297	6475.617188	2.796951	3.814585	8268.348633	99998.000000	1314.693481	837.743896	494.369568	196.594513	158.747787	872.112183	1142.037964	607.669250	3.856103	99998.000000	4.378123	3.811281	0.446685	0.581447	3.917419	4.999991	3.118824	2.923111	2.694052	2.293571	2.200708	2.940572	3.057681	2.783667	0.586149	4.999991	42077.000000		1
10241.916992	2628.773193	1.363013	4.619441	3431.380859	72588.148438	539.028259	351.166931	214.942764	57.875610	89.070709	397.037537	531.312744	274.674774	0.184019	0.000000	4.010381	3.419753	0.134500	0.664589	3.535469	4.860866	2.731611	2.545514	2.332323	1.762496	1.949735	2.598832	2.725350	2.438819	0.000000	0.000000	42123.000000		1
6555.957520	2311.083252	2.118529	2.719858	2277.109863	47199.187500	367.923950	230.626648	117.040222	68.230804	44.165306	202.404282	274.588440	167.792389	1.257986	0.000000	3.816636	3.363816	0.326034	0.434546	3.357384	4.673934	2.565758	2.362910	2.068335	1.833980	1.645081	2.306220	2.438682	2.224772	0.099676	0.000000	42204.000000		1
18261.173828	3763.928223	2.244962	3.453787	3862.271729	77692.062500	593.582703	389.886353	213.191193	105.738319	60.937763	324.868805	393.337036	221.844162	0.284415	99998.000000	4.261528	3.575641	0.351209	0.538296	3.586843	4.890377	2.773481	2.590938	2.328769	2.024232	1.784886	2.511708	2.594765	2.346048	0.000000	4.999991	42278.000000		1
6838.967773	996.010620	1.890332	1.560372	1329.948730	27144.154297	222.359146	136.171738	65.751480	43.887772	20.152233	99.832962	119.969772	69.498222	0.008792	0.000000	3.834991	2.998264	0.276538	0.193228	3.123835	4.433676	2.347055	2.134087	1.817906	1.642344	1.304323	1.999274	2.079072	1.841974	0.000000	0.000000	42364.000000		1
13170.000977	3075.973877	1.995179	2.692104	150.338425	4851.880371	12.159182	15.431028	8.514203	35.385902	4.249392	0.292955	5.374957	27.402103	0.074195	0.000000	4.119586	3.487983	0.299982	0.430092	2.177070	3.685910	1.084904	1.188395	0.930144	1.548830	0.628327	0.000000	0.730375	1.437784	0.000000	0.000000	42455.000000		1
8854.274414	1481.138184	2.007514	1.840992	1595.359863	34533.597656	268.784851	162.204651	80.781624	26.224113	34.328178	153.261810	194.889206	99.820625	0.204831	99998.000000	3.947153	3.170596	0.302659	0.265052	3.202859	4.538242	2.429405	2.210063	1.907313	1.418701	1.535651	2.185434	2.289788	1.999220	0.000000	4.999991	42515.000000		1
7818.973633	3656.928711	2.103110	2.787700	3041.124512	60899.628906	496.889008	305.977814	159.034576	103.807899	45.241531	245.447098	296.328796	193.779053	0.503748	0.000000	3.893150	3.563117	0.322862	0.445246	3.483034	4.784615	2.696259	2.485690	2.201492	2.016230	1.655537	2.389958	2.471774	2.287307	0.000000	0.000000	42536.000000		1
7244.090820	2087.913086	1.566539	2.584173	2057.942383	41389.218750	322.494324	206.783188	101.877480	63.858063	31.611406	161.171600	193.338089	117.755646	0.982533	0.000000	3.859984	3.319712	0.194941	0.412322	3.313433	4.616887	2.508522	2.315515	2.008078	1.805216	1.499844	2.207289	2.286317	2.070982	0.000000	0.000000	42712.000000		1
12821.155273	4318.517090	2.106194	2.112361	2709.536377	53451.109375	433.203613	274.748779	122.523109	67.305679	36.425121	191.595779	256.998779	128.351379	1.123177	99998.000000	4.107927	3.635335	0.323498	0.324768	3.432895	4.727957	2.636692	2.438936	2.088218	1.828052	1.561401	2.282386	2.409931	2.108401	0.050448	4.999991	42758.000000		1
5434.324707	2060.110107	2.312804	2.516331	1505.968506	30241.832031	245.144897	153.416000	84.586952	49.601936	19.856194	130.078262	169.587128	106.734367	0.514487	0.000000	3.735146	3.313890	0.364139	0.400768	3.177816	4.480608	2.389423	2.185871	1.927303	1.695499	1.297896	2.114205	2.229393	2.028304	0.000000	0.000000	42824.000000		1
4445.807617	2033.657837	1.982844	3.984190	2128.303955	46777.511719	335.893158	216.139252	113.025192	56.296734	52.916958	231.863235	316.209656	250.778885	0.144190	0.000000	3.647951	3.308278	0.297289	0.600340	3.328034	4.670037	2.526201	2.334734	2.053175	1.750483	1.723595	2.365232	2.499975	2.399291	0.000000	0.000000	42909.000000		1
4722.604004	1802.399048	2.207957	4.076703	925.608826	19010.783203	158.124878	94.097206	30.054117	23.923645	21.416565	70.481934	116.796608	65.877914	0.476903	0.000000	3.674181	3.255851	0.343991	0.610309	2.966428	4.279000	2.199000	1.973577	1.477904	1.378827	1.330750	1.848078	2.067430	1.818740	0.000000	0.000000	42997.000000		1
12068.125000	2518.325928	1.766982	2.941887	4170.898438	81183.617188	659.654907	421.886292	224.739792	83.248611	64.650581	312.160706	409.613007	281.169128	1.532204	0.000000	4.081640	3.401112	0.247232	0.468626	3.620230	4.909468	2.819317	2.625196	2.351680	1.920377	1.810572	2.494378	2.612374	2.448968	0.185317	0.000000	43041.000000		1
9441.572266	1308.507446	1.936588	4.354239	1491.567383	27495.281250	231.039871	153.354324	71.770935	29.212257	28.762032	133.211349	187.790436	106.666527	0.781331	0.000000	3.975044	3.116776	0.287037	0.638912	3.173643	4.439258	2.363687	2.185696	1.855949	1.465565	1.458820	2.124541	2.273674	2.028028	0.000000	0.000000	43092.000000		1
17200.197266	7078.339844	4.468338	3.725156	6274.335449	99998.000000	1018.700745	635.947083	330.388672	117.872833	119.713821	603.160828	750.434021	470.405853	2.009148	0.000000	4.235533	3.849931	0.650146	0.571145	3.797568	4.999991	3.008047	2.803421	2.519025	2.071414	2.078144	2.780433	2.875313	2.672473	0.303012	0.000000	43133.000000		1
10758.023438	4836.110352	2.229543	4.175382	3932.099854	68098.070312	614.468872	396.772339	142.246704	58.958000	50.184765	286.800049	379.154938	277.018433	2.298328	99998.000000	4.031733	3.684496	0.348216	0.620696	3.594625	4.833135	2.788500	2.598541	2.153042	1.770543	1.700572	2.457579	2.578817	2.442509	0.361412	4.999991	43179.000000		1
2995.022705	828.498840	2.476242	3.638812	841.987122	20635.050781	129.964172	77.932243	52.028839	11.628778	8.193494	88.787003	120.259644	84.543785	0.826620	0.000000	3.476400	2.918292	0.393793	0.560960	2.925305	4.314606	2.113824	1.891717	1.716244	1.065534	0.913469	1.948349	2.080120	1.927082	0.000000	0.000000	43197.000000		1
5163.023438	2445.885986	2.846291	2.769197	1961.486084	37781.285156	302.357513	191.370667	100.505211	46.419518	34.146240	170.752777	186.233154	78.243706	0.793106	99998.000000	3.712904	3.388436	0.454279	0.442354	3.292585	4.577277	2.480521	2.281875	2.002189	1.666701	1.533343	2.232368	2.270057	1.893449	0.000000	4.999991	43218.000000		1
25287.000000	5264.318359	2.130863	4.064368	6853.344238	99998.000000	1071.330933	688.219543	326.259552	163.724945	101.698624	585.046936	809.962463	397.389069	1.826486	0.000000	4.402897	3.721342	0.328556	0.608993	3.835902	4.999991	3.029924	2.837727	2.513563	2.214115	2.007315	2.767191	2.908465	2.599216	0.261616	0.000000	43241.000000		1
5916.834473	1376.679688	2.124696	3.882427	1410.906128	32218.951172	241.006516	147.587738	66.870872	22.640810	33.588081	154.640244	219.426514	99.111366	0.064700	99998.000000	3.772089	3.138833	0.327297	0.589103	3.149498	4.508111	2.382029	2.169050	1.825237	1.354892	1.526185	2.189322	2.341289	1.996123	0.000000	4.999991	43284.000000		1
15098.376953	3928.162109	3.167000	4.708869	4266.118164	84231.429688	676.778870	431.865265	212.337006	111.615921	96.517937	440.777283	606.596069	355.857269	1.061009	99998.000000	4.178930	3.594189	0.500648	0.672917	3.630033	4.925474	2.830447	2.635348	2.327026	2.047726	1.984608	2.644219	2.782900	2.551276	0.025719	4.999991	43325.000000		1
16191.429688	4399.909180	2.207957	2.396065	4072.706055	99503.593750	667.644836	408.718719	256.351196	90.911705	98.617966	568.582825	692.940796	423.844482	0.718407	0.000000	4.209285	3.643444	0.343991	0.379499	3.609883	4.997839	2.824545	2.611424	2.408835	1.958620	1.993956	2.754794	2.840696	2.627207	0.000000	0.000000	43360.000000		1
15249.649414	6798.339355	1.773150	4.502259	5690.583496	99998.000000	921.233032	581.556152	378.010864	115.313324	117.206741	598.294678	778.443604	500.558655	0.486415	99998.000000	4.183260	3.832403	0.248745	0.653430	3.755157	4.999991	2.964370	2.764592	2.577504	2.061879	2.068953	2.776915	2.891227	2.699455	0.000000	4.999991	43427.000000		1
4235.453613	1421.739258	0.909703	3.348940	894.916382	18199.726562	146.718124	89.789223	43.271023	32.718468	16.544258	73.544083	103.847984	97.794609	0.785868	0.000000	3.626900	3.152820	0.000000	0.524907	2.951782	4.260065	2.166484	1.953224	1.636197	1.514793	1.218647	1.866548	2.016398	1.990315	0.000000	0.000000	43460.000000		1
5196.420410	2208.934570	1.766982	3.706654	1639.445068	34532.765625	270.866364	166.895020	84.796646	37.035702	29.594641	165.072540	212.065628	95.885773	0.642539	0.000000	3.715704	3.344183	0.247232	0.568982	3.214697	4.538231	2.432755	2.222443	1.928379	1.568621	1.471213	2.217675	2.326470	1.981754	0.000000	0.000000	43568.000000		1
10798.756836	2229.194580	2.790784	3.644979	3461.712646	72115.257812	560.025452	351.345764	185.160004	104.144028	65.782318	354.235229	460.796906	320.585480	1.104056	99998.000000	4.033374	3.348148	0.445726	0.561695	3.539291	4.858027	2.748208	2.545735	2.267547	2.017634	1.818109	2.549292	2.663510	2.505944	0.042991	4.999991	43618.000000		1
5570.095703	1228.651001	2.596508	3.558635	1193.776978	23259.761719	185.061325	121.422211	53.188328	42.271893	22.156662	93.070320	134.364670	131.324097	0.698890	99998.000000	3.745863	3.089428	0.414390	0.551283	3.076923	4.366605	2.267316	2.084298	1.725816	1.626052	1.345504	1.968811	2.128285	2.118344	0.000000	4.999991	43713.000000		1
10049.083984	5749.560059	2.830872	2.574922	2359.386963	53848.843750	386.765594	237.364624	138.792908	47.298386	47.464909	208.022842	253.461746	130.670349	1.286632	0.000000	4.002127	3.759635	0.451920	0.410764	3.372799	4.731176	2.587448	2.375416	2.142367	1.674846	1.676373	2.318111	2.403912	2.116177	0.109454	0.000000	43737.000000		1
16465.847656	3365.817627	3.262596	4.505342	3293.479248	66422.390625	529.209656	334.816925	192.582565	41.698315	64.271286	348.875702	435.448578	222.010681	1.247406	0.000000	4.216584	3.527091	0.513563	0.653728	3.517655	4.822315	2.723628	2.524807	2.284617	1.620118	1.808017	2.542671	2.638937	2.346374	0.096008	0.000000	43773.000000		1
7434.357422	1795.506836	2.007514	2.803118	1162.002075	27590.199219	198.913483	109.201355	82.354324	35.968727	21.974722	117.092644	171.384949	71.653755	0.113325	0.000000	3.871243	3.254187	0.302659	0.447641	3.065207	4.440755	2.298664	2.038228	1.915686	1.555925	1.341923	2.068530	2.233973	1.855239	0.000000	0.000000	43807.000000		1
14589.349609	4610.220215	2.174036	2.624262	5051.602051	99998.000000	839.106873	515.101562	274.122803	114.160011	95.216599	450.139526	623.152649	245.382339	0.766314	0.000000	4.164036	3.663722	0.337267	0.419007	3.703429	4.999991	2.923817	2.711893	2.437945	2.057514	1.978713	2.653347	2.794595	2.389843	0.000000	0.000000	43867.000000		1
3708.017090	1855.097046	1.495613	1.535702	1500.658325	35964.175781	253.218124	154.655670	95.972115	42.922558	33.696014	177.370483	239.618835	122.405930	1.444973	99998.000000	3.569142	3.268367	0.174819	0.186307	3.176282	4.555870	2.403495	2.189366	1.982145	1.632686	1.527579	2.248881	2.379521	2.087802	0.159860	4.999991	43937.000000		1
11464.057617	3194.130371	3.549383	3.666565	2720.036377	61173.101562	429.259521	277.434723	171.221512	84.845985	55.501129	284.333038	372.222687	174.752396	1.448778	99998.000000	4.059339	3.504353	0.550153	0.564259	3.434575	4.786561	2.632720	2.443161	2.233558	1.928631	1.744302	2.453827	2.570803	2.242423	0.161002	4.999991	44005.000000		1
4730.165527	1285.536621	4.135293	3.262596	1214.515137	25275.470703	175.844040	119.488708	56.481758	43.930943	16.010771	103.089386	134.845734	82.508514	0.283992	99998.000000	3.674876	3.109084	0.616506	0.513563	3.084403	4.402699	2.245128	2.077327	1.751908	1.642771	1.204412	2.013214	2.129837	1.916499	0.000000	4.999991	44029.000000		1
9420.245117	1804.557617	2.824705	3.595639	2220.507812	59386.683594	342.267242	218.957779	154.260941	61.899887	45.204525	299.881256	354.275330	268.383942	1.242694	0.000000	3.974062	3.256371	0.450973	0.555776	3.346452	4.773689	2.534365	2.340360	2.188256	1.791690	1.655182	2.476949	2.549341	2.428756	0.094364	0.000000	44056.000000		1
20815.210938	8627.527344	2.704439	4.144545	6894.043457	99998.000000	1067.032227	697.825439	351.644897	166.191925	116.448143	634.266479	859.545898	442.303741	1.703715	0.000000	4.318381	3.935886	0.432077	0.617477	3.838474	4.999991	3.028177	2.843747	2.546104	2.220610	2.066133	2.802272	2.934269	2.645721	0.231397	0.000000	44103.000000		1
4306.027832	1287.208008	2.759946	4.409747	1060.121582	28747.082031	163.626266	106.188545	82.409836	46.169735	22.184416	124.786575	203.446579	106.148453	0.095257	0.000000	3.634077	3.109649	0.440901	0.644414	3.025356	4.458594	2.213853	2.026078	1.915979	1.664357	1.346048	2.096168	2.308450	2.025914	0.000000	0.000000	44132.000000		1
6683.655273	3589.724854	2.500912	3.136162	2377.362061	46497.277344	379.996796	241.469086	115.917740	92.743446	41.874088	241.305634	336.127533	187.315536	0.265212	99998.000000	3.825014	3.555061	0.398098	0.496399	3.376095	4.667428	2.579780	2.382862	2.064150	1.967283	1.621945	2.382567	2.526504	2.272574	0.000000	4.999991	44202.000000		1
12268.685547	1113.266724	1.847160	3.102241	2610.868896	51481.175781	408.946930	264.572449	122.788307	44.837563	42.552509	228.838089	271.310425	138.314941	0.874663	0.000000	4.088798	3.046599	0.266504	0.491676	3.416785	4.711648	2.611667	2.422545	2.089157	1.651642	1.628925	2.359528	2.433466	2.140869	0.000000	0.000000	44249.000000		1
11698.131836	2627.462646	1.982844	3.626477	2950.758789	60298.546875	480.242981	298.191376	164.141251	75.964821	63.364662	281.280151	333.432343	181.218994	1.237185	0.000000	4.068117	3.419537	0.297289	0.559485	3.469934	4.780307	2.681461	2.474495	2.215218	1.880612	1.801847	2.449139	2.523008	2.258204	0.092435	0.000000	44313.000000		1
16412.958984	6895.446289	1.412352	4.002693	5140.731445	99998.000000	809.746643	523.276550	268.584381	114.092163	92.937721	445.560150	577.519531	311.494629	1.378525	0.000000	4.215187	3.838562	0.149943	0.602352	3.711025	4.999991	2.908349	2.718731	2.429081	2.057256	1.968192	2.648906	2.761567	2.493451	0.139415	0.000000	44374.000000		1
12362.797852	2524.379395	3.792999	3.783747	2158.376709	45639.128906	338.403320	215.260376	120.438499	45.812023	26.184025	158.349991	198.537262	117.157402	1.605441	99998.000000	4.092117	3.402155	0.578983	0.577922	3.334127	4.659338	2.529435	2.332964	2.080765	1.660980	1.418036	2.199618	2.297842	2.068770	0.205594	4.999991	44403.000000		1
7177.611816	2195.264160	2.593424	3.009729	1308.510498	28797.857422	214.236588	134.626785	56.827137	42.367485	23.707783	108.966995	124.657059	108.155968	0.169319	0.000000	3.855980	3.341487	0.413874	0.478527	3.116777	4.459360	2.330894	2.129132	1.754556	1.627033	1.374891	2.037295	2.095717	2.034050	0.000000	0.000000	44463.000000		1
3448.184326	1115.779907	3.043650	5.245440	881.903015	18953.898438	136.267334	86.165825	44.405838	38.142765	19.026669	88.003738	115.859146	88.201096	0.355482	99998.000000	3.537591	3.047579	0.483395	0.719782	2.945421	4.277699	2.134392	1.935335	1.647440	1.581412	1.279363	1.944501	2.063930	1.945474	0.000000	4.999991	44550.000000		1
19584.800781	6522.249512	2.022933	4.132210	6260.294922	99998.000000	998.292603	634.719788	308.959778	144.547165	99.398148	571.496948	798.629761	427.168732	2.405998	99998.000000	4.291919	3.814397	0.305981	0.616182	3.796595	4.999991	2.999258	2.802582	2.489902	2.160010	1.997378	2.757014	2.902345	2.630599	0.381295	4.999991	44606.000000		1
13087.945312	1873.611816	1.748480	2.571838	3521.632812	72311.687500	582.438049	357.133942	210.644028	88.938110	53.419605	302.120056	396.679810	257.504517	0.996673	99998.000000	4.116871	3.272680	0.242661	0.410244	3.546744	4.859209	2.765250	2.552831	2.323549	1.949088	1.727701	2.480180	2.598440	2.410785	0.000000	4.999991	44752.000000		1
15623.620117	3464.598877	2.975808	3.675817	2964.795898	69565.406250	463.726471	300.242065	234.814377	106.129951	69.328613	359.893890	466.350739	252.598297	0.881822	99998.000000	4.193782	3.539653	0.473605	0.565354	3.471995	4.842393	2.666262	2.477472	2.370725	2.025838	1.840912	2.556175	2.668713	2.402431	0.000000	4.999991	44848.000000		1
9411.453125	4951.963379	1.433939	2.488577	2763.658936	59909.328125	442.655273	280.435211	161.769852	51.973331	47.027016	236.673859	294.157837	211.001740	0.851446	99998.000000	3.973657	3.694777	0.156531	0.395951	3.441484	4.777494	2.646066	2.447833	2.208898	1.715780	1.672347	2.374150	2.468580	2.324286	0.000000	4.999991	44906.000000		1
11701.493164	2835.729004	2.507080	2.972724	2579.202148	56484.906250	426.955963	258.744171	133.026321	51.412094	34.929508	212.796478	288.493011	207.325928	1.205755	99998.000000	4.068241	3.452665	0.399168	0.473155	3.411485	4.751933	2.630383	2.412871	2.123938	1.711065	1.543193	2.327965	2.460135	2.316654	0.081259	4.999991	44935.000000		1
10466.037109	4626.040039	3.271847	2.892547	4146.962402	84835.710938	663.870361	421.793793	234.006424	76.889938	78.789528	426.252869	539.586426	301.515625	0.118237	0.000000	4.019782	3.665209	0.514793	0.461280	3.617730	4.928579	2.822083	2.625100	2.369228	1.885870	1.896469	2.629667	2.732061	2.479310	0.000000	0.000000	45110.000000		1
5069.750000	3233.953857	0.869614	1.625130	1889.681152	36239.617188	314.825043	187.500565	97.369049	51.328831	28.120613	158.097122	207.190247	125.070274	1.475938	99998.000000	3.704987	3.509734	0.000000	0.210888	3.276389	4.559184	2.498069	2.273003	1.988421	1.710361	1.449025	2.198924	2.316369	2.097154	0.169068	4.999991	45148.000000		1
27641.150391	4990.691895	1.282835	3.475374	4382.409180	91009.765625	667.888489	440.160522	257.223907	95.543480	104.998222	456.433411	596.940918	377.677826	2.333456	0.000000	4.441556	3.698161	0.108171	0.541001	3.641713	4.959088	2.824704	2.643611	2.410311	1.980201	2.021182	2.659377	2.775931	2.577121	0.368000	0.000000	45177.000000		1
4402.585938	1931.953125	2.281967	2.244962	1480.132935	35458.617188	236.991486	152.651230	90.304207	34.969597	27.297255	138.213165	192.268021	96.126305	0.281245	0.000000	3.643708	3.285997	0.358309	0.351209	3.170301	4.549722	2.374733	2.183700	1.955708	1.543691	1.436119	2.140549	2.283907	1.982842	0.000000	0.000000	45226.000000		1
20376.001953	4649.633301	2.278883	3.675817	5425.970703	99998.000000	869.161011	552.112610	277.221954	173.830353	97.862450	539.802307	660.098938	398.169250	2.385285	0.000000	4.309119	3.667419	0.357722	0.565354	3.734478	4.999991	2.939100	2.742028	2.442828	2.240126	1.990616	2.732235	2.819609	2.600068	0.377540	0.000000	45297.000000		1
16055.455078	3501.283203	2.229543	3.774496	4904.116211	99998.000000	778.884583	498.091644	286.158630	109.552902	90.008163	498.615875	614.835815	430.878479	1.245606	99998.000000	4.205623	3.544227	0.348216	0.576859	3.690561	4.999991	2.891473	2.697309	2.456607	2.039624	1.954282	2.697766	2.788759	2.634355	0.095381	4.999991	45357.000000		1
12636.535156	3340.947266	2.056854	2.824705	4817.971680	92556.875000	760.002808	482.293671	231.779968	92.394981	76.815933	452.476990	623.081726	315.654572	1.349925	99998.000000	4.101628	3.523870	0.313203	0.450973	3.682864	4.966409	2.880815	2.683311	2.365076	1.965648	1.885451	2.655596	2.794545	2.499212	0.130310	4.999991	45389.000000		1
19299.773438	9849.843750	1.637465	3.009729	6351.736816	99998.000000	1037.369751	647.868835	344.203827	144.066101	144.121613	675.594727	945.764160	470.066620	2.059538	99998.000000	4.285552	3.993429	0.214172	0.478527	3.802892	4.999991	3.015934	2.811487	2.536816	2.158562	2.158729	2.829686	2.975783	2.672159	0.313770	4.999991	45474.000000		1
22407.136719	8084.132324	2.439237	4.172298	10243.011719	99998.000000	1659.384521	1040.758789	593.252747	234.731110	225.593994	1098.671387	1494.200928	857.689514	3.239428	99998.000000	4.350386	3.907633	0.387254	0.620375	4.010427	4.999991	3.219947	3.017350	2.773240	2.370571	2.353328	3.040868	3.174409	2.933330	0.510468	4.999991	45547.000000		1
20963.175781	5514.748535	3.179335	6.574531	8752.014648	99998.000000	1353.530029	886.957275	378.713959	174.909668	176.044479	826.102783	1080.286133	616.676819	2.831983	99998.000000	4.321457	3.741526	0.502336	0.817865	3.942108	4.999991	3.131468	2.947903	2.578311	2.242814	2.245622	2.917034	3.033539	2.790058	0.452091	4.999991	45844.000000		1
361.386414	13443.698242	0.638334	3.123827	21.570753	1638.094360	3.709738	3.364359	4.015028	7.339298	5.615488	0.000000	0.000000	3.681984	1.312810	0.000000	2.557972	4.128519	0.000000	0.494687	1.333865	3.214339	0.569343	0.526902	0.603689	0.865655	0.749388	0.000000	0.000000	0.566082	0.118202	0.000000	46022.000000		0
5850.490723	962.089478	1.415436	2.719858	1446.255005	34902.386719	242.329437	145.407532	106.669609	64.151016	42.657356	206.110931	280.281006	173.645325	0.961163	99998.000000	3.767192	2.983216	0.150890	0.434546	3.160245	4.542855	2.384406	2.162587	2.028041	1.807204	1.629994	2.314101	2.447594	2.239663	0.000000	4.999991	46071.000000		1
5108.703613	2485.912842	1.921169	3.037483	1643.910278	35284.824219	273.166840	163.018768	91.294083	44.893070	27.127649	161.211700	190.735413	122.156143	0.864815	0.000000	3.708311	3.395486	0.283566	0.482514	3.215878	4.547588	2.436428	2.212238	1.960443	1.652179	1.433412	2.207397	2.280431	2.086915	0.000000	0.000000	46089.000000		1
7733.523438	2599.283447	3.092990	3.867008	2172.651123	45592.496094	358.450714	222.023026	126.513466	60.065063	45.253864	199.918777	242.366440	144.158615	0.620993	99998.000000	3.888377	3.414854	0.490378	0.587375	3.336990	4.658894	2.554430	2.346398	2.102137	1.778622	1.655656	2.300853	2.384472	2.158841	0.000000	4.999991	46143.000000		1
5025.174316	1703.068726	1.427771	2.914133	1760.222778	38699.273438	298.675507	177.672699	99.527672	39.225159	35.851547	190.368439	235.594559	113.626518	0.782949	0.000000	3.701151	3.231232	0.154659	0.464509	3.245568	4.587703	2.475200	2.249621	1.997944	1.593565	1.554508	2.279595	2.372165	2.055480	0.000000	0.000000	46170.000000		1
15218.068359	7342.002441	3.052901	2.877128	7093.971191	99998.000000	1127.248413	720.534058	385.791138	140.785004	124.533707	681.093018	926.213257	432.935333	1.538272	0.000000	4.182360	3.865814	0.484713	0.458959	3.850889	4.999991	3.052020	2.857655	2.586352	2.148556	2.095287	2.833206	2.966711	2.636423	0.187033	0.000000	46221.000000		1
10333.728516	4443.004395	2.488577	2.756862	4121.675781	76648.117188	619.227051	421.429901	209.213165	52.722683	72.208824	350.485413	454.703461	253.507996	1.511737	0.000000	4.014257	3.647677	0.395951	0.440415	3.615074	4.884501	2.791850	2.624725	2.320589	1.721997	1.858590	2.544670	2.657728	2.403992	0.179476	0.000000	46273.000000		1
5517.647461	3858.494141	2.050686	2.207957	1999.095337	45146.789062	313.551483	201.707352	115.667953	45.923038	34.753735	183.840164	224.422165	140.340958	0.090673	0.000000	3.741754	3.586418	0.311899	0.343991	3.300833	4.654627	2.496309	2.304722	2.063213	1.662031	1.541001	2.264440	2.351066	2.147184	0.000000	0.000000	46317.000000		1
18030.861328	7417.002441	2.402232	3.392113	8995.228516	99998.000000	1403.730225	914.229858	493.684998	223.077667	142.804855	791.096191	1055.076538	555.140808	2.474798	0.000000	4.256016	3.870229	0.380615	0.530470	3.954012	4.999991	3.147284	2.961056	2.693450	2.348456	2.154743	2.898229	3.023284	2.744403	0.393540	0.000000	46355.000000		1
6745.647461	1924.006226	2.664350	2.960389	2496.613281	52658.210938	398.875427	258.950806	118.566673	81.234932	60.151409	231.354416	321.223816	179.035706	0.288610	0.000000	3.829024	3.284206	0.425591	0.471349	3.397351	4.721466	2.600837	2.413217	2.073963	1.909743	1.779246	2.364278	2.506808	2.252940	0.000000	0.000000	46429.000000		1
10709.238281	4094.354004	2.488577	4.514594	4687.144043	94214.929688	759.608093	477.279510	241.795959	89.089211	106.595596	490.687592	675.440552	342.856232	0.920419	0.000000	4.029758	3.612185	0.395951	0.654619	3.670908	4.974120	2.880589	2.678773	2.383449	1.949825	2.027739	2.690805	2.829587	2.535112	0.000000	0.000000	46647.000000		1
6599.953125	1524.255005	2.494745	2.951138	3364.395996	57628.078125	544.952148	343.503815	147.785095	98.590210	51.689629	214.893417	299.554382	123.756607	0.483905	99998.000000	3.819541	3.183058	0.397026	0.469990	3.526907	4.760634	2.736358	2.535932	2.169631	1.993834	1.713403	2.332223	2.476476	2.092568	0.000000	4.999991	46726.000000		1
7854.112793	3369.940430	1.477111	2.695188	2735.214600	55066.527344	444.126221	276.373932	133.377869	56.629780	68.816711	296.822205	399.788239	241.068192	1.894294	0.000000	3.895097	3.527622	0.169413	0.430589	3.436991	4.740888	2.647506	2.441497	2.125084	1.753045	1.837694	2.472496	2.601830	2.382140	0.277447	0.000000	46788.000000		1
13155.713867	1447.007446	1.421604	2.232627	2501.417969	53162.226562	385.208313	249.585480	161.581741	48.229675	35.833046	226.512939	298.394897	183.063065	1.284404	0.000000	4.119114	3.160471	0.152779	0.348816	3.398186	4.725603	2.585696	2.397219	2.208392	1.683314	1.554284	2.355093	2.474791	2.262601	0.108702	0.000000	46823.000000		1
6206.949219	2196.029053	3.700486	2.386814	1182.761841	25808.146484	188.459610	119.775497	53.758816	23.806463	21.444319	114.277191	106.200882	63.438675	0.414622	99998.000000	3.792878	3.341638	0.568259	0.377819	3.072897	4.411757	2.275218	2.078368	1.730450	1.376695	1.331312	2.057960	2.026128	1.802354	0.000000	4.999991	46861.000000		1
13484.310547	8643.331055	3.142330	2.824705	5983.936523	99998.000000	944.478271	608.995239	343.950958	163.499832	120.651276	610.503174	791.395264	465.400940	1.599660	99998.000000	4.129829	3.936681	0.497252	0.450973	3.776987	4.999991	2.975192	2.784614	2.536497	2.213517	2.081532	2.785688	2.898393	2.667827	0.204028	4.999991	46980.000000		1
38883.714844	14999.342773	1.924253	6.118138	17254.804688	99998.000000	2746.627441	1762.291992	904.892273	395.600494	292.612885	1533.623413	2048.632568	1083.123169	4.711968	99998.000000	4.589768	4.176072	0.284262	0.786619	4.236910	4.999991	3.438800	3.246078	2.956597	2.597257	2.466293	3.185719	3.311464	3.034678	0.673202	4.999991	47069.000000		1
7617.269531	477.122223	1.393850	3.305768	1639.142822	38179.359375	262.065369	164.165909	83.797516	57.138596	35.836128	180.719421	241.419739	154.967117	0.606794	0.000000	3.881799	2.678630	0.144216	0.519272	3.214617	4.581829	2.418410	2.215283	1.923231	1.756930	1.554321	2.257005	2.382773	2.190240	0.000000	0.000000	47124.000000		1
7622.311523	1439.233276	1.458608	2.189455	1540.805542	31106.617188	259.589142	156.305466	88.336777	59.349636	26.662004	129.097641	147.418137	82.887817	1.154126	0.000000	3.882087	3.158131	0.163939	0.340336	3.187748	4.492853	2.414287	2.193974	1.946142	1.773418	1.425893	2.110918	2.168551	1.918491	0.062253	0.000000	47165.000000		1
5196.617676	1010.417847	1.606628	2.497828	919.644897	19513.466797	153.684296	91.969421	46.336258	35.083694	21.660181	89.295822	127.598946	92.654015	0.580359	0.000000	3.715721	3.004501	0.205915	0.397563	2.963620	4.290334	2.186630	1.963643	1.665921	1.545105	1.335662	1.950831	2.105847	1.966864	0.000000	0.000000	47205.000000		1
9588.459961	1676.792236	2.513247	4.502259	2875.475342	53688.402344	442.269806	291.989960	115.085129	68.517593	43.795258	221.017731	272.059753	172.199051	1.558283	99998.000000	3.981749	3.224479	0.400235	0.653430	3.458710	4.729880	2.645687	2.465368	2.061019	1.835802	1.641427	2.344427	2.434664	2.236031	0.192646	4.999991	47299.000000		1
10906.283203	3862.262451	1.723810	3.034399	4535.109863	98353.242188	707.551514	455.690247	275.726318	93.819664	89.027534	482.737701	604.536133	347.565125	0.241162	0.000000	4.037677	3.586842	0.236489	0.482073	3.656588	4.992789	2.849758	2.658670	2.440478	1.972294	1.949524	2.683711	2.781422	2.541036	0.000000	0.000000	47326.000000		1
20396.027344	4694.881348	1.492530	3.216340	6185.612793	99998.000000	992.683228	622.249146	340.031525	171.048828	105.562546	557.120605	752.860901	485.229370	2.275341	99998.000000	4.309546	3.671625	0.173923	0.507362	3.791383	4.999991	2.996811	2.793964	2.531519	2.233120	2.023510	2.745949	2.876715	2.685947	0.357047	4.999991	47361.000000		1
2893.373291	416.668610	3.500043	4.027363	890.713257	23674.712891	142.277542	91.068970	56.734627	18.483931	18.635033	86.514290	123.213867	80.978981	0.413063	0.000000	3.461405	2.619791	0.544073	0.605021	2.949738	4.374285	2.153136	1.959370	1.753848	1.266794	1.270330	1.937088	2.090660	1.908372	0.000000	0.000000	47504.000000		1
15081.783203	3265.805664	2.257297	2.849375	3336.525146	74110.601562	526.807434	335.837646	192.027496	97.513985	70.605286	332.266693	448.822754	302.767639	0.805607	99998.000000	4.178452	3.513990	0.353589	0.454750	3.523294	4.869880	2.721652	2.526129	2.283363	1.989067	1.848837	2.521487	2.652075	2.481109	0.000000	4.999991	47637.000000		1
27054.626953	7253.225098	1.359929	4.212387	10815.516602	99998.000000	1676.354248	1104.021606	621.046509	276.762482	230.540314	1206.805786	1587.055420	858.565308	3.634565	0.000000	4.432241	3.860531	0.133516	0.624528	4.034047	4.999991	3.224366	3.042978	2.793124	2.442107	2.362747	3.081637	3.200592	2.933773	0.560452	0.000000	47700.000000		1
6675.224121	2445.583740	2.103110	4.190801	2517.872803	52778.113281	407.633270	254.877182	147.621658	71.885033	52.164524	267.156616	376.216125	232.578659	1.531183	0.000000	3.824466	3.388382	0.322862	0.622297	3.401034	4.722454	2.610270	2.406331	2.169150	1.856638	1.717375	2.426766	2.575437	2.366570	0.185027	0.000000	47796.000000		1
8286.027344	2889.497070	2.167868	3.435285	2057.415039	40960.074219	342.572540	211.131256	116.805855	43.039742	39.178902	160.406845	242.724167	167.601196	0.801165	2551.102295	3.918346	3.460822	0.336033	0.535963	3.313322	4.612361	2.534753	2.324553	2.067465	1.633870	1.593052	2.205223	2.385113	2.224277	0.000000	3.406728	47884.000000		1
10346.283203	2002.092773	2.016765	3.984190	2361.138672	51966.105469	375.944763	236.803375	128.573410	63.404751	47.557419	262.382996	375.291016	176.038315	1.964765	0.000000	4.014784	3.301484	0.304655	0.600340	3.373122	4.715720	2.575124	2.374388	2.109151	1.802122	1.677218	2.418936	2.574368	2.245607	0.293311	0.000000	47907.000000		1
7770.685547	1713.152588	3.321187	5.930029	1644.311157	33020.355469	264.883911	163.826706	91.731979	61.366402	34.500870	176.636551	225.655670	131.604721	0.205508	0.000000	3.890459	3.233796	0.521293	0.773057	3.215984	4.518782	2.423056	2.214385	1.962521	1.787931	1.537830	2.247081	2.353446	2.119272	0.000000	0.000000	48016.000000		1
2866.618896	879.183167	1.828657	4.150712	813.117126	21463.191406	120.093124	81.608063	50.696667	28.117531	15.452615	108.415001	158.923553	96.937325	1.648763	0.000000	3.457370	2.944079	0.262132	0.618123	2.910153	4.331694	2.079518	1.911733	1.704979	1.448977	1.189002	2.035089	2.201188	1.986491	0.217158	0.000000	48056.000000		1
6146.464844	1658.709106	2.985059	3.231758	997.817688	23808.617188	169.383606	103.884995	60.601635	71.249786	29.606976	131.182251	180.435715	109.787270	0.820711	0.000000	3.788625	3.219770	0.474953	0.509439	2.999051	4.376734	2.228871	2.016553	1.782484	1.852784	1.471394	2.117875	2.256323	2.040552	0.000000	0.000000	48103.000000		1
12225.479492	3583.498779	1.403101	2.254213	499.318970	14932.424805	2.618094	49.271976	85.838951	77.651627	24.315281	16.405491	41.365273	63.398586	0.310326	0.000000	4.087266	3.554307	0.147089	0.352995	2.698378	4.174130	0.417985	1.692600	1.933684	1.890151	1.385879	1.214989	1.616636	1.802080	0.000000	0.000000	48146.000000		1
7169.146973	2896.426270	2.170952	2.053770	1549.776123	29167.068359	258.087341	158.269806	59.309547	31.531229	23.464169	121.107674	150.242828	139.801300	0.035453	0.000000	3.855468	3.461863	0.336650	0.312552	3.190269	4.464893	2.411767	2.199398	1.773125	1.498741	1.370405	2.083172	2.176794	2.145511	0.000000	0.000000	48192.000000		1
8031.995605	2803.134033	1.766982	4.058200	2009.021851	38973.398438	333.460083	205.651459	89.795387	49.410748	29.899931	156.965393	209.638733	83.766678	0.046549	0.000000	3.904824	3.447644	0.247232	0.608333	3.302985	4.590768	2.523044	2.313132	1.953254	1.693821	1.475670	2.195804	2.321471	1.923071	0.000000	0.000000	48309.000000		1
9078.952148	2341.100342	1.745396	3.919432	1905.152344	50404.812500	304.050476	193.886993	158.060120	86.289177	41.624306	248.435242	281.909241	174.175735	0.085672	0.000000	3.958036	3.369420	0.241894	0.593223	3.279930	4.702472	2.482946	2.287549	2.198822	1.935956	1.619347	2.395213	2.450109	2.240988	0.000000	0.000000	48376.000000		1
22259.251953	3903.954590	1.711475	4.604022	5725.870605	99998.000000	900.642883	578.497070	364.417755	144.707520	123.331047	694.815674	890.633118	505.619049	3.038740	0.000000	4.347510	3.591505	0.233371	0.663137	3.757842	4.999991	2.954553	2.762301	2.561599	2.160491	2.091072	2.841870	2.949699	2.703823	0.482694	0.000000	48401.000000		1
4253.974609	1354.874512	3.441453	3.395196	683.001892	16587.671875	127.703789	69.143593	49.148628	12.168433	15.212083	67.210083	74.786835	46.370178	0.799689	99998.000000	3.628795	3.131899	0.536742	0.530865	2.834422	4.219785	2.106204	1.839752	1.691511	1.085235	1.182189	1.827434	1.873825	1.666239	0.000000	4.999991	48451.000000		1
5930.926758	1445.342163	4.196969	6.460433	1299.709595	28977.791016	213.807938	131.284012	67.225502	34.710564	24.478718	107.156837	157.745575	68.055031	0.511645	0.000000	3.773123	3.159971	0.622936	0.810262	3.113846	4.462065	2.330024	2.118212	1.827534	1.540462	1.388789	2.030020	2.197957	1.832860	0.000000	0.000000	48492.000000		1
24880.132812	5372.677734	1.927337	4.126042	4949.036621	99998.000000	796.085632	503.737976	278.763824	160.046036	99.277885	455.933868	615.495728	350.550171	2.081559	0.000000	4.395853	3.730191	0.284958	0.615534	3.694521	4.999991	2.900960	2.702205	2.445236	2.204245	1.996853	2.658902	2.789225	2.544750	0.318389	0.000000	48579.000000		1
5648.558105	1304.122314	4.181550	3.367443	1199.568237	24110.517578	202.102066	122.479935	68.280144	21.940802	24.262857	108.979324	143.029968	79.249001	0.167252	0.000000	3.751938	3.115318	0.621337	0.527300	3.079025	4.382206	2.305571	2.088065	1.834294	1.341252	1.384942	2.037344	2.155427	1.898994	0.000000	0.000000	48631.000000		1
11052.523438	2670.437500	1.884164	3.395196	2261.697266	47366.855469	367.933197	221.501877	115.584694	71.783272	49.564934	259.774139	319.654205	247.914093	1.791143	0.000000	4.043461	3.426582	0.275119	0.530865	3.354434	4.675475	2.565769	2.345377	2.062900	1.856023	1.695175	2.414596	2.504680	2.394301	0.253130	0.000000	48726.000000		1
5291.294922	1295.296753	1.270500	2.867877	712.485474	23241.123047	135.114014	76.680244	85.336304	35.873135	32.891159	123.842949	146.832214	92.438156	0.509933	0.000000	3.723562	3.112369	0.103975	0.457561	2.852776	4.366257	2.130700	1.884683	1.931134	1.554769	1.517079	2.092871	2.166821	1.965851	0.000000	0.000000	48777.000000		1
8716.779297	3006.259766	1.955090	3.561718	2452.074951	55777.671875	398.246368	251.515900	155.963165	62.334694	49.241138	257.735809	348.841766	215.571838	1.297715	99998.000000	3.940356	3.478026	0.291167	0.551660	3.389534	4.746460	2.600152	2.400565	2.193022	1.794730	1.692328	2.411175	2.542629	2.333592	0.113179	4.999991	48864.000000		1
6567.173340	2525.298340	1.995179	2.812370	1618.898071	42671.496094	264.859222	157.992264	119.334518	50.918694	34.195580	217.758209	297.408112	145.358200	0.502098	0.000000	3.817379	3.402313	0.299982	0.449072	3.209219	4.630138	2.423015	2.198636	2.076766	1.706877	1.533970	2.337975	2.473353	2.162440	0.000000	0.000000	48887.000000		1
14576.678711	4263.472168	2.759946	4.181550	3023.167969	78393.312500	495.285461	305.869873	243.627701	99.743530	74.759079	427.776245	500.271851	292.252075	3.386955	0.000000	4.163659	3.629763	0.440901	0.621337	3.480462	4.894279	2.694856	2.485537	2.386727	1.998885	1.873664	2.631217	2.699206	2.465758	0.529809	0.000000	49022.000000		1
8399.907227	2652.508789	2.396065	3.003561	3094.235840	62452.023438	484.409088	307.800293	155.667130	61.970814	63.549686	284.629089	342.276489	212.124222	0.723666	0.000000	3.924274	3.423657	0.379499	0.477637	3.490553	4.795547	2.685212	2.488269	2.192197	1.792187	1.803113	2.454279	2.534377	2.326590	0.000000	0.000000	49174.000000		1
8016.647461	824.869263	1.427771	1.797820	1564.846313	33423.191406	252.721649	159.478638	74.577141	40.483322	23.963734	143.776230	142.320709	76.745003	0.078205	0.000000	3.903993	2.916385	0.154659	0.254746	3.194472	4.524048	2.402642	2.202703	1.872606	1.607276	1.379555	2.157687	2.153268	1.885050	0.000000	0.000000	49336.000000		1
22716.121094	4820.167480	3.000478	2.593424	5842.398926	99998.000000	921.384155	592.065491	312.345734	119.920433	100.289352	538.818604	672.692932	378.831146	1.666783	99998.000000	4.356334	3.683062	0.477190	0.413874	3.766591	4.999991	2.964441	2.772370	2.494636	2.078893	2.001255	2.731443	2.827817	2.578446	0.221879	4.999991	49353.000000		1
8137.746094	1079.983887	2.081524	2.766114	1429.266602	31532.767578	225.492233	138.737411	81.349030	45.916870	24.518806	158.306808	231.104630	151.467087	1.380037	99998.000000	3.910504	3.033417	0.318381	0.441870	3.155113	4.498762	2.353132	2.142194	1.910352	1.661972	1.389499	2.199500	2.363809	2.180318	0.139891	4.999991	49377.000000		1
6229.534668	1520.449707	1.378431	2.763030	1166.973145	28936.892578	176.374435	118.742447	75.748962	47.218208	27.395935	140.886780	195.268509	114.573227	0.424545	0.000000	3.794456	3.181972	0.139385	0.441386	3.067061	4.461452	2.246436	2.074606	1.879377	1.674109	1.437686	2.148870	2.290632	2.059083	0.000000	0.000000	49557.000000		1
4838.848633	971.849548	4.209303	2.904882	1071.287720	30969.837891	184.793045	110.064804	72.591209	39.872742	30.100374	138.188507	192.971115	130.938629	1.061541	99998.000000	3.684742	2.987599	0.624210	0.463128	3.029906	4.490939	2.266686	2.041648	1.860884	1.600676	1.478572	2.140472	2.285492	2.117068	0.025937	4.999991	49608.000000		1
14906.845703	3627.087402	1.745396	2.898715	1702.211426	37314.687500	272.284882	170.931641	96.157143	47.896629	37.529102	151.047699	184.469254	132.970810	0.229331	0.000000	4.173386	3.559558	0.241894	0.462205	3.231014	4.571880	2.435024	2.232822	1.982982	1.680305	1.574368	2.179114	2.265924	2.123756	0.000000	0.000000	49638.000000		1
13646.089844	9017.166992	1.945839	4.246308	7025.638672	99998.000000	1108.838501	704.723755	382.297272	201.713516	140.939194	728.064575	1015.894531	482.552704	2.420577	0.000000	4.135008	3.955070	0.289107	0.628012	3.846686	4.999991	3.044868	2.848019	2.582401	2.304735	2.149032	2.862170	3.006849	2.683545	0.383919	0.000000	49672.000000		1
13442.119141	3407.269287	2.174036	2.769197	3120.786865	69059.203125	503.568359	311.183167	153.724380	65.658966	43.866184	268.707733	307.094116	238.644379	1.999360	99998.000000	4.128468	3.532407	0.337267	0.442354	3.494264	4.839221	2.702058	2.493016	2.186743	1.817294	1.642130	2.429280	2.487272	2.377751	0.300891	4.999991	49718.000000		1
20786.755859	6114.665527	2.935719	3.839255	5941.387207	99998.000000	939.211243	607.524292	306.730255	179.442764	88.873352	489.543518	710.141846	397.271881	3.346696	0.000000	4.317787	3.786373	0.467715	0.584247	3.773888	4.999991	2.972763	2.783564	2.486757	2.253926	1.948772	2.689791	2.851345	2.599088	0.524616	0.000000	49782.000000		1
9373.656250	1806.488037	3.956437	3.237926	1650.037720	32463.853516	260.467987	165.855804	90.785271	44.091297	25.480934	137.266464	176.093811	70.941406	1.789779	0.000000	3.971909	3.256835	0.597304	0.510267	3.217494	4.511400	2.415754	2.219731	1.958015	1.644353	1.406215	2.137564	2.245744	1.850900	0.252799	0.000000	49811.000000		1
10239.875000	3104.282715	3.364359	2.436154	2912.381592	58641.894531	455.082733	295.212463	141.750214	75.323402	54.421822	274.795044	337.271576	209.499954	0.032710	0.000000	4.010294	3.491961	0.526902	0.386705	3.464248	4.768208	2.658090	2.470135	2.151524	1.876930	1.735773	2.439009	2.527980	2.321184	0.000000	0.000000	49952.000000		1
12200.109375	4035.938721	3.012813	4.187717	2429.764160	53712.746094	399.708038	239.797699	156.983887	64.783180	53.388767	226.642456	289.544556	246.239624	1.769549	99998.000000	4.086364	3.605945	0.478972	0.621977	3.385564	4.730077	2.601743	2.379845	2.195855	1.811462	1.727450	2.355341	2.461715	2.391358	0.247863	4.999991	50103.000000		1
7720.984863	1855.979004	3.580221	4.085954	1557.096924	33377.347656	239.476990	162.750473	90.319626	47.458740	34.322014	164.289261	215.849380	121.178596	1.010577	99998.000000	3.887673	3.268573	0.553910	0.611293	3.192316	4.523452	2.379264	2.211522	1.955782	1.676316	1.535573	2.215609	2.334151	2.083426	0.004569	4.999991	50156.000000		1
14384.312500	5949.765625	2.544085	2.170952	5643.772461	99998.000000	903.109924	572.286377	256.005829	77.892159	87.140289	455.243103	597.628540	370.242920	1.479582	0.000000	4.157889	3.774500	0.405532	0.336650	3.751570	4.999991	2.955741	2.757613	2.408250	1.891494	1.940219	2.658243	2.776431	2.568487	0.170139	0.000000	50193.000000		1
15895.652344	4346.048828	2.445405	2.729109	7007.808594	99998.000000	1127.260742	713.191650	355.286804	143.671387	160.391418	771.964661	1018.944397	583.625305	3.103214	0.000000	4.201278	3.638095	0.388351	0.436021	3.845582	4.999991	3.052024	2.853206	2.550579	2.157370	2.205181	2.887597	3.008151	2.766134	0.491812	0.000000	50236.000000		1
17662.527344	3725.674561	2.328223	2.917217	5236.169922	99998.000000	825.581604	525.370422	247.204834	142.465652	95.796341	527.020203	725.671570	325.137085	1.917508	99998.000000	4.247053	3.571205	0.367025	0.464969	3.719014	4.999991	2.916760	2.720466	2.393057	2.153710	1.981349	2.721827	2.860740	2.512067	0.282737	4.999991	50278.000000		1
10133.464844	1704.690796	1.501781	1.770066	1805.572266	37615.417969	277.271271	186.896149	101.220642	54.754864	31.956785	172.220642	247.991180	114.573227	1.135168	0.000000	4.005758	3.231646	0.176607	0.247989	3.256615	4.575366	2.442905	2.271600	2.005269	1.738423	1.504563	2.236085	2.394436	2.059083	0.055060	0.000000	50326.000000		1
5622.923340	2852.640381	1.958174	3.308852	2272.067871	46125.152344	362.524323	230.441635	109.836609	70.574448	54.572926	238.536438	326.759125	196.847382	0.451370	0.000000	3.749962	3.455247	0.291851	0.519677	3.356421	4.663938	2.559337	2.362561	2.040747	1.848647	1.736977	2.377555	2.514228	2.294130	0.000000	0.000000	50420.000000		1
6045.296875	2908.243164	1.828657	3.718989	1981.780151	39540.796875	307.340820	200.365921	107.958611	39.126476	30.942234	140.078827	204.464218	113.083786	0.175315	0.000000	3.781418	3.463631	0.262132	0.570425	3.297055	4.597045	2.487620	2.301824	2.033257	1.592471	1.490552	2.146373	2.310617	2.053400	0.000000	0.000000	50611.000000		1
7737.735840	3465.807861	1.255082	2.047602	3606.247559	78315.804688	567.361694	360.738831	207.702133	113.308899	77.626953	397.256470	455.394196	354.768738	1.079443	0.000000	3.888614	3.539804	0.098672	0.311246	3.557055	4.893849	2.753860	2.557193	2.317441	2.054264	1.890013	2.599071	2.658387	2.549945	0.033200	0.000000	50641.000000		1
7849.336426	2150.778320	1.224244	1.548037	1563.557251	30263.470703	258.192200	161.732849	70.469597	32.317581	26.332045	134.315323	174.425522	108.155968	1.121460	99998.000000	3.894833	3.332596	0.087868	0.189781	3.194114	4.480919	2.411943	2.208798	1.848002	1.509439	1.420485	2.128126	2.241610	2.034050	0.049784	4.999991	50680.000000		1
22312.025391	6016.701172	1.899583	4.949401	5644.265625	99998.000000	889.880676	563.627258	316.413177	150.319931	141.562119	648.380737	873.758850	503.845917	1.319754	0.000000	4.348539	3.779358	0.278658	0.694553	3.751607	4.999991	2.949332	2.750992	2.500255	2.177016	2.150947	2.811830	2.941392	2.702298	0.120493	0.000000	50823.000000		1
10413.227539	3115.991455	2.562587	2.109277	2232.293701	42169.640625	378.109558	230.524887	111.279793	64.400803	41.090820	182.322968	250.834396	203.477417	2.058525	99998.000000	4.017585	3.493596	0.408679	0.324134	3.348751	4.625000	2.577618	2.362718	2.046416	1.808891	1.613745	2.260841	2.399387	2.308516	0.313556	4.999991	50938.000000		1
10312.959961	1427.715576	2.874044	4.573184	2165.031250	41023.523438	360.415039	216.176254	115.202309	54.622265	27.849245	166.663742	223.234924	136.202576	1.112105	0.000000	4.013383	3.154642	0.458493	0.660219	3.335464	4.613033	2.556803	2.334808	2.061461	1.737370	1.444813	2.221841	2.348762	2.134185	0.046146	0.000000	51024.000000		1
15796.883789	4899.607422	2.901798	3.876260	4531.066895	86074.210938	679.952087	457.488068	197.525803	110.804901	61.252304	355.909698	467.352936	365.931854	0.857167	0.000000	4.198571	3.690161	0.462667	0.588413	3.656200	4.934873	2.832478	2.660380	2.295624	2.044559	1.787122	2.551340	2.669645	2.563400	0.000000	0.000000	51310.000000		1
8461.507812	1076.804565	3.210172	4.415914	1877.913696	38384.800781	274.095032	190.901932	107.156837	50.749088	42.919476	193.097549	261.208099	195.379517	0.486770	0.000000	3.927448	3.032137	0.506528	0.645021	3.273676	4.584159	2.437901	2.280810	2.030020	1.705428	1.632654	2.285777	2.416987	2.290879	0.000000	0.000000	51357.000000		1
19619.896484	10743.094727	0.672255	4.212387	12185.380859	99998.000000	1944.106079	1242.931763	664.391541	341.684418	201.753601	1047.472046	1293.967651	891.052490	2.728121	0.000000	4.292696	4.031129	0.000000	0.624528	4.085839	4.999991	3.288720	3.094447	2.822424	2.533625	2.304821	3.020143	3.111923	2.949903	0.435864	0.000000	51501.000000		1
18721.060547	5298.853027	1.569623	3.737491	6564.872559	99998.000000	1047.706421	665.039124	340.666779	156.675522	166.817932	775.276611	968.152100	626.378296	2.459660	0.000000	4.272330	3.724182	0.195795	0.572580	3.817226	4.999991	3.020240	2.822847	2.532330	2.195001	2.222243	2.889457	2.985944	2.796837	0.390875	0.000000	51552.000000		1
11599.630859	1981.172607	2.476242	3.978023	3042.947021	61748.328125	461.018951	312.623260	146.375824	100.958527	69.698662	323.123383	416.600769	187.330963	0.935051	0.000000	4.064444	3.296922	0.393793	0.599667	3.483294	4.790625	2.663719	2.495021	2.165469	2.004143	1.843224	2.509368	2.619720	2.272609	0.000000	0.000000	51663.000000		1
7777.812012	1577.122681	1.933504	3.978023	1964.643799	49457.867188	316.579712	199.943451	140.643158	60.515289	39.280663	222.023026	280.620239	186.291748	0.725386	0.000000	3.890857	3.197865	0.286345	0.599667	3.293284	4.694235	2.500483	2.300907	2.148118	1.781865	1.594179	2.346398	2.448119	2.270194	0.000000	0.000000	51796.000000		1
14155.517578	7527.477051	2.217208	4.052033	8084.677734	99998.000000	1261.622314	822.787781	407.895386	187.404968	149.086441	792.397522	1052.116211	551.400269	2.563848	0.000000	4.150926	3.876649	0.345806	0.607673	3.907663	4.999991	3.100929	2.915288	2.610549	2.272781	2.173438	2.898943	3.022064	2.741467	0.408892	0.000000	51845.000000		1
6917.066406	1271.015381	1.797820	3.358191	221.356934	6534.535156	2.044519	17.768503	20.870745	20.901581	7.064846	1.985928	6.509772	32.070885	0.277781	0.000000	3.839922	3.104151	0.254746	0.526105	2.345093	3.815215	0.310591	1.249651	1.319538	1.320179	0.849103	0.297963	0.813566	1.506111	0.000000	0.000000	51879.000000		1
6316.064453	2499.746582	1.646716	2.254213	1514.319214	34193.277344	244.608322	153.967987	90.393631	45.007168	31.321535	161.227112	217.237061	166.028488	0.731485	0.000000	3.800447	3.397896	0.216619	0.352995	3.180218	4.533941	2.388471	2.187430	1.956138	1.653282	1.495843	2.207438	2.336934	2.220183	0.000000	0.000000	51960.000000		1
4732.095703	1956.471924	1.680638	2.759946	958.805298	22173.771484	163.330215	99.734276	51.939411	46.811153	14.339385	91.216995	139.394241	104.421562	0.518963	0.000000	3.675054	3.291474	0.225474	0.440901	2.981730	4.345840	2.213067	1.998844	1.715497	1.670349	1.156530	1.960076	2.144245	2.018790	0.000000	0.000000	52039.000000		1
5907.450684	1350.100952	1.819406	2.676685	878.483154	20364.806641	151.359146	88.460129	45.861362	24.595900	14.657010	74.111496	82.446838	107.594727	0.196122	0.000000	3.771400	3.130366	0.259930	0.427597	2.943733	4.308880	2.180009	1.946748	1.661447	1.390863	1.166045	1.869886	1.916174	2.031791	0.000000	0.000000	52061.000000		1
7801.886719	2096.905273	1.862578	3.848506	1630.425049	46853.156250	269.931976	161.961044	97.134689	85.623093	34.417606	203.902969	254.883347	173.466476	1.020046	99998.000000	3.892200	3.321579	0.270115	0.585292	3.212301	4.670739	2.431254	2.209411	1.987374	1.932591	1.536781	2.309423	2.406342	2.239216	0.008620	4.999991	52086.000000		1
10153.277344	3873.265381	2.374479	2.325139	3606.346191	67014.132812	539.305847	364.945068	189.918213	68.644028	59.735104	300.504181	360.976288	224.067535	1.367831	99998.000000	4.006606	3.588077	0.375568	0.366449	3.557067	4.826167	2.731835	2.562227	2.278567	1.836603	1.776230	2.477850	2.557479	2.350379	0.136032	4.999991	52122.000000		1
17165.931641	3899.622070	1.110146	2.096942	4843.797852	93482.445312	728.187927	489.111816	222.858719	112.365273	64.215775	384.113586	522.224976	265.183044	1.182518	0.000000	4.234667	3.591022	0.045380	0.321587	3.685186	4.970730	2.862243	2.689408	2.348030	2.050632	1.807642	2.584460	2.717858	2.423546	0.072808	0.000000	52154.000000		1
8244.749023	2999.725342	2.803118	4.452919	1977.105225	40310.375000	327.289520	201.340393	111.847206	58.899410	41.405361	201.408234	231.360580	177.388992	2.041041	0.000000	3.916178	3.477082	0.447641	0.648645	3.296030	4.605417	2.514932	2.303931	2.048625	1.770111	1.617057	2.304077	2.364289	2.248927	0.309852	0.000000	52264.000000		1
12376.431641	3925.793701	3.065236	4.261727	3349.655762	60676.359375	508.807648	340.062378	166.978287	75.002693	69.973114	318.463867	420.819336	271.387512	1.918692	99998.000000	4.092596	3.593927	0.486464	0.629586	3.525000	4.783020	2.706554	2.531559	2.222660	1.875077	1.844931	2.503060	2.624096	2.433590	0.283005	4.999991	52332.000000		1
12019.075195	6401.459473	2.494745	2.707523	5428.949707	99998.000000	863.221741	552.723145	305.006439	110.197403	124.946930	580.005005	787.889099	412.736847	3.190339	0.000000	4.079871	3.806279	0.397026	0.432572	3.734716	4.999991	2.936122	2.742508	2.484309	2.042171	2.096726	2.763432	2.896465	2.615673	0.503837	0.000000	52390.000000		1
6383.703125	1338.755859	2.254213	2.732193	1355.728760	30475.501953	244.707001	139.607025	80.500999	48.898846	28.398149	158.720032	217.468338	186.695709	0.291236	0.000000	3.805073	3.126701	0.352995	0.436511	3.132173	4.483951	2.388646	2.144907	1.905801	1.689299	1.453290	2.200632	2.337396	2.271134	0.000000	0.000000	52454.000000		1
20919.207031	4434.049316	2.500912	3.931767	5318.283691	99998.000000	857.063538	542.960022	273.188416	140.069580	110.160400	537.526489	681.126953	399.991760	2.979225	99998.000000	4.320545	3.646801	0.398098	0.594588	3.725771	4.999991	2.933013	2.734768	2.436462	2.146344	2.042026	2.730400	2.833228	2.602051	0.474103	4.999991	52514.000000		1
6936.043945	2325.274658	1.390766	2.170952	1954.794312	36897.722656	314.584534	197.951355	85.845116	34.821579	27.022802	171.064240	228.631470	88.913437	1.352693	99998.000000	3.841112	3.366474	0.143254	0.336650	3.291101	4.566999	2.497737	2.296558	1.933716	1.541848	1.431730	2.233159	2.359136	1.948967	0.131199	4.999991	52709.000000		1
4029.564697	1395.283813	2.584173	3.108409	1451.904419	34856.304688	240.143066	148.284668	93.619225	40.076267	38.586823	199.928040	277.052338	178.252441	0.695039	99998.000000	3.605258	3.144663	0.412322	0.492538	3.161938	4.542281	2.380470	2.171096	1.971365	1.602887	1.586439	2.300874	2.442562	2.251035	0.000000	4.999991	52765.000000		1
16377.184570	5724.933105	0.918954	2.297385	4696.312012	97000.882812	738.068176	475.407654	263.157013	117.934502	69.982368	403.525726	497.215881	309.366852	2.406082	0.000000	4.214239	3.757770	0.000000	0.361234	3.671757	4.986776	2.868097	2.677066	2.420215	2.071641	1.844989	2.605871	2.696545	2.490474	0.381310	0.000000	52787.000000		1
6160.409668	1590.456787	1.955090	2.972724	1113.192627	26695.968750	171.708740	107.289436	62.007820	14.620006	24.046995	91.513031	131.083572	43.961781	1.012287	99998.000000	3.789610	3.201522	0.291167	0.473155	3.046570	4.426445	2.234792	2.030557	1.792446	1.164948	1.381061	1.961483	2.117548	1.643075	0.005304	4.999991	52810.000000		1
7415.488281	1410.613159	1.754647	2.078440	1279.461670	32147.054688	195.459702	121.798431	72.844078	45.041088	26.332045	101.562935	142.419388	99.555420	0.341543	0.000000	3.870140	3.149408	0.244190	0.317737	3.107027	4.507141	2.291057	2.085642	1.862394	1.653609	1.420485	2.006735	2.153569	1.998065	0.000000	0.000000	52834.000000		1
7117.632812	2520.142334	1.495613	4.690367	1665.885010	34764.355469	275.032501	173.984543	93.082657	46.629215	26.193277	147.778931	199.724503	91.978676	0.026596	0.000000	3.852336	3.401425	0.174819	0.671207	3.221645	4.541134	2.439384	2.240511	1.968869	1.668658	1.418190	2.169612	2.300431	1.963687	0.000000	0.000000	52876.000000		1
10074.515625	3468.200684	1.686805	2.590341	3340.179443	84973.109375	580.939392	340.296753	222.874130	120.151711	91.445190	481.994537	583.171997	350.232544	0.744252	99998.000000	4.003224	3.540104	0.227065	0.413357	3.523770	4.929282	2.764131	2.531858	2.348060	2.079730	1.961161	2.683042	2.765797	2.544357	0.000000	4.999991	52911.000000		1
5578.063965	3658.223877	2.349809	3.527797	2382.373291	46421.871094	363.030060	240.812241	119.235840	51.745136	34.547127	186.430511	257.686462	157.776413	0.929997	0.000000	3.746484	3.563270	0.371033	0.547504	3.377010	4.666723	2.559942	2.381679	2.076407	1.713870	1.538412	2.270517	2.411092	2.198042	0.000000	0.000000	53011.000000		1
16673.892578	7889.202637	1.144067	3.034399	5497.689453	99998.000000	857.880676	557.253174	311.451447	128.379135	95.808678	526.807434	683.492188	409.643860	1.601837	0.000000	4.222037	3.897033	0.058451	0.482073	3.740180	4.999991	2.933427	2.746053	2.493390	2.108495	1.981405	2.721652	2.834733	2.612406	0.204618	0.000000	53053.000000		1
13445.714844	5346.225586	1.341426	1.976677	4973.891602	99998.000000	784.620300	505.557373	258.201447	98.389771	84.349503	421.300385	603.839233	332.790924	0.995627	0.000000	4.128584	3.728047	0.127567	0.295936	3.696696	4.999991	2.894660	2.703770	2.411959	1.992950	1.926082	2.624592	2.780921	2.522171	0.000000	0.000000	53137.000000		1
9655.519531	2167.640137	4.767460	5.159095	1976.685791	46727.031250	309.881836	198.512604	145.530884	83.230110	38.956871	235.714828	320.190765	210.462082	0.690919	0.000000	3.984776	3.335987	0.678287	0.712574	3.295938	4.669568	2.491196	2.297788	2.162955	1.920280	1.590584	2.372387	2.505409	2.323174	0.000000	0.000000	53181.000000		1
20068.447266	7815.689453	2.621178	3.860841	6623.445312	99998.000000	1089.201172	666.562439	344.234680	146.187714	109.528236	589.746521	763.928406	414.500732	2.321064	0.000000	4.302514	3.892967	0.418496	0.586682	3.821084	4.999991	3.037108	2.823841	2.536855	2.164911	2.039526	2.770665	2.883053	2.617525	0.365687	0.000000	53203.000000		1
15040.666992	3299.748535	1.933504	2.300469	3440.478027	81287.273438	551.474243	349.810059	228.542053	112.602722	79.498787	424.451965	590.943054	300.494934	1.961708	0.000000	4.177267	3.518481	0.286345	0.361816	3.536619	4.910023	2.741525	2.543832	2.358966	2.051549	1.900360	2.627829	2.771546	2.477837	0.292634	0.000000	53348.000000		1
5974.096191	2025.421143	2.938803	2.189455	1742.290771	32491.240234	292.335358	172.566025	84.793564	69.038742	25.117052	117.530533	153.804550	103.117142	0.182251	0.000000	3.776272	3.306515	0.468170	0.340336	3.241121	4.511766	2.465881	2.236955	1.928363	1.839093	1.399969	2.070151	2.186969	2.013331	0.000000	0.000000	53375.000000		1
6326.046387	2091.829590	2.056854	2.917217	1088.010864	26597.826172	160.635040	108.936157	86.292259	54.181290	23.590601	153.098373	193.868484	134.956741	0.881358	99998.000000	3.801132	3.320526	0.313203	0.464969	3.036633	4.424846	2.205840	2.037172	1.935972	1.733849	1.372739	2.184971	2.287507	2.130195	0.000000	4.999991	53405.000000		1
16966.529297	3161.899170	2.220292	2.621178	2923.418213	60779.906250	468.780701	297.722656	175.770020	71.043175	53.422691	264.523102	342.720551	199.998962	1.292986	99998.000000	4.229593	3.499948	0.346410	0.418496	3.465891	4.783760	2.670970	2.473812	2.244945	1.851522	1.727726	2.422464	2.534940	2.301028	0.111594	4.999991	53446.000000		1
10068.727539	4412.454102	2.556419	3.506211	5647.263184	99998.000000	919.768250	576.057800	315.842682	138.493790	135.336044	624.056213	786.304016	508.884735	2.084408	99998.000000	4.002975	3.644680	0.407632	0.544838	3.751838	4.999991	2.963678	2.760466	2.499471	2.141430	2.131413	2.795224	2.895591	2.706620	0.318983	4.999991	53500.000000		1
9603.628906	2894.468018	1.267417	3.743659	3131.851318	66030.929688	497.191193	312.114441	156.795776	91.247833	60.425861	317.773102	392.211487	269.685303	0.531423	0.000000	3.982435	3.461569	0.102919	0.573296	3.495801	4.819747	2.696523	2.494314	2.195334	1.960223	1.781223	2.502117	2.593520	2.430857	0.000000	0.000000	53529.000000		1
20758.554688	11901.409180	3.370527	4.076703	9452.177734	99998.000000	1505.450439	963.730042	503.818146	248.829956	157.230591	828.384766	1107.031372	575.067932	1.361981	0.000000	4.317197	4.075598	0.527698	0.610309	3.975532	4.999991	3.177666	2.983955	2.702274	2.395903	2.196537	2.918232	3.044160	2.759719	0.134171	0.000000	53577.000000		1
10842.524414	3753.548340	2.331306	2.602675	2491.445068	52184.582031	404.537170	244.232101	137.084518	83.649498	59.969467	293.843292	384.323273	239.137772	1.942820	0.000000	4.035131	3.574442	0.367599	0.415420	3.396451	4.717542	2.606958	2.387803	2.136988	1.922463	1.777930	2.468116	2.584697	2.378648	0.288433	0.000000	53621.000000		1
8978.002930	3281.955322	2.137031	3.638812	4190.014648	84426.843750	681.321228	429.675812	222.411575	71.555077	72.338341	357.383728	468.863983	245.114059	0.106405	0.000000	3.953180	3.516133	0.329811	0.560960	3.622216	4.926481	2.833352	2.633141	2.347157	1.854640	1.859369	2.553135	2.671047	2.389368	0.000000	0.000000	53665.000000		1
15856.596680	4279.785156	1.729977	2.507080	4110.364746	78007.382812	651.760498	418.494171	176.704391	70.192062	49.925732	345.255402	425.617615	238.965088	1.870911	99998.000000	4.200210	3.631422	0.238040	0.399168	3.613880	4.892136	2.814088	2.621689	2.247247	1.846288	1.698324	2.538141	2.629019	2.378335	0.272053	4.999991	53789.000000		1
5864.124023	1028.784546	1.726894	3.194753	1351.297363	34382.652344	212.756393	134.784058	85.172867	39.003128	28.709608	155.614716	200.421432	146.237061	0.228262	0.000000	3.768203	3.012324	0.237266	0.504437	3.130751	4.536339	2.327883	2.129638	1.930301	1.591099	1.458027	2.192051	2.301944	2.165057	0.000000	0.000000	53818.000000		1
6733.531738	1932.054810	3.500043	3.944102	1299.848267	27306.050781	214.437027	130.849197	81.546387	22.258427	27.815323	124.413437	153.730545	111.353806	0.144848	0.000000	3.828243	3.286019	0.544073	0.595948	3.113893	4.436259	2.331300	2.116771	1.911405	1.347494	1.444284	2.094867	2.186760	2.046705	0.000000	0.000000	53872.000000		1
11544.854492	3516.316406	1.979760	1.773150	4820.969238	90236.492188	753.792175	489.040863	253.211960	111.316803	79.637550	439.389587	596.290222	248.962570	1.634835	99998.000000	4.062388	3.546088	0.296613	0.248745	3.683134	4.955382	2.877252	2.689345	2.403484	2.046561	1.901118	2.642850	2.775458	2.396134	0.213474	4.999991	54126.000000		1
9889.568359	1324.626099	2.207957	4.181550	1493.069214	32380.324219	230.299774	151.858719	90.532402	30.529013	26.177858	117.487366	165.180466	74.703568	0.180562	0.000000	3.995177	3.122093	0.343991	0.621337	3.174080	4.510281	2.362293	2.181440	1.956804	1.484713	1.417934	2.069991	2.217959	1.873341	0.000000	0.000000	54170.000000		1
22535.042969	4515.068359	3.965688	5.322533	4959.102051	99998.000000	761.156128	498.773163	302.332825	173.349289	133.932938	648.093933	859.425659	452.409149	2.439275	99998.000000	4.352859	3.654664	0.598319	0.726118	3.695403	4.999991	2.881474	2.697903	2.480485	2.238922	2.126887	2.811638	2.934208	2.655531	0.387261	4.999991	54231.000000		1
7607.293457	2687.694092	2.359060	4.755125	2095.974121	49224.750000	338.409485	217.440582	127.993660	65.436935	44.683376	220.197449	281.591614	185.027405	1.717539	0.000000	3.881230	3.429380	0.372739	0.677162	3.321386	4.692183	2.529443	2.337341	2.107188	1.815823	1.650146	2.342812	2.449620	2.267236	0.234907	0.000000	54318.000000		1
5929.894043	3168.319580	2.297385	3.518546	2482.622559	49513.371094	386.518890	251.071838	131.607803	56.882645	49.469337	241.789795	294.537140	137.457657	0.525060	99998.000000	3.773047	3.500829	0.361234	0.546363	3.394911	4.694723	2.587171	2.399798	2.119282	1.754980	1.694336	2.383438	2.469140	2.138169	0.000000	4.999991	54459.000000		1
7334.444336	2518.008301	2.784616	1.511032	1954.489014	46278.839844	311.476105	200.668137	127.734627	53.897587	46.360928	222.763123	284.252869	166.380035	0.816293	99998.000000	3.865367	3.401057	0.444765	0.179274	3.291033	4.665382	2.493425	2.302478	2.106309	1.731569	1.666152	2.347843	2.453705	2.221101	0.000000	4.999991	54529.000000		1
9377.753906	3161.448975	2.069189	3.537048	2854.629395	54555.753906	441.955261	290.185974	133.720169	55.923603	51.738968	250.680206	328.353424	157.631470	0.015901	0.000000	3.972099	3.499886	0.315800	0.548641	3.455550	4.736841	2.645378	2.462677	2.126197	1.747595	1.713818	2.399120	2.516341	2.197643	0.000000	0.000000	54655.000000		1
6654.893066	2914.398438	1.989012	3.268763	2328.626709	48888.347656	388.948883	236.683121	123.586998	58.251823	44.396587	237.713089	312.416656	180.660828	1.161505	0.000000	3.823141	3.464549	0.298637	0.514383	3.367100	4.689205	2.589893	2.374167	2.091973	1.765310	1.647350	2.376053	2.494734	2.256864	0.065021	0.000000	54733.000000		1
4097.252441	1193.372925	1.674470	4.058200	1282.113770	32660.005859	182.711517	130.269455	87.371567	45.448143	30.072620	166.611328	234.518326	127.071625	1.247334	99998.000000	3.612493	3.076776	0.223877	0.608333	3.107927	4.514016	2.261766	2.114843	1.941370	1.657516	1.478171	2.221704	2.370177	2.104048	0.095983	4.999991	54767.000000		1
8686.241211	2023.179321	2.710606	4.428249	2076.978271	39034.390625	354.734802	209.188507	94.824966	51.683460	33.446232	163.675598	236.239059	116.300125	0.212161	0.000000	3.938832	3.306034	0.433066	0.646232	3.317432	4.591447	2.549904	2.320538	1.976923	1.713352	1.524347	2.213984	2.373352	2.065580	0.000000	0.000000	54807.000000		1
11308.486328	2845.692627	1.717642	2.214124	2817.519531	56629.261719	446.435944	283.192078	152.731415	83.908531	52.491402	289.957794	381.307373	181.299164	1.447598	99998.000000	4.053404	3.454188	0.234933	0.345202	3.449867	4.753041	2.649759	2.452081	2.183928	1.923806	1.720088	2.462335	2.581275	2.258396	0.160648	4.999991	54852.000000		1
23733.892578	8462.322266	2.846291	5.652493	8895.957031	99998.000000	1404.692383	905.635498	514.558838	240.787567	188.804993	1014.010376	1297.026733	712.830872	3.263535	99998.000000	4.375369	3.927490	0.454279	0.752240	3.949193	4.999991	3.147581	2.956954	2.711435	2.381634	2.276013	3.006042	3.112949	2.852987	0.513688	4.999991	54884.000000		1
16408.914062	3814.267090	2.229543	2.445405	4520.653320	92625.671875	739.024170	456.695557	240.642639	99.216209	94.097206	498.825592	669.766479	412.906464	2.858032	0.000000	4.215080	3.581411	0.348216	0.388351	3.655201	4.966732	2.868659	2.659627	2.381373	1.996583	1.973577	2.697949	2.825923	2.615852	0.456067	0.000000	54972.000000		1
33869.125000	11497.122070	1.785485	3.774496	11453.267578	99998.000000	1808.150269	1165.221558	594.159363	242.875259	259.305420	1294.343872	1705.276733	848.102173	4.110115	0.000000	4.529804	4.060589	0.251756	0.576859	4.058929	4.999991	3.257235	3.066408	2.773903	2.385383	2.413812	3.112050	3.231795	2.928448	0.613854	0.000000	55097.000000		1
15751.438477	4048.683838	3.191670	2.639680	3122.032715	66227.585938	502.621674	307.649200	160.921829	72.276672	49.046864	285.162567	371.852631	237.392380	0.591208	99998.000000	4.197320	3.607314	0.504018	0.421551	3.494437	4.821039	2.701241	2.488056	2.206615	1.858998	1.690611	2.455092	2.570371	2.375467	0.000000	4.999991	55160.000000		1
6172.325195	1702.035645	1.847160	1.961258	1139.839233	26087.455078	195.792740	120.031448	71.903534	48.994442	23.627605	132.983154	161.621826	127.697624	0.878239	0.000000	3.790449	3.230969	0.266504	0.292535	3.056844	4.416432	2.291797	2.079295	1.856750	1.690147	1.373420	2.123797	2.208500	2.106183	0.000000	0.000000	55207.000000		1
7184.078125	658.899353	1.292086	4.261727	1051.820068	23932.294922	174.767807	106.049774	52.953960	12.982540	22.082653	94.556679	121.406792	53.980846	0.553794	0.000000	3.856371	2.818819	0.111292	0.629586	3.021941	4.378984	2.242461	2.025510	1.723898	1.113360	1.344051	1.975692	2.084243	1.732240	0.000000	0.000000	55245.000000		1
8880.208984	2664.942383	3.142330	3.873176	1593.370850	33324.421875	260.702362	158.423996	99.253212	44.282490	32.135643	131.561539	182.538834	112.729156	1.964391	99998.000000	3.948423	3.425688	0.497252	0.588067	3.202317	4.522763	2.416145	2.199821	1.996745	1.646232	1.506987	2.119129	2.261355	2.052036	0.293228	4.999991	55263.000000		1
2524.767822	1300.776489	1.797820	3.792999	471.004089	14211.351562	75.705788	48.316017	49.635860	25.576529	15.279925	56.842556	59.876957	73.482414	0.160007	0.000000	3.402221	3.114203	0.254746	0.578983	2.673025	4.152636	1.879129	1.684091	1.695796	1.407842	1.184121	1.754674	1.777260	1.866183	0.000000	0.000000	55294.000000		1
6888.471191	1879.458618	2.775365	3.429117	1607.534546	32584.775391	250.683289	163.037262	78.616837	33.187195	31.925947	151.393066	201.941711	135.934280	0.389242	0.000000	3.838123	3.274033	0.443320	0.535182	3.206160	4.513015	2.399125	2.212287	1.895516	1.520971	1.504144	2.180106	2.305226	2.133329	0.000000	0.000000	55319.000000		1
5122.682129	2308.123047	1.359929	2.769197	2394.708252	49954.855469	387.558105	247.170914	113.068367	53.206829	49.450836	277.055420	379.984467	209.284103	1.281088	0.000000	3.709497	3.363259	0.133516	0.442354	3.379253	4.698578	2.588337	2.392997	2.053341	1.725967	1.694174	2.442567	2.579766	2.320736	0.107579	0.000000	55390.000000		1
7221.428711	2312.933594	3.833087	5.063499	1353.015015	27369.310547	202.715729	137.806122	72.720726	58.569450	30.732540	115.874565	159.182587	157.791824	0.206271	0.000000	3.858623	3.364163	0.583549	0.704451	3.131303	4.437264	2.306887	2.139268	1.861658	1.767671	1.487598	2.063988	2.201895	2.198085	0.000000	0.000000	55446.000000		1
10264.221680	1967.557983	1.989012	4.502259	2354.261963	48683.710938	392.344086	239.470810	145.382858	75.730453	60.768154	248.117615	315.238281	244.321533	1.034144	0.000000	4.011326	3.293927	0.298637	0.653430	3.371855	4.687384	2.593667	2.379253	2.162513	1.879271	1.783676	2.394658	2.498639	2.387962	0.014581	0.000000	55540.000000		1
7366.589355	2096.738770	1.680638	2.442321	2079.769043	47484.707031	321.421173	210.668701	114.200096	90.331963	44.072796	226.870667	312.663361	174.844910	0.572018	0.000000	3.867266	3.321544	0.225474	0.387803	3.318015	4.676554	2.507075	2.323600	2.057667	1.955841	1.644171	2.355778	2.495077	2.242653	0.000000	0.000000	55725.000000		1
31440.949219	6888.073242	1.421604	2.269632	7185.638672	99998.000000	1119.662354	730.451355	403.562714	175.544907	129.597198	676.359497	919.869995	488.118835	3.773390	0.000000	4.497496	3.838098	0.152779	0.355955	3.856465	4.999991	3.049087	2.863591	2.605911	2.244388	2.112596	2.830178	2.963727	2.688526	0.576732	0.000000	55837.000000		1
13682.481445	4301.871094	3.086823	4.687283	4515.580566	84697.875000	744.682800	461.450653	209.336517	110.126480	94.091034	443.281281	607.721619	396.547211	0.766867	0.000000	4.136165	3.633657	0.489512	0.670921	3.654714	4.927873	2.871971	2.664125	2.320845	2.041892	1.973548	2.646679	2.783705	2.598295	0.000000	0.000000	55905.000000		1
8242.173828	1271.289795	3.077571	2.695188	1891.704102	41329.839844	304.361938	193.128387	100.153664	42.814629	45.953876	222.602768	307.331573	233.947845	0.178224	0.000000	3.916042	3.104244	0.488208	0.430589	3.276853	4.616264	2.483390	2.285846	2.000667	1.631592	1.662322	2.347531	2.487607	2.369119	0.000000	0.000000	55954.000000		1
18302.738281	4359.777344	2.448488	3.823836	4379.750977	91370.585938	676.748047	439.494446	215.140121	98.695061	67.265594	375.031982	495.451965	307.143463	2.396426	0.000000	4.262516	3.639464	0.388898	0.582499	3.641449	4.960806	2.830427	2.642953	2.332721	1.994295	1.827793	2.574068	2.695002	2.487341	0.379564	0.000000	55997.000000		1
6409.526367	3148.404785	3.450704	4.089037	2373.973145	51540.609375	363.159576	244.509644	132.754959	64.314453	66.815369	306.474304	378.920563	173.821106	0.461335	0.000000	3.806826	3.498091	0.537908	0.611621	3.375476	4.712150	2.560097	2.388296	2.123051	1.808309	1.824876	2.486394	2.578548	2.240103	0.000000	0.000000	56042.000000		1
10263.351562	3314.433350	2.920300	1.844076	394.114136	11117.615234	38.913700	40.270546	36.727329	40.366138	10.922603	37.442757	60.558460	14.638508	1.279081	0.000000	4.011289	3.520409	0.465428	0.265779	2.595622	4.046011	1.590103	1.604988	1.564989	1.606017	1.038326	1.573368	1.782175	1.165497	0.106898	0.000000	56093.000000		1
13377.314453	4125.234375	3.185502	4.613273	5233.138672	99998.000000	822.328247	532.922485	311.312683	129.375183	108.997833	532.959473	740.088074	355.376221	0.923372	99998.000000	4.126369	3.615449	0.503178	0.664009	3.718762	4.999991	2.915045	2.726664	2.493197	2.111851	2.037418	2.726694	2.869283	2.550688	0.000000	4.999991	56165.000000		1
8474.903320	1593.056396	2.346725	2.590341	1477.690552	29602.205078	238.921906	146.514603	72.585045	49.746872	29.690237	125.461914	199.234192	135.006088	0.674368	0.000000	3.928135	3.202231	0.370462	0.413357	3.169584	4.471324	2.378256	2.165881	1.860847	1.696766	1.472614	2.098512	2.299364	2.130353	0.000000	0.000000	56195.000000		1
8426.260742	2844.545410	2.272716	4.822968	2097.577637	37482.863281	324.208862	210.866058	110.046303	52.065845	37.855976	181.203568	205.204315	183.704483	2.009905	99998.000000	3.925635	3.454013	0.356545	0.683314	3.321718	4.573833	2.510825	2.324007	2.041575	1.716553	1.578134	2.258167	2.312186	2.264120	0.303176	4.999991	56268.000000		1
6614.647461	1025.478760	2.574922	2.775365	1315.942383	25840.681641	205.423264	132.184464	76.282448	28.561588	29.569971	128.582657	151.800125	108.973160	0.618355	0.000000	3.820507	3.010927	0.410764	0.443320	3.119237	4.412304	2.312650	2.121180	1.882425	1.455782	1.470851	2.109182	2.181272	2.037320	0.000000	0.000000	56422.000000		1
5509.833008	2262.495850	1.998263	3.163916	1329.618774	27234.871094	217.400497	135.234283	72.381516	35.055943	34.170910	143.177994	228.674652	122.304161	0.668388	0.000000	3.741138	3.354588	0.300653	0.500225	3.123727	4.435125	2.337260	2.131087	1.859628	1.544762	1.533657	2.155876	2.359218	2.087441	0.000000	0.000000	56534.000000		1
10617.010742	3821.729736	1.773150	3.176251	2734.610107	63006.437500	412.949615	276.728546	176.766068	76.837517	57.755344	305.046509	441.542053	309.129395	1.378951	0.000000	4.026002	3.582260	0.248745	0.501915	3.436895	4.799385	2.615897	2.442054	2.247399	1.885573	1.761592	2.484366	2.644972	2.490140	0.139549	0.000000	56653.000000		1
7754.400391	715.726501	2.254213	3.037483	1171.120728	24399.455078	174.709213	116.932289	51.165394	32.329918	21.675600	112.457787	132.742615	81.037567	0.156985	99998.000000	3.889548	2.854747	0.352995	0.482514	3.068602	4.387380	2.242316	2.067935	1.708976	1.509605	1.335971	2.050990	2.123010	1.908686	0.000000	4.999991	56671.000000		1
5392.447754	1781.984741	2.559503	3.799166	1397.531860	38820.402344	222.809372	136.813156	112.137077	43.631821	30.199053	184.142380	258.842865	127.074707	0.874866	99998.000000	3.731786	3.250904	0.408156	0.579688	3.145362	4.589060	2.347934	2.136128	2.049749	1.639803	1.479993	2.265154	2.413036	2.104059	0.000000	4.999991	56687.000000		1
15242.803711	4034.332031	2.944971	4.613273	2837.428223	60050.988281	454.916229	286.241882	151.383820	102.031662	64.965126	321.103546	444.520935	226.025711	1.362636	0.000000	4.183065	3.605772	0.469081	0.664009	3.452925	4.778520	2.657931	2.456733	2.180079	2.008735	1.812680	2.506645	2.647892	2.354158	0.134380	0.000000	56775.000000		1
11064.256836	3373.163086	3.777580	3.863925	3653.838867	71396.695312	549.466736	372.053070	183.701401	74.194756	57.428467	299.628387	419.437805	309.894165	2.540039	0.000000	4.043922	3.528037	0.577214	0.587029	3.562749	4.853678	2.739941	2.570605	2.264112	1.870373	1.759127	2.476583	2.622668	2.491213	0.404840	0.000000	56875.000000		1
20643.058594	4563.840820	2.541001	4.172298	5258.829102	99998.000000	825.893066	532.826904	265.213867	110.126480	91.519196	484.800751	616.923523	332.137177	1.495190	99998.000000	4.314774	3.659331	0.405005	0.620375	3.720889	4.999991	2.916924	2.726586	2.423596	2.041892	1.961512	2.685563	2.790231	2.521317	0.174696	4.999991	56914.000000		1
6294.437988	2125.004395	2.599592	3.046734	1170.426880	32918.847656	190.374619	117.024803	80.867966	50.746006	31.518894	157.804169	200.251831	94.559769	1.353598	0.000000	3.798957	3.327360	0.414905	0.483835	3.068344	4.517445	2.279609	2.068278	1.907776	1.705402	1.498571	2.198118	2.301577	1.975706	0.131490	0.000000	56944.000000		1
18384.269531	3700.511230	2.211041	2.726025	2583.448486	57258.742188	407.247803	264.547791	171.875259	68.434334	57.255779	285.464783	382.698151	221.989105	1.566347	99998.000000	4.264446	3.568262	0.344597	0.435530	3.412200	4.757842	2.609859	2.422504	2.235213	1.835274	1.757819	2.455553	2.582856	2.346332	0.194888	4.999991	57007.000000		1
10909.290039	2866.776123	3.136162	3.681984	2129.124268	43310.582031	358.904022	214.930420	106.654190	70.571358	37.075790	180.466553	240.263336	139.122879	0.117666	0.000000	4.037796	3.457394	0.496399	0.566082	3.328201	4.636594	2.554978	2.332298	2.027978	1.848629	1.569090	2.256397	2.380687	2.143399	0.000000	0.000000	57112.000000		1
7952.379395	2250.765381	2.593424	3.142330	3761.273193	78254.468750	620.907715	377.847412	206.851028	104.908791	68.459000	357.615021	427.572723	264.618713	1.563034	99998.000000	3.900497	3.352330	0.413874	0.497252	3.575335	4.893509	2.793027	2.577317	2.315658	2.020812	1.835431	2.553416	2.631010	2.422621	0.193968	4.999991	57138.000000		1
10829.627930	2589.569580	2.386814	4.233974	2593.347168	48083.945312	418.759399	264.467590	153.326569	39.848072	45.719509	243.359406	297.688721	196.690109	1.485594	0.000000	4.034614	3.413228	0.377819	0.626748	3.413861	4.682000	2.621964	2.422372	2.185617	1.600407	1.660102	2.386248	2.473762	2.293782	0.171900	0.000000	57231.000000		1
8404.103516	2548.081055	2.692104	4.249392	2434.630127	47882.992188	363.545044	245.416260	124.361015	74.219421	35.244049	202.296341	250.251572	141.299988	0.524360	99998.000000	3.924491	3.406213	0.430092	0.628327	3.386433	4.680182	2.560558	2.389903	2.094684	1.870518	1.547086	2.305988	2.398377	2.150142	0.000000	4.999991	57302.000000		1
6782.729492	2283.348145	1.578874	3.515462	2342.802734	48139.375000	396.790833	237.034668	132.255386	76.408882	42.725201	217.940155	289.371887	125.273804	1.332127	0.000000	3.831404	3.358572	0.198348	0.545982	3.369736	4.682500	2.598562	2.374812	2.121413	1.883144	1.630684	2.338337	2.461456	2.097860	0.124546	0.000000	57473.000000		1
22505.759766	11264.169922	2.544085	4.212387	13623.026367	99998.000000	2129.969238	1381.539673	703.721497	385.121979	275.723236	1349.931274	1714.549438	1048.329346	2.640012	99998.000000	4.352293	4.051699	0.405532	0.624528	4.134274	4.999991	3.328373	3.140363	2.847401	2.585598	2.440473	3.130312	3.234150	3.020498	0.421606	4.999991	57540.000000		1
6485.799316	2534.540283	3.179335	1.890332	2268.281006	61996.234375	364.584259	231.789230	157.091812	74.028229	55.229759	306.480469	428.383728	189.286057	2.527520	99998.000000	3.811964	3.403899	0.502336	0.276538	3.355697	4.792365	2.561798	2.365093	2.196154	1.869397	1.742173	2.486403	2.631833	2.277119	0.402695	4.999991	57634.000000		1
9173.108398	1561.188965	1.652884	4.681116	1574.723511	33277.980469	245.225067	161.072922	68.221550	27.725895	31.460302	142.613663	188.607635	126.926689	0.809323	99998.000000	3.962517	3.193455	0.218242	0.670349	3.197204	4.522157	2.389565	2.207022	1.833922	1.442886	1.497763	2.154161	2.275559	2.103553	0.000000	4.999991	57866.000000		1
11421.893555	4038.183594	3.089906	4.715036	3978.522461	82263.570312	630.285339	402.381653	231.434601	100.557640	74.336609	387.847992	546.238037	326.904053	2.375886	99998.000000	4.057738	3.606186	0.489945	0.673485	3.599722	4.915207	2.799537	2.604638	2.364428	2.002415	1.871203	2.588661	2.737382	2.514420	0.375826	4.999991	57920.000000		1
19788.251953	6691.774902	2.664350	4.545431	6909.665527	99998.000000	1082.753052	708.168274	437.342010	182.492569	203.514420	932.901917	1260.317871	726.750854	1.477718	99998.000000	4.296407	3.825541	0.425591	0.657575	3.839457	4.999991	3.034529	2.850137	2.640821	2.261245	2.308595	2.969836	3.100480	2.861386	0.169592	4.999991	58035.000000		1
10972.704102	2299.941895	2.778449	3.632644	2109.829346	44966.480469	361.534454	215.436157	121.749092	45.725677	39.437935	213.474899	270.820099	190.719986	0.511595	99998.000000	4.040314	3.361717	0.443802	0.560223	3.324247	4.652889	2.558150	2.333319	2.085466	1.660160	1.595914	2.329347	2.432681	2.280396	0.000000	4.999991	58238.000000		1
17440.312500	3659.343262	2.451572	3.570970	3412.496094	67480.492188	550.394958	344.496796	171.899933	92.789696	53.169823	305.987061	395.726929	211.735672	1.336021	0.000000	4.241554	3.563403	0.389445	0.552786	3.533072	4.829178	2.740674	2.537185	2.235276	1.967500	1.725665	2.485703	2.597396	2.325794	0.125813	0.000000	58257.000000		1
20420.201172	6969.354492	2.346725	3.197837	6099.542969	99998.000000	983.598572	616.340698	323.823395	166.040833	116.552986	533.005737	737.149231	480.828888	1.923772	99998.000000	4.310060	3.843193	0.370462	0.504856	3.785297	4.999991	2.992818	2.789821	2.510308	2.220215	2.066523	2.726732	2.867555	2.681991	0.284154	4.999991	58314.000000		1
10185.783203	3055.686035	2.445405	3.746742	2401.988770	48753.464844	387.878815	246.255035	134.173477	61.523670	38.839691	198.201141	280.194672	147.405792	0.713424	0.000000	4.007995	3.485109	0.388351	0.573654	3.380571	4.688005	2.588696	2.391385	2.127667	1.789042	1.589276	2.297106	2.447460	2.168514	0.000000	0.000000	58384.000000		1
16478.755859	2633.556152	2.075356	4.397411	2814.105957	72119.367188	430.354248	284.928223	189.082520	109.078011	67.540047	330.206757	478.953979	218.942368	2.143242	99998.000000	4.216924	3.420542	0.317093	0.643197	3.449340	4.858052	2.633826	2.454736	2.276651	2.037737	1.829561	2.518786	2.680294	2.340330	0.331071	4.999991	58445.000000		1
15914.419922	5067.930176	1.279752	3.028231	5096.556641	94222.406250	811.125061	515.801575	262.811646	110.385513	71.089432	376.006439	529.588928	322.623840	2.251267	0.000000	4.201791	3.704831	0.107126	0.481189	3.707277	4.974154	2.909088	2.712483	2.419645	2.042912	1.851805	2.575195	2.723939	2.508697	0.352427	0.000000	58480.000000		1
18969.230469	6736.997559	1.896499	5.082002	6578.814453	99998.000000	1021.735168	665.174805	363.566620	134.358490	153.190887	743.344482	948.703003	586.403748	2.889129	0.000000	4.278050	3.828466	0.277953	0.706035	3.818148	4.999991	3.009338	2.822936	2.560584	2.128265	2.185233	2.871190	2.977130	2.768197	0.460767	0.000000	58571.000000		1
8133.169922	1860.866699	2.278883	3.867008	1946.159912	47183.070312	327.545471	198.170303	129.005127	52.349548	53.752651	272.343475	369.117371	200.735977	0.592765	0.000000	3.910260	3.269715	0.357722	0.587375	3.289179	4.673786	2.515272	2.297039	2.110607	1.718913	1.730400	2.435117	2.567164	2.302625	0.000000	0.000000	58631.000000		1
9813.369141	2003.406372	1.760815	2.960389	2018.017090	40453.890625	322.284607	206.699921	87.871132	53.811241	35.660355	149.382477	229.183456	104.711433	0.135005	0.000000	3.991818	3.301769	0.245714	0.471349	3.304925	4.606960	2.508240	2.315340	1.943846	1.730873	1.552186	2.174300	2.360183	2.019994	0.000000	0.000000	58688.000000		1
12128.942383	2277.088135	1.655968	2.466991	2696.041748	52822.656250	440.364075	271.782227	144.229538	72.103981	58.517025	256.132263	337.715637	188.015549	1.275598	0.000000	4.083823	3.357380	0.219052	0.392168	3.430727	4.722820	2.643812	2.434221	2.159054	1.857959	1.767282	2.408464	2.528551	2.274194	0.105714	0.000000	58708.000000		1
8492.801758	4035.944824	3.031315	4.172298	5130.786133	94802.039062	825.152954	519.159729	226.238495	129.094559	77.349419	409.902893	536.311523	316.854156	2.042766	0.000000	3.929051	3.605945	0.481631	0.620375	3.710184	4.976818	2.916534	2.715301	2.354567	2.110908	1.888457	2.612681	2.729417	2.500859	0.310219	0.000000	58812.000000		1
11348.103516	2714.424072	2.975808	3.213256	2580.019287	52153.128906	393.330872	257.806732	116.007172	55.103329	40.248959	187.626999	271.927155	149.832703	0.437787	0.000000	4.054923	3.433678	0.473605	0.506945	3.411623	4.717280	2.594758	2.411294	2.064485	1.741178	1.604755	2.273295	2.434453	2.175607	0.000000	0.000000	58845.000000		1
6344.360840	3266.542725	2.652015	3.145414	2447.563477	46009.765625	382.762909	236.448746	141.272232	60.395023	32.502605	200.196320	274.631592	151.667526	1.405201	0.000000	3.802388	3.514088	0.423576	0.497678	3.388734	4.662850	2.582930	2.373737	2.150057	1.781001	1.511918	2.301456	2.438751	2.180893	0.147738	0.000000	58873.000000		1
19249.851562	4009.517090	0.718511	3.256428	6931.877930	99998.000000	1094.554565	711.985962	354.666962	178.872269	104.218033	560.728577	765.982178	375.605560	3.099035	0.000000	4.284427	3.603092	0.000000	0.512742	3.840851	4.999991	3.039237	2.852471	2.549821	2.252543	2.017943	2.748753	2.884219	2.574732	0.491226	0.000000	58955.000000		1
8104.901367	2335.528076	1.378431	1.609712	1600.155151	37898.472656	262.019104	163.277802	101.516678	31.043999	25.255821	156.237625	197.957520	126.010818	0.952772	0.000000	3.908748	3.368385	0.139385	0.206748	3.204162	4.578622	2.418333	2.212927	2.006537	1.491978	1.402362	2.193786	2.296572	2.100408	0.000000	0.000000	58986.000000		1
16601.974609	4432.325684	1.347594	4.570101	5673.351562	99998.000000	903.553955	578.308960	303.945618	123.284790	90.954872	459.683685	593.314392	377.492798	2.028464	0.000000	4.220160	3.646632	0.129559	0.659926	3.753840	4.999991	2.955954	2.762160	2.482796	2.090909	1.958826	2.662459	2.773285	2.576909	0.307167	0.000000	59045.000000		1
7889.881348	2527.777588	0.986796	2.534833	2876.989502	59855.953125	458.672211	285.566528	159.870270	35.213211	45.441975	262.299744	407.849121	207.526367	1.124881	0.000000	3.897070	3.402739	0.000000	0.403949	3.458938	4.777107	2.661502	2.455707	2.203768	1.546706	1.657457	2.418798	2.610500	2.317073	0.051107	0.000000	59074.000000		1
13749.404297	2212.668945	2.032184	3.830003	2406.191895	43908.808594	377.125824	236.923645	112.482452	69.131256	28.906967	226.642456	276.565125	190.044647	3.856881	0.000000	4.138284	3.344916	0.307963	0.583199	3.381330	4.642551	2.576486	2.374609	2.051085	1.839674	1.461003	2.355341	2.441797	2.278856	0.586236	0.000000	59129.000000		1
17448.107422	7347.414551	1.939672	4.785963	8773.024414	99998.000000	1386.997803	900.457886	439.623962	175.292038	181.373184	878.908691	1158.341675	635.348877	2.235139	99998.000000	4.241748	3.866135	0.287728	0.679969	3.943149	4.999991	3.142076	2.954463	2.643081	2.243762	2.258573	2.943944	3.063837	2.803012	0.349305	4.999991	59178.000000		1
5149.149902	1424.224731	1.844076	3.382861	1145.935791	20309.226562	182.723862	120.167130	55.895847	31.916697	22.727154	88.879517	103.209656	50.530144	0.296590	0.000000	3.711735	3.153579	0.265779	0.529284	3.059160	4.307693	2.261795	2.079786	1.747380	1.504018	1.356545	1.948802	2.013720	1.703551	0.000000	0.000000	59251.000000		1
6550.117188	2791.711670	4.045865	2.812370	1474.662354	31039.048828	227.339386	150.693054	79.249001	30.485842	25.009121	133.399460	174.749313	98.016640	1.236696	0.000000	3.816249	3.445871	0.607011	0.449072	3.168693	4.491909	2.356675	2.178093	1.898994	1.484098	1.398098	2.125154	2.242415	1.991300	0.092263	0.000000	59288.000000		1
7846.526855	500.219421	2.217208	4.021195	1490.303101	28393.935547	245.151062	153.255646	69.618484	33.729935	27.059807	145.410614	166.309113	121.375954	0.625212	0.000000	3.894677	2.699161	0.345806	0.604355	3.173275	4.453226	2.389434	2.185416	1.842725	1.528015	1.432325	2.162596	2.220916	2.084133	0.000000	0.000000	59423.000000		1
11868.604492	3636.246094	3.068320	4.092121	3150.843994	60744.781250	465.394775	318.069153	137.389816	55.174255	47.467991	264.245575	344.527618	243.544434	2.011186	99998.000000	4.074399	3.560653	0.486901	0.611948	3.498427	4.783509	2.667821	2.502522	2.137954	1.741737	1.676401	2.422008	2.537224	2.386578	0.303452	4.999991	59542.000000		1
9233.374023	2527.133057	2.186371	2.806202	2935.716309	70005.734375	457.253693	298.308563	218.362625	87.797127	64.869530	321.297821	437.385162	256.382050	0.855905	0.000000	3.965360	3.402628	0.339724	0.448119	3.467714	4.845134	2.660157	2.474666	2.339178	1.943480	1.812041	2.506908	2.640864	2.408888	0.000000	0.000000	59578.000000		1
4679.730957	1473.589233	1.316756	3.111492	1102.266968	26350.451172	185.147675	114.116837	68.613190	40.557331	25.656706	121.382126	152.188675	82.437592	0.908517	99998.000000	3.670221	3.168376	0.119505	0.492969	3.042287	4.420788	2.267518	2.057350	1.836408	1.608069	1.409201	2.084155	2.182382	1.916125	0.000000	4.999991	59635.000000		1
6032.924805	2056.187744	2.451572	2.602675	1262.087891	26440.328125	202.268585	130.781357	68.039612	82.453003	29.119745	132.048782	156.678604	107.437462	1.323551	99998.000000	3.780528	3.313063	0.389445	0.415420	3.101090	4.422267	2.305928	2.116546	1.832762	1.916206	1.464188	2.120734	2.195010	2.031156	0.121741	4.999991	59695.000000		1
6638.876465	1689.839478	1.689889	2.571838	1363.783447	40702.976562	219.059555	138.626389	93.027145	74.481544	39.712387	182.619003	272.574738	111.208870	1.274981	99998.000000	3.822095	3.227845	0.227858	0.410244	3.134745	4.609626	2.340562	2.141846	1.968610	1.872049	1.598926	2.261546	2.435486	2.046139	0.105504	4.999991	59732.000000		1
5537.019531	3060.123535	3.389029	3.145414	3541.192871	68864.039062	582.789612	361.636200	166.124084	74.481544	55.084824	247.550217	360.744995	220.157364	1.334754	0.000000	3.743276	3.485739	0.530075	0.497678	3.549150	4.837993	2.765512	2.558272	2.220433	1.872049	1.741032	2.393663	2.557200	2.342733	0.125401	0.000000	59874.000000		1
20046.851562	4600.765625	0.613664	4.570101	5345.667480	99998.000000	848.805237	543.946838	327.172333	152.382950	132.995483	572.906250	745.907043	441.246002	2.484380	0.000000	4.302046	3.662830	0.000000	0.659926	3.728002	4.999991	2.928808	2.735556	2.514776	2.182936	2.123837	2.758084	2.872685	2.644681	0.395218	0.000000	59938.000000		1
27869.812500	7875.091797	1.409269	4.752041	9497.560547	99998.000000	1509.601074	967.294861	522.268188	222.815536	192.018250	931.153442	1181.848999	667.305664	1.862191	0.000000	4.445134	3.896256	0.148994	0.676880	3.977612	4.999991	3.178862	2.985559	2.717894	2.347945	2.283343	2.969021	3.072562	2.824325	0.270024	0.000000	60022.000000		1
15356.538086	5041.832520	2.022933	3.768329	4440.830566	87534.843750	720.987366	455.736511	222.997482	87.026192	91.469856	396.328278	535.852051	291.684692	1.979063	0.000000	4.186293	3.702588	0.305981	0.576149	3.647464	4.942181	2.857928	2.658714	2.348300	1.939650	1.961278	2.598055	2.729045	2.464914	0.296460	0.000000	60101.000000		1
10173.293945	1990.516357	1.282835	2.294302	2229.536865	47140.636719	381.591095	228.560547	138.953262	52.710346	45.892200	248.728195	328.831390	176.173996	1.648492	99998.000000	4.007462	3.298966	0.108171	0.360651	3.348215	4.673396	2.581598	2.359001	2.142869	1.721896	1.661739	2.395725	2.516973	2.245942	0.217087	4.999991	60175.000000		1
6715.161621	1634.696045	4.789046	4.761292	1156.864624	28129.544922	197.729324	118.785614	77.179817	64.715340	25.030708	126.158836	160.160141	114.832260	1.979512	0.000000	3.827056	3.213437	0.680249	0.677725	3.063282	4.449162	2.296071	2.074764	1.887504	1.811007	1.398473	2.100918	2.204555	2.060064	0.296558	0.000000	60284.000000		1
7377.536621	1787.008057	2.433070	3.743659	1535.248535	30320.771484	238.632034	153.681198	69.125092	41.038395	26.239532	130.676514	175.899536	77.608452	0.875240	99998.000000	3.867911	3.252126	0.386155	0.573296	3.186179	4.481740	2.377729	2.186621	1.839636	1.613190	1.418956	2.116198	2.245265	1.889909	0.000000	4.999991	60322.000000		1
4573.754883	1740.159912	2.355976	4.122959	1231.244385	29358.083984	203.896805	122.532356	83.726593	49.145546	29.745745	140.288528	205.626785	136.403015	0.367310	0.000000	3.660273	3.240589	0.372171	0.615209	3.090344	4.467728	2.309410	2.088251	1.922863	1.691484	1.473425	2.147022	2.313080	2.134824	0.000000	0.000000	60363.000000		1
21434.939453	5856.069336	1.868746	3.133079	4027.122314	72759.062500	615.591370	409.964569	199.866364	97.230286	85.364059	377.569885	509.751282	298.672424	1.572856	0.000000	4.331122	3.767606	0.271550	0.495971	3.604995	4.861887	2.789293	2.612746	2.300740	1.987802	1.931275	2.576997	2.707358	2.475195	0.196689	0.000000	60463.000000		1
7476.302734	2319.101074	1.603544	2.766114	1716.507690	32965.023438	263.699738	177.410568	76.482887	41.886425	43.295692	145.111496	184.345901	134.043961	0.755118	99998.000000	3.873687	3.365320	0.205081	0.441870	3.234646	4.518054	2.421110	2.248980	1.883564	1.622073	1.636445	2.161702	2.265634	2.127247	0.000000	4.999991	60612.000000		1
33149.933594	14401.099609	1.581958	5.507557	15555.556641	99998.000000	2437.627686	1587.120117	853.070068	356.615875	283.386353	1477.357544	2018.439575	1031.538330	3.365775	0.000000	4.520483	4.158396	0.199195	0.740959	4.191885	4.999991	3.386967	3.200610	2.930985	2.552201	2.452379	3.169486	3.305016	3.013485	0.527085	0.000000	60677.000000		1
10137.541016	1821.243774	2.978892	3.999609	2645.823242	55706.777344	433.040192	266.860596	141.744049	92.253128	65.850159	294.296600	377.027161	200.082214	0.865680	0.000000	4.005933	3.260368	0.474055	0.602018	3.422561	4.745908	2.636528	2.426285	2.151505	1.964981	1.818557	2.468785	2.576373	2.301208	0.000000	0.000000	60764.000000		1
7737.417969	1489.963867	1.199574	3.111492	1884.737915	45555.406250	301.299774	192.733673	107.486801	42.056030	40.585087	224.539352	288.027374	159.527969	1.891689	0.000000	3.888596	3.173176	0.079027	0.492969	3.275251	4.658540	2.478999	2.284958	2.031355	1.623828	1.608366	2.351292	2.459434	2.202837	0.276850	0.000000	60808.000000		1
6200.788086	1987.506592	1.668303	2.972724	2141.705811	48352.691406	339.732422	218.476730	110.946754	93.381775	46.684719	231.946487	297.614716	188.700134	1.574482	0.000000	3.792447	3.298309	0.222275	0.473155	3.330760	4.684421	2.531137	2.339405	2.045115	1.970262	1.669175	2.365388	2.473655	2.275772	0.197138	0.000000	60898.000000		1
27707.953125	10154.113281	1.711475	4.280230	8732.969727	99998.000000	1365.171143	881.135193	429.561737	220.034012	149.999222	829.994446	1052.372070	674.287231	1.697853	0.000000	4.442605	4.006642	0.233371	0.631467	3.941162	4.999991	3.135187	2.945043	2.633026	2.342490	2.176089	2.919075	3.022169	2.828845	0.229900	0.000000	60934.000000		1
6905.095703	1450.599976	1.992095	3.496960	2749.128418	58345.300781	427.643646	282.004822	157.955261	72.261253	72.313675	301.358368	395.662170	261.815582	1.459084	0.000000	3.839170	3.161548	0.299310	0.543691	3.439195	4.766006	2.631082	2.450257	2.198534	1.858905	1.859220	2.479083	2.597325	2.417995	0.164080	0.000000	61037.000000		1
6861.639648	2205.829102	2.883296	3.512378	1650.148682	37516.863281	276.759399	169.963348	87.300644	66.667351	30.276148	152.321274	178.277100	95.561981	2.034088	99998.000000	3.836428	3.343572	0.459889	0.545601	3.217523	4.574226	2.442102	2.230355	1.941017	1.823913	1.481101	2.182760	2.251096	1.980285	0.308370	4.999991	61154.000000		1
6415.052246	2508.473389	2.803118	3.876260	2482.150635	48366.343750	403.343781	253.443237	135.912704	54.113449	44.350330	232.304214	307.831146	159.845596	1.435013	99998.000000	3.807200	3.399410	0.447641	0.588413	3.394828	4.684543	2.605675	2.403881	2.133260	1.733305	1.646897	2.366057	2.488312	2.203701	0.156856	4.999991	61224.000000		1
6846.344238	3231.761230	1.970509	2.701355	2998.994629	71761.015625	482.651367	304.044312	198.506424	70.432594	52.485233	300.880402	414.195465	205.019287	1.734229	0.000000	3.835459	3.509439	0.294578	0.431582	3.476976	4.855888	2.683634	2.482937	2.297775	1.847774	1.720037	2.478394	2.617205	2.311795	0.239106	0.000000	61295.000000		1
31485.472656	13834.744141	1.902667	4.073619	11598.018555	99998.000000	1835.351929	1182.271484	646.515076	335.260986	244.765594	1247.030029	1563.708374	990.536987	3.126402	0.000000	4.498110	4.140971	0.279363	0.609980	4.064384	4.999991	3.263719	3.072717	2.810579	2.525383	2.388750	3.095877	3.194156	2.995871	0.495045	0.000000	61442.000000		1
6946.291016	1842.691162	2.180203	2.244962	1250.419067	29743.462891	215.303558	127.901146	63.660702	36.881516	24.139507	114.983368	146.890808	88.651321	0.647908	0.000000	3.841753	3.265453	0.338497	0.351209	3.097056	4.473392	2.333051	2.106874	1.803871	1.566809	1.382728	2.060635	2.166995	1.947685	0.000000	0.000000	61516.000000		1
6178.652832	2197.034424	1.187239	3.885511	2461.915283	49104.988281	384.656311	249.400452	102.130341	82.924820	37.997829	216.031311	317.532593	160.369827	1.191088	0.000000	3.790894	3.341837	0.074538	0.589448	3.391273	4.691125	2.585073	2.396897	2.009155	1.918684	1.579759	2.334517	2.501788	2.205123	0.075944	0.000000	61566.000000		1
4935.092285	1631.066528	2.911049	5.270110	1050.259766	31955.156250	177.694275	107.443626	77.296997	51.288742	26.091513	131.888428	174.601288	98.028969	0.520052	0.000000	3.693295	3.212472	0.464050	0.721820	3.021297	4.504541	2.249673	2.031181	1.888163	1.710022	1.416499	2.120207	2.242048	1.991354	0.000000	0.000000	61620.000000		1
17607.787109	5861.925293	2.929552	3.577137	5205.341797	99998.000000	805.370789	529.369995	277.329865	138.527710	100.754997	498.603546	681.370605	403.248169	1.874965	99998.000000	4.245705	3.768040	0.466801	0.553536	3.716449	4.999991	2.905996	2.723759	2.442997	2.141537	2.003267	2.697755	2.833383	2.605572	0.272993	4.999991	61742.000000		1
5784.625000	1979.732544	1.162570	2.294302	1230.504272	27903.832031	202.570801	126.146500	74.348938	21.357975	23.075617	117.299255	171.462036	121.857018	1.142484	0.000000	3.762275	3.296607	0.065419	0.360651	3.090083	4.445664	2.306577	2.100875	1.871275	1.329560	1.363153	2.069295	2.234168	2.085850	0.057850	0.000000	61804.000000		1
8898.998047	3134.503174	1.662135	1.313673	1560.020264	34337.863281	247.254166	156.561417	83.822189	55.723160	30.504343	145.231766	197.087906	110.906662	1.148162	0.000000	3.949341	3.496169	0.220666	0.118487	3.193130	4.535773	2.393144	2.194685	1.923359	1.746036	1.484362	2.162062	2.294660	2.044958	0.060003	0.000000	61835.000000		1
6150.297852	1627.196411	2.309720	3.953353	1509.709106	37029.363281	243.825058	156.339386	108.103546	70.950661	43.505386	200.156235	255.629608	270.487061	2.001938	0.000000	3.788896	3.211440	0.363559	0.596966	3.178893	4.568546	2.387078	2.194068	2.033840	1.850956	1.638543	2.301369	2.407611	2.432147	0.301451	0.000000	61885.000000		1
8956.219727	2438.617432	2.032184	4.144545	1806.596069	37935.960938	285.504883	182.372314	94.380905	45.824356	33.603500	158.834137	225.587830	160.070709	0.621888	0.000000	3.952125	3.387144	0.307963	0.617477	3.256861	4.579051	2.455614	2.260959	1.974884	1.661096	1.526384	2.200944	2.353316	2.204312	0.000000	0.000000	62010.000000		1
11551.438477	3442.445312	2.408400	2.938803	2644.170410	57348.781250	424.686340	265.266296	142.222031	75.372742	45.630081	279.707428	314.374817	225.378128	0.739900	0.000000	4.062636	3.536867	0.381729	0.468170	3.422289	4.758524	2.628068	2.423682	2.152967	1.877214	1.659251	2.446704	2.497448	2.352912	0.000000	0.000000	62036.000000		1
9922.974609	3753.261719	2.537917	5.519892	4480.431641	94377.609375	729.143860	455.486725	253.905792	89.329742	98.167740	469.819946	593.046143	398.181610	1.783662	99998.000000	3.996642	3.574409	0.404477	0.741931	3.651320	4.974869	2.862813	2.658476	2.404673	1.950996	1.991969	2.671932	2.773088	2.600081	0.251313	4.999991	62178.000000		1
5486.026855	1852.059570	1.304422	2.497828	1226.282593	30980.892578	178.243179	118.067108	81.901016	52.127522	22.643894	124.672478	195.105072	152.336700	0.433462	0.000000	3.739258	3.267655	0.115418	0.397563	3.088591	4.491094	2.251013	2.072129	1.913289	1.717067	1.354951	2.095771	2.290269	2.182805	0.000000	0.000000	62205.000000		1
14039.460938	2681.295410	0.601329	3.293433	4523.690430	91142.304688	720.737610	462.178436	236.220551	91.105980	84.300163	411.734619	588.007324	341.863281	2.389880	0.000000	4.147350	3.428345	0.000000	0.517649	3.655493	4.959720	2.857777	2.664810	2.373318	1.959547	1.925828	2.614617	2.769383	2.533852	0.378376	0.000000	62274.000000		1
7883.390137	2335.037842	2.920300	2.337474	651.819092	13399.239258	117.684723	66.670433	38.855106	10.117747	8.242834	43.875435	66.186287	33.853283	0.789356	0.000000	3.896713	3.368294	0.465428	0.368747	2.814127	4.127080	2.070720	1.823933	1.589448	1.005084	0.916077	1.642221	1.820768	1.529601	0.000000	0.000000	62309.000000		1
15415.507812	6054.927246	2.581089	2.957305	4517.088379	99998.000000	737.904785	460.066071	303.039001	138.012726	101.559853	476.860107	616.251282	416.668610	2.161956	0.000000	4.187958	3.782109	0.411803	0.470896	3.654859	4.999991	2.868000	2.662820	2.481498	2.139919	2.006722	2.678391	2.789758	2.619791	0.334847	0.000000	62431.000000		1
13853.338867	2797.925537	1.936588	4.144545	4520.480469	92750.898438	709.472717	464.845856	270.212616	78.138855	91.432854	440.549072	576.449463	366.224823	1.264705	0.000000	4.141554	3.446836	0.287037	0.617477	3.655185	4.967318	2.850936	2.667309	2.431706	1.892867	1.961102	2.643994	2.760761	2.563748	0.101989	0.000000	62517.000000		1
6814.356445	1954.489014	1.884164	1.646716	1428.110229	27676.677734	213.175781	144.466995	73.195625	37.032619	22.668564	113.086868	137.716690	65.171738	0.804391	0.000000	3.833425	3.291033	0.275119	0.216619	3.154762	4.442114	2.328738	2.159769	1.864485	1.568584	1.355424	2.053412	2.138987	1.814059	0.000000	0.000000	62546.000000		1
13485.729492	5864.524902	1.396934	2.362144	6189.627930	99998.000000	989.420654	625.946533	319.487671	131.182251	128.887939	652.420410	911.408264	452.884033	1.776959	99998.000000	4.129874	3.768233	0.145176	0.373306	3.791665	4.999991	2.995381	2.796537	2.504454	2.117875	2.110212	2.814528	2.959713	2.655987	0.249677	4.999991	62572.000000		1
4662.067383	1156.417480	1.581958	2.334390	1050.716187	23247.283203	173.654587	112.957352	70.642288	45.537571	27.596378	132.017944	184.672775	97.202530	0.851796	99998.000000	3.668579	3.063115	0.199195	0.368173	3.021485	4.366372	2.239686	2.052915	1.849065	1.658370	1.440852	2.120633	2.266403	1.987678	0.000000	4.999991	62622.000000		1
6211.060059	1880.482422	2.059937	3.299600	1202.926392	24912.781250	195.225327	123.614754	63.623699	32.622871	27.284920	94.655357	110.928253	78.755608	2.119613	99998.000000	3.793166	3.274269	0.313854	0.518461	3.080239	4.396422	2.290536	2.092070	1.803619	1.513522	1.435923	1.976145	2.045042	1.896281	0.326257	4.999991	62659.000000		1
3745.595459	1870.154907	0.832609	3.244093	1564.624268	38381.734375	250.840561	161.384384	97.328964	36.850677	39.700054	197.195847	291.968384	110.101807	0.757734	99998.000000	3.573521	3.271878	0.000000	0.511093	3.194410	4.584125	2.399398	2.207861	1.988242	1.566445	1.598791	2.294898	2.465336	2.041795	0.000000	4.999991	62703.000000		1
9969.900391	2947.366455	2.081524	4.292564	2285.420410	50999.703125	337.203735	230.176422	123.546906	74.398277	57.345207	266.718719	359.628693	228.680817	0.743834	99998.000000	3.998691	3.469434	0.318381	0.632717	3.358966	4.707568	2.527892	2.362061	2.091832	1.871563	1.758497	2.426054	2.555854	2.359230	0.000000	4.999991	62725.000000		1
6450.687988	1766.217529	1.945839	5.137509	1495.967896	29287.117188	217.240143	149.700104	74.256432	30.152798	19.368963	105.525543	170.771286	87.282143	0.064798	0.000000	3.809606	3.247044	0.289107	0.710753	3.174922	4.466677	2.336940	2.175222	1.870734	1.479328	1.287106	2.023358	2.232415	1.940925	0.000000	0.000000	62754.000000		1
8160.362305	3211.852783	1.976677	2.093859	2891.116211	55664.656250	445.621826	295.816895	162.784409	80.500999	46.046387	235.526718	299.387848	187.944626	0.657359	0.000000	3.911710	3.506756	0.295936	0.320947	3.461066	4.745580	2.648967	2.471023	2.211613	1.905801	1.663196	2.372040	2.476234	2.274030	0.000000	0.000000	62834.000000		1
6328.985352	1626.690674	3.037483	3.361275	1273.784546	35159.390625	199.983536	129.467682	84.864487	51.131474	44.045040	184.167053	239.467728	138.919342	1.423778	0.000000	3.801334	3.211305	0.482514	0.526504	3.105096	4.546041	2.300994	2.112161	1.928726	1.708688	1.643897	2.265212	2.379247	2.142763	0.153442	0.000000	62867.000000		1
6684.188965	2510.524170	1.726894	3.299600	1722.107788	36753.246094	286.457733	177.635681	90.162354	57.527145	40.273628	160.727554	207.458527	110.838821	0.278899	0.000000	3.825049	3.399764	0.237266	0.518461	3.236060	4.565296	2.457061	2.249530	1.955025	1.759873	1.605021	2.206090	2.316931	2.044692	0.000000	0.000000	62918.000000		1
22953.982422	4658.157227	2.463907	3.444536	4927.108398	99998.000000	757.390930	500.475372	303.285706	95.895027	94.652275	461.216309	659.565491	338.514343	1.465680	99998.000000	4.360858	3.668214	0.391624	0.537131	3.692592	4.999991	2.879320	2.699383	2.481852	1.981796	1.976131	2.663905	2.819258	2.529577	0.166039	4.999991	62970.000000		1
5319.825684	2507.135010	3.601807	3.392113	1682.802368	38349.574219	283.737885	167.829391	90.220947	42.728283	30.078787	168.406052	254.741486	112.624306	1.358974	0.000000	3.725897	3.399178	0.556520	0.530470	3.226033	4.583761	2.452917	2.224868	1.955307	1.630715	1.478260	2.226358	2.406100	2.051632	0.133211	0.000000	63009.000000		1
10877.145508	5025.750977	2.143198	2.914133	4331.505859	88395.546875	710.974487	443.666748	224.206314	102.744011	79.131821	393.993896	453.923248	257.560028	1.005370	99998.000000	4.036515	3.701201	0.331062	0.464509	3.636639	4.946430	2.851854	2.647057	2.350648	2.011756	1.898351	2.595490	2.656982	2.410878	0.002326	4.999991	63052.000000		1
34243.878906	7412.419922	2.124696	5.970118	6942.239258	99998.000000	1095.763428	700.671692	343.485321	117.299255	112.682899	662.103394	841.916199	521.003845	2.700597	99998.000000	4.534583	3.869960	0.327297	0.775983	3.841500	4.999991	3.039717	2.845515	2.535908	2.069295	2.051858	2.820926	2.925269	2.716841	0.431460	4.999991	63098.000000		1
7290.054199	3454.530518	4.107540	0.444058	1145.806274	31531.226562	166.293701	111.063934	90.902451	39.712387	21.527580	143.335266	206.181854	76.199188	0.109561	99998.000000	3.862731	3.538389	0.613582	0.000000	3.059111	4.498741	2.220876	2.045573	1.958576	1.598926	1.332995	2.156353	2.314250	1.881950	0.000000	4.999991	63128.000000		1
8717.825195	5561.673828	1.378431	3.003561	4033.977539	80080.343750	633.951904	415.247009	210.785873	109.707092	86.051727	429.820770	542.414246	402.144196	1.797151	99998.000000	3.940408	3.745205	0.139385	0.477637	3.605733	4.903526	2.802056	2.618306	2.323842	2.040235	1.934760	2.633287	2.734331	2.604382	0.254584	4.999991	63190.000000		1
4193.366699	1755.677368	2.349809	4.770544	1347.994751	34360.000000	215.988144	137.041351	86.122658	29.536049	33.853283	181.484192	247.941849	107.129082	1.347840	99998.000000	3.622563	3.244445	0.371033	0.678568	3.129688	4.536053	2.334430	2.136852	1.935117	1.470352	1.529601	2.258839	2.394350	2.029907	0.129638	4.999991	63241.000000		1
10359.302734	4529.090332	2.747611	2.707523	448.193665	16897.861328	38.463474	43.388203	46.946838	33.902622	11.971074	28.000347	46.111145	36.773586	0.014916	99998.000000	4.015330	3.656011	0.438955	0.432572	2.651466	4.227832	1.585049	1.637372	1.671606	1.530233	1.078133	1.447163	1.663806	1.565536	0.000000	4.999991	63273.000000		1
20183.791016	6394.863281	1.810155	5.100504	5076.867188	96344.648438	784.907104	515.302002	247.084564	93.964607	73.941887	444.564117	583.424866	412.024506	1.890108	0.000000	4.305003	3.805831	0.257716	0.707613	3.705596	4.983828	2.894818	2.712062	2.392846	1.972964	1.868891	2.647934	2.765985	2.614923	0.276487	0.000000	63314.000000		1
11863.818359	6019.655273	1.939672	3.173167	5042.945801	99998.000000	823.614197	511.166718	272.213959	143.517197	112.639725	574.161316	722.686523	422.903931	2.322479	99998.000000	4.074224	3.779572	0.287728	0.501493	3.702684	4.999991	2.915724	2.708563	2.434910	2.156904	2.051692	2.759034	2.858950	2.626242	0.365952	4.999991	63350.000000		1
33097.257812	6058.460938	2.544085	3.370527	5146.426758	99998.000000	802.305542	522.175659	262.299744	121.684334	91.420517	449.131134	603.678894	355.033936	1.729777	0.000000	4.519792	3.782362	0.405532	0.527698	3.711506	4.999991	2.904340	2.717817	2.418798	2.085235	1.961044	2.652373	2.780806	2.550270	0.237990	0.000000	63415.000000		1
10564.173828	3099.977783	2.778449	4.958652	4001.422363	80894.843750	607.021667	407.787445	208.809204	84.195320	82.052124	431.516815	580.634094	374.896301	2.080712	0.000000	4.023836	3.491359	0.443802	0.695364	3.602214	4.907921	2.783204	2.610434	2.319750	1.925288	1.914090	2.634998	2.763902	2.573911	0.318212	0.000000	63506.000000		1
14623.934570	6520.935547	2.389898	2.642764	7141.458008	99998.000000	1085.488403	722.267151	371.794037	216.379776	126.917435	700.779602	818.825134	557.077393	3.590229	0.000000	4.165064	3.814310	0.378379	0.422058	3.853787	4.999991	3.035625	2.858698	2.570302	2.335217	2.103521	2.845582	2.913191	2.745916	0.555122	0.000000	63545.000000		1
5293.225098	1647.074219	1.322924	1.433939	1315.350220	33565.929688	214.748489	140.865189	96.453178	34.445362	45.608498	194.879959	247.803085	188.623047	0.442639	0.000000	3.723720	3.216713	0.121535	0.156531	3.119041	4.525898	2.331930	2.148804	1.984317	1.537131	1.659046	2.289767	2.394107	2.275595	0.000000	0.000000	63617.000000		1
19080.611328	5078.714355	2.729109	4.360406	5789.741211	99998.000000	940.376892	589.808228	310.702087	122.806808	95.173431	473.027008	641.349792	299.412537	1.084505	0.000000	4.280592	3.705754	0.436021	0.639527	3.762659	4.999991	2.973302	2.770711	2.492344	2.089222	1.978516	2.674886	2.807095	2.476270	0.035231	0.000000	63682.000000		1
5785.846191	1899.274658	1.813238	2.312804	1294.778687	26054.457031	195.138992	128.067673	74.179337	47.504997	24.145674	105.343597	146.437500	76.828270	0.684430	0.000000	3.762367	3.278588	0.258455	0.364139	3.112195	4.415882	2.290344	2.107440	1.870283	1.676739	1.382839	2.022608	2.165652	1.885521	0.000000	0.000000	63707.000000		1
3152.493896	99998.000000	3.475374	5.593902	3.910181	2190.977783	1.341426	2.133947	8.569710	0.801772	15.520457	2.257297	8.825661	24.077831	1.527013	7324.320801	3.498654	4.999991	0.541001	0.747715	0.592197	3.340638	0.127567	0.329184	0.932966	0.000000	1.190904	0.353589	0.945747	1.381617	0.183843	3.864767	63747.000000		0
19723.892578	5680.570801	2.658183	3.105325	4471.344238	99998.000000	687.420898	455.862946	312.401245	142.801773	100.218422	571.644958	750.563538	428.137024	1.977418	0.000000	4.294992	3.754392	0.424585	0.492107	3.650438	4.999991	2.837223	2.658834	2.494713	2.154734	2.000947	2.757126	2.875387	2.631583	0.296099	0.000000	63820.000000		1
11208.200195	2553.566895	2.229543	1.902667	2672.565430	57841.257812	439.170654	269.968994	138.129913	88.743835	41.426945	230.219604	320.977112	126.636818	1.921479	99998.000000	4.049536	3.407147	0.348216	0.279363	3.426928	4.762238	2.642633	2.431314	2.140288	1.948138	1.617283	2.362142	2.506474	2.102560	0.283636	4.999991	63867.000000		1
6524.087402	1623.708740	1.267417	2.855542	1132.638794	26485.824219	200.930252	118.736275	54.434158	28.009600	22.668564	105.180161	133.337784	109.250694	0.113136	0.000000	3.814520	3.210508	0.102919	0.455689	3.054091	4.423014	2.303045	2.074584	1.735872	1.447307	1.355424	2.021934	2.124953	2.038424	0.000000	0.000000	63927.000000		1
12159.650391	3779.017090	2.516331	3.743659	3237.635742	65800.203125	502.726501	330.212921	186.276321	101.223724	59.855370	293.078522	371.966736	306.751831	0.173049	0.000000	4.084921	3.577379	0.400768	0.573296	3.510228	4.818227	2.701332	2.518794	2.270158	2.005282	1.777103	2.466984	2.570504	2.486787	0.000000	0.000000	63980.000000		1
9370.958008	3066.417480	1.729977	4.104456	1644.850830	32395.593750	272.081360	170.253220	82.502350	31.077919	32.018459	149.502731	212.448013	94.075615	0.007703	99998.000000	3.971784	3.486631	0.238040	0.613256	3.216126	4.510486	2.434699	2.231095	1.916466	1.492452	1.505400	2.174649	2.327253	1.973477	0.000000	4.999991	64042.000000		1
13058.378906	6347.244141	1.523367	3.919432	4664.062500	98246.804688	788.021667	474.787842	261.982117	104.060760	101.399498	492.941803	619.344238	453.525452	0.766077	0.000000	4.115889	3.802585	0.182805	0.593223	3.668764	4.992319	2.896538	2.676500	2.418272	2.017287	2.006036	2.692796	2.791932	2.656602	0.000000	0.000000	64152.000000		1
4433.534180	2068.960449	1.896499	3.028231	2085.865479	54563.527344	343.830688	207.125473	122.359673	64.160271	49.968903	281.755035	400.734924	220.956055	1.923435	99998.000000	3.646750	3.315752	0.277953	0.481189	3.319286	4.736902	2.536345	2.316233	2.087638	1.807266	1.698700	2.449872	2.602857	2.344306	0.284077	4.999991	64177.000000		1
4997.605469	2427.981689	0.891200	3.250261	1109.174561	24244.667969	173.016251	105.254173	53.561459	22.825834	14.157445	98.969513	126.883514	69.118919	1.431714	0.000000	3.698762	3.385245	0.000000	0.511918	3.045000	4.384616	2.238087	2.022239	1.728852	1.358427	1.150985	1.995501	2.103405	1.839597	0.155856	0.000000	64199.000000		1
8854.290039	4228.062012	2.177119	3.167000	3152.866943	61822.621094	520.695435	320.838348	151.260468	81.037567	46.354759	247.877090	356.208832	184.811554	1.429708	99998.000000	3.947154	3.626141	0.337882	0.500648	3.498706	4.791147	2.716584	2.506286	2.179725	1.908686	1.666094	2.394236	2.551705	2.266729	0.155247	4.999991	64366.000000		1
10277.274414	1779.388184	2.550252	2.991227	2366.689209	58021.828125	378.951416	234.422729	143.822495	52.152191	51.772888	287.552460	385.411835	267.440338	1.467191	0.000000	4.011878	3.250271	0.406583	0.475849	3.374141	4.763591	2.578583	2.370000	2.157827	1.717273	1.714102	2.458717	2.585925	2.427227	0.166487	0.000000	64398.000000		1
5014.180664	1579.386108	0.749349	1.088560	1118.354858	23094.560547	154.239365	102.284531	68.036530	13.531446	14.508991	81.364449	115.433594	56.429337	1.313811	99998.000000	3.700200	3.198488	0.000000	0.036852	3.048580	4.363510	2.188195	2.009810	1.832742	1.131344	1.161637	1.910435	2.062332	1.751505	0.118533	4.999991	64422.000000		1
17702.177734	5012.919434	1.285919	2.843207	5846.651367	99998.000000	919.894714	581.435852	306.921448	146.477585	115.856064	576.162659	769.685791	425.824219	1.955702	99998.000000	4.248027	3.700091	0.109214	0.453808	3.766907	4.999991	2.963738	2.764502	2.487027	2.165771	2.063919	2.760545	2.886313	2.629230	0.291303	4.999991	64440.000000		1
3967.254639	2341.852783	1.162570	2.454656	1578.053955	37144.925781	274.603851	162.494522	86.427948	60.564629	46.721725	175.085434	250.544525	149.067932	0.973966	0.000000	3.598490	3.369560	0.065419	0.389991	3.198122	4.569900	2.438707	2.210839	1.936654	1.782219	1.669519	2.243250	2.398885	2.173384	0.000000	0.000000	64530.000000		1
7169.094238	8065.250488	2.772281	3.768329	915.262939	19571.628906	138.931686	90.285706	49.438499	28.438238	15.468034	86.199753	96.187981	81.349030	0.300723	0.000000	3.855464	3.906618	0.442837	0.576149	2.961546	4.291627	2.142801	1.955619	1.694065	1.453903	1.189435	1.935506	1.983121	1.910352	0.000000	0.000000	64561.000000		1
14137.800781	5769.425293	1.908834	4.674948	6007.742676	99998.000000	959.696533	606.784180	385.880554	192.147766	120.907227	671.200378	911.386658	448.455780	4.316598	0.000000	4.150382	3.761132	0.280768	0.669777	3.778711	4.999991	2.982134	2.783034	2.586453	2.283635	2.082452	2.826852	2.959703	2.651720	0.635142	0.000000	64605.000000		1
7872.035645	2453.730957	2.426902	3.114576	1578.658325	33069.519531	257.606293	160.847809	90.387466	70.377083	39.040134	163.169876	224.274155	139.233887	0.255374	0.000000	3.896087	3.389827	0.385052	0.493399	3.198288	4.519428	2.410956	2.206415	1.956108	1.847431	1.591511	2.212640	2.350779	2.143745	0.000000	0.000000	64752.000000		1
8311.921875	5635.489258	2.975808	2.503996	3903.630859	77438.835938	624.703796	398.607147	189.856537	91.038132	71.718513	362.875885	475.262726	279.485413	0.183779	99998.000000	3.919701	3.750932	0.473605	0.398634	3.591469	4.888959	2.795674	2.600545	2.278425	1.959223	1.855631	2.559758	2.676934	2.446359	0.000000	4.999991	64839.000000		1
8907.028320	1476.053101	2.772281	3.823836	1470.372925	36962.160156	257.489105	145.281097	92.468987	51.239403	32.397758	163.487488	208.041351	137.951050	0.917081	0.000000	3.949733	3.169102	0.442837	0.582499	3.167428	4.567757	2.410759	2.162209	1.965996	1.709604	1.510515	2.213485	2.318150	2.139725	0.000000	0.000000	64871.000000		1
6713.873047	2342.839600	1.578874	2.596508	1466.737183	33904.277344	235.437286	151.343735	80.245049	37.609280	21.888378	126.871178	148.259995	114.937111	1.244808	0.000000	3.826973	3.369743	0.198348	0.414390	3.166352	4.530254	2.371875	2.179965	1.904418	1.575295	1.340214	2.103363	2.171024	2.060460	0.095102	0.000000	64951.000000		1
6717.613281	1583.595459	2.013681	3.500043	1537.037109	30575.427734	240.824585	157.794907	81.854759	27.519285	26.245701	117.339340	142.095596	97.211777	0.039019	99998.000000	3.827215	3.199644	0.303991	0.544073	3.186684	4.485373	2.381701	2.198093	1.913044	1.439637	1.419058	2.069444	2.152581	1.987719	0.000000	4.999991	65083.000000		1
7563.763672	3352.514404	2.272716	3.996526	3116.864258	62161.882812	476.049072	318.448456	142.548904	57.339039	61.199879	316.955933	378.945251	264.088318	0.101985	0.000000	3.878738	3.525371	0.356545	0.601683	3.493718	4.793524	2.677652	2.503039	2.153964	1.758450	1.786751	2.500999	2.578577	2.421749	0.000000	0.000000	65173.000000		1
4222.131836	1849.259521	3.971855	3.447620	878.594177	19743.437500	146.385086	87.716949	43.480717	13.300165	16.214298	69.340950	97.307373	62.044823	1.115775	99998.000000	3.625532	3.266998	0.598993	0.537519	2.943788	4.295423	2.165497	1.943084	1.638297	1.123857	1.209898	1.840990	1.988146	1.792706	0.047577	4.999991	65202.000000		1
7673.702148	2584.012695	3.123827	3.786831	3392.871338	61701.714844	550.999329	345.218384	141.744049	76.115921	61.329395	245.206573	338.027100	177.953308	1.707541	99998.000000	3.885005	3.412295	0.494687	0.578276	3.530567	4.790297	2.741151	2.538094	2.151505	1.881475	1.787669	2.389532	2.528951	2.250306	0.232371	4.999991	65377.000000		1
8219.174805	2522.541504	1.612795	1.874913	1851.436646	41698.437500	313.400360	184.271896	106.623352	64.258949	35.555508	175.834778	235.810425	153.283401	2.113547	0.000000	3.914828	3.401838	0.207579	0.272981	3.267509	4.620120	2.496099	2.265459	2.027852	1.807934	1.550907	2.245105	2.372563	2.185495	0.325012	0.000000	65411.000000		1
9327.622070	4040.040039	3.204005	4.132210	2924.593262	56249.015625	483.409973	297.960083	133.149673	62.106499	47.205872	261.667572	348.521057	216.611053	0.319584	0.000000	3.969771	3.606386	0.505693	0.616182	3.466065	4.750115	2.684316	2.474158	2.124340	1.793137	1.673996	2.417750	2.542229	2.335681	0.000000	0.000000	65498.000000		1
13205.919922	2426.446045	3.577137	3.065236	2512.288086	51077.910156	398.326538	253.279800	99.755867	51.415176	37.479759	188.416443	204.402542	130.839951	2.216304	99998.000000	4.120769	3.384971	0.553536	0.486464	3.400069	4.708233	2.600239	2.403600	1.998938	1.711091	1.573797	2.275119	2.310486	2.116740	0.345629	4.999991	65564.000000		1
11150.641602	4361.664551	1.689889	3.213256	3669.510254	76400.218750	608.261292	372.657501	212.725555	81.460045	74.336609	376.922302	528.744019	275.649231	0.837601	0.000000	4.047300	3.639652	0.227858	0.506945	3.564608	4.883095	2.784090	2.571310	2.327820	1.910945	1.871203	2.576252	2.723245	2.440357	0.000000	0.000000	65727.000000		1
29122.875000	15305.277344	2.405316	3.265679	8872.890625	99998.000000	1376.328125	904.772034	558.754944	222.272812	192.548645	992.939209	1277.599121	708.223755	2.160527	0.000000	4.464234	4.184841	0.381172	0.513974	3.948065	4.999991	3.138722	2.956539	2.747221	2.346886	2.284540	2.996923	3.106395	2.850170	0.334560	0.000000	65796.000000		1
9894.132812	3289.772705	2.063021	3.281098	3580.035645	65600.929688	577.470154	364.090881	178.085907	83.877693	69.621567	334.440704	462.468292	217.844559	1.484160	99998.000000	3.995378	3.517166	0.314504	0.516019	3.553887	4.816910	2.761529	2.561210	2.250630	1.923646	1.842744	2.524319	2.665082	2.338147	0.171481	4.999991	65860.000000		1
18565.460938	5897.502441	2.022933	2.309720	4880.405273	99998.000000	785.061279	492.272644	238.447021	104.865623	94.713951	516.523132	670.870422	341.265045	2.877620	0.000000	4.268706	3.770668	0.305981	0.363559	3.688456	4.999991	2.894904	2.692206	2.377392	2.020633	1.976414	2.713090	2.826639	2.533092	0.459033	0.000000	65887.000000		1
7724.747070	3863.153809	2.198706	3.561718	2390.665283	47995.929688	388.933472	247.488541	101.294647	58.239491	48.460953	255.987320	299.390930	184.111542	2.141939	99998.000000	3.887884	3.586942	0.342167	0.551660	3.378519	4.681204	2.589875	2.393555	2.005586	1.765218	1.685392	2.408218	2.476239	2.265081	0.330807	4.999991	65969.000000		1
11062.620117	3949.492188	2.534833	3.099157	2905.214844	60725.414062	448.020996	295.856995	167.570358	71.928207	66.883209	355.965210	466.615936	225.236282	0.524845	0.000000	4.043858	3.596541	0.403949	0.491244	3.463178	4.783370	2.651298	2.471082	2.224197	1.856899	1.825317	2.551408	2.668960	2.352638	0.000000	0.000000	66053.000000		1
14666.786133	8020.662598	3.364359	4.517677	4698.702148	90497.750000	740.670898	477.260986	238.268158	129.125397	81.975029	417.205170	558.073425	320.810608	2.003015	0.000000	4.166335	3.904210	0.526902	0.654915	3.671978	4.956638	2.869625	2.678756	2.377066	2.111012	1.913682	2.620350	2.746691	2.506249	0.301684	0.000000	66170.000000		1
6077.885742	2333.983154	2.864793	4.021195	1413.255859	34224.015625	228.461868	142.107925	100.431206	33.384556	37.103546	180.241440	239.914871	133.140427	0.637615	99998.000000	3.783752	3.368098	0.457093	0.604355	3.150221	4.534331	2.358814	2.152618	2.001869	1.523546	1.569415	2.255855	2.380057	2.124310	0.000000	4.999991	66200.000000		1
7693.483887	2152.480469	2.624262	3.524713	2536.193115	64053.800781	415.700317	259.752563	154.495316	59.281796	65.492447	354.956818	403.593567	260.853455	0.694386	0.000000	3.886123	3.332939	0.419007	0.547124	3.404182	4.806545	2.618780	2.414560	2.188915	1.772921	1.816191	2.550175	2.605944	2.416397	0.000000	0.000000	66301.000000		1
10175.671875	2457.018311	3.530881	4.237057	2371.274902	48477.781250	392.260834	243.337830	114.289528	60.256256	33.945797	170.339554	234.977814	146.761292	1.111306	99998.000000	4.007563	3.390408	0.547883	0.627064	3.374982	4.685543	2.593575	2.386210	2.058007	1.780002	1.530786	2.231316	2.371027	2.166611	0.045834	4.999991	66464.000000		1
8906.709961	4616.548340	2.864793	4.961736	3379.839355	73496.187500	511.382568	344.854492	218.455139	88.935028	69.054161	347.444855	447.157532	286.278900	0.021860	0.000000	3.949717	3.664317	0.457093	0.695634	3.528896	4.866265	2.708746	2.537636	2.339362	1.949073	1.839190	2.540886	2.650460	2.456789	0.000000	0.000000	66548.000000		1
20565.238281	4359.379883	1.683721	3.904013	4957.406250	99998.000000	784.392151	505.033142	247.241837	127.065453	81.096161	411.068542	536.000061	378.411743	1.296313	0.000000	4.313134	3.639425	0.226270	0.591511	3.695255	4.999991	2.894533	2.703320	2.393122	2.104028	1.909000	2.613914	2.729165	2.577965	0.112710	0.000000	66600.000000		1
7902.540039	1579.416992	2.821621	4.853805	1551.145264	34003.617188	259.151245	156.444229	72.640549	29.770414	36.085911	128.610413	142.885040	111.063934	0.279622	0.000000	3.897767	3.198497	0.450499	0.686082	3.190652	4.531525	2.413553	2.194360	1.861179	1.473785	1.557338	2.109276	2.154987	2.045573	0.000000	0.000000	66763.000000		1
9901.034180	4398.398438	3.126911	4.893893	2320.760010	48939.296875	373.909485	234.515244	130.954056	66.522415	46.376347	238.776978	335.248657	173.256775	1.721512	0.000000	3.995681	3.643295	0.495116	0.689654	3.365630	4.689658	2.572767	2.370171	2.117119	1.822968	1.666296	2.377992	2.525367	2.238690	0.235910	0.000000	66820.000000		1
7161.098145	2740.379883	3.321187	3.669649	2240.558350	46413.289062	350.164703	229.106369	114.169258	74.478455	47.489578	185.798340	244.691589	201.870789	0.292085	0.000000	3.854980	3.437811	0.521293	0.564625	3.350356	4.666642	2.544272	2.360037	2.057549	1.872031	1.676598	2.269042	2.388619	2.305073	0.000000	0.000000	66961.000000		1
4607.284668	1179.382080	1.520283	2.232627	987.203430	27729.306641	150.921265	102.204353	88.737663	33.196449	22.307766	142.511902	177.570923	119.217339	0.756045	0.000000	3.663445	3.071655	0.181925	0.348816	2.994407	4.442939	2.178751	2.009470	1.948108	1.521092	1.348456	2.153851	2.249372	2.076339	0.000000	0.000000	67000.000000		1
6953.380859	1927.435425	1.683721	3.185502	1374.724609	27311.208984	227.231461	140.680161	72.662140	25.999001	25.980499	115.467514	166.910446	67.080566	0.155388	0.000000	3.842196	3.284980	0.226270	0.503178	3.138216	4.436341	2.356468	2.148233	1.861308	1.414957	1.414647	2.062460	2.222484	1.826597	0.000000	0.000000	67080.000000		1
11269.739258	3323.154053	2.275799	3.842339	1734.606079	52373.449219	263.366699	178.283279	148.796555	58.547863	55.038570	242.665573	284.715424	202.712646	0.292313	99998.000000	4.051914	3.521550	0.357134	0.584596	3.239201	4.719111	2.420561	2.251111	2.172593	1.767511	1.740667	2.385008	2.454411	2.306881	0.000000	4.999991	67113.000000		1
5833.773926	3061.816406	2.269632	3.108409	1826.362793	39499.601562	299.591400	185.496140	100.002563	59.713516	33.510990	165.229813	198.090134	148.765732	0.632591	0.000000	3.765949	3.485979	0.355955	0.492538	3.261587	4.596593	2.476529	2.268335	2.000011	1.776073	1.525187	2.218088	2.296863	2.172503	0.000000	0.000000	67300.000000		1
5537.957031	3660.576660	2.812370	2.830872	1596.195557	32526.406250	231.983505	165.269897	68.804382	72.529533	36.573143	160.533279	188.990005	143.181076	1.263807	99998.000000	3.743350	3.563550	0.449072	0.451920	3.203086	4.512236	2.365457	2.218194	1.837616	1.860515	1.563162	2.205565	2.276439	2.155886	0.101681	4.999991	67349.000000		1
14695.460938	2569.454346	2.087691	3.808417	2609.694092	53467.269531	416.650116	262.494019	131.410446	74.139244	45.568409	206.363800	304.778229	191.043777	1.871922	0.000000	4.167183	3.409841	0.319666	0.580745	3.416589	4.728088	2.619771	2.419119	2.118630	1.870048	1.658664	2.314634	2.483984	2.281133	0.272288	0.000000	67376.000000		1
7997.645508	3398.909180	3.543216	3.139246	2821.984863	54501.062500	440.863617	290.321655	154.967117	61.881386	46.206741	245.262085	336.349548	180.978455	1.339624	0.000000	3.902962	3.531340	0.549398	0.496825	3.450555	4.736405	2.644304	2.462879	2.190240	1.791560	1.664705	2.389630	2.526791	2.257627	0.126983	0.000000	67448.000000		1
14917.241211	6253.075684	2.063021	3.484625	6972.728027	99998.000000	1129.814087	705.932556	328.849915	151.315979	144.158615	663.025391	884.107910	472.808075	1.769968	0.000000	4.173688	3.796094	0.314504	0.542156	3.843403	4.999991	3.053007	2.848763	2.516998	2.179885	2.158841	2.821530	2.946505	2.674685	0.247965	0.000000	67501.000000		1
19067.058594	4541.998535	1.631298	2.966557	5643.189453	99998.000000	900.476379	579.638062	370.357025	177.518509	120.028366	676.236145	866.669373	505.887329	2.487672	0.000000	4.280284	3.657247	0.212533	0.472253	3.751525	4.999991	2.954472	2.763157	2.568621	2.249244	2.079284	2.830098	2.937853	2.704054	0.395793	0.000000	67562.000000		1
11799.802734	2118.522461	3.062153	3.978023	2374.401855	45498.535156	385.088043	238.656708	125.273804	59.035095	43.671909	240.448364	291.030914	158.510345	0.839638	99998.000000	4.071875	3.326033	0.486027	0.599667	3.375554	4.657998	2.585560	2.377774	2.097860	1.771110	1.640202	2.381022	2.463939	2.200058	0.000000	4.999991	67591.000000		1
21829.564453	8440.883789	1.785485	2.115445	7669.856445	99998.000000	1214.336182	778.332581	411.457092	163.737274	119.442451	669.088074	912.330261	464.784180	2.939100	0.000000	4.339045	3.926388	0.251756	0.325402	3.884787	4.999991	3.084339	2.891165	2.614325	2.214148	2.077159	2.825483	2.960152	2.667251	0.468214	0.000000	67624.000000		1
7539.041016	1441.290161	2.090775	2.892547	1818.878540	34005.210938	283.673126	185.974121	73.522499	51.976418	31.090254	161.520065	229.929733	160.338989	1.359325	0.000000	3.877316	3.158751	0.320307	0.461280	3.259804	4.531546	2.452818	2.269453	1.866420	1.715806	1.492624	2.208226	2.361595	2.205039	0.133323	0.000000	67983.000000		1
17093.302734	3990.345703	2.315888	2.685936	4404.800293	95705.648438	726.929749	446.328003	246.270462	113.604935	92.515244	407.010345	543.419556	361.904510	1.457811	0.000000	4.232826	3.601011	0.364717	0.429096	3.643926	4.980937	2.861492	2.649654	2.391412	2.055397	1.966213	2.609606	2.735135	2.558594	0.163701	0.000000	68066.000000		1
6817.767090	2522.831299	2.497828	1.353761	1520.431274	32775.375000	230.478638	144.192535	85.709435	55.396282	21.465906	120.447754	162.038132	46.561371	0.506631	0.000000	3.833642	3.401888	0.397563	0.131542	3.181967	4.515548	2.362631	2.158943	1.933029	1.743481	1.331749	2.080799	2.209617	1.668026	0.000000	0.000000	68105.000000		1
4006.032471	894.241089	2.602675	2.880212	1045.304199	25878.482422	160.699799	108.359497	70.596031	37.442757	20.809069	105.904839	126.479546	63.552773	0.000528	0.000000	3.602715	2.951455	0.415420	0.459424	3.019243	4.412939	2.206015	2.034867	1.848780	1.573368	1.318253	2.024916	2.102020	1.803135	0.000000	0.000000	68141.000000		1
21223.310547	4327.980957	1.569623	2.929552	3737.602295	80106.023438	582.228394	379.454041	201.127609	134.608276	76.960869	376.385742	485.093689	244.426392	1.765592	0.000000	4.326813	3.636285	0.195795	0.466801	3.572593	4.903665	2.765093	2.579159	2.303472	2.129072	1.886270	2.575633	2.685826	2.388148	0.246890	0.000000	68254.000000		1
7008.153809	1997.519531	2.044519	2.766114	1449.779663	28310.892578	239.927216	149.129608	64.758514	42.284225	22.418781	104.566498	130.546997	88.059242	0.706587	0.000000	3.845604	3.300491	0.310591	0.441870	3.161302	4.451953	2.380080	2.173564	1.811297	1.626178	1.350612	2.019392	2.115767	1.944775	0.000000	0.000000	68425.000000		1
18285.232422	5505.762695	2.550252	4.283313	6010.126465	99998.000000	955.317566	607.915894	313.310944	143.803986	115.936241	541.307190	676.664795	428.707520	1.256533	99998.000000	4.262101	3.740818	0.406583	0.631780	3.778884	4.999991	2.980148	2.783844	2.495975	2.157771	2.064219	2.733444	2.830374	2.632161	0.099174	4.999991	68450.000000		1
5321.500000	2159.338623	1.649800	2.763030	1174.028687	24568.771484	185.937119	121.437630	68.138290	17.256601	19.190105	92.018761	124.370270	92.166786	0.198631	99998.000000	3.726034	3.334321	0.217431	0.441386	3.069679	4.390383	2.269366	2.084353	1.833391	1.236955	1.283077	1.963876	2.094717	1.964574	0.000000	4.999991	68570.000000		1
7291.845703	2200.966064	2.605759	2.368311	1085.895386	26676.683594	178.579315	109.145851	62.723248	43.955612	17.675991	106.996483	144.726028	48.467121	0.352907	0.000000	3.862838	3.342613	0.415934	0.374439	3.035788	4.426132	2.251831	2.038007	1.797428	1.643014	1.247384	2.029370	2.160547	1.685447	0.000000	0.000000	68640.000000		1
6311.857910	1396.088745	1.236579	3.287266	3278.513916	65856.562500	510.303253	334.311188	161.905533	85.922211	61.150539	314.633850	400.411133	223.009811	0.873386	0.000000	3.800157	3.144913	0.092222	0.516835	3.515677	4.818599	2.707828	2.524151	2.209262	1.934105	1.786400	2.497805	2.602506	2.348324	0.000000	0.000000	68732.000000		1
8987.535156	3983.216064	2.562587	4.977154	3049.293457	55785.734375	481.081757	305.351807	139.431244	73.186371	47.134945	268.464142	353.248444	231.878647	1.151261	99998.000000	3.953641	3.600234	0.408679	0.696981	3.484199	4.746523	2.682219	2.484801	2.144360	1.864430	1.673343	2.428886	2.548080	2.365261	0.061174	4.999991	68842.000000		1
26206.462891	7435.942383	2.648932	4.678032	8204.585938	99998.000000	1321.733643	839.705139	467.744568	200.788391	153.567108	865.139832	1048.394043	591.744812	2.543142	99998.000000	4.418408	3.871336	0.423071	0.670063	3.914057	4.999991	3.121144	2.924127	2.670009	2.302739	2.186298	2.937086	3.020525	2.772135	0.405371	4.999991	68918.000000		1
6417.358887	1905.772095	1.236579	2.969640	1815.190430	37997.019531	275.720154	181.249832	98.836914	56.703789	31.182766	149.672348	198.632858	105.642723	0.947624	0.000000	3.807356	3.280071	0.092222	0.472704	3.258922	4.579750	2.440469	2.258278	1.994919	1.753612	1.493915	2.175142	2.298051	2.023839	0.000000	0.000000	68952.000000		1
10873.075195	4936.057129	2.463907	4.317234	5682.189453	99998.000000	907.245178	582.441162	309.335999	116.306290	108.313240	571.484619	682.042847	521.586670	0.901071	99998.000000	4.036352	3.693380	0.391624	0.635206	3.754516	4.999991	2.957725	2.765252	2.490430	2.065603	2.034682	2.757004	2.833812	2.717326	0.000000	4.999991	69006.000000		1
16794.121094	6635.228027	3.173167	3.823836	4704.903320	88188.171875	736.902527	476.431458	190.824844	111.057770	76.797432	419.918884	538.470154	322.811951	0.985770	99998.000000	4.225157	3.821856	0.501493	0.582499	3.672551	4.945410	2.867410	2.678000	2.280635	2.045549	1.885347	2.623165	2.731162	2.508950	0.000000	4.999991	69160.000000		1
8707.423828	1404.383911	1.945839	3.644979	1361.504639	28707.566406	225.683426	138.928604	78.764854	36.147587	33.745354	126.568970	165.883560	175.964294	1.160998	99998.000000	3.939890	3.147486	0.289107	0.561695	3.134019	4.457996	2.353500	2.142792	1.896333	1.558079	1.528214	2.102327	2.219803	2.245425	0.064831	4.999991	69242.000000		1
6173.312012	1003.482483	2.704439	3.009729	1145.790894	26584.759766	205.198151	116.152107	54.554420	22.548298	20.728891	113.580269	145.910187	107.326447	0.614029	99998.000000	3.790518	3.001510	0.432077	0.478527	3.059105	4.424633	2.312173	2.065027	1.736830	1.353114	1.316576	2.055303	2.164086	2.030707	0.000000	4.999991	69274.000000		1
8030.774414	2589.834717	3.537048	4.502259	1899.428833	39745.480469	298.604584	196.138123	100.539131	49.836304	38.719425	165.417908	237.710007	115.408920	0.292813	99998.000000	3.904757	3.413272	0.548641	0.653430	3.278623	4.599288	2.475096	2.292562	2.002335	1.697546	1.587929	2.218583	2.376047	2.062239	0.000000	4.999991	69331.000000		1
14054.571289	4453.048340	2.550252	3.820752	3638.327637	73918.835938	558.847473	364.809387	183.571884	105.692062	72.548035	339.726257	468.598785	302.983490	1.088828	99998.000000	4.147818	3.648657	0.406583	0.582149	3.560902	4.868755	2.747293	2.562066	2.263806	2.024042	1.860626	2.531129	2.670801	2.481419	0.036959	4.999991	69451.000000		1
3862.940918	1080.245972	2.439237	3.978023	978.106445	25345.328125	144.553345	96.067711	55.161919	26.221031	22.230673	129.594116	200.436844	184.256470	0.795435	0.000000	3.586918	3.033523	0.387254	0.599667	2.990386	4.403898	2.160028	1.982577	1.741639	1.418650	1.346953	2.112585	2.301978	2.265423	0.000000	0.000000	69496.000000		1
15038.132812	3418.750000	2.827788	4.230890	1676.560913	39175.796875	265.016510	172.208313	93.646980	52.297127	45.867531	205.993744	299.218262	214.615875	1.178378	0.000000	4.177194	3.533867	0.451447	0.626432	3.224419	4.593018	2.423273	2.236054	1.971494	1.718478	1.661505	2.313854	2.475988	2.331662	0.071285	0.000000	69579.000000		1
10737.905273	1502.027466	2.143198	2.824705	2287.794922	46102.457031	355.360809	233.509949	113.493919	42.318146	39.009296	183.133987	232.584824	201.565506	0.916318	99998.000000	4.030920	3.176678	0.331062	0.450973	3.359417	4.663724	2.550669	2.368305	2.054973	1.626527	1.591168	2.262769	2.366581	2.304416	0.000000	4.999991	69641.000000		1
7848.133789	2937.816162	2.405316	3.074487	1766.371704	37982.730469	280.102173	179.822052	95.805595	46.499695	26.162439	175.668259	206.373047	177.018936	0.644211	99998.000000	3.894766	3.468025	0.381172	0.487773	3.247082	4.579586	2.447316	2.254843	1.981391	1.667450	1.417678	2.244693	2.314653	2.248020	0.000000	4.999991	69671.000000		1
4689.182617	1287.655151	2.069189	2.837040	1141.501465	22704.195312	179.029541	117.872833	59.306465	40.470989	27.732063	102.321533	119.898849	79.150322	0.463001	99998.000000	3.671097	3.109800	0.315800	0.452865	3.057477	4.356106	2.252925	2.071414	1.773102	1.607144	1.442982	2.009967	2.078815	1.898453	0.000000	4.999991	69750.000000		1
11134.400391	2971.040527	2.713690	2.744528	2592.761230	71176.812500	424.433472	265.614746	217.366577	110.946754	61.397240	341.132446	460.923340	280.940948	1.676347	0.000000	4.046667	3.472908	0.433560	0.438468	3.413763	4.852338	2.627810	2.424252	2.337193	2.045115	1.788149	2.532923	2.663629	2.448615	0.224364	0.000000	69839.000000		1
8349.882812	2331.374268	1.844076	1.387682	1798.643066	38914.292969	264.960999	176.883255	81.096161	56.475590	27.639551	164.437286	247.331268	170.755859	0.855398	99998.000000	3.921680	3.367612	0.265779	0.142290	3.254945	4.590109	2.423182	2.247687	1.909000	1.751861	1.441531	2.216000	2.393279	2.232376	0.000000	4.999991	69857.000000		1
8452.401367	2191.385010	1.449357	3.157748	1580.542603	31239.537109	256.656494	164.147415	90.390549	35.210129	29.307854	144.587265	179.744965	85.687851	2.689773	0.000000	3.926980	3.340719	0.161175	0.499378	3.198806	4.494705	2.409352	2.215234	1.956123	1.546668	1.466984	2.160130	2.254657	1.932919	0.429716	0.000000	69922.000000		1
6515.693359	1125.583130	1.939672	2.676685	1490.389404	32948.687500	230.093170	151.534927	76.316368	56.392330	33.683678	152.857849	206.838699	138.700409	0.066643	0.000000	3.813961	3.051378	0.287728	0.427597	3.173300	4.517838	2.361904	2.180513	1.882618	1.751220	1.527419	2.184288	2.315632	2.142078	0.000000	0.000000	69949.000000		1
23035.886719	7171.518066	2.285050	2.753779	7770.472656	99998.000000	1305.870850	793.279480	431.479797	217.428253	138.379700	704.717590	913.283142	548.035889	3.331429	0.000000	4.362405	3.855611	0.358896	0.439929	3.890447	4.999991	3.115900	2.899426	2.634960	2.337316	2.141072	2.848015	2.960605	2.738809	0.522631	0.000000	70037.000000		1
15670.218750	6827.045898	1.810155	3.509295	6172.824707	99998.000000	994.265198	629.070374	416.529846	155.790482	144.584167	701.051025	952.431213	582.678589	2.826865	0.000000	4.195075	3.834233	0.257716	0.545220	3.790484	4.999991	2.997502	2.798699	2.619646	2.192541	2.160121	2.845750	2.978834	2.765429	0.451305	0.000000	70131.000000		1
4737.847168	2252.072998	3.012813	3.811501	2303.210449	45542.167969	375.895416	237.885773	89.024452	66.759857	51.350418	200.461517	250.997833	159.012985	0.117021	0.000000	3.675581	3.352582	0.478972	0.581096	3.362334	4.658414	2.575067	2.376369	1.949509	1.824515	1.710544	2.302031	2.399670	2.201433	0.000000	0.000000	70218.000000		1
10846.283203	3038.161133	1.948923	3.120744	2990.079346	61711.179688	480.656189	305.277802	184.207138	94.411743	59.139942	245.764725	368.969330	220.585999	1.047421	0.000000	4.035281	3.482611	0.289795	0.494258	3.475683	4.790364	2.681834	2.484695	2.265306	1.975026	1.771881	2.390520	2.566990	2.343578	0.020121	0.000000	70268.000000		1
12172.639648	2668.673584	1.908834	3.083739	2813.612549	66586.726562	453.556305	292.471039	170.629425	74.271851	51.467598	286.226471	361.179810	282.726410	0.358961	0.000000	4.085385	3.426296	0.280768	0.489078	3.449264	4.823388	2.656631	2.466083	2.232054	1.870824	1.711534	2.456710	2.557724	2.451366	0.000000	0.000000	70343.000000		1
6344.262207	3044.470459	3.074487	4.289481	3442.904785	80440.835938	559.149658	351.478363	209.154587	104.181030	60.391941	319.672699	446.667236	281.415833	0.704781	99998.000000	3.802381	3.483512	0.487773	0.632405	3.536925	4.905477	2.747528	2.545899	2.320467	2.017789	1.780979	2.504705	2.649984	2.449348	0.000000	4.999991	70394.000000		1
4721.419922	1875.258545	2.522498	2.559503	1004.922607	20966.755859	152.401459	100.465126	52.109016	17.441626	17.259686	77.895241	123.602417	66.920212	1.979026	39159.765625	3.674073	3.273061	0.401831	0.408156	3.002133	4.321531	2.182989	2.002015	1.716913	1.241587	1.237033	1.891511	2.092027	1.825557	0.296451	4.592840	70426.000000		1
5441.559082	254.568802	1.890332	3.037483	1267.274780	35453.058594	196.273804	124.468948	95.996788	24.842600	24.580482	146.440582	204.174347	79.344597	0.187708	0.000000	3.735723	2.405805	0.276538	0.482514	3.102871	4.549654	2.292862	2.095061	1.982257	1.395197	1.390590	2.165661	2.310001	1.899517	0.000000	0.000000	70443.000000		1
3661.307617	1251.877686	2.818537	4.215471	954.534302	30707.015625	146.594772	99.277885	81.907188	42.697445	29.378778	116.620834	152.176346	97.199448	0.399388	0.000000	3.563636	3.097562	0.450024	0.624846	2.979792	4.487237	2.166118	1.996853	1.913322	1.630402	1.468034	2.066776	2.182347	1.987664	0.000000	0.000000	70566.000000		1
15645.145508	3417.165039	0.265202	2.281967	3793.689453	83084.468750	601.433899	384.696411	226.408096	66.762947	76.384209	410.729340	542.093506	309.335999	2.329523	0.000000	4.194380	3.533666	0.000000	0.358309	3.579062	4.919520	2.779188	2.585118	2.354892	1.824535	1.883004	2.613556	2.734074	2.490430	0.367267	0.000000	70590.000000		1
3897.173584	1747.246338	3.475374	5.384208	835.218323	29564.234375	139.088959	87.476418	82.560936	24.867270	18.934156	119.075485	155.562286	86.480370	0.829108	0.000000	3.590750	3.242354	0.541001	0.731122	2.921800	4.470767	2.143293	1.941891	1.916775	1.395628	1.277246	2.075822	2.191904	1.936918	0.000000	0.000000	70646.000000		1
9871.420898	2148.379150	2.525582	3.284182	2239.405029	53114.000000	354.500427	225.624832	121.190933	69.174431	41.639725	261.960510	369.789612	179.510605	0.751341	0.000000	3.994380	3.332111	0.402361	0.516427	3.350133	4.725209	2.549617	2.353387	2.083470	1.839946	1.619508	2.418236	2.567955	2.254090	0.000000	0.000000	70676.000000		1
27108.240234	13093.826172	1.544953	5.202267	12604.322266	99998.000000	2010.347900	1288.170166	724.999329	298.524414	238.339081	1216.843262	1658.200317	991.397339	3.617373	0.000000	4.433101	4.117066	0.188915	0.716193	4.100520	4.999991	3.303271	3.109973	2.860337	2.474980	2.377195	3.085235	3.219637	2.996248	0.558393	0.000000	70775.000000		1
19114.384766	4970.515137	1.507948	3.897846	7068.437988	99998.000000	1139.533936	722.048157	398.998779	141.700882	128.246521	632.425476	811.510498	443.694489	0.145356	0.000000	4.281360	3.696401	0.178386	0.590825	3.849324	4.999991	3.056727	2.858566	2.600971	2.151373	2.108046	2.801009	2.909294	2.647084	0.000000	0.000000	70837.000000		1
15996.052734	3218.695557	0.015419	4.369658	5589.643555	99998.000000	877.039978	572.363525	309.860229	165.985321	103.807899	553.950500	680.442383	457.361633	2.568289	0.000000	4.204013	3.507680	0.000000	0.640447	3.747384	4.999991	2.943019	2.757672	2.491166	2.220070	2.016230	2.743471	2.832791	2.660260	0.409644	0.000000	70881.000000		1
4093.690918	1708.773682	0.955959	3.916348	1494.780640	32837.214844	243.640030	148.716385	83.563156	40.619007	23.769459	155.105896	231.005951	104.464737	0.728354	0.000000	3.612115	3.232685	0.000000	0.592881	3.174577	4.516366	2.386749	2.172359	1.922015	1.608729	1.376019	2.190628	2.363623	2.018970	0.000000	0.000000	70908.000000		1
7014.762695	1062.280151	3.401364	3.422950	1189.937744	31446.425781	210.832138	126.658401	97.689758	47.807201	23.855803	113.577179	170.191544	128.150925	0.170477	0.000000	3.846013	3.026239	0.531653	0.534401	3.075524	4.497571	2.323937	2.102634	1.989849	1.679493	1.377594	2.055291	2.230938	2.107722	0.000000	0.000000	70963.000000		1
19417.648438	6169.990723	1.674470	2.152450	3652.629883	85967.578125	602.991211	374.831543	209.401276	77.531357	69.122002	308.543488	425.629944	223.685150	0.599110	0.000000	4.288197	3.790284	0.223877	0.332933	3.562606	4.934335	2.780311	2.573836	2.320979	1.889477	1.839616	2.489316	2.629032	2.349637	0.000000	0.000000	71017.000000		1
5343.663086	3363.800781	2.944971	4.341904	2614.766846	70126.710938	432.454285	270.049164	183.513290	100.203011	61.779621	338.471161	489.395508	275.232941	2.545806	99998.000000	3.727839	3.526830	0.469081	0.637680	3.417433	4.845883	2.635940	2.431443	2.263668	2.000881	1.790845	2.529522	2.689660	2.439700	0.405825	4.999991	71082.000000		1
19842.160156	3397.502930	1.871829	4.594771	3746.791992	82705.054688	606.386414	382.056732	197.997620	94.451836	68.366486	332.340698	431.492157	179.593857	1.736495	0.000000	4.297589	3.531160	0.272266	0.662264	3.573660	4.917532	2.782749	2.582128	2.296660	1.975210	1.834843	2.521584	2.634973	2.254292	0.239673	0.000000	71111.000000		1
9402.236328	1166.843628	2.713690	3.382861	1470.326660	38215.855469	239.464645	153.986496	84.309418	48.834087	29.425035	133.473465	187.978546	104.134773	0.178275	0.000000	3.973231	3.067013	0.433560	0.529284	3.167414	4.582243	2.379241	2.187483	1.925876	1.688723	1.468717	2.125395	2.274108	2.017596	0.000000	0.000000	71174.000000		1
8019.419922	1675.213379	2.914133	2.553336	1390.420776	34288.054688	231.428421	140.488968	75.307983	67.472206	26.529404	109.466560	155.531448	122.603287	0.721275	0.000000	3.904143	3.224070	0.464509	0.407108	3.143146	4.535143	2.364417	2.147642	1.876841	1.829125	1.423728	2.039281	2.191818	2.088502	0.000000	0.000000	71204.000000		1
19119.947266	6745.993164	4.147629	5.630907	7562.499023	99998.000000	1198.862061	769.451416	403.272858	158.282135	145.139252	793.566223	994.931274	576.924377	1.224068	0.000000	4.281487	3.829046	0.617800	0.750578	3.878665	4.999991	3.078769	2.886181	2.605599	2.199432	2.161785	2.899583	2.997793	2.761119	0.087805	0.000000	71246.000000		1
4712.289062	3631.962646	2.022933	3.759078	2301.542236	52177.687500	357.744537	228.653061	109.802689	48.763161	55.778667	266.169830	338.779541	192.348206	1.366373	0.000000	3.673232	3.560141	0.305981	0.575081	3.362019	4.717485	2.553573	2.359177	2.040613	1.688092	1.746468	2.425159	2.529917	2.284088	0.135569	0.000000	71279.000000		1
10908.781250	3432.096436	2.815454	4.671864	3570.855469	73565.539062	551.656189	371.309906	178.856842	95.370789	79.942841	393.389465	505.566620	266.842072	1.854468	0.000000	4.037776	3.535559	0.449548	0.669490	3.552772	4.866674	2.741668	2.569736	2.252506	1.979415	1.902780	2.594823	2.703779	2.426254	0.268219	0.000000	71331.000000		1
3638.574219	391.856842	3.734408	3.311935	907.433289	29216.710938	134.632950	93.816582	75.560852	39.989925	26.470814	130.728943	175.726852	96.027626	0.840426	0.000000	3.560931	2.593127	0.572222	0.520082	2.957815	4.465631	2.129151	1.972280	1.878297	1.601951	1.422767	2.116372	2.244838	1.982396	0.000000	0.000000	71400.000000		1
6177.564453	2259.717529	2.735276	2.004430	1566.385132	36697.656250	261.726166	159.028412	95.444801	56.450920	28.854544	130.870789	136.473938	115.812889	0.604309	0.000000	3.790817	3.354054	0.437001	0.301991	3.194899	4.564638	2.417847	2.201475	1.979752	1.751671	1.460214	2.116843	2.135050	2.063757	0.000000	0.000000	71439.000000		1
14898.892578	3963.955078	1.942755	2.645848	3933.401367	99998.000000	620.657959	397.136200	269.395416	95.333786	83.871529	458.786316	607.299194	346.359375	2.040509	0.000000	4.173154	3.598129	0.288418	0.422565	3.594768	4.999991	2.792852	2.598939	2.430390	1.979247	1.923615	2.661610	2.783403	2.539527	0.309738	0.000000	71489.000000		1
17514.216797	6593.601074	3.271847	3.755994	6477.979004	99998.000000	1015.240784	660.228455	328.270172	114.030495	108.017204	574.975403	779.174438	435.084686	0.406879	0.000000	4.243391	3.819123	0.514793	0.574725	3.811440	4.999991	3.006569	2.819694	2.516232	2.057021	2.033493	2.759649	2.891635	2.638574	0.000000	0.000000	71651.000000		1
6642.422852	2108.302734	2.408400	4.452919	2510.187988	56655.910156	398.409790	251.867447	129.304245	88.515640	46.320839	262.534088	360.834442	231.292740	0.440895	0.000000	3.822326	3.323933	0.381729	0.648645	3.399706	4.753245	2.600330	2.401172	2.111613	1.947020	1.665776	2.419186	2.557308	2.364162	0.000000	0.000000	71693.000000		1
6134.308594	2575.705078	1.890332	3.108409	1117.368042	30487.056641	193.886993	117.601463	66.229454	30.797298	25.786224	110.447189	171.172165	92.660179	1.671274	0.000000	3.787766	3.410896	0.276538	0.492538	3.048196	4.484116	2.287549	2.070413	1.821051	1.488513	1.411388	2.043155	2.233433	1.966893	0.223048	0.000000	71785.000000		1
6268.346680	771.326294	3.561718	3.740575	915.457214	22857.023438	151.892639	95.595901	52.331047	28.120613	30.584520	83.510727	85.851288	81.034485	1.994225	99998.000000	3.797153	2.887238	0.551660	0.572938	2.961638	4.359020	2.181537	1.980439	1.718759	1.449025	1.485502	1.921742	1.933747	1.908670	0.299774	4.999991	71914.000000		1
6710.240234	853.063904	1.504864	3.607974	1865.140747	40323.191406	298.394897	188.669312	110.280663	44.486015	39.669216	166.423218	227.542908	176.396027	1.491484	99998.000000	3.826738	2.930982	0.177497	0.557263	3.270712	4.605555	2.474791	2.275701	2.042499	1.648224	1.598454	2.221214	2.357063	2.246489	0.173619	4.999991	71942.000000		1
5343.190918	1607.093506	4.119875	3.453787	1188.793579	27025.332031	167.286667	115.245483	62.183594	15.905925	16.513420	67.916260	84.161400	54.474243	1.884594	0.000000	3.727801	3.206041	0.614884	0.538296	3.075106	4.431771	2.223461	2.061624	1.793676	1.201559	1.217837	1.831974	1.925113	1.736191	0.275218	0.000000	71958.000000		1
4532.972656	937.132812	1.834825	2.972724	1089.253662	24738.955078	169.963348	115.908485	50.523975	33.745354	17.120918	97.276543	118.415565	83.464470	0.020182	0.000000	3.656383	2.971801	0.263595	0.473155	3.037129	4.393381	2.230355	2.064115	1.703498	1.528214	1.233527	1.988008	2.073409	1.921502	0.000000	0.000000	72019.000000		1
5680.848145	847.836975	2.346725	3.814585	960.596985	27097.222656	173.454132	100.178337	62.427208	47.113361	14.006341	74.879341	96.033791	96.030708	0.817209	99998.000000	3.754413	2.928312	0.370462	0.581447	2.982541	4.432925	2.239185	2.000774	1.795374	1.673144	1.146325	1.874362	1.982424	1.982410	0.000000	4.999991	72034.000000		1
5411.212402	3672.211670	3.678900	4.462170	1146.099243	28583.392578	195.903763	119.158752	78.055595	61.212215	21.200705	86.116486	116.121269	79.335350	0.234256	0.000000	3.733294	3.564928	0.565718	0.649546	3.059222	4.456114	2.292043	2.076126	1.892404	1.786838	1.326350	1.935086	2.064912	1.899467	0.000000	0.000000	72065.000000		1
29025.160156	5337.612793	2.309720	3.231758	5694.459961	99998.000000	889.125122	577.602783	282.149750	134.833389	119.667564	597.480530	722.353455	371.004608	2.992663	0.000000	4.462775	3.727347	0.363559	0.509439	3.755453	4.999991	2.948963	2.761629	2.450480	2.129797	2.077976	2.776324	2.858750	2.569379	0.476058	0.000000	72103.000000		1
5865.823242	1718.949951	2.026016	3.928683	1128.694580	27290.736328	180.617661	118.295303	57.665916	34.981934	18.792303	87.343819	119.251259	61.717949	0.473793	99998.000000	3.768329	3.235263	0.306643	0.594247	3.052577	4.436015	2.256760	2.072968	1.760919	1.543844	1.273980	1.941232	2.076463	1.790411	0.000000	4.999991	72174.000000		1
6951.527344	1207.730835	2.596508	3.681984	1337.392822	33213.265625	225.254776	134.956741	71.271370	20.179987	39.317669	130.454483	194.744263	113.657356	1.069359	99998.000000	3.842080	3.081970	0.414390	0.566082	3.126259	4.521312	2.352674	2.130195	1.852915	1.304921	1.594588	2.115459	2.289465	2.055598	0.029123	4.999991	72204.000000		1
9258.204102	1792.367676	1.421604	1.563456	1980.962891	40799.695312	324.384644	205.321487	107.677986	35.934807	33.936546	203.341736	289.415039	151.531845	0.265259	0.000000	3.966527	3.253427	0.152779	0.194086	3.296876	4.610657	2.511060	2.312434	2.032127	1.555515	1.530668	2.308227	2.461521	2.180504	0.000000	0.000000	72251.000000		1
7371.479980	3161.004883	2.858626	4.101373	2609.499756	60297.218750	430.890808	268.131073	161.168518	79.122566	55.498047	282.109680	354.161224	249.172256	0.770509	99998.000000	3.867555	3.499825	0.456157	0.612929	3.416557	4.780297	2.634367	2.428347	2.207280	1.898300	1.744278	2.450418	2.549201	2.396500	0.000000	4.999991	72291.000000		1
8489.920898	2552.413574	2.050686	2.075356	2394.446045	55368.703125	388.748444	241.268631	153.560944	88.090080	63.426338	318.001312	389.248016	224.486923	1.366741	99998.000000	3.928904	3.406951	0.311899	0.317093	3.379205	4.743264	2.589669	2.382501	2.186281	1.944927	1.802270	2.502429	2.590226	2.351191	0.135686	4.999991	72311.000000		1
4438.511719	1467.757935	1.717642	3.139246	1416.974854	42970.503906	225.233200	148.741058	95.586647	43.187759	45.734928	221.097900	282.217590	175.686768	2.375397	0.000000	3.647237	3.166654	0.234933	0.496825	3.151362	4.633171	2.352633	2.172431	1.980397	1.635361	1.660248	2.344585	2.450584	2.244739	0.375736	0.000000	72367.000000		1
3623.100098	1798.824951	1.834825	3.570970	1487.546265	33950.589844	242.610062	154.297958	61.446579	48.587387	39.240574	148.540619	203.014862	157.443359	0.291527	0.000000	3.559080	3.254989	0.263595	0.552786	3.172471	4.530848	2.384909	2.188360	1.788498	1.686524	1.593735	2.171845	2.307528	2.197124	0.000000	0.000000	72418.000000		1
15413.750977	5776.638184	2.155533	4.070535	5410.974609	99998.000000	857.744995	540.240173	309.490173	134.657623	94.744789	577.248169	767.391479	398.804504	1.710027	99998.000000	4.187908	3.761675	0.333555	0.609652	3.733275	4.999991	2.933358	2.732587	2.490647	2.129231	1.976555	2.761363	2.885017	2.600760	0.233003	4.999991	72523.000000		1
4972.448730	511.308563	2.087691	3.133079	875.639954	23657.482422	122.859238	71.203529	35.401321	9.756949	18.283487	60.358017	95.962868	61.588428	0.041458	0.000000	3.696570	2.708683	0.319666	0.495971	2.942326	4.373969	2.089408	1.852502	1.549019	0.989314	1.262059	1.780735	1.982103	1.789499	0.000000	0.000000	72571.000000		1
5258.730469	1349.283691	2.229543	4.912396	1236.603882	30699.289062	218.248520	136.381424	68.671776	49.093121	38.287701	150.588211	190.969772	141.111893	0.647344	0.000000	3.720881	3.130103	0.348216	0.691293	3.092231	4.487128	2.338951	2.134755	1.836778	1.691021	1.583059	2.177791	2.280965	2.149564	0.000000	0.000000	72630.000000		1
8581.946289	1987.531250	2.488577	4.502259	2358.424805	48543.187500	363.088654	243.766464	108.865227	43.382038	40.622089	191.265808	229.365402	166.176514	0.158598	99998.000000	3.933586	3.298314	0.395951	0.653430	3.372622	4.686128	2.560013	2.386974	2.036889	1.637310	1.608762	2.281637	2.360528	2.220570	0.000000	4.999991	72677.000000		1
8800.497070	1375.896362	3.046734	2.726025	1847.467896	39737.554688	270.265045	187.315536	97.785355	35.114532	35.244049	130.796783	180.041000	133.963776	0.547197	99998.000000	3.944507	3.138586	0.483835	0.435530	3.266577	4.599201	2.431790	2.272574	1.990274	1.545487	1.547086	2.116597	2.255371	2.126987	0.000000	4.999991	72726.000000		1
16322.608398	4599.057129	2.864793	4.048949	3811.741699	80633.953125	596.321045	388.446228	227.740280	88.728416	72.202660	354.133484	440.798859	265.846039	2.152782	99998.000000	4.212790	3.662669	0.457093	0.607342	3.581123	4.906518	2.775480	2.589331	2.357440	1.948063	1.858553	2.549167	2.644240	2.424630	0.333000	4.999991	72812.000000		1
10470.387695	5267.118164	1.421604	3.731324	5115.787109	99998.000000	816.971802	523.341309	268.778656	134.919739	109.287704	514.617432	708.408813	433.604492	1.090101	0.000000	4.019963	3.721573	0.152779	0.571863	3.708912	4.999991	2.912207	2.718785	2.429395	2.130075	2.038571	2.711484	2.850284	2.637094	0.037467	0.000000	72881.000000		1
23585.662109	6373.070312	3.752910	5.458218	7666.865234	99998.000000	1224.262817	780.142761	414.587097	170.839127	152.700577	781.222046	1083.203369	501.631775	1.514648	99998.000000	4.372648	3.804349	0.574368	0.737051	3.884618	4.999991	3.087875	2.892174	2.617616	2.232587	2.183841	2.892775	3.034710	2.700385	0.180312	4.999991	72913.000000		1
4603.695312	1991.028198	1.310589	3.083739	2173.264893	44521.066406	343.109100	226.827484	90.094513	93.535965	37.174469	212.592957	275.285370	189.819534	0.901575	99998.000000	3.663107	3.299078	0.117467	0.489078	3.337113	4.648566	2.535432	2.355696	1.954698	1.970979	1.570245	2.327549	2.439783	2.278341	0.000000	4.999991	72980.000000		1
12212.801758	2225.796387	1.606628	3.237926	2292.667236	48933.027344	342.763733	233.075150	121.570236	49.333652	41.553379	188.123489	241.435165	169.904755	0.182699	0.000000	4.086815	3.347486	0.205915	0.510267	3.360341	4.689602	2.534995	2.367496	2.084827	1.693143	1.618606	2.274443	2.382801	2.230206	0.000000	0.000000	73086.000000		1
9978.568359	1546.969849	1.532618	4.557766	2339.120605	50360.136719	367.550812	239.535568	122.701965	68.539177	49.561848	234.928467	287.392120	181.653793	1.095191	0.000000	3.999068	3.189482	0.185434	0.658752	3.369053	4.702087	2.565317	2.379370	2.088851	1.835939	1.695148	2.370936	2.458475	2.259244	0.039490	0.000000	73172.000000		1
20399.826172	3725.656006	2.433070	2.701355	4640.002930	98245.429688	720.746826	469.166168	264.557037	109.028664	74.882431	402.057861	535.935303	344.934692	2.979446	0.000000	4.309627	3.571203	0.386155	0.431582	3.666518	4.992312	2.857783	2.671327	2.422519	2.037541	1.874380	2.604289	2.729112	2.537737	0.474135	0.000000	73195.000000		1
24858.552734	5451.695312	1.686805	2.059937	5728.232910	99998.000000	945.215271	586.869385	362.542816	161.335037	118.825706	659.599365	833.287903	421.867798	2.329531	99998.000000	4.395476	3.736531	0.227065	0.313854	3.758021	4.999991	2.975531	2.768541	2.559359	2.207729	2.074910	2.819280	2.920795	2.625176	0.367269	4.999991	73237.000000		1
4804.699219	1154.434570	1.794736	2.010598	1378.995605	42386.855469	216.114578	141.423340	99.305641	55.732410	32.684547	172.473511	222.436249	191.284317	0.534141	0.000000	3.681666	3.062369	0.254001	0.303325	3.139563	4.627231	2.334684	2.150521	1.996974	1.746108	1.514342	2.236722	2.347206	2.281679	0.000000	0.000000	73281.000000		1
23681.060547	6075.634277	2.352893	3.833087	4956.443848	99998.000000	777.922424	504.360901	361.491272	132.795044	126.300690	630.439575	835.810364	416.095032	1.626072	99998.000000	4.374401	3.783592	0.371602	0.583549	3.695170	4.999991	2.890936	2.702741	2.558098	2.123182	2.101406	2.799644	2.922108	2.619193	0.211140	4.999991	73330.000000		1
5200.879395	401.394867	1.840992	3.342773	926.746765	24557.328125	149.120361	91.321838	56.487926	19.631081	9.053857	63.296822	69.131256	59.994137	0.830636	0.000000	3.716077	2.603572	0.265052	0.524107	2.966961	4.390181	2.173537	1.960575	1.751956	1.292944	0.956834	1.801382	1.839674	1.778109	0.000000	0.000000	73357.000000		1
8439.613281	3171.582031	2.957305	4.650278	2206.624756	47926.191406	354.327759	228.242920	110.166565	67.934761	53.290089	235.813507	313.249268	201.719681	0.812642	0.000000	3.926322	3.501276	0.470896	0.667479	3.343729	4.680573	2.549405	2.358397	2.042050	1.832092	1.726646	2.372569	2.495890	2.304748	0.000000	0.000000	73398.000000		1
7381.699707	3459.634277	2.981975	3.034399	2730.866455	55392.144531	418.414001	278.375275	149.474991	52.038090	49.749958	255.543259	348.064667	123.321793	0.507255	99998.000000	3.868156	3.539030	0.474504	0.482073	3.436301	4.743448	2.621606	2.444631	2.174569	1.716321	1.696793	2.407465	2.541660	2.091040	0.000000	4.999991	73540.000000		1
17992.601562	5586.118652	1.461692	3.071404	5237.687012	99998.000000	826.423462	530.887207	295.548615	103.724640	111.585083	598.325500	745.351990	490.191101	3.300403	0.000000	4.255094	3.747110	0.164856	0.487337	3.719140	4.999991	2.917203	2.725002	2.470629	2.015882	2.047606	2.776937	2.872361	2.690365	0.518567	0.000000	73581.000000		1
4473.684570	2326.363281	1.211909	1.406185	1858.914673	50616.957031	294.441528	183.945023	118.705437	59.309547	53.394936	233.954010	351.860748	178.138336	1.125462	99998.000000	3.650665	3.366678	0.083470	0.148042	3.269259	4.704296	2.468999	2.264688	2.074471	1.773125	1.727500	2.369131	2.546371	2.250757	0.051331	4.999991	73614.000000		1
5580.820801	2364.274658	2.451572	2.611927	1721.691406	39299.136719	284.558167	179.131302	123.460564	53.860580	19.655750	152.213348	195.114319	104.659012	0.896720	0.000000	3.746698	3.373698	0.389445	0.416961	3.235955	4.594383	2.454171	2.253171	2.091528	1.731271	1.293490	2.182453	2.290289	2.019777	0.000000	0.000000	73649.000000		1
6105.198242	5529.812988	1.847160	3.996526	2458.288574	54934.246094	386.861206	250.057297	148.623871	68.280144	45.420387	226.408096	269.629791	125.372482	1.306018	0.000000	3.785700	3.742710	0.266504	0.601683	3.390633	4.739843	2.587555	2.398040	2.172089	1.834294	1.657251	2.354892	2.430768	2.098202	0.115949	0.000000	73674.000000		1
3841.462646	1347.877563	1.989012	1.538786	1123.307373	26983.197266	158.911224	109.139679	62.485798	42.062195	25.900322	95.145676	124.277756	97.452309	1.416521	99998.000000	3.584496	3.129650	0.298637	0.187178	3.050499	4.431093	2.201154	2.037983	1.795781	1.623892	1.413305	1.978389	2.094393	1.988792	0.151223	4.999991	73696.000000		1
6420.846680	2579.766357	3.031315	4.190801	2594.855225	63845.023438	398.449890	265.704193	169.362015	76.871437	53.678642	275.501221	375.278656	209.154587	1.593100	0.000000	3.807592	3.411580	0.481631	0.622297	3.414113	4.805127	2.600374	2.424398	2.228816	1.885765	1.729802	2.440124	2.574354	2.320467	0.202243	0.000000	73758.000000		1
7081.226074	2585.357178	1.683721	2.833956	1738.516357	38576.175781	280.367371	179.633957	115.282486	38.537483	27.926338	139.292480	204.784927	123.642502	1.370427	99998.000000	3.850108	3.412521	0.226270	0.452393	3.240179	4.586319	2.447727	2.254388	2.061763	1.585883	1.446014	2.143928	2.311298	2.092168	0.136856	4.999991	73881.000000		1
6605.941895	6350.081055	2.858626	4.761292	4708.893555	99998.000000	757.767151	479.706390	286.112366	169.716644	105.309677	474.066254	658.587891	314.282318	1.421631	99998.000000	3.819935	3.802779	0.456157	0.677725	3.672919	4.999991	2.879536	2.680975	2.456537	2.229724	2.022468	2.675839	2.818614	2.497320	0.152787	4.999991	73913.000000		1
15843.275391	3645.543457	1.255082	3.059069	5860.071777	99998.000000	916.949707	593.891052	279.651947	153.021286	102.312286	476.332794	663.592834	396.007568	2.033146	99998.000000	4.199845	3.561762	0.098672	0.485589	3.767903	4.999991	2.962346	2.773707	2.446618	2.184752	2.009928	2.677911	2.821902	2.597703	0.308169	4.999991	73938.000000		1
21654.275391	4794.011230	2.840123	4.431333	5137.453125	99998.000000	837.487915	524.469971	261.670654	110.632210	90.402885	383.854553	539.894836	279.840027	1.944589	99998.000000	4.335544	3.680699	0.453337	0.646534	3.710748	4.999991	2.922979	2.719721	2.417755	2.043882	1.956182	2.584167	2.732309	2.446910	0.288828	4.999991	74122.000000		1
6185.116699	2874.482422	1.211909	2.220292	2456.925781	48607.816406	384.671753	250.504440	129.362839	34.753735	46.771065	199.622742	240.025894	99.305641	1.447611	0.000000	3.791348	3.458560	0.083470	0.346410	3.390392	4.686706	2.585090	2.398815	2.111809	1.541001	1.669977	2.300210	2.380258	1.996974	0.160652	0.000000	74166.000000		1
13239.174805	1862.516479	1.908834	3.145414	1695.183594	41420.371094	288.209320	176.420700	104.992050	50.604153	45.725677	176.966522	243.532104	90.298035	1.669405	99998.000000	4.121861	3.270100	0.280768	0.497678	3.229217	4.617214	2.459708	2.246550	2.021156	1.704186	1.660160	2.247891	2.386556	1.955678	0.222562	4.999991	74233.000000		1
8795.622070	2326.828857	2.402232	4.027363	3477.988525	77798.179688	560.907410	354.571350	202.499878	108.831306	78.086433	326.737549	457.130341	271.193237	0.881325	0.000000	3.944267	3.366765	0.380615	0.605021	3.541328	4.890969	2.748891	2.549704	2.306425	2.036754	1.892576	2.514199	2.660040	2.433279	0.000000	0.000000	74263.000000		1
24360.601562	16724.281250	3.598723	6.435763	11801.656250	99998.000000	1754.705933	1207.484131	873.817444	339.855774	300.769379	1502.311157	1924.154297	1187.930176	5.244817	0.000000	4.386688	4.223348	0.556148	0.808600	4.071943	4.999991	3.244204	3.081882	2.941421	2.531295	2.478234	3.176760	3.284240	3.074791	0.719730	0.000000	74315.000000		1
10026.286133	4114.712891	1.100895	2.063021	2861.234619	78447.687500	444.958832	288.570099	182.070099	77.222984	58.985756	357.050690	485.765961	245.407013	1.628175	0.000000	4.001140	3.614340	0.041746	0.314504	3.456553	4.894580	2.648320	2.460251	2.260239	1.887747	1.770747	2.552730	2.686427	2.389887	0.211701	0.000000	74345.000000		1
14105.153320	2785.874268	1.803987	4.187717	2817.587402	60053.285156	454.493744	289.532227	163.860626	78.478065	43.887772	229.134125	271.924072	188.160492	0.021045	0.000000	4.149378	3.444962	0.256233	0.621977	3.449878	4.778537	2.657528	2.461697	2.214475	1.894748	1.642344	2.360090	2.434448	2.274529	0.000000	0.000000	74428.000000		1
16455.539062	4439.757324	1.964342	4.678032	4748.359375	97963.460938	756.058716	481.834167	248.481506	92.459740	81.799255	396.565704	526.600830	345.073456	1.957677	99998.000000	4.216312	3.647359	0.293217	0.670063	3.676543	4.991064	2.878556	2.682898	2.395294	1.965953	1.912749	2.598315	2.721482	2.537912	0.291741	4.999991	74495.000000		1
2976.251953	2225.463379	0.983713	4.483756	1586.361572	34406.785156	274.443512	164.952271	84.966255	19.470726	37.717209	115.717300	166.787094	118.082527	0.137999	0.000000	3.473670	3.347420	0.000000	0.651642	3.200402	4.536644	2.438453	2.217358	1.929246	1.289382	1.576540	2.063398	2.222162	2.072186	0.000000	0.000000	74649.000000		1
10345.956055	3901.068359	3.694319	3.885511	3212.281250	69300.429688	513.023132	325.494781	154.896194	89.961914	48.834087	296.390472	394.385529	286.510162	0.871179	0.000000	4.014771	3.591184	0.567534	0.589448	3.506814	4.840736	2.710137	2.512544	2.190041	1.954059	1.688723	2.471864	2.595921	2.457140	0.000000	0.000000	74694.000000		1
25118.220703	10850.418945	2.312804	3.718989	10303.424805	99998.000000	1628.889404	1048.841187	583.464966	286.374481	226.642456	1177.362183	1502.598022	823.851624	2.645868	0.000000	4.399989	4.035447	0.364139	0.570425	4.012981	4.999991	3.211892	3.020710	2.766015	2.456934	2.355341	3.070910	3.176843	2.915849	0.422568	0.000000	74749.000000		1
5992.209961	2682.633789	2.044519	2.275799	1990.019897	43973.109375	302.668945	196.227554	92.277802	37.476677	26.258036	155.759644	211.300858	98.315758	0.554028	99998.000000	3.777587	3.428561	0.310591	0.357134	3.298857	4.643187	2.480968	2.292760	1.965097	1.573761	1.419262	2.192455	2.324901	1.992623	0.000000	4.999991	74770.000000		1
7648.532227	3749.653564	1.110146	2.981975	2003.236816	54701.851562	284.962128	206.271286	179.769638	127.466339	47.955223	160.974243	252.733978	151.732285	0.853693	0.000000	3.883578	3.573991	0.045380	0.474504	3.301732	4.738002	2.454787	2.314439	2.254716	2.105396	1.680836	2.206756	2.402664	2.181078	0.000000	0.000000	74939.000000		1
9082.902344	1061.268677	1.088560	2.565671	1594.968262	38551.203125	261.226593	164.363281	106.956398	39.311501	35.413654	135.789352	164.020981	96.184898	1.142518	0.000000	3.958225	3.025825	0.036852	0.409201	3.202752	4.586038	2.417017	2.215805	2.029207	1.594520	1.549171	2.132866	2.214899	1.983107	0.057863	0.000000	75049.000000		1
12752.758789	1585.936035	2.019849	4.317234	2895.963623	74053.703125	460.867828	293.303650	194.109024	71.801773	81.682076	419.521057	615.144226	320.011902	1.344730	99998.000000	4.105604	3.200286	0.305319	0.635206	3.461793	4.869547	2.663576	2.467318	2.288046	1.856135	1.912127	2.622754	2.788977	2.505166	0.128635	4.999991	75074.000000		1
8354.323242	1948.010132	1.982844	3.934851	2185.377930	56483.972656	355.592072	214.868744	130.537750	41.214169	50.338951	243.242233	350.099945	259.416443	0.529674	0.000000	3.921911	3.289591	0.297289	0.594928	3.339527	4.751925	2.550952	2.332173	2.115736	1.615047	1.701904	2.386039	2.544192	2.413997	0.000000	0.000000	75107.000000		1
11498.374023	3516.026611	1.939672	3.904013	2653.230225	59779.878906	398.551636	259.539795	126.969856	84.374176	45.435806	242.603897	330.598389	183.562637	0.830458	99998.000000	4.060637	3.546052	0.287728	0.591511	3.423775	4.776555	2.600485	2.414204	2.103701	1.926210	1.657398	2.384898	2.519301	2.263784	0.000000	4.999991	75150.000000		1
5694.980957	1243.375854	0.872698	1.036136	946.325439	23473.171875	157.625305	100.702576	71.345383	24.312197	21.367226	74.071404	92.891464	81.173256	1.506575	0.000000	3.755492	3.094602	0.000000	0.015417	2.976041	4.370572	2.197626	2.003041	1.853366	1.385824	1.329748	1.869651	1.967976	1.909413	0.177991	0.000000	75245.000000		1
11538.980469	3658.263916	1.973593	2.750695	1738.494751	41349.136719	278.298157	177.913223	119.547302	73.436157	34.624218	158.704620	221.270584	156.484329	0.100495	0.000000	4.062168	3.563275	0.295258	0.439442	3.240173	4.616467	2.444510	2.250208	2.077540	1.865910	1.539380	2.200590	2.344924	2.194471	0.000000	0.000000	75290.000000		1
6376.163574	1924.040161	2.056854	4.573184	2734.650391	55775.375000	424.180603	278.153229	130.898544	54.008602	60.453613	280.805237	350.855469	181.644547	1.820064	99998.000000	3.804559	3.284214	0.313203	0.660219	3.436902	4.746442	2.627551	2.444284	2.116935	1.732463	1.781422	2.448405	2.545128	2.259222	0.260087	4.999991	75331.000000		1
7571.688965	1126.705566	1.310589	2.331306	1526.062134	41817.265625	234.724945	150.942841	91.445190	84.759644	36.492966	169.106064	237.053162	107.727333	0.465853	0.000000	3.879193	3.051811	0.117467	0.367599	3.183572	4.621356	2.370559	2.178813	1.961161	1.928189	1.562209	2.228159	2.374846	2.032326	0.000000	0.000000	75354.000000		1
14969.208008	4464.880371	1.766982	2.207957	4585.969727	92621.601562	723.374207	468.657379	212.759476	79.757820	71.931290	327.591736	488.226776	188.471939	2.174277	0.000000	4.175199	3.649810	0.247232	0.343991	3.661431	4.966712	2.859363	2.670856	2.327889	1.901773	1.856918	2.515333	2.688622	2.275247	0.337315	0.000000	75494.000000		1
10885.924805	2239.333984	3.543216	1.773150	2629.473145	52233.136719	402.804138	262.999756	127.605110	61.902973	35.388985	198.894989	287.037476	149.061768	1.024787	99998.000000	4.036865	3.350119	0.549398	0.248745	3.419869	4.717946	2.605094	2.419955	2.105868	1.791711	1.548868	2.298624	2.457939	2.173366	0.010634	4.999991	75513.000000		1
8725.173828	3393.808594	2.038351	2.941887	2891.307373	62239.117188	463.751129	295.486938	162.738144	49.426167	58.689716	252.280670	329.284698	198.401581	0.040561	0.000000	3.940774	3.530687	0.309279	0.468626	3.461094	4.794064	2.666285	2.470538	2.211489	1.693957	1.768562	2.401884	2.517571	2.297545	0.000000	0.000000	75549.000000		1
8724.538086	2188.535645	1.819406	4.748958	2564.856445	65323.246094	390.364319	263.258789	182.804031	68.964737	66.281883	359.409760	482.080872	317.332123	1.720776	0.000000	3.940742	3.340154	0.259930	0.676598	3.409063	4.815068	2.591470	2.420383	2.261986	1.838627	1.821395	2.555590	2.683120	2.501514	0.235724	0.000000	75674.000000		1
6798.120605	2600.960938	1.871829	2.972724	1433.633179	34831.019531	241.413574	148.494354	84.531448	23.852718	24.185762	117.721725	150.270584	111.501823	1.422497	0.000000	3.832389	3.415134	0.272266	0.473155	3.156438	4.541966	2.382762	2.171710	1.927018	1.377538	1.383560	2.070857	2.176874	2.047282	0.153051	0.000000	75741.000000		1
4206.043945	1363.808105	1.544953	3.478457	976.838989	26787.609375	160.456177	100.986275	61.187546	20.889246	24.339951	103.234322	142.107925	124.672478	0.439099	0.000000	3.623874	3.134753	0.188915	0.541387	2.989823	4.427934	2.205356	2.004262	1.786663	1.319923	1.386320	2.013824	2.152618	2.095771	0.000000	0.000000	75869.000000		1
6906.807129	1259.688721	1.785485	3.564802	2130.968262	41274.800781	327.813751	218.239273	108.485931	36.024235	39.246742	184.034439	230.894943	151.670609	0.065378	0.000000	3.839277	3.100263	0.251756	0.552035	3.328577	4.615685	2.515627	2.338933	2.035373	1.556595	1.593804	2.264899	2.363415	2.180902	0.000000	0.000000	75991.000000		1
9086.366211	2259.258057	0.342295	0.425556	1987.907471	41164.695312	325.883331	197.969864	103.699966	36.665653	37.313240	131.873001	196.822708	81.231850	1.118384	99998.000000	3.958390	3.353966	0.000000	0.000000	3.298396	4.614525	2.513062	2.296599	2.015779	1.564259	1.571863	2.120156	2.294075	1.909726	0.048591	4.999991	76007.000000		1
5135.713867	1272.733032	2.340558	3.361275	1297.100708	30662.150391	213.425552	132.440414	73.738358	64.036919	15.588300	88.244270	158.914307	72.363014	1.386944	0.000000	3.710601	3.104737	0.369319	0.526504	3.112974	4.486603	2.329247	2.122020	1.867693	1.806430	1.192799	1.945686	2.201163	1.859517	0.142059	0.000000	76054.000000		1
9533.680664	1321.616455	2.346725	3.453787	2414.465576	50141.285156	352.795135	238.009125	114.656494	73.004433	39.826485	215.149368	300.855713	143.788574	1.446188	99998.000000	3.979261	3.121105	0.370462	0.538296	3.382821	4.700195	2.547523	2.376594	2.059399	1.863349	1.600172	2.332740	2.478358	2.157724	0.160225	4.999991	76096.000000		1
13622.178711	3839.337891	2.155533	3.666565	4134.541016	96731.085938	683.128296	424.562988	204.932938	94.942146	97.060677	463.852905	639.885071	369.308563	2.038738	0.000000	4.134246	3.584256	0.333555	0.564259	3.616427	4.985566	2.834502	2.627942	2.311612	1.977459	1.987043	2.666380	2.806102	2.567389	0.309361	0.000000	76179.000000		1
11717.553711	2526.383789	1.137900	1.498697	2254.552246	52562.695312	369.990051	225.532318	123.405060	26.094597	43.419041	207.794647	248.466080	178.477554	0.105686	0.000000	4.068837	3.402499	0.056104	0.175714	3.353060	4.720678	2.568190	2.353209	2.091333	1.416551	1.637680	2.317634	2.395267	2.251584	0.000000	0.000000	76213.000000		1
11775.225586	3766.389160	2.032184	3.068320	2131.751709	53025.714844	339.239014	209.617142	140.911438	65.865578	58.227154	235.128906	345.017944	202.373444	2.076685	8567.620117	4.070969	3.575925	0.307963	0.486901	3.328737	4.724486	2.530506	2.321427	2.148946	1.818658	1.765126	2.371306	2.537842	2.306154	0.317371	3.932860	76241.000000		1
18620.347656	6778.557129	1.911918	4.841470	7160.136230	99998.000000	1126.412720	736.766846	372.894928	137.571747	166.805603	787.774963	1035.849487	517.340332	2.482591	99998.000000	4.269988	3.831137	0.281469	0.684977	3.854921	4.999991	3.051697	2.867330	2.571586	2.138529	2.222211	2.896402	3.015297	2.713776	0.394905	4.999991	76300.000000		1
3139.973877	1797.412598	1.643633	2.732193	784.558655	19793.562500	132.264633	83.421303	46.727894	8.868833	7.391722	59.806030	57.456219	72.578873	0.291822	0.000000	3.496926	3.254648	0.215805	0.436511	2.894625	4.296524	2.121444	1.921277	1.669576	0.947866	0.868746	1.776745	1.759337	1.860810	0.000000	0.000000	76344.000000		1
13770.845703	2337.020752	2.923384	4.116791	2146.312988	49551.687500	354.969177	219.790390	120.913399	48.420864	31.802597	187.984711	269.565033	173.562073	0.153641	99998.000000	4.138961	3.368663	0.465886	0.614559	3.331693	4.695058	2.550191	2.342009	2.082474	1.685032	1.502463	2.274122	2.430664	2.239455	0.000000	4.999991	76394.000000		1
4895.241211	995.329102	1.085476	2.929552	1062.921631	25805.625000	159.475555	112.137077	57.092339	15.381689	24.635988	89.261902	119.433205	72.748482	1.913745	99998.000000	3.689774	2.997967	0.035620	0.466801	3.026501	4.411715	2.202694	2.049749	1.756578	1.187004	1.391570	1.950666	2.077125	1.861824	0.281884	4.999991	76472.000000		1
6419.557617	1918.961304	1.671386	3.200921	2243.981201	43481.375000	353.408783	229.004608	93.221420	46.872829	38.660831	182.578918	184.962646	120.746872	0.141431	0.000000	3.807505	3.283066	0.223077	0.505275	3.351019	4.638303	2.548277	2.359844	1.969516	1.670921	1.587271	2.261451	2.267084	2.081876	0.000000	0.000000	76504.000000		1
7737.834473	1470.647339	1.020718	2.784616	1413.003052	33499.523438	245.804810	144.232635	79.800995	27.266418	34.587215	111.085518	176.716736	122.991837	0.960026	0.000000	3.888619	3.167509	0.008906	0.444765	3.150143	4.525039	2.390590	2.159064	1.902008	1.435628	1.538916	2.045657	2.247278	2.089876	0.000000	0.000000	76561.000000		1
24367.277344	7248.812012	2.417651	3.429117	5989.653809	99998.000000	964.059998	610.962646	293.041534	148.210648	106.833046	537.588196	722.128357	435.581177	2.257354	0.000000	4.386807	3.860267	0.383394	0.535182	3.777402	4.999991	2.984104	2.786015	2.466929	2.170879	2.028706	2.730450	2.858614	2.639069	0.353600	0.000000	76621.000000		1
18701.123047	9281.942383	3.315019	4.949401	10307.384766	99998.000000	1639.885986	1050.944336	559.371704	274.388000	212.259903	1091.927246	1389.927368	809.228577	2.271872	0.000000	4.271868	3.967639	0.520486	0.694553	4.013148	4.999991	3.214814	3.021580	2.747700	2.438365	2.326868	3.038194	3.142992	2.908071	0.356384	0.000000	76748.000000		1
14582.199219	5643.118652	2.485493	2.864793	4368.723633	94315.890625	701.433411	448.249176	272.380463	145.003571	93.872093	487.819702	619.695801	260.039368	2.852610	0.000000	4.163823	3.751519	0.395413	0.457093	3.640355	4.974585	2.845986	2.651520	2.435176	2.161379	1.972536	2.688259	2.792179	2.415039	0.455242	0.000000	76796.000000		1
5934.969727	2551.645752	2.056854	2.195622	1863.552612	41843.492188	293.152527	191.965820	107.440544	57.342121	37.288570	168.674347	241.465988	145.496964	0.360405	99998.000000	3.773418	3.406820	0.313203	0.341558	3.270342	4.621628	2.467094	2.283224	2.031168	1.758474	1.571576	2.227049	2.382856	2.162854	0.000000	4.999991	76872.000000		1
3905.869629	1002.899658	1.433939	2.744528	962.305359	29629.515625	160.268066	97.285789	87.954399	46.330090	20.904665	111.625175	137.232544	90.594078	1.149807	99998.000000	3.591718	3.001257	0.156531	0.438468	2.983313	4.471725	2.204847	1.988049	1.944258	1.665863	1.320243	2.047762	2.137457	1.957100	0.060625	4.999991	76900.000000		1
9524.781250	1027.177979	1.353761	1.378431	1793.440796	42978.984375	290.993927	185.141510	111.440147	53.638554	32.653709	156.394897	202.848328	117.043304	1.777402	0.000000	3.978855	3.011646	0.131542	0.139385	3.253687	4.633256	2.463884	2.267504	2.047042	1.729477	1.513932	2.194223	2.307171	2.068347	0.249786	0.000000	76983.000000		1
31687.099609	11985.163086	1.915002	4.304899	12762.416992	99998.000000	1969.186157	1298.278687	630.421021	284.169617	257.199219	1232.089355	1633.194336	1031.874512	2.426254	0.000000	4.500883	4.078644	0.282169	0.633963	4.105933	4.999991	3.294287	3.113368	2.799631	2.453578	2.410270	3.090642	3.213038	3.013627	0.384936	0.000000	77052.000000		1
26960.427734	7555.887695	1.390766	3.706654	7337.864258	99998.000000	1139.339722	739.733398	412.080017	224.369751	184.012863	873.586182	1173.717285	658.970276	1.146950	0.000000	4.430727	3.878285	0.143254	0.568982	3.865570	4.999991	3.056653	2.869075	2.614982	2.350964	2.264848	2.941306	3.069563	2.818866	0.059544	0.000000	77110.000000		1
8062.638672	3155.944580	4.024279	3.392113	2591.034424	55432.214844	370.064056	254.294342	127.290565	53.034138	29.992443	174.968246	219.432678	140.939194	1.638043	0.000000	3.906477	3.499129	0.604688	0.530470	3.413473	4.743762	2.568277	2.405337	2.104796	1.724555	1.477012	2.242959	2.341301	2.149032	0.214325	0.000000	77142.000000		1
[truncated: 8,811 more rows]
