# Supplementary material for: Distinct elongation stalls during translation are linked with distinct pathways for mRNA degradation
Source: eLife. 2022 Jul 27;11:e76038. doi: 10.7554/eLife.76038 (PMC9352352; doi:10.7554/eLife.76038)
Supplement: Figure 3—source data 1. [file elife-76038-fig3-data1.zip › 3B_flow_cytometry_data/list_mode_data.WT_CGA_2.CSV]

FSC-HLin	SSC-HLin	BLU-V-HLin	GRN-V-HLin	YEL-V-HLin	ORG-V-HLin	GRN-B-HLin	YEL-B-HLin	RED-B-HLin	NIR-B-HLin	YEL-G-HLin	ORG-G-HLin	RED-G-HLin	NIR-G-HLin	BLU-V-ALin	BLU-V-W	FSC-HLog	SSC-HLog	BLU-V-HLog	GRN-V-HLog	YEL-V-HLog	ORG-V-HLog	GRN-B-HLog	YEL-B-HLog	RED-B-HLog	NIR-B-HLog	YEL-G-HLog	ORG-G-HLog	RED-G-HLog	NIR-G-HLog	BLU-V-ALog	BLU-V-WLog	TIME		P01.R1
15685.100586	3884.187988	2.001346	3.663482	4836.391113	95970.250000	811.162048	504.320801	244.602158	117.416435	82.653450	374.143860	514.225769	262.327484	0.382373	99998.000000	4.195487	3.589300	0.301322	0.563894	3.684521	4.982137	2.909108	2.702707	2.388460	2.069729	1.917261	2.573039	2.711154	2.418844	0.000000	4.999991	110.000000		1
11652.770508	4182.252930	1.594293	2.824705	3510.990723	61685.246094	575.021667	365.799255	145.533966	83.362709	51.331917	256.505402	344.811340	218.106674	2.845370	0.000000	4.066429	3.621410	0.202568	0.450973	3.545430	4.790181	2.759684	2.563243	2.162964	1.920972	1.710387	2.409096	2.537581	2.338669	0.454139	0.000000	185.000000		1
18327.326172	5168.947266	2.615010	2.565671	4855.550293	91542.218750	785.779785	494.656372	254.198746	116.056511	67.262512	358.271851	539.719055	298.783447	1.104624	0.000000	4.263099	3.713402	0.417473	0.409201	3.686239	4.961621	2.895301	2.694304	2.405173	2.064670	1.827773	2.554213	2.732168	2.475357	0.043214	0.000000	204.000000		1
5628.699219	1295.941162	1.899583	3.830003	1342.280518	29873.361328	220.752518	135.962036	52.056595	34.303509	24.380039	106.725113	127.888817	81.228760	0.905054	0.000000	3.750408	3.112585	0.278658	0.583199	3.127843	4.475284	2.343906	2.133418	1.716476	1.535339	1.387034	2.028267	2.106833	1.909710	0.000000	0.000000	228.000000		1
9334.930664	2568.390381	2.679769	2.584173	1777.140137	41534.390625	299.859680	176.815414	92.629341	28.475245	30.664698	163.980896	231.841644	160.459259	0.735808	0.000000	3.970111	3.409661	0.428097	0.412322	3.249722	4.618408	2.476918	2.247520	1.966749	1.454467	1.486639	2.214793	2.365191	2.205365	0.000000	0.000000	247.000000		1
24467.750000	12470.269531	2.186371	3.416783	13693.261719	99998.000000	2214.975586	1407.295044	692.798889	258.374146	232.402893	1174.577637	1508.882568	799.351318	3.793280	99998.000000	4.388594	4.095876	0.339724	0.533617	4.136507	4.999991	3.345369	3.148385	2.840607	2.412249	2.366241	3.069882	3.178655	2.902738	0.579015	4.999991	303.000000		1
7324.811035	1236.166016	2.482410	5.371873	1897.162354	37550.003906	316.795563	202.610886	96.709129	34.044476	29.832088	137.830780	205.833389	118.492661	0.315481	0.000000	3.864796	3.092077	0.394873	0.730126	3.278105	4.574610	2.500779	2.306663	1.985467	1.532047	1.474684	2.139346	2.313516	2.073691	0.000000	0.000000	453.000000		1
7967.212402	2046.054443	3.154665	4.298732	1831.528076	34104.718750	296.603241	191.796219	91.636383	20.978674	20.830656	110.416351	160.628860	89.425339	1.711202	0.000000	3.901306	3.310917	0.498953	0.633340	3.262814	4.532815	2.472176	2.282840	1.962068	1.321778	1.318703	2.043033	2.205824	1.951461	0.233301	0.000000	478.000000		1
16078.447266	5947.175293	2.201789	5.310198	5911.804688	99998.000000	961.879761	598.572205	284.598236	119.846420	97.492401	489.068634	656.765442	392.967010	2.848651	99998.000000	4.206244	3.774311	0.342776	0.725111	3.771720	4.999991	2.983121	2.777117	2.454232	2.078625	1.988971	2.689370	2.817410	2.594356	0.454639	4.999991	514.000000		1
18753.923828	7900.211914	2.180203	4.119875	7891.253418	99998.000000	1247.036255	815.621155	416.486664	188.206741	121.838516	603.755981	856.576294	401.724823	2.030856	0.000000	4.273092	3.897639	0.338497	0.614884	3.897146	4.999991	3.095879	2.911489	2.619601	2.274635	2.085785	2.780861	2.932766	2.603929	0.307679	0.000000	571.000000		1
15433.199219	5576.990723	1.544953	3.854673	5289.935059	99998.000000	881.067322	548.523132	240.226334	146.122955	94.874306	478.605499	603.700439	343.654938	2.065462	0.000000	4.188456	3.746400	0.188915	0.585988	3.723450	4.999991	2.945009	2.739195	2.380621	2.164718	1.977149	2.679978	2.780822	2.536123	0.315017	0.000000	637.000000		1
11417.964844	2699.634521	3.018980	3.157748	2955.769775	55888.886719	463.738800	299.989197	126.331528	59.053596	36.505299	217.212387	320.465210	118.850372	0.096990	0.000000	4.057589	3.431305	0.479860	0.499378	3.470671	4.747325	2.666273	2.477106	2.101512	1.771246	1.562356	2.336884	2.505781	2.075001	0.000000	0.000000	673.000000		1
9217.742188	2223.215332	2.050686	3.028231	2121.115723	53818.539062	347.870392	211.643158	113.808464	59.355804	42.049862	246.902634	281.958557	189.834961	1.138929	99998.000000	3.964625	3.346982	0.311899	0.481189	3.326564	4.730932	2.541417	2.325604	2.056175	1.773463	1.623765	2.392526	2.450185	2.278376	0.056496	4.999991	697.000000		1
5520.706543	1555.098633	1.384599	2.954222	1852.762695	40819.296875	317.930389	197.824921	89.002869	49.022194	28.666435	152.204086	234.142120	124.475113	0.560421	99998.000000	3.741995	3.191758	0.141324	0.470443	3.267820	4.610866	2.502332	2.296281	1.949404	1.690393	1.457374	2.182426	2.369480	2.095083	0.000000	4.999991	815.000000		1
4984.515137	1042.063110	1.211909	2.800035	1292.912964	25485.320312	224.345078	139.644028	54.625347	37.751129	22.532879	99.598595	148.593033	94.097206	0.945667	0.000000	3.697623	3.017894	0.083470	0.447163	3.111569	4.406290	2.350917	2.145022	1.737394	1.576930	1.352817	1.998253	2.171999	1.973577	0.000000	0.000000	843.000000		1
13159.682617	2466.812256	3.099157	4.471421	4143.197266	79857.593750	674.450684	426.533478	220.774109	51.717384	64.641335	344.663300	409.221375	296.701935	0.455635	0.000000	4.119246	3.392136	0.491244	0.650446	3.617336	4.902316	2.828950	2.629953	2.343948	1.713637	1.810510	2.537395	2.611958	2.472320	0.000000	0.000000	873.000000		1
6394.138672	3129.840576	3.006645	5.445883	3488.022949	70048.109375	578.947266	364.035370	147.054245	75.576271	64.564240	306.779572	414.510010	244.315369	0.904692	0.000000	3.805782	3.495522	0.478082	0.736068	3.542579	4.845397	2.762639	2.561144	2.167478	1.878385	1.809992	2.486826	2.617535	2.387951	0.000000	0.000000	1021.000000		1
14905.389648	2756.782227	2.436154	4.073619	3301.284180	59527.136719	524.232483	343.966400	166.182678	72.184158	49.250393	257.381165	311.315765	186.177643	0.931346	99998.000000	4.173343	3.440403	0.386705	0.609980	3.518683	4.774715	2.719524	2.536516	2.220586	1.858442	1.692410	2.410577	2.493201	2.269928	0.000000	4.999991	1080.000000		1
11635.775391	5052.884766	2.531749	4.150712	5461.449219	99998.000000	869.901123	562.443115	312.462921	112.864838	119.285179	540.776733	693.816528	397.345917	0.711311	0.000000	4.065795	3.703539	0.403421	0.618123	3.737308	4.999991	2.939470	2.750079	2.494798	2.052559	2.076586	2.733018	2.841245	2.599169	0.000000	0.000000	1144.000000		1
4724.151855	2292.149170	0.863447	2.195622	1977.672607	40319.472656	305.040344	203.341736	101.414917	21.845205	16.636770	134.000778	165.846558	103.064720	0.842024	0.000000	3.674324	3.360243	0.000000	0.341558	3.296154	4.605515	2.484357	2.308227	2.006102	1.339356	1.221069	2.127107	2.219707	2.013110	0.000000	0.000000	1170.000000		1
3953.340820	1575.759644	3.749826	7.185112	1580.132446	30130.798828	245.024628	169.158493	65.606544	35.247135	24.821012	112.611969	163.388809	96.141724	0.184964	0.000000	3.596964	3.197490	0.574011	0.856434	3.198694	4.479011	2.389210	2.228294	1.816947	1.547124	1.394819	2.051584	2.213222	1.982912	0.000000	0.000000	1209.000000		1
7802.136719	2557.477051	2.158617	4.172298	1754.335938	36106.386719	301.768494	187.614670	110.508865	51.223984	42.663525	154.689590	198.148712	134.265991	0.564285	99998.000000	3.892214	3.407812	0.334176	0.620375	3.244113	4.557584	2.479674	2.273267	2.043397	1.709473	1.630057	2.189461	2.296991	2.127966	0.000000	4.999991	1258.000000		1
7588.868164	2528.579346	2.803118	4.859972	1540.833252	34061.207031	266.808167	161.285706	84.284744	41.880257	25.767721	125.107285	175.588089	108.467430	0.718266	0.000000	3.880177	3.402877	0.447641	0.686634	3.187756	4.532260	2.426199	2.207596	1.925749	1.622009	1.411076	2.097283	2.244495	2.035299	0.000000	0.000000	1277.000000		1
5753.581055	2093.149414	2.207957	3.244093	1374.249634	27116.863281	226.284744	141.784134	62.220596	7.561327	16.979065	78.703178	131.080490	79.844162	0.463140	0.000000	3.759938	3.320800	0.343991	0.511093	3.138066	4.433239	2.354655	2.151628	1.793934	0.878598	1.229914	1.895992	2.117538	1.902243	0.000000	0.000000	1296.000000		1
11897.533203	4327.583496	1.742312	1.936588	4820.802734	93208.867188	763.737244	490.385376	217.357330	116.870613	74.043648	378.683105	464.327789	249.483719	0.831710	99998.000000	4.075457	3.636245	0.241126	0.287037	3.683119	4.969457	2.882944	2.690537	2.337174	2.067705	1.869488	2.578276	2.666825	2.397042	0.000000	4.999991	1314.000000		1
15527.179688	4509.360352	1.877997	2.087691	4755.427246	97667.046875	809.746643	491.532532	258.889130	79.384689	75.687286	417.143494	514.447815	328.745056	1.812382	99998.000000	4.191092	3.654115	0.273695	0.319666	3.677190	4.989748	2.908349	2.691552	2.413114	1.899737	1.879023	2.620286	2.711341	2.516859	0.258250	4.999991	1446.000000		1
7199.450684	2773.280273	1.810155	2.383730	2811.928711	56754.812500	438.908539	293.969727	142.863449	49.586517	51.091385	253.507996	353.100433	273.761993	1.562156	0.000000	3.857299	3.442994	0.257716	0.377257	3.449004	4.754003	2.642374	2.468303	2.154921	1.695364	1.708348	2.403992	2.547898	2.437373	0.193724	0.000000	1538.000000		1
14972.476562	4327.126953	2.254213	3.786831	3543.585938	65919.945312	567.552856	365.173248	143.763901	61.502087	66.232544	318.223328	426.376221	221.736237	0.725524	0.000000	4.175293	3.636200	0.352995	0.578276	3.549443	4.819017	2.754006	2.562499	2.157650	1.788890	1.821071	2.502732	2.629793	2.345837	0.000000	0.000000	1625.000000		1
13663.022461	3694.861816	2.565671	2.833956	4546.365234	86792.828125	743.347534	465.317688	202.086655	116.429642	67.111404	317.452393	382.183167	233.599380	0.994767	99998.000000	4.135547	3.567598	0.409201	0.452393	3.657664	4.938484	2.871192	2.667750	2.305538	2.066064	1.826796	2.501679	2.582272	2.368472	0.000000	4.999991	1656.000000		1
5728.420898	1960.761353	0.740097	2.220292	1524.575806	28183.109375	253.390808	166.580490	91.883080	27.325008	26.708261	106.222466	152.534058	80.235802	1.271321	0.000000	3.758035	3.292425	0.000000	0.346410	3.183149	4.449989	2.403791	2.221624	1.963235	1.436560	1.426646	2.026216	2.183367	1.904368	0.104255	0.000000	1695.000000		1
23964.017578	8136.675781	2.476242	3.626477	10039.281250	99998.000000	1698.393799	1030.795166	501.240143	243.051041	186.720383	923.777100	1233.816162	702.386230	2.449145	0.000000	4.379560	3.910447	0.393793	0.559485	4.001703	4.999991	3.230038	3.013172	2.700046	2.385698	2.271192	2.965567	3.091250	2.846576	0.389015	0.000000	1731.000000		1
5418.002441	1788.972412	2.013681	2.917217	1588.924194	35062.886719	273.555389	160.261902	76.649414	35.373566	24.830265	123.435898	175.637421	77.815063	0.632711	0.000000	3.733839	3.252604	0.303991	0.464969	3.201103	4.544847	2.437045	2.204830	1.884509	1.548679	1.394981	2.091441	2.244617	1.891064	0.000000	0.000000	1765.000000		1
25196.861328	6279.673340	2.066105	5.889941	7450.318848	99998.000000	1222.730225	765.858826	393.232208	172.461166	157.831909	725.764099	918.001282	604.573120	2.445316	0.000000	4.401347	3.797937	0.315152	0.770111	3.872175	4.999991	3.087331	2.884149	2.594649	2.236691	2.198195	2.860795	2.962843	2.781449	0.388335	0.000000	1988.000000		1
7741.936035	2220.840820	1.813238	2.328223	2843.059082	53805.605469	461.580170	296.643341	133.183594	63.858063	52.442062	240.688889	339.797180	185.477631	2.379960	99998.000000	3.888849	3.346517	0.258455	0.367025	3.453786	4.730827	2.664247	2.472234	2.124451	1.805216	1.719680	2.381456	2.531220	2.268291	0.376570	4.999991	2056.000000		1
12579.569336	3457.302979	3.105325	3.068320	3044.803467	67077.179688	502.260864	314.714050	143.948929	76.032661	58.603371	284.120270	362.138855	209.573975	1.555331	0.000000	4.099666	3.538738	0.492107	0.486901	3.483559	4.826575	2.700929	2.497916	2.158208	1.881000	1.767923	2.453502	2.558875	2.321337	0.191823	0.000000	2189.000000		1
27344.529297	8272.410156	2.963473	4.563933	7573.514160	99998.000000	1207.632202	766.623596	358.484619	145.145416	102.386292	553.753113	693.970764	385.757202	1.768501	0.000000	4.436871	3.917632	0.471801	0.659339	3.879297	4.999991	3.081935	2.884582	2.554471	2.161803	2.010242	2.743316	2.841341	2.586314	0.247605	0.000000	2227.000000		1
16902.042969	7065.887695	2.827788	4.508426	6892.039062	99998.000000	1130.967407	712.328247	339.840332	145.780670	113.537094	626.846985	831.807678	404.484772	3.029316	0.000000	4.227939	3.849167	0.451447	0.654025	3.838348	4.999991	3.053450	2.852680	2.531275	2.163700	2.055138	2.797162	2.920023	2.606902	0.481345	0.000000	2325.000000		1
14541.653320	6552.217285	2.605759	4.113708	2078.094482	70545.429688	316.527283	220.373215	184.456924	118.958305	76.063499	378.229797	471.876801	319.900879	0.495712	0.000000	4.162614	3.816388	0.415934	0.614233	3.317665	4.848469	2.500411	2.343159	2.265895	2.075395	1.881176	2.577756	2.673829	2.505015	0.000000	0.000000	2420.000000		1
5258.039551	2516.938232	2.880212	4.064368	2562.704102	52213.519531	423.024200	265.815186	136.510941	73.312805	45.556072	251.981552	352.218475	188.508957	0.183974	0.000000	3.720824	3.400872	0.459424	0.608993	3.408699	4.717783	2.626365	2.424580	2.135167	1.865180	1.658546	2.401369	2.546812	2.275332	0.000000	0.000000	2464.000000		1
8938.571289	2221.035156	2.451572	2.318972	2680.438232	51773.296875	432.222992	275.800354	117.986931	58.689716	36.443626	193.547775	271.458435	155.969345	0.764389	0.000000	3.951268	3.346555	0.389445	0.365295	3.428206	4.714106	2.635708	2.440595	2.071834	1.768562	1.561622	2.286788	2.433703	2.193039	0.000000	0.000000	2496.000000		1
29523.560547	10501.500000	2.229543	4.869224	14367.577148	99998.000000	2348.535400	1478.356689	752.527832	278.375275	285.467865	1417.909302	1883.411987	1018.133362	6.029709	0.000000	4.470169	4.021251	0.348216	0.687460	4.157383	4.999991	3.370797	3.169779	2.876523	2.444631	2.455557	3.151649	3.274945	3.007805	0.780296	0.000000	2570.000000		1
18640.103516	4483.617188	1.791652	2.618094	6515.311035	99998.000000	1042.726196	674.037476	366.354340	156.740280	118.992226	588.062805	776.436096	435.929657	1.866857	0.000000	4.270448	3.651628	0.253254	0.417985	3.813935	4.999991	3.018170	2.828684	2.563901	2.195181	2.075519	2.769424	2.890106	2.639416	0.271111	0.000000	2627.000000		1
14085.282227	3105.065918	2.096942	1.674470	3349.994873	68195.625000	566.075745	348.792450	164.138168	96.187981	60.715733	307.932892	411.173401	225.809860	0.529912	0.000000	4.148766	3.492071	0.321587	0.223877	3.525044	4.833756	2.752875	2.542567	2.215209	1.983121	1.783301	2.488456	2.614025	2.353743	0.000000	0.000000	2667.000000		1
6112.756348	1664.127319	2.763030	4.477589	1337.614868	28161.177734	224.893982	138.015808	55.649151	34.661224	24.669910	110.339256	138.635635	82.132301	0.309469	0.000000	3.786237	3.221187	0.441386	0.651044	3.126331	4.449651	2.351978	2.139929	1.745458	1.539844	1.392168	2.042730	2.141875	1.914514	0.000000	0.000000	2696.000000		1
17393.001953	3915.574219	3.567886	3.681984	4934.530762	91207.781250	804.621460	513.072449	242.443542	113.740623	69.347115	372.398468	533.233948	297.457428	1.641930	0.000000	4.240375	3.592795	0.552411	0.566082	3.693246	4.960032	2.905592	2.710179	2.384611	2.055916	1.841028	2.571008	2.726918	2.473425	0.215355	0.000000	2762.000000		1
4975.291992	1167.725464	0.854196	2.960389	2697.608398	55840.445312	438.556976	278.060730	137.969559	73.750694	47.653015	235.141251	296.322632	207.665131	1.500653	0.000000	3.696819	3.067341	0.000000	0.471349	3.430979	4.746949	2.642026	2.444140	2.139783	1.867766	1.678090	2.371329	2.471765	2.317364	0.176280	0.000000	2817.000000		1
10198.867188	7232.610352	1.606628	1.844076	6250.895508	99998.000000	1011.814758	636.193787	298.906799	122.325752	95.928947	577.710693	713.765259	447.888397	3.631155	0.000000	4.008552	3.859295	0.205915	0.265779	3.795942	4.999991	3.005101	2.803589	2.475536	2.087518	1.981950	2.761710	2.853555	2.651170	0.560045	0.000000	2840.000000		1
5387.498047	821.813293	0.737014	1.763899	1310.070923	28685.703125	220.348557	140.285446	63.990662	31.623741	28.863794	114.823013	134.389328	83.661835	1.737427	0.000000	3.731387	2.914773	0.000000	0.246474	3.117295	4.457665	2.343110	2.147013	1.806117	1.500013	1.460353	2.060029	2.128365	1.922527	0.239907	0.000000	3065.000000		1
11203.170898	2871.007080	1.532618	3.999609	2875.894775	59358.781250	474.975952	295.527008	156.049515	82.681206	58.887074	326.120789	415.145233	292.017731	0.371533	99998.000000	4.049341	3.458034	0.185434	0.602018	3.458773	4.773485	2.676672	2.470597	2.193262	1.917407	1.770020	2.513378	2.618200	2.465409	0.000000	4.999991	3214.000000		1
7607.404785	3702.478516	2.340558	3.638812	2628.495605	49431.261719	435.963562	266.280853	118.927467	52.870701	47.597507	199.669006	262.136292	163.823624	2.095630	0.000000	3.881237	3.568493	0.369319	0.560960	3.419707	4.694002	2.639450	2.425340	2.075282	1.723215	1.677584	2.300311	2.418527	2.214376	0.321315	0.000000	3243.000000		1
8340.890625	887.302673	2.177119	4.095205	1687.526733	36097.242188	272.309540	166.922775	74.099159	29.520632	10.842425	104.810112	150.384689	119.686066	0.898236	0.000000	3.921212	2.948072	0.337882	0.612276	3.227251	4.557474	2.435063	2.222516	1.869813	1.470126	1.035126	2.020403	2.177204	2.078044	0.000000	0.000000	3262.000000		1
12382.129883	2739.954346	2.692104	2.981975	2983.211914	55649.125000	463.714142	308.512634	121.527061	64.249695	36.539219	186.313324	231.474686	169.161575	0.919979	0.000000	4.092795	3.437743	0.430092	0.474504	3.474684	4.745458	2.666250	2.489273	2.084673	1.807871	1.562759	2.270244	2.364504	2.228302	0.000000	0.000000	3292.000000		1
14295.962891	4912.084473	2.106194	3.370527	4397.831055	89332.109375	689.326599	446.901581	215.670517	95.247437	81.404533	403.137177	518.857544	305.065033	0.766751	99998.000000	4.155213	3.691266	0.323498	0.527698	3.643239	4.951007	2.838425	2.650212	2.333791	1.978853	1.910649	2.605453	2.715048	2.484392	0.000000	4.999991	3348.000000		1
5347.230957	1673.400024	2.574922	2.016765	1274.339600	24590.314453	201.485321	141.469604	63.290653	29.542217	23.522758	77.222984	105.778404	79.153404	0.888956	99998.000000	3.728129	3.223600	0.410764	0.304655	3.105285	4.390764	2.304243	2.150663	1.801340	1.470443	1.371488	1.887747	2.024397	1.898470	0.000000	4.999991	3478.000000		1
19601.933594	6228.995117	2.636597	2.445405	7767.962402	99998.000000	1268.767334	799.579529	412.669006	177.669601	137.833878	727.913452	865.287842	561.147949	1.568687	0.000000	4.292299	3.794418	0.421044	0.388351	3.890307	4.999991	3.103382	2.902862	2.615602	2.249613	2.139356	2.862080	2.937160	2.749077	0.195536	0.000000	3548.000000		1
14822.644531	3223.253174	2.852458	3.786831	4514.161621	77786.976562	744.414551	467.895691	213.770935	85.536743	71.499565	376.943878	455.125916	291.829620	3.383827	0.000000	4.170926	3.508294	0.455219	0.578276	3.654577	4.890907	2.871815	2.670149	2.329949	1.932153	1.854303	2.576277	2.658132	2.465129	0.529408	0.000000	3590.000000		1
6160.989258	1015.589294	1.548037	2.676685	1467.273682	27512.009766	236.942154	160.724457	68.304810	46.339344	25.669041	99.567757	126.982193	101.529015	0.642992	16905.960938	3.789650	3.006718	0.189781	0.427597	3.166511	4.439522	2.374642	2.206082	1.834451	1.665950	1.409410	1.998119	2.103743	2.006590	0.000000	4.228040	3654.000000		1
13485.063477	4238.546387	2.846291	3.419866	3875.106201	74681.867188	649.864014	403.889587	182.430908	83.378128	71.814110	335.671143	439.670227	281.933899	1.786399	0.000000	4.129853	3.627217	0.454279	0.534009	3.588284	4.873215	2.812823	2.606263	2.261098	1.921052	1.856210	2.525914	2.643127	2.450147	0.251979	0.000000	3697.000000		1
5269.585449	3045.296875	1.390766	2.257297	1556.662109	35001.156250	257.849915	166.845688	60.811329	40.440151	23.581350	137.380554	177.833054	105.352852	0.891176	99998.000000	3.721776	3.483630	0.143254	0.353589	3.192194	4.544082	2.411367	2.222315	1.783985	1.606813	1.372569	2.137925	2.250012	2.022646	0.000000	4.999991	3729.000000		1
12631.854492	5664.134277	2.386814	3.984190	5258.881836	96868.109375	842.033386	540.471497	240.975677	121.345123	96.795479	403.399292	569.289001	277.511810	1.507751	0.000000	4.101467	3.753134	0.377819	0.600340	3.720893	4.986181	2.925329	2.732773	2.381973	2.084022	1.985855	2.605735	2.755333	2.443281	0.178330	0.000000	3805.000000		1
14115.708984	5208.934082	3.154665	3.722073	6005.874023	99998.000000	989.861633	608.841064	264.751312	127.216560	101.226807	492.516266	615.625244	279.926392	1.301535	99998.000000	4.149703	3.716749	0.498953	0.570785	3.778576	4.999991	2.995574	2.784504	2.422838	2.104544	2.005296	2.692420	2.789316	2.447044	0.114456	4.999991	3849.000000		1
7337.296875	1769.486328	1.193407	2.775365	3226.485107	64620.472656	533.869202	336.300201	147.899200	69.245354	41.423862	202.888428	272.559326	137.062943	1.831010	0.000000	3.865536	3.247847	0.076789	0.443320	3.508730	4.810370	2.727435	2.526727	2.169966	1.840391	1.617251	2.307257	2.435461	2.136920	0.262691	0.000000	3886.000000		1
10323.962891	2152.458984	1.440106	3.126911	2479.486328	48829.492188	405.764526	264.880829	138.811417	58.597202	61.869049	209.231674	267.196716	169.815323	1.083256	99998.000000	4.013846	3.332935	0.158394	0.495116	3.394362	4.688682	2.608274	2.423051	2.142425	1.767877	1.791473	2.320627	2.426831	2.229977	0.034731	4.999991	3936.000000		1
4910.751953	2279.302246	2.022933	2.701355	2998.201904	57870.812500	489.941315	312.777466	150.350769	42.561764	44.427425	199.601151	287.426025	154.088257	0.135153	99998.000000	3.691148	3.357802	0.305981	0.431582	3.476861	4.762460	2.690144	2.495235	2.177106	1.629020	1.647651	2.300163	2.458526	2.187770	0.000000	4.999991	4093.000000		1
5789.324707	2433.415283	1.369180	1.585042	1578.547363	30803.775391	267.057953	165.892807	67.102158	31.583652	16.803293	107.520721	145.318100	88.296692	1.817042	99998.000000	3.762628	3.386216	0.136461	0.200041	3.198258	4.488604	2.426605	2.219828	1.826736	1.499462	1.225394	2.031492	2.162320	1.945944	0.259365	4.999991	4120.000000		1
10971.788086	2252.368896	3.191670	3.441453	3599.913330	62168.691406	591.726318	377.976929	139.264725	72.606628	42.031361	225.680344	311.281830	167.147888	1.146437	0.000000	4.040277	3.352639	0.504018	0.536742	3.556292	4.793572	2.772121	2.577465	2.143841	1.860976	1.623573	2.353494	2.493154	2.223101	0.059350	0.000000	4176.000000		1
12966.890625	5808.370117	2.587257	3.506211	4248.334473	82017.265625	703.323730	428.362152	199.564148	96.089302	87.861885	375.975586	509.393555	301.623566	5.539242	0.000000	4.112836	3.764054	0.412840	0.544838	3.628219	4.913905	2.847155	2.631811	2.300082	1.982675	1.943801	2.575160	2.707053	2.479465	0.743450	0.000000	4280.000000		1
9985.984375	2486.023926	0.823358	2.500912	2780.453125	44486.667969	425.710144	276.679199	85.869789	26.526321	34.553291	144.041443	188.049469	115.701881	1.102691	99998.000000	3.999391	3.395505	0.000000	0.398098	3.444116	4.648230	2.629114	2.441977	1.933840	1.423677	1.538489	2.158488	2.274272	2.063340	0.042454	4.999991	4306.000000		1
5096.279297	700.674805	2.075356	3.607974	1173.529175	22460.300781	197.522720	136.847076	49.635860	26.843946	15.455699	73.288132	90.825356	40.893459	0.297662	0.000000	3.707253	2.845516	0.317093	0.557263	3.069494	4.351416	2.295617	2.136235	1.695796	1.428846	1.189089	1.865034	1.958207	1.611654	0.000000	0.000000	4347.000000		1
20562.955078	5834.310547	1.810155	4.113708	5812.471191	99998.000000	955.329956	595.580994	283.670044	108.448921	81.857841	479.968506	613.901489	365.382965	0.254235	99998.000000	4.313086	3.765990	0.257716	0.614233	3.764361	4.999991	2.980153	2.774941	2.452813	2.035225	1.913060	2.681213	2.788099	2.562748	0.000000	4.999991	4435.000000		1
10237.805664	2362.501709	2.161701	3.506211	3095.907227	63426.875000	511.919128	325.975861	153.779877	70.013206	72.736145	320.428223	431.661743	215.380646	0.329119	0.000000	4.010207	3.373372	0.334796	0.544838	3.490788	4.802273	2.709201	2.513186	2.186899	1.845180	1.861750	2.505731	2.635144	2.333207	0.000000	0.000000	4486.000000		1
5195.550781	1707.151611	2.013681	3.216340	1326.417847	25804.478516	219.269241	141.444931	55.445621	27.685806	18.190975	81.216431	123.944710	71.770935	0.054147	0.000000	3.715631	3.232272	0.303991	0.507362	3.122680	4.411695	2.340978	2.150587	1.743867	1.442257	1.259856	1.909644	2.093228	1.855949	0.000000	0.000000	4513.000000		1
6594.695801	1273.473145	1.156402	1.597377	1355.651611	27644.927734	219.327835	139.884552	52.361885	48.069321	15.927510	71.422470	102.867355	76.596985	1.162923	99998.000000	3.819195	3.104990	0.063109	0.203407	3.132148	4.441616	2.341094	2.145770	1.719015	1.681868	1.202148	1.853835	2.012278	1.884212	0.065551	4.999991	4533.000000		1
23869.636719	4399.147461	4.486840	3.644979	5284.307129	99998.000000	839.270325	548.057495	268.186584	129.495438	97.705177	439.728821	577.929626	354.327759	0.718506	0.000000	4.377846	3.643368	0.651941	0.561695	3.722988	4.999991	2.923902	2.738826	2.428437	2.112254	1.989918	2.643185	2.761875	2.549405	0.000000	0.000000	4580.000000		1
12016.494141	6355.770508	3.102241	3.783747	5911.974121	99998.000000	931.760925	611.915527	321.547607	129.751389	88.346031	534.285522	730.546936	384.384949	1.945740	99998.000000	4.079778	3.803168	0.491676	0.577922	3.771733	4.999991	2.969305	2.786691	2.507245	2.113112	1.946187	2.727773	2.863648	2.584766	0.289085	4.999991	4626.000000		1
6193.026367	752.105408	2.133947	3.731324	2667.662109	56003.488281	449.168121	278.800812	123.445145	51.140724	42.974983	216.274933	307.384003	170.783615	1.219765	0.000000	3.791903	2.876279	0.329184	0.571863	3.426131	4.748215	2.652409	2.445294	2.091474	1.708767	1.633216	2.335006	2.487681	2.232446	0.086276	0.000000	4663.000000		1
6013.204102	3530.618652	2.396065	3.305768	3327.132080	59363.339844	533.742737	350.124603	136.695969	85.842033	45.423473	216.833084	291.912872	174.188065	0.211995	0.000000	3.779106	3.547851	0.379499	0.519272	3.522070	4.773519	2.727332	2.544223	2.135756	1.933700	1.657280	2.336126	2.465253	2.241018	0.000000	0.000000	4709.000000		1
21026.882812	5778.260254	3.111492	4.323402	4995.083008	96010.296875	794.775085	517.488342	263.471558	120.965820	82.403664	396.679810	551.492737	349.032959	3.553101	0.000000	4.322775	3.761797	0.492969	0.635826	3.698543	4.982318	2.900244	2.713901	2.420734	2.082663	1.915946	2.598440	2.741540	2.542866	0.550608	0.000000	4811.000000		1
4966.647949	1059.905640	2.402232	3.743659	1307.320190	29977.095703	211.115845	142.289871	82.002777	30.072620	24.111753	126.121834	133.075668	87.827965	1.313408	99998.000000	3.696063	3.025267	0.380615	0.573296	3.116382	4.476789	2.324521	2.153174	1.913829	1.478171	1.382229	2.100790	2.124099	1.943633	0.118400	4.999991	4856.000000		1
9531.836914	2251.375977	2.038351	2.426902	3050.878418	57546.808594	497.622925	317.295135	168.258041	88.793175	48.371525	233.365021	295.681213	172.081879	2.273832	0.000000	3.979177	3.352448	0.309279	0.385052	3.484425	4.760021	2.696900	2.501463	2.225976	1.948380	1.684590	2.368036	2.470824	2.235735	0.356758	0.000000	4894.000000		1
13599.842773	3100.696289	2.611927	3.493876	2952.322021	56394.976562	503.130493	300.491852	132.566849	67.302597	46.271500	190.451706	266.638550	178.462128	1.630854	99998.000000	4.133534	3.491459	0.416961	0.543307	3.470164	4.751240	2.701681	2.477833	2.122435	1.828032	1.665314	2.279785	2.425923	2.251546	0.212415	4.999991	5024.000000		1
9153.582031	2418.456055	0.755516	1.541869	1999.681274	39202.750000	348.638245	212.879730	95.188850	31.367790	27.559374	125.329308	165.735535	66.383644	1.466599	0.000000	3.961591	3.383538	0.000000	0.188048	3.300961	4.593317	2.542375	2.328134	1.978586	1.496484	1.440269	2.098053	2.219416	1.822061	0.166311	0.000000	5130.000000		1
14394.183594	2518.060791	2.599592	3.157748	5462.103027	99998.000000	894.894836	565.162964	309.921906	88.904190	98.457611	498.551117	690.476868	358.102234	2.188481	0.000000	4.158187	3.401066	0.414905	0.499378	3.737360	4.999991	2.951772	2.752174	2.491252	1.948922	1.993249	2.697710	2.839149	2.554007	0.340143	0.000000	5175.000000		1
16053.314453	9718.500977	1.051555	4.736623	9329.117188	99998.000000	1474.884399	957.537903	463.368744	171.255432	133.689331	727.367615	1034.008423	475.228821	2.425354	0.000000	4.205564	3.987599	0.021832	0.675469	3.969841	4.999991	3.168758	2.981156	2.665927	2.233644	2.126097	2.861754	3.014524	2.676903	0.384775	0.000000	5199.000000		1
12232.090820	3647.282715	1.834825	3.796082	3940.768311	83365.835938	669.109619	412.095428	225.516891	115.880737	63.195057	355.740112	499.621185	305.246979	2.317567	99998.000000	4.087501	3.561970	0.263595	0.579336	3.595581	4.920988	2.825497	2.614998	2.353179	2.064011	1.800683	2.551133	2.698641	2.484651	0.365032	4.999991	5260.000000		1
33991.652344	7855.494629	1.979760	3.540132	11263.179688	99998.000000	1802.275635	1157.937744	575.684692	253.393890	188.481201	908.864136	1218.607178	602.676636	3.252203	99998.000000	4.531372	3.895174	0.296613	0.549019	4.051661	4.999991	3.255821	3.063685	2.760185	2.403796	2.275268	2.958499	3.085864	2.780084	0.512178	4.999991	5347.000000		1
14626.277344	5221.611328	1.933504	4.418998	6567.792969	99998.000000	1042.618286	678.459534	337.092743	144.747620	129.621872	629.751892	890.148926	445.964142	1.004255	0.000000	4.165134	3.717804	0.286345	0.645324	3.817420	4.999991	3.018125	2.831524	2.527749	2.160611	2.112678	2.799170	2.949463	2.649300	0.001844	0.000000	5401.000000		1
13668.144531	4777.815430	1.489446	4.270978	5935.244141	99998.000000	939.510376	612.954773	248.000443	94.269890	84.099724	461.959473	588.901611	362.351624	2.619972	99998.000000	4.135710	3.679229	0.173025	0.630527	3.773439	4.999991	2.972902	2.787428	2.394453	1.974373	1.924795	2.664604	2.770043	2.559130	0.418297	4.999991	5530.000000		1
24528.250000	9719.562500	2.951138	5.196100	12390.067383	99998.000000	2039.146973	1266.136841	585.182617	227.169785	229.535004	1055.449707	1363.431885	681.385986	2.090156	99998.000000	4.389667	3.987647	0.469990	0.715677	4.093074	4.999991	3.309448	3.102481	2.767291	2.356351	2.360849	3.023438	3.134634	2.833393	0.320179	4.999991	5641.000000		1
8923.775391	1774.497314	3.099157	3.136162	1654.283936	32528.140625	283.105713	178.622482	77.232239	29.240011	22.606890	85.027931	116.149017	69.791176	0.126195	99998.000000	3.950549	3.249075	0.491244	0.496399	3.218610	4.512259	2.451949	2.251936	1.887799	1.465978	1.354241	1.929562	2.065016	1.843801	0.000000	4.999991	5832.000000		1
10718.258789	1896.579468	2.719858	5.556897	2204.305908	43617.941406	377.955353	228.983017	113.524757	42.574097	24.688412	137.664261	153.832306	96.249657	1.045741	99998.000000	4.030124	3.277971	0.434546	0.744832	3.343272	4.639665	2.577441	2.359803	2.055091	1.629145	1.392493	2.138821	2.187047	1.983399	0.019424	4.999991	5859.000000		1
9406.960938	1711.117310	1.705307	5.782010	2807.611572	60176.570312	472.046387	292.273682	137.103027	53.502869	54.249130	262.864044	377.196747	170.543091	0.245133	0.000000	3.973449	3.233280	0.231803	0.762079	3.448337	4.779428	2.673985	2.465790	2.137047	1.728377	1.734393	2.419731	2.576568	2.231834	0.000000	0.000000	5918.000000		1
10903.474609	3062.417725	1.424687	3.207088	3921.538086	81073.875000	643.082886	399.843719	183.864838	90.088341	75.489922	344.873016	495.652405	216.324280	1.041068	0.000000	4.037565	3.486064	0.153720	0.506111	3.593457	4.908881	2.808267	2.601890	2.264499	1.954669	1.877889	2.537659	2.695177	2.335105	0.017479	0.000000	5938.000000		1
12178.041992	3384.791748	3.533965	5.886858	5612.028320	99998.000000	958.142273	583.498901	276.731628	150.702316	113.225639	555.554016	655.658386	459.945801	3.333068	0.000000	4.085577	3.529532	0.548262	0.769884	3.749120	4.999991	2.981430	2.766040	2.442059	2.178120	2.053945	2.744726	2.816678	2.662707	0.522844	0.000000	5990.000000		1
7419.462891	1976.371216	2.500912	4.761292	2172.897949	43252.597656	364.010681	230.074661	117.422607	61.613102	36.005733	152.638901	206.653671	95.080917	0.022042	0.000000	3.870373	3.295869	0.398098	0.677725	3.337039	4.636012	2.561114	2.361869	2.069752	1.789673	1.556372	2.183665	2.315243	1.978093	0.000000	0.000000	6094.000000		1
11542.763672	4633.083008	3.028231	4.058200	4537.946777	87011.835938	758.889587	464.259949	196.736359	93.110405	62.957611	345.289307	455.298615	275.914429	0.726816	99998.000000	4.062310	3.665870	0.481189	0.608333	3.656859	4.939579	2.880179	2.666761	2.293885	1.968998	1.799048	2.538183	2.658296	2.440774	0.000000	4.999991	6160.000000		1
14345.161133	4468.309570	2.121612	3.376694	4837.528809	90061.726562	758.161865	488.630737	204.710907	109.303123	82.934067	395.319885	499.991241	278.036041	0.173195	99998.000000	4.156705	3.650143	0.326666	0.528492	3.684623	4.954540	2.879762	2.688981	2.311141	2.038633	1.918733	2.596949	2.698962	2.444101	0.000000	4.999991	6189.000000		1
7854.504395	2475.008789	2.059937	3.867008	2182.950928	46821.445312	408.768066	234.758865	119.291351	93.159744	55.581306	224.443756	270.551819	181.749390	0.611818	99998.000000	3.895119	3.393577	0.313854	0.587375	3.339044	4.670445	2.611477	2.370622	2.076609	1.969228	1.744929	2.351108	2.432250	2.259473	0.000000	4.999991	6249.000000		1
7432.097168	3360.146484	2.766114	3.046734	3083.976318	60544.339844	520.498108	325.007568	168.122360	47.788700	52.331047	269.814819	353.618500	174.379257	2.075492	99998.000000	3.871111	3.526358	0.441870	0.483835	3.489111	4.782073	2.716419	2.511894	2.225626	1.679325	1.718759	2.431066	2.548535	2.241495	0.317121	4.999991	6295.000000		1
5313.951172	1560.088135	3.129995	5.606237	1260.533691	22554.060547	198.389252	138.913177	46.854328	36.529968	24.774757	92.848289	122.023544	86.958351	0.091635	0.000000	3.725418	3.193149	0.495544	0.748671	3.100554	4.353225	2.297518	2.142743	1.670750	1.562649	1.394009	1.967774	2.086444	1.939311	0.000000	0.000000	6343.000000		1
9066.833008	3337.135742	2.911049	5.177598	3102.484863	68016.148438	485.892395	318.513214	168.785355	106.796043	57.443886	287.311951	383.996399	214.557297	0.123042	99998.000000	3.957456	3.523374	0.464050	0.714128	3.491710	4.832612	2.686540	2.503127	2.227335	2.028555	1.759244	2.458354	2.584327	2.331543	0.000000	4.999991	6478.000000		1
5729.962891	813.277527	0.724679	1.902667	1665.918945	36723.757812	264.877747	168.890198	91.698059	38.799603	30.239141	127.053123	213.764771	96.039963	0.990893	0.000000	3.758152	2.910239	0.000000	0.279363	3.221654	4.564947	2.423045	2.227604	1.962360	1.588827	1.480569	2.103985	2.329936	1.982452	0.000000	0.000000	6529.000000		1
25878.076172	10354.831055	2.032184	5.664828	13182.150391	99998.000000	2176.027832	1356.283813	598.390259	273.376526	195.246918	1010.541199	1349.690796	754.720398	1.818100	99998.000000	4.412932	4.015143	0.307963	0.753187	4.119986	4.999991	3.337664	3.132351	2.776984	2.436761	2.290584	3.004554	3.130234	2.877786	0.259618	4.999991	6581.000000		1
7344.105957	2505.664062	2.121612	1.421604	2616.607910	52891.089844	435.772369	266.724915	101.023285	41.155579	32.394676	179.192978	269.833313	133.199005	1.365987	99998.000000	3.865939	3.398923	0.326666	0.152779	3.417739	4.723382	2.639260	2.426064	2.004421	1.614429	1.510474	2.253321	2.431096	2.124501	0.135447	4.999991	6606.000000		1
11360.848633	2657.627686	1.970509	3.077571	3324.196289	72748.164062	525.191528	341.524078	168.927216	65.757645	55.747829	289.390381	396.945007	231.909485	1.886394	99998.000000	4.055411	3.424494	0.294578	0.488208	3.521687	4.861822	2.720318	2.533421	2.227700	1.817946	1.746228	2.461484	2.598730	2.365319	0.275632	4.999991	6636.000000		1
33928.093750	7727.177246	2.137031	3.811501	10339.458008	99998.000000	1640.348633	1067.275757	596.543091	278.634308	216.123825	1024.347046	1330.152222	668.341797	2.088096	0.000000	4.530560	3.888021	0.329811	0.581096	4.014498	4.999991	3.214936	3.028277	2.775642	2.445035	2.334703	3.010447	3.123901	2.824999	0.319751	0.000000	6699.000000		1
6596.431641	2532.551270	1.933504	2.312804	2311.906738	45453.746094	374.575592	244.818024	122.498436	49.435417	40.252041	185.989532	237.632904	196.905975	0.884068	99998.000000	3.819309	3.403558	0.286345	0.364139	3.363970	4.657570	2.573539	2.388843	2.088130	1.694038	1.604788	2.269489	2.375906	2.294259	0.000000	4.999991	6785.000000		1
11823.420898	2741.036621	4.863056	5.186849	2622.645752	50584.871094	430.970978	275.599915	150.541962	88.133255	51.325748	220.943710	309.468597	189.915131	0.774860	99998.000000	4.072743	3.437915	0.686909	0.714904	3.418740	4.704021	2.634448	2.440279	2.177658	1.945140	1.710335	2.344282	2.490617	2.278560	0.000000	4.999991	6854.000000		1
6230.453613	2338.790771	2.630429	3.392113	1839.360718	34921.847656	296.248627	187.589996	77.762642	45.697926	19.461475	104.819366	165.513504	79.319931	1.337887	99998.000000	3.794520	3.368991	0.420027	0.530470	3.264667	4.543097	2.471656	2.273210	1.890771	1.659896	1.289176	2.020442	2.218833	1.899382	0.126420	4.999991	6894.000000		1
13503.411133	3496.191895	3.025148	4.008861	3964.716553	76252.851562	632.098572	413.640381	188.959183	85.154366	70.411003	348.024597	418.734711	289.535309	1.477636	99998.000000	4.130444	3.543595	0.480747	0.603021	3.598212	4.882256	2.800785	2.616623	2.276368	1.930207	1.847641	2.541610	2.621939	2.461702	0.169568	4.999991	6955.000000		1
7548.141113	1142.256958	1.933504	2.100026	1722.206421	32668.537109	309.903412	186.137558	79.474113	31.025496	26.868616	123.651756	201.010422	117.058723	0.376471	99998.000000	3.877840	3.057764	0.286345	0.322225	3.236085	4.514130	2.491226	2.269834	1.900226	1.491719	1.429245	2.092200	2.303219	2.068404	0.000000	4.999991	7073.000000		1
11304.560547	2485.693848	3.003561	4.181550	2610.162842	50733.054688	409.326233	264.769806	132.921478	64.952789	50.351288	221.541962	303.550903	195.095810	0.788166	99998.000000	4.053254	3.395448	0.477637	0.621337	3.416668	4.705291	2.612070	2.422868	2.123595	1.812598	1.702011	2.345456	2.482232	2.290248	0.000000	4.999991	7120.000000		1
11166.180664	2788.150146	2.648932	2.272716	2494.319092	49253.199219	390.466095	247.944931	95.534225	43.671909	28.462908	147.094345	209.132996	143.634384	2.390618	99998.000000	4.047904	3.445316	0.423071	0.356545	3.396952	4.692434	2.591583	2.394355	1.980159	1.640202	1.454279	2.167596	2.320423	2.157259	0.378510	4.999991	7139.000000		1
9250.916992	758.303711	2.414567	2.815454	2236.352051	46148.648438	362.783356	219.660873	90.671173	44.356499	26.865532	152.694412	226.935425	146.082870	0.187260	0.000000	3.966185	2.879843	0.382839	0.449548	3.349540	4.664159	2.559647	2.341753	1.957469	1.646957	1.429195	2.183823	2.355902	2.164599	0.000000	0.000000	7158.000000		1
15841.834961	5625.202148	1.535702	2.904882	5350.542480	99998.000000	893.426941	554.450073	273.857574	136.094635	115.085129	567.907471	765.408630	436.719086	2.419350	0.000000	4.199805	3.750138	0.186307	0.463128	3.728398	4.999991	2.951059	2.743862	2.437525	2.133841	2.061019	2.754277	2.883893	2.640202	0.383699	0.000000	7255.000000		1
14540.602539	3055.130859	2.821621	3.509295	4479.809082	82711.484375	742.499512	464.475800	191.564941	103.940498	78.937546	354.996918	517.506897	277.086273	0.981707	0.000000	4.162582	3.485030	0.450499	0.545220	3.651259	4.917566	2.870696	2.666963	2.282316	2.016785	1.897284	2.550225	2.713916	2.442615	0.000000	0.000000	7301.000000		1
11530.388672	3977.727051	3.586388	5.547646	3683.310059	69697.882812	595.550110	377.150513	191.981247	76.143677	55.118748	265.167603	366.952576	195.095810	1.030505	0.000000	4.061844	3.599635	0.554657	0.744109	3.566238	4.843220	2.774918	2.576515	2.283259	1.881634	1.741299	2.423521	2.564610	2.290248	0.013050	0.000000	7330.000000		1
11616.986328	4452.252441	1.945839	3.435285	4796.447266	99998.000000	775.329041	488.297699	253.372314	108.892982	75.937065	420.193329	575.570557	309.752319	2.283538	0.000000	4.065094	3.648580	0.289107	0.535963	3.680920	4.999991	2.889486	2.688685	2.403759	2.037000	1.880454	2.623449	2.760098	2.491014	0.358608	0.000000	7362.000000		1
18880.400391	2995.642578	1.384599	2.214124	5371.046387	99998.000000	869.046936	557.900757	279.571747	102.090256	76.970116	396.809326	539.987305	267.557495	0.747357	0.000000	4.276011	3.476490	0.141324	0.345202	3.730059	4.999991	2.939043	2.746557	2.446493	2.008984	1.886322	2.598582	2.732383	2.427417	0.000000	0.000000	7444.000000		1
5226.869141	991.801331	1.995179	3.385945	1291.001099	26677.392578	226.031876	141.981506	60.358017	35.891636	25.940411	97.742180	127.549599	72.267418	0.135718	99998.000000	3.718242	2.996425	0.299982	0.529680	3.110927	4.426143	2.354170	2.152232	1.780735	1.554993	1.413977	1.990082	2.105679	1.858943	0.000000	4.999991	7489.000000		1
17296.917969	2911.154297	2.636597	4.625608	3776.327881	68339.062500	617.808533	392.621613	174.120224	69.988533	55.180420	251.694763	331.736267	198.346069	1.676657	0.000000	4.237969	3.464065	0.421044	0.665169	3.577070	4.834669	2.790854	2.593974	2.240849	1.845027	1.741785	2.400874	2.520793	2.297424	0.224444	0.000000	7545.000000		1
4323.716309	999.452087	1.945839	2.763030	1056.643066	22939.750000	180.861282	116.793518	63.706959	19.362795	22.184416	98.818405	149.956055	61.767288	0.363863	99998.000000	3.635857	2.999762	0.289107	0.441386	3.023928	4.360589	2.257346	2.067419	1.804187	1.286968	1.346048	1.994838	2.175964	1.790758	0.000000	4.999991	7607.000000		1
10593.102539	1338.792847	2.655099	2.300469	2607.581787	48542.402344	446.500702	274.884460	129.464600	52.331047	41.541046	227.339386	291.786438	138.805252	0.854030	99998.000000	4.025023	3.126713	0.424081	0.361816	3.416238	4.686121	2.649822	2.439150	2.112151	1.718759	1.618477	2.356675	2.465065	2.142406	0.000000	4.999991	7656.000000		1
3986.133301	842.964661	1.440106	2.491661	952.240051	21496.595703	176.960342	103.807899	47.097942	27.059807	17.817842	82.853889	139.227722	78.293045	0.406181	0.000000	3.600552	2.925809	0.158394	0.396489	2.978746	4.332370	2.247876	2.016230	1.673002	1.432325	1.250855	1.918313	2.143726	1.893723	0.000000	0.000000	7689.000000		1
7113.898438	876.010010	3.148497	4.274062	1749.318604	35092.257812	292.924347	185.650330	91.260162	39.040134	36.206177	145.897842	181.323837	126.276016	0.948126	99998.000000	3.852108	2.942509	0.498103	0.630841	3.242869	4.545211	2.466755	2.268696	1.960281	1.591511	1.558783	2.164049	2.258455	2.101321	0.000000	4.999991	7741.000000		1
7308.800293	2706.915039	1.248914	3.330438	3343.919922	61507.871094	543.601440	351.099091	133.347031	60.857586	43.964863	216.564804	278.116241	150.384689	1.122729	0.000000	3.863846	3.432475	0.096533	0.522501	3.524256	4.788931	2.735281	2.545430	2.124983	1.784315	1.643106	2.335588	2.444226	2.177204	0.050275	0.000000	7783.000000		1
6648.519043	1371.859741	1.600460	2.158617	2298.171631	49115.535156	373.046051	239.612671	99.074356	45.667088	33.211864	151.652100	214.588135	150.495697	0.055361	99998.000000	3.822725	3.137310	0.204245	0.334176	3.361382	4.691219	2.571763	2.379510	1.995961	1.659603	1.521293	2.180848	2.331606	2.177524	0.000000	4.999991	7803.000000		1
5835.121582	1559.921631	1.585042	2.349809	2952.263428	59594.375000	481.057068	308.836426	175.051514	82.749046	58.825401	298.175964	393.682434	225.717346	0.943824	0.000000	3.766050	3.193103	0.200041	0.371033	3.470155	4.775205	2.682197	2.489728	2.243166	1.917763	1.769565	2.474473	2.595146	2.353565	0.000000	0.000000	7880.000000		1
9643.643555	1333.868164	1.310589	2.615010	2549.394775	48173.156250	418.740875	268.297607	118.421738	82.638031	38.118095	186.701874	241.678772	123.349548	1.869826	99998.000000	3.984241	3.125113	0.117467	0.417473	3.406437	4.682805	2.621945	2.428617	2.073431	1.917180	1.581131	2.271149	2.383239	2.091138	0.271801	4.999991	7927.000000		1
16429.318359	4591.298340	2.352893	2.898715	4431.190918	85774.757812	717.135803	450.836426	205.312241	95.824097	58.298080	334.443817	464.398712	257.492188	1.749231	99998.000000	4.215620	3.661936	0.371602	0.462205	3.646520	4.933360	2.855601	2.654019	2.312415	1.981475	1.765654	2.524323	2.666891	2.410764	0.242847	4.999991	8065.000000		1
11278.937500	4317.265137	2.500912	2.658183	3811.312988	79912.601562	625.110840	383.678772	205.503433	98.032051	61.320145	307.346985	407.682587	244.827271	1.037703	99998.000000	4.052268	3.635209	0.398098	0.424585	3.581075	4.902615	2.795957	2.583968	2.312819	1.991368	1.787603	2.487629	2.610322	2.388860	0.016073	4.999991	8093.000000		1
11523.500000	3281.872070	1.625130	3.308852	2561.498291	51508.285156	424.137421	269.108643	132.095032	58.227154	43.523888	178.243179	265.331055	122.183899	1.074292	99998.000000	4.061584	3.516122	0.210888	0.519677	3.408494	4.711877	2.627506	2.429928	2.120887	1.765126	1.638728	2.251013	2.423788	2.087014	0.031122	4.999991	8219.000000		1
9982.222656	5665.383301	2.103110	3.133079	4405.959473	78483.101562	713.570984	457.500397	194.266296	74.022064	59.719685	313.471283	368.747314	250.615448	1.429744	99998.000000	3.999227	3.753229	0.322862	0.495971	3.644041	4.894776	2.853437	2.660392	2.288398	1.869361	1.776118	2.496198	2.566729	2.399008	0.155258	4.999991	8314.000000		1
14865.529297	4288.228516	2.137031	3.389029	4031.874268	78539.046875	652.189148	411.333740	195.311676	87.649109	51.285660	297.876831	381.504730	264.223999	3.002483	99998.000000	4.172180	3.632278	0.329811	0.530075	3.605507	4.895086	2.814373	2.614194	2.290728	1.942747	1.709996	2.474037	2.581500	2.421972	0.477481	4.999991	8381.000000		1
4825.480469	892.236633	2.713690	4.610189	1592.529053	35423.121094	240.651886	161.920959	85.290047	34.519371	38.599159	164.949188	222.371490	135.132523	0.054850	0.000000	3.683541	2.950480	0.433560	0.663719	3.202087	4.549287	2.381389	2.209303	1.930898	1.538063	1.586578	2.217350	2.347079	2.130760	0.000000	0.000000	8416.000000		1
11939.613281	2688.847412	2.167868	1.726894	3641.275635	66440.632812	555.776062	384.560730	172.266891	92.728027	55.664570	263.736755	382.352753	221.498795	2.031930	99998.000000	4.076990	3.429566	0.336033	0.237266	3.561254	4.822434	2.744900	2.584965	2.236202	1.967211	1.745579	2.421171	2.582464	2.345371	0.307909	4.999991	8470.000000		1
6386.799316	1738.248047	1.840992	3.083739	1535.319458	31758.781250	260.273712	164.609970	81.682076	22.375608	21.749609	100.314018	151.590424	66.701271	0.204475	99998.000000	3.805283	3.240112	0.265052	0.489078	3.186199	4.501864	2.415430	2.216456	1.912127	1.349775	1.337451	2.001362	2.180672	1.824134	0.000000	4.999991	8514.000000		1
4781.148926	1664.953735	2.948054	4.699618	1014.716553	23537.062500	178.400452	109.349373	50.314281	24.087084	16.433245	59.180031	102.731674	37.834393	0.236564	0.000000	3.679532	3.221402	0.469535	0.672063	3.006345	4.371752	2.251396	2.038816	1.701691	1.381784	1.215723	1.772175	2.011704	1.577887	0.000000	0.000000	8542.000000		1
13711.378906	3328.707764	1.612795	2.257297	3350.050537	65293.648438	513.282166	343.075195	148.259995	59.324966	42.185547	247.121567	311.423706	163.823624	1.221268	0.000000	4.137081	3.522276	0.207579	0.353589	3.525051	4.814871	2.710356	2.535389	2.171024	1.773237	1.625164	2.392911	2.493352	2.214376	0.086811	0.000000	8572.000000		1
16519.443359	7550.756348	3.635728	5.976286	5911.971191	99998.000000	932.538025	598.488953	252.996094	114.301857	89.058372	451.949677	677.269226	307.038605	2.546313	0.000000	4.217996	3.877990	0.560591	0.776431	3.771732	4.999991	2.969666	2.777056	2.403114	2.058053	1.949675	2.655090	2.830761	2.487193	0.405912	0.000000	8595.000000		1
5723.767578	2601.078125	1.998263	1.871829	1201.862549	25835.445312	241.672607	138.284103	62.442627	35.123783	22.881342	89.705963	107.255516	69.140503	0.916744	99998.000000	3.757682	3.415154	0.300653	0.272266	3.079855	4.412216	2.383227	2.140772	1.795481	1.545601	1.359481	1.952821	2.030420	1.839733	0.000000	4.999991	8642.000000		1
6263.212402	1367.721436	1.708391	1.757731	1251.775879	28791.160156	228.770248	137.793777	55.106411	10.287353	23.269892	96.095467	125.017853	61.412659	0.690954	99998.000000	3.796797	3.135998	0.232587	0.244952	3.097527	4.459259	2.359400	2.139230	1.741202	1.012304	1.366794	1.982703	2.096972	1.788258	0.000000	4.999991	8684.000000		1
15497.763672	6030.365234	1.936588	2.254213	6791.678711	99998.000000	1087.640869	700.295471	359.600952	141.728638	102.133430	505.526550	634.247986	359.533112	2.128897	99998.000000	4.190269	3.780344	0.287037	0.352995	3.831977	4.999991	3.036485	2.845281	2.555821	2.151458	2.009168	2.703744	2.802259	2.555739	0.328155	4.999991	8791.000000		1
17537.277344	5785.938965	4.042781	5.112839	8284.309570	99998.000000	1300.560669	840.935547	397.712860	138.974854	123.895370	702.725464	933.586487	567.623779	3.290624	0.000000	4.243962	3.762374	0.606680	0.708662	3.918256	4.999991	3.114130	2.924763	2.599570	2.142936	2.093055	2.846786	2.970155	2.754061	0.517278	0.000000	8849.000000		1
10184.339844	3792.054932	1.736145	4.092121	3116.235107	65906.554688	506.072357	327.715088	200.008209	94.701614	71.613663	291.687775	417.581390	193.970245	1.276054	0.000000	4.007933	3.578875	0.239586	0.611948	3.493630	4.818929	2.704213	2.515496	2.301048	1.976357	1.854996	2.464918	2.620741	2.287735	0.105869	0.000000	8960.000000		1
14641.301758	5680.518066	2.858626	3.740575	1831.913452	38681.023438	293.809387	189.125702	95.238190	47.801033	21.234625	120.429253	176.855499	93.579140	1.520121	0.000000	4.165580	3.754388	0.456157	0.572938	3.262905	4.587498	2.468066	2.276751	1.978811	1.679437	1.327045	2.080732	2.247619	1.971179	0.181878	0.000000	8989.000000		1
7050.104980	1298.118286	1.924253	2.787700	1315.970093	35091.753906	219.552948	148.037964	111.730019	70.343163	26.020588	144.852463	182.063934	99.028099	0.635911	99998.000000	3.848196	3.113314	0.284262	0.445246	3.119246	4.545205	2.341539	2.170373	2.048170	1.847222	1.415317	2.160926	2.260224	1.995758	0.000000	4.999991	9028.000000		1
5301.298340	1827.781250	1.588125	3.429117	2518.945801	47482.609375	422.755920	263.850861	98.587128	45.164436	38.694756	213.166519	310.544830	137.883209	0.824259	0.000000	3.724382	3.261924	0.200885	0.535182	3.401219	4.676535	2.626090	2.421359	1.993820	1.654797	1.587652	2.328719	2.492124	2.139511	0.000000	0.000000	9118.000000		1
20769.103516	5103.396484	0.965210	2.411484	6543.080078	99998.000000	1070.186890	673.664307	330.092651	151.013763	125.427986	627.889282	860.936707	494.653290	2.506099	99998.000000	4.317418	3.707859	0.000000	0.382284	3.815782	4.999991	3.029460	2.828444	2.518636	2.179017	2.098394	2.797883	2.934971	2.694301	0.398998	4.999991	9173.000000		1
2966.485840	1271.394653	2.143198	3.913265	865.556152	16151.463867	145.854675	90.359711	29.597725	42.928726	8.458695	42.669693	54.526669	36.992531	0.654898	99998.000000	3.472242	3.104280	0.331062	0.592539	2.937295	4.208212	2.163920	1.955975	1.471258	1.632748	0.927303	1.630120	1.736609	1.568114	0.000000	4.999991	9198.000000		1
5273.156250	1856.222656	0.588994	1.992095	1237.041748	26482.259766	208.577927	125.933723	58.143894	5.310198	13.596204	85.410309	128.154022	122.936333	1.545338	0.000000	3.722071	3.268630	0.000000	0.299310	3.092384	4.422955	2.319268	2.100142	1.764504	0.725111	1.133418	1.931510	2.107732	2.089680	0.189023	0.000000	9211.000000		1
12024.706055	6498.825195	1.733061	3.034399	5697.262695	99998.000000	955.878845	589.126709	227.419571	106.558594	102.198189	453.568634	562.843994	287.839264	1.395278	0.000000	4.080074	3.812835	0.238814	0.482073	3.755666	4.999991	2.980403	2.770209	2.356828	2.027588	2.009443	2.656643	2.750388	2.459150	0.144661	0.000000	9250.000000		1
5134.702637	1603.303589	2.926468	3.034399	1473.829712	27919.128906	241.065109	158.513428	75.070534	47.011597	27.476112	116.253868	136.227249	94.115707	0.115729	0.000000	3.710515	3.205016	0.466344	0.482073	3.168447	4.445902	2.382134	2.200066	1.875469	1.672205	1.438955	2.065408	2.134264	1.973662	0.000000	0.000000	9325.000000		1
12987.837891	2843.071533	2.846291	3.034399	2318.212891	44409.261719	392.760376	241.536926	117.715561	37.985493	48.050816	192.850861	240.667313	162.405106	1.367808	0.000000	4.113537	3.453788	0.454279	0.482073	3.365153	4.647473	2.594128	2.382983	2.070834	1.579618	1.681701	2.285222	2.381417	2.210600	0.136025	0.000000	9518.000000		1
5597.695312	1100.533936	2.491661	4.101373	1571.226562	35466.136719	268.026245	161.785263	84.013382	57.801598	27.016636	130.207779	166.040833	113.595688	0.565381	99998.000000	3.748009	3.041603	0.396489	0.612929	3.196239	4.549814	2.428177	2.208939	1.924348	1.761940	1.431631	2.114637	2.220215	2.055362	0.000000	4.999991	9533.000000		1
13168.418945	4427.644531	2.698272	4.471421	4198.833984	83538.523438	690.600220	430.209320	212.426422	86.924431	66.263382	331.338470	485.072113	302.027527	3.814312	99998.000000	4.119534	3.646173	0.431086	0.650446	3.623129	4.921887	2.839227	2.633680	2.327209	1.939142	1.821274	2.520272	2.685806	2.480047	0.581416	4.999991	9605.000000		1
8033.379883	2519.932617	3.077571	3.826920	3551.693115	66953.593750	570.815491	356.181091	144.858627	74.281097	51.264072	301.706818	467.642822	254.698318	0.633552	0.000000	3.904898	3.401389	0.488208	0.582849	3.550436	4.825774	2.756496	2.551671	2.160944	1.870878	1.709813	2.479585	2.669914	2.406026	0.000000	0.000000	9641.000000		1
6953.519531	1847.831787	2.158617	3.996526	1499.122559	35618.710938	260.082520	143.369186	49.395329	12.375044	23.479588	90.643417	143.029968	61.650105	0.142358	0.000000	3.842205	3.266662	0.334176	0.601683	3.175837	4.551678	2.415111	2.156456	1.693686	1.092547	1.370690	1.957336	2.155427	1.789934	0.000000	0.000000	9663.000000		1
13877.672852	4081.303467	2.026016	3.805334	4020.072754	72908.828125	636.403503	409.532837	143.344513	85.801949	59.429813	271.967255	326.700531	183.063065	0.978595	0.000000	4.142317	3.610799	0.306643	0.580393	3.604234	4.862780	2.803733	2.612289	2.156381	1.933497	1.774004	2.434517	2.514150	2.262601	0.000000	0.000000	9690.000000		1
21189.648438	4540.786621	2.322055	3.857757	5499.965332	99998.000000	895.169250	564.996460	272.522339	101.643112	121.187851	525.857605	720.077698	496.303070	1.778986	99998.000000	4.326124	3.657131	0.365873	0.586335	3.740360	4.999991	2.951905	2.752046	2.435402	2.007078	2.083459	2.720868	2.857379	2.695747	0.250173	4.999991	9736.000000		1
12090.778320	2505.075195	1.877997	3.762161	2812.462158	55604.250000	466.036194	297.747314	136.214905	58.476936	42.830048	198.731537	254.975861	134.895065	0.257112	99998.000000	4.082454	3.398821	0.273695	0.575437	3.449087	4.745108	2.668420	2.473848	2.134225	1.766985	1.631749	2.298267	2.406499	2.129996	0.000000	4.999991	9777.000000		1
18406.082031	3292.239502	2.429986	3.370527	5587.716309	99998.000000	898.391785	575.351624	262.845551	108.988579	95.845688	493.780579	661.024048	258.232269	1.505151	0.000000	4.264961	3.517491	0.385604	0.527698	3.747234	4.999991	2.953466	2.759933	2.419701	2.037381	1.981573	2.693534	2.820217	2.412010	0.177580	0.000000	9810.000000		1
4991.607910	1353.647217	2.161701	2.201789	1184.316040	23029.722656	184.290390	123.078178	43.656490	24.916609	15.134990	55.127998	58.702049	63.938240	0.196319	0.000000	3.698241	3.131505	0.334796	0.342776	3.073467	4.362288	2.265503	2.090181	1.640049	1.396489	1.179982	1.741372	1.768653	1.805761	0.000000	0.000000	9833.000000		1
8654.013672	1498.262207	3.228674	3.601807	1610.513428	39190.535156	278.131653	176.217163	97.856285	45.337128	42.133121	157.138077	250.291656	119.538048	0.033369	99998.000000	3.937217	3.175588	0.509024	0.556520	3.206964	4.593181	2.444250	2.246048	1.990589	1.656454	1.624624	2.196281	2.398446	2.077506	0.000000	4.999991	9894.000000		1
11674.819336	4862.353027	2.513247	4.542347	2817.707764	57793.628906	485.910889	290.580688	125.372482	74.789917	40.702267	240.695053	323.986847	192.656586	0.281529	99998.000000	4.067250	3.686846	0.400235	0.657280	3.449896	4.761880	2.686557	2.463267	2.098202	1.873843	1.609619	2.381467	2.510527	2.284784	0.000000	4.999991	9932.000000		1
5255.437012	1557.473145	1.538786	2.901798	996.318970	25446.703125	174.456360	110.545868	68.921562	52.997135	17.114750	80.275887	116.596161	103.684547	0.804866	0.000000	3.720609	3.192420	0.187178	0.462667	2.998398	4.405632	2.241687	2.043543	1.838355	1.724252	1.233371	1.904585	2.066684	2.015714	0.000000	0.000000	9984.000000		1
12104.836914	2063.736572	1.785485	2.904882	2605.003662	47311.074219	434.239746	273.376526	114.419044	49.173298	41.063065	158.661438	204.828094	157.640732	0.128809	99998.000000	4.082959	3.314654	0.251756	0.463128	3.415808	4.674963	2.637730	2.436761	2.058498	1.691729	1.613451	2.200471	2.311389	2.197669	0.000000	4.999991	10013.000000		1
14381.980469	3051.242432	2.050686	3.786831	5599.995605	99998.000000	915.716248	581.950867	311.981842	147.655579	98.864662	497.391632	631.204346	371.908142	0.377088	99998.000000	4.157819	3.484477	0.311899	0.578276	3.748188	4.999991	2.961761	2.764886	2.494129	2.169250	1.995041	2.696698	2.800170	2.570436	0.000000	4.999991	10056.000000		1
14042.353516	3674.327148	2.710606	3.077571	5034.616699	99829.500000	813.286743	520.769470	255.432251	96.181808	87.621353	459.304382	553.222717	339.633728	1.070544	99998.000000	4.147440	3.565178	0.433066	0.488208	3.701967	4.999259	2.910244	2.716645	2.407276	1.983093	1.942610	2.662101	2.742900	2.531011	0.029604	4.999991	10109.000000		1
8251.579102	1491.437866	2.306637	4.101373	2014.464722	34778.949219	308.392365	216.176254	82.742882	41.704483	38.710171	115.948578	173.793350	80.834045	0.252799	0.000000	3.916537	3.173605	0.362979	0.612929	3.304160	4.541317	2.489104	2.334808	1.917731	1.620183	1.587825	2.064265	2.240033	1.907594	0.000000	0.000000	10175.000000		1
6824.363281	1120.760132	2.500912	2.935719	1469.037598	31696.960938	268.127991	158.220474	78.508904	28.737362	26.840862	122.159225	162.266327	117.132736	1.166090	99998.000000	3.834062	3.049513	0.398098	0.467715	3.167033	4.501018	2.428342	2.199263	1.894919	1.458447	1.428796	2.086926	2.210228	2.068678	0.066732	4.999991	10304.000000		1
17327.041016	5676.410645	1.686805	4.647194	4605.890625	89160.492188	751.713745	474.975952	214.529541	108.812805	78.814194	378.831146	482.709961	288.798309	2.012239	99998.000000	4.238724	3.754074	0.227065	0.667191	3.663314	4.950172	2.876052	2.676672	2.331487	2.036680	1.896604	2.578446	2.683686	2.460595	0.303680	4.999991	10386.000000		1
18297.054688	5633.873535	1.754647	2.775365	5554.189941	98993.906250	906.119629	576.529602	285.205750	62.692410	76.223854	416.196808	550.305542	302.070709	1.769658	0.000000	4.262381	3.750807	0.244190	0.443320	3.744621	4.995608	2.957186	2.760822	2.455158	1.797215	1.882091	2.619299	2.740604	2.480108	0.247889	0.000000	10454.000000		1
8273.183594	1810.022095	2.445405	3.176251	1840.424683	39569.414062	302.786133	195.401108	76.091255	35.216297	33.427727	144.753784	163.715683	112.260422	0.048906	0.000000	3.917673	3.257684	0.388351	0.501915	3.264918	4.597360	2.481136	2.290927	1.881335	1.546744	1.524107	2.160630	2.214090	2.050227	0.000000	0.000000	10656.000000		1
11064.176758	2654.605713	1.692973	3.330438	2838.587646	55288.191406	479.681732	290.062622	127.722290	66.843124	47.517330	234.931549	314.498169	229.168045	2.584743	0.000000	4.043919	3.424000	0.228650	0.522501	3.453102	4.742632	2.680953	2.462492	2.106267	1.825057	1.676852	2.370941	2.497618	2.360154	0.412417	0.000000	10687.000000		1
5754.972168	2306.414551	1.896499	1.572707	2011.448730	36606.613281	315.990723	199.857101	85.879044	51.103718	22.394112	129.294998	173.164261	77.179817	0.818107	0.000000	3.760043	3.362937	0.277953	0.196648	3.303509	4.563560	2.499674	2.300719	1.933887	1.708452	1.350134	2.111582	2.238458	1.887504	0.000000	0.000000	10707.000000		1
5814.950684	1586.984497	1.600460	3.142330	1523.619751	34247.140625	261.137177	160.434586	86.899757	42.900974	17.907270	122.498436	173.777924	123.346466	0.169295	0.000000	3.764546	3.200573	0.204245	0.497252	3.182877	4.534624	2.416869	2.205298	1.939019	1.632467	1.253029	2.088130	2.239995	2.091127	0.000000	0.000000	10735.000000		1
4295.561523	1055.699463	1.396934	2.522498	1119.171997	29749.687500	200.002045	121.968033	61.921474	36.101330	26.418390	105.365189	123.025757	69.840515	0.749161	0.000000	3.633020	3.023540	0.145176	0.401831	3.048897	4.473483	2.301034	2.086246	1.791841	1.557523	1.421906	2.022697	2.089996	1.844107	0.000000	0.000000	10798.000000		1
8567.643555	1019.487122	1.307505	4.896977	1953.357300	34116.875000	324.924286	207.794647	89.958824	39.003128	30.794214	135.866440	199.138596	118.582092	0.643504	0.000000	3.932861	3.008382	0.116443	0.689928	3.290782	4.532969	2.511782	2.317634	1.954044	1.591099	1.488469	2.133112	2.299155	2.074019	0.000000	0.000000	10860.000000		1
4112.763672	2151.839111	2.821621	3.126911	1867.302490	39072.066406	328.251648	196.986145	99.950142	35.055943	29.714907	152.839340	226.571533	143.378433	0.185109	0.000000	3.614134	3.332810	0.450499	0.495116	3.271215	4.591866	2.516207	2.294436	1.999783	1.544762	1.472974	2.184235	2.355205	2.156484	0.000000	0.000000	10889.000000		1
6142.733398	1279.797852	0.576659	1.548037	1590.009644	37986.871094	275.384033	165.639938	98.028969	53.089645	31.580568	128.465469	163.795868	106.086777	0.745002	0.000000	3.788362	3.107141	0.000000	0.189781	3.201400	4.579634	2.439939	2.219165	1.991354	1.725010	1.499420	2.108786	2.214303	2.025661	0.000000	0.000000	10914.000000		1
7372.124512	1038.347290	1.517200	4.859972	1895.802368	43159.863281	317.276642	193.452179	113.293480	51.227070	30.100374	170.388901	233.044312	155.275497	1.821167	0.000000	3.867593	3.016343	0.181043	0.686634	3.277793	4.635080	2.501438	2.286574	2.054205	1.709499	1.478572	2.231441	2.367439	2.191103	0.260350	0.000000	10931.000000		1
14400.039062	6212.725098	2.741444	6.913742	8751.650391	99998.000000	1390.827881	898.293091	407.485229	186.979416	176.642731	818.723389	1050.321411	532.277954	1.797867	99998.000000	4.158364	3.793282	0.437979	0.839713	3.942090	4.999991	3.143273	2.953418	2.610112	2.271794	2.247096	2.913137	3.021322	2.726139	0.254758	4.999991	10989.000000		1
14502.089844	1341.740845	2.587257	3.607974	2754.463379	55934.445312	473.945984	290.787323	120.003693	81.688240	47.202789	187.173691	252.891251	133.020157	1.184586	99998.000000	4.161430	3.127669	0.412840	0.557263	3.440037	4.747679	2.675729	2.463575	2.079195	1.912160	1.673968	2.272245	2.402934	2.123917	0.073566	4.999991	11064.000000		1
11306.481445	14937.479492	2.704439	3.749826	3199.098389	72148.687500	547.104614	331.582092	188.817322	84.272415	79.443275	402.662262	587.624939	275.538239	1.617760	0.000000	4.053328	4.174277	0.432077	0.574011	3.505028	4.858228	2.738070	2.520591	2.276042	1.925685	1.900057	2.604941	2.769100	2.440182	0.208914	0.000000	11096.000000		1
17420.708984	11067.785156	2.790784	6.525191	10976.364258	99998.000000	1785.608032	1132.688110	556.599426	275.485809	232.125351	1229.196777	1592.843628	857.498291	1.841727	99998.000000	4.241066	4.044061	0.445726	0.814593	4.040459	4.999991	3.251786	3.054110	2.745543	2.440099	2.365723	3.089621	3.202173	2.933233	0.265225	4.999991	11161.000000		1
22549.988281	9998.865234	1.853327	4.903145	10644.316406	99998.000000	1735.688477	1090.928101	542.127441	213.727768	187.429642	908.164124	1174.753418	606.494324	3.197108	99998.000000	4.353147	3.999951	0.267952	0.690475	4.027118	4.999991	3.239472	3.037796	2.734101	2.329861	2.272838	2.958164	3.069947	2.782827	0.504757	4.999991	11208.000000		1
16670.050781	55885.746094	4.715036	3.003561	4077.501221	76194.335938	658.640320	419.437805	212.978424	94.470337	62.350113	339.794098	441.387848	203.859802	1.828749	0.000000	4.221937	4.747301	0.673485	0.477637	3.610394	4.881923	2.818648	2.622668	2.328336	1.975295	1.794837	2.531216	2.644820	2.309332	0.262154	0.000000	11249.000000		0
5337.125488	2245.603271	2.864793	2.565671	2384.010742	45019.691406	394.385529	250.011032	105.103065	36.437458	37.609280	174.286743	214.825577	157.023972	0.053940	0.000000	3.727307	3.351333	0.457093	0.409201	3.377308	4.653402	2.595921	2.397959	2.021615	1.561548	1.575295	2.241264	2.332086	2.195966	0.000000	0.000000	11309.000000		1
11839.907227	2133.281006	2.389898	3.709738	2694.737549	56984.101562	443.965881	283.525116	127.679123	91.883080	47.915134	255.506256	309.357574	162.485275	0.153441	0.000000	4.073349	3.329048	0.378379	0.569343	3.430516	4.755754	2.647350	2.452591	2.106120	1.963235	1.680473	2.407402	2.490461	2.210814	0.000000	0.000000	11381.000000		1
6651.640137	1117.818237	2.957305	4.718120	1738.251099	37503.773438	284.872711	186.214645	88.527969	58.119225	36.249348	157.134995	223.790009	121.789177	0.079750	0.000000	3.822929	3.048371	0.470896	0.673769	3.240113	4.574075	2.454651	2.270014	1.947080	1.764320	1.559300	2.196273	2.349841	2.085609	0.000000	0.000000	11420.000000		1
11753.916992	4248.426758	1.329091	2.374479	2839.913574	64974.941406	490.212708	295.835388	179.658615	75.641029	67.669563	262.139374	334.289612	193.137634	1.127559	0.000000	4.070183	3.628228	0.123555	0.375568	3.453305	4.812746	2.690385	2.471050	2.254448	1.878757	1.830393	2.418532	2.524123	2.285867	0.052139	0.000000	11454.000000		1
15155.750000	5181.038574	2.556419	3.888595	2116.425293	39829.031250	304.947845	224.995743	109.864357	32.477936	29.243095	126.935936	180.657745	79.486450	0.078108	99998.000000	4.180577	3.714417	0.407632	0.589793	3.325603	4.600200	2.484226	2.352174	2.040857	1.511588	1.466023	2.103585	2.256857	1.900293	0.000000	4.999991	11507.000000		1
6854.664062	1793.462402	1.480195	4.267894	2939.697266	55001.152344	469.523895	307.809540	120.355240	68.557678	45.139767	243.297729	304.238586	154.353455	1.305401	0.000000	3.835986	3.253692	0.170319	0.630214	3.468303	4.740372	2.671658	2.488282	2.080465	1.836056	1.654559	2.386138	2.483214	2.188516	0.115744	0.000000	11595.000000		1
7239.890625	2627.567383	2.325139	3.879343	1864.191040	36850.460938	309.255829	198.645203	87.741615	49.194885	33.665176	133.316193	142.999130	151.772369	0.483283	0.000000	3.859732	3.419554	0.366449	0.588758	3.270490	4.566443	2.490318	2.298078	1.943206	1.691920	1.527181	2.124883	2.155333	2.181193	0.000000	0.000000	11649.000000		1
10332.263672	4233.600098	0.943624	3.040566	5755.681152	99998.000000	930.058716	596.684937	311.334259	125.779533	79.800995	515.767639	669.593811	402.159607	3.544421	0.000000	4.014195	3.626710	0.000000	0.482955	3.760097	4.999991	2.968510	2.775745	2.493227	2.099610	1.902008	2.712454	2.825811	2.604398	0.549545	0.000000	11698.000000		1
6070.151855	2317.771973	1.156402	1.745396	1948.947510	38263.828125	322.691681	206.132523	72.680641	33.415394	21.555334	109.414131	170.136032	98.448357	1.021890	0.000000	3.783200	3.365071	0.063109	0.241894	3.289800	4.582788	2.508788	2.314147	1.861419	1.523947	1.333555	2.039073	2.230796	1.993209	0.009404	0.000000	11816.000000		1
6475.040527	3281.094971	1.400017	4.113708	3095.981201	61451.488281	512.076416	324.985962	125.986145	71.194275	39.724724	215.738358	255.426086	131.324097	1.323142	0.000000	3.811243	3.516019	0.146133	0.614233	3.490798	4.788532	2.709335	2.511865	2.100323	1.852445	1.599061	2.333927	2.407265	2.118344	0.121606	0.000000	11892.000000		1
6043.776367	1323.349487	2.069189	3.046734	1500.824829	29108.724609	246.964294	161.291870	94.282227	29.030317	20.954004	94.522758	135.567322	68.770454	0.747138	99998.000000	3.781308	3.121675	0.315800	0.483835	3.176330	4.464023	2.392634	2.207613	1.974430	1.462852	1.321267	1.975536	2.132155	1.837402	0.000000	4.999991	11952.000000		1
11455.130859	4966.324219	2.346725	3.231758	5385.610840	97589.398438	867.418701	555.480042	236.476501	112.655144	83.658745	392.556854	543.262268	222.001434	1.427209	99998.000000	4.059000	3.696035	0.370462	0.509439	3.731235	4.989403	2.938229	2.744668	2.373788	2.051751	1.922511	2.593903	2.735009	2.346356	0.154488	4.999991	11986.000000		1
32389.830078	9791.795898	3.398280	5.541479	9562.332031	99998.000000	1519.987183	985.732483	499.371399	166.965958	190.019989	918.670471	1238.892090	750.483337	1.423614	0.000000	4.510409	3.990862	0.531259	0.743626	3.980564	4.999991	3.181840	2.993759	2.698424	2.222628	2.278799	2.963160	3.093034	2.875341	0.153392	0.000000	12043.000000		1
8110.713867	2844.280273	3.814585	3.675817	2539.955322	47532.156250	427.603546	268.932861	133.371704	44.504517	40.942799	189.526581	233.306427	158.676865	0.101911	0.000000	3.909059	3.453972	0.581447	0.565354	3.404826	4.676988	2.631041	2.429644	2.125064	1.648404	1.612177	2.277670	2.367927	2.200514	0.000000	0.000000	12115.000000		1
7258.131348	1050.709961	2.275799	2.362144	1810.401367	41024.332031	307.371674	193.409012	100.702576	53.450443	34.297344	137.590256	184.709778	184.225632	0.533447	6691.221191	3.860825	3.021483	0.357134	0.373306	3.257775	4.613041	2.487664	2.286477	2.003041	1.727951	1.535260	2.138588	2.266490	2.265350	0.000000	3.825505	12155.000000		1
19927.443359	5022.223145	2.729109	4.033530	6632.400391	99998.000000	1040.897461	680.050720	312.166870	111.082436	137.716690	677.161255	879.617981	499.263458	2.613675	99998.000000	4.299451	3.700896	0.436021	0.605685	3.821671	4.999991	3.017408	2.832541	2.494387	2.045645	2.138987	2.830692	2.944294	2.698330	0.417252	4.999991	12194.000000		1
23445.234375	8110.026367	2.359060	5.908443	9991.788086	99998.000000	1598.708862	1017.544373	472.811157	182.048523	158.572021	815.803101	1088.091064	558.409607	6.120651	99998.000000	4.370055	3.909022	0.372739	0.771473	3.999643	4.999991	3.203769	3.007553	2.674688	2.260187	2.200227	2.911585	3.036665	2.746953	0.786798	4.999991	12276.000000		1
8996.421875	3904.025635	3.037483	3.607974	3091.932129	61443.878906	494.129059	329.275452	150.514206	80.497917	48.784748	250.239227	299.492706	200.979584	0.298041	99998.000000	3.954070	3.591513	0.482514	0.557263	3.490230	4.788479	2.693841	2.517559	2.177577	1.905785	1.688284	2.398355	2.476386	2.303152	0.000000	4.999991	12368.000000		1
17507.119141	8489.005859	2.093859	4.015028	9354.025391	99998.000000	1537.410278	962.101807	441.887421	177.857712	156.333221	814.433899	1103.084229	574.167480	2.178654	0.000000	4.243215	3.928857	0.320947	0.603689	3.970999	4.999991	3.186790	2.983221	2.645312	2.250073	2.194051	2.910856	3.042609	2.759039	0.338188	0.000000	12512.000000		1
7021.531250	2864.531250	1.526451	2.183287	1878.493408	38646.878906	310.699005	199.613495	88.361450	57.727589	28.789785	136.045303	171.141327	87.760124	1.009990	0.000000	3.846432	3.457054	0.183683	0.339111	3.273810	4.587114	2.492340	2.300190	1.946263	1.761383	1.459238	2.133683	2.233355	1.943297	0.004317	0.000000	12596.000000		1
11516.058594	4929.862305	3.213256	3.953353	4602.896484	90664.968750	735.545715	472.018646	207.939590	88.444710	108.732628	485.756683	654.054810	342.843903	0.565003	0.000000	4.061304	3.692835	0.506945	0.596966	3.663031	4.957439	2.866610	2.673959	2.317937	1.946672	2.036360	2.686419	2.815614	2.535096	0.000000	0.000000	12630.000000		1
6936.108398	2298.646729	2.978892	4.224722	1448.462891	30760.382812	265.420471	158.747787	63.330742	39.262161	30.137379	101.254562	160.958832	102.568237	0.082468	0.000000	3.841116	3.361472	0.474055	0.625798	3.160907	4.487992	2.423934	2.200708	1.801615	1.593974	1.479105	2.005414	2.206715	2.011013	0.000000	0.000000	12699.000000		1
11305.119141	2555.642334	2.507080	4.233974	4226.504395	77875.289062	688.497070	437.887817	168.427643	61.582264	77.426514	333.308990	449.414825	300.047791	0.310627	0.000000	4.053275	3.407500	0.399168	0.626748	3.625981	4.891400	2.837902	2.641363	2.226413	1.789456	1.888890	2.522847	2.652647	2.477190	0.000000	0.000000	12732.000000		1
5486.665039	3128.138428	2.562587	2.793867	2111.596191	38083.957031	347.417084	222.803207	90.140770	28.213125	27.732063	158.769379	202.441284	130.765945	1.545029	0.000000	3.739308	3.495286	0.408679	0.446206	3.324611	4.580742	2.540851	2.347921	1.954921	1.450451	1.442982	2.200767	2.306299	2.116495	0.188937	0.000000	12918.000000		1
7198.250977	1419.904419	3.604891	2.642764	2096.834473	40417.769531	322.821198	217.196976	115.091301	53.499783	46.518200	192.650406	256.511566	196.431076	0.629559	0.000000	3.857227	3.152259	0.556892	0.422058	3.321564	4.606572	2.508962	2.336854	2.061043	1.728352	1.667623	2.284770	2.409107	2.293210	0.000000	0.000000	12949.000000		1
22609.792969	6963.134766	2.593424	5.088169	7626.958496	99998.000000	1213.059570	784.894775	378.609100	178.702667	165.242142	755.645508	1030.893921	693.335510	4.971138	0.000000	4.354297	3.842805	0.413874	0.706562	3.882351	4.999991	3.083882	2.894811	2.578191	2.252131	2.218121	2.878318	3.013214	2.840943	0.696456	0.000000	13111.000000		1
13622.227539	3066.247803	2.244962	2.744528	3439.025635	76276.625000	580.927063	355.795624	182.918137	119.772415	70.395592	315.549744	435.325226	260.498840	1.717355	0.000000	4.134248	3.486607	0.351209	0.438468	3.536435	4.882391	2.764122	2.551201	2.262257	2.078357	1.847546	2.499068	2.638814	2.415806	0.234860	0.000000	13161.000000		1
8858.711914	1170.442261	1.544953	2.800035	2069.669678	38847.011719	336.559235	215.806198	83.174599	30.177467	32.040047	111.319885	163.524506	76.692581	0.893702	0.000000	3.947371	3.068350	0.188915	0.447163	3.315901	4.589358	2.527061	2.334064	1.919991	1.479683	1.505693	2.046573	2.213583	1.884753	0.000000	0.000000	13201.000000		1
20217.626953	3628.154297	3.703570	5.119006	5287.141113	99998.000000	842.304749	534.526001	232.014343	108.553772	104.591164	491.211823	695.130249	400.821289	1.015733	99998.000000	4.305730	3.559686	0.568621	0.709186	3.723221	4.999991	2.925469	2.727969	2.365515	2.035645	2.019495	2.691269	2.842066	2.602951	0.006779	4.999991	13343.000000		1
7350.976562	1930.519165	2.257297	4.286397	1532.624268	29066.544922	264.436768	173.173523	46.262249	37.957741	25.992834	93.798080	134.404755	100.295517	1.253427	99998.000000	3.866345	3.285674	0.353589	0.632092	3.185436	4.463393	2.422322	2.238482	1.665227	1.579300	1.414854	1.972194	2.128415	2.001281	0.098099	4.999991	13392.000000		1
2801.240479	1198.273071	1.070057	1.729977	962.755554	25220.835938	170.993317	106.469162	50.468468	18.607279	19.162354	76.649414	94.578270	49.500175	0.966198	0.000000	3.447351	3.078556	0.029407	0.238040	2.983516	4.401760	2.232979	2.027224	1.703020	1.269683	1.282449	1.884509	1.975791	1.694607	0.000000	0.000000	13541.000000		1
10726.455078	3544.967285	2.137031	2.932636	3389.374268	67065.843750	552.889709	342.837738	168.270370	84.235405	58.621872	276.876556	402.138031	238.437759	0.014460	99998.000000	4.030456	3.549612	0.329811	0.467258	3.530119	4.826501	2.742639	2.535089	2.226008	1.925495	1.768060	2.442286	2.604375	2.377375	0.000000	4.999991	13591.000000		1
12443.927734	3561.641113	1.828657	3.894762	4082.401367	90194.656250	677.121216	425.145813	261.667572	96.576530	76.174515	399.735809	518.885315	277.397705	2.471555	99998.000000	4.094957	3.551650	0.262132	0.590481	3.610916	4.955181	2.830666	2.628538	2.417750	1.984872	1.881810	2.601773	2.715071	2.443103	0.392970	4.999991	13661.000000		1
4845.043945	1346.872192	2.460824	3.342773	1160.602051	30318.921875	205.938248	126.279099	77.599205	35.055943	24.768589	140.825104	176.864746	92.419647	0.090370	0.000000	3.685298	3.129326	0.391080	0.524107	3.064683	4.481714	2.313737	2.101331	1.889857	1.544762	1.393901	2.148680	2.247641	1.965764	0.000000	0.000000	13750.000000		1
5945.543945	2185.945312	1.440106	2.420735	1550.670410	33515.363281	247.969604	162.402023	89.036789	45.691757	26.372133	143.847168	185.388199	112.032227	0.140266	99998.000000	3.774192	3.339639	0.158394	0.383947	3.190520	4.525244	2.394398	2.210592	1.949569	1.659838	1.421145	2.157901	2.268082	2.049343	0.000000	4.999991	13770.000000		1
8947.443359	1083.693604	2.291218	3.034399	2145.286133	44300.671875	362.734009	227.974640	100.717995	39.866573	54.563675	213.249786	317.285889	154.689590	0.981643	0.000000	3.951699	3.034907	0.360066	0.482073	3.331485	4.646410	2.559588	2.357887	2.003107	1.600609	1.736904	2.328889	2.501451	2.189461	0.000000	0.000000	13865.000000		1
7285.884766	2295.541260	1.634382	4.048949	2089.263916	44333.066406	329.701019	222.448578	115.677208	68.230804	25.767721	142.274460	182.652924	110.021629	0.259916	99998.000000	3.862482	3.360885	0.213353	0.607342	3.319993	4.646728	2.518120	2.347230	2.063248	1.833980	1.411076	2.153127	2.261627	2.041478	0.000000	4.999991	14089.000000		1
11570.687500	2107.837158	1.982844	3.268763	2555.256836	52856.472656	437.773712	268.584381	154.708084	53.194492	47.393982	213.138779	239.230286	183.463959	1.444408	0.000000	4.063359	3.323837	0.297289	0.514383	3.407434	4.723098	2.641250	2.429081	2.189513	1.725867	1.675723	2.328662	2.378816	2.263551	0.159690	0.000000	14202.000000		1
6993.617188	2109.474609	1.967425	3.348940	2087.869873	44762.242188	352.634766	220.357803	105.180161	45.694839	29.517548	126.781754	188.734070	124.977760	1.920828	99998.000000	3.844702	3.324174	0.293898	0.524907	3.319703	4.650912	2.547325	2.343128	2.021934	1.659867	1.470080	2.103057	2.275850	2.096833	0.283488	4.999991	14352.000000		1
12020.129883	3897.765625	2.722941	4.822968	3459.720459	64141.011719	553.034607	358.641907	171.829010	107.005737	70.438759	368.346436	437.110718	241.546173	1.004806	0.000000	4.079909	3.590816	0.435038	0.683314	3.539041	4.807136	2.742752	2.554661	2.235096	2.029407	1.847812	2.566257	2.640591	2.383000	0.002082	0.000000	14404.000000		1
15712.787109	4182.854004	1.985928	2.800035	4828.770996	85449.476562	807.464661	504.104950	200.054474	65.541786	58.652710	319.142303	377.825836	243.165131	0.820117	0.000000	4.196253	3.621473	0.297963	0.447163	3.683837	4.931709	2.907124	2.702521	2.301148	1.816518	1.768288	2.503984	2.577292	2.385901	0.000000	0.000000	14483.000000		1
4016.131836	623.945190	2.886379	4.822968	1336.837769	31275.865234	233.084396	143.739227	72.646721	56.506428	36.585476	152.170166	201.096771	149.367050	0.017319	0.000000	3.603808	2.795146	0.460353	0.683314	3.126079	4.495209	2.367513	2.157575	1.861216	1.752098	1.563309	2.182329	2.303405	2.174255	0.000000	0.000000	14656.000000		1
9930.986328	3396.781494	2.022933	4.082870	3386.691406	62915.425781	539.339722	351.524628	176.651978	50.844685	72.088562	315.944458	388.304382	276.290649	1.587923	99998.000000	3.996992	3.531068	0.305981	0.610966	3.529776	4.798757	2.731862	2.545956	2.247118	1.706246	1.857866	2.499611	2.589172	2.441366	0.200829	4.999991	14720.000000		1
20097.851562	6185.585449	1.341426	3.046734	6486.200195	99998.000000	1061.694214	666.463806	307.504272	149.256042	111.147194	512.699341	697.202515	363.760895	2.052223	0.000000	4.303150	3.791381	0.127567	0.483835	3.811990	4.999991	3.026000	2.823776	2.487851	2.173932	2.045898	2.709863	2.843359	2.560816	0.312225	0.000000	14759.000000		1
7222.554199	3451.597900	1.187239	3.339689	3074.506104	56563.625000	504.064850	326.567932	130.984894	57.329788	41.130909	182.131775	264.849976	196.279968	0.821290	0.000000	3.858691	3.538020	0.074538	0.523706	3.487775	4.752537	2.702487	2.513973	2.117221	1.758380	1.614168	2.260386	2.423000	2.292876	0.000000	0.000000	14813.000000		1
8952.155273	2367.170410	2.130863	2.923384	1892.669312	36386.558594	317.073090	201.812195	87.041611	43.832264	24.090168	121.881691	148.885986	98.059807	0.144025	99998.000000	3.951928	3.374229	0.328556	0.465886	3.277075	4.560941	2.501159	2.304947	1.939727	1.641794	1.381840	2.085938	2.172854	1.991491	0.000000	4.999991	14873.000000		1
8746.994141	1584.434204	2.574922	2.525582	1564.220337	37833.578125	273.003387	164.838165	79.680725	37.667870	28.102112	113.046776	140.741837	82.684288	0.555506	0.000000	3.941859	3.199874	0.410764	0.402361	3.194298	4.577878	2.436168	2.217058	1.901353	1.575971	1.448739	2.053258	2.148423	1.917423	0.000000	0.000000	14901.000000		1
8095.579102	2321.515625	2.664350	3.139246	2275.564941	42442.312500	383.043518	242.739578	93.477371	45.904533	31.503475	163.222290	244.155014	177.953308	1.829349	0.000000	3.908248	3.365772	0.425591	0.496825	3.357089	4.627799	2.583248	2.385141	1.970706	1.661856	1.498358	2.212780	2.387666	2.250306	0.262297	0.000000	14945.000000		1
10805.602539	3697.446045	1.267417	3.490792	3994.320557	70043.882812	643.274048	413.991913	187.303207	74.752914	54.483498	244.528152	357.541016	145.219421	1.650485	99998.000000	4.033649	3.567902	0.102919	0.542924	3.601443	4.845370	2.808396	2.616992	2.272545	1.873628	1.736265	2.388329	2.553326	2.162025	0.217612	4.999991	15040.000000		1
6610.983887	1316.611450	1.785485	2.673601	1329.961060	28022.671875	219.636215	143.884171	79.369270	47.871960	20.380430	88.876434	109.084175	45.525234	0.756985	0.000000	3.820266	3.119458	0.251756	0.427097	3.123839	4.447510	2.341704	2.158013	1.899652	1.680081	1.309213	1.948787	2.037762	1.658252	0.000000	0.000000	15086.000000		1
6129.729492	1335.113892	2.143198	3.028231	1384.422974	28290.845703	243.932983	149.746353	65.948837	39.471855	23.010859	85.222206	113.722115	117.382515	0.299242	0.000000	3.787441	3.125518	0.331062	0.481189	3.141269	4.451646	2.387270	2.175356	1.819207	1.596287	1.361933	1.930553	2.055845	2.069603	0.000000	0.000000	15129.000000		1
7018.530762	1774.167358	3.025148	5.865271	2679.510010	51788.242188	445.461487	280.398193	120.105453	56.697620	51.190063	230.284363	321.880646	147.054245	1.198838	0.000000	3.846246	3.248995	0.480747	0.768288	3.428055	4.714231	2.648810	2.447775	2.079563	1.753565	1.709186	2.362264	2.507695	2.167478	0.078760	0.000000	15169.000000		1
20834.744141	4488.221191	2.226459	4.452919	6623.420410	99998.000000	1056.754150	680.090820	334.425293	107.412788	108.155968	568.931274	738.240906	440.650848	3.052916	99998.000000	4.318788	3.652074	0.347615	0.648645	3.821082	4.999991	3.023974	2.832567	2.524299	2.031056	2.034050	2.755060	2.868198	2.644095	0.484715	4.999991	15378.000000		1
16339.082031	4193.150879	2.565671	3.385945	5278.244629	99998.000000	857.624756	535.078003	253.674515	121.545563	110.416351	528.404785	720.629639	406.498444	1.924716	99998.000000	4.213228	3.622540	0.409201	0.529680	3.722490	4.999991	2.933297	2.728417	2.404277	2.084739	2.043033	2.722967	2.857712	2.609059	0.284367	4.999991	15422.000000		1
34977.011719	11114.562500	2.439237	3.694319	11678.726562	99998.000000	1858.082153	1185.204102	583.221313	229.349991	192.406799	1045.109863	1348.050171	682.042847	4.420856	99998.000000	4.543783	4.045892	0.387254	0.567534	4.067396	4.999991	3.269065	3.073793	2.765833	2.360499	2.284220	3.019162	3.129706	2.833812	0.645506	4.999991	15470.000000		1
11470.873047	4446.572266	1.998263	1.304422	3890.262939	75803.734375	638.731750	413.097656	175.939636	87.047775	65.134727	296.701935	405.764526	240.127655	2.341892	0.000000	4.059597	3.648025	0.300653	0.115418	3.589979	4.879691	2.805319	2.616053	2.245364	1.939758	1.813813	2.472320	2.608274	2.380442	0.369567	0.000000	15544.000000		1
20301.464844	7163.852051	2.266548	5.267026	8971.255859	99998.000000	1471.683472	924.470947	443.318268	222.590424	164.650070	800.137695	1087.832031	600.826416	3.445392	99998.000000	4.307528	3.855147	0.355365	0.721565	3.952853	4.999991	3.167814	2.965893	2.646716	2.347507	2.216562	2.903165	3.036562	2.778749	0.537239	4.999991	15621.000000		1
11168.958984	4258.239258	2.377563	3.543216	5019.484863	99202.273438	807.489319	520.313049	219.713303	146.298737	93.872093	461.919403	601.871765	311.830750	1.982492	0.000000	4.048013	3.629230	0.376132	0.549398	3.700659	4.996521	2.907137	2.716265	2.341856	2.165241	1.972536	2.664566	2.779504	2.493919	0.297211	0.000000	15704.000000		1
13463.406250	3778.708496	2.951138	3.290349	4078.663818	68938.695312	648.306763	423.270905	198.962830	78.900543	54.915218	248.419830	312.139130	250.942322	0.767043	0.000000	4.129155	3.577343	0.469990	0.517242	3.610518	4.838463	2.811780	2.626618	2.298772	1.897080	1.739693	2.395186	2.494348	2.399574	0.000000	0.000000	15809.000000		1
10118.271484	1572.682129	1.785485	2.318972	2848.363037	53718.210938	443.293610	294.444641	159.898026	92.111275	47.495743	239.837784	287.808411	198.475586	1.718745	99998.000000	4.005106	3.196641	0.251756	0.365295	3.454595	4.730122	2.646692	2.469004	2.203843	1.964313	1.676655	2.379918	2.459104	2.297707	0.235212	4.999991	15855.000000		1
19939.658203	3544.640625	2.343642	2.621178	3919.342529	86191.648438	636.132141	400.923035	215.633514	136.634293	67.358109	298.946899	446.802917	177.715866	0.227274	0.000000	4.299718	3.549572	0.369891	0.418496	3.593213	4.935465	2.803547	2.603061	2.333716	2.135560	1.828390	2.475594	2.650116	2.249726	0.000000	0.000000	15872.000000		1
9464.953125	3739.489746	3.108409	3.324270	3585.435303	70364.851562	609.587280	364.266632	152.089996	74.956436	63.167305	256.915527	338.687012	186.393509	1.900879	0.000000	3.976119	3.572812	0.492538	0.521696	3.554542	4.847356	2.785036	2.561419	2.182101	1.874809	1.800492	2.409790	2.529799	2.270431	0.278955	0.000000	15901.000000		1
8088.872070	2556.986816	1.834825	1.036136	2130.804932	45920.492188	353.100433	212.188980	122.674210	78.357803	31.876608	186.905411	237.537308	134.784058	0.899620	0.000000	3.907888	3.407728	0.263595	0.015417	3.328544	4.662006	2.547898	2.326723	2.088753	1.894082	1.503472	2.271622	2.375732	2.129638	0.000000	0.000000	15929.000000		1
9451.091797	2966.889648	2.318972	2.639680	3796.535645	82189.789062	636.243164	377.693237	213.952881	87.510338	58.165482	319.324219	407.028839	244.688507	0.873083	99998.000000	3.975482	3.472301	0.365295	0.421551	3.579387	4.914818	2.803623	2.577139	2.330318	1.942059	1.764665	2.504232	2.609625	2.388613	0.000000	4.999991	15961.000000		1
7988.869141	3713.262451	2.377563	5.757340	3048.614990	63410.054688	527.485840	327.243286	171.761169	107.918518	50.061417	258.537567	296.119110	239.384476	0.699168	99998.000000	3.902485	3.569756	0.376132	0.760222	3.484102	4.802158	2.722211	2.514871	2.234925	2.033096	1.699503	2.412524	2.471467	2.379096	0.000000	4.999991	16015.000000		1
8290.749023	2076.195068	1.548037	2.300469	1798.467285	35003.769531	300.837219	193.137634	96.052292	56.404667	19.776016	118.378563	150.474121	83.297951	0.882640	0.000000	3.918594	3.317268	0.189781	0.361816	3.254903	4.544115	2.478332	2.285867	1.982508	1.751315	1.296139	2.073273	2.177462	1.920634	0.000000	0.000000	16055.000000		1
19755.820312	5987.208496	3.139246	4.650278	6217.884277	99998.000000	1048.483521	642.225586	299.036316	177.913223	111.224289	469.610229	636.289429	369.558350	1.242034	99998.000000	4.295695	3.777224	0.496825	0.667479	3.793643	4.999991	3.020562	2.807688	2.475724	2.250208	2.046200	2.671737	2.803655	2.567683	0.094133	4.999991	16103.000000		1
21126.197266	8629.306641	1.745396	5.649409	12355.976562	99998.000000	2032.837646	1266.275635	562.116211	237.392380	238.573456	1176.964355	1531.945923	780.062561	2.360695	99998.000000	4.324821	3.935976	0.241894	0.752003	4.091877	4.999991	3.308103	3.102528	2.749826	2.375467	2.377622	3.070763	3.185243	2.892129	0.373040	4.999991	16215.000000		1
5079.744141	838.758423	2.833956	1.973593	1091.483154	22882.806641	193.492279	115.183807	50.801514	40.375393	10.805421	50.770676	79.995270	21.095858	0.560270	99998.000000	3.705842	2.923637	0.452393	0.295258	3.038017	4.359509	2.286664	2.061391	1.705877	1.606117	1.033642	1.705613	1.903064	1.324197	0.000000	4.999991	16246.000000		1
13392.294922	3141.139404	2.127780	4.906229	4209.149414	91123.562500	683.344177	438.131439	247.288101	90.458389	83.584740	414.815277	533.270935	320.153748	1.366346	99998.000000	4.126855	3.497087	0.327927	0.690748	3.624194	4.959630	2.834640	2.641604	2.393203	1.956449	1.922127	2.617855	2.726948	2.505359	0.135561	4.999991	16318.000000		1
8650.846680	3056.669678	2.907966	3.762161	3087.507080	61271.781250	527.507446	311.164673	139.187637	61.236885	37.667870	183.750748	245.403931	192.382126	0.446140	0.000000	3.937059	3.485249	0.463589	0.575437	3.489608	4.787261	2.722229	2.492990	2.143601	1.787013	1.575971	2.264229	2.389882	2.284165	0.000000	0.000000	16368.000000		1
6462.584961	3944.126465	2.621178	4.607106	1996.751709	39064.800781	356.088562	216.222504	91.146065	57.221855	42.444580	144.503998	225.717346	117.755646	0.108825	0.000000	3.810406	3.595951	0.418496	0.663428	3.300324	4.591785	2.551558	2.334901	1.959738	1.757562	1.627822	2.159880	2.353565	2.070982	0.000000	0.000000	16425.000000		1
5810.901855	800.421387	2.605759	4.415914	1385.866089	31410.355469	238.243484	150.045471	80.282051	44.587780	32.015377	121.644241	156.160538	97.301208	0.643590	0.000000	3.764244	2.903319	0.415934	0.645021	3.141721	4.497073	2.377021	2.176223	1.904619	1.649216	1.505359	2.085092	2.193571	1.988118	0.000000	0.000000	16518.000000		1
12256.147461	5161.639160	1.871829	3.681984	5205.316895	99998.000000	847.275696	532.922485	284.185028	130.281799	115.800560	588.377380	757.187378	445.424469	2.822156	99998.000000	4.088354	3.712788	0.272266	0.566082	3.716447	4.999991	2.928025	2.726664	2.453601	2.114884	2.063711	2.769656	2.879203	2.648774	0.450581	4.999991	16542.000000		1
14513.791992	6691.694824	1.548037	3.651147	5677.446777	99998.000000	932.278992	587.739014	261.069336	134.497269	95.972115	484.233337	608.289062	309.761566	0.745984	0.000000	4.161781	3.825536	0.189781	0.562429	3.754153	4.999991	2.969546	2.769185	2.416756	2.128713	1.982145	2.685055	2.784110	2.491028	0.000000	0.000000	16583.000000		1
7882.344727	3478.753418	1.538786	4.557766	2899.139893	57199.167969	496.870483	303.119171	145.321182	73.741447	67.567802	286.611938	378.905151	191.962738	0.793135	0.000000	3.896655	3.541424	0.187178	0.658752	3.462269	4.757390	2.696243	2.481613	2.162329	1.867712	1.829740	2.457294	2.578531	2.283217	0.000000	0.000000	16644.000000		1
6385.121582	4692.084473	2.735276	4.311067	4767.330566	90708.296875	746.452881	494.653290	209.882339	80.914223	82.764465	353.248444	476.890961	256.061340	0.474018	0.000000	3.805169	3.671366	0.437001	0.634585	3.678275	4.957647	2.873002	2.694301	2.321976	1.908025	1.917844	2.548080	2.678419	2.408344	0.000000	0.000000	16701.000000		1
6895.788574	2737.410156	2.630429	4.039698	2006.502441	43129.816406	328.180725	215.269638	91.041222	39.336170	37.572273	146.634857	224.116882	131.049652	0.199312	0.000000	3.838584	3.437340	0.420027	0.606349	3.302440	4.634778	2.516113	2.332983	1.959238	1.594792	1.574867	2.166237	2.350475	2.117436	0.000000	0.000000	16756.000000		1
7842.070801	1576.472046	3.083739	3.059069	2150.059814	37294.605469	355.410156	228.048645	94.775627	67.213173	43.135338	163.900711	189.267548	87.445580	1.201942	0.000000	3.894431	3.197686	0.489078	0.485589	3.332451	4.571646	2.550730	2.358027	1.976697	1.827454	1.634833	2.214581	2.277076	1.941738	0.079884	0.000000	16808.000000		1
30647.980469	15035.946289	2.186371	4.058200	15733.858398	99998.000000	2542.406982	1611.250366	800.606445	310.655853	323.875824	1526.336548	2014.625000	1059.581909	3.954113	0.000000	4.486402	4.177131	0.339724	0.608333	4.196835	4.999991	3.405245	3.207163	2.903419	2.492280	2.510379	3.183650	3.304194	3.025135	0.597049	0.000000	16833.000000		1
9980.551758	3477.822021	3.358191	4.163047	3179.248291	66561.125000	512.147339	322.238373	147.803604	74.216339	49.568016	245.403931	379.380035	248.703537	2.876251	0.000000	3.999155	3.541307	0.526105	0.619411	3.502324	4.823221	2.709395	2.508177	2.169685	1.870499	1.695202	2.389882	2.579074	2.395682	0.458827	0.000000	16865.000000		1
18344.908203	11383.162109	2.988143	4.514594	16450.476562	99998.000000	2642.893555	1682.161011	820.521179	379.756256	349.547943	1656.868164	2139.929688	1282.610229	2.909190	99998.000000	4.263515	4.056263	0.475401	0.654619	4.216178	4.999991	3.422080	3.225868	2.914090	2.579505	2.543507	3.219288	3.330400	3.108095	0.463772	4.999991	16918.000000		1
14865.776367	4715.511230	1.140983	5.492139	7148.303711	99998.000000	1194.113037	732.474304	291.357819	115.939323	109.713257	518.959290	698.087524	494.653290	0.937985	99998.000000	4.172188	3.673529	0.057279	0.739742	3.854203	4.999991	3.077045	2.864792	2.464427	2.064231	2.040259	2.715133	2.843910	2.694301	0.000000	4.999991	16956.000000		1
14272.177734	5329.422363	2.362144	3.367443	5525.865723	99998.000000	924.110168	569.298279	261.618225	140.112747	115.942413	570.201782	805.198120	354.222900	3.829627	99998.000000	4.154490	3.726680	0.373306	0.527300	3.742400	4.999991	2.965724	2.755340	2.417668	2.146478	2.064242	2.756029	2.905903	2.549277	0.583156	4.999991	16999.000000		1
5339.086426	1725.166748	3.543216	2.429986	1108.786011	25561.027344	185.452957	120.753044	66.439148	30.800383	16.670692	81.645065	116.657837	46.231411	0.727285	99998.000000	3.727467	3.236831	0.549398	0.385604	3.044848	4.407578	2.268234	2.081898	1.822424	1.488556	1.221954	1.911930	2.066914	1.664937	0.000000	4.999991	17036.000000		1
10576.717773	3699.397949	1.893416	4.816800	4783.871582	95479.148438	767.832458	496.645386	220.672348	109.929115	97.859367	457.972198	612.411987	330.237579	0.909476	0.000000	4.024351	3.568131	0.277246	0.682759	3.679780	4.979908	2.885267	2.696046	2.343748	2.041113	1.990602	2.660839	2.787044	2.518826	0.000000	0.000000	17107.000000		1
4430.555664	856.505371	2.063021	2.118529	1024.384033	23888.242188	182.079361	115.516853	57.517895	33.575748	19.763681	106.626434	149.971466	101.969986	0.029786	99998.000000	3.646458	2.932730	0.314504	0.326034	3.010463	4.378184	2.260261	2.062645	1.759803	1.526026	1.295868	2.027865	2.176009	2.008472	0.000000	4.999991	17167.000000		1
7808.951660	1875.076538	2.827788	3.490792	1557.821533	33842.035156	261.337616	163.922302	87.164963	39.989925	26.483149	96.332916	128.977371	112.787743	0.248673	0.000000	3.892593	3.273019	0.451447	0.542924	3.192518	4.529457	2.417202	2.214638	1.940342	1.601951	1.422970	1.983775	2.110513	2.052262	0.000000	0.000000	17206.000000		1
2378.675781	585.318298	2.627345	5.063499	669.704773	19901.306641	143.396942	77.873657	48.855675	36.082829	17.194927	83.507645	102.330788	93.088821	0.877682	0.000000	3.376335	2.767392	0.419517	0.704451	2.825883	4.298882	2.156540	1.891391	1.688915	1.557301	1.235400	1.921726	2.010006	1.968898	0.000000	0.000000	17291.000000		1
13666.415039	1997.744629	2.463907	2.281967	3028.823486	61497.597656	515.514771	317.057678	163.922302	67.281013	40.403145	201.796783	273.465942	190.729248	0.585266	0.000000	4.135654	3.300540	0.391624	0.358309	3.481274	4.788858	2.712241	2.501138	2.214638	1.827893	1.606415	2.304914	2.436903	2.280417	0.000000	0.000000	17410.000000		1
4972.787598	1533.509399	1.381515	3.176251	1222.175049	24525.718750	192.305038	131.484451	62.128086	25.881819	17.275105	73.544083	76.122093	55.636814	1.732459	99998.000000	3.696600	3.185686	0.140356	0.501915	3.087133	4.389622	2.283991	2.118874	1.793288	1.412995	1.237421	1.866548	1.881511	1.745362	0.238663	4.999991	17493.000000		1
18594.361328	4953.742676	2.402232	5.322533	4273.491211	81067.507812	695.031555	440.709442	234.206879	97.665092	84.297081	417.510468	520.220581	337.690979	1.537462	0.000000	4.269381	3.694933	0.380615	0.726118	3.630783	4.908847	2.842005	2.644152	2.369600	1.989739	1.925812	2.620667	2.716187	2.528519	0.186804	0.000000	17537.000000		1
43924.371094	13586.823242	0.885033	6.926077	16114.496094	99998.000000	2612.284424	1651.715210	772.862000	326.475433	278.060730	1401.442139	1784.633667	957.445374	4.477015	99998.000000	4.642705	4.133118	0.000000	0.840487	4.207217	4.999991	3.417021	3.217935	2.888102	2.513850	2.444140	3.146575	3.251549	2.981114	0.650989	4.999991	17574.000000		1
18704.498047	5367.962891	1.834825	2.019849	5237.754883	93973.351562	815.938782	533.474487	232.726685	66.081436	74.595642	341.638153	469.505402	244.407883	2.249115	0.000000	4.271946	3.729810	0.263595	0.305319	3.719145	4.973005	2.911658	2.727114	2.366846	1.820079	1.872713	2.533566	2.671641	2.388115	0.352012	0.000000	17597.000000		1
9358.141602	1986.118896	2.214124	4.622524	2692.390625	50377.996094	470.177643	291.145020	131.728073	51.572449	61.835129	232.714340	306.936859	196.572922	1.501989	99998.000000	3.971189	3.298005	0.345202	0.664879	3.430138	4.702241	2.672262	2.464109	2.119678	1.712418	1.791235	2.366823	2.487049	2.293524	0.176667	4.999991	17675.000000		1
6554.566895	2398.396240	2.004430	2.621178	3096.449951	61098.257812	511.610748	327.884705	156.111191	55.023151	55.633732	264.174652	338.717865	181.086395	0.077034	0.000000	3.816544	3.379921	0.301991	0.418496	3.490864	4.786029	2.708940	2.515721	2.193434	1.740546	1.745338	2.421891	2.529838	2.257886	0.000000	0.000000	17698.000000		1
2936.792480	1561.247559	2.275799	2.689020	1079.228394	29179.162109	187.929214	116.682510	67.305679	32.354588	22.381775	96.030708	140.316284	100.505211	0.570402	99998.000000	3.467873	3.193472	0.357134	0.429594	3.033113	4.465073	2.273994	2.067006	1.828052	1.509936	1.349895	1.982410	2.147108	2.002189	0.000000	4.999991	17728.000000		1
4711.354492	1393.035767	1.332175	2.491661	1070.347168	21223.322266	181.471863	114.224770	39.872742	27.645718	9.797038	54.372482	72.409271	60.450531	0.365415	0.000000	3.673146	3.143962	0.124561	0.396489	3.029525	4.326813	2.258809	2.057760	1.600676	1.441628	0.991095	1.735379	1.859794	1.781400	0.000000	0.000000	17749.000000		1
29218.220703	15730.114258	1.853327	3.971855	14954.332031	99998.000000	2421.697021	1536.867554	675.468323	331.239807	230.910355	1171.438354	1580.869385	790.874146	3.503804	0.000000	4.465654	4.196732	0.267952	0.598993	4.174767	4.999991	3.384120	3.186636	2.829605	2.520143	2.363443	3.068719	3.198896	2.898107	0.544540	0.000000	17794.000000		1
22518.707031	7306.218750	2.695188	3.780664	7289.551270	99998.000000	1186.345093	753.332703	325.695221	164.252258	110.083305	571.398315	767.752258	432.105804	2.502591	99998.000000	4.352543	3.863693	0.430589	0.577568	3.862701	4.999991	3.074211	2.876987	2.512811	2.215511	2.041721	2.756939	2.885221	2.635590	0.398390	4.999991	17855.000000		1
4160.484863	619.254822	1.470943	2.966557	1174.805786	28169.818359	191.669785	124.823578	76.550728	30.825052	20.010382	108.707962	141.626877	111.107109	1.179006	99998.000000	3.619144	2.791869	0.167596	0.472253	3.069966	4.449784	2.282554	2.096297	1.883949	1.488904	1.301255	2.036261	2.151146	2.045742	0.071516	4.999991	17880.000000		1
7466.197266	2465.970215	1.483278	3.432201	1828.064941	38664.218750	319.034363	190.433197	106.851547	47.076355	29.360277	161.116104	226.053467	118.227463	1.180773	0.000000	3.873100	3.391988	0.171223	0.535573	3.261992	4.587309	2.503837	2.279743	2.028781	1.672803	1.467760	2.207139	2.354211	2.072718	0.072166	0.000000	17906.000000		1
3495.460938	2784.955322	2.883296	3.641896	2029.322144	43803.070312	337.672485	215.855545	105.266502	65.603455	38.003998	196.899796	234.228455	114.570145	1.044852	0.000000	3.543504	3.444818	0.459889	0.561327	3.307351	4.641505	2.528496	2.334163	2.022290	1.816927	1.579829	2.294245	2.369640	2.059072	0.019055	0.000000	18078.000000		1
6703.270996	4213.589844	2.729109	4.755125	3269.944092	62496.734375	527.343994	338.535919	165.041702	50.446880	51.498436	244.176605	342.168579	217.585526	0.544477	99998.000000	3.826287	3.624652	0.436021	0.677162	3.514540	4.795857	2.722094	2.529605	2.217594	1.702834	1.711794	2.387704	2.534240	2.337630	0.000000	4.999991	18112.000000		1
22426.843750	4026.409912	2.155533	4.015028	5789.608398	99998.000000	938.338501	596.629456	277.434723	154.994873	91.460609	451.545685	613.247681	298.814270	1.845774	0.000000	4.350768	3.604918	0.333555	0.603689	3.762649	4.999991	2.972359	2.775705	2.443161	2.190317	1.961234	2.654702	2.787636	2.475401	0.266178	0.000000	18156.000000		1
7667.534668	4414.254883	2.112361	3.558635	5737.786133	99998.000000	915.784058	592.558899	282.350189	149.166611	102.614494	495.229950	645.515930	367.837616	2.661739	99998.000000	3.884656	3.644857	0.324768	0.551283	3.758744	4.999991	2.961793	2.772732	2.450788	2.173672	2.011209	2.694807	2.809907	2.565656	0.425166	4.999991	18303.000000		1
19274.603516	4189.327148	1.646716	2.880212	6196.905762	99998.000000	1012.718323	636.576172	336.645599	164.869003	103.437851	502.436646	645.185974	307.624512	3.313205	0.000000	4.284986	3.622144	0.216619	0.459424	3.792175	4.999991	3.005489	2.803850	2.527173	2.217139	2.014679	2.701081	2.809685	2.488021	0.520248	0.000000	18410.000000		1
9536.576172	4574.695801	2.257297	3.916348	4569.295898	84443.234375	755.886047	471.528320	203.795044	101.760292	63.506516	373.853973	462.998718	290.278503	0.751552	0.000000	3.979393	3.660362	0.353589	0.592881	3.659849	4.926565	2.878456	2.673508	2.309194	2.007578	1.802818	2.572702	2.665580	2.462815	0.000000	0.000000	18443.000000		1
11396.690430	1251.680298	2.818537	2.590341	2274.775391	43394.656250	352.181458	234.959305	90.341209	55.328442	39.055550	169.852325	208.146194	192.992706	2.407259	99998.000000	4.056779	3.097493	0.450024	0.413357	3.356939	4.637436	2.546767	2.370993	1.955886	1.742948	1.591683	2.230072	2.318368	2.285541	0.381523	4.999991	18535.000000		1
14341.895508	3652.966064	1.705307	5.470552	3983.678467	80225.617188	675.045837	413.446106	189.708527	91.454437	81.990448	405.039825	577.710693	343.506897	1.581102	99998.000000	4.156607	3.562646	0.231803	0.738031	3.600284	4.904313	2.829333	2.616419	2.278087	1.961205	1.913763	2.607498	2.761710	2.535935	0.198960	4.999991	18626.000000		1
7107.166504	1548.890991	2.204873	4.283313	1475.149658	30902.291016	253.514160	159.453964	85.462738	47.150364	23.467253	95.740837	149.453400	109.768768	0.166968	0.000000	3.851696	3.190021	0.343384	0.631780	3.168836	4.489991	2.404002	2.202635	1.931777	1.673485	1.370462	1.981097	2.174506	2.040479	0.000000	0.000000	18721.000000		1
9781.810547	2719.521484	1.834825	2.812370	3278.772949	62757.593750	538.821655	333.031464	149.660004	61.742619	48.914265	276.685364	365.722168	262.093109	2.640249	0.000000	3.990419	3.434493	0.263595	0.449072	3.515711	4.797666	2.731445	2.522485	2.175106	1.790585	1.689435	2.441986	2.563151	2.418456	0.421645	0.000000	18955.000000		1
4255.152344	828.051697	1.877997	2.744528	1208.301392	21545.525391	188.391769	134.488022	52.830612	31.747091	21.715689	86.730156	130.732025	52.633251	1.224941	0.000000	3.628915	2.918057	0.273695	0.438468	3.082175	4.333357	2.275062	2.128684	1.722886	1.501704	1.336774	1.938170	2.116382	1.721260	0.088115	0.000000	19011.000000		1
7313.354492	3267.085449	1.205742	2.803118	3825.146729	70929.429688	634.534729	397.068359	178.129089	85.441147	67.256340	307.430237	425.626862	192.594910	0.584588	99998.000000	3.864117	3.514160	0.081254	0.447641	3.582648	4.850826	2.802455	2.598865	2.250735	1.931667	1.827733	2.487746	2.629029	2.284645	0.000000	4.999991	19137.000000		1
10900.538086	2624.267822	2.402232	2.778449	2386.246338	49868.683594	406.560120	247.198669	109.491226	75.607109	28.691105	156.977722	195.740311	167.521027	1.755035	99998.000000	4.037448	3.419008	0.380615	0.443802	3.377715	4.697828	2.609125	2.393046	2.039379	1.878563	1.457747	2.195838	2.291680	2.224069	0.244286	4.999991	19169.000000		1
38044.226562	9249.236328	2.315888	4.921647	9608.319336	99998.000000	1553.815796	982.540833	436.256531	188.348602	148.004044	752.830078	928.316406	676.862183	2.661461	99998.000000	4.580289	3.966106	0.364717	0.692110	3.982647	4.999991	3.191400	2.992351	2.639742	2.274962	2.170274	2.876697	2.967696	2.830500	0.425120	4.999991	19201.000000		1
6514.342773	1703.543579	2.044519	3.413699	1456.369629	28009.148438	234.265472	158.985229	58.763725	57.388378	26.239532	94.322319	127.639030	71.829529	0.094425	0.000000	3.813871	3.231353	0.310591	0.533225	3.163272	4.447300	2.369708	2.201357	1.769109	1.758824	1.418956	1.974615	2.105983	1.856303	0.000000	0.000000	19254.000000		1
12716.401367	2066.419434	1.844076	4.875391	2768.688477	56294.531250	426.098694	289.045013	137.004349	51.701965	48.507210	206.718430	280.293335	175.674423	0.787123	0.000000	4.104364	3.315218	0.265779	0.688009	3.442274	4.750466	2.629510	2.460965	2.136734	1.713507	1.685806	2.315379	2.447613	2.244709	0.000000	0.000000	19305.000000		1
12784.974609	3395.736084	1.840992	3.478457	3553.382812	71589.531250	608.529602	370.276855	176.297348	79.754738	68.702614	365.287354	460.204834	254.402283	2.123165	99998.000000	4.106700	3.530934	0.265052	0.541387	3.550642	4.854849	2.784282	2.568527	2.246246	1.901757	1.836973	2.562635	2.662951	2.405521	0.326984	4.999991	19360.000000		1
7534.757812	2057.936035	2.294302	1.948923	1783.282959	34472.839844	291.080261	185.918610	74.250259	31.753258	17.614315	108.775803	155.324844	71.255951	0.971969	0.000000	3.877069	3.313432	0.360651	0.289795	3.251220	4.537477	2.464013	2.269323	1.870698	1.501788	1.245866	2.036532	2.191241	1.852821	0.000000	0.000000	19391.000000		1
22112.988281	3486.875977	2.507080	2.266548	5813.772461	99998.000000	947.774780	593.733826	323.792572	108.544518	91.546951	477.356598	584.266724	311.368195	1.810532	0.000000	4.344647	3.542437	0.399168	0.355365	3.764458	4.999991	2.976705	2.773592	2.510267	2.035608	1.961644	2.678843	2.766611	2.493274	0.257806	0.000000	19413.000000		1
3415.502686	1183.258301	1.088560	1.989012	850.291626	18604.279297	172.550598	100.770416	40.933548	19.032835	12.042000	72.091644	85.086517	50.132339	0.491726	0.000000	3.533455	3.073080	0.036852	0.298637	2.929568	4.269613	2.236917	2.003333	1.612079	1.279503	1.080699	1.857885	1.929861	1.700118	0.000000	0.000000	19466.000000		1
14052.603516	3777.580078	4.036614	3.762161	3350.161377	66732.367188	542.852112	349.403015	187.960037	73.059937	68.267807	290.506683	406.541626	240.765991	1.935287	99998.000000	4.147757	3.577214	0.606017	0.575437	3.525066	4.824337	2.734682	2.543327	2.274065	1.863679	1.834216	2.463156	2.609105	2.381595	0.286745	4.999991	19485.000000		1
6127.324219	1901.772583	1.871829	3.268763	1475.726318	28566.673828	242.452789	159.379959	66.645760	43.961781	23.532011	102.068672	140.014069	66.901711	1.436192	99998.000000	3.787271	3.279159	0.272266	0.514383	3.169006	4.455860	2.384627	2.202434	1.823773	1.643075	1.371659	2.008893	2.146172	1.825437	0.157212	4.999991	19535.000000		1
11736.857422	4602.976562	1.507948	2.738360	2876.825928	57757.390625	498.776245	302.335907	163.956223	75.718124	44.455177	228.585220	299.480377	175.763855	1.428307	0.000000	4.069552	3.663039	0.178386	0.437491	3.458914	4.761608	2.697906	2.480490	2.214728	1.879200	1.647922	2.359048	2.476368	2.244930	0.154822	0.000000	19596.000000		1
7410.174805	2847.863525	2.019849	3.626477	1944.759888	31434.904297	331.517334	203.175217	68.273979	34.161659	35.163872	127.043869	172.945328	108.859062	0.964772	0.000000	3.869828	3.454519	0.305319	0.559485	3.288866	4.497412	2.520506	2.307871	1.834255	1.533539	1.546097	2.103954	2.237909	2.036865	0.000000	0.000000	19619.000000		1
14894.063477	3450.419922	2.476242	2.932636	4180.442871	79955.281250	672.156372	426.971375	184.564850	87.652191	55.060154	262.753052	367.288696	190.587387	0.584879	99998.000000	4.173013	3.537872	0.393793	0.467258	3.621222	4.902847	2.827470	2.630399	2.266149	1.942763	1.740837	2.419548	2.565007	2.280094	0.000000	4.999991	19643.000000		1
19732.017578	5881.494629	1.446273	2.704439	6076.889648	99998.000000	964.269714	629.381836	307.596771	109.768768	91.340340	432.155151	597.961609	325.124756	2.257591	0.000000	4.295171	3.769488	0.160250	0.432077	3.783681	4.999991	2.984199	2.798914	2.487982	2.040479	1.960663	2.635640	2.776673	2.512050	0.353645	0.000000	19703.000000		1
9648.951172	2829.231689	2.303553	2.652015	2307.956543	44875.632812	369.360962	238.422348	89.943405	56.235062	28.910051	185.375870	248.888550	167.098557	1.156494	99998.000000	3.984480	3.451669	0.362398	0.423576	3.363228	4.652010	2.567451	2.377347	1.953969	1.750007	1.461049	2.268053	2.396005	2.222973	0.063143	4.999991	19741.000000		1
15672.226562	6116.567871	1.785485	3.059069	7020.223633	99998.000000	1108.622559	709.836548	369.764954	147.007996	112.898758	612.338013	832.338074	412.764587	3.946794	0.000000	4.195131	3.786508	0.251756	0.485589	3.846351	4.999991	3.044784	2.851158	2.567926	2.167341	2.052689	2.786991	2.920300	2.615702	0.596244	0.000000	19778.000000		1
5174.380859	3875.467041	1.810155	3.225591	4488.878418	85290.703125	724.203735	464.041016	217.502258	101.883644	75.255562	351.203918	475.318237	334.098419	0.700078	0.000000	3.713858	3.588324	0.257716	0.508609	3.652138	4.930902	2.859861	2.666556	2.337464	2.008105	1.876539	2.545559	2.676985	2.523875	0.000000	0.000000	19933.000000		1
8023.012207	2310.312500	2.948054	2.026016	3359.702637	62878.816406	563.476135	350.207886	147.424301	73.957306	54.970726	249.804428	338.924469	183.389938	2.613015	99998.000000	3.904337	3.363671	0.469535	0.306643	3.526301	4.798504	2.750875	2.544326	2.168569	1.868981	1.740131	2.397600	2.530103	2.263376	0.417142	4.999991	19972.000000		1
3866.394775	1344.642700	3.697403	4.135293	1561.337036	35770.667969	271.483093	168.550995	106.228630	41.241920	21.542999	130.081345	159.256607	128.049164	0.072086	0.000000	3.587306	3.128607	0.567897	0.616506	3.193497	4.553527	2.433743	2.226731	2.026242	1.615339	1.333306	2.114215	2.202097	2.107377	0.000000	0.000000	20024.000000		1
7520.591309	2160.498291	1.702224	3.367443	2749.156250	58314.289062	469.736664	289.374969	155.044220	53.348679	55.430202	317.060760	420.924164	252.077133	1.702460	99998.000000	3.876252	3.334554	0.231017	0.527300	3.439199	4.765775	2.671854	2.461461	2.190456	1.727124	1.743747	2.501143	2.624204	2.401533	0.231077	4.999991	20073.000000		1
5608.688477	1652.048218	1.474027	4.141461	1504.247803	29679.726562	238.869492	157.329269	73.855545	20.365011	15.760989	77.876740	136.751480	76.526062	0.494282	0.000000	3.748861	3.218023	0.168505	0.617154	3.177319	4.472460	2.378161	2.196810	1.868383	1.308885	1.197583	1.891408	2.135932	1.883809	0.000000	0.000000	20093.000000		1
10044.217773	5408.544922	0.508817	2.735276	6666.096680	99998.000000	1081.140259	687.217346	358.259521	132.551422	121.135429	617.330566	832.683472	470.741974	2.549569	0.000000	4.001916	3.733080	0.000000	0.437001	3.823872	4.999991	3.033882	2.837094	2.554198	2.122384	2.083271	2.790518	2.920480	2.672783	0.406467	0.000000	20129.000000		1
27427.521484	5380.415039	3.268763	4.619441	5853.207520	99998.000000	956.393799	605.405762	285.424683	140.149765	108.550690	522.064636	683.408936	322.753357	2.013987	99998.000000	4.438187	3.730816	0.514383	0.664589	3.767394	4.999991	2.980637	2.782047	2.455492	2.146592	2.035633	2.717724	2.834681	2.508871	0.304057	4.999991	20202.000000		1
7207.823242	3008.150146	2.047602	3.194753	3839.069824	77665.304688	599.491150	399.914673	187.617752	76.310196	72.372261	378.510437	535.559082	304.679565	0.800704	0.000000	3.857804	3.478300	0.311246	0.504437	3.584226	4.890227	2.777783	2.601967	2.273274	1.882583	1.859572	2.578078	2.728807	2.483843	0.000000	0.000000	20275.000000		1
7102.118652	1377.203857	2.507080	2.109277	2033.149048	42271.843750	334.776855	215.500916	125.616096	41.063065	36.486797	196.483505	295.363586	152.284271	1.139951	99998.000000	3.851388	3.138998	0.399168	0.324134	3.308169	4.626051	2.524755	2.333449	2.099045	1.613451	1.562136	2.293326	2.470357	2.182655	0.056886	4.999991	20338.000000		1
13091.568359	4324.789551	2.513247	4.471421	4033.653564	79401.625000	690.085205	419.903442	173.238281	110.437935	68.042694	354.873566	495.899109	262.931915	2.158363	0.000000	4.116992	3.635965	0.400235	0.650446	3.605699	4.899829	2.838903	2.623149	2.238644	2.043118	1.832782	2.550074	2.695393	2.419843	0.334125	0.000000	20417.000000		1
19358.281250	5566.672852	1.298254	3.188586	5345.192383	99998.000000	853.813232	540.576294	266.946930	111.569672	84.105888	408.897583	564.712769	246.193359	1.769023	0.000000	4.286867	3.745596	0.113360	0.503598	3.727963	4.999991	2.931363	2.732857	2.426425	2.047546	1.924826	2.611614	2.751828	2.391276	0.247733	0.000000	20499.000000		1
12174.776367	5418.875488	1.168737	3.503127	6894.697266	99998.000000	1139.564819	715.677185	405.977295	163.484406	169.025894	827.422607	1089.817993	506.935822	1.904287	0.000000	4.085461	3.733909	0.067717	0.544456	3.838515	4.999991	3.056739	2.854717	2.608502	2.213476	2.227953	2.917727	3.037354	2.704953	0.279732	0.000000	20560.000000		1
8099.149902	3368.158203	1.631298	1.982844	2334.892822	42603.894531	373.397583	244.435638	100.079659	50.912525	34.892506	170.768204	227.536743	130.793701	1.706026	99998.000000	3.908439	3.527392	0.212533	0.297289	3.368267	4.629449	2.572171	2.388165	2.000346	1.706825	1.542732	2.232407	2.357052	2.116587	0.231986	4.999991	20578.000000		1
6847.935059	1825.437622	1.899583	2.633513	1690.147827	29838.890625	291.404053	184.555603	76.661743	28.993311	19.227112	106.580177	139.557678	68.973984	0.233398	99998.000000	3.835560	3.261367	0.278658	0.420535	3.227925	4.474782	2.464496	2.266127	1.884579	1.462298	1.283914	2.027676	2.144754	1.838685	0.000000	4.999991	20632.000000		1
9086.476562	4259.602051	3.092990	3.145414	5104.161133	99998.000000	814.292053	528.703918	313.489807	145.814590	128.894119	657.872498	796.067139	450.762421	1.127783	99998.000000	3.958395	3.629369	0.490378	0.497678	3.707924	4.999991	2.910780	2.723212	2.496223	2.163801	2.110233	2.818142	2.900950	2.653948	0.052226	4.999991	20650.000000		1
6264.720215	1059.578857	3.031315	4.970987	1400.245605	31108.515625	245.644455	153.329651	77.108887	46.749481	31.444883	98.525452	107.819839	96.360672	0.680628	0.000000	3.796902	3.025133	0.481631	0.696443	3.146204	4.492879	2.390307	2.185626	1.887104	1.669777	1.497550	1.993548	2.032699	1.983900	0.000000	0.000000	20708.000000		1
22234.851562	5156.122070	2.448488	4.156880	6659.774902	99998.000000	1076.465332	675.005737	324.705353	113.987320	91.173820	475.956573	698.349670	350.115356	1.788998	0.000000	4.347034	3.712323	0.388898	0.618767	3.823460	4.999991	3.032000	2.829308	2.511489	2.056857	1.959870	2.677567	2.844073	2.544211	0.252610	0.000000	20870.000000		1
3602.324951	1133.943115	3.752910	2.759946	1269.649292	33187.457031	215.781540	134.506516	76.057335	23.473419	17.990532	100.110497	134.636032	87.297562	0.517466	99998.000000	3.556583	3.054591	0.574368	0.440901	3.103684	4.520974	2.334014	2.128743	1.881141	1.370576	1.255044	2.000480	2.129161	1.941002	0.000000	4.999991	20899.000000		1
10000.585938	3616.272705	1.766982	3.284182	2661.630371	60218.054688	444.357513	280.348846	157.659225	94.636856	60.601635	334.024414	418.848816	291.135773	0.793617	0.000000	4.000025	3.558261	0.247232	0.516427	3.425148	4.779727	2.647732	2.447699	2.197719	1.976060	1.782484	2.523778	2.622057	2.464096	0.000000	0.000000	20965.000000		1
16298.373047	4985.344727	1.945839	3.987274	4201.319824	85187.187500	690.584778	426.795624	184.648102	80.491753	60.851418	283.411011	370.258331	251.522064	2.326271	99998.000000	4.212144	3.697695	0.289107	0.600676	3.623386	4.930374	2.839217	2.630220	2.266345	1.905751	1.784271	2.452417	2.568505	2.400576	0.366660	4.999991	21064.000000		1
18547.923828	3409.514160	2.670518	3.644979	4301.186523	83018.609375	714.659546	449.183563	193.415176	61.529839	80.948143	360.057343	470.769714	284.172699	0.838671	0.000000	4.268295	3.532692	0.426595	0.561695	3.633588	4.919176	2.854099	2.652424	2.286490	1.789086	1.908207	2.556372	2.672808	2.453582	0.000000	0.000000	21113.000000		1
9007.829102	1758.631592	1.782401	2.260381	2613.076904	53497.003906	436.407623	275.023254	119.624397	42.142372	30.732540	184.546341	246.606583	176.257263	1.057187	99998.000000	3.954620	3.245175	0.251005	0.354182	3.417152	4.728330	2.639892	2.439369	2.077820	1.624719	1.487598	2.266105	2.392005	2.246147	0.024152	4.999991	21188.000000		1
13412.333008	3652.682373	2.291218	3.207088	3357.852295	67951.820312	515.116943	347.691559	162.093643	69.596901	57.989708	251.852020	348.761597	247.821579	1.376693	0.000000	4.127504	3.562612	0.360066	0.506111	3.526062	4.832201	2.711906	2.541194	2.209766	1.842590	1.763351	2.401145	2.542529	2.394139	0.138837	0.000000	21216.000000		1
8960.833008	2620.261963	2.790784	4.024279	2911.656982	56137.738281	483.647430	305.860626	149.015503	59.386642	40.548080	182.714600	259.487366	136.541779	1.032819	0.000000	3.952348	3.418345	0.445726	0.604688	3.464140	4.749255	2.684529	2.485523	2.173231	1.773689	1.607970	2.261773	2.414116	2.135266	0.014024	0.000000	21274.000000		1
7315.130859	2055.897705	3.099157	3.654230	1635.133911	32267.902344	261.618225	171.227676	88.527969	55.192757	19.794519	89.709045	139.838303	91.463692	1.208329	0.000000	3.864222	3.313001	0.491244	0.562796	3.213553	4.508771	2.417668	2.233574	1.947080	1.741882	1.296545	1.952836	2.145626	1.961249	0.082185	0.000000	21301.000000		1
10227.481445	3822.485352	2.818537	2.658183	3233.445068	69109.937500	526.178345	329.892212	184.006699	74.426033	47.970638	248.006607	386.383209	186.708054	1.393122	0.000000	4.009768	3.582346	0.450024	0.424585	3.509665	4.839540	2.721133	2.518372	2.264834	1.871725	1.680976	2.394463	2.587018	2.271163	0.143989	0.000000	21343.000000		1
10114.287109	6391.412598	1.729977	3.102241	6754.901855	99998.000000	1087.566772	686.884277	346.137329	147.485977	139.554596	713.080688	869.830200	512.498901	3.129340	0.000000	4.004935	3.805597	0.238040	0.491676	3.829619	4.999991	3.036456	2.836884	2.539248	2.168751	2.144744	2.853139	2.939435	2.709693	0.495453	0.000000	21389.000000		1
14362.260742	10314.341797	2.285050	7.845031	14133.394531	99998.000000	2285.201416	1452.937378	652.500610	274.865967	281.051941	1333.871216	1750.845093	973.468506	3.577498	99998.000000	4.157223	4.013442	0.358896	0.894595	4.150247	4.999991	3.358924	3.162247	2.814581	2.439121	2.448786	3.125114	3.243248	2.988322	0.553579	4.999991	21518.000000		1
5846.728516	1783.569702	2.334390	3.472290	1278.616821	31196.023438	222.044601	141.000870	66.655014	77.334000	39.434853	122.868484	132.841293	132.902969	0.383323	0.000000	3.766913	3.251290	0.368173	0.540616	3.106740	4.494099	2.346440	2.149222	1.823833	1.888371	1.595880	2.089441	2.123333	2.123535	0.000000	0.000000	21585.000000		1
16201.266602	7282.378418	1.384599	4.341904	6893.666992	99998.000000	1110.892212	709.895142	338.788788	126.704659	109.639244	515.561035	702.759399	364.013763	2.326637	99998.000000	4.209549	3.862273	0.141324	0.637680	3.838450	4.999991	3.045672	2.851194	2.529929	2.102793	2.039966	2.712280	2.846807	2.561118	0.366729	4.999991	21613.000000		1
7136.859863	2295.007812	1.526451	1.437022	1794.183960	39456.898438	291.730927	184.345901	81.934937	31.201269	19.384382	99.836044	145.213257	80.393066	1.302536	0.000000	3.853507	3.360784	0.183683	0.157463	3.253867	4.596123	2.464983	2.265634	1.913469	1.494172	1.287452	1.999287	2.162006	1.905219	0.114790	0.000000	21638.000000		1
15658.655273	3551.319824	2.491661	4.394328	3466.985840	66329.750000	559.319275	362.286865	174.632126	147.556900	77.485100	319.336578	393.833527	258.969299	1.640805	0.000000	4.194755	3.550390	0.396489	0.642892	3.539952	4.821708	2.747660	2.559053	2.242124	2.168960	1.889218	2.504249	2.595313	2.413248	0.215057	0.000000	21729.000000		1
15562.954102	5138.334961	3.176251	3.688152	5920.914062	99998.000000	959.875366	597.949280	258.084259	122.171562	80.423904	437.860077	602.772217	328.939331	2.286694	0.000000	4.192092	3.710822	0.501915	0.566809	3.772389	4.999991	2.982215	2.776664	2.411762	2.086970	1.905385	2.641335	2.780153	2.517116	0.359208	0.000000	21802.000000		1
6530.732910	2063.927734	2.371395	2.096942	2091.237549	40918.289062	330.348602	203.532928	93.024063	41.537960	23.994572	169.210907	243.507431	101.254562	0.380408	99998.000000	3.814962	3.314694	0.375004	0.321587	3.320403	4.611917	2.518972	2.308635	1.968595	1.618445	1.380113	2.228428	2.386512	2.005414	0.000000	4.999991	21820.000000		1
16830.425781	6742.847656	3.348940	3.219423	6212.860840	99998.000000	1011.484802	628.145264	290.259979	129.372086	94.433334	470.914673	628.869934	352.755035	2.808378	0.000000	4.226095	3.828843	0.524907	0.507778	3.793292	4.999991	3.004959	2.798060	2.462787	2.111840	1.975125	2.672942	2.798561	2.547473	0.448456	0.000000	21845.000000		1
5116.024414	606.750244	1.958174	2.698272	941.591858	26806.345703	160.351334	105.833916	68.977066	59.528492	24.090168	109.645416	138.700409	92.259293	0.262093	0.000000	3.708933	2.783010	0.291851	0.431086	2.973863	4.428237	2.205073	2.024625	1.838705	1.774725	1.381840	2.039990	2.142078	1.965010	0.000000	0.000000	21979.000000		1
7363.215820	3065.088379	3.173167	4.856888	4598.591309	87849.328125	756.394836	476.468475	201.368134	88.124001	72.289001	342.190155	489.145721	247.920258	0.710800	0.000000	3.867068	3.486443	0.501493	0.686358	3.662625	4.943738	2.878749	2.678034	2.303991	1.945094	1.859072	2.534267	2.689438	2.394312	0.000000	0.000000	22026.000000		1
12024.425781	7386.090820	1.495613	2.655099	5666.878906	99998.000000	913.986267	577.790894	256.776764	106.709694	67.151497	412.413055	526.455872	292.924347	2.107945	0.000000	4.080064	3.868415	0.174819	0.424081	3.753344	4.999991	2.960940	2.761771	2.409556	2.028204	1.827056	2.615332	2.721362	2.466755	0.323859	0.000000	22061.000000		1
30424.787109	10541.720703	3.537048	3.194753	9738.696289	99998.000000	1549.455322	981.930237	452.557159	188.101898	140.149765	712.355957	945.714844	499.843201	2.811966	99998.000000	4.483228	4.022912	0.548641	0.504437	3.988501	4.999991	3.190179	2.992081	2.655674	2.274393	2.146592	2.852697	2.975760	2.698834	0.449010	4.999991	22109.000000		1
10511.438477	9320.593750	3.074487	3.792999	7162.155762	99998.000000	1168.169556	744.645813	348.931213	160.718292	129.103806	598.825073	732.449646	393.324707	0.502474	0.000000	4.021662	3.969444	0.487773	0.578983	3.855044	4.999991	3.067506	2.871950	2.542740	2.206065	2.110939	2.777300	2.864778	2.594751	0.000000	0.000000	22171.000000		1
14978.055664	3168.063477	1.073141	2.281967	3649.284180	73915.234375	584.655273	380.841736	196.360153	104.560333	53.663223	308.753174	461.197815	261.957428	1.683660	0.000000	4.175456	3.500794	0.030657	0.358309	3.562208	4.868734	2.766900	2.580745	2.293053	2.019367	1.729677	2.489611	2.663887	2.418231	0.226254	0.000000	22258.000000		1
16653.570312	4483.774414	3.318103	3.416783	5099.245605	88913.968750	839.921021	524.007385	218.248520	53.441193	77.938416	409.841217	503.330933	297.648621	0.252710	0.000000	4.221508	3.651644	0.520890	0.533617	3.707506	4.948970	2.924238	2.719337	2.338951	1.727876	1.891752	2.612616	2.701854	2.473704	0.000000	0.000000	22290.000000		1
21439.878906	6111.976562	1.440106	3.620309	8062.422852	99998.000000	1298.679565	828.434082	370.597565	133.075668	122.208565	641.664368	881.199951	477.615631	1.912137	99998.000000	4.331223	3.786182	0.158394	0.558746	3.906466	4.999991	3.113502	2.918258	2.568902	2.124099	2.087102	2.807308	2.945075	2.679079	0.281519	4.999991	22392.000000		1
16147.889648	6881.375488	2.624262	4.557766	6886.130371	99998.000000	1120.229736	703.249695	324.896545	129.862411	90.498482	512.171997	723.479004	386.454132	1.446783	0.000000	4.208116	3.837675	0.419007	0.658752	3.837975	4.999991	3.049307	2.847110	2.511745	2.113483	1.956641	2.709416	2.859426	2.587098	0.160403	0.000000	22412.000000		1
8947.036133	1212.109741	1.995179	2.935719	1798.821899	35416.390625	281.147552	185.141510	85.629257	28.530750	14.348637	130.454483	144.069183	93.048737	1.201655	99998.000000	3.951679	3.083542	0.299982	0.467715	3.254988	4.549204	2.448934	2.267504	1.932622	1.455313	1.156811	2.115459	2.158571	1.968710	0.079780	4.999991	22441.000000		1
10393.303711	3585.864014	3.644979	4.480672	6359.529785	99998.000000	1052.566406	654.831909	325.192596	100.869095	97.048340	570.359070	746.196960	405.897125	1.580270	0.000000	4.016754	3.554594	0.561695	0.651343	3.803425	4.999991	3.022249	2.816130	2.512141	2.003758	1.986988	2.756148	2.872854	2.608416	0.198731	0.000000	22503.000000		1
6966.557617	1310.539673	2.392981	3.755994	1348.700928	24578.628906	224.696625	146.015030	58.813065	13.491357	20.075140	83.461388	121.406792	79.190414	0.016962	0.000000	3.843018	3.117450	0.378939	0.574725	3.129916	4.390558	2.351597	2.164397	1.769474	1.130056	1.302659	1.921486	2.084243	1.898673	0.000000	0.000000	22639.000000		1
10511.108398	3463.285400	2.346725	3.256428	4359.256348	88683.429688	713.034424	448.428040	212.062546	104.544914	67.065147	353.985443	528.417114	287.197845	0.965096	0.000000	4.021648	3.539488	0.370462	0.512742	3.639412	4.947843	2.853111	2.651693	2.326464	2.019303	1.826497	2.548985	2.722977	2.458181	0.000000	0.000000	22667.000000		1
3915.130127	1955.229126	4.092121	4.076703	1888.376709	36718.214844	316.940491	200.267242	87.596680	35.900887	46.798820	149.468811	228.939850	123.013420	1.622409	0.000000	3.592746	3.291198	0.611948	0.610309	3.276089	4.564881	2.500978	2.301610	1.942488	1.555105	1.670235	2.174551	2.359721	2.089952	0.210160	0.000000	22788.000000		1
9036.100586	2504.236328	1.779317	2.861710	2332.317871	48483.636719	379.972107	239.840866	119.556549	54.952225	36.878433	183.769241	257.957825	165.575180	0.140938	99998.000000	3.955981	3.398675	0.250253	0.456626	3.367788	4.685595	2.579752	2.379923	2.077573	1.739985	1.566772	2.264273	2.411549	2.218995	0.000000	4.999991	22835.000000		1
20730.208984	4774.626953	2.346725	3.037483	5857.422852	99998.000000	942.279541	605.862183	304.522278	96.665962	95.201180	449.908234	562.723755	325.673645	2.065307	99998.000000	4.316604	3.678939	0.370462	0.482514	3.767707	4.999991	2.974180	2.782374	2.483619	1.985274	1.978642	2.653124	2.750295	2.512783	0.314985	4.999991	23018.000000		1
20381.962891	5438.346191	3.574053	3.830003	6286.870605	99998.000000	1022.703430	643.360413	306.936859	148.281570	107.613228	511.046448	693.668518	425.522034	1.960414	99998.000000	4.309246	3.735467	0.553161	0.583199	3.798434	4.999991	3.009750	2.808454	2.487049	2.171087	2.031866	2.708460	2.841152	2.628922	0.292348	4.999991	23070.000000		1
8004.115234	2034.481201	1.440106	2.824705	2087.811279	35889.230469	345.202972	222.127869	70.151970	37.291653	25.995918	116.614662	139.884552	92.379562	0.248664	0.000000	3.903313	3.308454	0.158394	0.450973	3.319691	4.554964	2.538074	2.346603	1.846040	1.571612	1.414905	2.066753	2.145770	1.965576	0.000000	0.000000	23162.000000		1
10576.921875	4443.846191	2.981975	4.471421	3573.772705	68810.140625	564.302612	366.490021	154.646408	57.471638	64.487144	309.351410	453.691986	347.179657	1.409406	0.000000	4.024359	3.647759	0.474504	0.650446	3.553127	4.837653	2.751512	2.564062	2.189340	1.759454	1.809473	2.490452	2.656761	2.540554	0.149036	0.000000	23190.000000		1
10852.290039	3343.722656	2.109277	4.206220	3674.993164	73714.992188	615.847290	385.115784	194.035004	87.183464	61.927643	324.369232	437.971069	289.624756	1.153165	99998.000000	4.035522	3.524230	0.324134	0.623892	3.565257	4.867556	2.789473	2.585591	2.287880	1.940434	1.791885	2.511040	2.641445	2.461836	0.061892	4.999991	23260.000000		1
13228.961914	3463.513428	2.118529	3.108409	5375.209473	99998.000000	860.221252	552.858826	256.203186	82.033615	98.525452	471.321716	570.180237	339.380859	3.143348	0.000000	4.121526	3.539517	0.326034	0.492538	3.730395	4.999991	2.934610	2.742614	2.408585	1.913992	1.993548	2.673317	2.756012	2.530687	0.497392	0.000000	23284.000000		1
8602.434570	1235.055908	1.952007	2.578006	1871.625854	44399.113281	313.116669	200.251831	109.996964	43.132256	41.821667	219.404922	259.046387	174.151062	0.377798	0.000000	3.934621	3.091687	0.290481	0.411284	3.272219	4.647374	2.495706	2.301577	2.041381	1.634802	1.621401	2.341246	2.413378	2.240926	0.000000	0.000000	23335.000000		1
10357.828125	2222.635498	1.773150	2.152450	3162.559082	60241.417969	486.132904	332.720001	138.644897	98.084480	61.076530	308.460205	385.766479	261.753906	0.865152	0.000000	4.015269	3.346868	0.248745	0.332933	3.500039	4.779895	2.686755	2.522079	2.141904	1.991600	1.785874	2.489199	2.586324	2.417893	0.000000	0.000000	23376.000000		1
15945.612305	99998.000000	4.237057	9.257383	2205.141602	44322.667969	379.441711	233.451355	102.330788	50.292694	38.793434	174.536530	219.839737	127.114792	1.610187	38483.113281	4.202641	4.999991	0.627064	0.966488	3.343436	4.646626	2.579145	2.368196	2.010006	1.701505	1.588758	2.241886	2.342106	2.104196	0.206876	4.585270	23487.000000		0
7392.511230	2609.271729	1.884164	2.161701	1818.681152	36830.937500	306.008636	198.481766	79.406273	28.240879	28.120613	137.676605	164.992355	96.570366	0.827365	0.000000	3.868792	3.416519	0.275119	0.334796	3.259757	4.566213	2.485734	2.297721	1.899855	1.450878	1.449025	2.138860	2.217464	1.984844	0.000000	0.000000	23545.000000		1
11674.260742	3904.417236	1.341426	2.843207	5167.821777	99723.789062	855.311951	535.185974	223.993530	97.017502	92.805115	474.679901	599.719360	328.473694	1.833205	0.000000	4.067229	3.591556	0.127567	0.453808	3.713308	4.998799	2.932125	2.728505	2.350235	1.986850	1.967572	2.676401	2.777948	2.516501	0.263211	0.000000	23562.000000		1
25975.015625	7455.832520	2.214124	5.957783	8546.779297	99998.000000	1397.146484	875.646118	402.443329	164.199844	146.998749	763.521362	996.870972	565.940063	2.459735	99998.000000	4.414556	3.872496	0.345202	0.775085	3.931803	4.999991	3.145242	2.942329	2.604705	2.215373	2.167314	2.882821	2.998639	2.752770	0.390888	4.999991	23585.000000		1
6471.802246	2265.712402	2.044519	2.648932	2312.878174	43492.652344	385.541351	247.497787	102.330788	54.246048	30.803467	162.778229	221.381607	102.744011	0.566699	99998.000000	3.811025	3.355205	0.310591	0.423071	3.364153	4.638416	2.586071	2.393571	2.010006	1.734368	1.488600	2.211596	2.345142	2.011756	0.000000	4.999991	23675.000000		1
9484.923828	1947.825073	1.474027	3.478457	3191.370605	66929.906250	504.487335	333.666687	165.316147	76.575401	70.716293	286.315887	378.226715	227.342468	1.597619	0.000000	3.977034	3.289550	0.168505	0.541387	3.503977	4.825620	2.702850	2.523313	2.218315	1.884089	1.849519	2.456846	2.577752	2.356681	0.203473	0.000000	23789.000000		1
6691.639160	1976.904785	2.574922	4.733539	2361.727539	49126.445312	371.889648	254.500961	115.982498	30.812717	33.020676	177.891632	232.168518	133.507385	1.242836	0.000000	3.825532	3.295986	0.410764	0.675186	3.373230	4.691315	2.570414	2.405689	2.064393	1.488730	1.518786	2.250155	2.365803	2.125505	0.094414	0.000000	23835.000000		1
9193.337891	2220.011230	0.724679	2.140115	2352.467041	50954.390625	396.824768	247.938766	126.747833	61.881386	36.792088	184.003601	256.520813	163.583084	1.221104	99998.000000	3.963473	3.346355	0.000000	0.330437	3.371524	4.707181	2.598599	2.394344	2.102941	1.791560	1.565754	2.264826	2.409123	2.213738	0.086752	4.999991	23863.000000		1
9371.824219	2226.052246	1.544953	3.706654	3254.916992	64775.949219	556.556274	342.051392	147.007996	60.721901	50.462299	250.208389	312.737366	230.638992	1.409956	99998.000000	3.971824	3.347535	0.188915	0.568982	3.512540	4.811414	2.745509	2.534091	2.167341	1.783345	1.702967	2.398302	2.495180	2.362933	0.149206	4.999991	23922.000000		1
11907.869141	2566.413818	2.692104	3.694319	2481.487549	52330.609375	420.073059	258.614655	113.561760	60.367271	43.847683	204.633820	272.482239	162.303345	0.630551	99998.000000	4.075834	3.409327	0.430092	0.567534	3.394712	4.718756	2.623325	2.412653	2.055232	1.780802	1.641947	2.310977	2.435338	2.210327	0.000000	4.999991	23950.000000		1
12463.376953	8870.162109	2.470075	4.699618	10890.908203	99998.000000	1767.543579	1108.258667	602.494690	211.519806	205.037796	1112.135010	1446.532471	810.363342	3.820991	0.000000	4.095636	3.947932	0.392710	0.672063	4.037064	4.999991	3.247370	3.044641	2.779953	2.325351	2.311834	3.046158	3.160328	2.908680	0.582176	0.000000	24085.000000		1
5628.791504	1427.989990	2.075356	3.484625	1794.905518	41022.746094	288.946320	200.535538	105.574883	50.314281	42.682030	156.373306	183.457779	159.891861	0.110600	0.000000	3.750415	3.154725	0.317093	0.542156	3.254042	4.613025	2.460817	2.302191	2.023561	1.701691	1.630245	2.194163	2.263536	2.203826	0.000000	0.000000	24137.000000		1
5899.861328	1241.417603	2.417651	3.182418	1240.208740	28101.595703	194.035004	135.897278	80.319061	41.497871	28.058939	111.400063	125.640770	91.266335	0.512126	0.000000	3.770842	3.093918	0.383394	0.502757	3.093495	4.448731	2.287880	2.133211	1.904819	1.618026	1.448071	2.046885	2.099131	1.960311	0.000000	0.000000	24225.000000		1
5348.272949	4309.176270	3.148497	4.810632	3929.747070	76794.031250	647.141052	412.160187	197.510376	71.783272	78.256035	353.359467	475.629700	296.886963	0.257908	0.000000	3.728214	3.634394	0.498103	0.682202	3.594365	4.885327	2.810999	2.615066	2.295590	1.856023	1.893518	2.548217	2.677269	2.472591	0.000000	0.000000	24288.000000		1
4601.117188	419.712250	2.531749	3.170084	1081.738525	23123.357422	162.309509	119.772415	62.902103	23.599854	17.796257	76.041916	79.014641	68.125954	0.648967	0.000000	3.662863	2.622952	0.403421	0.501071	3.034122	4.364051	2.210344	2.078357	1.798665	1.372909	1.250329	1.881053	1.897708	1.833313	0.000000	0.000000	24350.000000		1
6431.655273	2386.489990	2.013681	2.115445	1890.476807	38035.261719	282.495148	195.240753	75.363495	38.472725	33.017590	115.812889	170.506088	95.059334	0.100429	0.000000	3.808323	3.377760	0.303991	0.325402	3.276571	4.580186	2.451011	2.290570	1.877161	1.585153	1.518745	2.063757	2.231740	1.977995	0.000000	0.000000	24378.000000		1
3144.593262	1610.390015	2.562587	3.496960	976.438110	23884.925781	153.200134	110.508865	53.607716	32.974419	25.160225	95.651405	125.128868	96.906487	0.063138	0.000000	3.497565	3.206931	0.408679	0.543691	2.989645	4.378124	2.185259	2.043397	1.729227	1.518177	1.400715	1.980691	2.097358	1.986353	0.000000	0.000000	24438.000000		1
9941.587891	2248.020996	1.470943	4.042781	3590.982910	84348.132812	569.578857	374.439880	188.706314	117.453438	87.744705	387.015381	510.198395	312.962463	1.628401	99998.000000	3.997456	3.351800	0.167596	0.606680	3.555213	4.926075	2.755554	2.573382	2.275786	2.069866	1.943221	2.587728	2.707739	2.495492	0.211761	4.999991	24483.000000		1
19168.136719	8294.825195	2.423819	4.779795	9907.664062	99998.000000	1572.299683	1016.893677	487.745697	288.591705	175.745361	922.870483	1262.624512	602.753723	3.286601	0.000000	4.282580	3.918807	0.384500	0.679409	3.995971	4.999991	3.196535	3.007276	2.688194	2.460284	2.244884	2.965141	3.101274	2.780140	0.516747	0.000000	24551.000000		1
16964.917969	9637.599609	2.997394	4.903145	8406.734375	99998.000000	1341.598999	858.185974	387.866486	140.538315	121.323532	654.104187	901.148621	430.224731	3.110919	0.000000	4.229552	3.983969	0.476744	0.690475	3.924627	4.999991	3.127623	2.933581	2.588682	2.147795	2.083945	2.815647	2.954796	2.633695	0.492889	0.000000	24700.000000		1
7263.857422	3828.899658	2.679769	3.114576	3590.773193	75484.382812	598.590698	374.008179	180.266113	62.199009	49.271976	298.937622	391.752014	219.238403	0.428054	0.000000	3.861167	3.583074	0.428097	0.493399	3.555188	4.877857	2.777130	2.572881	2.255914	1.793783	1.692600	2.475581	2.593011	2.340917	0.000000	0.000000	24733.000000		1
6962.891113	2165.327393	2.241878	3.860841	1437.463257	35103.273438	254.389938	156.357895	74.225594	45.602329	32.925079	121.067581	179.273148	117.043304	0.630986	0.000000	3.842790	3.335524	0.350612	0.586682	3.157597	4.545348	2.405500	2.194120	1.870554	1.658987	1.517527	2.083028	2.253515	2.068347	0.000000	0.000000	24766.000000		1
3999.991455	1441.135986	1.581958	2.485493	1182.046387	23445.019531	205.154968	132.483582	34.901756	22.517460	18.946491	74.974937	92.854454	83.479889	0.663648	0.000000	3.602059	3.158705	0.199195	0.395413	3.072634	4.370050	2.312082	2.122162	1.542847	1.352519	1.277529	1.874916	1.967803	1.921582	0.000000	0.000000	24812.000000		1
10453.541016	2367.987549	2.093859	3.182418	2620.992920	51339.363281	409.822723	273.839081	121.477722	47.788700	67.361191	303.794525	421.590271	215.735275	0.659136	0.000000	4.019263	3.374379	0.320947	0.502757	3.418466	4.710451	2.612596	2.437495	2.084497	1.679325	1.828410	2.482580	2.624891	2.333921	0.000000	0.000000	24857.000000		1
17434.175781	2502.999756	1.137900	2.904882	3889.821777	80454.757812	653.746460	397.000519	194.679504	92.148285	49.386078	267.036346	329.648590	184.635773	1.245130	0.000000	4.241401	3.398461	0.056104	0.463128	3.589930	4.905552	2.815409	2.598791	2.289320	1.964487	1.693605	2.426570	2.518051	2.266316	0.095215	0.000000	24881.000000		1
4902.854980	2451.498291	3.092990	3.688152	1252.910767	39130.656250	223.993530	137.522415	107.893852	62.106499	28.984060	136.843994	192.453049	130.448318	0.630798	99998.000000	3.690449	3.389431	0.490378	0.566809	3.097920	4.592517	2.350235	2.138373	2.032997	1.793137	1.462159	2.136226	2.284325	2.115438	0.000000	4.999991	24913.000000		1
7136.138672	9738.397461	2.500912	4.946317	6707.729980	99998.000000	1111.613770	696.974304	310.399902	162.204651	148.537521	668.610046	915.117981	444.742981	1.516208	0.000000	3.853463	3.988487	0.398098	0.694282	3.826576	4.999991	3.045954	2.843217	2.491922	2.210063	2.171836	2.825173	2.961477	2.648109	0.180759	0.000000	24997.000000		1
10464.778320	5177.982910	2.624262	3.928683	5272.187988	99235.132812	873.000244	547.255676	249.665649	83.985626	88.238098	453.044403	575.764893	275.279205	2.345630	0.000000	4.019730	3.714161	0.419007	0.594247	3.721991	4.996665	2.941014	2.738190	2.397359	1.924205	1.945656	2.656141	2.760245	2.439773	0.370259	0.000000	25037.000000		1
10060.426758	3566.766357	1.344510	1.400017	3025.419189	55509.386719	490.055420	322.485077	163.037262	64.443970	38.423386	205.753220	273.848328	179.954666	0.711467	0.000000	4.002616	3.552275	0.128564	0.146133	3.480786	4.744367	2.690245	2.508510	2.212287	1.809182	1.584596	2.313347	2.437510	2.255163	0.000000	0.000000	25141.000000		1
12873.453125	2064.606201	1.199574	3.416783	3531.099854	71608.796875	564.231689	369.925293	182.924301	84.022629	64.191109	352.162964	422.092896	195.111237	0.916534	99998.000000	4.109695	3.314837	0.079027	0.533617	3.547910	4.854966	2.751457	2.568114	2.262271	1.924396	1.807475	2.546744	2.625408	2.290282	0.000000	4.999991	25190.000000		1
6264.177246	915.722412	1.501781	2.368311	1339.619263	28730.287109	222.214218	145.022064	65.569534	37.849808	12.310285	59.833782	97.430725	57.184853	0.334668	0.000000	3.796864	2.961764	0.176607	0.374439	3.126981	4.458340	2.346772	2.161434	1.816702	1.578064	1.090268	1.776946	1.988696	1.757281	0.000000	0.000000	25233.000000		1
10312.509766	2194.693848	2.901798	3.530881	2200.333984	48987.800781	374.393646	233.553116	125.668518	67.000389	55.772499	253.523407	325.044556	190.636734	1.501581	0.000000	4.013364	3.341374	0.462667	0.547883	3.342489	4.690088	2.573328	2.368386	2.099226	1.826077	1.746420	2.404018	2.511943	2.280207	0.176549	0.000000	25358.000000		1
10988.563477	4049.673584	2.248045	3.373610	4972.275879	94930.742188	789.313782	505.511139	219.987762	106.342728	69.751083	400.293945	547.477722	279.602600	0.125104	0.000000	4.040941	3.607420	0.351805	0.528095	3.696555	4.977407	2.897250	2.703731	2.342398	2.026708	1.843551	2.602379	2.738366	2.446541	0.000000	0.000000	25379.000000		1
11767.962891	6306.988770	1.939672	3.540132	6870.563965	99998.000000	1132.308838	712.266541	336.793610	139.088959	100.030319	544.927490	702.694641	435.920380	2.062965	0.000000	4.070701	3.799822	0.287728	0.549019	3.836993	4.999991	3.053965	2.852643	2.527364	2.143293	2.000132	2.736339	2.846767	2.639407	0.314492	0.000000	25466.000000		1
15009.978516	3305.095703	3.204005	6.204483	4274.219238	78261.421875	684.630066	445.982635	187.960037	103.385422	57.021412	329.321716	413.023621	220.086441	2.500936	0.000000	4.176380	3.519184	0.505693	0.792706	3.630857	4.893548	2.835456	2.649318	2.274065	2.014459	1.756038	2.517620	2.615975	2.342593	0.398103	0.000000	25541.000000		1
1967.150879	719.016846	2.192538	2.701355	676.590759	19918.625000	110.397850	77.704048	52.346466	17.127085	16.457914	65.221077	85.857452	74.746742	0.345738	99998.000000	3.293838	2.856739	0.340947	0.431582	2.830326	4.299259	2.042961	1.890444	1.718887	1.233683	1.216375	1.814388	1.933778	1.873592	0.000000	4.999991	25652.000000		1
5068.053711	953.343994	1.492530	2.405316	953.763367	21914.115234	167.317490	106.382820	52.861450	5.825182	17.191843	56.506428	98.365097	88.697578	0.327564	0.000000	3.704841	2.979250	0.173923	0.381172	2.979441	4.340724	2.223541	2.026871	1.723139	0.765310	1.235322	1.752098	1.992841	1.947912	0.000000	0.000000	25686.000000		1
7314.955078	2628.292236	2.719858	3.256428	1657.688477	40314.238281	297.192230	174.847992	97.236450	31.201269	23.951399	127.614357	191.083878	102.595985	0.630332	0.000000	3.864212	3.419674	0.434546	0.512742	3.219503	4.605458	2.473037	2.242661	1.987829	1.494172	1.379331	2.105900	2.281224	2.011130	0.000000	0.000000	25707.000000		1
11723.291992	4719.538574	1.390766	4.440584	5410.080566	96026.890625	869.009888	555.874756	244.380127	107.227760	68.835213	356.443207	535.602234	268.337708	1.021567	0.000000	4.069049	3.673900	0.143254	0.647440	3.733204	4.982393	2.939025	2.744977	2.388066	2.030307	1.837811	2.551990	2.728842	2.428682	0.009267	0.000000	25741.000000		1
27022.269531	5196.991211	1.474027	2.343642	6601.994629	99998.000000	1046.164551	682.369690	295.292664	136.128571	108.393417	565.400391	786.957764	385.775726	2.402064	0.000000	4.431722	3.715752	0.168505	0.369891	3.819675	4.999991	3.019600	2.834020	2.470253	2.133949	2.035003	2.752356	2.895952	2.586335	0.380585	0.000000	25864.000000		1
3771.646973	2052.659912	2.007514	4.708869	1832.123169	36691.066406	305.974731	189.720856	80.729195	26.365967	34.994267	149.252960	266.903748	124.101982	0.475748	99998.000000	3.576531	3.312317	0.302659	0.672917	3.262955	4.564560	2.485686	2.278115	1.907031	1.421044	1.543997	2.173923	2.426355	2.093779	0.000000	4.999991	25885.000000		1
15469.538086	1753.823975	1.899583	3.931767	2941.374756	60598.011719	491.467773	312.428986	142.817200	71.965210	65.443100	289.686432	408.361023	224.332748	1.703384	0.000000	4.189477	3.243986	0.278658	0.594588	3.468550	4.782458	2.691495	2.494751	2.154781	1.857123	1.815864	2.461928	2.611044	2.350893	0.231313	0.000000	25934.000000		1
6038.897949	2874.155518	1.421604	1.671386	2603.588379	58580.187500	430.755127	274.252319	138.200836	45.417305	38.898281	203.647018	246.187195	177.614105	1.225432	0.000000	3.780958	3.458510	0.152779	0.223077	3.415572	4.767751	2.634230	2.438150	2.140511	1.657221	1.589930	2.308878	2.391265	2.249477	0.088289	0.000000	25967.000000		1
13368.377930	3089.536133	2.278883	2.849375	3355.696777	67462.531250	556.528503	355.296051	186.137558	73.198708	58.344337	273.583130	372.552643	180.460388	1.379393	0.000000	4.126079	3.489893	0.357722	0.454750	3.525783	4.829062	2.745487	2.550590	2.269834	1.864503	1.765999	2.437089	2.571188	2.256382	0.139688	0.000000	26015.000000		1
6726.149414	1791.821777	1.702224	2.235711	1669.153809	33659.062500	263.884766	179.587692	81.953438	37.168304	30.445753	133.343948	201.904709	92.703354	0.221681	0.000000	3.827766	3.253295	0.231017	0.349416	3.222496	4.527102	2.421414	2.254277	1.913567	1.570173	1.483527	2.124973	2.305146	1.967095	0.000000	0.000000	26034.000000		1
3785.591553	1672.727783	1.847160	1.720726	1172.881592	23252.388672	191.860977	130.627167	57.049168	13.491357	17.213430	74.913269	105.574883	101.035614	0.037412	0.000000	3.578134	3.223425	0.266504	0.235712	3.069254	4.366467	2.282987	2.116034	1.756249	1.130056	1.235867	1.874559	2.023561	2.004474	0.000000	0.000000	26119.000000		1
4517.788086	2853.426758	2.066105	3.469206	2855.767090	65172.738281	451.224976	300.232819	172.652359	37.544518	65.914917	310.680511	391.119843	263.937195	0.680050	0.000000	3.654926	3.455367	0.315152	0.540230	3.455723	4.814066	2.654393	2.477458	2.237173	1.574547	1.818984	2.492314	2.592310	2.421501	0.000000	0.000000	26162.000000		1
11301.939453	5596.362793	1.378431	4.045865	5228.608398	99022.218750	866.182129	543.428772	283.969177	89.120049	89.742966	437.274170	609.127808	327.489960	2.109099	0.000000	4.053153	3.747906	0.139385	0.607011	3.718386	4.995733	2.937609	2.735143	2.453271	1.949975	1.953000	2.640754	2.784708	2.515198	0.324097	0.000000	26221.000000		1
12471.623047	3135.557861	1.742312	5.223854	3222.025879	56480.496094	508.018219	340.728455	157.097992	108.424255	36.252434	200.489273	280.873108	153.924820	1.239079	99998.000000	4.095923	3.496315	0.241126	0.717991	3.508129	4.751898	2.705879	2.532408	2.196171	2.035126	1.559337	2.302091	2.448510	2.187309	0.093099	4.999991	26283.000000		1
7133.236816	3235.014648	1.637465	2.806202	4436.815430	83738.523438	726.417847	458.351501	191.241150	71.086342	57.129345	317.267365	437.533203	290.586884	3.399817	99998.000000	3.853287	3.509876	0.214172	0.448119	3.647071	4.922925	2.861187	2.661199	2.281581	1.851786	1.756859	2.501426	2.641011	2.463276	0.531455	4.999991	26304.000000		1
14292.348633	3578.135986	1.316756	2.537917	4231.635742	91516.046875	707.369568	441.878174	220.083344	71.450226	89.789223	429.691254	523.637329	332.093994	2.268991	0.000000	4.155104	3.553657	0.119505	0.404477	3.626508	4.961497	2.849646	2.645303	2.342587	1.854004	1.953224	2.633157	2.719031	2.521261	0.355833	0.000000	26368.000000		1
21290.027344	4381.783203	2.038351	3.102241	5585.477539	99998.000000	886.957275	577.661377	268.331512	156.012512	108.526016	517.143005	692.129761	417.840424	2.626189	0.000000	4.328176	3.641651	0.309279	0.491676	3.747060	4.999991	2.947903	2.761673	2.428672	2.193159	2.035534	2.713611	2.840188	2.621011	0.419326	0.000000	26464.000000		1
5337.843750	4283.701660	2.433070	2.133947	3402.517090	75078.359375	542.623901	350.164703	182.467911	101.260727	51.193146	317.171783	392.670959	231.564117	1.663263	0.000000	3.727366	3.631819	0.386155	0.329184	3.531800	4.875515	2.734499	2.544272	2.261187	2.005441	1.709212	2.501295	2.594029	2.364671	0.220961	0.000000	26481.000000		1
12374.889648	3809.379395	2.272716	3.731324	2982.277588	58001.042969	510.457428	307.023193	129.578705	41.164829	38.815022	199.847855	242.566895	117.653885	1.366237	99998.000000	4.092541	3.580854	0.356545	0.571863	3.474548	4.763436	2.707959	2.487171	2.112534	1.614526	1.589000	2.300699	2.384831	2.070606	0.135526	4.999991	26510.000000		1
27339.953125	8132.084473	1.773150	3.096074	9272.441406	99998.000000	1461.001465	953.285400	393.654663	185.422134	128.311279	648.103210	830.145569	471.034912	3.158030	99998.000000	4.436798	3.910202	0.248745	0.490811	3.967194	4.999991	3.164651	2.979223	2.595115	2.268162	2.108265	2.811644	2.919154	2.673053	0.499416	4.999991	26559.000000		1
9655.072266	4676.736328	2.858626	2.269632	4561.148926	93009.906250	738.250122	471.879883	233.963257	122.026627	98.972595	433.077179	610.453857	306.745667	1.723634	0.000000	3.984756	3.669943	0.456157	0.355955	3.659074	4.968529	2.868204	2.673831	2.369148	2.086455	1.995515	2.636565	2.785653	2.486778	0.236445	0.000000	26591.000000		1
11003.396484	2457.610352	2.056854	2.405316	2416.534912	48903.253906	372.296692	250.236145	110.336174	67.299515	34.584129	211.630829	280.151489	170.052780	0.991518	99998.000000	4.041527	3.390513	0.313203	0.381172	3.383193	4.689338	2.570889	2.398350	2.042718	1.828012	1.538877	2.325579	2.447393	2.230584	0.000000	4.999991	26618.000000		1
7545.079102	3739.030029	0.724679	4.064368	4702.445801	84000.726562	737.926331	490.746185	166.059326	114.634903	79.356934	386.065582	448.625397	380.656708	1.472716	99998.000000	3.877664	3.572759	0.000000	0.608993	3.672324	4.924283	2.868013	2.690857	2.220263	2.059317	1.899585	2.586661	2.651884	2.580534	0.168119	4.999991	26712.000000		1
8427.382812	2475.677979	1.060806	4.129126	3106.555420	67827.117188	497.188110	325.531799	154.365799	80.861801	72.097809	278.594208	383.783630	244.293777	0.934437	0.000000	3.925693	3.393694	0.025636	0.615858	3.492279	4.831403	2.696521	2.512594	2.188551	1.907743	1.857922	2.444972	2.584086	2.387913	0.000000	0.000000	26770.000000		1
12504.110352	5027.194336	2.235711	2.275799	4611.774414	92948.960938	757.563599	481.935944	250.285492	99.583176	75.338821	396.901855	505.529633	378.556671	0.559709	99998.000000	4.097053	3.701326	0.349416	0.357134	3.663868	4.968245	2.879419	2.682989	2.398436	1.998186	1.877019	2.598683	2.703747	2.578131	0.000000	4.999991	26824.000000		1
25551.816406	8011.855469	2.713690	4.064368	9380.566406	99998.000000	1527.776733	966.773682	435.291321	225.162262	149.407135	719.362244	915.950562	464.300049	0.887023	0.000000	4.407422	3.903733	0.433560	0.608993	3.972229	4.999991	3.184060	2.985325	2.638780	2.352496	2.174371	2.856948	2.961872	2.666799	0.000000	0.000000	26855.000000		1
8695.211914	763.262329	2.861710	2.667434	1307.375732	32736.570312	215.420731	134.558945	75.622528	25.052294	11.147716	103.188065	140.451965	103.999092	0.898804	99998.000000	3.939280	2.882674	0.456626	0.426094	3.116400	4.515033	2.333287	2.128913	1.878651	1.398847	1.047186	2.013629	2.147528	2.017030	0.000000	4.999991	26879.000000		1
9645.379883	2415.356934	1.329091	3.355108	2206.504395	45435.921875	328.994843	224.252563	123.109016	46.734062	36.588562	162.587036	209.663391	60.135990	2.368246	0.000000	3.984319	3.382981	0.123555	0.525706	3.343705	4.657399	2.517189	2.350737	2.090290	1.669634	1.563345	2.211086	2.321523	1.779135	0.374427	0.000000	26898.000000		1
8409.685547	4606.300781	1.033052	2.211041	3530.837646	65858.812500	547.119995	354.081055	142.715424	78.555161	52.633251	281.872223	412.123169	198.324493	2.375750	0.000000	3.924780	3.663352	0.014122	0.344597	3.547878	4.818614	2.738083	2.549103	2.154471	1.895175	1.721260	2.450052	2.615027	2.297376	0.375801	0.000000	26916.000000		1
32288.009766	14317.545898	2.550252	4.089037	16223.842773	99998.000000	2599.622559	1652.745239	789.973694	326.907135	252.215912	1268.091919	1609.572876	974.572449	4.199550	0.000000	4.509041	4.155869	0.406583	0.611621	4.210154	4.999991	3.414910	3.218206	2.897613	2.514424	2.401772	3.103151	3.206711	2.988814	0.623203	0.000000	26945.000000		1
23316.595703	7911.171387	3.352024	3.512378	6245.570312	99998.000000	1015.068115	652.858337	323.262177	116.500565	124.151321	543.034058	660.487488	422.688080	2.623392	0.000000	4.367665	3.898241	0.525307	0.545601	3.795572	4.999991	3.006495	2.814819	2.509555	2.066328	2.093951	2.734827	2.819865	2.626020	0.418863	0.000000	27027.000000		1
4290.331543	1523.083252	2.448488	2.158617	921.612305	22670.630859	171.178345	102.580566	55.778667	6.546777	17.518721	72.615883	104.292046	84.947754	0.351777	99998.000000	3.632491	3.182724	0.388898	0.334176	2.964548	4.355464	2.233449	2.011065	1.746468	0.816028	1.243502	1.861032	2.018251	1.929152	0.000000	4.999991	27069.000000		1
4505.370117	520.766357	2.759946	4.832219	857.612427	21099.751953	153.634949	96.767723	35.537006	17.521803	14.000174	64.345291	60.435112	38.278450	1.534070	99998.000000	3.653730	2.716643	0.440901	0.684147	2.933291	4.324277	2.186490	1.985731	1.550681	1.243579	1.146133	1.808517	1.781289	1.582954	0.185845	4.999991	27096.000000		1
16290.676758	5680.117188	2.966557	3.681984	5265.382324	99998.000000	861.846375	535.454224	282.532135	94.929817	83.180771	519.159729	627.275635	403.050812	2.152124	99998.000000	4.211939	3.754357	0.472253	0.566082	3.721430	4.999991	2.935430	2.728722	2.451068	1.977403	1.920023	2.715301	2.797458	2.605360	0.332867	4.999991	27150.000000		1
24007.947266	3568.527100	2.004430	3.928683	5611.627441	99998.000000	878.347473	566.667847	259.946838	104.190285	118.501915	498.113251	669.510498	391.492981	1.384875	99998.000000	4.380355	3.552489	0.301991	0.594247	3.749089	4.999991	2.943666	2.753329	2.414885	2.017827	2.073725	2.697328	2.825758	2.592724	0.141410	4.999991	27184.000000		1
5553.409668	1911.137817	3.422950	3.015897	1416.500000	31733.099609	222.704529	135.770844	41.519459	47.070187	6.848984	57.585739	89.958824	58.948750	0.994017	0.000000	3.744560	3.281292	0.534401	0.479416	3.151217	4.501513	2.347729	2.132807	1.618252	1.672746	0.835626	1.760315	1.954044	1.770475	0.000000	0.000000	27210.000000		1
16968.466797	3552.797119	2.975808	3.376694	4015.404053	78451.289062	655.100220	419.931213	194.001083	93.064148	84.454353	395.483337	519.998535	413.461517	2.147451	99998.000000	4.229642	3.550570	0.473605	0.528492	3.603729	4.894600	2.816308	2.623178	2.287804	1.968782	1.926622	2.597128	2.716002	2.616435	0.331923	4.999991	27337.000000		1
23700.513672	5948.911133	1.409269	3.725156	8891.911133	99998.000000	1418.266968	911.722778	444.033722	213.598251	154.091339	746.258606	959.807495	613.793518	2.046130	99998.000000	4.374758	3.774437	0.148994	0.571145	3.948995	4.999991	3.151758	2.959863	2.647416	2.329598	2.187778	2.872889	2.982184	2.788022	0.310933	4.999991	27527.000000		1
13274.758789	3120.114502	2.059937	4.705785	5682.485352	99998.000000	903.322693	584.991394	282.670898	138.114487	112.010643	550.558411	722.988708	368.179901	1.909712	0.000000	4.123027	3.494170	0.313854	0.672632	3.754538	4.999991	2.955843	2.767149	2.451281	2.140239	2.049259	2.740803	2.859132	2.566060	0.280968	0.000000	27584.000000		1
14784.535156	4188.728516	2.500912	3.046734	4421.094727	88841.257812	722.991821	451.524109	196.002441	54.576008	68.199966	344.814423	418.207397	278.187164	1.350173	99998.000000	4.169808	3.622082	0.398098	0.483835	3.645530	4.948615	2.859133	2.654681	2.292261	1.737002	1.833784	2.537585	2.621392	2.444337	0.130389	4.999991	27644.000000		1
8052.107422	1372.402466	1.822490	2.547168	1645.538452	34565.687500	260.415558	166.380035	76.686417	19.560154	16.612101	99.555420	149.949875	77.700966	0.412320	0.000000	3.905910	3.137481	0.260665	0.406058	3.216308	4.538645	2.415667	2.221101	1.884718	1.291372	1.220425	1.998065	2.175946	1.890426	0.000000	0.000000	27664.000000		1
7339.101074	2732.355957	2.359060	3.296517	2345.343750	47185.941406	403.766235	256.203186	117.891335	49.093121	47.363144	238.157150	353.334778	217.178467	0.421690	99998.000000	3.865643	3.436537	0.372739	0.518055	3.370207	4.673812	2.606130	2.408585	2.071482	1.691021	1.675441	2.376864	2.548186	2.336817	0.000000	4.999991	27716.000000		1
7158.652832	6934.979980	3.734408	4.779795	5556.052246	99998.000000	902.425293	578.142395	272.759766	123.429726	100.304771	533.406616	668.468201	373.042969	1.256888	0.000000	3.854831	3.841045	0.572222	0.679409	3.744766	4.999991	2.955411	2.762035	2.435780	2.091420	2.001322	2.727058	2.825081	2.571759	0.099297	0.000000	27736.000000		1
4626.773926	1493.448486	3.867008	5.174514	983.231628	20951.507812	161.581741	105.784576	52.528404	16.707697	15.899757	62.451878	80.985146	83.809853	0.144991	0.000000	3.665278	3.174190	0.587375	0.713870	2.992656	4.321215	2.208392	2.024422	1.720394	1.222917	1.201391	1.795545	1.908405	1.923295	0.000000	0.000000	27757.000000		1
9628.804688	1473.055786	1.819406	2.177119	2113.249268	50976.371094	317.211884	217.499176	119.772415	66.673515	47.138031	241.444412	346.787994	190.707657	0.956063	0.000000	3.983572	3.168219	0.259930	0.337882	3.324951	4.707369	2.501349	2.337458	2.078357	1.823953	1.673371	2.382817	2.540064	2.280368	0.000000	0.000000	27795.000000		1
15227.276367	4275.776367	2.019849	3.028231	5722.376953	99998.000000	961.867432	597.304749	298.774200	159.046906	107.677986	565.896912	747.229980	497.440979	2.886002	99998.000000	4.182622	3.631015	0.305319	0.481189	3.757576	4.999991	2.983115	2.776196	2.475343	2.201525	2.032127	2.752737	2.873454	2.696742	0.460297	4.999991	27852.000000		1
18614.613281	5969.279297	3.157748	5.159095	9724.579102	99998.000000	1622.857666	998.520752	494.255493	206.958954	189.406311	978.929810	1279.850220	729.094543	2.223182	0.000000	4.269854	3.775922	0.499378	0.712574	3.987871	4.999991	3.210280	2.999357	2.693952	2.315884	2.277395	2.990752	3.107159	2.862784	0.346975	0.000000	27889.000000		1
7571.796875	2971.151367	1.193407	2.146282	2275.114502	49593.296875	403.948181	249.375778	137.352814	42.216385	42.336651	172.482758	274.502075	107.906189	1.939452	0.000000	3.879199	3.472925	0.076789	0.331687	3.357003	4.695423	2.606326	2.396854	2.137838	1.625481	1.626716	2.236746	2.438546	2.033046	0.287679	0.000000	27939.000000		1
7061.953125	2555.352539	0.922038	2.522498	2110.436768	40742.996094	350.439148	226.303253	101.134293	56.694538	32.613621	163.163696	199.163269	156.931458	0.872169	99998.000000	3.848925	3.407451	0.000000	0.401831	3.324372	4.610053	2.544613	2.354691	2.004899	1.753541	1.513399	2.212624	2.299209	2.195710	0.000000	4.999991	27969.000000		1
2764.460693	441.545135	3.657314	2.047602	859.040161	21167.011719	138.244003	95.447884	46.151234	10.521717	10.854760	48.112492	48.766243	28.074358	1.652857	99998.000000	3.441610	2.644975	0.563162	0.311246	2.934013	4.325660	2.140646	1.979766	1.664183	1.022087	1.035620	1.682258	1.688119	1.448310	0.218235	4.999991	27988.000000		1
9031.339844	4026.110840	1.915002	3.830003	3166.922607	58673.101562	496.173553	332.093994	138.842255	69.692497	42.225636	185.668823	217.961746	132.002518	0.823333	99998.000000	3.955752	3.604886	0.282169	0.583199	3.500638	4.768439	2.695634	2.521261	2.142522	1.843186	1.625576	2.268739	2.338380	2.120582	0.000000	4.999991	28072.000000		1
25436.107422	8393.699219	2.451572	3.910181	7196.986816	99998.000000	1179.033569	733.069458	366.539368	183.402283	138.959442	703.474792	876.845703	543.656982	4.753602	99998.000000	4.405451	3.923953	0.389445	0.592197	3.857151	4.999991	3.071526	2.865145	2.564121	2.263405	2.142888	2.847249	2.942923	2.735325	0.677023	4.999991	28175.000000		1
14066.097656	2939.333496	2.611927	3.762161	3340.540283	69913.585938	555.578735	355.428650	156.974640	71.311462	65.843987	310.427643	397.438416	223.426117	1.577937	0.000000	4.148174	3.468249	0.416961	0.575437	3.523817	4.844562	2.744746	2.550752	2.195829	1.853159	1.818516	2.491960	2.599270	2.349134	0.198090	0.000000	28240.000000		1
10659.079102	1363.209839	2.568754	2.652015	2122.864258	52026.593750	348.570404	227.512085	113.811546	61.119701	44.112885	216.820755	260.051697	165.587524	1.527373	99998.000000	4.027719	3.134563	0.409723	0.423576	3.326922	4.716226	2.542290	2.357004	2.056186	1.786181	1.644565	2.336101	2.415060	2.219028	0.183945	4.999991	28271.000000		1
2620.986816	938.961426	1.887248	1.585042	854.966553	24191.322266	154.606323	98.855415	48.562717	33.088516	20.405100	91.232414	113.515511	54.579094	1.046545	99998.000000	3.418465	2.972648	0.275829	0.200041	2.931949	4.383660	2.189227	1.995000	1.686303	1.519677	1.309739	1.960149	2.055055	1.737026	0.019758	4.999991	28338.000000		1
16067.419922	4032.568115	2.544085	4.141461	3905.487305	79413.695312	651.328796	407.966309	187.179855	105.618050	75.224724	300.914307	424.411865	259.092651	1.713845	0.000000	4.205946	3.605582	0.405532	0.617154	3.591675	4.899895	2.813800	2.610624	2.272259	2.023738	1.876361	2.478443	2.627788	2.413455	0.233972	0.000000	28495.000000		1
8169.644043	2357.197510	2.710606	2.275799	3861.177002	76773.335938	655.454834	403.285187	167.039963	92.253128	59.605587	318.278839	450.500305	253.409317	0.877561	99998.000000	3.912203	3.372396	0.433066	0.357134	3.586720	4.885211	2.816543	2.605612	2.222820	1.964981	1.775287	2.502808	2.653695	2.403823	0.000000	4.999991	28567.000000		1
8234.270508	2190.148438	2.100026	2.491661	3162.540527	67211.289062	528.136536	331.097931	154.489151	86.387856	46.141983	242.548386	323.234406	202.589294	2.366880	99998.000000	3.915625	3.340474	0.322225	0.396489	3.500036	4.827442	2.722746	2.519956	2.188898	1.936453	1.664096	2.384798	2.509518	2.306617	0.374176	4.999991	28683.000000		1
16353.969727	3999.812744	2.436154	3.163916	5609.314453	99998.000000	884.280579	576.344604	267.421814	87.004608	81.336693	385.747955	480.088776	257.936249	2.589290	0.000000	4.213623	3.602040	0.386705	0.500225	3.748910	4.999991	2.946590	2.760682	2.427197	1.939542	1.910287	2.586304	2.681322	2.411512	0.413181	0.000000	28787.000000		1
17288.988281	4762.445801	3.561718	3.527797	5963.784180	99998.000000	930.330078	619.153076	280.062073	124.980850	125.320061	526.622375	641.670532	392.353333	1.249768	0.000000	4.237770	3.677830	0.551660	0.547504	3.775522	4.999991	2.968637	2.791798	2.447254	2.096843	2.098021	2.721499	2.807312	2.593677	0.096829	0.000000	28858.000000		1
18507.326172	7558.172852	2.137031	2.750695	9328.143555	99998.000000	1463.542358	958.743652	447.148285	163.869873	136.766891	769.556274	1082.367676	576.387756	2.930097	0.000000	4.267344	3.878417	0.329811	0.439442	3.969795	4.999991	3.165405	2.981703	2.650452	2.214499	2.135981	2.886240	3.034375	2.760715	0.466882	0.000000	28909.000000		1
7488.884277	979.500244	1.834825	1.942755	1786.261841	35488.925781	293.723022	193.208572	78.851196	54.030186	22.249176	110.163483	140.976196	124.675560	0.048042	0.000000	3.874417	2.991004	0.263595	0.288418	3.251945	4.550093	2.467938	2.286026	1.896808	1.732636	1.347314	2.042038	2.149146	2.095781	0.000000	0.000000	29044.000000		1
9902.304688	3128.110596	1.998263	4.446751	2654.062988	50667.933594	424.020233	275.593719	136.254990	47.810287	43.409790	241.361145	297.223083	165.115707	2.441761	99998.000000	3.995736	3.495282	0.300653	0.648043	3.423911	4.704733	2.627387	2.440269	2.134352	1.679521	1.637588	2.382667	2.473083	2.217788	0.387703	4.999991	29171.000000		1
14163.510742	5696.713867	1.779317	4.089037	5121.966797	97923.242188	806.995911	523.476990	225.399719	92.977806	76.600067	387.622864	525.802124	343.728943	1.265960	0.000000	4.151171	3.755624	0.250253	0.611621	3.709437	4.990886	2.906871	2.718898	2.352953	1.968379	1.884229	2.588409	2.720822	2.536216	0.102420	0.000000	29191.000000		1
21501.984375	9456.288086	2.679769	3.857757	9200.529297	99998.000000	1514.886719	934.409851	413.998108	202.632477	149.200531	744.482361	961.713257	547.523987	3.073860	99998.000000	4.332479	3.975721	0.428097	0.586335	3.963813	4.999991	3.180380	2.970537	2.616998	2.306709	2.173770	2.871854	2.983046	2.738403	0.487684	4.999991	29386.000000		1
8116.770508	2757.725830	3.237926	4.008861	3225.263916	64860.003906	526.862915	337.983948	157.196671	79.523453	54.486580	268.593658	377.190582	196.810379	1.906641	0.000000	3.909383	3.440551	0.510267	0.603021	3.508565	4.811977	2.721698	2.528896	2.196443	1.900495	1.736290	2.429096	2.576561	2.294048	0.280269	0.000000	29448.000000		1
25056.341797	9346.889648	2.112361	5.365705	11314.916016	99998.000000	1793.638184	1159.655396	578.077637	207.202576	185.881607	915.925903	1215.714722	775.014465	4.116058	0.000000	4.398918	3.970667	0.324768	0.729627	4.053651	4.999991	3.253735	3.064329	2.761986	2.316395	2.269236	2.961860	3.084832	2.889310	0.614481	0.000000	29481.000000		1
8720.637695	2761.484863	1.887248	2.673601	2891.523193	55070.132812	466.458649	306.566803	151.763123	90.668083	57.601154	263.927948	348.070831	298.373322	0.634629	0.000000	3.940548	3.441143	0.275829	0.427097	3.461127	4.740916	2.668813	2.486525	2.181166	1.957454	1.760431	2.421485	2.541668	2.474760	0.000000	0.000000	29556.000000		1
7455.885254	2745.249023	2.571838	3.250261	2409.750732	55517.574219	412.965057	253.353806	118.310722	71.721596	51.452183	241.718857	315.774841	235.101166	1.027502	0.000000	3.872499	3.438582	0.410244	0.511918	3.381972	4.744431	2.615913	2.403728	2.073024	1.855650	1.711404	2.383311	2.499377	2.371255	0.011783	0.000000	29614.000000		1
10173.143555	924.705322	4.243225	3.589472	1959.604980	39905.578125	309.937317	210.212296	99.419739	50.795345	27.173906	114.286446	151.960480	102.278366	1.138532	99998.000000	4.007455	2.966003	0.627696	0.555031	3.292169	4.601034	2.491274	2.322658	1.997473	1.705824	1.434152	2.057995	2.181731	2.009784	0.056345	4.999991	29736.000000		1
13403.735352	2859.100830	2.593424	2.855542	5242.874023	95612.195312	842.091980	535.926025	258.787354	102.781013	66.241791	367.631012	528.102600	300.189636	2.538233	0.000000	4.127226	3.456229	0.413874	0.455689	3.719569	4.980513	2.925359	2.729105	2.412943	2.011913	1.821132	2.565412	2.722718	2.477396	0.404531	0.000000	29789.000000		1
10848.049805	2301.388184	2.417651	2.898715	2339.093018	49044.621094	375.278656	231.055298	107.789001	36.779751	17.268936	127.700706	186.470596	95.259773	0.655969	0.000000	4.035352	3.361990	0.383394	0.462205	3.369047	4.690591	2.574354	2.363716	2.032574	1.565609	1.237266	2.106193	2.270610	1.978909	0.000000	0.000000	29840.000000		1
2598.370605	810.381897	1.433939	2.578006	2733.564697	30200.804688	454.074371	293.053864	47.255211	28.453657	10.460042	27.707392	29.545301	27.818407	0.806580	0.000000	3.414701	2.908690	0.156531	0.411284	3.436729	4.480019	2.657127	2.466948	1.674450	1.454138	1.019533	1.442596	1.470488	1.444332	0.000000	0.000000	29884.000000		1
16091.426758	3762.827393	1.834825	1.788568	4048.221191	76993.960938	666.025879	423.724213	215.695190	71.718513	90.146935	373.477753	484.557129	277.499481	2.260871	99998.000000	4.206594	3.575514	0.263595	0.252506	3.607264	4.886456	2.823491	2.627083	2.333840	1.855631	1.954951	2.572265	2.685345	2.443262	0.354276	4.999991	29972.000000		1
11477.194336	3808.170654	3.129995	4.903145	4744.637207	93510.062500	752.802307	489.339996	247.488541	163.296295	100.819756	527.023315	682.573242	395.924316	0.521964	0.000000	4.059836	3.580716	0.495544	0.690475	3.676203	4.970859	2.876681	2.689611	2.393555	2.212976	2.003546	2.721830	2.834149	2.597612	0.000000	0.000000	30218.000000		1
10148.293945	1681.346924	1.680638	3.160832	2510.613525	51366.734375	425.725555	262.648193	122.282578	50.184765	43.930943	210.132126	286.053772	180.549820	1.212390	99998.000000	4.006393	3.225657	0.225474	0.499801	3.399780	4.710682	2.629130	2.419374	2.087365	1.700572	1.642771	2.322492	2.456448	2.256597	0.083642	4.999991	30252.000000		1
10636.067383	2066.764893	2.041435	3.496960	3043.570068	62594.402344	494.875305	318.651978	155.787399	69.482803	59.658009	300.081696	361.068817	229.288315	1.012692	0.000000	4.026781	3.315291	0.309936	0.543691	3.483383	4.796535	2.694496	2.503317	2.192532	1.841877	1.775669	2.477240	2.557590	2.360382	0.005477	0.000000	30409.000000		1
4482.972656	1791.491821	1.871829	2.047602	2197.287109	47976.796875	351.358124	228.301514	106.755951	49.398411	23.291479	151.183380	188.838913	205.188889	1.110883	99998.000000	3.651566	3.253215	0.272266	0.311246	3.341887	4.681031	2.545750	2.358509	2.028392	1.693713	1.367197	2.179504	2.276092	2.312154	0.045668	4.999991	30436.000000		1
18371.136719	11244.119141	1.526451	4.557766	13612.350586	99998.000000	2204.416748	1400.430664	666.278748	266.845154	224.887817	1104.915894	1512.962402	818.677124	3.676670	99998.000000	4.264136	4.050925	0.183683	0.658752	4.133933	4.999991	3.343294	3.146262	2.823656	2.426259	2.351966	3.043329	3.179828	2.913113	0.565455	4.999991	30514.000000		1
16840.759766	7161.671875	3.080655	5.840601	3761.735840	99998.000000	587.624939	389.673553	355.434814	154.038925	112.692146	566.448914	750.020752	479.401123	2.149570	99998.000000	4.226362	3.855014	0.488643	0.766458	3.575388	4.999991	2.769100	2.590701	2.550760	2.187630	2.051894	2.753161	2.875073	2.680699	0.332352	4.999991	30625.000000		1
7853.844727	2244.863037	2.396065	2.004430	2043.766357	42128.640625	333.709869	219.704056	86.560547	43.992619	26.270370	128.520981	161.717422	48.951267	0.540578	0.000000	3.895082	3.351190	0.379499	0.301991	3.310431	4.624578	2.523369	2.341838	1.937320	1.643380	1.419466	2.108974	2.208757	1.689764	0.000000	0.000000	30699.000000		1
7289.119629	1140.705811	2.648932	3.191670	1947.532104	40871.386719	318.778412	209.823746	88.719162	47.483410	29.526798	152.219513	192.931030	111.551163	0.954325	0.000000	3.862675	3.057174	0.423071	0.504018	3.289485	4.611419	2.503489	2.321855	1.948017	1.676542	1.470216	2.182470	2.285402	2.047474	0.000000	0.000000	30762.000000		1
4619.606934	2106.495850	2.300469	4.320318	1321.557861	28107.951172	218.082001	140.455048	53.589211	32.203484	26.708261	94.066368	128.511734	63.697708	0.957739	0.000000	3.664605	3.323561	0.361816	0.635516	3.121086	4.448829	2.338620	2.147537	1.729077	1.507903	1.426646	1.973434	2.108943	1.804124	0.000000	0.000000	30781.000000		1
9713.095703	3127.848633	2.180203	3.126911	3425.583496	76353.679688	553.783997	350.929474	206.428558	104.680595	66.214035	419.246613	545.235840	320.190765	2.144352	0.000000	3.987358	3.495246	0.338497	0.495116	3.534734	4.882830	2.743340	2.545220	2.314770	2.019866	1.820950	2.622470	2.736584	2.505409	0.331296	0.000000	30818.000000		1
6994.335938	2099.619141	2.676685	4.107540	2237.036621	47202.472656	371.528839	238.727631	139.360321	57.348289	58.905579	241.823715	291.851196	211.408798	0.373185	99998.000000	3.844747	3.322140	0.427597	0.613582	3.349673	4.673965	2.569993	2.377903	2.144139	1.758520	1.770156	2.383499	2.465162	2.325123	0.000000	4.999991	30932.000000		1
11117.044922	4649.926270	1.464776	3.231758	5434.626953	99756.085938	878.103882	561.197266	241.228546	110.255997	83.091339	393.657745	569.847168	309.955841	1.169946	0.000000	4.045990	3.667446	0.165771	0.509439	3.735170	4.998940	2.943546	2.749115	2.382429	2.042402	1.919556	2.595119	2.755758	2.491300	0.068166	0.000000	30965.000000		1
4372.809570	2326.273926	2.389898	3.367443	2462.867920	46798.226562	399.763550	264.945587	127.999825	49.000610	29.613144	185.607147	259.450348	156.413391	0.396837	0.000000	3.640761	3.366661	0.378379	0.527300	3.391441	4.670229	2.601803	2.423157	2.107209	1.690202	1.471485	2.268595	2.414054	2.194274	0.000000	0.000000	31021.000000		1
16144.010742	4029.213135	1.483278	2.991227	5440.689453	99998.000000	886.685913	566.260803	262.222626	88.959694	115.165306	561.240479	706.811401	441.532806	2.116091	0.000000	4.208012	3.605220	0.171223	0.475849	3.735654	4.999991	2.947770	2.753016	2.418670	1.949193	2.061322	2.749149	2.849303	2.644963	0.325534	0.000000	31068.000000		1
29810.587891	6260.063477	2.334390	6.229152	7724.479004	99998.000000	1216.587402	791.478577	356.699158	156.240707	115.263985	564.755920	749.400940	475.469330	2.269584	0.000000	4.474370	3.796579	0.368173	0.794429	3.887869	4.999991	3.085143	2.898439	2.552302	2.193794	2.061694	2.751861	2.874714	2.677123	0.355946	0.000000	31105.000000		1
7982.152832	2947.382080	1.677554	2.846291	2436.973877	50511.292969	395.982880	263.425293	141.574448	54.702442	46.931419	239.446152	286.991241	195.407272	0.053312	0.000000	3.902120	3.469436	0.224676	0.454279	3.386851	4.703389	2.597677	2.420657	2.150985	1.738007	1.671464	2.379208	2.457869	2.290941	0.000000	0.000000	31156.000000		1
14783.249023	7667.790527	1.369180	4.903145	9187.305664	99998.000000	1513.603882	945.165955	477.504608	233.519196	183.393021	887.315002	1189.182129	688.080811	2.281060	0.000000	4.169770	3.884670	0.136461	0.690475	3.963188	4.999991	3.180012	2.975508	2.678977	2.368323	2.263383	2.948078	3.075248	2.837639	0.358137	0.000000	31208.000000		1
15947.647461	2906.793701	2.093859	4.042781	4475.988281	92241.695312	729.791443	453.340424	235.505127	111.150276	96.974335	425.219818	524.972595	344.111328	1.175558	99998.000000	4.202697	3.463414	0.320947	0.606680	3.650889	4.964927	2.863199	2.656425	2.372000	2.045911	1.986657	2.628613	2.720137	2.536699	0.070244	4.999991	31239.000000		1
5183.274414	1372.905151	1.791652	2.664350	1258.063599	24615.007812	191.071533	146.665695	63.756298	16.707697	23.692366	82.428337	116.824356	72.162567	0.339369	0.000000	3.714604	3.137640	0.253254	0.425591	3.099703	4.391200	2.281196	2.166328	1.804523	1.222917	1.374608	1.916077	2.067533	1.858312	0.000000	0.000000	31289.000000		1
4536.296875	2400.326660	0.403970	1.816322	2343.666016	46151.500000	390.799133	254.985107	111.205788	37.399582	33.452396	182.282883	224.301910	128.792343	1.372845	0.000000	3.656702	3.380270	0.000000	0.259193	3.369896	4.664186	2.591954	2.406515	2.046127	1.572867	1.524427	2.260746	2.350833	2.109890	0.137622	0.000000	31302.000000		1
20663.716797	4342.903320	2.161701	4.357323	4864.024414	99998.000000	767.144775	497.339233	310.902527	108.744965	92.959305	545.211182	742.641357	452.063751	1.241701	99998.000000	4.315208	3.637780	0.334796	0.639220	3.686996	4.999991	2.884877	2.696653	2.492624	2.036409	1.968293	2.736565	2.870779	2.655200	0.094017	4.999991	31345.000000		1
24966.021484	4098.325684	2.679769	2.726025	5491.740723	99998.000000	865.821350	551.588379	250.152893	87.214302	94.485756	496.559021	724.669373	392.923828	2.843879	99998.000000	4.397349	3.612607	0.428097	0.435530	3.739710	4.999991	2.937428	2.741615	2.398206	1.940588	1.975366	2.695971	2.860140	2.594308	0.453911	4.999991	31405.000000		1
6255.098633	2909.895996	1.791652	2.830872	2355.695801	45247.089844	363.005402	245.138733	115.997917	36.782837	30.236059	138.475296	194.065842	132.431168	1.019542	99998.000000	3.796234	3.463877	0.253254	0.451920	3.372119	4.655591	2.559913	2.389412	2.064450	1.565645	1.480525	2.141372	2.287949	2.121990	0.008405	4.999991	31435.000000		1
8252.618164	1868.773438	2.895631	4.995657	1557.032104	38639.542969	249.221603	161.794525	98.291092	43.431377	19.498480	97.150108	126.760162	137.824615	0.226113	0.000000	3.916592	3.271557	0.461743	0.698593	3.192297	4.587032	2.396586	2.208964	1.992514	1.637804	1.290001	1.987443	2.102983	2.139327	0.000000	0.000000	31460.000000		1
7171.215820	2051.081055	1.350678	3.281098	1664.851929	37159.613281	280.173096	182.677597	116.263115	38.762596	22.653145	122.202400	173.410965	144.769196	1.057490	0.000000	3.855593	3.311983	0.130552	0.516019	3.221376	4.570071	2.447426	2.261685	2.065442	1.588413	1.355129	2.087080	2.239077	2.160676	0.024276	0.000000	31509.000000		1
11890.958008	3124.385498	2.963473	4.471421	3047.180908	68474.328125	504.323883	321.822052	183.343689	88.518723	48.279015	236.174301	293.568848	197.279099	0.473157	0.000000	4.075217	3.494765	0.471801	0.650446	3.483898	4.835528	2.702709	2.507616	2.263266	1.947035	1.683758	2.373233	2.467710	2.295081	0.000000	0.000000	31547.000000		1
8429.923828	2009.530640	1.890332	3.055985	2824.310059	50231.398438	446.238586	300.097107	128.326706	51.378170	41.124741	176.892502	251.596085	107.912354	0.264500	0.000000	3.925824	3.303095	0.276538	0.485151	3.450912	4.700975	2.649567	2.477262	2.108317	1.710779	1.614103	2.247710	2.400704	2.033071	0.000000	0.000000	31607.000000		1
11329.456055	4620.834473	3.173167	5.408878	3728.841553	73330.296875	602.186340	389.331268	182.131775	64.110931	83.683418	386.768677	481.115662	299.461884	0.948294	0.000000	4.054209	3.664720	0.501493	0.733107	3.571574	4.865283	2.779731	2.590319	2.260386	1.806932	1.922639	2.587451	2.682250	2.476341	0.000000	0.000000	31761.000000		1
17465.748047	5620.382324	3.059069	3.894762	4040.502686	73272.492188	675.024231	426.015411	164.887512	81.848595	50.024410	245.721558	358.244110	189.542007	1.395648	0.000000	4.242187	3.749766	0.485589	0.590481	3.606435	4.864941	2.829319	2.629425	2.217188	1.913011	1.699182	2.390443	2.554179	2.277705	0.144776	0.000000	31828.000000		1
16475.978516	4725.323730	2.001346	2.639680	5466.448242	97664.125000	831.909424	565.545349	238.684464	120.345985	80.473244	395.619019	518.687927	303.594086	1.430703	99998.000000	4.216851	3.674432	0.301322	0.421551	3.737705	4.989735	2.920076	2.752467	2.377824	2.080432	1.905651	2.597277	2.714906	2.482293	0.155550	4.999991	31854.000000		1
13163.407227	4372.125000	2.038351	3.941018	2998.821777	61388.160156	483.924957	317.162537	148.873657	70.987663	49.956566	211.211441	282.710999	120.820885	0.972826	99998.000000	4.119369	3.640692	0.309279	0.595608	3.476951	4.788085	2.684778	2.501282	2.172818	1.851183	1.698593	2.324718	2.451343	2.082142	0.000000	4.999991	31961.000000		1
4042.029053	812.907471	2.510163	3.355108	1063.562988	27930.556641	176.581055	114.249435	54.020935	31.836519	26.779188	106.731285	174.326828	162.651794	0.292497	0.000000	3.606599	2.910041	0.399702	0.525706	3.026763	4.446080	2.246944	2.057854	1.732562	1.502926	1.427797	2.028292	2.241364	2.211259	0.000000	0.000000	32001.000000		1
9531.161133	1748.930054	2.368311	4.699618	2370.960205	46499.800781	371.575104	254.087738	115.331833	72.480194	55.161919	227.145111	271.994995	172.054123	0.285282	0.000000	3.979146	3.242772	0.374439	0.672063	3.374924	4.667451	2.570047	2.404984	2.061949	1.860219	1.741639	2.356303	2.434561	2.235665	0.000000	0.000000	32058.000000		1
14777.420898	2117.742188	2.374479	3.537048	3126.676758	62111.933594	525.567749	325.340607	138.370438	57.983540	37.266983	224.588699	297.920013	180.873611	1.957729	0.000000	4.169599	3.325873	0.375568	0.548641	3.495083	4.793175	2.720629	2.512338	2.141043	1.763305	1.571324	2.351388	2.474100	2.257375	0.291753	0.000000	32086.000000		1
18703.599609	5355.948242	2.272716	5.026494	7534.079590	99998.000000	1256.722168	775.588074	309.342163	138.342682	103.292915	525.345703	689.166260	387.003052	2.571562	0.000000	4.271925	3.728836	0.356545	0.701265	3.877030	4.999991	3.099239	2.889631	2.490439	2.140956	2.014071	2.720445	2.838324	2.587714	0.410197	0.000000	32146.000000		1
17689.607422	7642.195312	2.698272	4.875391	9603.250000	99998.000000	1550.744385	979.765503	459.421570	204.593735	129.609543	699.598572	985.528992	486.425873	2.614251	0.000000	4.247718	3.883218	0.431086	0.688009	3.982418	4.999991	3.190540	2.991122	2.662211	2.310892	2.112637	2.844849	2.993670	2.687017	0.417347	0.000000	32172.000000		1
7366.059082	1695.797241	3.117660	3.540132	1347.951538	28128.070312	213.012344	143.233490	63.953659	24.435545	22.054899	62.621483	95.170349	64.215775	0.081936	0.000000	3.867235	3.229374	0.493829	0.549019	3.129674	4.449140	2.328405	2.156044	1.805865	1.388022	1.343505	1.796723	1.978502	1.807642	0.000000	0.000000	32213.000000		1
11484.164062	3015.551025	2.130863	3.731324	3092.373291	61119.480469	519.394104	325.849426	136.322845	77.685547	51.365837	234.475159	323.345428	267.289215	1.845445	0.000000	4.060100	3.479367	0.328556	0.571863	3.490292	4.786180	2.715497	2.513017	2.134569	1.890340	1.710674	2.370097	2.509667	2.426981	0.266101	0.000000	32256.000000		1
5208.474609	2883.277344	3.891678	3.040566	4155.202148	80802.625000	673.827759	435.756958	195.219162	104.440063	80.565758	394.218994	515.517883	342.295013	0.890901	0.000000	3.716711	3.459886	0.590137	0.482955	3.618592	4.907425	2.828549	2.639244	2.290522	2.018867	1.906150	2.595737	2.712244	2.534400	0.000000	0.000000	32348.000000		1
5725.244629	2009.209961	2.377563	4.449835	1308.812744	27591.041016	218.344116	144.115448	61.662441	57.641243	28.866879	80.790871	112.050728	124.777321	1.033291	0.000000	3.757794	3.303025	0.376132	0.648344	3.116878	4.440768	2.339142	2.158710	1.790021	1.760733	1.460400	1.907362	2.049415	2.096136	0.014223	0.000000	32468.000000		1
9141.734375	2420.361816	1.662135	1.733061	2912.955078	53812.167969	465.885071	304.072052	136.850159	73.966560	48.362274	221.612885	298.912964	222.343735	1.835212	99998.000000	3.961029	3.383880	0.220666	0.238814	3.464334	4.730880	2.668279	2.482976	2.136245	1.869035	1.684507	2.345595	2.475545	2.347025	0.263686	4.999991	32501.000000		1
21785.152344	2347.036621	1.236579	2.516331	4837.029297	98097.164062	793.433655	501.835297	231.662796	145.447617	84.673302	426.533478	517.858398	318.386780	2.057261	99998.000000	4.338161	3.370520	0.092222	0.400768	3.684579	4.991656	2.899511	2.700561	2.364856	2.162707	1.927747	2.629953	2.714211	2.502955	0.313289	4.999991	32621.000000		1
6362.675293	1627.208740	1.945839	3.170084	1832.110840	37245.351562	315.077911	197.016983	75.551598	50.912525	42.003605	151.023026	203.964645	174.481018	0.093307	0.000000	3.803640	3.211443	0.289107	0.501071	3.262952	4.571072	2.498418	2.294504	1.878244	1.706825	1.623287	2.179043	2.309555	2.241748	0.000000	0.000000	32667.000000		1
6308.675781	2636.498047	2.158617	4.508426	1996.961426	40858.003906	326.157806	209.410538	87.390076	33.797775	30.744875	123.355721	179.353333	85.077271	0.263274	99998.000000	3.799938	3.421027	0.334176	0.654025	3.300370	4.611277	2.513428	2.320998	1.941462	1.528888	1.487773	2.091159	2.253710	1.929814	0.000000	4.999991	32696.000000		1
7022.826660	1140.702759	2.322055	2.787700	1694.804321	35371.449219	282.772675	179.489014	77.722549	54.480412	31.161180	153.755219	191.151718	117.866661	0.308906	0.000000	3.846512	3.057173	0.365873	0.445246	3.229120	4.548653	2.451437	2.254038	1.890547	1.736240	1.493614	2.186830	2.281378	2.071391	0.000000	0.000000	32726.000000		1
10562.240234	1584.286255	1.828657	3.546299	2424.759277	49156.070312	430.980255	261.571960	113.117706	80.312889	41.544128	227.487411	303.301117	191.642029	1.622280	99998.000000	4.023756	3.199834	0.262132	0.549775	3.384669	4.691577	2.634457	2.417591	2.053531	1.904785	1.618510	2.356957	2.481874	2.282491	0.210126	4.999991	32788.000000		1
13484.653320	4368.412109	2.411484	2.192538	3747.544434	77346.593750	610.447693	393.226044	176.062973	71.178856	61.489750	277.604340	384.776581	208.627258	1.288736	99998.000000	4.129840	3.640324	0.382284	0.340947	3.573747	4.888441	2.785648	2.594642	2.245668	1.852351	1.788803	2.443426	2.585209	2.319371	0.110164	4.999991	32839.000000		1
19780.388672	6343.817871	2.685936	5.708001	6752.650879	99998.000000	1095.427246	698.118347	299.961426	128.807770	113.925644	586.212585	783.411499	473.073273	2.308519	99998.000000	4.296235	3.802351	0.429096	0.756484	3.829474	4.999991	3.039583	2.843929	2.477065	2.109942	2.056622	2.768055	2.893990	2.674928	0.363333	4.999991	32917.000000		1
5217.177246	1247.517212	2.278883	3.250261	1467.218262	30850.017578	251.611496	163.086609	76.134422	35.216297	25.591948	115.899239	119.457870	121.443802	0.500865	99998.000000	3.717436	3.096046	0.357722	0.511918	3.166495	4.489255	2.400730	2.212418	1.881581	1.546744	1.408103	2.064080	2.077215	2.084375	0.000000	4.999991	32970.000000		1
6374.902344	3515.795166	2.229543	2.497828	3163.101807	60538.769531	531.130798	332.584320	149.015503	68.964737	38.620743	200.887070	265.944702	157.446457	0.447464	0.000000	3.804474	3.546024	0.348216	0.397563	3.500113	4.782033	2.725201	2.521902	2.173231	1.838627	1.586821	2.302952	2.424791	2.197133	0.000000	0.000000	33042.000000		1
5297.277344	700.748779	2.877128	3.657314	1373.669922	32668.748047	221.776321	151.402328	69.615402	37.917652	23.615271	89.416092	131.687973	121.986534	0.785388	99998.000000	3.724053	2.845562	0.458959	0.563162	3.137882	4.514132	2.345915	2.180133	1.842705	1.578841	1.373193	1.951416	2.119546	2.086312	0.000000	4.999991	33085.000000		1
24764.767578	9704.575195	2.103110	4.267894	10225.859375	99998.000000	1638.485962	1044.388306	502.541473	217.881561	169.395935	849.079712	1107.682007	598.239136	2.756194	0.000000	4.393834	3.986977	0.322862	0.630214	4.009700	4.999991	3.214443	3.018862	2.701172	2.338221	2.228903	2.928948	3.044415	2.776875	0.440310	0.000000	33144.000000		1
9390.418945	2906.118408	1.091644	2.248045	2133.314941	45087.769531	358.160828	232.504654	101.837387	50.431465	34.673557	154.794434	198.975159	139.409668	2.448873	99998.000000	3.972685	3.463313	0.038081	0.351805	3.329055	4.654059	2.554078	2.366432	2.007907	1.702702	1.539998	2.189755	2.298799	2.144293	0.388966	4.999991	33190.000000		1
5261.604492	2220.045166	3.204005	3.077571	2096.954590	42397.937500	335.279510	224.730545	85.826614	43.443710	32.342251	162.019638	196.156616	117.481194	0.322293	99998.000000	3.721118	3.346362	0.505693	0.488208	3.321589	4.627345	2.525407	2.351662	1.933622	1.637927	1.509770	2.209568	2.292603	2.069968	0.000000	4.999991	33211.000000		1
6825.760254	925.053772	1.952007	3.163916	1618.565063	34765.847656	250.316330	176.244919	79.236664	36.681072	29.008730	93.909096	116.519066	79.615967	1.143796	0.000000	3.834151	2.966167	0.290481	0.500225	3.209130	4.541153	2.398489	2.246117	1.898926	1.564442	1.462529	1.972708	2.066397	1.901000	0.058349	0.000000	33258.000000		1
10103.292969	1344.254150	1.945839	4.332653	3006.981445	56746.011719	470.763550	316.369995	119.420868	42.537094	35.638767	176.294266	249.955521	133.766418	1.640962	99998.000000	4.004463	3.128481	0.289107	0.636754	3.478131	4.753935	2.672803	2.500195	2.077080	1.628768	1.551923	2.246238	2.397863	2.126347	0.215099	4.999991	33312.000000		1
8038.415527	1197.884521	2.911049	5.291696	2117.998047	39595.218750	322.537476	225.168442	99.663353	56.013031	19.328875	135.157181	159.034576	87.929726	1.642979	0.000000	3.905170	3.078415	0.464050	0.723595	3.325926	4.597643	2.508580	2.352508	1.998536	1.748289	1.286207	2.130839	2.201492	1.944136	0.215632	0.000000	33339.000000		1
25025.248047	5204.040527	2.026016	4.412830	5461.554199	99998.000000	859.188232	561.847961	250.985504	115.652534	82.385162	423.622437	562.800842	336.522247	3.003132	99998.000000	4.398378	3.716341	0.306643	0.644717	3.737316	4.999991	2.934088	2.749619	2.399649	2.063155	1.915849	2.626979	2.750355	2.527014	0.477574	4.999991	33401.000000		1
7435.772949	2137.234375	2.448488	6.568364	2377.494629	51495.324219	389.399109	244.481888	120.222641	51.190063	33.029926	172.911392	250.735718	152.611145	0.120744	0.000000	3.871326	3.329852	0.388898	0.817457	3.376120	4.711768	2.590395	2.388247	2.079986	1.709186	1.518908	2.237824	2.399216	2.183586	0.000000	0.000000	33423.000000		1
8346.777344	2083.707031	2.349809	4.329569	2709.971191	50819.707031	402.242889	280.074402	103.052383	55.834175	36.637901	185.838425	245.447098	137.639603	1.317420	0.000000	3.921519	3.318837	0.371033	0.636445	3.432965	4.706032	2.604488	2.447273	2.013058	1.746900	1.563931	2.269135	2.389958	2.138743	0.119724	0.000000	33454.000000		1
9594.876953	3516.606201	1.532618	3.897846	3589.965332	72335.710938	603.018921	379.151855	158.806381	52.263203	57.909531	264.122223	345.184479	183.883347	0.781943	0.000000	3.982039	3.546124	0.185434	0.590825	3.555090	4.859353	2.780331	2.578813	2.200868	1.718196	1.762750	2.421805	2.538051	2.264542	0.000000	0.000000	33510.000000		1
16869.037109	5592.705566	2.359060	3.250261	4617.470215	96320.812500	745.509277	480.810364	248.031281	103.040047	78.885124	384.212250	487.955414	253.221207	0.742147	99998.000000	4.227090	3.747622	0.372739	0.511918	3.664404	4.983720	2.872453	2.681974	2.394506	2.013006	1.896995	2.584571	2.688380	2.403500	0.000000	4.999991	33550.000000		1
5316.985352	1257.616455	2.155533	4.554682	1382.501709	28092.076172	235.677811	152.848602	51.763638	41.605804	24.651407	103.360756	118.255211	121.058334	1.043200	0.000000	3.725666	3.099548	0.333555	0.658458	3.140666	4.448584	2.372319	2.184262	1.714025	1.619154	1.391842	2.014356	2.072820	2.082995	0.018368	0.000000	33628.000000		1
24911.925781	5475.338379	2.254213	4.237057	7070.741699	99998.000000	1142.213745	728.496277	348.314453	143.699142	111.936630	576.304504	742.095581	517.254028	2.954439	0.000000	4.396407	3.738411	0.352995	0.627064	3.849465	4.999991	3.057747	2.862427	2.541971	2.157454	2.048972	2.760652	2.870460	2.713704	0.470475	0.000000	33660.000000		1
7517.344238	1444.799438	1.908834	1.859494	1738.038330	33905.527344	278.819336	191.944229	84.334084	58.143894	22.125826	120.592690	159.071579	94.118790	0.277727	0.000000	3.876065	3.159808	0.280768	0.269395	3.240059	4.530271	2.445323	2.283175	1.926003	1.764504	1.344900	2.081321	2.201593	1.973676	0.000000	0.000000	33706.000000		1
7695.278809	1880.136963	2.417651	5.180681	1894.723145	38703.671875	315.401703	202.947021	97.637337	39.067886	37.159054	122.106804	164.375610	111.532661	0.799762	99998.000000	3.886224	3.274189	0.383394	0.714387	3.277546	4.587752	2.498864	2.307383	1.989616	1.591820	1.570065	2.086740	2.215837	2.047402	0.000000	4.999991	33819.000000		1
9364.895508	3296.593750	1.409269	2.047602	3301.296631	65537.648438	505.659149	342.865479	176.278839	49.127041	42.117702	217.511505	297.685638	130.722763	1.765944	99998.000000	3.971503	3.518065	0.148994	0.311246	3.518685	4.816491	2.703858	2.535124	2.246200	1.691321	1.624465	2.337482	2.473758	2.116351	0.246977	4.999991	33862.000000		1
8011.618164	1695.960693	2.704439	3.191670	1908.932983	39356.296875	335.495361	194.528412	83.754341	23.121874	35.009686	157.794907	200.381348	105.655060	1.021438	0.000000	3.903720	3.229416	0.432077	0.504018	3.280791	4.595014	2.525687	2.288983	1.923007	1.364023	1.544188	2.198093	2.301857	2.023890	0.009212	0.000000	33903.000000		1
14861.080078	6411.959473	1.489446	5.384208	7882.215332	99998.000000	1244.825195	818.655518	415.515289	171.949280	155.910751	765.189697	1020.415344	669.393311	3.199959	0.000000	4.172050	3.806991	0.173025	0.731122	3.896648	4.999991	3.095108	2.913101	2.618587	2.235400	2.192876	2.883769	3.008777	2.825681	0.505144	0.000000	33966.000000		1
7446.785156	2802.082275	1.517200	2.911049	3774.514648	73652.414062	614.373291	397.093048	178.930862	74.311935	69.988533	337.959259	413.843903	242.610062	1.707163	0.000000	3.871969	3.447481	0.181043	0.464050	3.576861	4.867187	2.788432	2.598892	2.252685	1.871059	1.845027	2.528864	2.616837	2.384909	0.232275	0.000000	34027.000000		1
6538.087402	2309.936279	2.550252	3.503127	2503.496338	53032.195312	420.076141	265.306366	138.419785	75.804466	43.875435	213.536575	284.829529	172.242233	0.517805	99998.000000	3.815451	3.363600	0.406583	0.544456	3.398547	4.724540	2.623328	2.423748	2.141198	1.879695	1.642221	2.329472	2.454585	2.236140	0.000000	4.999991	34081.000000		1
15247.271484	2021.097778	3.734408	5.082002	2816.199707	54931.433594	458.166473	298.505920	151.963562	50.857021	52.630169	241.262466	323.249817	193.563202	0.915620	99998.000000	4.183192	3.305587	0.572222	0.706035	3.449663	4.739821	2.661023	2.474953	2.181740	1.706351	1.721235	2.382490	2.509538	2.286823	0.000000	4.999991	34115.000000		1
7575.457031	3341.918701	2.864793	5.282444	2320.559570	49838.929688	371.245148	240.636475	110.823402	68.092033	51.985668	239.492401	255.447662	237.244354	0.548540	0.000000	3.879409	3.523996	0.457093	0.722835	3.365593	4.697569	2.569661	2.381361	2.044631	1.833096	1.715884	2.379292	2.407302	2.375196	0.000000	0.000000	34135.000000		1
8354.924805	928.291687	2.081524	2.806202	2166.465332	52164.140625	359.283325	226.318665	119.285179	88.706825	46.317757	222.285141	281.187622	141.324661	0.344652	99998.000000	3.921942	2.967685	0.318381	0.448119	3.335752	4.717372	2.555437	2.354720	2.076586	1.947957	1.665748	2.346910	2.448996	2.150218	0.000000	4.999991	34174.000000		1
18522.652344	6510.330566	2.013681	2.263464	5981.133301	99998.000000	989.078369	621.536804	304.876923	116.725677	81.780754	422.028137	546.716064	295.810730	1.943905	99998.000000	4.267703	3.813603	0.303991	0.354774	3.776783	4.999991	2.995231	2.793467	2.484125	2.067166	1.912651	2.625341	2.737762	2.471014	0.288675	4.999991	34247.000000		1
7899.308105	1069.921631	1.495613	2.220292	1754.187866	34065.855469	286.877136	186.023453	89.687454	25.428511	17.484798	105.972679	123.688759	83.060501	0.388254	99998.000000	3.897589	3.029352	0.174819	0.346410	3.244076	4.532319	2.457696	2.269568	1.952732	1.405321	1.242661	2.025194	2.092330	1.919394	0.000000	4.999991	34276.000000		1
13318.420898	2406.056396	2.118529	2.510163	3016.315918	58375.179688	506.559601	318.806152	143.770065	48.473289	45.010250	211.032578	269.037689	164.369446	0.828711	0.000000	4.124453	3.381306	0.326034	0.399702	3.479477	4.766228	2.704631	2.503527	2.157668	1.685503	1.653311	2.324349	2.429813	2.215821	0.000000	0.000000	34320.000000		1
5245.525879	2100.550293	4.443667	4.095205	1683.998901	36375.734375	284.360809	181.601379	95.090172	43.292610	33.665176	146.591690	195.031052	119.938934	1.527669	0.000000	3.719789	3.322333	0.647742	0.612276	3.226342	4.560812	2.453870	2.259119	1.978136	1.636414	1.527181	2.166109	2.290104	2.078960	0.184029	0.000000	34432.000000		1
8267.808594	1210.780640	2.704439	2.701355	1926.309814	40139.269531	300.020020	202.521454	88.515640	37.766548	28.832958	118.319969	124.330177	114.752083	0.151216	0.000000	3.917390	3.083066	0.432077	0.431582	3.284726	4.603570	2.477150	2.306471	1.947020	1.577107	1.459889	2.073058	2.094577	2.059761	0.000000	0.000000	34463.000000		1
9132.412109	1899.182129	1.933504	3.641896	2923.958008	60599.605469	481.457977	306.887512	138.515381	54.933723	42.703613	203.350983	298.509003	148.213730	0.340858	0.000000	3.960586	3.278567	0.286345	0.561327	3.465971	4.782470	2.682558	2.486979	2.141498	1.739839	1.630465	2.308246	2.474957	2.170888	0.000000	0.000000	34520.000000		1
8260.874023	1525.624268	1.884164	3.179335	2434.926270	45064.246094	389.365204	259.336273	109.278450	41.044563	33.181030	163.098938	233.204666	146.832214	1.688888	99998.000000	3.917026	3.183448	0.275119	0.502336	3.386486	4.653832	2.590357	2.413863	2.038535	1.613256	1.520890	2.212451	2.367737	2.166821	0.227601	4.999991	34558.000000		1
8348.982422	1294.510376	3.031315	3.826920	2028.847290	44975.023438	345.964661	212.858154	111.865707	41.386856	32.561199	152.065323	201.516159	132.680939	0.415738	0.000000	3.921633	3.112106	0.481631	0.582849	3.307249	4.652971	2.539032	2.328090	2.048697	1.616862	1.512700	2.182030	2.304310	2.122808	0.000000	0.000000	34582.000000		1
8500.630859	2615.368164	2.217208	3.200921	1944.503906	41738.593750	312.388916	201.170776	100.680984	47.196621	32.820232	124.595383	210.175293	95.238190	0.606153	99998.000000	3.929451	3.417533	0.345806	0.505275	3.288809	4.620538	2.494696	2.303565	2.002948	1.673911	1.516142	2.095502	2.322582	1.978811	0.000000	4.999991	34617.000000		1
9240.941406	3408.524170	1.952007	3.802250	3811.565918	76015.703125	619.578613	390.139221	177.484589	88.509468	75.557770	355.123352	465.854248	323.801819	2.804223	0.000000	3.965716	3.532566	0.290481	0.580041	3.581103	4.880903	2.792096	2.591220	2.249161	1.946990	1.878279	2.550379	2.668250	2.510279	0.447813	0.000000	34652.000000		1
25148.490234	14784.029297	3.506211	5.948532	14420.500000	99998.000000	2355.368896	1480.694214	761.877747	300.975983	228.585220	1188.870728	1540.053101	820.777161	2.764615	99998.000000	4.400512	4.169793	0.544838	0.774410	4.158980	4.999991	3.372059	3.170465	2.881885	2.478532	2.359048	3.075135	3.187536	2.914225	0.441635	4.999991	34749.000000		1
3741.142578	1929.174683	2.772281	3.842339	1565.315063	38868.164062	274.332489	160.141632	70.525108	48.019981	26.726765	155.867569	224.798386	113.410660	0.983263	0.000000	3.573004	3.285372	0.442837	0.584596	3.194602	4.589594	2.438277	2.204504	1.848344	1.681422	1.426946	2.192756	2.351793	2.054654	0.000000	0.000000	34775.000000		1
18183.650391	11494.997070	1.612795	3.466122	12714.205078	99998.000000	2053.936523	1293.708618	617.709900	283.059479	220.376312	1016.307800	1410.495972	712.263489	2.148404	0.000000	4.259681	4.060509	0.207579	0.539844	4.104289	4.999991	3.312587	3.111836	2.790785	2.451878	2.343165	3.007025	3.149372	2.852641	0.332116	0.000000	34801.000000		1
15318.867188	2550.023682	2.235711	4.036614	3559.047852	67167.500000	567.935242	372.222687	164.104248	52.324879	62.199009	283.010132	373.212555	268.464142	1.358134	0.000000	4.185226	3.406544	0.349416	0.606017	3.551334	4.827159	2.754299	2.570803	2.215120	1.718708	1.793783	2.451802	2.571956	2.428886	0.132943	0.000000	34943.000000		1
18368.820312	5109.835449	1.162570	2.386814	8403.511719	99998.000000	1311.051514	863.064453	475.598846	216.330444	169.929428	885.911865	1155.692749	552.550476	3.195808	0.000000	4.264081	3.708407	0.065419	0.377819	3.924461	4.999991	3.117620	2.936043	2.677241	2.335118	2.230268	2.947391	3.062842	2.742372	0.504581	0.000000	34968.000000		1
14403.341797	3518.370117	2.951138	3.900929	4579.808594	91910.375000	735.181824	478.025757	219.663956	108.627785	113.962646	470.738892	616.593567	447.715698	1.415645	0.000000	4.158463	3.546341	0.469990	0.591168	3.660847	4.963365	2.866395	2.679451	2.341759	2.035941	2.056762	2.672780	2.789999	2.651002	0.150954	0.000000	35084.000000		1
6890.349121	1781.482056	2.513247	6.275408	2209.458740	52638.937500	369.037170	236.602936	111.677597	61.884468	46.971508	260.884308	311.796814	196.557510	0.481921	0.000000	3.838241	3.250782	0.400235	0.797642	3.344286	4.721307	2.567070	2.374020	2.047966	1.791582	1.671834	2.416448	2.493872	2.293490	0.000000	0.000000	35168.000000		1
12706.027344	3111.843994	2.537917	4.644111	3285.359863	73492.960938	562.788513	342.091461	179.541443	92.154449	84.442017	403.704590	493.595551	321.908417	0.187052	0.000000	4.104010	3.493018	0.404477	0.666903	3.516583	4.866246	2.750345	2.534142	2.254165	1.964516	1.926559	2.606064	2.693371	2.507732	0.000000	0.000000	35280.000000		1
4593.025391	1374.595093	2.756862	1.134816	1002.501892	21792.619141	137.729019	100.258514	35.666523	27.839993	7.240619	40.316799	41.630474	19.557072	0.144683	0.000000	3.662099	3.138175	0.440415	0.054925	3.001085	4.338309	2.139025	2.001121	1.552261	1.444669	0.859776	1.605486	1.619411	1.291304	0.000000	0.000000	35318.000000		1
8935.422852	1929.772827	0.508817	2.652015	3282.766357	67906.398438	550.977783	332.322205	132.424988	77.910660	47.819538	238.801651	320.452881	166.210434	1.784894	0.000000	3.951115	3.285506	0.000000	0.423576	3.516240	4.831911	2.741134	2.521559	2.121970	1.891597	1.679605	2.378037	2.505764	2.220658	0.251612	0.000000	35339.000000		1
16359.700195	4295.407715	2.818537	4.730455	5193.481934	99998.000000	816.259460	534.242310	237.833344	136.424606	109.398712	510.679474	712.658203	460.170929	1.866064	0.000000	4.213775	3.633004	0.450024	0.674903	3.715459	4.999991	2.911828	2.727738	2.376273	2.134893	2.039012	2.708148	2.852881	2.662919	0.270927	0.000000	35374.000000		1
15547.362305	2870.051025	2.870961	4.283313	4214.773926	84372.007812	670.935181	436.657410	186.630951	88.469383	63.383167	335.328827	433.015503	300.695374	2.181607	99998.000000	4.191657	3.457890	0.458027	0.631780	3.624774	4.926198	2.826681	2.640141	2.270984	1.946793	1.801974	2.525471	2.636503	2.478127	0.338776	4.999991	35506.000000		1
8765.687500	3921.686279	1.458608	1.326008	2630.096191	49178.031250	437.490021	275.664673	118.831871	23.809547	55.609062	215.941895	285.822479	136.045303	0.443125	0.000000	3.942786	3.593473	0.163939	0.122546	3.419972	4.691771	2.640968	2.440381	2.074933	1.376751	1.745146	2.334337	2.456096	2.133683	0.000000	0.000000	35535.000000		1
7295.687988	3054.424805	1.702224	2.621178	1802.907837	42016.878906	311.065979	195.240753	83.868446	38.219856	33.366055	154.319534	233.833740	97.581825	0.235340	0.000000	3.863066	3.484929	0.231017	0.418496	3.255974	4.623424	2.492852	2.290570	1.923599	1.582289	1.523305	2.188421	2.368907	1.989369	0.000000	0.000000	35570.000000		1
6155.562012	1693.046631	2.618094	4.878475	1740.853760	35099.156250	292.640625	185.166183	75.021194	30.507427	19.948706	114.998787	129.612625	192.835434	0.207848	99998.000000	3.789268	3.228669	0.417985	0.688284	3.240762	4.545297	2.466335	2.267562	1.875184	1.484406	1.299915	2.060693	2.112647	2.285187	0.000000	4.999991	35596.000000		1
3570.907715	1334.830200	1.976677	1.110146	1609.289185	40371.843750	276.198151	174.999084	102.176598	60.139072	35.802208	170.108276	226.068893	122.452179	0.225224	0.000000	3.552779	3.125426	0.295936	0.045380	3.206634	4.606079	2.441221	2.243036	2.009351	1.779157	1.553910	2.230726	2.354241	2.087966	0.000000	0.000000	35624.000000		1
4209.078125	1071.799683	1.575791	2.793867	1417.141357	33244.640625	237.565063	151.880295	78.342384	31.269112	30.556767	94.202049	135.046173	71.721596	2.099913	99998.000000	3.624187	3.030114	0.197498	0.446206	3.151413	4.521722	2.375782	2.181501	1.893997	1.495116	1.485107	1.974060	2.130482	1.855650	0.322201	4.999991	35646.000000		1
13107.370117	5305.455566	3.533965	4.745874	6406.442383	99998.000000	1040.626099	658.748291	291.666168	119.186501	121.215599	592.913513	703.983643	411.272064	1.520248	0.000000	4.117516	3.724723	0.548262	0.676316	3.806617	4.999991	3.017295	2.818719	2.464886	2.076227	2.083559	2.772991	2.847563	2.614129	0.181914	0.000000	35667.000000		1
3736.415039	1061.314941	1.538786	3.015897	750.039246	24204.373047	159.312119	82.952576	46.601460	28.428988	10.543303	66.140030	96.277405	48.510296	0.218167	99998.000000	3.572455	3.025844	0.187178	0.479416	2.875084	4.383894	2.202249	1.918830	1.668400	1.453761	1.022977	1.820464	1.983524	1.685834	0.000000	4.999991	35721.000000		1
11619.771484	4718.070801	2.531749	4.335737	5893.653809	99998.000000	929.938416	611.844604	332.679901	126.467209	113.882469	569.437012	739.594666	386.250610	3.428067	0.000000	4.065197	3.673764	0.403421	0.637063	3.770385	4.999991	2.968454	2.786641	2.522027	2.101978	2.056457	2.755446	2.868994	2.586869	0.535049	0.000000	35768.000000		1
5836.833008	2324.978760	2.581089	2.627345	1743.626099	39730.640625	288.172302	184.210220	102.583656	43.742836	29.517548	117.761818	195.391861	96.326744	1.100354	99998.000000	3.766177	3.366419	0.411803	0.419517	3.241453	4.599125	2.459652	2.265314	2.011078	1.640907	1.470080	2.071004	2.290906	1.983747	0.041532	4.999991	35826.000000		1
11817.497070	2529.350342	4.206220	6.491270	2709.776855	51948.167969	456.260742	290.774963	137.843124	54.835041	41.667477	159.379959	206.490234	132.039520	0.407458	0.000000	4.072526	3.403009	0.623892	0.812330	3.432934	4.715570	2.659213	2.463557	2.139385	1.739058	1.619797	2.202434	2.314899	2.120704	0.000000	0.000000	35876.000000		1
15959.069336	6599.222656	1.871829	2.553336	6229.541016	99998.000000	1027.927368	642.873169	351.561646	144.895630	106.422905	530.702209	668.036499	438.927032	2.265253	0.000000	4.203008	3.819493	0.272266	0.407108	3.794456	4.999991	3.011962	2.808125	2.546001	2.161055	2.027035	2.724851	2.824800	2.642392	0.355117	0.000000	35955.000000		1
10351.225586	1558.108398	2.075356	3.207088	2950.305420	73152.843750	516.069824	304.078217	182.751602	77.645454	62.232933	368.007202	472.980774	293.164886	1.351567	99998.000000	4.014992	3.192598	0.317093	0.506111	3.469867	4.864231	2.712708	2.482985	2.261861	1.890116	1.794020	2.565856	2.674844	2.467112	0.130838	4.999991	35994.000000		1
5050.001465	2161.392578	1.532618	2.312804	1154.089233	22169.849609	203.594604	135.154099	50.363621	37.430420	22.273846	69.754173	93.292351	38.707088	1.748469	99998.000000	3.703291	3.334734	0.185434	0.364139	3.062239	4.345763	2.308766	2.130829	1.702117	1.573225	1.347795	1.843570	1.969846	1.587790	0.242658	4.999991	36051.000000		1
16092.111328	5883.939941	2.763030	3.888595	6635.440918	99998.000000	1090.681396	691.121338	320.249359	128.635071	130.445236	653.234558	819.244568	576.245911	2.497520	0.000000	4.206613	3.769668	0.441386	0.589793	3.821870	4.999991	3.037698	2.839554	2.505488	2.109360	2.115428	2.815069	2.913414	2.760608	0.397509	0.000000	36068.000000		1
6412.496094	2214.506836	2.611927	2.066105	2538.771240	50833.000000	437.123047	271.171661	126.482628	54.249130	47.196621	217.394333	276.244415	127.759300	0.400859	0.000000	3.807027	3.345277	0.416961	0.315152	3.404624	4.706146	2.640604	2.433244	2.102031	1.734393	1.673911	2.337248	2.441293	2.106393	0.000000	0.000000	36129.000000		1
14483.229492	5901.415527	1.273584	4.169215	5950.453125	99998.000000	993.796509	619.146912	272.670349	122.331917	100.236931	454.768219	610.873230	359.178467	1.901466	0.000000	4.160865	3.770956	0.105028	0.620054	3.774550	4.999991	2.997298	2.791794	2.435638	2.087540	2.001028	2.657790	2.785951	2.555310	0.279089	0.000000	36197.000000		1
5099.791504	3284.514893	2.772281	3.564802	2163.951904	48158.769531	358.904022	229.794037	112.837082	87.683029	28.129866	142.012344	178.739670	127.774712	0.234424	0.000000	3.707552	3.516471	0.442837	0.552035	3.335248	4.682675	2.554978	2.361339	2.052452	1.942916	1.449168	2.152326	2.252221	2.106445	0.000000	0.000000	36323.000000		1
12706.961914	5993.209473	2.883296	3.691235	6402.504883	99998.000000	1033.607544	665.048340	311.494629	166.669907	116.142853	602.306580	744.944946	460.593384	2.704969	99998.000000	4.104042	3.777659	0.459889	0.567172	3.806350	4.999991	3.014356	2.822853	2.493451	2.221857	2.064992	2.779818	2.872124	2.663318	0.432162	4.999991	36391.000000		1
4466.410156	1195.793701	2.328223	2.682853	1229.606934	24666.794922	193.008118	133.087997	73.756866	32.755474	22.483540	94.328484	124.953094	99.234711	0.661175	6178.427246	3.649959	3.077656	0.367025	0.428597	3.089766	4.392113	2.285576	2.124139	1.867803	1.515284	1.351865	1.974643	2.096747	1.996664	0.000000	3.790878	36417.000000		1
19474.933594	5090.790039	1.039220	3.422950	5888.791016	99998.000000	971.220459	613.321716	292.218170	104.936546	94.371658	435.497925	531.174011	318.559479	1.675424	99998.000000	4.289476	3.706785	0.016707	0.534401	3.770026	4.999991	2.987318	2.787688	2.465707	2.020927	1.974842	2.638986	2.725237	2.503191	0.224125	4.999991	36472.000000		1
11502.425781	5227.748047	2.180203	5.119006	5978.851562	99998.000000	1015.974731	622.279968	282.683258	107.785919	92.132866	455.480560	590.098083	313.480560	1.244505	0.000000	4.060790	3.718315	0.338497	0.709186	3.776618	4.999991	3.006883	2.793986	2.451300	2.032562	1.964415	2.658470	2.770924	2.496211	0.094997	0.000000	36552.000000		1
10462.881836	3440.946777	2.309720	3.065236	3317.627930	60861.808594	514.450867	348.770844	122.618706	68.779709	42.805378	218.942368	328.677216	267.048706	2.327113	99998.000000	4.019651	3.536678	0.363559	0.486464	3.520828	4.784345	2.711344	2.542540	2.088557	1.837460	1.631498	2.340330	2.516770	2.426590	0.366818	4.999991	36695.000000		1
26421.078125	29171.267578	1.637465	9.309807	25002.806641	99998.000000	4015.956055	2562.469727	1223.562744	568.317627	444.928009	2211.703613	2927.325439	1682.466309	4.267086	0.000000	4.421950	4.464955	0.214172	0.968941	4.397989	4.999991	3.603789	3.408659	3.087626	2.754591	2.648290	3.344727	3.466471	3.225946	0.630131	0.000000	36724.000000		0
2932.502930	789.282959	3.234842	3.657314	1109.930054	24007.763672	190.972855	127.614357	65.850159	24.253605	33.603500	118.153450	112.275841	101.510513	1.358449	0.000000	3.467238	2.897233	0.509853	0.563162	3.045296	4.380352	2.280972	2.105900	1.818557	1.384776	1.526384	2.072446	2.050286	2.006511	0.133043	0.000000	36801.000000		1
8858.181641	3317.128418	1.409269	2.870961	3296.621582	63076.734375	505.714661	346.041748	150.165741	68.378822	39.869659	206.419312	254.753830	143.329086	1.600294	0.000000	3.947345	3.520762	0.148994	0.458027	3.518069	4.799869	2.703906	2.539129	2.176571	1.834922	1.600643	2.314750	2.406121	2.156334	0.204200	0.000000	36834.000000		1
7461.719727	2225.608154	1.785485	3.385945	2756.507812	58236.925781	476.844696	295.409851	148.577621	117.111145	41.568798	219.796570	290.047211	144.513245	0.935817	0.000000	3.872839	3.347449	0.251756	0.529680	3.440359	4.765198	2.678377	2.470425	2.171953	2.068598	1.618767	2.342021	2.462469	2.159908	0.000000	0.000000	36874.000000		1
14050.799805	2335.796387	3.173167	4.400495	2586.498291	58550.109375	399.156067	269.743866	165.713959	67.274841	56.842556	253.208878	347.586700	237.568146	0.902102	99998.000000	4.147701	3.368435	0.501493	0.643502	3.412712	4.767528	2.601143	2.430952	2.219359	1.827853	1.754674	2.403479	2.541063	2.375788	0.000000	4.999991	36912.000000		1
3692.844971	2305.409180	2.029100	3.469206	1755.739014	44246.312500	302.505524	176.772247	76.575401	28.651016	31.660746	161.008163	215.997391	119.063156	0.468496	0.000000	3.567361	3.362748	0.307303	0.540230	3.244460	4.645877	2.480733	2.247414	1.884089	1.457140	1.500521	2.206848	2.334449	2.075777	0.000000	0.000000	36942.000000		1
18638.996094	6901.287109	1.887248	5.415045	6713.589355	99998.000000	1072.404053	694.078674	334.659668	151.272812	133.168167	611.715088	850.763428	463.091217	1.833543	99998.000000	4.270422	3.838930	0.275829	0.733602	3.826955	4.999991	3.030359	2.841409	2.524603	2.179761	2.124400	2.786549	2.929809	2.665667	0.263291	4.999991	37111.000000		1
8974.484375	1470.308105	2.457740	4.193885	1858.976440	38266.425781	313.486725	196.976898	106.777534	52.583912	29.323273	142.533493	153.064453	104.988968	0.723630	99998.000000	3.953010	3.167408	0.390536	0.622617	3.269274	4.582818	2.496219	2.294415	2.028480	1.720853	1.467212	2.153917	2.184874	2.021144	0.000000	4.999991	37161.000000		1
4691.652344	3687.553223	2.827788	4.372742	2559.540283	50485.824219	440.425751	265.883026	120.188721	77.842819	34.775322	165.174301	242.687149	168.773026	0.632351	0.000000	3.671326	3.566738	0.451447	0.640754	3.408162	4.703169	2.643873	2.424691	2.079864	1.891219	1.541271	2.217942	2.385047	2.227303	0.000000	0.000000	37183.000000		1
6629.884277	1852.929199	2.639680	2.938803	1446.840942	32983.390625	254.790833	153.755219	71.625999	40.070103	23.572100	99.456741	121.024414	75.634857	0.072649	0.000000	3.821506	3.267859	0.421551	0.468170	3.160421	4.518295	2.406184	2.186830	1.855071	1.602820	1.372398	1.997634	2.082873	1.878722	0.000000	0.000000	37213.000000		1
6074.801758	933.577209	0.999131	3.700486	1295.713013	35372.339844	235.310852	145.755997	93.659317	46.434937	41.377605	167.049210	216.241013	140.837433	0.760002	0.000000	3.783532	2.970150	0.000000	0.568259	3.112509	4.548664	2.371642	2.163626	1.971551	1.666845	1.616765	2.222844	2.334938	2.148718	0.000000	0.000000	37298.000000		1
6384.387695	1133.650146	1.742312	3.268763	1376.408325	33381.121094	255.009781	148.855148	86.569801	24.006907	32.814064	138.620224	198.528015	168.106934	0.364342	0.000000	3.805119	3.054479	0.241126	0.514383	3.138747	4.523501	2.406557	2.172764	1.937366	1.380336	1.516060	2.141827	2.297822	2.225586	0.000000	0.000000	37319.000000		1
9836.182617	1608.330078	1.825573	4.884642	1959.740601	39627.585938	342.273407	206.058502	89.693626	57.382210	20.932419	116.124352	157.156570	124.524452	0.839012	0.000000	3.992827	3.206375	0.261399	0.688833	3.292199	4.597998	2.534373	2.313991	1.952762	1.758777	1.320819	2.064923	2.196332	2.095255	0.000000	0.000000	37349.000000		1
5177.122559	1761.773926	2.244962	4.385077	1743.120361	37635.355469	272.772125	187.950790	94.013947	49.370659	40.800949	170.570847	230.176422	142.536575	1.223329	0.000000	3.714088	3.245950	0.351209	0.641977	3.241327	4.575596	2.435800	2.274044	1.973192	1.693469	1.610670	2.231905	2.362061	2.153926	0.087543	0.000000	37416.000000		1
4012.206299	647.464844	2.007514	1.844076	1025.873535	28139.128906	181.428680	112.408447	60.721901	25.403839	25.804726	129.717468	146.684204	92.172951	0.373590	99998.000000	3.603383	2.811216	0.302659	0.265779	3.011094	4.449311	2.258706	2.050799	1.783345	1.404899	1.411699	2.112998	2.166383	1.964604	0.000000	4.999991	37435.000000		1
15919.733398	5527.540039	1.532618	2.692104	5152.341309	94555.179688	871.042114	539.385986	209.882339	98.904755	73.985062	423.347992	586.237244	389.288086	1.980935	0.000000	4.201936	3.742532	0.185434	0.430092	3.712005	4.975685	2.940039	2.731900	2.321976	1.995217	1.869144	2.626698	2.768073	2.590271	0.296870	0.000000	37485.000000		1
27499.937500	8630.650391	1.544953	4.048949	9013.728516	99998.000000	1466.280762	926.607971	378.128052	199.030670	155.250824	729.772949	956.113220	535.016357	1.285856	99998.000000	4.439332	3.936044	0.188915	0.607342	3.954905	4.999991	3.166217	2.966896	2.577639	2.298920	2.191034	2.863188	2.980509	2.728367	0.109192	4.999991	37512.000000		1
9024.900391	1978.098145	3.086823	3.999609	2323.667969	54717.828125	387.767822	238.650543	110.570534	62.078743	38.263031	208.032104	264.344238	184.481583	0.743385	99998.000000	3.955442	3.296248	0.489512	0.602018	3.366174	4.738129	2.588572	2.377762	2.043639	1.792943	1.582779	2.318130	2.422170	2.265953	0.000000	4.999991	37534.000000		1
12842.300781	4998.296387	1.890332	3.028231	4099.577637	84764.156250	657.681274	433.946808	172.023285	90.341209	82.798386	331.437164	425.851990	214.347595	1.006328	99998.000000	4.108643	3.698822	0.276538	0.481189	3.612739	4.928212	2.818016	2.637436	2.235587	1.955886	1.918022	2.520401	2.629259	2.331119	0.002739	4.999991	37585.000000		1
10510.550781	4693.829590	2.460824	3.518546	3702.105469	76772.125000	604.212341	387.866486	185.471466	105.025978	58.581783	340.111725	421.405243	238.564194	1.442295	99998.000000	4.021626	3.671527	0.391080	0.546363	3.568449	4.885203	2.781190	2.588682	2.268277	2.021297	1.767763	2.531622	2.624700	2.377605	0.159054	4.999991	37627.000000		1
20187.269531	5358.649902	1.850243	4.101373	6204.559570	99998.000000	1025.290771	639.875793	291.585999	154.760513	91.429771	481.087921	630.032471	360.051178	1.458257	0.000000	4.305078	3.729055	0.267229	0.612929	3.792711	4.999991	3.010847	2.806096	2.464767	2.189660	1.961088	2.682225	2.799363	2.556364	0.163834	0.000000	37653.000000		1
4016.366211	2755.965088	2.189455	2.837040	2474.657227	51639.648438	383.259399	256.480713	109.330872	69.704834	55.026234	234.728027	303.720520	174.132553	0.655708	0.000000	3.603833	3.440274	0.340336	0.452865	3.393515	4.712983	2.583493	2.409055	2.038743	1.843263	1.740570	2.370565	2.482474	2.240880	0.000000	0.000000	37679.000000		1
7602.606445	2394.313477	2.466991	1.227328	1902.472534	40855.023438	306.801178	208.010513	114.493050	54.535919	26.865532	144.574921	207.665131	103.518028	1.554412	99998.000000	3.880963	3.379181	0.392168	0.088961	3.279318	4.611246	2.486857	2.318085	2.058779	1.736683	1.429195	2.160093	2.317364	2.015016	0.191566	4.999991	37764.000000		1
17806.759766	6424.713867	0.487231	3.392113	7526.475098	99998.000000	1224.836304	779.285461	429.540131	204.248352	140.316284	649.768433	822.473206	436.151672	2.402910	0.000000	4.250585	3.807854	0.000000	0.530470	3.876592	4.999991	3.088078	2.891697	2.633004	2.310158	2.147108	2.812759	2.915122	2.639637	0.380738	0.000000	37848.000000		1
16098.762695	4793.520996	1.544953	3.546299	4976.143066	99998.000000	809.302551	508.591766	228.986099	103.468689	87.929726	428.590332	607.989929	377.492798	2.191120	0.000000	4.206792	3.680655	0.188915	0.549775	3.696893	4.999991	2.908111	2.706369	2.359809	2.014809	1.944136	2.632042	2.783896	2.576909	0.340666	0.000000	37896.000000		1
22306.539062	5124.862305	2.007514	3.823836	5810.053711	99998.000000	931.218201	589.866821	314.162048	155.488281	96.243484	512.135010	675.903137	290.926086	2.980870	0.000000	4.348432	3.709682	0.302659	0.582499	3.764180	4.999991	2.969051	2.770754	2.497154	2.191698	1.983371	2.709384	2.829885	2.463783	0.474343	0.000000	37924.000000		1
4513.023926	1570.767090	2.716774	4.348072	1177.356079	31666.826172	233.146072	136.051468	81.996613	40.390812	36.082829	128.385300	186.125214	160.881729	0.261971	0.000000	3.654468	3.196112	0.434053	0.638297	3.070908	4.500605	2.367628	2.133703	1.913796	1.606283	1.557301	2.108515	2.269805	2.206507	0.000000	0.000000	37998.000000		1
31127.779297	5959.408203	3.681984	3.500043	7700.918945	99998.000000	1240.128662	793.692688	370.193573	190.448624	151.793961	748.528259	884.958984	521.016174	2.672031	0.000000	4.493148	3.775203	0.566082	0.544073	3.886543	4.999991	3.093467	2.899652	2.568429	2.279778	2.181254	2.874208	2.946923	2.716851	0.426841	0.000000	38055.000000		1
9045.870117	3279.210693	2.207957	3.176251	2731.437012	60374.117188	449.865051	280.789825	151.713776	81.604980	48.279015	264.066711	316.693817	172.868225	1.071425	0.000000	3.956450	3.515769	0.343991	0.501915	3.436391	4.780851	2.653082	2.448381	2.181025	1.911717	1.683758	2.421714	2.500640	2.237715	0.029962	0.000000	38088.000000		1
14649.705078	3883.080811	3.083739	5.205351	3855.999512	84955.171875	648.463989	406.149994	193.964081	97.887115	94.612190	432.019470	546.614258	302.345154	1.365656	99998.000000	4.165829	3.589176	0.489078	0.716450	3.586137	4.929190	2.811886	2.608686	2.287721	1.990726	1.975947	2.635503	2.737681	2.480503	0.135341	4.999991	38177.000000		1
6915.555664	3983.509033	1.921169	3.231758	5954.079590	99998.000000	946.661560	619.273315	250.374924	149.141937	105.087646	489.867310	619.618713	458.687622	0.964581	0.000000	3.839827	3.600266	0.283566	0.509439	3.774815	4.999991	2.976195	2.791882	2.398591	2.173600	2.021552	2.690078	2.792125	2.661517	0.000000	0.000000	38218.000000		1
2547.291504	1245.639282	1.622047	3.022064	999.119019	26252.675781	174.382339	108.923820	82.490013	43.027409	22.492790	84.907661	120.823967	30.963821	0.595644	0.000000	3.406079	3.095392	0.210063	0.480304	2.999617	4.419174	2.241503	2.037123	1.916401	1.633745	1.352043	1.928947	2.082153	1.490855	0.000000	0.000000	38246.000000		1
8886.783203	3510.565186	1.884164	3.330438	3042.950195	65097.769531	485.627167	313.452789	129.011292	110.823402	45.657837	250.658615	326.373657	202.425858	0.888069	0.000000	3.948745	3.545377	0.275119	0.522501	3.483295	4.813566	2.686303	2.496172	2.110628	2.044631	1.659515	2.399083	2.513715	2.306266	0.000000	0.000000	38272.000000		1
5930.017090	2333.520508	4.363490	5.279361	1908.584473	39963.726562	320.298706	208.127701	92.669434	62.612232	37.285484	166.787094	212.691635	125.239883	0.529499	0.000000	3.773056	3.368012	0.639834	0.722581	3.280711	4.601666	2.505555	2.318330	1.966936	1.796659	1.571540	2.222162	2.327750	2.097743	0.000000	0.000000	38404.000000		1
19458.794922	5576.762695	2.574922	3.913265	7125.373047	99998.000000	1119.582153	735.218811	400.500580	193.242493	159.617401	755.870605	1035.574951	636.603943	3.280017	0.000000	4.289116	3.746382	0.410764	0.592539	3.852808	4.999991	3.049056	2.866417	2.602603	2.286103	2.203080	2.878448	3.015182	2.803869	0.515876	0.000000	38445.000000		1
9385.772461	1587.218872	2.932636	3.302684	3715.615234	73828.867188	611.853882	389.491608	178.974030	70.719383	66.704353	305.299377	371.183472	253.578918	0.051819	99998.000000	3.972470	3.200637	0.467258	0.518867	3.570031	4.868226	2.786648	2.590498	2.252790	1.849538	1.824154	2.484726	2.569589	2.404113	0.000000	4.999991	38485.000000		1
5716.517578	1028.214111	2.500912	2.281967	1458.145874	33557.152344	247.269592	157.440277	80.639771	57.141678	27.503866	128.576492	175.760773	87.439415	1.028883	0.000000	3.757132	3.012084	0.398098	0.358309	3.163801	4.525785	2.393171	2.197116	1.906549	1.756953	1.439394	2.109162	2.244922	1.941707	0.012366	0.000000	38518.000000		1
19386.904297	6081.558594	3.025148	5.455134	8810.605469	99998.000000	1422.010620	906.070312	357.223389	204.041748	155.630127	746.138367	918.901733	566.270020	3.296897	0.000000	4.287508	3.784015	0.480747	0.736805	3.945006	4.999991	3.152903	2.957162	2.552940	2.309719	2.192094	2.872819	2.963269	2.753024	0.518105	0.000000	38555.000000		1
7116.380859	2204.944092	1.640549	3.481541	3065.991943	61208.488281	504.598328	323.545868	139.051941	96.542610	50.132339	241.240875	347.127228	207.295090	2.103823	0.000000	3.852259	3.343398	0.214989	0.541772	3.486571	4.786812	2.702946	2.509936	2.143177	1.984719	1.700118	2.382451	2.540489	2.316589	0.323009	0.000000	38604.000000		1
7509.930664	1760.176514	2.417651	2.510163	1669.807495	35566.851562	266.453522	180.041000	105.679726	51.834564	36.730412	134.599030	154.732758	137.109192	0.322419	99998.000000	3.875636	3.245556	0.383394	0.399702	3.222667	4.551045	2.425622	2.255371	2.023992	1.714619	1.565026	2.129042	2.189582	2.137067	0.000000	4.999991	38633.000000		1
6507.647949	2770.591309	2.593424	4.243225	1902.043945	42304.171875	323.548950	198.420090	85.098854	41.969685	48.396194	181.545868	205.080963	142.237457	1.107958	0.000000	3.813424	3.442572	0.413874	0.627696	3.279221	4.626383	2.509940	2.297586	1.929924	1.622936	1.684811	2.258986	2.311925	2.153014	0.044523	0.000000	38654.000000		1
3180.540283	827.064880	2.041435	2.726025	756.909851	19687.994141	137.642685	88.558807	34.507038	15.045562	15.409443	50.934113	59.010426	72.128647	0.617235	99998.000000	3.502501	2.917540	0.309936	0.435530	2.879044	4.294201	2.138753	1.947232	1.537908	1.177408	1.187787	1.707009	1.770929	1.858108	0.000000	4.999991	38764.000000		1
4270.635742	925.143188	1.094727	2.201789	783.497864	24987.744141	167.514862	84.670212	58.800732	48.655231	16.297560	82.613358	112.679817	55.242096	1.698512	0.000000	3.630492	2.966209	0.039306	0.342776	2.894038	4.397727	2.224053	1.927731	1.769383	1.687129	1.212123	1.917050	2.051846	1.742270	0.230069	0.000000	38794.000000		1
11328.764648	2345.198730	2.482410	3.527797	3706.909912	77459.367188	640.618958	387.135651	201.090607	92.382645	76.572319	353.470459	437.878571	250.624695	1.313977	0.000000	4.054183	3.370180	0.394873	0.547504	3.569012	4.889074	2.806600	2.587863	2.303392	1.965590	1.884072	2.548353	2.641354	2.399024	0.118588	0.000000	38860.000000		1
14121.735352	4484.952637	1.782401	2.519415	5341.097168	99998.000000	893.858704	556.907776	250.960831	102.299950	80.830963	406.939423	498.973602	375.904663	1.769913	0.000000	4.149888	3.651758	0.251005	0.401300	3.727630	4.999991	2.951269	2.745783	2.399606	2.009876	1.907578	2.609530	2.698078	2.575078	0.247952	0.000000	39002.000000		1
4721.731445	1134.513672	1.578874	1.646716	1109.550781	27153.951172	179.695618	121.641159	40.193451	17.256601	14.555247	65.079224	73.121613	138.355026	0.300967	0.000000	3.674101	3.054810	0.198348	0.216619	3.045147	4.433833	2.254538	2.085081	1.604155	1.236955	1.163020	1.813442	1.864046	2.140995	0.000000	0.000000	39024.000000		1
4233.517090	828.094849	2.972724	2.497828	738.305664	28724.591797	123.361885	80.485580	68.412743	12.143764	22.471205	103.280579	179.421173	73.442322	1.721199	0.000000	3.626701	2.918080	0.473155	0.397563	2.868236	4.458254	2.091181	1.905718	1.835137	1.084353	1.351626	2.014019	2.253874	1.865946	0.235831	0.000000	39037.000000		1
7783.794434	1912.281860	3.746742	3.620309	2633.731934	53002.765625	420.640472	275.125000	133.504303	31.839603	40.403145	179.485931	280.339600	167.163315	0.754147	99998.000000	3.891191	3.281552	0.573654	0.558746	3.420572	4.724298	2.623911	2.439530	2.125495	1.502968	1.606415	2.254030	2.447685	2.223141	0.000000	4.999991	39065.000000		1
6075.039551	2359.078613	2.081524	4.175382	1796.092773	40754.472656	308.299866	188.996185	108.880646	77.445015	32.900410	151.957397	185.585571	111.603592	1.107858	0.000000	3.783549	3.372742	0.318381	0.620696	3.254329	4.610175	2.488973	2.276453	2.036951	1.888994	1.517201	2.181722	2.268544	2.047678	0.044484	0.000000	39094.000000		1
14304.536133	3152.308838	1.622047	2.137031	3645.315430	73177.562500	626.029785	384.403442	176.325104	79.541954	64.551903	274.597687	326.305817	211.180603	2.435626	99998.000000	4.155474	3.498629	0.210063	0.329811	3.561735	4.864378	2.796595	2.584787	2.246314	1.900596	1.809909	2.438697	2.513625	2.324654	0.386611	4.999991	39130.000000		1
9795.970703	1910.379272	3.401364	4.637943	2588.996094	50372.058594	413.751404	268.346954	99.706528	60.786659	37.381081	201.611755	267.680847	154.128342	3.716042	0.000000	3.991047	3.281120	0.531653	0.666325	3.413131	4.702190	2.616740	2.428697	1.998724	1.783808	1.572652	2.304516	2.427617	2.187882	0.570081	0.000000	39181.000000		1
7985.273438	2463.167236	2.587257	3.256428	3046.561279	64126.785156	538.254272	323.983765	128.644333	68.798210	69.390289	292.859589	375.238586	196.964554	0.560271	0.000000	3.902290	3.391494	0.412840	0.512742	3.483810	4.807039	2.730988	2.510523	2.109391	1.837577	1.841299	2.466660	2.574307	2.294388	0.000000	0.000000	39265.000000		1
8944.193359	2879.320801	3.666565	6.136640	3024.617432	68237.984375	515.548706	317.507904	179.596939	69.094254	72.326012	269.225800	357.349823	194.257034	0.330519	99998.000000	3.951541	3.459290	0.564259	0.787931	3.480670	4.834026	2.712270	2.501755	2.254299	1.839442	1.859295	2.430117	2.553094	2.288377	0.000000	4.999991	39304.000000		1
8765.666016	2884.162354	3.071404	3.999609	2595.558350	53233.519531	415.367279	264.143799	129.294998	54.378651	34.062977	180.805771	257.550781	158.642944	0.839214	0.000000	3.942785	3.460020	0.487337	0.602018	3.414231	4.726185	2.618432	2.421840	2.111582	1.735428	1.532283	2.257212	2.410863	2.200421	0.000000	0.000000	39352.000000		1
10089.138672	2525.353760	1.680638	4.002693	3606.302979	73306.906250	590.585327	381.396820	175.409225	107.637901	51.159225	246.548004	313.508301	208.349731	1.737825	0.000000	4.003854	3.402322	0.225474	0.602352	3.557062	4.865145	2.771283	2.581377	2.244052	2.031965	1.708924	2.391901	2.496249	2.318793	0.240006	0.000000	39392.000000		1
17631.150391	4439.017090	2.069189	2.833956	4407.948730	85196.609375	733.017029	459.760773	207.779236	110.474937	64.166435	301.888763	376.413483	215.226456	1.301613	0.000000	4.246281	3.647287	0.315800	0.452393	3.644237	4.930422	2.865114	2.662532	2.317602	2.043264	1.807308	2.479847	2.575665	2.332896	0.114482	0.000000	39414.000000		1
6571.502930	917.440002	1.726894	2.260381	1518.556274	33530.371094	235.057983	164.014816	55.538136	49.293564	18.816975	101.732544	152.416870	105.300430	0.158519	99998.000000	3.817665	2.962578	0.237266	0.354182	3.181431	4.525438	2.371175	2.214883	1.744591	1.692790	1.274550	2.007460	2.183033	2.022430	0.000000	4.999991	39450.000000		1
14175.052734	1952.395142	1.458608	2.300469	3403.565674	62659.312500	545.963623	357.531769	141.765640	68.292480	56.222725	261.288269	291.345459	252.268326	1.335750	99998.000000	4.151525	3.290568	0.163939	0.361816	3.531934	4.796986	2.737164	2.553315	2.151571	1.834373	1.749912	2.417120	2.464408	2.401863	0.125725	4.999991	39483.000000		1
15033.846680	3105.892334	4.110624	4.483756	5502.345703	99998.000000	898.971497	566.618469	260.261383	103.613625	88.244270	420.461609	545.303711	295.243317	0.238071	0.000000	4.177070	3.492186	0.613908	0.651642	3.740548	4.999991	2.953746	2.753291	2.415410	2.015417	1.945686	2.623726	2.736639	2.470180	0.000000	0.000000	39510.000000		1
21534.373047	3649.299561	2.112361	3.774496	5548.176270	99998.000000	849.533020	565.412781	287.737488	106.965645	94.837303	491.165588	685.697083	309.169495	1.116093	99998.000000	4.333132	3.562210	0.324768	0.576859	3.744150	4.999991	2.929180	2.752366	2.458997	2.029244	1.976979	2.691228	2.836132	2.490197	0.047700	4.999991	39528.000000		1
7750.681152	2240.419434	2.035268	1.594293	1827.201538	38509.351562	311.633392	200.785309	97.517067	20.583956	27.371265	113.352066	161.393631	121.813850	1.246771	99998.000000	3.889340	3.350329	0.308622	0.202568	3.261786	4.585566	2.493644	2.302732	1.989081	1.313529	1.437295	2.054430	2.207886	2.085697	0.095787	4.999991	39567.000000		1
6438.405762	2209.310791	2.146282	2.883296	1106.041504	27127.767578	197.861923	125.458824	49.407661	44.399670	24.944363	88.080833	115.954742	72.174904	0.215949	99998.000000	3.808778	3.344257	0.331687	0.459889	3.043772	4.433414	2.296362	2.098501	1.693794	1.647380	1.396972	1.944881	2.064289	1.858386	0.000000	4.999991	39652.000000		1
10847.951172	1404.226685	2.784616	3.712821	2659.286865	52358.800781	450.429382	278.806976	135.092422	81.854759	53.990097	264.467590	335.618713	223.660492	0.233427	0.000000	4.035348	3.147437	0.444765	0.569704	3.424765	4.718990	2.653627	2.445304	2.130631	1.913044	1.732314	2.422372	2.525846	2.349589	0.000000	0.000000	39701.000000		1
8125.944336	1675.200928	1.563456	2.676685	2676.882568	55612.828125	439.950836	286.183289	141.996918	87.633690	43.893936	235.514374	278.773071	118.548172	1.734972	99998.000000	3.909874	3.224067	0.194086	0.427597	3.427629	4.745175	2.643404	2.456644	2.152279	1.942671	1.642405	2.372017	2.445251	2.073895	0.239293	4.999991	39768.000000		1
7538.692871	2504.884033	1.575791	3.540132	3220.169434	62865.480469	531.285034	335.365845	144.235718	42.518589	42.506256	215.877136	307.818817	187.065765	0.651102	0.000000	3.877296	3.398788	0.197498	0.549019	3.507879	4.798412	2.725327	2.525519	2.159073	1.628579	1.628453	2.334207	2.488295	2.271994	0.000000	0.000000	39811.000000		1
7756.037598	2383.850342	2.735276	3.031315	2158.968750	45890.382812	361.898315	232.908615	134.080963	32.693798	40.467903	174.147980	207.714478	156.857452	0.746623	99998.000000	3.889640	3.377279	0.437001	0.481631	3.334246	4.661722	2.558587	2.367186	2.127367	1.514465	1.607111	2.240918	2.317467	2.195505	0.000000	4.999991	39854.000000		1
5526.405273	945.640808	2.044519	4.027363	1638.251587	36517.757812	284.576660	179.300903	86.474205	46.021717	28.931637	161.831528	169.321930	82.918648	0.579313	99998.000000	3.742443	2.975726	0.310591	0.605021	3.214381	4.562504	2.454199	2.253582	1.936887	1.662963	1.461373	2.209063	2.228713	1.918652	0.000000	4.999991	39927.000000		1
6695.456543	1627.927246	2.198706	2.722941	1416.496948	29648.369141	242.495972	156.518250	59.676514	35.635685	18.258818	100.915352	114.412872	62.417957	0.037938	0.000000	3.825780	3.211635	0.342167	0.435038	3.151216	4.472001	2.384705	2.194565	1.775803	1.551885	1.261473	2.003957	2.058475	1.795310	0.000000	0.000000	39970.000000		1
11862.766602	2708.645020	2.269632	2.997394	2485.678467	52639.074219	414.109100	258.990875	113.481583	62.673908	48.898846	212.259903	279.602600	194.916962	0.319537	0.000000	4.074186	3.432752	0.355955	0.476744	3.395445	4.721308	2.617115	2.413285	2.054925	1.797087	1.689299	2.326868	2.446541	2.289850	0.000000	0.000000	40026.000000		1
12106.048828	3579.375732	2.244962	2.497828	4702.593750	98068.281250	767.820129	473.680786	198.031540	109.805771	80.652100	465.222076	565.792053	296.698853	2.587851	0.000000	4.083003	3.553807	0.351209	0.397563	3.672338	4.991529	2.885259	2.675486	2.296734	2.040625	1.906616	2.667660	2.752657	2.472316	0.412939	0.000000	40058.000000		1
11609.348633	3488.525635	0.718511	2.470075	4862.670410	99998.000000	802.934631	497.999146	252.502701	90.501564	84.765808	428.470093	582.425720	331.104126	3.187122	99998.000000	4.064808	3.542642	0.000000	0.392710	3.686875	4.999991	2.904680	2.697229	2.402266	1.956656	1.928221	2.631921	2.765240	2.519965	0.503399	4.999991	40089.000000		1
12180.212891	3798.040527	2.149366	3.971855	4155.708008	87041.968750	683.788208	432.774994	201.059769	101.831223	65.473938	303.353546	354.651550	250.677124	1.098533	99998.000000	4.085655	3.579560	0.332310	0.598993	3.618645	4.939729	2.834922	2.636262	2.303325	2.007881	1.816068	2.481949	2.549802	2.399115	0.040813	4.999991	40125.000000		1
5055.179199	1244.590820	1.011466	0.641418	1138.318970	27013.347656	179.122055	119.402367	75.844551	20.559286	15.890506	77.790390	80.269722	62.371700	1.694285	99998.000000	3.703737	3.095026	0.004951	0.000000	3.056264	4.431579	2.253149	2.077013	1.879924	1.313008	1.201138	1.890926	1.904552	1.794988	0.228986	4.999991	40140.000000		1
14299.601562	6470.723145	1.948923	3.731324	5467.934570	99998.000000	877.823242	556.062866	305.126709	168.507828	111.366142	592.589722	779.347107	393.460388	2.379341	0.000000	4.155324	3.810953	0.289795	0.571863	3.737823	4.999991	2.943407	2.745124	2.484480	2.226620	2.046753	2.772754	2.891731	2.594901	0.376457	0.000000	40160.000000		1
4419.527832	634.053711	0.928205	2.800035	1681.137207	39746.976562	284.388550	183.399200	100.798172	51.760555	37.584606	195.533707	274.418823	98.331177	1.337097	0.000000	3.645376	2.802126	0.000000	0.447163	3.225603	4.599304	2.453912	2.263397	2.003453	1.713999	1.575010	2.291222	2.438414	1.992691	0.126163	0.000000	40323.000000		1
7208.449219	1597.355103	1.575791	2.929552	1384.666504	34169.933594	239.415314	147.618576	78.323883	49.666695	27.278753	115.008034	168.773026	110.021629	0.753753	0.000000	3.857842	3.203402	0.197498	0.466801	3.141345	4.533644	2.379152	2.169141	1.893894	1.696065	1.435825	2.060728	2.227303	2.041478	0.000000	0.000000	40357.000000		1
20487.056641	1909.130371	2.556419	4.378909	4052.760498	82270.335938	675.764343	422.422882	186.513763	85.549080	63.953659	288.906219	405.517822	228.939850	0.905815	99998.000000	4.311480	3.280836	0.407632	0.641366	3.607751	4.915243	2.829795	2.625747	2.270711	1.932215	1.805865	2.460757	2.608010	2.359721	0.000000	4.999991	40408.000000		1
5096.652344	3527.938965	0.484147	0.499566	1376.420654	31162.949219	237.000748	145.262604	57.557983	22.181334	17.931940	96.894157	122.035881	96.545692	2.265299	0.000000	3.707285	3.547521	0.000000	0.000000	3.138751	4.493639	2.374750	2.162154	1.760106	1.345988	1.253627	1.986298	2.086488	1.984733	0.355126	0.000000	40426.000000		1
12810.473633	2977.318848	2.892547	2.898715	4904.976562	96015.734375	793.254761	511.801941	247.704391	155.010300	76.168350	366.755219	465.175812	275.985382	2.811198	99998.000000	4.107565	3.473825	0.461280	0.462205	3.690637	4.982342	2.899413	2.709102	2.393934	2.190361	1.881775	2.564376	2.667617	2.440886	0.448891	4.999991	40496.000000		1
4493.960449	1653.395874	2.692104	3.395196	1784.214233	37882.785156	316.434753	196.526672	102.716255	47.307636	42.336651	179.063461	214.285919	144.439240	0.315416	0.000000	3.652629	3.218377	0.430092	0.530865	3.251447	4.578442	2.500284	2.293422	2.011639	1.674931	1.626716	2.253007	2.330994	2.159685	0.000000	0.000000	40563.000000		1
11261.335938	1742.284668	2.186371	4.058200	2801.539551	55804.312500	483.314362	296.800598	146.721207	89.360580	58.325836	281.446655	324.273621	199.635086	0.808627	0.000000	4.051590	3.241119	0.339724	0.608333	3.447397	4.746668	2.684230	2.472465	2.166493	1.951146	1.765861	2.449396	2.510912	2.300237	0.000000	0.000000	40621.000000		1
8583.728516	702.389343	2.180203	3.447620	2090.392578	48207.351562	339.957520	222.260468	130.790619	48.161831	47.868877	232.409058	273.028076	123.898453	0.292993	0.000000	3.933676	2.846578	0.338497	0.537519	3.320228	4.683113	2.531425	2.346862	2.116577	1.682703	1.680053	2.366253	2.436207	2.093066	0.000000	0.000000	40673.000000		1
8483.519531	4145.448242	2.451572	5.189932	4025.450928	84188.476562	709.494263	421.383636	169.525452	117.986931	63.204308	352.875305	472.854340	242.906097	0.960357	0.000000	3.928576	3.617572	0.389445	0.715162	3.604815	4.925252	2.850949	2.624678	2.229235	2.071834	1.800747	2.547621	2.674727	2.385438	0.000000	0.000000	40803.000000		1
6029.992188	1668.904053	1.622047	4.218554	2446.718506	50711.992188	414.476074	259.108063	123.735016	58.399845	57.181767	227.632339	313.955444	146.215469	0.706757	0.000000	3.780317	3.222431	0.210063	0.625164	3.388584	4.705111	2.617499	2.413481	2.092493	1.766412	1.757258	2.357234	2.496868	2.164993	0.000000	0.000000	40864.000000		1
14163.593750	4551.925293	1.816322	4.095205	5188.587891	99872.742188	855.546326	539.854736	237.472549	70.056374	99.413567	468.120789	621.311707	405.508575	0.797581	0.000000	4.151174	3.658195	0.259193	0.612276	3.715049	4.999447	2.932244	2.732277	2.375613	1.845448	1.997446	2.670358	2.793309	2.608000	0.000000	0.000000	40983.000000		1
9019.362305	1885.854248	1.082392	2.541001	2621.147217	57184.593750	413.430695	273.761993	136.409180	70.796471	38.293869	220.259125	280.549286	156.749527	1.792228	99998.000000	3.955176	3.275508	0.034385	0.405005	3.418491	4.757279	2.616403	2.437373	2.134844	1.850012	1.583129	2.342934	2.448009	2.195206	0.253393	4.999991	41010.000000		1
9886.814453	2609.268555	2.605759	3.919432	3563.787354	72943.273438	591.778748	377.011719	205.262909	94.905144	72.788567	337.740326	457.447968	243.380997	1.240190	99998.000000	3.995056	3.416519	0.415934	0.593223	3.551912	4.862985	2.772159	2.576355	2.312310	1.977290	1.862063	2.528583	2.660342	2.386287	0.093488	4.999991	41063.000000		1
17603.291016	5081.366211	2.568754	2.639680	3920.616211	81792.367188	619.738953	407.543823	195.755737	98.241753	45.753433	293.467072	346.177429	227.539825	2.118726	0.000000	4.245594	3.705981	0.409723	0.421551	3.593354	4.912713	2.792209	2.610174	2.291714	1.992296	1.660424	2.467559	2.539299	2.357057	0.326075	0.000000	41090.000000		1
3689.058105	1247.171875	2.013681	3.459955	730.414368	20794.427734	128.730667	80.978981	55.852676	20.950922	9.371482	40.446316	38.707088	43.150757	0.858495	0.000000	3.566916	3.095926	0.303991	0.539070	2.863569	4.317947	2.109682	1.908372	1.747044	1.321203	0.971808	1.606879	1.587790	1.634988	0.000000	0.000000	41123.000000		1
13272.291016	3225.633789	2.254213	2.991227	2713.758057	58235.437500	462.169189	285.800903	155.590042	54.828876	47.649933	230.543396	289.849854	149.515076	1.139256	0.000000	4.122946	3.508615	0.352995	0.475849	3.433571	4.765187	2.664801	2.456064	2.191982	1.739009	1.678062	2.362753	2.462173	2.174685	0.056621	0.000000	41193.000000		1
30445.296875	6965.733887	2.969640	3.148497	7642.583984	99998.000000	1234.506958	794.408081	359.921661	149.937546	121.252609	575.570557	690.408997	444.539429	2.563172	99998.000000	4.483520	3.842967	0.472704	0.498103	3.883240	4.999991	3.091494	2.900044	2.556208	2.175910	2.083691	2.760098	2.839107	2.647910	0.408778	4.999991	41247.000000		1
8690.271484	1630.613159	1.594293	4.884642	1652.100708	36567.980469	275.291534	178.730408	81.256516	53.027973	27.954092	123.411224	130.503830	93.168999	0.191526	0.000000	3.939033	3.212351	0.202568	0.688833	3.218036	4.563101	2.439793	2.252198	1.909858	1.724505	1.446445	2.091355	2.115623	1.969271	0.000000	0.000000	41284.000000		1
20248.871094	5084.338867	2.886379	5.470552	8086.512695	99998.000000	1268.788940	836.581299	370.690063	170.968643	109.845856	549.482178	720.395264	418.395508	2.886343	99998.000000	4.306401	3.706234	0.460353	0.738031	3.907761	4.999991	3.103390	2.922508	2.569011	2.232916	2.040784	2.739954	2.857571	2.621587	0.460348	4.999991	41351.000000		1
11928.891602	3134.275146	2.787700	2.676685	3466.483154	76542.812500	584.812561	354.269165	192.301941	104.560333	66.047516	345.236877	458.940491	208.997314	2.898282	0.000000	4.076600	3.496137	0.445246	0.427597	3.539889	4.883904	2.767017	2.549333	2.283984	2.019367	1.819857	2.538117	2.661756	2.320141	0.462141	0.000000	41402.000000		1
6792.859863	2483.004883	1.625130	3.028231	1586.620605	33670.750000	294.540222	178.548477	105.149323	51.923992	33.245789	125.202873	160.385254	187.247696	1.506997	99998.000000	3.832053	3.394978	0.210888	0.481189	3.200473	4.527253	2.469145	2.251756	2.021806	1.715368	1.521737	2.097614	2.205164	2.272417	0.178112	4.999991	41477.000000		1
5707.799805	1638.951660	2.670518	3.907097	1243.021118	35302.589844	220.740189	137.510071	60.200748	43.489967	30.023281	119.673737	157.693146	126.494965	0.945021	0.000000	3.756469	3.214566	0.426595	0.591854	3.094479	4.547807	2.343881	2.138335	1.779602	1.638389	1.477458	2.077999	2.197813	2.102073	0.000000	0.000000	41498.000000		1
19110.623047	8189.889160	4.400495	3.015897	6069.130859	99998.000000	999.646362	622.603760	333.441589	115.819061	100.203011	511.943817	675.144531	368.842896	2.611703	0.000000	4.281275	3.913278	0.643502	0.479416	3.783127	4.999991	2.999846	2.794212	2.523020	2.063780	2.000881	2.709222	2.829397	2.566841	0.416924	0.000000	41540.000000		1
9929.728516	3610.311768	1.921169	4.637943	3161.004883	60813.769531	525.345703	335.291840	154.985626	83.902367	57.955788	238.955826	321.707947	199.823181	1.428306	0.000000	3.996937	3.557545	0.283566	0.666325	3.499825	4.784002	2.720445	2.525423	2.190291	1.923774	1.763097	2.378318	2.507462	2.300646	0.154821	0.000000	41625.000000		1
28734.132812	11835.228516	2.568754	4.011944	13457.035156	99998.000000	2199.643066	1386.600098	671.832581	291.376312	257.686462	1274.990234	1693.391968	985.775696	6.064625	0.000000	4.458398	4.073177	0.409723	0.603355	4.128949	4.999991	3.342352	3.141951	2.827261	2.464454	2.411092	3.105507	3.228757	2.993778	0.782804	0.000000	41711.000000		1
17253.591797	6443.833008	1.507948	3.907097	6173.342773	99998.000000	1028.359009	640.742310	336.466736	148.136642	128.783096	606.216797	829.716919	491.689819	1.803059	0.000000	4.236879	3.809144	0.178386	0.591854	3.790520	4.999991	3.012145	2.806683	2.526942	2.170662	2.109859	2.782628	2.918930	2.691691	0.256010	0.000000	41778.000000		1
6613.022461	1752.609009	2.667434	2.380646	1593.028564	36290.382812	272.883118	174.043137	81.447708	65.665131	41.257339	152.919525	161.557068	114.875435	0.384298	0.000000	3.820400	3.243685	0.426094	0.376695	3.202224	4.559792	2.435977	2.240657	1.910879	1.817335	1.615501	2.184463	2.208326	2.060227	0.000000	0.000000	41863.000000		1
9930.884766	3005.584473	2.759946	3.783747	1976.010498	44490.347656	325.867920	210.970901	115.788223	47.773281	31.432549	157.686981	230.361450	124.086563	2.173527	99998.000000	3.996988	3.477929	0.440901	0.577922	3.295789	4.648266	2.513041	2.324223	2.063664	1.679185	1.497380	2.197796	2.362410	2.093725	0.337165	4.999991	41876.000000		1
11352.049805	3621.598389	1.877997	4.415914	3852.286621	86161.898438	637.553711	403.883423	204.899017	103.989838	77.303162	371.140289	526.576172	268.741669	2.392993	99998.000000	4.055074	3.558900	0.273695	0.645021	3.585719	4.935315	2.804517	2.606256	2.311540	2.016991	1.888197	2.569538	2.721461	2.429335	0.378942	4.999991	41932.000000		1
21383.646484	7741.257324	2.192538	4.320318	6099.746094	99998.000000	959.588562	620.346497	277.160278	113.435333	97.890205	530.415405	703.369995	397.978058	0.428106	99998.000000	4.330082	3.888812	0.340947	0.635516	3.785312	4.999991	2.982085	2.792634	2.442731	2.054748	1.990739	2.724616	2.847184	2.599859	0.000000	4.999991	41991.000000		1
6982.611328	450.817932	3.604891	3.922516	1465.170654	34647.242188	244.737839	169.482285	111.844124	43.921692	48.211170	165.075623	212.444931	163.626266	0.962767	0.000000	3.844018	2.654001	0.556892	0.593565	3.165888	4.539669	2.388701	2.229124	2.048613	1.642679	1.683148	2.217683	2.327246	2.213853	0.000000	0.000000	42060.000000		1
4464.143555	1583.740356	3.598723	3.373610	1951.901733	43471.257812	354.407928	214.162567	106.829964	34.636555	40.921215	178.150665	239.322800	138.629471	0.839244	0.000000	3.649738	3.199684	0.556148	0.528095	3.290458	4.638202	2.549503	2.330744	2.028693	1.539535	1.611948	2.250787	2.378984	2.141855	0.000000	0.000000	42081.000000		1
8405.216797	1830.461060	3.231758	3.817669	2410.000488	53413.753906	417.266846	257.356506	122.874657	68.270889	40.890377	189.205872	243.936066	171.021072	0.299066	99998.000000	3.924549	3.262561	0.509439	0.581798	3.382017	4.727653	2.620414	2.410535	2.089462	1.834236	1.611621	2.276935	2.387276	2.233050	0.000000	4.999991	42120.000000		1
8925.246094	3689.116699	2.698272	3.574053	3374.263916	65726.460938	544.810303	350.793793	158.451752	54.227547	58.085304	292.905853	385.291565	221.054733	1.543748	0.000000	3.950620	3.566922	0.431086	0.553161	3.528179	4.817740	2.736245	2.545052	2.199897	1.734220	1.764066	2.466728	2.585789	2.344500	0.188576	0.000000	42150.000000		1
6425.715820	2660.742188	3.845422	3.367443	2821.984863	65453.953125	481.791016	301.531067	154.658752	68.829048	54.131950	265.889221	345.199890	268.291443	0.242776	0.000000	3.807921	3.425003	0.584944	0.527300	3.450555	4.815936	2.682859	2.479332	2.189374	1.837772	1.733454	2.424701	2.538071	2.428607	0.000000	0.000000	42196.000000		1
5077.869141	1708.859985	3.117660	3.731324	1994.522095	52316.386719	363.628296	215.414566	117.505867	68.243141	47.057854	188.108063	269.435516	204.482712	0.423764	0.000000	3.705682	3.232707	0.493829	0.571863	3.299839	4.718638	2.560658	2.333275	2.070060	1.834059	1.672632	2.274407	2.430455	2.310657	0.000000	0.000000	42245.000000		1
7698.004883	857.683350	2.516331	3.916348	1482.118896	36424.765625	273.179169	162.201569	80.325226	24.003822	34.180161	122.140724	129.896332	77.771889	0.403840	0.000000	3.886378	2.933327	0.400768	0.592881	3.170883	4.561397	2.436448	2.210055	1.904852	1.380280	1.533774	2.086860	2.113597	1.890823	0.000000	0.000000	42290.000000		1
7433.392578	1807.823364	2.140115	3.028231	3716.620605	79425.773438	616.599731	384.650146	203.480499	83.640244	63.494183	354.993835	456.624603	298.626190	0.899245	0.000000	3.871187	3.257156	0.330437	0.481189	3.570148	4.899961	2.790003	2.585066	2.308523	1.922415	1.802734	2.550221	2.659559	2.475128	0.000000	0.000000	42313.000000		1
16166.916992	6238.702637	3.888595	3.894762	7768.446777	99998.000000	1278.222046	803.619263	388.510986	213.869614	154.322617	773.343079	973.918701	522.878723	2.536449	0.000000	4.208627	3.795094	0.589793	0.590481	3.890334	4.999991	3.106606	2.905050	2.589403	2.330149	2.188430	2.888372	2.988523	2.718401	0.404226	0.000000	42406.000000		1
11235.664062	2807.704102	2.365228	3.157748	2614.578857	57344.164062	437.067535	274.107361	147.396545	78.613754	57.228024	277.098602	344.752747	223.432297	1.455817	99998.000000	4.050599	3.448351	0.373873	0.499378	3.417402	4.758489	2.640548	2.437921	2.168487	1.895499	1.757609	2.442634	2.537508	2.349146	0.163107	4.999991	42431.000000		1
6112.028809	1895.197998	1.258165	2.133947	1917.370117	45293.421875	330.666229	208.836960	117.814240	43.415958	43.058243	193.014297	240.972595	123.556160	0.760312	0.000000	3.786186	3.277655	0.099738	0.329184	3.282706	4.656035	2.519390	2.319807	2.071198	1.637649	1.634056	2.285589	2.381968	2.091864	0.000000	0.000000	42520.000000		1
6051.368652	772.112671	1.717642	1.270500	1257.986572	29707.677734	225.347290	139.816711	66.701271	31.210520	26.270370	103.832565	138.466034	91.099808	0.980288	0.000000	3.781854	2.887681	0.234933	0.103975	3.099676	4.472869	2.352852	2.145559	1.824134	1.494301	1.419466	2.016334	2.141343	1.959517	0.000000	0.000000	42556.000000		1
4702.812500	1771.762085	2.738360	4.224722	1919.719849	44547.937500	328.467529	207.517120	109.164352	61.714863	40.776276	171.899933	249.449799	149.342377	0.369724	0.000000	3.672358	3.248405	0.437491	0.625798	3.283238	4.648828	2.516492	2.317054	2.038081	1.790390	1.610408	2.235276	2.396983	2.174183	0.000000	0.000000	42602.000000		1
9031.083984	6496.752930	2.883296	4.206220	4725.348633	94100.679688	768.735962	491.251923	237.460220	132.989319	103.394676	452.662018	629.095032	330.441101	1.322210	0.000000	3.955740	3.812696	0.459889	0.623892	3.674434	4.973593	2.885777	2.691304	2.375591	2.123817	2.014498	2.655774	2.798716	2.519094	0.121301	0.000000	42667.000000		1
21785.121094	5467.450195	0.974461	2.667434	6150.517090	99998.000000	1013.951782	633.393799	298.638519	78.592163	88.586563	433.129608	556.238647	335.637207	2.076301	0.000000	4.338160	3.737785	0.000000	0.426094	3.788912	4.999991	3.006017	2.801674	2.475146	1.895379	1.947368	2.636618	2.745261	2.525870	0.317290	0.000000	42702.000000		1
7500.664062	3075.181396	0.835693	3.984190	2965.465088	60769.480469	486.061981	313.850586	150.054733	72.569626	36.215427	210.533005	271.819244	171.088913	2.093711	0.000000	3.875100	3.487871	0.000000	0.600340	3.472093	4.783686	2.686692	2.496723	2.176250	1.860755	1.558894	2.323320	2.434280	2.233222	0.320917	0.000000	42808.000000		1
19008.804688	5681.276855	2.189455	3.746742	5208.610352	95805.093750	829.134094	540.156921	235.807327	101.115791	88.188759	387.080139	501.206238	399.103638	1.959644	99998.000000	4.278955	3.754446	0.340336	0.573654	3.716722	4.981389	2.918625	2.732520	2.372557	2.004819	1.945413	2.587801	2.700016	2.601086	0.292177	4.999991	42881.000000		1
10248.281250	2561.100586	2.090775	2.503996	2901.560791	61318.363281	481.353119	295.409851	140.880600	78.018593	48.790913	212.404846	297.670227	135.628998	1.530179	99998.000000	4.010651	3.408427	0.320307	0.398634	3.462632	4.787591	2.682464	2.470425	2.148851	1.892198	1.688339	2.327164	2.473735	2.132353	0.184742	4.999991	42920.000000		1
8004.682617	2237.129150	1.147151	3.947186	2839.293945	55489.898438	449.787964	285.776245	103.712303	57.425385	40.757774	215.803116	300.106384	153.724380	1.873955	99998.000000	3.903344	3.349691	0.059621	0.596288	3.453210	4.744214	2.653008	2.456026	2.015830	1.759104	1.610210	2.334058	2.477275	2.186743	0.272759	4.999991	42943.000000		1
13267.261719	2771.991211	3.725156	4.674948	3602.093750	70088.343750	614.012451	374.776031	177.913223	91.485275	77.907578	388.520233	529.638306	316.166473	1.599993	0.000000	4.122781	3.442792	0.571145	0.669777	3.556555	4.845646	2.788177	2.573772	2.250208	1.961351	1.891580	2.589414	2.723979	2.499916	0.204118	0.000000	43078.000000		1
5221.694824	1873.405151	2.164785	3.398280	2037.352173	40560.019531	345.344818	210.129044	82.656532	43.434460	41.050732	160.696716	218.180679	105.732147	0.513803	0.000000	3.717812	3.272632	0.335415	0.531259	3.309066	4.608098	2.538253	2.322486	1.917277	1.637834	1.613321	2.206007	2.338816	2.024207	0.000000	0.000000	43109.000000		1
5143.102539	1645.597046	2.414567	3.700486	1384.796021	33619.855469	251.429550	155.602371	63.891983	36.517635	33.492485	129.683548	174.851074	136.856323	1.275197	99998.000000	3.711225	3.216324	0.382839	0.568259	3.141386	4.526596	2.400416	2.192016	1.805446	1.562503	1.524947	2.112885	2.242668	2.136265	0.105577	4.999991	43155.000000		1
23733.099609	7483.475586	3.022064	3.311935	6361.922852	99998.000000	1034.631348	651.125244	332.322205	138.697311	90.735931	459.566498	594.384460	373.354431	2.662313	0.000000	4.375354	3.874103	0.480304	0.520082	3.803588	4.999991	3.014786	2.813664	2.521559	2.142068	1.957779	2.662348	2.774067	2.572121	0.425259	0.000000	43229.000000		1
8786.268555	1650.737671	1.563456	2.096942	1736.696899	42806.210938	285.390778	183.938843	85.592255	28.675686	25.921907	117.095726	158.652191	194.824448	1.291029	0.000000	3.943805	3.217678	0.194086	0.321587	3.239724	4.631507	2.455440	2.264673	1.932434	1.457514	1.413667	2.068541	2.200446	2.289644	0.110936	0.000000	43282.000000		1
8307.101562	1437.756226	4.918563	6.793477	1969.022705	41687.773438	315.972198	215.624268	80.578094	52.984798	40.563499	177.444489	237.780930	178.795166	0.133141	0.000000	3.919450	3.157685	0.691838	0.832092	3.294251	4.620008	2.499649	2.333698	1.906217	1.724151	1.608135	2.249063	2.376177	2.252356	0.000000	0.000000	43333.000000		1
23853.779297	3446.226074	3.055985	2.812370	4717.309082	95633.273438	743.514099	490.413147	247.821579	142.086349	75.292564	397.019043	507.700592	275.359375	3.274051	0.000000	4.377557	3.537344	0.485151	0.449072	3.673694	4.980609	2.871289	2.690562	2.394139	2.152552	1.876752	2.598811	2.705608	2.439900	0.515085	0.000000	43366.000000		1
14113.686523	2462.673828	2.442321	2.695188	2539.958496	57627.675781	454.651031	265.707275	134.435593	46.083393	47.104111	202.586212	283.044037	138.833008	0.801020	0.000000	4.149641	3.391407	0.387803	0.430589	3.404827	4.760631	2.657678	2.424403	2.128514	1.663544	1.673059	2.306610	2.451854	2.142493	0.000000	0.000000	43411.000000		1
5204.669434	2379.545410	1.964342	2.331306	1942.551880	41624.476562	330.912933	207.100815	91.179985	39.151146	25.329830	108.211479	170.354980	124.987015	0.190872	0.000000	3.716393	3.376494	0.293217	0.367599	3.288373	4.619349	2.519714	2.316182	1.959900	1.592744	1.403632	2.034273	2.231355	2.096865	0.000000	0.000000	43477.000000		1
8029.568359	4068.681885	3.160832	1.893416	3380.860107	68390.835938	551.387878	350.775269	155.158310	67.259422	51.473766	243.905228	320.622498	222.389984	3.334828	0.000000	3.904692	3.609454	0.499801	0.277246	3.529027	4.834998	2.741457	2.545029	2.190775	1.827753	1.711586	2.387221	2.505994	2.347115	0.523073	0.000000	43515.000000		1
5063.138184	1715.391357	2.167868	4.141461	1509.952637	36048.777344	283.411011	169.331177	89.721382	36.301773	45.984711	167.043045	251.522064	154.840683	0.183149	0.000000	3.704420	3.234363	0.336033	0.617154	3.178963	4.556890	2.452417	2.228737	1.952896	1.559928	1.662614	2.222828	2.400576	2.189885	0.000000	0.000000	43573.000000		1
6178.973633	1568.142822	2.352893	2.951138	1511.510010	34975.230469	254.285095	164.535965	73.214127	35.814541	20.309504	103.536530	153.486923	97.991966	1.376852	99998.000000	3.790916	3.195386	0.371602	0.469990	3.179411	4.543761	2.405321	2.216261	1.864595	1.554059	1.307699	2.015094	2.186071	1.991190	0.138887	4.999991	43592.000000		1
11246.907227	3149.928223	2.022933	4.215471	3181.906494	75740.101562	550.675537	332.334534	207.063812	104.603500	79.760902	375.500702	497.943634	269.142548	0.503028	99998.000000	4.051033	3.498301	0.305981	0.624846	3.502687	4.879326	2.740896	2.521575	2.316104	2.019546	1.901790	2.574611	2.697180	2.429982	0.000000	4.999991	43729.000000		1
8249.136719	903.776001	2.741444	3.577137	1549.190186	33651.878906	256.107574	170.055862	92.407318	33.659008	35.339645	108.674034	142.086349	116.546822	0.769177	0.000000	3.916409	2.956061	0.437979	0.553536	3.190105	4.527009	2.408422	2.230592	1.965706	1.527101	1.548262	2.036126	2.152552	2.066500	0.000000	0.000000	43847.000000		1
11190.801758	2308.067383	2.260381	2.898715	4489.171387	94710.992188	737.599487	464.670105	224.400589	81.722160	70.941406	365.638916	502.865265	342.569458	2.777140	99998.000000	4.048861	3.363249	0.354182	0.462205	3.652166	4.976400	2.867821	2.667145	2.351024	1.912340	1.850900	2.563052	2.701452	2.534749	0.443598	4.999991	43877.000000		1
9699.974609	1520.560791	2.285050	3.022064	2046.828491	44776.308594	362.175873	220.518158	94.491920	72.659050	34.365185	158.152618	195.197586	83.285614	0.352448	99998.000000	3.986771	3.182004	0.358896	0.480304	3.311081	4.651048	2.558919	2.343444	1.975395	1.861290	1.536119	2.199076	2.290474	1.920570	0.000000	4.999991	44000.000000		1
14437.815430	3890.454102	2.479326	2.621178	3118.998291	64286.585938	504.875885	326.413757	158.704620	71.305290	55.689240	310.520172	365.663574	189.828796	1.037530	99998.000000	4.159502	3.590000	0.394334	0.418496	3.494015	4.808120	2.703185	2.513768	2.200590	1.853122	1.745771	2.492090	2.563082	2.278362	0.016001	4.999991	44059.000000		1
22617.779297	7558.305176	3.034399	4.089037	10223.475586	99998.000000	1673.619019	1047.576904	476.961884	227.595337	207.686722	1035.340576	1345.256348	853.989014	2.144774	0.000000	4.354450	3.878424	0.482073	0.611621	4.009599	4.999991	3.223657	3.020186	2.678484	2.357163	2.317409	3.015083	3.128805	2.931452	0.331382	0.000000	44087.000000		1
6982.744141	2378.469238	2.534833	3.404448	1870.540405	44496.609375	349.810059	211.513641	85.949966	64.613579	41.908009	179.455093	209.305679	143.119400	0.653661	99998.000000	3.844026	3.376297	0.403949	0.532047	3.271967	4.648327	2.543832	2.325338	1.934246	1.810324	1.622297	2.253956	2.320781	2.155699	0.000000	4.999991	44148.000000		1
5852.063477	2343.345459	0.928205	1.874913	2726.176270	50566.179688	457.639160	290.774963	113.133125	98.198578	36.418953	190.923523	212.488098	109.975372	1.461998	99998.000000	3.767309	3.369836	0.000000	0.272981	3.435554	4.703860	2.660523	2.463557	2.053590	1.992105	1.561327	2.280859	2.327335	2.041296	0.164947	4.999991	44186.000000		1
14868.055664	5550.988770	3.496960	5.026494	8163.433594	99998.000000	1322.606323	832.627991	369.481232	203.761124	160.520935	762.953979	993.549805	553.259766	3.556416	99998.000000	4.172254	3.744370	0.543691	0.701265	3.911873	4.999991	3.121431	2.920451	2.567592	2.309121	2.205532	2.882498	2.997190	2.742929	0.551013	4.999991	44241.000000		1
13142.916016	3572.699463	1.680638	2.602675	3832.118896	83855.875000	633.214905	384.076569	207.106979	115.609367	75.307983	388.023773	550.752686	341.829346	1.618156	0.000000	4.118692	3.552996	0.225474	0.415420	3.583439	4.923533	2.801551	2.584418	2.316195	2.062993	1.876841	2.588858	2.740957	2.533809	0.209020	0.000000	44261.000000		1
10623.060547	2122.158203	2.494745	2.775365	2819.129395	57488.117188	440.370239	273.829834	116.981628	58.813065	23.356237	176.099991	229.053940	128.943451	0.662571	0.000000	4.026250	3.326778	0.397026	0.443320	3.450115	4.759578	2.643818	2.437481	2.068118	1.769474	1.368403	2.245759	2.359938	2.110399	0.000000	0.000000	44291.000000		1
2816.942871	702.469543	2.574922	4.233974	707.409668	19628.363281	156.197540	94.865059	40.341469	33.637421	31.102589	83.412048	100.730324	97.964211	1.011762	0.000000	3.449778	2.846627	0.410764	0.626748	2.849671	4.292884	2.193674	1.977106	1.605752	1.526823	1.492797	1.921229	2.003160	1.991067	0.005078	0.000000	44346.000000		1
5201.780273	1544.993164	3.043650	3.583304	2183.114258	44287.023438	369.357880	234.561508	98.605629	35.136120	34.880169	157.067154	200.846985	184.564850	0.086036	0.000000	3.716152	3.188926	0.483395	0.554284	3.339077	4.646276	2.567447	2.370257	1.993902	1.545754	1.542579	2.196085	2.302865	2.266149	0.000000	0.000000	44407.000000		1
5287.655762	1301.128052	4.209303	4.224722	883.003906	22094.769531	159.037659	100.381866	61.095032	42.059113	15.048645	74.099159	83.122177	80.935806	1.559081	0.000000	3.723263	3.114320	0.624210	0.625798	2.945963	4.344289	2.201500	2.001655	1.786006	1.623860	1.177497	1.869813	1.919717	1.908141	0.192869	0.000000	44438.000000		1
5461.625000	985.013977	3.265679	4.616357	1244.967041	31903.367188	217.422089	133.498138	67.231674	39.564369	38.065670	146.267899	162.812149	118.449486	0.503893	0.000000	3.737322	2.993442	0.513974	0.664299	3.095158	4.503837	2.337304	2.125475	1.827574	1.597304	1.580534	2.165149	2.211687	2.073533	0.000000	0.000000	44466.000000		1
8174.738770	1795.287964	1.190323	2.812370	1702.532104	34890.578125	300.097107	187.950790	72.131737	38.663918	24.494137	121.289612	155.802811	77.972336	0.387038	99998.000000	3.912474	3.254134	0.075665	0.449072	3.231095	4.542708	2.477262	2.274044	1.858126	1.587306	1.389062	2.083824	2.192575	1.891941	0.000000	4.999991	44519.000000		1
5857.422852	1866.550049	2.291218	4.946317	3387.277344	70785.031250	578.111572	350.300385	163.336395	91.488358	53.515202	274.492828	356.103973	242.674820	1.035477	99998.000000	3.767707	3.271040	0.360066	0.694282	3.529851	4.849941	2.762012	2.544441	2.213083	1.961366	1.728477	2.438531	2.551577	2.385025	0.015140	4.999991	44558.000000		1
22063.382812	4180.433594	3.083739	3.367443	5080.801758	91627.570312	828.144226	526.640930	215.664352	111.104027	82.067543	388.918060	508.486938	278.455444	0.519155	99998.000000	4.343672	3.621221	0.489078	0.527300	3.705932	4.962026	2.918106	2.721515	2.333778	2.045730	1.914171	2.589858	2.706280	2.444756	0.000000	4.999991	44698.000000		1
4025.269043	1015.758850	1.002215	1.689889	1024.479736	32622.597656	163.435074	106.863884	48.097073	48.476372	27.997265	153.866226	183.889511	124.465866	2.486170	0.000000	3.604795	3.006791	0.000961	0.227858	3.010503	4.513518	2.213345	2.028831	1.682119	1.685530	1.447116	2.187143	2.264557	2.095050	0.395531	0.000000	44728.000000		1
17512.335938	3601.825439	3.580221	4.511510	4719.816406	93288.617188	746.844543	476.345123	187.031845	106.487663	78.108017	339.889679	437.937164	311.278748	1.409842	0.000000	4.243344	3.556523	0.553910	0.654322	3.673925	4.969829	2.873230	2.677922	2.271916	2.027299	1.892696	2.531338	2.641412	2.493150	0.149170	0.000000	44776.000000		1
21899.951172	7338.015625	2.698272	3.392113	7242.693848	99998.000000	1198.257568	749.407104	354.238312	156.487411	128.872528	650.610291	844.050110	497.743195	3.768129	0.000000	4.340443	3.865579	0.431086	0.530470	3.859900	4.999991	3.078550	2.874718	2.549295	2.194479	2.110160	2.813321	2.926368	2.697005	0.576126	0.000000	44862.000000		1
15864.460938	3408.147949	2.399149	2.960389	3893.346680	77521.976562	652.836731	412.431549	201.158447	107.178421	71.989883	347.102539	452.486237	333.185638	0.600672	0.000000	4.200425	3.532518	0.380057	0.471349	3.590323	4.889425	2.814805	2.615352	2.303538	2.030107	1.857271	2.540458	2.655605	2.522686	0.000000	0.000000	44917.000000		1
3713.734131	1459.996094	1.214993	2.796951	1647.388794	42495.535156	293.229645	177.589432	95.176514	54.073360	45.904533	197.041656	251.978455	133.430298	0.876781	0.000000	3.569811	3.164352	0.084574	0.446685	3.216796	4.628343	2.467208	2.249417	1.978530	1.732983	1.661856	2.294558	2.401363	2.125254	0.000000	0.000000	44956.000000		1
15619.050781	2622.793701	2.195622	2.763030	3538.164551	70625.281250	575.589111	373.175568	173.361618	90.634163	60.610886	276.854980	357.491669	207.171738	2.135130	99998.000000	4.193655	3.418764	0.341558	0.441386	3.548778	4.848960	2.760113	2.571913	2.238953	1.957292	1.782551	2.442252	2.553266	2.316330	0.329424	4.999991	45001.000000		1
6712.537598	653.925293	2.880212	3.074487	1607.660889	34215.593750	276.697723	178.024231	72.822487	20.216991	29.243095	112.658226	154.785187	105.688980	1.606856	10174.756836	3.826887	2.815528	0.459424	0.487773	3.206194	4.534224	2.442006	2.250479	1.862265	1.305717	1.466023	2.051763	2.189729	2.024030	0.205977	4.007524	45045.000000		1
6168.612305	3175.199463	2.411484	3.768329	2201.061768	50842.074219	382.469940	230.383041	112.945015	56.275150	32.252823	159.688324	219.910660	140.951538	0.506130	99998.000000	3.790187	3.501771	0.382284	0.576149	3.342632	4.706223	2.582597	2.362451	2.052867	1.750317	1.508568	2.203273	2.342246	2.149070	0.000000	4.999991	45083.000000		1
9505.273438	1818.264893	1.723810	2.664350	2292.408203	52673.414062	418.037781	242.588470	116.645500	46.872829	42.318146	226.377258	261.038483	154.865356	0.618531	99998.000000	3.977965	3.259657	0.236489	0.425591	3.360292	4.721591	2.621216	2.384870	2.066868	1.670921	1.626527	2.354833	2.416705	2.189954	0.000000	4.999991	45116.000000		1
2978.607910	986.774841	1.557288	2.217208	586.786133	15951.877930	112.282013	66.738274	19.936371	13.432766	11.394415	25.582697	20.698055	39.012379	0.163348	99998.000000	3.474013	2.994218	0.192369	0.345806	2.768480	4.202812	2.050310	1.824375	1.299646	1.128165	1.056692	1.407946	1.315930	1.591202	0.000000	4.999991	45130.000000		1
7187.784668	980.659790	2.183287	3.493876	1288.617310	31899.451172	242.832092	145.537048	79.779404	45.361797	15.440280	102.090256	121.927948	56.154884	0.347294	99998.000000	3.856595	2.991518	0.339111	0.543307	3.110124	4.503783	2.385306	2.162974	1.901891	1.656690	1.188655	2.008984	2.086103	1.749388	0.000000	4.999991	45183.000000		1
19493.265625	1708.730469	1.976677	2.892547	2266.375244	58044.906250	413.517029	242.822845	152.965775	84.472855	49.938065	215.349808	260.107208	177.512344	0.759857	0.000000	4.289885	3.232674	0.295936	0.461280	3.355332	4.763764	2.616493	2.385289	2.184594	1.926717	1.698432	2.333144	2.415152	2.249228	0.000000	0.000000	45243.000000		1
7137.911621	3722.424316	1.372264	3.092990	3389.611816	71083.867188	549.531494	350.522430	161.665009	54.310806	41.636642	277.801697	371.214294	167.511780	0.795261	0.000000	3.853571	3.570826	0.137438	0.490378	3.530150	4.851771	2.739993	2.544716	2.208616	1.734886	1.619476	2.443735	2.569625	2.224045	0.000000	0.000000	45267.000000		1
33085.351562	8305.979492	4.381993	4.937066	10452.467773	99998.000000	1678.121338	1061.237793	516.587891	253.656021	217.468338	1038.486084	1464.097534	738.940918	1.803962	99998.000000	4.519636	3.919391	0.641672	0.693469	4.019219	4.999991	3.224823	3.025813	2.713144	2.404245	2.337396	3.016401	3.165570	2.868610	0.256227	4.999991	45381.000000		1
6122.556641	1333.266724	2.285050	3.533965	1305.287964	26840.656250	229.457916	143.918091	60.903839	46.909832	21.348722	102.016243	141.019379	108.266983	0.478806	0.000000	3.786933	3.124917	0.358896	0.548262	3.115706	4.428793	2.360703	2.158115	1.784645	1.671264	1.329372	2.008669	2.149279	2.034496	0.000000	0.000000	45521.000000		1
7917.554688	1250.588623	2.433070	3.691235	1689.947388	39297.757812	290.784241	181.564377	66.173950	43.104500	30.186718	127.756210	166.879608	71.160355	0.459477	99998.000000	3.898591	3.097115	0.386155	0.567172	3.227873	4.594368	2.463571	2.259031	1.820687	1.634523	1.479816	2.106382	2.222403	1.852238	0.000000	4.999991	45541.000000		1
6887.382324	2624.434326	2.519415	2.991227	3765.849365	79944.867188	622.144287	389.322021	203.659363	97.779190	58.782227	326.515503	416.119720	263.385223	1.392643	0.000000	3.838054	3.419036	0.401300	0.475849	3.575863	4.902791	2.793891	2.590309	2.308904	1.990246	1.769246	2.513904	2.619218	2.420591	0.143840	0.000000	45567.000000		1
17019.691406	4215.594238	1.995179	5.415045	4143.921875	82720.492188	649.965759	432.784241	209.866928	77.913742	80.047691	355.027771	537.248962	242.375702	2.266870	0.000000	4.230952	3.624859	0.299982	0.733602	3.617412	4.917613	2.812891	2.636271	2.321944	1.891614	1.903349	2.550262	2.730175	2.384489	0.355427	0.000000	45724.000000		1
9397.228516	4134.920410	2.889463	3.493876	3673.947754	77254.835938	631.327637	381.076111	184.521683	82.181641	63.302990	282.038757	391.240112	234.860626	0.809427	0.000000	3.973000	3.616467	0.460817	0.543307	3.565133	4.887926	2.800255	2.581012	2.266047	1.914775	1.801424	2.450309	2.592443	2.370810	0.000000	0.000000	45772.000000		1
4850.252441	13360.547852	0.456393	2.895631	2099.905762	62794.691406	0.000000	226.435852	288.095215	214.094727	98.617966	43.545475	93.079567	166.361542	2.342779	99998.000000	3.685764	4.125824	0.000000	0.461743	3.322200	4.797923	0.000000	2.354945	2.459536	2.330606	1.993956	1.638943	1.968854	2.221053	0.369731	4.999991	45818.000000		0
7136.388184	1456.505371	1.825573	3.429117	1844.865234	41945.675781	318.399109	198.722290	91.324921	53.835911	40.430901	177.836136	221.776321	160.613449	0.154872	0.000000	3.853478	3.163312	0.261399	0.535182	3.265965	4.622687	2.502972	2.298247	1.960589	1.731072	1.606713	2.250020	2.345915	2.205782	0.000000	0.000000	45889.000000		1
2150.183105	76.220772	1.908834	5.501390	609.161743	21431.898438	128.437714	72.356850	56.124046	45.195274	31.198185	97.199448	120.392242	89.227982	0.059381	0.000000	3.332475	1.882073	0.280768	0.740472	2.784733	4.331060	2.108693	1.859480	1.749149	1.655093	1.494129	1.987664	2.080599	1.950501	0.000000	0.000000	46012.000000		0
11496.539062	4106.170898	2.260381	3.601807	3600.974365	81029.765625	590.030212	375.448273	180.932205	125.027107	62.482716	292.397034	337.157501	176.596466	0.929520	0.000000	4.060567	3.613437	0.354182	0.556520	3.556420	4.908645	2.770874	2.574550	2.257516	2.097004	1.795760	2.465973	2.527833	2.246982	0.000000	0.000000	46052.000000		1
4242.530762	2212.755127	3.413699	3.213256	1670.982422	35742.328125	299.936768	182.261292	83.566238	51.991837	36.730412	169.158493	211.929947	86.505043	0.254612	99998.000000	3.627625	3.344933	0.533225	0.506945	3.222972	4.553183	2.477030	2.260695	1.922031	1.715935	1.565026	2.228294	2.326192	1.937041	0.000000	4.999991	46141.000000		1
15062.737305	3782.402832	3.672733	4.095205	3886.497559	79524.304688	639.431763	405.113831	171.135162	96.104721	83.979454	337.441193	497.937469	243.550598	0.737169	99998.000000	4.177904	3.577768	0.564989	0.612276	3.589558	4.900500	2.805794	2.607577	2.233339	1.982745	1.924173	2.528198	2.697175	2.386589	0.000000	4.999991	46202.000000		1
12208.675781	4272.291992	1.446273	5.402710	3390.459717	62916.183594	560.238220	351.095978	149.311554	45.626999	53.126652	230.293610	310.739105	234.805115	1.669960	0.000000	4.086668	3.630661	0.160250	0.732612	3.530259	4.798762	2.748373	2.545426	2.174093	1.659222	1.725312	2.362282	2.492396	2.370708	0.222706	0.000000	46236.000000		1
6296.630859	975.340332	1.187239	2.596508	1518.821533	33798.714844	265.667175	164.227585	80.479416	48.337605	25.736883	120.068451	176.849335	96.231148	0.993261	0.000000	3.799108	2.989156	0.074538	0.414390	3.181507	4.528900	2.424338	2.215446	1.905685	1.684285	1.410556	2.079429	2.247603	1.983316	0.000000	0.000000	46269.000000		1
12164.057617	1857.052124	3.987274	5.427380	1905.130737	46077.808594	320.459045	200.652710	115.341080	57.678249	48.346855	220.299210	280.869995	194.639420	0.059506	0.000000	4.085078	3.268824	0.600676	0.734590	3.279925	4.663492	2.505773	2.302445	2.061984	1.761012	1.684368	2.343013	2.448505	2.289231	0.000000	0.000000	46321.000000		1
27759.353516	5740.132812	2.180203	4.576268	6609.438965	99998.000000	1059.813110	687.402344	360.260864	160.012115	112.945015	603.034363	790.686035	439.213837	1.337778	0.000000	4.443409	3.758922	0.338497	0.660511	3.820165	4.999991	3.025229	2.837211	2.556617	2.204153	2.052867	2.780342	2.898004	2.642676	0.126384	0.000000	46426.000000		1
16565.011719	4409.545898	2.769197	1.979760	4174.614258	91562.859375	660.111267	431.445892	224.807632	83.664917	63.525017	385.991577	557.287109	264.532349	1.466612	99998.000000	4.219192	3.644394	0.442354	0.296613	3.620616	4.961720	2.819617	2.634926	2.351811	1.922543	1.802945	2.586578	2.746079	2.422479	0.166315	4.999991	46452.000000		1
4534.255371	566.883667	3.931767	4.311067	1619.468628	36147.074219	267.347809	176.232590	85.129692	44.769718	26.486233	117.953011	148.241486	125.770287	1.211977	99998.000000	3.656506	2.753494	0.594588	0.634585	3.209373	4.558073	2.427077	2.246086	1.930081	1.650984	1.423020	2.071709	2.170970	2.099578	0.083494	4.999991	46487.000000		1
4693.891113	1822.461792	2.346725	2.380646	1189.049561	30681.833984	230.216522	136.251907	77.441933	47.526581	32.292912	132.606934	191.629700	116.269287	0.687480	6692.973633	3.671533	3.260659	0.370462	0.376695	3.075200	4.486881	2.362137	2.134343	1.888976	1.676937	1.509107	2.122566	2.282463	2.065465	0.000000	3.825619	46542.000000		1
6855.209961	2263.495117	3.290349	5.785094	2054.248047	55299.792969	361.025635	220.024765	97.273453	87.121788	41.941929	193.214737	281.434326	158.319153	0.888283	99998.000000	3.836021	3.354779	0.517242	0.762310	3.312653	4.742723	2.557538	2.342472	1.987994	1.940127	1.622648	2.286040	2.449377	2.199533	0.000000	4.999991	46572.000000		1
5887.061035	2257.278320	1.295170	2.911049	2228.399170	50450.773438	386.719330	238.632034	132.835129	70.333916	47.973724	247.374435	319.965637	241.213135	1.650073	0.000000	3.769899	3.353585	0.112327	0.464050	3.347993	4.702868	2.587396	2.377729	2.123313	1.847165	1.681003	2.393355	2.505103	2.382401	0.217503	0.000000	46672.000000		1
5661.223145	752.302734	1.070057	2.541001	1463.918579	36351.039062	269.691467	161.652664	104.039177	47.190453	33.298210	133.402542	195.823578	108.196060	0.842752	0.000000	3.752910	2.876393	0.029407	0.405005	3.165517	4.560517	2.430867	2.208583	2.017197	1.673854	1.522421	2.125164	2.291865	2.034211	0.000000	0.000000	46739.000000		1
15482.918945	5633.435547	2.254213	3.182418	5028.023926	99998.000000	864.671082	514.472473	255.305817	126.023155	92.465904	483.924957	599.543579	360.621674	2.866365	0.000000	4.189853	3.750773	0.352995	0.502757	3.701397	4.999991	2.936851	2.711362	2.407061	2.100450	1.965982	2.684778	2.777821	2.557052	0.457332	0.000000	46767.000000		1
6839.458008	2085.113037	2.269632	2.041435	1707.207153	41047.324219	275.007812	168.742188	84.386513	71.524239	17.611233	70.096466	102.802597	59.482235	0.369404	99998.000000	3.835022	3.319130	0.355955	0.309936	3.232286	4.613285	2.439345	2.227224	1.926273	1.854453	1.245790	1.845696	2.012004	1.774387	0.000000	4.999991	46797.000000		1
21546.230469	8058.953613	1.662135	4.961736	8403.468750	99998.000000	1315.152954	849.252380	405.172424	153.995743	124.126656	673.907959	868.331482	525.487610	2.035250	0.000000	4.333371	3.906279	0.220666	0.695634	3.924459	4.999991	3.118976	2.929037	2.607640	2.187509	2.093865	2.828601	2.938686	2.720562	0.308618	0.000000	46817.000000		1
6395.778809	1520.042725	1.538786	2.368311	1520.671753	35139.847656	235.714828	163.327133	64.752350	32.070885	30.245310	87.423996	151.081619	149.468811	0.198357	0.000000	3.805893	3.181856	0.187178	0.374439	3.182035	4.545800	2.372387	2.213058	1.811256	1.506111	1.480658	1.941631	2.179212	2.174551	0.000000	0.000000	46859.000000		1
6690.775391	2821.787598	1.591209	4.625608	4360.002441	96425.171875	706.755920	450.460236	230.466293	121.172432	80.837128	395.819458	493.493805	335.871582	1.559794	0.000000	3.825476	3.450524	0.201727	0.665169	3.639487	4.984190	2.849269	2.653656	2.362607	2.083404	1.907611	2.597497	2.693282	2.526173	0.193067	0.000000	46919.000000		1
5357.848145	1000.963074	1.495613	3.296517	1395.237549	28720.916016	205.821060	150.594376	40.292130	22.492790	19.063673	78.934464	86.273758	95.114838	0.564052	99998.000000	3.728990	3.000418	0.174819	0.518055	3.144648	4.458198	2.313490	2.177809	1.605220	1.352043	1.280207	1.897267	1.935879	1.978248	0.000000	4.999991	46981.000000		1
7771.891113	2369.128662	2.756862	4.175382	1867.968628	42072.308594	297.306335	192.101501	101.057205	70.266068	18.749132	115.350334	147.902283	62.374783	2.465485	99998.000000	3.890527	3.374589	0.440415	0.620696	3.271370	4.623996	2.473204	2.283531	2.004567	1.846746	1.272981	2.062019	2.169975	1.795009	0.391902	4.999991	47003.000000		1
11300.333008	2963.990967	1.002215	2.914133	3374.785156	70000.757812	544.538940	345.449677	171.258514	79.955177	65.307419	296.489136	359.357330	313.036499	1.779277	0.000000	4.053091	3.471877	0.000961	0.464509	3.528246	4.845103	2.736029	2.538385	2.233652	1.902847	1.814963	2.472009	2.555526	2.495595	0.250244	0.000000	47031.000000		1
7602.014160	2629.457764	0.629083	2.843207	2401.356689	52380.855469	402.073273	255.170135	138.163834	70.287659	38.278450	153.172394	193.381256	151.019943	0.706542	0.000000	3.880929	3.419866	0.000000	0.453808	3.380457	4.719172	2.604305	2.406830	2.140394	1.846879	1.582954	2.185180	2.286414	2.179034	0.000000	0.000000	47076.000000		1
30476.488281	10029.030273	2.796951	4.730455	11295.565430	99998.000000	1801.985840	1147.255615	550.086548	271.769897	196.671600	978.707764	1216.470215	714.872314	2.446853	99998.000000	4.483965	4.001259	0.446685	0.674903	4.052908	4.999991	3.255751	3.059660	2.740431	2.434201	2.293742	2.990653	3.085101	2.854228	0.388608	4.999991	47138.000000		1
5468.381348	1951.932617	1.785485	2.189455	1649.593628	39782.960938	226.275497	161.214783	76.291695	34.047558	36.243183	121.681244	150.452530	138.293350	0.324931	0.000000	3.737859	3.290465	0.251756	0.340336	3.217377	4.599697	2.354638	2.207405	1.882477	1.532086	1.559226	2.085224	2.177399	2.140801	0.000000	0.000000	47165.000000		1
10071.404297	3065.788330	2.655099	4.785963	3992.195801	81876.117188	675.906189	414.639526	189.646851	54.218296	85.943802	369.666260	518.684875	238.622787	0.256608	0.000000	4.003090	3.486542	0.424081	0.679969	3.601212	4.913157	2.829886	2.617671	2.277946	1.734146	1.934215	2.567810	2.714904	2.377712	0.000000	0.000000	47202.000000		1
6261.895508	1820.704102	2.198706	2.294302	1223.541138	29353.517578	182.779358	128.030670	64.480980	28.407402	21.219206	73.556419	124.311676	52.334129	0.422153	99998.000000	3.796706	3.260239	0.342167	0.360651	3.087619	4.467660	2.261927	2.107314	1.809432	1.453431	1.326729	1.866621	2.094512	1.718785	0.000000	4.999991	47226.000000		1
15623.595703	3667.728027	0.635250	1.369180	6734.145508	99998.000000	1104.737061	686.437134	327.406708	135.638245	96.995918	490.709167	651.991821	369.709442	3.340889	99998.000000	4.193781	3.564397	0.000000	0.136461	3.828283	4.999991	3.043259	2.836601	2.515088	2.132382	1.986753	2.690824	2.814242	2.567861	0.523862	4.999991	47248.000000		1
8569.012695	3444.770508	1.902667	3.453787	3886.238525	79610.304688	620.728882	401.475037	188.906754	108.692543	78.709351	402.064026	531.534790	447.980896	1.814048	0.000000	3.932931	3.537160	0.279363	0.538296	3.589530	4.900970	2.792902	2.603658	2.276248	2.036200	1.896026	2.604295	2.725532	2.651259	0.258649	0.000000	47333.000000		1
27449.626953	8068.460449	3.253344	6.081133	10294.105469	99998.000000	1714.453857	1047.250000	492.491577	217.320328	181.989929	894.136230	1099.679688	618.449951	2.819513	99998.000000	4.438537	3.906791	0.512330	0.783984	4.012589	4.999991	3.234126	3.020050	2.692399	2.337100	2.260047	2.951404	3.041266	2.791305	0.450174	4.999991	47370.000000		1
12562.605469	4944.321777	2.087691	3.173167	4778.274902	97894.437500	709.204407	477.547791	219.790390	82.564018	81.179420	422.225525	496.053314	314.347076	0.850476	99998.000000	4.099080	3.694107	0.319666	0.501493	3.679271	4.990758	2.850771	2.679017	2.342009	1.916791	1.909446	2.625545	2.695528	2.497409	0.000000	4.999991	47399.000000		1
9442.331055	3511.780273	0.249783	0.955959	3980.964844	81830.500000	653.987000	417.547485	190.473297	106.398239	61.696362	290.216827	330.524384	221.699234	3.381526	0.000000	3.975079	3.545527	0.000000	0.000000	3.599988	4.912915	2.815569	2.620706	2.279834	2.026934	1.790260	2.462723	2.519203	2.345764	0.529113	0.000000	47447.000000		1
16751.595703	2560.526855	3.126911	3.170084	3063.361328	66550.929688	508.786041	320.536133	155.435852	100.307854	49.268894	233.550034	301.719177	144.306641	0.668188	99998.000000	4.224056	3.408329	0.495116	0.501071	3.486198	4.823154	2.706535	2.505877	2.191551	2.001335	1.692573	2.368380	2.479603	2.159286	0.000000	4.999991	47461.000000		1
11431.077148	3439.873535	1.618963	2.220292	3502.510498	75166.867188	557.028076	361.734894	182.982895	52.112103	57.123177	275.732513	381.032928	241.663361	2.984173	99998.000000	4.058087	3.536542	0.209237	0.346410	3.544379	4.876027	2.745877	2.558390	2.262410	1.716939	1.756812	2.440488	2.580962	2.383211	0.474824	4.999991	47501.000000		1
9837.434570	2112.885254	1.572707	2.544085	2510.095459	54109.992188	404.093140	261.553467	142.209702	32.838734	40.831783	177.139206	251.133514	130.247879	1.680330	99998.000000	3.992882	3.324876	0.196648	0.405532	3.399690	4.733277	2.606482	2.417561	2.152929	1.516386	1.610998	2.248315	2.399905	2.114771	0.225395	4.999991	47575.000000		1
7365.574707	2007.529297	1.594293	2.491661	1583.950073	40338.570312	252.521194	163.950058	97.341301	64.616661	35.555508	146.782883	218.106674	68.607018	0.169933	0.000000	3.867207	3.302662	0.202568	0.396489	3.199742	4.605721	2.402298	2.214712	1.988297	1.810344	1.550907	2.166675	2.338669	1.836369	0.000000	0.000000	47608.000000		1
14455.358398	2964.299316	2.192538	3.170084	4538.767090	92805.367188	704.082336	463.590790	203.887558	117.394852	79.418610	446.328003	611.653442	313.495972	2.728048	0.000000	4.160029	3.471922	0.340947	0.501071	3.656938	4.967573	2.847623	2.666135	2.309391	2.069649	1.899922	2.649654	2.786505	2.496232	0.435852	0.000000	47709.000000		1
7788.161133	4772.551270	2.513247	4.048949	5614.479980	96160.195312	826.879883	562.871765	209.897766	90.261032	71.403969	389.059906	563.528564	360.020325	1.926389	0.000000	3.891435	3.678751	0.400235	0.607342	3.749310	4.982996	2.917442	2.750409	2.322008	1.955500	1.853722	2.590016	2.750916	2.556327	0.284744	0.000000	47754.000000		1
16157.653320	5742.846680	2.137031	3.768329	6376.940430	99998.000000	1015.416565	655.901978	281.147552	144.790787	126.075577	604.915466	810.178345	367.418213	3.290657	0.000000	4.208378	3.759127	0.329811	0.576149	3.804612	4.999991	3.006644	2.816839	2.448934	2.160741	2.100631	2.781695	2.908581	2.565161	0.517283	0.000000	47810.000000		1
10641.785156	5777.449219	2.106194	3.287266	4566.018066	99998.000000	723.149048	466.677612	262.617371	111.369225	76.316368	410.612152	518.777344	285.776245	1.901521	99998.000000	4.027014	3.761736	0.323498	0.516835	3.659538	4.999991	2.859228	2.669017	2.419323	2.046765	1.882618	2.613432	2.714981	2.456026	0.279101	4.999991	47890.000000		1
3903.233154	901.685181	2.137031	2.312804	770.820618	20790.447266	132.051865	90.109932	46.434937	33.325966	18.496265	56.370743	87.168045	89.311241	0.977259	99998.000000	3.591424	2.955055	0.329811	0.364139	2.886953	4.317864	2.120744	1.954773	1.666845	1.522783	1.267084	1.751054	1.940357	1.950906	0.000000	4.999991	47941.000000		1
9161.186523	1579.984375	2.994310	3.731324	1502.678101	41885.632812	239.489319	159.259689	95.521889	40.131775	32.234322	122.193146	149.832703	103.163399	0.499381	0.000000	3.961952	3.198653	0.476297	0.571863	3.176866	4.622065	2.379286	2.202106	1.980103	1.603488	1.508319	2.087047	2.175607	2.013526	0.000000	0.000000	47969.000000		1
5905.187012	950.426758	1.631298	2.855542	1443.125000	31413.941406	201.164612	151.565765	68.014938	36.141418	28.780533	93.739494	121.449966	93.320099	0.135245	0.000000	3.771234	2.977919	0.212533	0.455689	3.159304	4.497122	2.303552	2.180601	1.832604	1.558005	1.459099	1.971923	2.084397	1.969975	0.000000	0.000000	47998.000000		1
6497.237305	3140.976074	2.655099	5.593902	4043.762207	84638.796875	673.451538	414.553162	234.576920	70.142723	57.101589	281.588531	381.652771	206.777023	3.289119	99998.000000	3.812729	3.497065	0.424081	0.747715	3.606786	4.927569	2.828306	2.617580	2.370285	1.845983	1.756648	2.449615	2.581668	2.315502	0.517080	4.999991	48084.000000		1
4266.223145	1245.235352	3.367443	3.324270	1154.687500	26311.273438	151.578094	120.759209	56.975159	39.906662	20.371178	74.771416	105.957260	80.954308	0.589161	99998.000000	3.630044	3.095252	0.527300	0.521696	3.062464	4.420142	2.180636	2.081920	1.755686	1.601045	1.309016	1.873736	2.025131	1.908240	0.000000	4.999991	48120.000000		1
19549.451172	4177.272461	1.566539	4.520761	5943.021484	99998.000000	960.140564	611.403625	284.468719	146.089035	109.596077	487.261566	613.457397	414.880035	2.857810	0.000000	4.291134	3.620893	0.194941	0.655212	3.774007	4.999991	2.982335	2.786328	2.454035	2.164618	2.039795	2.687762	2.787784	2.617923	0.456033	0.000000	48298.000000		1
3495.198975	140.914520	2.439237	2.158617	636.246216	19544.390625	100.927689	66.784531	27.044390	5.902276	6.102719	32.243572	53.857498	27.022802	0.401757	0.000000	3.543472	2.148956	0.387254	0.334176	2.803625	4.291022	2.004010	1.824676	1.432077	0.771020	0.785523	1.508443	1.731246	1.431730	0.000000	0.000000	48349.000000		0
5955.513672	1754.675049	2.260381	2.901798	2296.013184	54293.101562	394.767914	240.543961	144.096939	83.976372	42.093033	172.806549	236.195892	159.450882	1.958537	0.000000	3.774919	3.244197	0.354182	0.462667	3.360974	4.734745	2.596342	2.381194	2.158655	1.924157	1.624210	2.237560	2.373272	2.202627	0.291932	0.000000	48428.000000		1
7332.366211	1977.321045	4.665697	5.828266	2120.119629	47516.613281	351.530792	216.904022	102.811852	55.686153	33.338299	169.513123	193.920914	151.975891	1.399391	0.000000	3.865244	3.296077	0.668917	0.765539	3.326360	4.676846	2.545963	2.336268	2.012043	1.745747	1.522943	2.229203	2.287625	2.181775	0.145939	0.000000	48444.000000		1
7022.752441	942.825378	2.204873	3.934851	1287.975952	29005.117188	207.683640	139.067368	72.301338	39.009296	20.799818	63.629864	85.145111	24.339951	2.058645	99998.000000	3.846507	2.974431	0.343384	0.594928	3.109908	4.462475	2.317402	2.143225	1.859146	1.591168	1.318060	1.803661	1.930160	1.386320	0.313581	4.999991	48484.000000		1
4811.440430	440.694031	1.316756	1.948923	889.300903	26161.156250	149.311554	96.934242	43.647240	32.323750	16.676859	62.985363	62.165089	40.279797	1.588913	99998.000000	3.682275	2.644137	0.119505	0.289795	2.949049	4.417657	2.174093	1.986477	1.639957	1.509522	1.222114	1.799240	1.793547	1.605087	0.201100	4.999991	48595.000000		1
6975.302734	1731.781372	3.339689	4.338820	1943.128540	44596.464844	301.049988	202.404282	111.289047	58.424515	28.518415	118.801033	168.239532	112.383774	0.830406	0.000000	3.843563	3.238493	0.523706	0.637372	3.288502	4.649301	2.478639	2.306220	2.046453	1.766595	1.455125	2.074820	2.225928	2.050704	0.000000	0.000000	48638.000000		1
16461.003906	3721.865967	2.340558	3.194753	3501.418945	71388.031250	544.347717	363.915100	169.574799	76.162178	54.239880	227.823532	284.897369	167.366837	1.303149	0.000000	4.216456	3.570761	0.369319	0.504437	3.544244	4.853625	2.735876	2.561000	2.229361	1.881739	1.734319	2.357599	2.454689	2.223669	0.114994	0.000000	48737.000000		1
12626.729492	1634.381592	1.742312	4.169215	2470.466309	56707.785156	414.300293	256.295685	120.302818	50.187847	42.521675	231.588776	282.248444	205.565109	1.208469	99998.000000	4.101291	3.213353	0.241126	0.620054	3.392779	4.753643	2.617315	2.408741	2.080276	1.700599	1.628610	2.364717	2.450632	2.312949	0.082235	4.999991	48785.000000		1
8778.331055	3837.931885	1.162570	2.260381	4006.714111	81334.695312	658.356628	416.064209	170.660263	75.872307	60.521458	291.885132	336.371124	219.296997	1.082683	0.000000	3.943412	3.584097	0.065419	0.354182	3.602788	4.910276	2.818461	2.619160	2.232132	1.880083	1.781909	2.465212	2.526819	2.341033	0.034501	0.000000	48849.000000		1
16079.840820	3557.037109	3.197837	2.177119	3402.995117	69889.453125	547.431458	351.549316	168.390640	61.798126	59.540829	271.933319	360.143677	231.286575	1.243268	0.000000	4.206282	3.551088	0.504856	0.337882	3.531861	4.844412	2.738330	2.545986	2.226318	1.790975	1.774815	2.434462	2.556476	2.364151	0.094565	0.000000	48890.000000		1
5195.960938	2497.723633	2.285050	4.767460	1588.551025	38238.441406	248.022018	167.521027	106.407486	61.838215	52.972466	169.818405	229.220474	127.494095	0.529774	99998.000000	3.715666	3.397544	0.358896	0.678287	3.201001	4.582500	2.394490	2.224069	2.026972	1.791257	1.724050	2.229985	2.360253	2.105490	0.000000	4.999991	49047.000000		1
12913.050781	3394.887939	1.655968	3.459955	5395.451172	99998.000000	846.091553	553.938171	229.306808	134.031616	103.974419	486.003387	590.005554	358.839264	2.663782	0.000000	4.111029	3.530825	0.219052	0.539070	3.732028	4.999991	2.927417	2.743461	2.360417	2.127207	2.016927	2.686639	2.770856	2.554900	0.425499	0.000000	49095.000000		1
18071.134766	4604.999512	2.217208	3.863925	4752.143066	99486.710938	738.564697	488.004730	243.769547	125.471161	73.750694	365.873260	490.419312	254.920349	1.336858	0.000000	4.256985	3.663230	0.345806	0.587029	3.676889	4.997765	2.868389	2.688424	2.386979	2.098544	1.867766	2.563331	2.690567	2.406404	0.126085	0.000000	49216.000000		1
8874.167969	2002.629272	1.100895	2.084607	3160.884521	63590.195312	455.992462	313.394196	118.822624	67.521545	40.893459	210.573105	310.261108	126.223595	1.112943	0.000000	3.948128	3.301600	0.041746	0.319024	3.499809	4.803390	2.658958	2.496091	2.074899	1.829442	1.611654	2.323403	2.491727	2.101140	0.046473	0.000000	49269.000000		1
16791.750000	5926.310547	3.210172	4.085954	7579.027832	99998.000000	1223.470215	779.982361	349.196411	124.786575	113.376740	619.541626	808.056763	436.376801	3.238065	99998.000000	4.225096	3.772784	0.506528	0.611293	3.879613	4.999991	3.087593	2.892085	2.543070	2.096168	2.054524	2.792070	2.907442	2.639862	0.510286	4.999991	49306.000000		1
9690.309570	1693.441284	3.635728	4.132210	1821.397949	46055.261719	269.919647	188.249908	109.115013	58.143894	31.691584	137.362061	202.922348	85.468903	0.561354	0.000000	3.986338	3.228770	0.560591	0.616182	3.260405	4.663279	2.431235	2.274735	2.037884	1.764504	1.500944	2.137867	2.307330	1.931808	0.000000	0.000000	49337.000000		1
8539.622070	2728.485840	1.119397	4.539263	2546.465088	56259.613281	391.409698	263.866272	126.377785	56.993660	52.207699	237.910446	321.393433	215.226456	1.312255	0.000000	3.931439	3.435922	0.048984	0.656985	3.405938	4.750197	2.592632	2.421384	2.101671	1.755827	1.717735	2.376414	2.507037	2.332896	0.118018	0.000000	49385.000000		1
7302.996582	1436.177368	2.383730	3.028231	1314.949341	30937.716797	211.569153	142.138763	70.007034	38.491226	24.657576	90.011253	117.299255	100.499046	0.424770	99998.000000	3.863501	3.157208	0.377257	0.481189	3.118909	4.490488	2.325452	2.152713	1.845142	1.585362	1.391950	1.954297	2.069295	2.002162	0.000000	4.999991	49437.000000		1
4543.272461	1590.305664	3.293433	4.258643	937.394897	30673.345703	130.139938	102.269112	77.673210	26.831612	25.154057	87.609016	126.433289	66.519325	0.049232	99998.000000	3.657369	3.201481	0.517649	0.629271	2.971923	4.486761	2.114411	2.009744	1.890271	1.428647	1.400608	1.942549	2.101861	1.822948	0.000000	4.999991	49527.000000		1
22294.986328	9239.063477	3.789915	5.828266	10393.232422	99998.000000	1659.384521	1066.162598	458.024628	181.977585	176.618057	822.059998	1032.599121	504.379395	1.655183	99998.000000	4.348207	3.965628	0.578629	0.765539	4.016751	4.999991	3.219947	3.027823	2.660889	2.260018	2.247035	2.914903	3.013932	2.702757	0.218846	4.999991	49632.000000		1
14987.165039	3305.015625	2.328223	3.663482	4084.871338	94658.632812	670.105652	409.884399	207.754562	90.035919	70.614532	369.801941	511.083435	245.129471	3.134222	0.000000	4.175719	3.519174	0.367025	0.563894	3.611178	4.976160	2.826143	2.612661	2.317551	1.954416	1.848894	2.567969	2.708492	2.389395	0.496130	0.000000	49658.000000		1
4164.903809	1224.928833	2.732193	2.325139	782.742310	19361.857422	118.680771	92.558418	27.439108	45.383385	11.844641	34.759903	44.257820	50.024410	0.749780	0.000000	3.619605	3.088111	0.436511	0.366449	2.893619	4.286947	2.074380	1.966416	1.438370	1.656897	1.073522	1.541079	1.645990	1.699182	0.000000	0.000000	49749.000000		1
3118.218018	2058.901367	3.167000	3.891678	1121.490967	28705.322266	180.164352	120.185631	54.008602	35.487667	19.594076	63.219727	93.912178	70.719383	0.071421	0.000000	3.493906	3.313636	0.500648	0.590137	3.049796	4.457963	2.255669	2.079853	1.732463	1.550077	1.292125	1.800853	1.972722	1.849538	0.000000	0.000000	49794.000000		1
3749.073975	956.446228	1.477111	2.756862	1215.097900	30801.783203	221.199661	131.416611	64.351463	40.150280	34.066063	111.082436	137.679688	130.941711	0.307015	0.000000	3.573924	2.980661	0.169413	0.440415	3.084611	4.488576	2.344784	2.118650	1.808558	1.603689	1.532322	2.045645	2.138870	2.117078	0.000000	0.000000	49870.000000		1
9296.205078	3743.970215	4.258643	3.811501	2671.671143	55628.574219	429.490784	274.227631	107.616318	92.145195	39.487274	188.909836	230.836349	145.743668	1.840384	99998.000000	3.968306	3.573332	0.629271	0.581096	3.426783	4.745298	2.632954	2.438111	2.031878	1.964473	1.596457	2.276255	2.363304	2.163590	0.264908	4.999991	49895.000000		1
7088.880371	1775.450195	2.451572	3.904013	2008.513062	47261.390625	293.282043	202.527634	94.698532	40.723854	49.293564	209.166916	253.656021	154.338043	0.006600	0.000000	3.850578	3.249309	0.389445	0.591511	3.302875	4.674507	2.467285	2.306484	1.976343	1.609849	1.692790	2.320493	2.404245	2.188473	0.000000	0.000000	49922.000000		1
9826.404297	2877.544678	1.107062	2.016765	3496.275146	78962.906250	558.569946	346.507385	178.030411	94.763290	56.512596	313.659393	432.216827	254.158661	1.945641	0.000000	3.992395	3.459022	0.044172	0.304655	3.543606	4.897423	2.747077	2.539712	2.250494	1.976640	1.752145	2.496458	2.635702	2.405105	0.289063	0.000000	49949.000000		1
11192.448242	3478.167480	1.948923	2.985059	4353.967773	87853.414062	713.247192	449.161957	211.325531	89.841644	74.675819	387.268250	455.825928	347.848816	1.550838	99998.000000	4.048925	3.541351	0.289795	0.474953	3.638885	4.943758	2.853240	2.652403	2.324952	1.953478	1.873180	2.588012	2.658799	2.541390	0.190566	4.999991	50088.000000		1
14930.103516	2722.355469	1.915002	1.874913	1718.422729	46402.167969	270.181763	174.237411	118.918221	56.796299	40.637508	130.605591	213.074005	105.189415	1.183081	99998.000000	4.174063	3.434945	0.282169	0.272981	3.235130	4.666538	2.431656	2.241141	2.075248	1.754320	1.608927	2.115962	2.328531	2.021972	0.073015	4.999991	50123.000000		1
12523.642578	4437.663574	1.113230	2.793867	2686.574707	61974.648438	415.169922	269.114807	126.016983	54.696274	34.248001	186.492188	269.235077	198.463257	0.977489	0.000000	4.097731	3.647154	0.046585	0.446206	3.429199	4.792214	2.618226	2.429938	2.100429	1.737958	1.534635	2.270661	2.430132	2.297680	0.000000	0.000000	50147.000000		1
28382.031250	5834.729980	2.556419	3.404448	7089.182129	99998.000000	1157.154419	729.032837	337.687897	157.535873	119.205002	543.104980	753.141541	389.525543	2.245470	0.000000	4.453043	3.766021	0.407632	0.532047	3.850596	4.999991	3.063391	2.862747	2.528516	2.197379	2.076294	2.734884	2.876877	2.590536	0.351307	0.000000	50253.000000		1
8457.412109	4346.326172	1.973593	3.916348	3307.167969	68814.015625	553.682190	341.974304	152.552551	88.743835	58.982670	262.253479	376.626251	204.655411	1.067041	99998.000000	3.927238	3.638122	0.295258	0.592881	3.519456	4.837677	2.743261	2.533993	2.183419	1.948138	1.770724	2.418721	2.575911	2.311023	0.028181	4.999991	50289.000000		1
11177.923828	592.577393	2.507080	2.642764	2078.646484	48661.308594	328.436676	218.627823	127.352242	42.059113	28.166870	144.207962	217.665695	85.434982	0.702148	99998.000000	4.048361	2.772745	0.399168	0.422058	3.317781	4.687184	2.516452	2.339705	2.105007	1.623860	1.449739	2.158989	2.337790	1.931636	0.000000	4.999991	50407.000000		1
16131.145508	4605.791992	3.678900	4.018112	3733.920410	71117.960938	597.770447	379.127167	164.017899	88.734581	64.388466	334.036743	479.764984	252.962173	0.718697	99998.000000	4.207665	3.663304	0.565718	0.604022	3.572165	4.851979	2.776535	2.578785	2.214891	1.948093	1.808808	2.523794	2.681029	2.403056	0.000000	4.999991	50469.000000		1
9756.487305	3051.976318	2.294302	5.063499	4403.214844	87979.242188	726.297546	449.251404	203.511337	86.714737	89.428421	358.876251	560.074829	317.988983	0.088039	0.000000	3.989294	3.484581	0.360651	0.704451	3.643770	4.944380	2.861115	2.652489	2.308589	1.938093	1.951476	2.554945	2.748246	2.502412	0.000000	0.000000	50534.000000		1
21899.984375	5602.724609	4.178466	5.593902	6621.807617	99998.000000	1033.058594	679.733093	340.154877	179.831314	149.656921	664.847900	857.399658	508.594879	3.224456	0.000000	4.340444	3.748399	0.621017	0.747715	3.820976	4.999991	3.014125	2.832338	2.531677	2.254865	2.175097	2.822722	2.933183	2.706372	0.508456	0.000000	50608.000000		1
8362.729492	1589.741333	2.004430	2.763030	1852.182861	43671.375000	295.798401	186.664871	69.926857	22.653145	21.650930	110.484192	160.961914	79.582047	0.354319	0.000000	3.922348	3.201326	0.301991	0.441386	3.267684	4.640197	2.470996	2.271063	1.844644	1.355129	1.335477	2.043300	2.206723	1.900815	0.000000	0.000000	50634.000000		1
15702.737305	2387.368896	2.652015	3.900929	3116.192139	68463.890625	489.833405	313.190674	146.829132	53.916088	44.523022	216.635727	305.428894	196.332397	0.203421	0.000000	4.195975	3.377919	0.423576	0.591168	3.493624	4.835462	2.690048	2.495809	2.166812	1.731718	1.648585	2.335730	2.484910	2.292992	0.000000	0.000000	50660.000000		1
12811.537109	3441.773193	1.535702	3.968772	3422.006348	69965.078125	539.407593	355.259033	139.804382	40.770111	50.231022	271.550964	322.158173	166.364624	2.000612	0.000000	4.107601	3.536782	0.186307	0.598656	3.534281	4.844882	2.731917	2.550545	2.145521	1.610342	1.700972	2.433851	2.508069	2.221061	0.301163	0.000000	50798.000000		1
12938.615234	1874.055908	2.682853	2.800035	2849.427002	58280.257812	474.078583	297.173737	124.530624	50.098419	40.301380	195.404190	283.167389	152.441544	0.868784	0.000000	4.111888	3.272783	0.428597	0.447163	3.454757	4.765522	2.675850	2.473011	2.095276	1.699824	1.605320	2.290934	2.452043	2.183103	0.000000	0.000000	50853.000000		1
22110.412109	6403.044434	1.544953	3.706654	7479.438965	99998.000000	1206.118042	766.750061	336.762787	157.252167	159.080826	710.428650	946.926758	536.826477	3.223649	0.000000	4.344597	3.806386	0.188915	0.568982	3.873869	4.999991	3.081390	2.884654	2.527324	2.196597	2.201618	2.851521	2.976316	2.729834	0.508348	0.000000	50977.000000		1
11079.875977	3202.188232	1.745396	3.922516	4225.557617	91548.164062	629.064209	434.264435	223.811584	106.829964	89.709045	401.037140	533.995605	308.682251	0.706196	0.000000	4.044535	3.505447	0.241894	0.593565	3.625884	4.961649	2.798695	2.637754	2.349883	2.028693	1.952836	2.603185	2.727538	2.489512	0.000000	0.000000	51129.000000		1
9664.566406	2310.235352	2.115445	2.639680	2440.008301	47175.406250	365.518646	245.258987	106.950226	56.688370	36.221596	155.127472	186.741974	131.441284	1.044041	99998.000000	3.985182	3.363656	0.325402	0.421551	3.387391	4.673716	2.562910	2.389625	2.029182	1.753494	1.558968	2.190689	2.271242	2.118732	0.018718	4.999991	51168.000000		1
18957.919922	6176.978516	2.759946	4.739707	4977.228516	99998.000000	802.012634	507.527893	266.052643	89.875565	74.518547	365.037567	531.889404	304.238586	1.042481	0.000000	4.277791	3.790776	0.440901	0.675751	3.696988	4.999991	2.904181	2.705460	2.424968	1.953642	1.872264	2.562338	2.725821	2.483214	0.018068	0.000000	51196.000000		1
18388.439453	1560.143555	2.488577	3.284182	4409.225098	91481.484375	677.867432	444.076874	223.577225	81.719078	82.320404	401.502777	514.824036	332.427032	1.036768	99998.000000	4.264545	3.193165	0.395951	0.516427	3.644362	4.961333	2.831145	2.647458	2.349427	1.912323	1.915507	2.603688	2.711659	2.521696	0.015682	4.999991	51230.000000		1
9935.325195	3731.250000	3.231758	4.156880	4247.745117	95962.031250	646.222107	442.362335	276.669952	118.397064	86.646889	403.242004	577.479431	337.660156	2.133663	0.000000	3.997182	3.571854	0.509439	0.618767	3.628158	4.982100	2.810382	2.645778	2.441962	2.073341	1.937753	2.605566	2.761537	2.528480	0.329126	0.000000	51302.000000		1
13087.825195	5064.544434	1.637465	2.032184	4800.067383	94259.171875	754.159119	486.799011	186.433594	92.240791	78.912872	400.219940	469.533142	325.516388	2.295753	0.000000	4.116868	3.704540	0.214172	0.307963	3.681247	4.974324	2.877463	2.687350	2.270524	1.964923	1.897148	2.602299	2.671666	2.512573	0.360925	0.000000	51344.000000		1
6451.045898	656.762329	2.235711	3.552467	1307.024170	31248.865234	198.528015	140.365616	76.202271	36.147587	16.596682	103.225067	143.739227	57.789265	0.254620	0.000000	3.809630	2.817408	0.349416	0.550530	3.116284	4.494834	2.297822	2.147261	1.881968	1.558079	1.220021	2.013785	2.157575	1.761847	0.000000	0.000000	51475.000000		1
17005.339844	3304.765625	3.046734	5.260859	3627.784180	78739.304688	567.858154	376.086609	189.286057	71.370049	62.846596	317.563416	434.307587	309.545685	0.973959	0.000000	4.230585	3.519141	0.483835	0.721057	3.559641	4.896192	2.754240	2.575288	2.277119	1.853516	1.798282	2.501831	2.637797	2.490725	0.000000	0.000000	51542.000000		1
11573.049805	1250.536255	1.008383	2.661267	2554.365723	62903.171875	409.088776	260.878143	167.360672	63.321491	42.922558	223.389114	326.814636	173.059418	1.248959	0.000000	4.063448	3.097096	0.003625	0.425088	3.407283	4.798673	2.611818	2.416438	2.223653	1.801551	1.632686	2.349062	2.514302	2.238195	0.096548	0.000000	51600.000000		1
8504.479492	1061.808350	1.834825	1.813238	1667.975830	37394.339844	283.518951	172.094208	83.920868	29.566887	18.166306	95.019241	111.415482	56.256645	0.227632	0.000000	3.929648	3.026046	0.263595	0.258455	3.222190	4.572806	2.452582	2.235766	1.923870	1.470806	1.259267	1.977812	2.046946	1.750174	0.000000	0.000000	51633.000000		1
27188.392578	8519.815430	1.933504	4.486840	9304.462891	99998.000000	1475.744751	946.954468	474.417786	163.234634	146.415909	747.726440	1020.600342	589.869873	1.552148	0.000000	4.434383	3.930430	0.286345	0.651941	3.968691	4.999991	3.169011	2.976329	2.676161	2.212812	2.165588	2.873743	3.008856	2.770756	0.190933	0.000000	51660.000000		1
11475.917969	1484.974365	2.639680	3.934851	3061.961426	62601.562500	518.422729	322.022491	135.391556	63.302990	49.046864	208.010513	259.055634	145.453796	1.539816	99998.000000	4.059787	3.171719	0.421551	0.594928	3.486000	4.796585	2.714684	2.507886	2.131592	1.801424	1.690611	2.318085	2.413393	2.162725	0.187469	4.999991	51728.000000		1
9955.403320	3609.035156	2.766114	3.311935	3073.559326	61150.421875	488.680084	314.285400	132.659363	58.887074	48.864925	188.397934	275.421051	165.134216	2.255877	0.000000	3.998059	3.557391	0.441870	0.520082	3.487642	4.786399	2.689025	2.497324	2.122738	1.770020	1.688997	2.275076	2.439997	2.217837	0.353315	0.000000	51790.000000		1
3933.709717	2725.065918	1.911918	2.602675	1890.627930	39856.503906	298.197540	188.734070	87.035446	33.791611	30.960737	115.914658	169.753647	126.969856	0.569404	0.000000	3.594802	3.435377	0.281469	0.415420	3.276606	4.600499	2.474504	2.275850	1.939696	1.528809	1.490811	2.064138	2.229819	2.103701	0.000000	0.000000	51832.000000		1
14266.213867	8418.920898	2.241878	3.475374	9384.359375	99998.000000	1509.335938	960.334839	446.059723	239.137772	132.745697	707.230835	982.843018	502.618591	3.651096	99998.000000	4.154309	3.925256	0.350612	0.541001	3.972405	4.999991	3.178786	2.982423	2.649393	2.378648	2.123020	2.849561	2.992484	2.701239	0.562423	4.999991	51864.000000		1
6769.632812	935.153015	2.161701	3.250261	1356.200562	37188.398438	224.135376	134.928986	81.503212	26.964212	21.336388	92.256210	129.412186	98.124565	0.394275	0.000000	3.830565	2.970883	0.334796	0.511918	3.132324	4.570407	2.350510	2.130105	1.911175	1.430788	1.329121	1.964996	2.111975	1.991778	0.000000	0.000000	51890.000000		1
10489.645508	3232.954590	1.680638	3.071404	3199.064453	64822.156250	505.455627	331.949066	141.546692	66.867790	68.489838	277.391541	389.500885	161.822281	0.741765	0.000000	4.020761	3.509600	0.225474	0.487337	3.505023	4.811724	2.703683	2.521071	2.150900	1.825217	1.835626	2.443093	2.590508	2.209038	0.000000	0.000000	51933.000000		1
10040.539062	1650.688354	2.658183	3.287266	2716.860107	62068.640625	446.648712	282.115845	157.131912	83.624825	68.499092	313.209167	407.401978	260.628357	1.239447	99998.000000	4.001757	3.217665	0.424585	0.516835	3.434067	4.792872	2.649966	2.450428	2.196265	1.922335	1.835685	2.495834	2.610023	2.416022	0.093228	4.999991	51983.000000		1
6128.067383	1355.170532	2.448488	4.015028	1172.782837	33805.691406	185.085999	121.123093	57.635078	32.234322	18.668955	70.481934	140.575317	84.448189	0.405749	99998.000000	3.787323	3.131994	0.388898	0.603689	3.069218	4.528990	2.267374	2.083227	1.760687	1.508319	1.271120	1.848078	2.147909	1.926590	0.000000	4.999991	52011.000000		1
12269.080078	6222.256836	1.936588	4.653362	6128.955566	99998.000000	988.390686	631.213562	272.654938	111.119446	101.387161	516.304199	730.633301	370.686981	1.869576	0.000000	4.088812	3.793948	0.287037	0.667767	3.787386	4.999991	2.994929	2.800176	2.435613	2.045790	2.005983	2.712906	2.863699	2.569007	0.271743	0.000000	52095.000000		1
3509.384033	1305.189331	0.915870	1.057722	661.276917	20727.625000	111.776276	73.852463	43.924774	28.786701	10.956524	35.749783	39.888161	27.568624	2.130710	99998.000000	3.545231	3.115674	0.000000	0.024372	2.820383	4.316550	2.048350	1.868365	1.642709	1.459192	1.039673	1.553273	1.600844	1.440415	0.328524	4.999991	52160.000000		1
7122.465332	1073.353882	1.979760	2.103110	1941.494141	43594.843750	320.381958	203.554504	94.168129	30.158964	31.904362	162.910828	212.444931	134.614441	1.008205	0.000000	3.852630	3.030743	0.296613	0.322862	3.288136	4.639435	2.505668	2.308681	1.973904	1.479416	1.503850	2.211950	2.327246	2.129092	0.003549	0.000000	52210.000000		1
6656.641602	2447.964355	4.261727	6.414176	1518.941772	35138.804688	235.634644	156.912964	89.684372	43.505386	19.516983	73.944969	125.748695	80.497917	0.681746	0.000000	3.823255	3.388805	0.629586	0.807141	3.181541	4.545787	2.372239	2.195659	1.952717	1.638543	1.290413	1.868909	2.099504	1.905785	0.000000	0.000000	52233.000000		1
7655.307617	32456.115234	2.408400	4.280230	3352.289307	74477.843750	535.676270	340.839478	174.613617	50.326618	54.887466	227.777283	340.740784	203.051865	0.962780	0.000000	3.883963	4.511297	0.381729	0.631467	3.525342	4.872027	2.728902	2.532550	2.242078	1.701798	1.739473	2.357510	2.532424	2.307607	0.000000	0.000000	52260.000000		0
5483.029297	964.090820	2.507080	4.132210	1572.120850	38889.265625	253.649841	167.909576	77.753387	67.774414	36.258598	145.675812	213.527328	91.759727	0.182223	0.000000	3.739021	2.984118	0.399168	0.616182	3.196486	4.589830	2.404235	2.225075	1.890719	1.831066	1.559411	2.163388	2.329453	1.962652	0.000000	0.000000	52361.000000		1
7217.971680	3326.160645	0.903535	2.417651	2100.473145	45142.605469	351.524628	216.718994	75.264809	44.556942	32.459435	126.963692	133.593735	118.720856	1.058887	0.000000	3.858415	3.521943	0.000000	0.383394	3.322317	4.654587	2.545956	2.335897	1.876592	1.648915	1.511341	2.103680	2.125786	2.074527	0.024850	0.000000	52380.000000		1
23229.884766	5052.832520	3.000478	3.651147	6415.687500	99998.000000	1027.856323	656.185669	316.077057	126.279099	119.161835	524.432922	677.108826	384.943115	2.697127	99998.000000	4.366047	3.703535	0.477190	0.562429	3.807243	4.999991	3.011932	2.817027	2.499793	2.101331	2.076137	2.719690	2.830658	2.585397	0.430901	4.999991	52501.000000		1
22805.679688	5558.537598	2.433070	3.780664	6225.828125	99998.000000	997.691223	638.466492	301.170258	131.937759	121.067581	593.302063	744.870911	500.145416	1.913558	0.000000	4.358043	3.744961	0.386155	0.577568	3.794197	4.999991	2.998996	2.805138	2.478812	2.120369	2.083028	2.773276	2.872081	2.699096	0.281842	0.000000	52578.000000		1
20959.302734	4208.939453	1.766982	3.956437	4445.668945	96145.437500	708.473572	459.729950	218.371872	131.965515	78.058678	392.026459	508.116882	274.039520	3.486883	0.000000	4.321377	3.624173	0.247232	0.597304	3.647937	4.982929	2.850324	2.662503	2.339197	2.120461	1.892421	2.593315	2.705964	2.437813	0.542437	0.000000	52650.000000		1
6478.919922	763.829773	3.611058	3.102241	1441.866821	33886.589844	220.490402	152.401459	74.037483	29.727242	46.058723	137.473068	210.372650	141.296906	0.745806	0.000000	3.811503	2.882997	0.557634	0.491676	3.158925	4.530028	2.343390	2.182989	1.869452	1.473155	1.663312	2.138218	2.322989	2.150133	0.000000	0.000000	52905.000000		1
4238.534180	1540.968872	1.483278	4.027363	1773.769653	37880.515625	301.198029	188.743317	73.177124	45.981628	24.346117	109.731758	117.206741	89.570274	0.756312	0.000000	3.627216	3.187794	0.171223	0.605021	3.248897	4.578416	2.478852	2.275872	1.864375	1.662584	1.386430	2.040332	2.068953	1.952164	0.000000	0.000000	52957.000000		1
4836.637695	1706.312866	2.334390	4.089037	982.954041	25343.732422	161.862366	105.103065	40.958218	29.091991	19.464560	55.374699	89.638115	65.359840	1.799127	46382.648438	3.684544	3.232059	0.368173	0.611621	2.992533	4.403871	2.209146	2.021615	1.612341	1.463773	1.289245	1.743311	1.952493	1.815311	0.255062	4.666356	52990.000000		1
14643.121094	4597.885254	1.674470	4.073619	6563.041016	99998.000000	1028.716797	674.774475	300.467163	165.578262	122.486107	606.377136	815.735229	542.367981	2.908069	0.000000	4.165634	3.662558	0.223877	0.609980	3.817105	4.999991	3.012296	2.829159	2.477797	2.219003	2.088087	2.782743	2.911549	2.734294	0.463605	0.000000	53057.000000		1
5574.767578	3732.745605	0.743181	4.039698	3653.996094	76755.328125	577.652100	372.913452	182.094772	80.084694	67.629471	370.804169	473.856537	279.960297	3.721855	0.000000	3.746227	3.572028	0.000000	0.606349	3.562768	4.885108	2.761666	2.571608	2.260298	1.903550	1.830136	2.569145	2.675647	2.447096	0.570759	0.000000	53083.000000		1
12215.228516	3237.043701	3.151581	3.092990	2915.107666	69576.523438	486.293274	305.191467	163.382645	57.499393	68.206131	303.837708	380.416168	263.690491	0.619820	99998.000000	4.086902	3.510149	0.498528	0.490378	3.464655	4.842463	2.686898	2.484572	2.213206	1.759663	1.833823	2.482642	2.580259	2.421094	0.000000	4.999991	53139.000000		1
5156.625000	2489.690430	2.355976	4.563933	2097.997070	52025.003906	361.947662	219.580704	119.223511	62.717079	43.678074	210.718033	277.336060	104.066933	0.155618	0.000000	3.712366	3.396145	0.372171	0.659339	3.321805	4.716212	2.558646	2.341594	2.076362	1.797386	1.640263	2.323702	2.443006	2.017313	0.000000	0.000000	53192.000000		1
23942.287109	7549.757324	2.275799	3.743659	8091.280273	99998.000000	1290.267090	825.396606	361.781158	168.369049	110.033966	548.988770	762.994080	444.169403	2.318955	0.000000	4.379166	3.877933	0.357134	0.573296	3.908017	4.999991	3.110680	2.916663	2.558446	2.226262	2.041527	2.739563	2.882521	2.647549	0.365292	0.000000	53311.000000		1
13890.155273	4096.518555	3.808417	3.768329	4811.082520	99998.000000	785.625610	492.833862	303.563232	121.826180	78.684677	381.359802	548.153076	241.573929	0.525285	0.000000	4.142707	3.612415	0.580745	0.576149	3.682243	4.999991	2.895216	2.692701	2.482249	2.085741	1.895890	2.581335	2.738902	2.383050	0.000000	0.000000	53352.000000		1
7296.958496	1643.589600	0.826442	1.591209	1527.551636	37136.128906	242.045746	163.416565	74.426033	42.315063	24.136423	128.517899	179.399582	81.423035	1.669860	99998.000000	3.863142	3.215793	0.000000	0.201727	3.183996	4.569797	2.383898	2.213296	1.871725	1.626495	1.382673	2.108964	2.253821	1.910747	0.222680	4.999991	53431.000000		1
6254.556152	2293.194580	1.347594	3.481541	3020.670166	65854.273438	519.360168	312.243958	157.566711	82.755211	63.136467	264.029724	316.471771	168.890198	2.410301	0.000000	3.796196	3.360441	0.129559	0.541772	3.480103	4.818584	2.715469	2.494494	2.197464	1.917795	1.800280	2.421653	2.500335	2.227604	0.382071	0.000000	53473.000000		1
8896.465820	3241.083496	2.229543	3.700486	2270.279297	49115.609375	348.366882	235.801163	110.743225	71.163437	37.778885	156.903717	223.645065	147.763504	0.779462	0.000000	3.949218	3.510690	0.348216	0.568259	3.356079	4.691219	2.542037	2.372546	2.044317	1.852257	1.577249	2.195633	2.349559	2.169567	0.000000	0.000000	53499.000000		1
6097.227051	2209.301514	0.585910	2.022933	2351.890381	52017.148438	377.347870	240.411362	102.537399	60.592384	32.758556	175.248871	241.740448	152.490875	2.025912	0.000000	3.785132	3.344255	0.000000	0.305981	3.371417	4.716146	2.576742	2.380955	2.010882	1.782418	1.515325	2.243655	2.383349	2.183244	0.306621	0.000000	53514.000000		1
11727.455078	2788.717529	3.308852	3.607974	4067.710449	88625.617188	680.171021	422.987183	200.686630	72.899582	78.166611	379.364624	486.845245	271.554047	0.346478	99998.000000	4.069204	3.445405	0.519677	0.557263	3.609350	4.947559	2.832618	2.626327	2.302518	1.862725	1.893021	2.579057	2.687391	2.433856	0.000000	4.999991	53565.000000		1
8414.573242	3074.376465	2.507080	3.398280	3418.151611	67168.359375	533.893860	353.658569	183.679810	88.506386	53.061893	297.534546	415.274750	235.421875	0.698300	99998.000000	3.925032	3.487757	0.399168	0.531259	3.533791	4.827165	2.727455	2.548584	2.264061	1.946975	1.724783	2.473537	2.618335	2.371847	0.000000	4.999991	53701.000000		1
13973.974609	7679.900391	2.476242	4.286397	10287.408203	99998.000000	1648.184326	1049.784790	485.038177	226.377258	207.350601	981.174744	1241.158569	648.667542	2.514300	0.000000	4.145320	3.885355	0.393793	0.632092	4.012306	4.999991	3.217006	3.021100	2.685776	2.354833	2.316705	2.991746	3.093827	2.812022	0.400417	0.000000	53723.000000		1
7417.939941	2309.436523	1.458608	3.469206	1627.029907	36826.933594	268.935944	172.448837	84.673302	53.885250	17.564976	114.018158	153.662704	81.796173	0.766218	0.000000	3.870283	3.363506	0.163939	0.540230	3.211396	4.566165	2.429649	2.236660	1.927747	1.731470	1.244648	2.056974	2.186568	1.912733	0.000000	0.000000	53825.000000		1
17087.521484	8372.113281	2.528666	5.908443	10917.659180	99998.000000	1758.517456	1117.059692	570.096924	256.082916	240.229416	1068.089966	1402.805054	802.290161	2.319337	99998.000000	4.232679	3.922835	0.402891	0.771473	4.038129	4.999991	3.245147	3.048076	2.755949	2.408381	2.380626	3.028608	3.146997	2.904331	0.365364	4.999991	53850.000000		1
15451.582031	9718.467773	0.881949	6.839733	10774.838867	99998.000000	1728.722412	1105.310669	509.227020	218.331787	215.457748	983.555420	1305.867798	686.856567	1.788978	0.000000	4.188973	3.987598	0.000000	0.835039	4.032411	4.999991	3.237725	3.043484	2.706911	2.339117	2.333362	2.992799	3.115899	2.836866	0.252605	0.000000	54067.000000		1
3273.376465	1026.653687	1.874913	1.739229	913.650146	25985.119141	142.465652	95.528061	62.899021	31.892027	11.471508	57.946533	60.916176	92.786613	1.094974	0.000000	3.514996	3.011424	0.272981	0.240357	2.960780	4.414725	2.153710	1.980131	1.798644	1.503682	1.059620	1.763027	1.784733	1.967485	0.039404	0.000000	54104.000000		1
30070.240234	10504.441406	1.896499	5.211518	11521.557617	99998.000000	1859.469849	1178.487793	521.645264	274.415741	197.689240	971.636719	1273.886353	714.850708	4.388024	99998.000000	4.478137	4.021373	0.277953	0.716964	4.061511	4.999991	3.269389	3.071325	2.717375	2.438409	2.295983	2.987504	3.105131	2.854215	0.642269	4.999991	54237.000000		1
3749.746094	1638.507568	2.100026	2.510163	1299.666382	33673.093750	198.882645	137.812286	75.002693	41.846336	27.624132	147.260864	168.433807	88.346031	0.602171	0.000000	3.574002	3.214448	0.322225	0.399702	3.113832	4.527283	2.298597	2.139288	1.875077	1.621657	1.441289	2.168087	2.226429	1.946187	0.000000	0.000000	54312.000000		1
6979.074219	2172.321289	2.679769	2.812370	1709.674072	37938.437500	269.685303	179.038788	65.116226	49.845554	22.841253	92.462822	124.848244	96.989754	0.315247	99998.000000	3.843798	3.336924	0.428097	0.449072	3.232913	4.579080	2.430857	2.252947	1.813689	1.697626	1.358720	1.965967	2.096382	1.986726	0.000000	4.999991	54352.000000		1
13038.291016	789.816406	3.882427	4.829135	3000.804688	58630.546875	488.932953	306.141235	129.874741	56.552685	59.528492	221.569717	295.804565	217.582443	0.742845	0.000000	4.115221	2.897526	0.589103	0.683869	3.477238	4.768124	2.689249	2.485922	2.113525	1.752453	1.774725	2.345510	2.471005	2.337624	0.000000	0.000000	54384.000000		1
6742.847656	2211.244141	1.489446	3.688152	1348.972290	33405.433594	221.850327	133.337784	72.214996	21.962387	22.992355	80.827873	147.125183	55.282185	0.542780	0.000000	3.828843	3.344637	0.173025	0.566809	3.130003	4.523817	2.346060	2.124953	1.858627	1.341680	1.361583	1.907561	2.167687	1.742585	0.000000	0.000000	54401.000000		1
9649.764648	3673.657959	2.269632	3.333522	3436.296387	72709.437500	546.719116	353.134338	186.513763	59.858452	53.447361	259.413361	363.668396	182.921219	0.969463	99998.000000	3.984517	3.565099	0.355955	0.522903	3.536091	4.861591	2.737764	2.547940	2.270711	1.777125	1.727926	2.413992	2.560706	2.262264	0.000000	4.999991	54434.000000		1
20159.070312	4335.064453	1.076225	1.421604	4171.148438	92567.546875	666.032043	426.666107	240.981842	62.242184	77.136642	341.820099	462.286346	271.091461	2.202871	99998.000000	4.304471	3.636996	0.031903	0.152779	3.620256	4.966459	2.823495	2.630088	2.381984	1.794085	1.887261	2.533798	2.664911	2.433116	0.342989	4.999991	54464.000000		1
6889.306641	1248.574951	1.594293	4.690367	1552.446655	38460.738281	244.435638	161.911697	83.085175	29.298601	34.584129	106.213211	147.230026	99.284050	0.348223	0.000000	3.838176	3.096415	0.202568	0.671207	3.191017	4.585018	2.388165	2.209278	1.919523	1.466847	1.538877	2.026179	2.167996	1.996879	0.000000	0.000000	54497.000000		1
8004.522461	2046.640381	2.328223	4.656446	1911.014526	43788.308594	292.782501	188.394852	84.528366	36.418953	19.301121	124.845161	200.816147	108.831306	0.063349	0.000000	3.903335	3.311042	0.367025	0.668055	3.281264	4.641358	2.466545	2.275069	1.927002	1.561327	1.285583	2.096372	2.302799	2.036754	0.000000	0.000000	54546.000000		1
10311.630859	1655.468140	2.423819	3.595639	2240.567383	50136.566406	348.999054	238.761551	114.745918	45.260033	54.051773	196.024017	237.685333	170.644852	0.366229	0.000000	4.013327	3.218921	0.384500	0.555776	3.350358	4.700155	2.542824	2.377964	2.059737	1.655715	1.732810	2.292309	2.376002	2.232093	0.000000	0.000000	54592.000000		1
10674.583984	1771.435181	4.622524	3.978023	2449.651123	52712.894531	393.719421	254.226501	95.561981	50.092251	41.352936	178.329529	252.388596	172.596863	0.718512	0.000000	4.028351	3.248325	0.664879	0.599667	3.389104	4.721917	2.595187	2.405221	1.980285	1.699771	1.616506	2.251223	2.402070	2.237033	0.000000	0.000000	54627.000000		1
6329.491211	1889.998779	2.167868	3.882427	1700.274902	36101.679688	264.415192	177.284134	86.751740	23.914394	21.287048	92.456657	138.638733	46.974594	1.258468	0.000000	3.801369	3.276462	0.336033	0.589103	3.230519	4.557528	2.422287	2.248670	1.938278	1.378659	1.328115	1.965938	2.141885	1.671863	0.099842	0.000000	54660.000000		1
5102.015137	2020.098633	2.803118	2.473158	1070.624756	26171.949219	156.808121	116.130516	60.502953	55.683071	22.591471	55.149582	78.761772	82.983406	0.742130	0.000000	3.707742	3.305372	0.447641	0.393252	3.029637	4.417836	2.195369	2.064946	1.781777	1.745723	1.353945	1.741542	1.896315	1.918991	0.000000	0.000000	54701.000000		1
2177.181152	616.168030	2.408400	1.208826	400.725677	16434.550781	70.164307	43.499218	37.936153	24.605152	5.233105	23.652277	40.137943	36.058159	0.117820	0.000000	3.337895	2.789699	0.381729	0.082364	2.602847	4.215758	1.846116	1.638481	1.579053	1.391026	0.718759	1.373873	1.603555	1.557003	0.000000	0.000000	54719.000000		1
7999.273926	2611.427246	2.112361	2.507080	1586.046997	41842.195312	256.567078	166.071671	86.517372	42.463081	31.697750	120.090034	141.420258	92.712608	1.452592	0.000000	3.903051	3.416878	0.324768	0.399168	3.200316	4.621614	2.409201	2.220296	1.937103	1.628011	1.501028	2.079507	2.150512	1.967139	0.162144	0.000000	54751.000000		1
8454.319336	3626.760498	2.106194	2.639680	3550.283691	71795.484375	562.221069	359.557770	167.422348	67.129906	38.984627	229.226639	283.901337	219.605377	0.285609	99998.000000	3.927079	3.559519	0.323498	0.421551	3.550263	4.856097	2.749907	2.555769	2.223814	1.826916	1.590893	2.360265	2.453167	2.341643	0.000000	4.999991	54783.000000		1
9881.541992	3585.133057	2.938803	3.108409	3467.916992	69763.203125	557.163757	362.071014	169.266418	71.727760	55.673820	283.364746	341.635071	223.321274	0.807867	99998.000000	3.994825	3.554505	0.468170	0.492538	3.540069	4.843626	2.745983	2.558794	2.228571	1.855687	1.745651	2.452346	2.533562	2.348930	0.000000	4.999991	54884.000000		1
17863.537109	5355.159180	1.335259	3.601807	4629.993164	89526.484375	726.861877	475.457001	206.332962	104.014511	60.438194	328.834473	407.127533	273.718811	2.255605	0.000000	4.251967	3.728772	0.125565	0.556520	3.665580	4.951952	2.861452	2.677111	2.314569	2.017094	1.781312	2.516977	2.609730	2.437305	0.353263	0.000000	54930.000000		1
5306.260254	1059.529419	3.820752	3.478457	1768.925049	43249.421875	289.411957	184.552505	92.950050	27.078310	23.883556	143.140991	183.254257	76.205353	0.241815	0.000000	3.724789	3.025113	0.582149	0.541387	3.247710	4.635980	2.461516	2.266120	1.968250	1.432622	1.378099	2.155764	2.263054	1.881985	0.000000	0.000000	54968.000000		1
5008.056641	1083.746094	1.884164	2.874044	1366.241211	31777.699219	207.156311	146.832214	66.926384	25.573446	30.871309	102.207436	150.255173	104.335220	0.761841	0.000000	3.699669	3.034928	0.275119	0.458493	3.135527	4.502122	2.316298	2.166821	1.825597	1.407789	1.489555	2.009482	2.176829	2.018431	0.000000	0.000000	55028.000000		1
15085.014648	5767.973145	1.773150	2.914133	5739.112305	99998.000000	903.960999	589.018799	247.115402	97.982712	101.973076	404.197968	522.721497	337.095825	1.350535	99998.000000	4.178546	3.761023	0.248745	0.464509	3.758845	4.999991	2.956150	2.770129	2.392900	1.991149	2.008486	2.606594	2.718270	2.527753	0.130506	4.999991	55063.000000		1
7475.747559	2625.205322	3.006645	3.083739	3431.507324	70341.367188	549.802856	348.684509	154.519974	69.248436	53.413441	302.434601	342.831573	204.384033	2.000280	99998.000000	3.873655	3.419163	0.478082	0.489078	3.535485	4.847211	2.740207	2.542433	2.188985	1.840410	1.727651	2.480632	2.535081	2.310447	0.301091	4.999991	55092.000000		1
6648.586914	1716.686523	3.533965	4.098289	1367.440796	32964.839844	203.175217	134.648361	44.991749	20.417435	15.711649	84.855240	147.544571	108.337914	1.037879	0.000000	3.822729	3.234691	0.548262	0.612603	3.135909	4.518051	2.307871	2.129201	1.653133	1.310001	1.196222	1.928679	2.168923	2.034781	0.016147	0.000000	55109.000000		1
5997.322754	1464.091309	2.864793	3.012813	2022.053711	42150.039062	319.487671	203.230713	84.525276	37.060371	26.261120	107.181511	167.169479	112.198753	0.370516	99998.000000	3.777957	3.165568	0.457093	0.478972	3.305793	4.624798	2.504454	2.307989	1.926987	1.568910	1.419313	2.030120	2.223157	2.049988	0.000000	4.999991	55131.000000		1
10325.270508	2311.703125	1.726894	2.309720	2502.925781	52702.125000	400.904541	258.586914	117.342430	45.978546	47.514248	239.224121	324.575836	202.345688	1.662157	0.000000	4.013901	3.363932	0.237266	0.363559	3.398448	4.721828	2.603041	2.412606	2.069455	1.662555	1.676824	2.378805	2.511316	2.306094	0.220672	0.000000	55167.000000		1
12247.784180	3594.643311	2.938803	4.150712	4502.949219	96324.882812	704.467773	455.326355	231.018295	110.092560	68.366486	383.348816	499.571838	345.680939	1.043209	99998.000000	4.088058	3.555656	0.468170	0.618123	3.653497	4.983738	2.847861	2.658323	2.363646	2.041758	1.834843	2.583594	2.698598	2.538676	0.018371	4.999991	55197.000000		1
23138.287109	8267.288086	1.353761	4.588603	8359.405273	99998.000000	1353.539307	859.098755	401.820404	149.536667	159.882599	781.484131	1091.301270	529.826416	3.190015	0.000000	4.364331	3.917363	0.131542	0.661681	3.922175	4.999991	3.131471	2.934043	2.604032	2.174748	2.203801	2.892920	3.037945	2.724133	0.503793	0.000000	55277.000000		1
17468.904297	7027.452148	3.549383	2.667434	5281.741211	99998.000000	852.854187	543.040222	271.458435	110.317673	101.054115	441.646881	543.925232	344.268585	1.670200	99998.000000	4.242266	3.846798	0.550153	0.426094	3.722777	4.999991	2.930875	2.734832	2.433703	2.042645	2.004554	2.645075	2.735539	2.536897	0.222769	4.999991	55366.000000		1
3515.360352	1529.565308	3.102241	2.661267	865.781250	22544.751953	129.480026	89.878647	49.506340	13.642460	15.797994	48.658314	71.243614	81.749916	1.713865	0.000000	3.545970	3.184568	0.491676	0.425088	2.937408	4.353045	2.112203	1.953657	1.694661	1.134893	1.198602	1.687157	1.852746	1.912487	0.233977	0.000000	55396.000000		1
24408.855469	5128.837402	1.803987	3.503127	7457.263672	99998.000000	1204.138306	758.994446	364.571930	153.915573	107.579308	564.231689	751.954285	507.925690	2.167207	0.000000	4.387547	3.710019	0.256233	0.544456	3.872580	4.999991	3.080676	2.880239	2.561783	2.187283	2.031729	2.751457	2.876191	2.705800	0.335900	0.000000	55425.000000		1
4464.232910	1449.782715	1.748480	2.177119	1237.714111	29117.941406	209.259430	133.633820	62.417957	23.593685	24.608234	91.685722	124.731064	93.748741	0.352747	99998.000000	3.649747	3.161303	0.242661	0.337882	3.092620	4.464160	2.320685	2.125916	1.795310	1.372796	1.391080	1.962302	2.095975	1.971965	0.000000	4.999991	55507.000000		1
7313.567383	2533.572021	1.618963	2.451572	2130.903564	42382.277344	324.483337	221.649887	81.731415	30.405664	19.424471	111.470985	174.234329	95.602066	0.739184	0.000000	3.864129	3.403733	0.209237	0.389445	3.328564	4.627184	2.511192	2.345668	1.912389	1.482955	1.288349	2.047162	2.241134	1.980467	0.000000	0.000000	55543.000000		1
12320.103516	2955.705078	3.941018	3.506211	4377.792480	94272.671875	683.165344	447.956238	219.414185	122.723549	105.559464	487.838226	673.482361	389.355927	2.399709	0.000000	4.090614	3.470661	0.595608	0.544838	3.641255	4.974386	2.834526	2.651236	2.341265	2.088928	2.023497	2.688276	2.828326	2.590347	0.380159	0.000000	55593.000000		1
13651.079102	2581.200439	3.395196	3.941018	3316.039795	69906.742188	511.879059	341.752258	181.518112	94.387077	52.787441	216.028229	281.064270	193.927078	0.182519	0.000000	4.135167	3.411822	0.530865	0.595608	3.520620	4.844519	2.709167	2.533711	2.258920	1.974913	1.722531	2.334511	2.448806	2.287638	0.000000	0.000000	55645.000000		1
11262.254883	3031.506348	1.514116	2.596508	4518.247559	96715.906250	699.644836	468.737549	256.474548	122.825317	84.691803	407.401978	535.013245	274.927643	2.350111	99998.000000	4.051625	3.481658	0.180159	0.414390	3.654970	4.985498	2.844878	2.670930	2.409044	2.089288	1.927841	2.610023	2.728364	2.439219	0.371088	4.999991	55709.000000		1
6014.628906	2163.717529	0.974461	2.127780	2222.432129	50852.734375	345.841309	231.992752	107.634819	46.077225	30.430334	127.022285	199.314377	169.278748	1.785134	99998.000000	3.779209	3.335201	0.000000	0.327927	3.346828	4.706314	2.538877	2.365474	2.031953	1.663486	1.483307	2.103880	2.299539	2.228602	0.251671	4.999991	55791.000000		1
7135.574219	1118.983887	3.555551	2.355976	1514.331543	36488.761719	221.998352	154.936279	57.339039	34.056812	20.059721	97.689758	131.166824	60.536877	1.724818	99998.000000	3.853429	3.048824	0.550907	0.372171	3.180221	4.562159	2.346350	2.190153	1.758450	1.532204	1.302325	1.989849	2.117824	1.782020	0.236743	4.999991	55813.000000		1
2723.314453	2097.805908	1.430855	3.305768	1535.115967	37213.601562	237.142593	158.192719	74.842339	27.676556	29.122829	168.748352	181.866577	140.670914	0.114656	99998.000000	3.435098	3.321765	0.155596	0.519272	3.186141	4.570702	2.375010	2.199187	1.874147	1.442112	1.464234	2.227240	2.259753	2.148204	0.000000	4.999991	55842.000000		1
18970.710938	4032.950439	3.500043	5.137509	4810.666504	96363.218750	758.316040	485.522339	223.413788	101.673950	74.611061	399.581604	542.593079	302.163239	1.388667	99998.000000	4.278084	3.605623	0.544073	0.710753	3.682205	4.983912	2.879850	2.686209	2.349110	2.007210	1.872803	2.601605	2.734474	2.480242	0.142598	4.999991	55890.000000		1
7028.596191	2104.540771	1.276668	2.214124	1592.550659	40811.589844	273.398102	168.088425	95.743919	30.664698	27.007383	122.701965	162.673386	109.059502	0.397227	0.000000	3.846869	3.323157	0.106078	0.345202	3.202093	4.610784	2.436795	2.225538	1.981111	1.486639	1.431483	2.088851	2.211317	2.037663	0.000000	0.000000	55932.000000		1
5696.855957	1247.276733	1.655968	2.281967	1006.883850	29920.634766	158.871140	104.723770	44.708046	17.472464	17.959694	77.494354	90.643417	25.120136	0.325082	99998.000000	3.755635	3.095963	0.219052	0.358309	3.002979	4.475971	2.201045	2.020045	1.650386	1.242354	1.254299	1.889270	1.957336	1.400022	0.000000	4.999991	55948.000000		1
7764.018555	995.659058	2.685936	4.662613	1558.139160	33459.167969	255.894806	165.572098	77.938416	31.161180	16.720032	97.739098	167.980499	58.942581	0.939245	0.000000	3.890087	2.998111	0.429096	0.668629	3.192606	4.524515	2.408062	2.218987	1.891752	1.493614	1.223237	1.990068	2.225259	1.770429	0.000000	0.000000	55981.000000		1
25625.777344	6077.389160	1.529534	4.119875	7175.388184	99998.000000	1131.975708	736.794617	334.573334	160.153976	133.895935	692.857483	938.896667	505.730072	2.650491	0.000000	4.408677	3.783717	0.184559	0.614884	3.855845	4.999991	3.053837	2.867347	2.524491	2.204538	2.126767	2.840644	2.972618	2.703919	0.423326	0.000000	56037.000000		1
7981.613281	1725.422729	2.818537	3.170084	2279.228271	45282.406250	357.318970	241.743530	94.343903	58.301167	42.984234	144.969635	191.509430	140.772675	0.173610	99998.000000	3.902091	3.236896	0.450024	0.501071	3.357788	4.655930	2.553056	2.383355	1.974714	1.765677	1.633309	2.161277	2.282190	2.148518	0.000000	4.999991	56098.000000		1
15074.625977	7272.828125	2.735276	3.059069	5728.488770	99998.000000	936.352600	588.306458	312.105194	127.124046	86.057899	437.110718	602.420715	341.332886	2.929557	0.000000	4.178246	3.861703	0.437001	0.485589	3.758040	4.999991	2.971439	2.769604	2.494301	2.104228	1.934791	2.640591	2.779900	2.533178	0.466802	0.000000	56117.000000		1
9547.544922	3583.325928	3.382861	6.432679	3650.967773	62361.886719	547.391357	376.854462	143.606628	74.934853	53.123566	219.719467	315.441803	210.557678	0.315574	0.000000	3.979892	3.554286	0.529284	0.808392	3.562408	4.794919	2.738298	2.576174	2.157175	1.874684	1.725287	2.341869	2.498919	2.323371	0.000000	0.000000	56237.000000		1
14559.227539	2919.061035	1.307505	2.584173	2370.445312	49821.546875	386.830353	246.236542	139.317154	76.945450	38.352459	214.002213	264.344238	212.966080	0.870110	0.000000	4.163138	3.465243	0.116443	0.412322	3.374830	4.697417	2.587521	2.391352	2.144005	1.886183	1.583793	2.330418	2.422170	2.328310	0.000000	0.000000	56291.000000		1
13653.848633	5110.880859	2.531749	6.210650	5690.663574	99998.000000	947.435547	580.680359	263.675079	184.170135	105.118484	507.268860	691.041199	400.842865	1.058310	99998.000000	4.135255	3.708496	0.403421	0.793137	3.755163	4.999991	2.976550	2.763937	2.421069	2.265219	2.021679	2.705238	2.839504	2.602974	0.024613	4.999991	56376.000000		1
7673.520020	2941.109619	2.704439	1.424687	1820.139771	39490.492188	267.002441	169.753647	71.000000	32.897324	14.265375	101.158966	115.911575	116.411140	0.596540	99998.000000	3.884995	3.468511	0.432077	0.153720	3.260105	4.596493	2.426515	2.229819	1.851258	1.517161	1.154283	2.005004	2.064127	2.065995	0.000000	4.999991	56422.000000		1
7256.475098	2576.593262	0.848028	1.708391	1693.792847	39107.996094	261.794006	186.233154	76.254692	21.111275	29.366444	109.639244	152.768417	58.880909	1.327092	0.000000	3.860726	3.411046	0.000000	0.232587	3.228860	4.592266	2.417960	2.270057	1.882267	1.324515	1.467851	2.039966	2.184034	1.769974	0.122901	0.000000	56456.000000		1
8750.089844	1617.778687	2.624262	2.578006	1652.177734	41147.843750	276.395508	176.988098	90.150017	43.508469	13.636292	117.515114	151.612015	77.534447	0.633468	99998.000000	3.942013	3.208919	0.419007	0.411284	3.218057	4.614347	2.441531	2.247944	1.954966	1.638574	1.134696	2.070094	2.180734	1.889495	0.000000	4.999991	56477.000000		1
19574.839844	4385.058105	1.748480	3.370527	4811.178223	99998.000000	800.409058	494.286316	258.173706	127.253563	86.418694	464.904449	575.228271	331.051697	3.172182	99998.000000	4.291698	3.641975	0.242661	0.527698	3.682251	4.999991	2.903312	2.693979	2.411912	2.104670	1.936608	2.667364	2.759840	2.519896	0.501358	4.999991	56542.000000		1
9191.388672	1987.503540	2.100026	4.915480	2813.245605	57256.617188	463.004883	293.331390	127.491013	65.837822	46.986927	236.596771	331.079437	172.513596	0.762831	99998.000000	3.963381	3.298308	0.322225	0.691566	3.449208	4.757826	2.665586	2.467359	2.105479	1.818475	1.671977	2.374009	2.519932	2.236823	0.000000	4.999991	56612.000000		1
14902.892578	4216.217285	1.224244	3.052901	4469.204102	80575.539062	707.162964	454.842224	185.776764	74.062157	86.424866	409.773376	560.142639	333.475494	1.239057	0.000000	4.173271	3.624923	0.087868	0.484713	3.650230	4.906203	2.849519	2.657861	2.268991	1.869596	1.936639	2.612544	2.748299	2.523064	0.093091	0.000000	56644.000000		1
17714.121094	4519.993164	2.917217	4.520761	5034.949707	97938.250000	804.436401	512.696228	264.745148	112.800079	85.277710	416.187561	605.245422	332.377686	1.861648	0.000000	4.248320	3.655138	0.464969	0.655212	3.701995	4.990952	2.905492	2.709860	2.422828	2.052310	1.930835	2.619289	2.781931	2.521632	0.269897	0.000000	56698.000000		1
7807.594727	1793.931152	2.633513	5.014159	1688.396362	40567.312500	293.516418	184.352066	96.345253	40.717686	41.784660	141.429504	239.532486	187.519073	0.570376	99998.000000	3.892517	3.253806	0.420535	0.700198	3.227474	4.608176	2.467632	2.265648	1.983830	1.609783	1.621017	2.150540	2.379364	2.273046	0.000000	4.999991	56757.000000		1
12900.333984	3231.718018	2.673601	4.533096	3978.670654	83042.835938	646.299194	411.201141	203.119705	83.945534	79.942841	407.349548	526.566895	308.648315	0.288289	99998.000000	4.110601	3.509434	0.427097	0.656395	3.599738	4.919302	2.810434	2.614054	2.307752	1.923998	1.902780	2.609967	2.721454	2.489464	0.000000	4.999991	56840.000000		1
7687.514160	3099.620117	3.216340	4.526928	2811.740723	55166.507812	450.457123	293.824799	119.778580	84.966255	64.302124	248.487671	320.631744	191.660538	0.294312	0.000000	3.885786	3.491308	0.507362	0.655804	3.448975	4.741675	2.653653	2.468088	2.078379	1.929246	1.808225	2.395305	2.506006	2.282533	0.000000	0.000000	56892.000000		1
8221.469727	1484.046143	1.816322	3.947186	2312.779297	53511.433594	358.382874	240.920166	132.452744	65.702141	50.431465	221.042389	319.944061	192.894028	1.113137	66381.007812	3.914949	3.171448	0.259193	0.596288	3.364134	4.728446	2.554347	2.381873	2.122061	1.817580	1.702702	2.344476	2.505074	2.285319	0.046549	4.822044	56959.000000		1
5034.567383	936.963196	2.198706	2.084607	622.144287	26259.607422	80.914223	71.419388	64.561157	45.216862	27.642633	105.272675	147.140594	69.131256	0.276955	0.000000	3.701962	2.971723	0.342167	0.319024	2.793891	4.419288	1.908025	1.853816	1.809971	1.655300	1.441579	2.022316	2.167732	1.839674	0.000000	0.000000	56996.000000		1
12211.713867	3083.686279	2.840123	5.381124	3235.492676	63647.570312	498.634399	332.809418	148.821228	60.561546	56.762379	240.420609	358.863922	223.299698	0.580769	0.000000	4.086777	3.489070	0.453337	0.730873	3.509940	4.803782	2.697782	2.522196	2.172665	1.782197	1.754061	2.380972	2.554930	2.348888	0.000000	0.000000	57014.000000		1
8044.845215	2919.282959	1.989012	2.343642	1556.187134	40959.476562	248.166962	157.591385	89.607277	53.968513	35.635685	137.096863	196.693192	90.806854	0.581056	0.000000	3.905518	3.465276	0.298637	0.369891	3.192062	4.612354	2.394744	2.197532	1.952343	1.732140	1.551885	2.137028	2.293789	1.958119	0.000000	0.000000	57034.000000		1
22093.572266	8733.148438	2.158617	2.244962	11953.021484	99998.000000	1911.492432	1216.340698	538.578064	287.870087	180.969208	1004.345947	1314.755127	806.076965	3.470074	99998.000000	4.344266	3.941171	0.334176	0.351209	4.077478	4.999991	3.281373	3.085055	2.731249	2.459197	2.257605	3.001883	3.118845	2.906377	0.540339	4.999991	57058.000000		1
9220.464844	1214.431885	2.010598	3.503127	1437.037720	34018.343750	220.499649	158.346909	68.070450	34.676643	29.190672	83.285614	104.933464	65.378342	0.381475	99998.000000	3.964753	3.084373	0.303325	0.544456	3.157468	4.531713	2.343408	2.199610	1.832959	1.540037	1.465244	1.920570	2.020914	1.815434	0.000000	4.999991	57104.000000		1
19925.228516	6966.665527	4.252476	3.823836	8171.331055	99998.000000	1309.839600	835.150452	388.144043	166.583572	125.523582	647.236694	838.998962	454.712708	1.994413	99998.000000	4.299403	3.843025	0.628642	0.582499	3.912293	4.999991	3.117218	2.921765	2.588993	2.221632	2.098725	2.811063	2.923761	2.657737	0.299815	4.999991	57156.000000		1
15038.653320	2116.755371	1.850243	1.659051	3044.143555	66752.781250	472.912933	308.247437	171.924606	101.815804	58.350506	282.914520	405.696655	181.644547	0.225847	0.000000	4.177209	3.325671	0.267229	0.219860	3.483465	4.824470	2.674781	2.488899	2.235338	2.007815	1.766045	2.451655	2.608202	2.259222	0.000000	0.000000	57184.000000		1
5115.546387	1116.572510	2.673601	2.824705	1101.718140	28894.238281	159.811676	107.261688	59.621006	15.474201	11.776798	41.180248	64.653664	16.695362	0.644156	99998.000000	3.708892	3.047887	0.427097	0.450973	3.042070	4.460811	2.203609	2.030445	1.775399	1.189608	1.071027	1.614689	1.810593	1.222596	0.000000	4.999991	57202.000000		1
6819.888672	1825.030640	2.667434	4.344988	1018.583557	31642.449219	165.195892	97.079178	47.705437	19.396717	13.771977	87.121788	89.258820	78.441063	0.094592	0.000000	3.833777	3.261270	0.426094	0.637989	3.007997	4.500270	2.217999	1.987126	1.678568	1.287728	1.138996	1.940127	1.950651	1.894544	0.000000	0.000000	57220.000000		1
28940.160156	10304.143555	2.026016	2.584173	8974.435547	99998.000000	1440.732056	913.199890	447.777374	161.819183	146.835312	752.003601	1013.291870	669.979248	2.628053	99998.000000	4.461501	4.013012	0.306643	0.412322	3.953007	4.999991	3.158583	2.960566	2.651062	2.209030	2.166831	2.876220	3.005734	2.826061	0.419634	4.999991	57242.000000		1
23083.566406	10624.664062	2.241878	4.292564	9138.002930	99998.000000	1449.474365	928.316406	440.999298	250.307068	176.035233	899.381653	1207.000000	720.786926	2.558318	0.000000	4.363303	4.026315	0.350612	0.632717	3.960851	4.999991	3.161211	2.967696	2.644438	2.398473	2.245600	2.953944	3.081707	2.857807	0.407955	0.000000	57268.000000		1
5757.291016	3187.531250	2.365228	1.696056	1648.949097	42577.789062	254.143250	176.118484	111.082436	41.821667	37.529102	147.143677	213.817200	73.772285	0.712912	99998.000000	3.760218	3.503454	0.373873	0.229440	3.217207	4.629183	2.405079	2.245805	2.045645	1.621401	1.574368	2.167742	2.330043	1.867893	0.000000	4.999991	57303.000000		1
13202.015625	4936.183594	3.210172	3.422950	4317.055176	78588.859375	676.171387	440.666260	177.919388	54.030186	57.345207	280.971771	358.500061	251.404892	1.570223	99998.000000	4.120640	3.693391	0.506528	0.534401	3.635188	4.895361	2.830057	2.644110	2.250223	1.732636	1.758497	2.448663	2.554489	2.400374	0.195961	4.999991	57338.000000		1
21260.445312	4942.018066	2.143198	4.101373	6532.968262	99998.000000	1037.406738	671.792480	346.458038	154.927032	139.496002	701.217529	909.718323	536.792542	2.480590	99998.000000	4.327572	3.693904	0.331062	0.612929	3.815110	4.999991	3.015949	2.827235	2.539651	2.190127	2.144562	2.845853	2.958907	2.729806	0.394555	4.999991	57424.000000		1
6226.090332	2591.694336	1.514116	1.992095	1888.432251	45567.472656	308.540405	198.700699	114.369705	70.478851	35.478413	127.611275	191.857895	88.842514	0.598308	0.000000	3.794215	3.413584	0.180159	0.299310	3.276101	4.658655	2.489312	2.298199	2.058311	1.848059	1.549964	2.105889	2.282980	1.948621	0.000000	0.000000	57494.000000		1
24438.052734	11224.651367	1.631298	8.560459	12007.659180	99998.000000	1945.407471	1231.389282	627.328064	261.016907	246.433899	1267.817505	1653.028931	880.071289	2.674654	99998.000000	4.388067	4.050173	0.212533	0.932497	4.079458	4.999991	3.289011	3.090395	2.797495	2.416669	2.391701	3.103057	3.218281	2.944518	0.427268	4.999991	57608.000000		1
29209.857422	21712.128906	1.014550	9.146369	24552.894531	99998.000000	3917.735840	2514.674805	1110.879883	483.548737	451.850983	2296.821045	3043.671631	1795.031982	3.366451	0.000000	4.465529	4.336702	0.006273	0.961249	4.390103	4.999991	3.593035	3.400482	3.045667	2.684440	2.654995	3.361127	3.483398	3.254072	0.527172	0.000000	57723.000000		1
6265.355469	3790.322021	2.803118	2.676685	3939.784668	83029.367188	636.684143	398.144592	206.154099	81.077660	49.145546	319.678864	386.441803	225.054337	1.946803	99998.000000	3.796946	3.578676	0.447641	0.427597	3.595473	4.919232	2.803924	2.600041	2.314192	1.908901	1.691484	2.504714	2.587084	2.352287	0.289322	4.999991	57744.000000		1
5188.899414	2249.957520	2.106194	2.503996	2295.818848	47112.816406	382.732056	233.266327	106.873131	54.051773	39.681549	163.983978	197.865021	86.141159	0.267085	99998.000000	3.715075	3.352174	0.323498	0.398634	3.360938	4.673139	2.582895	2.367852	2.028868	1.732810	1.598589	2.214801	2.296369	1.935211	0.000000	4.999991	57773.000000		1
15854.771484	5490.263672	2.192538	3.379778	4982.544922	98807.093750	810.906128	503.358673	210.785873	70.907486	81.130081	423.051941	565.508362	389.941833	2.080394	0.000000	4.200160	3.739593	0.340947	0.528888	3.697451	4.994788	2.908971	2.701878	2.323842	1.850692	1.909182	2.626394	2.752439	2.591000	0.318146	0.000000	57791.000000		1
10653.361328	2374.219727	1.680638	1.751564	3145.037354	60601.886719	506.861816	332.316010	149.817276	73.763031	52.981716	225.825272	245.126389	149.080261	1.701053	99998.000000	4.027487	3.375521	0.225474	0.243426	3.497626	4.782486	2.704890	2.521551	2.175562	1.867839	1.724126	2.353773	2.389390	2.173420	0.230718	4.999991	57839.000000		1
32621.365234	6987.406738	2.007514	4.489923	12273.834961	99998.000000	1966.293579	1253.860474	554.490173	253.418564	200.924088	998.995667	1399.955688	763.946960	3.300766	0.000000	4.513502	3.844316	0.302659	0.652239	4.088980	4.999991	3.293648	3.098249	2.743894	2.403838	2.303032	2.999564	3.146114	2.883063	0.518615	0.000000	57951.000000		1
7262.414551	1351.278931	2.445405	3.086823	1362.278564	38208.769531	193.350418	146.064377	97.628082	75.178467	32.132557	146.378906	195.240753	133.963776	0.039210	0.000000	3.861081	3.130745	0.388351	0.489512	3.134266	4.582163	2.286345	2.164544	1.989575	1.876094	1.506945	2.165478	2.290570	2.126987	0.000000	0.000000	58006.000000		1
5416.457520	1136.018555	0.912787	1.671386	2081.739502	46625.359375	328.300995	214.440109	83.492226	39.854240	37.538353	156.179031	229.180374	137.238708	1.653073	0.000000	3.733715	3.055385	0.000000	0.223077	3.318426	4.668622	2.516272	2.331306	1.921646	1.600474	1.574475	2.193623	2.360178	2.137477	0.218292	0.000000	58027.000000		1
19037.556641	7667.321777	2.861710	3.524713	8274.072266	99998.000000	1350.205811	843.584473	388.504822	172.186722	103.903496	581.395752	757.865784	400.886047	1.607458	99998.000000	4.279611	3.884644	0.456626	0.547124	3.917719	4.999991	3.130400	2.926129	2.589396	2.236000	2.016630	2.764472	2.879592	2.603021	0.206140	4.999991	58061.000000		1
8676.376953	3252.739990	2.133947	2.960389	3548.634033	74022.101562	577.969727	368.232330	177.459915	66.565582	69.677078	297.028809	400.105865	280.783661	0.421673	0.000000	3.938339	3.512249	0.329184	0.471349	3.550061	4.869361	2.761905	2.566122	2.249100	1.823250	1.843090	2.472799	2.602175	2.448372	0.000000	0.000000	58110.000000		1
6477.371582	1474.427979	3.395196	3.284182	1213.115112	31392.099609	182.020767	122.547775	57.567234	42.592598	16.223549	61.499001	98.460693	71.363884	0.638595	0.000000	3.811399	3.168623	0.530865	0.516427	3.083902	4.496820	2.260121	2.088305	1.760175	1.629334	1.210146	1.788868	1.993263	1.853478	0.000000	0.000000	58141.000000		1
13423.301758	3186.180664	1.794736	2.941887	3268.072266	67212.796875	542.808960	337.576874	138.663391	55.032402	47.905880	261.254333	325.834015	262.040710	2.131198	99998.000000	4.127859	3.503270	0.254001	0.468626	3.514292	4.827452	2.734647	2.528373	2.141962	1.740618	1.680389	2.417063	2.512996	2.418369	0.328624	4.999991	58287.000000		1
7360.721191	2475.841309	2.211041	4.021195	2360.897949	49745.742188	362.067932	245.077057	103.588951	53.327095	46.866661	224.866226	274.776550	194.278625	0.443586	99998.000000	3.866920	3.393723	0.344597	0.604355	3.373077	4.696756	2.558790	2.389303	2.015313	1.726948	1.670864	2.351924	2.438980	2.288425	0.000000	4.999991	58325.000000		1
7412.419922	1346.252441	2.383730	2.386814	1602.890381	35768.046875	235.360199	169.781403	104.594254	46.459606	16.186544	85.974640	134.978333	67.981018	0.365128	0.000000	3.869960	3.129127	0.377257	0.377819	3.204904	4.553495	2.371733	2.229890	2.019508	1.667076	1.209154	1.934370	2.130264	1.832388	0.000000	0.000000	58379.000000		1
6065.538574	1933.386963	1.544953	2.775365	2806.791260	64590.648438	449.186646	289.097412	151.978973	69.482803	52.016506	265.136780	381.927216	198.549606	1.843539	99998.000000	3.782869	3.286319	0.188915	0.443320	3.448210	4.810170	2.652427	2.461044	2.181783	1.841877	1.716141	2.423470	2.581981	2.297869	0.265652	4.999991	58506.000000		1
13707.740234	6219.904297	0.968294	2.195622	6524.000977	99998.000000	1042.427002	661.375610	282.525970	155.087387	108.393417	544.690002	760.702820	399.014221	1.934736	99998.000000	4.136966	3.793784	0.000000	0.341558	3.814514	4.999991	3.018046	2.820448	2.451058	2.190577	2.035003	2.736149	2.881215	2.600988	0.286622	4.999991	58541.000000		1
18801.041016	12486.680664	2.294302	4.372742	12457.209961	99998.000000	2019.922852	1279.097778	576.082458	295.175476	206.906540	938.853516	1212.852905	708.334778	3.213314	99998.000000	4.274182	4.096447	0.360651	0.640754	4.095421	4.999991	3.305335	3.106904	2.760485	2.470080	2.315774	2.972598	3.083808	2.850239	0.506953	4.999991	58588.000000		1
19897.968750	4271.610352	3.833087	3.558635	5376.242676	99998.000000	865.223083	546.247314	260.027008	180.645416	98.648804	447.496735	603.897827	401.897491	3.497917	0.000000	4.298809	3.630592	0.583549	0.551283	3.730479	4.999991	2.937128	2.737389	2.415019	2.256827	1.994092	2.650790	2.780963	2.604115	0.543809	0.000000	58621.000000		1
14671.750977	3968.327637	3.348940	6.593033	4575.472656	89582.500000	722.526184	467.309784	229.642944	77.081131	74.558632	381.063751	484.467682	268.405548	1.820660	0.000000	4.166482	3.598608	0.524907	0.819085	3.660436	4.952223	2.858854	2.669605	2.361053	1.886948	1.872498	2.580998	2.685265	2.428792	0.260229	0.000000	58730.000000		1
8191.396973	1666.766968	1.511032	2.503996	1869.775635	38231.371094	283.321594	193.486099	109.996964	43.813759	22.418781	120.234970	170.654099	105.414528	1.066095	0.000000	3.913358	3.221875	0.179274	0.398634	3.271790	4.582420	2.452280	2.286650	2.041381	1.641611	1.350612	2.080031	2.232117	2.022901	0.027796	0.000000	58813.000000		1
11366.352539	2607.862305	2.032184	2.466991	1978.329468	43531.800781	318.081482	203.714859	100.042656	72.011467	29.058071	139.415833	172.442673	154.026581	1.028280	0.000000	4.055621	3.416285	0.307963	0.392168	3.296299	4.638807	2.502538	2.309023	2.000185	1.857402	1.463267	2.144312	2.236645	2.187596	0.012112	0.000000	58901.000000		1
11637.860352	964.491699	1.995179	3.225591	2255.585205	46157.144531	359.018127	234.832870	111.970551	50.194016	39.070969	157.819580	200.887070	142.166519	0.064489	0.000000	4.065873	2.984298	0.299982	0.508609	3.353259	4.664239	2.555116	2.370759	2.049104	1.700652	1.591854	2.198161	2.302952	2.152797	0.000000	0.000000	58951.000000		1
12582.036133	4034.424561	1.976677	3.348940	4459.480957	97214.117188	739.098145	456.371735	217.335739	125.674690	86.862755	415.465942	544.541992	274.742615	1.259797	99998.000000	4.099751	3.605782	0.295936	0.524907	3.649284	4.987730	2.868702	2.659319	2.337131	2.099248	1.938834	2.618536	2.736031	2.438926	0.100301	4.999991	59000.000000		1
3534.547363	1071.111938	0.912787	1.689889	627.106018	22036.330078	98.263336	61.024105	36.893852	15.054812	8.779405	38.118095	49.910313	32.425514	0.998473	99998.000000	3.548334	3.029835	0.000000	0.227858	2.797341	4.343139	1.992391	1.785501	1.566954	1.177675	0.943465	1.581131	1.698190	1.510887	0.000000	4.999991	59027.000000		1
17040.431641	4798.226562	2.460824	2.676685	5511.803711	99998.000000	897.401917	567.235229	264.307251	133.464218	111.582001	516.800720	669.276184	370.135010	1.799232	0.000000	4.231481	3.681081	0.391080	0.427597	3.741294	4.999991	2.952987	2.753763	2.422109	2.125365	2.047594	2.713323	2.825605	2.568360	0.255087	0.000000	59071.000000		1
17521.853516	6059.475586	2.056854	2.392981	4907.461914	89179.992188	770.706482	505.992188	207.480118	95.009995	64.709175	323.909760	457.814941	234.108200	1.658076	0.000000	4.243580	3.782435	0.313203	0.378939	3.690857	4.950267	2.886889	2.704144	2.316977	1.977769	1.810966	2.510424	2.660690	2.369417	0.219604	0.000000	59134.000000		1
12536.338867	3294.641846	3.722073	3.250261	5370.263184	97790.953125	848.126831	551.168945	235.801163	96.385338	85.314713	386.747101	511.422638	270.530243	1.015959	0.000000	4.098171	3.517808	0.570785	0.511918	3.729995	4.990299	2.928461	2.741285	2.372546	1.984011	1.931024	2.587427	2.708780	2.432216	0.006876	0.000000	59208.000000		1
6750.775879	2042.193604	2.248045	3.163916	1890.078979	43030.843750	280.805237	191.469345	99.943970	89.132385	40.834869	192.551727	284.197357	238.138641	0.218925	0.000000	3.829354	3.310097	0.351805	0.500225	3.276480	4.633780	2.448405	2.282099	1.999757	1.950036	1.611031	2.284547	2.453620	2.376830	0.000000	0.000000	59254.000000		1
7798.325195	3108.849609	3.077571	3.379778	2770.942871	60697.167969	442.775543	277.049255	126.679985	64.810936	39.003128	187.229202	262.197968	165.627609	0.322452	99998.000000	3.892001	3.492600	0.488208	0.528888	3.442628	4.783168	2.646184	2.442557	2.102708	1.811648	1.591099	2.272374	2.418629	2.219133	0.000000	4.999991	59284.000000		1
11164.675781	3740.643066	2.161701	3.910181	4242.873047	92621.656250	656.484802	419.354553	236.374741	88.379951	95.543480	486.687988	642.324280	400.556091	0.693603	0.000000	4.047846	3.572946	0.334796	0.592197	3.627660	4.966712	2.817225	2.622581	2.373601	1.946354	1.980201	2.687251	2.807754	2.602663	0.000000	0.000000	59332.000000		1
4740.859863	2062.567871	2.806202	4.822968	1749.571533	36235.910156	278.375275	184.336655	78.740189	17.836346	28.863794	105.127739	148.445023	91.269417	0.509966	0.000000	3.675857	3.314408	0.448119	0.683314	3.242932	4.559139	2.444631	2.265612	1.896196	1.251306	1.460353	2.021717	2.171566	1.960325	0.000000	0.000000	59462.000000		1
8096.627441	5425.786133	3.250261	3.823836	4004.117676	80654.828125	629.366394	408.968506	192.798431	61.499001	69.587646	310.609589	418.438690	274.412659	1.914053	99998.000000	3.908304	3.734463	0.511918	0.582499	3.602507	4.906631	2.798903	2.611690	2.285104	1.788868	1.842532	2.492215	2.621632	2.438404	0.281954	4.999991	59502.000000		1
5805.456055	2695.477539	1.773150	2.904882	3797.352783	73326.000000	582.598450	390.191620	145.065231	79.085564	60.287094	292.739319	376.043427	228.884338	2.505986	0.000000	3.763836	3.430636	0.248745	0.463128	3.579481	4.865258	2.765369	2.591278	2.161563	1.898097	1.780224	2.466481	2.575238	2.359616	0.398979	0.000000	59601.000000		1
6985.821777	1920.188599	2.041435	3.086823	1645.726562	38588.890625	254.118576	167.194153	79.208916	36.819839	21.552250	101.152802	141.679291	71.588997	0.028181	0.000000	3.844218	3.283344	0.309936	0.489512	3.216358	4.586462	2.405036	2.223221	1.898774	1.566082	1.333493	2.004978	2.151306	1.854846	0.000000	0.000000	59632.000000		1
12591.053711	9424.701172	1.409269	2.633513	10335.011719	99998.000000	1695.976196	1057.713135	491.584961	203.465088	139.980148	739.625488	1039.793579	586.295837	3.343271	0.000000	4.100062	3.974267	0.148994	0.420535	4.014311	4.999991	3.229420	3.024368	2.691599	2.308490	2.146066	2.869012	3.016947	2.768117	0.524172	0.000000	59686.000000		1
5484.719238	1776.381592	1.366096	2.414567	1150.934570	30905.748047	173.343124	121.366707	81.978111	34.343597	17.635902	80.436241	102.750175	102.127258	0.473899	29355.648438	3.739154	3.249536	0.135481	0.382839	3.061051	4.490039	2.238907	2.084100	1.913698	1.535846	1.246398	1.905452	2.011783	2.009142	0.000000	4.467692	59770.000000		1
3796.144043	590.403381	1.285919	2.553336	1240.939697	25936.628906	179.239227	129.424515	66.695099	40.483322	19.883947	91.050468	145.185501	95.568146	0.770916	0.000000	3.579343	2.771149	0.109214	0.407108	3.093751	4.413914	2.253433	2.112016	1.824094	1.607276	1.298503	1.959282	2.161923	1.980313	0.000000	0.000000	59809.000000		1
22486.378906	6192.196777	1.347594	3.928683	7395.397461	99998.000000	1199.928955	753.209351	388.174866	125.187462	130.503830	628.348755	828.847290	474.032318	1.646575	0.000000	4.351920	3.791845	0.129559	0.594247	3.868962	4.999991	3.079155	2.876916	2.589027	2.097561	2.115623	2.798201	2.918474	2.675808	0.216582	0.000000	59844.000000		1
13495.729492	1732.466064	2.059937	2.544085	2577.351807	54817.410156	415.987091	259.715576	139.397324	70.213646	30.855890	156.592255	226.306335	122.538528	0.749493	99998.000000	4.130197	3.238665	0.313854	0.405532	3.411174	4.738918	2.619080	2.414498	2.144254	1.846421	1.489338	2.194770	2.354697	2.088273	0.000000	4.999991	59875.000000		1
9627.151367	1988.049316	1.680638	2.821621	3147.837402	64492.152344	542.781189	326.601868	166.805603	69.112755	55.809505	293.522583	433.573669	225.230118	0.584653	0.000000	3.983498	3.298427	0.225474	0.450499	3.498012	4.809507	2.734625	2.514019	2.222211	1.839558	1.746708	2.467642	2.637063	2.352627	0.000000	0.000000	59932.000000		1
4178.404297	2618.310059	2.371395	2.701355	2042.495850	43483.500000	321.988586	207.347504	88.864098	40.002258	31.870440	146.551605	193.893158	133.254517	0.815178	99998.000000	3.621011	3.418021	0.375004	0.431582	3.310161	4.638324	2.507840	2.316699	1.948726	1.602085	1.503388	2.165991	2.287562	2.124682	0.000000	4.999991	59953.000000		1
18773.412109	3967.270020	0.835693	1.649800	4836.292480	99998.000000	778.986328	494.542267	251.059509	145.703568	96.416176	492.735199	674.851562	342.735962	1.186209	0.000000	4.273543	3.598492	0.000000	0.217431	3.684513	4.999991	2.891530	2.694203	2.399777	2.163470	1.984150	2.692614	2.829208	2.534960	0.074161	0.000000	59989.000000		1
16915.126953	5074.655762	2.106194	2.769197	5034.746094	96085.289062	805.460205	519.653137	222.982071	122.960999	99.382736	411.509521	554.977356	369.000183	1.478673	99998.000000	4.228275	3.705407	0.323498	0.442354	3.701977	4.982657	2.906044	2.715714	2.348270	2.089767	1.997311	2.614380	2.744275	2.567027	0.169872	4.999991	60057.000000		1
16116.448242	5588.110840	0.881949	3.937934	7571.253906	99998.000000	1216.556519	768.985779	403.423950	175.939636	113.996567	690.362732	897.596191	601.100830	2.737932	0.000000	4.207269	3.747265	0.000000	0.595268	3.879168	4.999991	3.085132	2.885918	2.605762	2.245364	2.056892	2.839077	2.953081	2.778947	0.437423	0.000000	60093.000000		1
29894.994141	13665.665039	3.284182	4.770544	12812.255859	99998.000000	2038.579468	1309.108765	626.202515	259.394867	238.736893	1062.511475	1402.188354	806.422363	2.028234	99998.000000	4.475598	4.135631	0.516427	0.678568	4.107625	4.999991	3.309328	3.116976	2.796715	2.413961	2.377919	3.026334	3.146806	2.906563	0.307118	4.999991	60185.000000		1
6561.890625	2259.122314	2.355976	2.732193	3282.778564	60403.195312	519.585327	344.576965	163.604675	68.236969	57.132427	261.963593	299.979950	161.156189	0.114839	0.000000	3.817029	3.353940	0.372171	0.436511	3.516242	4.781060	2.715657	2.537286	2.213796	1.834020	1.756883	2.418241	2.477092	2.207247	0.000000	0.000000	60275.000000		1
9982.089844	2345.920410	2.195622	4.082870	3431.229736	74769.289062	557.432007	353.168274	171.249268	92.188370	57.126259	263.696655	403.075500	189.699280	0.023896	99998.000000	3.999222	3.370313	0.341558	0.610966	3.535450	4.873723	2.746192	2.547982	2.233629	1.964676	1.756836	2.421105	2.605386	2.278066	0.000000	4.999991	60333.000000		1
12169.151367	6392.482422	1.908834	3.287266	3086.588135	63692.070312	484.822327	312.422821	134.904312	97.350548	57.820103	287.040558	383.074371	249.237015	2.808277	0.000000	4.085260	3.805670	0.280768	0.516835	3.489479	4.804085	2.685583	2.494743	2.130026	1.988338	1.762079	2.457943	2.583283	2.396613	0.448440	0.000000	60355.000000		1
7724.312500	2072.022705	1.717642	3.564802	1436.319214	31165.138672	252.749390	157.819580	85.330132	51.627953	26.575661	86.517372	122.609451	69.038742	0.863919	0.000000	3.887860	3.316395	0.234933	0.552035	3.157251	4.493669	2.402690	2.198161	1.931102	1.712885	1.424484	1.937103	2.088524	1.839093	0.000000	0.000000	60442.000000		1
10185.567383	1336.202515	1.970509	3.598723	2602.715576	49053.085938	425.340088	269.537262	127.228897	44.143719	27.704309	136.948837	220.962219	136.477020	1.272386	0.000000	4.007985	3.125872	0.294578	0.556148	3.415427	4.690666	2.628736	2.430619	2.104586	1.644869	1.442547	2.136558	2.344318	2.135060	0.104619	0.000000	60491.000000		1
4602.036133	2177.273682	3.126911	4.449835	1846.437866	38608.699219	295.548615	190.528793	82.419083	50.659660	22.403362	99.558502	122.501518	78.533577	0.128927	0.000000	3.662950	3.337913	0.495116	0.648344	3.266335	4.586685	2.470629	2.279961	1.916028	1.704662	1.350313	1.998078	2.088141	1.895055	0.000000	0.000000	60545.000000		1
13889.745117	2235.895508	3.182418	2.550252	3418.435303	71292.890625	556.488403	343.855377	154.812943	92.468987	52.417393	228.276840	322.044098	200.859329	0.300345	0.000000	4.142694	3.349452	0.502757	0.406583	3.533827	4.853046	2.745456	2.536376	2.189807	1.965996	1.719475	2.358462	2.507915	2.302892	0.000000	0.000000	60572.000000		1
14524.896484	5485.542480	2.664350	4.995657	5892.491211	99998.000000	941.221802	589.851379	295.064453	165.874313	113.006691	550.490540	738.419739	396.584229	1.152471	0.000000	4.162113	3.739220	0.425591	0.698593	3.770299	4.999991	2.973692	2.770743	2.469917	2.219779	2.053104	2.740750	2.868303	2.598336	0.061630	0.000000	60596.000000		1
5130.928223	626.344360	1.430855	2.325139	1028.803101	24632.984375	169.895508	116.956963	72.406189	9.670605	16.624435	65.822403	73.904884	28.610928	1.221806	99998.000000	3.710196	2.796813	0.155596	0.366449	3.012332	4.391517	2.230182	2.068026	1.859776	0.985454	1.220747	1.818374	1.868673	1.456532	0.087002	4.999991	60648.000000		1
6081.540039	2099.008545	2.491661	4.092121	2378.635742	57645.277344	366.092224	250.507523	134.130295	72.110146	44.566193	197.084824	268.784851	144.889465	1.705536	99998.000000	3.784014	3.322014	0.396489	0.611948	3.376328	4.760764	2.563591	2.398821	2.127527	1.857996	1.649006	2.294653	2.429405	2.161037	0.231861	4.999991	60666.000000		1
9034.805664	1638.590820	2.599592	2.966557	2356.238525	45528.378906	373.194061	243.849731	91.920082	62.652321	28.783617	139.249313	186.677216	113.558678	0.443233	0.000000	3.955919	3.214471	0.414905	0.472253	3.372219	4.658282	2.571935	2.387122	1.963410	1.796937	1.459145	2.143793	2.271091	2.055220	0.000000	0.000000	60804.000000		1
5018.291504	4301.291504	1.181072	4.261727	5078.112793	99850.250000	842.545288	521.861084	247.627304	102.404793	78.690842	401.542877	532.293396	295.206299	1.183816	99998.000000	3.700556	3.633599	0.072276	0.629586	3.705702	4.999349	2.925593	2.717555	2.393799	2.010320	1.895924	2.603732	2.726151	2.470126	0.073284	4.999991	60915.000000		1
18031.443359	2882.000488	2.248045	4.452919	4861.097656	99998.000000	785.372742	487.893738	236.365494	143.807068	98.858498	515.712158	735.237305	364.226562	0.558171	99998.000000	4.256031	3.459694	0.351805	0.648645	3.686734	4.999991	2.895076	2.688325	2.373584	2.157780	1.995014	2.712407	2.866427	2.561372	0.000000	4.999991	60952.000000		1
6850.985352	1728.821045	2.254213	2.707523	1687.884399	36528.730469	249.588562	159.352203	60.277840	27.334261	11.385163	107.070496	122.467598	113.814629	0.038570	99998.000000	3.835753	3.237750	0.352995	0.432572	3.227343	4.562634	2.397225	2.202358	1.780158	1.436707	1.056339	2.029670	2.088021	2.056198	0.000000	4.999991	60972.000000		1
27342.308594	7548.600586	1.982844	6.716383	7788.608398	99998.000000	1210.022095	798.676025	359.807556	156.555252	138.515381	612.223877	821.196533	420.147064	1.945935	0.000000	4.436835	3.877867	0.297289	0.827135	3.891460	4.999991	3.082793	2.902371	2.556070	2.194668	2.141498	2.786910	2.914447	2.623401	0.289128	0.000000	61067.000000		1
11753.170898	4149.898438	1.193407	2.232627	4493.954102	96779.289062	718.227417	458.752380	229.066284	111.526497	95.478722	467.491699	582.931458	368.889160	1.637625	0.000000	4.070155	3.618037	0.076789	0.348816	3.652629	4.985783	2.856262	2.661578	2.359961	2.047378	1.979907	2.669774	2.765618	2.566896	0.214215	0.000000	61111.000000		1
5934.374512	2222.092773	2.118529	2.858626	1371.554443	34230.019531	218.452057	135.308289	56.962822	13.842903	28.092859	105.994270	138.672653	117.632301	0.645174	0.000000	3.773375	3.346762	0.326034	0.456157	3.137213	4.534407	2.339356	2.131324	1.755592	1.141227	1.448596	2.025282	2.141991	2.070527	0.000000	0.000000	61129.000000		1
26410.511719	5890.829102	1.970509	2.466991	7084.649414	99998.000000	1154.690552	725.005493	363.942841	156.949966	109.975372	595.155396	754.868408	397.802307	2.380160	0.000000	4.421777	3.770176	0.294578	0.392168	3.850318	4.999991	3.062466	2.860341	2.561033	2.195761	2.041296	2.774630	2.877871	2.599667	0.376606	0.000000	61241.000000		1
6613.278320	3504.070801	2.146282	4.385077	3202.074219	66628.210938	529.718445	333.265808	136.282745	71.040092	58.023628	244.870438	329.081177	203.631607	1.510092	0.000000	3.820417	3.544573	0.331687	0.641977	3.505431	4.823658	2.724045	2.522791	2.134441	1.851503	1.763605	2.388936	2.517303	2.308845	0.179003	0.000000	61311.000000		1
12307.682617	3902.847656	3.117660	5.834434	5267.809082	97246.679688	810.369568	529.107910	217.829132	78.425644	86.030144	446.361938	590.631592	296.066681	1.362691	99998.000000	4.090176	3.591382	0.493829	0.765999	3.721630	4.987875	2.908683	2.723544	2.338116	1.894458	1.934651	2.649687	2.771317	2.471390	0.134398	4.999991	61434.000000		1
5025.544434	1230.288452	1.440106	3.318103	1574.014282	41690.710938	280.376617	168.328964	96.311325	24.595900	26.014420	152.490875	165.094116	193.137634	0.798992	0.000000	3.701183	3.090007	0.158394	0.520890	3.197009	4.620039	2.447742	2.226159	1.983677	1.390863	1.415214	2.183244	2.217732	2.285867	0.000000	0.000000	61493.000000		1
7520.054688	1834.667236	1.902667	2.726025	2913.281982	54011.148438	448.613068	300.701538	122.831482	60.539959	45.950790	205.188889	261.834076	127.222725	0.903130	0.000000	3.876221	3.263557	0.279363	0.435530	3.464382	4.732483	2.651872	2.478136	2.089310	1.782042	1.662293	2.312154	2.418026	2.104565	0.000000	0.000000	61516.000000		1
5104.768555	1467.523560	1.285919	3.133079	1383.001343	37232.531250	227.990051	144.075363	72.649803	63.790218	44.103630	150.403183	190.242004	129.492355	1.236586	0.000000	3.707976	3.166585	0.109214	0.495971	3.140823	4.570922	2.357916	2.158590	1.861234	1.804754	1.644474	2.177257	2.279306	2.112244	0.092224	0.000000	61635.000000		1
12454.967773	4153.160645	1.575791	4.135293	4963.965332	99998.000000	782.020752	507.080750	246.877960	97.267288	86.918259	419.696838	568.770935	361.623871	1.082793	0.000000	4.095343	3.618379	0.197498	0.616506	3.695829	4.999991	2.893218	2.705077	2.392482	1.987967	1.939111	2.622936	2.754937	2.558257	0.034545	0.000000	61677.000000		1
11611.922852	2349.916748	1.853327	2.417651	3125.535645	62963.425781	476.622650	323.024719	168.800781	86.634560	64.175690	294.429199	390.469177	211.735672	1.468400	99998.000000	4.064904	3.371053	0.267952	0.383394	3.494925	4.799088	2.678175	2.509236	2.227375	1.937691	1.807371	2.468981	2.591587	2.325794	0.166844	4.999991	61738.000000		1
18669.466797	6977.760742	1.483278	4.298732	6594.007812	99998.000000	1060.183228	676.294739	311.469940	111.563499	103.018463	487.085785	636.921570	397.327393	0.713760	0.000000	4.271132	3.843716	0.171223	0.633340	3.819149	4.999991	3.025381	2.830136	2.493416	2.047522	2.012915	2.687605	2.804086	2.599149	0.000000	0.000000	61823.000000		1
23335.490234	7492.612305	2.661267	3.867008	6521.903809	99998.000000	1055.187500	664.616638	280.641815	140.192932	132.418823	626.958008	855.669678	452.073029	3.548144	99998.000000	4.368017	3.874633	0.425088	0.587375	3.814374	4.999991	3.023330	2.822571	2.448152	2.146726	2.121950	2.797238	2.932306	2.655209	0.550001	4.999991	61855.000000		1
11271.318359	7642.802734	3.167000	3.953353	5924.645508	99998.000000	978.149597	597.597717	290.537537	109.222946	130.056686	517.161499	721.986511	377.788849	1.442337	0.000000	4.051975	3.883253	0.500648	0.596966	3.772662	4.999991	2.990405	2.776409	2.463202	2.038314	2.114133	2.713626	2.858529	2.577249	0.159067	0.000000	61892.000000		1
9609.944336	2130.021729	1.736145	1.437022	1865.692749	43307.101562	268.732422	177.894714	78.185112	36.745831	17.531055	123.778191	176.883255	97.054512	0.391620	99998.000000	3.982721	3.328384	0.239586	0.157463	3.270840	4.636559	2.429320	2.250163	1.893124	1.565208	1.243808	2.092644	2.247687	1.987016	0.000000	4.999991	61915.000000		1
7345.684570	1712.850342	2.559503	4.002693	2901.754883	58803.628906	473.437164	306.104248	119.106323	38.250694	43.927860	207.985840	264.587860	171.434296	0.916475	99998.000000	3.866032	3.233719	0.408156	0.602352	3.462661	4.769404	2.675262	2.485869	2.075935	1.582639	1.642740	2.318034	2.422570	2.234098	0.000000	4.999991	61974.000000		1
5088.316895	1547.848755	1.649800	1.902667	1251.430542	30154.277344	186.963989	132.896805	84.136726	35.395153	15.252172	62.788006	82.027451	82.055206	0.377264	0.000000	3.706574	3.189728	0.217431	0.279363	3.097407	4.479349	2.271758	2.123515	1.924986	1.548944	1.183332	1.797877	1.913959	1.914106	0.000000	0.000000	62016.000000		1
6130.922852	785.277161	2.408400	2.380646	1063.738770	28671.166016	178.992538	109.019417	50.884773	36.085911	15.023975	58.961086	78.265289	67.524628	0.086520	0.000000	3.787526	2.895023	0.381729	0.376695	3.026835	4.457445	2.252835	2.037504	1.706588	1.557338	1.176785	1.770566	1.893569	1.829462	0.000000	0.000000	62035.000000		1
8696.932617	2864.364746	1.529534	2.473158	3069.001465	60896.679688	510.186066	315.740936	124.336349	87.627518	48.686066	200.470779	238.749222	174.326828	1.466500	0.000000	3.939366	3.457028	0.184559	0.393252	3.486997	4.784594	2.707729	2.499331	2.094598	1.942641	1.687405	2.302051	2.377942	2.241364	0.166282	0.000000	62115.000000		1
7140.409180	2213.020508	1.631298	2.596508	2364.342529	46918.582031	367.075928	244.093338	114.937111	49.123959	32.709217	128.958878	180.071838	111.837952	0.240279	0.000000	3.853723	3.344985	0.212533	0.414390	3.373710	4.671345	2.564756	2.387556	2.060460	1.691293	1.514670	2.110451	2.255446	2.048589	0.000000	0.000000	62199.000000		1
12044.259766	3725.489502	1.810155	3.638812	3116.330811	77442.867188	481.026245	314.970001	192.409882	92.672516	77.855156	395.412415	561.067749	318.414520	0.197289	0.000000	4.080780	3.571183	0.257716	0.560960	3.493644	4.888981	2.682169	2.498269	2.284227	1.966951	1.891287	2.597050	2.749015	2.502993	0.000000	0.000000	62220.000000		1
16808.880859	7653.777832	3.234842	4.690367	6698.521973	99998.000000	1102.436646	688.173279	336.485229	142.684586	147.371872	677.398743	895.782959	419.690674	1.671133	0.000000	4.225539	3.883876	0.509853	0.671207	3.825979	4.999991	3.042354	2.837698	2.526966	2.154377	2.168415	2.830844	2.952203	2.622929	0.223011	0.000000	62289.000000		1
6451.791992	2296.068604	1.477111	3.398280	2700.343750	68181.187500	449.800293	280.367371	137.812286	75.779793	43.033573	234.798950	312.410492	211.063416	1.821358	99998.000000	3.809680	3.360985	0.169413	0.531259	3.431419	4.833664	2.653020	2.447727	2.139288	1.879553	1.633807	2.370696	2.494726	2.324413	0.260395	4.999991	62409.000000		1
16799.531250	3736.199219	2.685936	4.360406	3678.499512	79981.359375	565.795105	370.196655	173.996872	113.722115	90.085258	408.228424	563.362061	277.181854	1.057468	7446.110352	4.225297	3.572430	0.429096	0.639527	3.565671	4.902989	2.752659	2.568433	2.240541	2.055845	1.954654	2.610903	2.750787	2.442765	0.024267	3.871929	62462.000000		1
6066.691895	1069.422119	2.198706	3.466122	1205.202148	27673.218750	203.317062	128.126266	59.679596	26.106932	22.856672	64.817108	70.247566	40.862621	0.097574	0.000000	3.782952	3.029149	0.342167	0.539844	3.081060	4.442060	2.308174	2.107638	1.775826	1.416756	1.359013	1.811690	1.846631	1.611326	0.000000	0.000000	62509.000000		1
4407.806641	718.295288	2.303553	2.411484	995.936584	24876.207031	149.838867	100.517548	48.797081	15.252172	13.250826	68.727287	81.901016	102.389381	0.081938	0.000000	3.644222	2.856303	0.362398	0.382284	2.998232	4.395784	2.175624	2.002242	1.688394	1.183332	1.122243	1.837129	1.913289	2.010255	0.000000	0.000000	62547.000000		1
2645.144775	3166.111572	3.080655	2.941887	2122.922852	44620.027344	341.854034	221.834915	100.915352	48.969772	31.512726	115.125221	189.390900	65.177902	1.433489	99998.000000	3.422449	3.500526	0.488643	0.468626	3.326934	4.649530	2.533841	2.346030	2.003957	1.689928	1.498486	2.061171	2.277359	1.814100	0.156394	4.999991	62594.000000		1
20501.845703	4474.088379	2.874044	3.419866	5725.386719	99998.000000	901.968933	586.326660	258.901459	91.229324	96.965080	478.146027	630.735596	281.110535	0.951500	0.000000	4.311793	3.650705	0.458493	0.534009	3.757805	4.999991	2.955192	2.768140	2.413135	1.960135	1.986615	2.679561	2.799847	2.448877	0.000000	0.000000	62625.000000		1
2515.729492	751.941956	0.663004	1.350678	708.223755	23007.900391	114.493050	76.954704	43.030491	7.138855	16.661440	56.157967	96.086212	61.206047	0.803210	0.000000	3.400664	2.876184	0.000000	0.130552	2.850170	4.361877	2.058779	1.886235	1.633776	0.853629	1.221713	1.749411	1.982661	1.786794	0.000000	0.000000	62749.000000		1
13571.901367	5761.867188	1.637465	2.809286	5726.296387	99998.000000	917.205688	583.998474	303.446075	129.183990	98.232498	455.270844	595.136902	373.690552	0.990932	0.000000	4.132641	3.760563	0.214172	0.448596	3.757874	4.999991	2.962467	2.766412	2.482081	2.111209	1.992255	2.658270	2.774617	2.572512	0.000000	0.000000	62774.000000		1
10975.248047	3611.566895	3.971855	3.574053	3885.301025	76077.171875	632.866455	401.305420	202.404282	89.625786	54.526669	279.334320	375.013458	214.779327	0.304220	0.000000	4.040414	3.557696	0.598993	0.553161	3.589425	4.881254	2.801312	2.603475	2.306220	1.952433	1.736609	2.446124	2.574047	2.331992	0.000000	0.000000	62861.000000		1
11631.659180	2337.236572	1.603544	3.022064	3695.740723	79879.593750	599.256775	378.288391	179.118973	96.971252	82.841560	343.611755	473.631439	260.418640	0.727975	0.000000	4.065642	3.368703	0.205081	0.480304	3.567702	4.902436	2.777613	2.577823	2.253142	1.986643	1.918248	2.536068	2.675441	2.415672	0.000000	0.000000	62968.000000		1
9376.909180	2422.887451	2.254213	3.833087	2200.062500	44482.687500	349.264252	228.323105	120.546432	35.231716	30.720205	128.076920	148.340164	130.880035	0.582952	0.000000	3.972060	3.384333	0.352995	0.583549	3.342435	4.648191	2.543154	2.358550	2.081154	1.546934	1.487424	2.107471	2.171259	2.116874	0.000000	0.000000	63049.000000		1
9413.371094	3281.363281	1.214993	3.028231	3256.909180	69603.750000	512.797974	335.936340	158.226639	91.590126	56.531097	260.412476	362.774109	221.649887	1.192291	0.000000	3.973745	3.516054	0.084574	0.481189	3.512806	4.842633	2.709946	2.526257	2.199280	1.961849	1.752287	2.415662	2.559636	2.345668	0.076382	0.000000	63096.000000		1
14180.819336	3050.677979	3.006645	4.989489	3137.334229	72606.679688	501.977173	314.855896	181.521194	91.442108	48.189587	279.633423	410.886597	162.590118	1.281882	99998.000000	4.151701	3.484396	0.478082	0.698056	3.496561	4.860977	2.700684	2.498112	2.258927	1.961146	1.682953	2.446589	2.613722	2.211094	0.107848	4.999991	63133.000000		1
15046.440430	4175.499512	2.645848	4.656446	4013.658691	83025.234375	654.872009	412.613495	174.884995	66.935631	68.440498	316.551941	378.969910	246.612762	0.132410	0.000000	4.177434	3.620708	0.422565	0.668055	3.603540	4.919210	2.816156	2.615543	2.242753	1.825657	1.835313	2.500445	2.578605	2.392015	0.000000	0.000000	63260.000000		1
9726.688477	3246.936279	2.655099	2.109277	3584.482422	77885.953125	576.338440	359.977173	155.734970	77.111969	53.450443	298.024841	395.850281	258.417297	0.924514	0.000000	3.987965	3.511474	0.424081	0.324134	3.554426	4.891459	2.760678	2.556275	2.192386	1.887122	1.727951	2.474252	2.597531	2.412322	0.000000	0.000000	63298.000000		1
14585.865234	4242.768066	1.985928	2.981975	4807.668945	88622.242188	781.012329	498.578888	203.606934	98.864662	76.828270	360.341034	511.727936	249.588562	2.761974	99998.000000	4.163932	3.627649	0.297963	0.474504	3.681935	4.947543	2.892658	2.697734	2.308793	1.995041	1.885521	2.556714	2.709039	2.397225	0.441220	4.999991	63364.000000		1
22109.111328	4912.870605	3.644979	4.378909	7913.360840	99998.000000	1294.565918	810.079651	386.299957	155.161392	147.785095	706.601746	894.382935	538.420776	1.475171	0.000000	4.344571	3.691335	0.561695	0.641366	3.898361	4.999991	3.112124	2.908528	2.586925	2.190784	2.169631	2.849175	2.951524	2.731122	0.168842	0.000000	63395.000000		1
13156.447266	5229.067871	1.692973	1.720726	4877.352051	97942.406250	780.407959	500.182434	228.705490	107.838341	80.161789	413.809998	537.017700	303.988800	2.725113	99998.000000	4.119139	3.718424	0.228650	0.235712	3.688184	4.990971	2.892322	2.699128	2.359277	2.032773	1.903967	2.616801	2.729989	2.482857	0.435385	4.999991	63555.000000		1
18806.347656	2739.285156	0.477980	1.412352	6331.452148	99998.000000	1031.529175	645.725647	366.662720	148.503601	119.242012	605.794312	835.912170	422.185425	3.240793	0.000000	4.274304	3.437637	0.000000	0.149943	3.801503	4.999991	3.013482	2.810048	2.564267	2.171737	2.076429	2.782325	2.922161	2.625503	0.510651	0.000000	63594.000000		1
6066.608398	4294.430176	1.810155	4.332653	4824.490723	92778.625000	757.619080	493.207001	236.205139	105.374435	74.808418	348.888031	471.923035	281.940063	1.828968	99998.000000	3.782946	3.632905	0.257716	0.636754	3.683451	4.967448	2.879451	2.693029	2.373289	2.022735	1.873950	2.542686	2.673871	2.450157	0.262206	4.999991	63642.000000		1
5056.764160	760.042908	3.746742	3.484625	852.493408	24202.658203	147.094345	86.227501	40.279797	19.267200	14.108105	36.714993	79.788658	78.049431	0.991254	0.000000	3.703873	2.880838	0.573654	0.542156	2.930691	4.383863	2.167596	1.935646	1.605087	1.284819	1.149469	1.564843	1.901941	1.892370	0.000000	0.000000	63671.000000		1
19350.142578	4920.505859	2.611927	3.706654	6242.702148	99998.000000	959.341858	630.495056	303.359711	130.688843	107.714996	546.694458	725.357056	372.108582	1.114081	0.000000	4.286684	3.692010	0.416961	0.568982	3.795373	4.999991	2.981973	2.799682	2.481958	2.116239	2.032276	2.737745	2.860552	2.570670	0.046917	0.000000	63703.000000		1
6530.137695	951.965576	1.612795	3.142330	1269.263794	30658.949219	216.731323	135.474808	58.606457	28.074358	21.203787	68.989403	95.059334	36.576225	0.146497	99998.000000	3.814922	2.978621	0.207579	0.497252	3.103552	4.486557	2.335922	2.131859	1.767945	1.448310	1.326413	1.838782	1.977995	1.563199	0.000000	4.999991	63797.000000		1
6130.546875	1686.385742	2.137031	2.084607	1427.006226	35575.113281	216.200928	148.873657	67.928596	39.089474	20.361927	72.535706	96.335999	101.556770	1.183455	99998.000000	3.787499	3.226957	0.329811	0.319024	3.154426	4.551147	2.334857	2.172818	1.832053	1.592060	1.308819	1.860552	1.983789	2.006709	0.073152	4.999991	63850.000000		1
15549.178711	3041.439209	2.584173	4.042781	3585.672852	74041.171875	540.613342	365.308929	166.167267	105.507034	59.250957	240.984940	297.414276	238.567276	0.090045	0.000000	4.191708	3.483079	0.412322	0.606680	3.554571	4.869473	2.732887	2.562660	2.220546	2.023281	1.772695	2.381990	2.473362	2.377611	0.000000	0.000000	63884.000000		1
8422.739258	2068.208008	2.075356	4.465254	2184.286133	50605.949219	334.894043	225.708084	104.242706	86.714737	38.059505	166.728500	240.442200	139.619354	0.251952	0.000000	3.925453	3.315594	0.317093	0.649846	3.339309	4.704202	2.524907	2.353547	2.018046	1.938093	1.580463	2.222010	2.381011	2.144946	0.000000	0.000000	64050.000000		1
12965.817383	3120.145264	1.464776	3.697403	5413.201172	99998.000000	864.482971	545.963623	286.624268	125.304642	91.420517	510.022644	664.628967	370.875092	1.780834	0.000000	4.112800	3.494175	0.165771	0.567897	3.733454	4.999991	2.936756	2.737164	2.457313	2.097967	1.961044	2.707589	2.822579	2.569228	0.250623	0.000000	64088.000000		1
8894.372070	2777.958252	1.952007	2.775365	2803.130859	56185.085938	449.013947	293.368408	143.279755	46.453442	40.341469	215.032181	266.274689	155.173737	0.024807	99998.000000	3.949115	3.443726	0.290481	0.443320	3.447643	4.749621	2.652260	2.467413	2.156185	1.667018	1.605752	2.332504	2.425330	2.190818	0.000000	4.999991	64161.000000		1
13062.340820	5389.764648	2.269632	6.879821	6134.943848	99998.000000	967.714233	627.315735	301.336792	166.207352	118.319969	561.881897	735.801636	388.847107	2.438416	0.000000	4.116021	3.731570	0.355955	0.837577	3.787811	4.999991	2.985747	2.797486	2.479052	2.220650	2.073058	2.749645	2.866761	2.589779	0.387108	0.000000	64221.000000		1
8452.275391	4797.619141	3.959521	3.897846	3902.267822	71876.960938	595.328125	397.358246	163.805115	81.250351	52.670258	258.586914	325.775421	181.074051	1.462931	99998.000000	3.926974	3.681026	0.597643	0.590825	3.591317	4.856590	2.774756	2.599182	2.214328	1.909825	1.721565	2.412606	2.512918	2.257856	0.165224	4.999991	64343.000000		1
7037.924316	761.242493	1.421604	3.490792	2037.383057	44822.515625	316.635223	209.996445	112.090820	68.138290	40.011509	164.832001	172.661621	153.212479	0.678401	0.000000	3.847445	2.881523	0.152779	0.542924	3.309073	4.651496	2.500559	2.322212	2.049570	1.833391	1.602185	2.217041	2.237196	2.185294	0.000000	0.000000	64440.000000		1
18442.046875	4249.034180	2.488577	3.089906	5694.080566	99998.000000	907.198914	577.396179	277.533417	145.737488	95.087082	496.660797	726.769409	399.023468	0.704439	99998.000000	4.265809	3.628290	0.395951	0.489945	3.755424	4.999991	2.957703	2.761474	2.443315	2.163571	1.978122	2.696060	2.861397	2.600998	0.000000	4.999991	64478.000000		1
7466.653320	2399.586670	3.459955	3.614142	2879.095703	63370.121094	472.808075	292.421692	144.266556	62.735580	47.862709	193.760559	282.852844	169.395935	0.022637	0.000000	3.873126	3.380136	0.539070	0.558005	3.459256	4.801885	2.674685	2.466010	2.159166	1.797514	1.679997	2.287265	2.451560	2.228903	0.000000	0.000000	64523.000000		1
6093.745117	1344.590332	3.204005	3.768329	958.956421	29529.363281	144.177124	101.029449	65.350594	21.379560	22.532879	65.961174	97.128517	94.972984	1.413278	0.000000	3.784884	3.128590	0.505693	0.576149	2.981799	4.470254	2.158896	2.004448	1.815250	1.329999	1.352817	1.819288	1.987347	1.977600	0.150228	0.000000	64633.000000		1
11107.595703	3989.327881	1.655968	2.972724	5617.412598	99998.000000	939.593628	571.583313	268.951355	101.479675	99.321060	489.469513	595.729004	402.612946	2.159580	99998.000000	4.045620	3.600900	0.219052	0.473155	3.749536	4.999991	2.972940	2.757080	2.429674	2.006379	1.997041	2.689726	2.775049	2.604888	0.334369	4.999991	64665.000000		1
9262.628906	1885.339233	1.261249	1.739229	2167.914551	47079.660156	357.627350	223.552551	103.792480	56.105541	48.238926	203.949234	248.987228	122.205482	1.312350	0.000000	3.966734	3.275389	0.100801	0.240357	3.336042	4.672833	2.553431	2.349380	2.016166	1.749006	1.683398	2.309522	2.396177	2.087091	0.118050	0.000000	64708.000000		1
7167.173340	2408.945801	2.100026	3.546299	1369.987915	34162.800781	214.042313	144.991226	69.603065	37.825138	22.767242	90.868530	117.428772	97.458481	0.829200	0.000000	3.855348	3.381827	0.322225	0.549775	3.136717	4.533554	2.330500	2.161342	1.842628	1.577780	1.357310	1.958413	2.069775	1.988820	0.000000	0.000000	64748.000000		1
4173.676758	978.587463	1.665219	1.776234	981.973450	28642.505859	170.111359	104.902626	57.246525	27.032053	27.093729	99.216209	141.620697	75.912399	1.730102	99998.000000	3.620519	2.990600	0.221471	0.249500	2.992100	4.457011	2.230733	2.020786	1.757749	1.431879	1.432869	1.996583	2.151127	1.880313	0.238072	4.999991	64817.000000		1
4913.878906	1363.330200	1.310589	1.899583	1186.126221	29938.816406	191.083878	121.591820	66.667351	29.462040	23.414829	78.626083	89.721382	48.109409	1.307360	0.000000	3.691424	3.134601	0.117467	0.278658	3.074131	4.476234	2.281224	2.084904	1.823913	1.469263	1.369491	1.895567	1.952896	1.682230	0.116395	0.000000	64833.000000		1
21914.996094	6206.394043	3.549383	5.202267	6898.891113	99998.000000	1073.298340	700.116638	272.195465	166.796341	92.431984	455.992462	632.851013	349.242676	3.566861	0.000000	4.340742	3.792839	0.550153	0.716193	3.838779	4.999991	3.030720	2.845170	2.434881	2.222187	1.965822	2.658958	2.801301	2.543127	0.552286	0.000000	64860.000000		1
16508.246094	3599.839355	3.867008	5.476720	5326.141113	99998.000000	854.497864	528.885864	280.851501	101.794212	58.473854	370.039398	503.956909	195.194489	1.842610	0.000000	4.217701	3.556283	0.587375	0.738521	3.726413	4.999991	2.931711	2.723362	2.448477	2.007723	1.766962	2.568248	2.702393	2.290468	0.265433	0.000000	64902.000000		1
18049.927734	4453.967285	2.716774	2.325139	6526.847168	99998.000000	1036.407593	669.908325	285.122498	96.132469	82.132301	441.307678	567.950684	349.378357	2.110619	99998.000000	4.256475	3.648747	0.434053	0.366449	3.814703	4.999991	3.015531	2.826015	2.455031	1.982870	1.914514	2.644742	2.754311	2.543296	0.324410	4.999991	64991.000000		1
8315.573242	4513.165527	2.109277	1.603544	3458.169434	69008.125000	529.721558	355.558167	157.634552	73.466995	66.664261	274.699463	397.367493	231.320496	1.873060	99998.000000	3.919892	3.654481	0.324134	0.205081	3.538846	4.838900	2.724048	2.550911	2.197651	1.866092	1.823893	2.438858	2.599192	2.364214	0.272552	4.999991	65044.000000		1
11074.606445	3772.957520	1.936588	3.287266	3920.918213	85378.164062	617.043762	394.567444	212.013214	85.564499	66.818451	360.649414	486.940857	267.841217	2.087006	0.000000	4.044328	3.576682	0.287037	0.516835	3.593388	4.931347	2.790316	2.596121	2.326363	1.932294	1.824896	2.557085	2.687476	2.427877	0.319524	0.000000	65076.000000		1
9716.201172	2241.162598	2.562587	3.213256	3067.382568	60755.253906	489.065552	318.352844	135.792435	64.036919	48.612057	226.155228	319.774445	186.174561	0.247591	99998.000000	3.987497	3.350473	0.408679	0.506945	3.486768	4.783584	2.689367	2.502909	2.132876	1.806430	1.686744	2.354407	2.504844	2.269920	0.000000	4.999991	65136.000000		1
5031.446777	1713.044678	4.314150	6.972333	1031.192993	24201.201172	147.763504	103.903496	38.546734	29.585390	19.550903	61.955395	78.120354	70.475769	2.410902	1153.892700	3.701693	3.233769	0.634895	0.843378	3.013340	4.383837	2.169567	2.016630	1.585988	1.471077	1.291167	1.792079	1.892764	1.848040	0.382179	3.062165	65156.000000		1
8263.229492	1258.893188	1.939672	4.190801	3147.951416	70764.734375	522.431580	323.333099	184.888641	66.411400	46.623047	259.518188	393.707092	216.759079	0.407317	99998.000000	3.917150	3.099989	0.287728	0.622297	3.498028	4.849817	2.718029	2.509650	2.266910	1.822243	1.668601	2.414168	2.595173	2.335977	0.000000	4.999991	65187.000000		1
5954.113770	1885.385498	2.186371	2.281967	1467.831909	33958.710938	232.140762	148.556030	73.146286	28.635597	12.902363	83.045082	101.886726	51.486103	1.637187	0.000000	3.774817	3.275400	0.339724	0.358309	3.166676	4.530951	2.365752	2.171890	1.864192	1.456906	1.110669	1.919314	2.008118	1.711690	0.214098	0.000000	65209.000000		1
20712.246094	2941.800537	2.377563	4.304899	5448.466797	99998.000000	855.435303	555.091492	250.492096	77.818146	100.369530	473.094879	613.423462	343.519257	0.956811	0.000000	4.316227	3.468613	0.376132	0.633963	3.736274	4.999991	2.932187	2.744365	2.398794	1.891081	2.001602	2.674948	2.787760	2.535951	0.000000	0.000000	65304.000000		1
15470.898438	3539.021973	1.976677	2.103110	3455.838135	69529.750000	552.371643	347.722382	156.481232	59.701183	56.919651	261.525726	333.999756	317.507904	2.671735	99998.000000	4.189516	3.548883	0.295936	0.322862	3.538553	4.842171	2.742231	2.541233	2.194462	1.775983	1.755262	2.417514	2.523746	2.501755	0.426793	4.999991	65327.000000		1
5915.351074	2221.621094	2.627345	3.564802	3298.003174	66310.359375	509.208527	323.252930	114.705833	81.179420	42.102283	257.547699	331.566681	213.700012	0.234530	0.000000	3.771981	3.346670	0.419517	0.552035	3.518251	4.821581	2.706896	2.509542	2.059586	1.909446	1.624306	2.410858	2.520571	2.329805	0.000000	0.000000	65364.000000		1
11841.868164	1641.659180	2.260381	4.015028	4174.315430	98634.289062	675.622498	435.380737	243.084961	124.817413	86.104156	459.501740	609.541077	370.807251	2.136887	99998.000000	4.073420	3.215283	0.354182	0.603689	3.620585	4.994028	2.829704	2.638869	2.385758	2.096275	1.935024	2.662287	2.785003	2.569148	0.329781	4.999991	65412.000000		1
4330.488281	2218.019287	2.254213	3.234842	491.840912	17455.085938	87.288307	53.983929	22.986189	35.117619	16.803293	34.833912	63.836475	61.227634	0.230877	0.000000	3.636537	3.345965	0.352995	0.509853	2.691825	4.241922	1.940956	1.732265	1.361467	1.545525	1.225394	1.542002	1.805069	1.786947	0.000000	0.000000	65442.000000		1
3692.114258	1719.754883	1.785485	2.069189	2312.421631	57434.117188	386.084106	235.572968	142.191193	77.599205	32.869572	203.021027	247.439194	150.665314	0.414333	0.000000	3.567275	3.235466	0.251756	0.315800	3.364067	4.759170	2.586682	2.372125	2.152873	1.889857	1.516794	2.307541	2.393468	2.178013	0.000000	0.000000	65473.000000		1
3837.216309	583.276855	1.711475	1.837908	1017.165039	28668.513672	153.736710	98.423691	68.961647	47.526581	7.508904	71.370049	94.855804	61.643936	0.262711	0.000000	3.584016	2.765875	0.233371	0.264324	3.007391	4.457405	2.186778	1.993100	1.838608	1.676937	0.875577	1.853516	1.977064	1.789890	0.000000	0.000000	65488.000000		1
4777.553223	1599.405762	2.590341	2.960389	1849.863892	46087.066406	309.329834	187.691757	80.121696	49.632774	36.440540	161.967209	219.259995	117.567543	0.286594	99998.000000	3.679205	3.203959	0.413357	0.471349	3.267140	4.663579	2.490422	2.273445	1.903750	1.695769	1.561585	2.209427	2.340959	2.070287	0.000000	4.999991	65522.000000		1
21629.207031	7603.216797	1.933504	4.070535	8520.382812	99998.000000	1428.810303	872.269409	424.337860	208.707443	129.554031	679.141052	841.102051	645.087280	2.291017	99998.000000	4.335041	3.880997	0.286345	0.609652	3.930459	4.999991	3.154974	2.940651	2.627712	2.319538	2.112451	2.831960	2.924849	2.809618	0.360028	4.999991	65569.000000		1
6389.047363	2324.947754	3.999609	3.188586	2323.544678	48024.289062	375.836823	245.391602	116.186028	52.213863	46.524368	184.453827	229.547348	148.025635	0.328373	99998.000000	3.805436	3.366413	0.602018	0.503598	3.366151	4.681461	2.574999	2.389860	2.065154	1.717786	1.667681	2.265888	2.360872	2.170337	0.000000	4.999991	65631.000000		1
26024.169922	7461.084473	1.692973	3.654230	8059.373047	99998.000000	1278.511963	815.371338	421.053680	166.213516	153.823059	738.543091	965.253418	474.001495	3.632755	0.000000	4.415377	3.872802	0.228650	0.562796	3.906301	4.999991	3.106705	2.911355	2.624337	2.220666	2.187021	2.868376	2.984641	2.675780	0.560236	0.000000	65686.000000		1
9908.064453	2673.286865	2.352893	5.026494	2550.609619	59252.621094	410.430206	261.374603	125.572929	72.492531	45.818192	181.410187	224.416000	166.787094	1.091310	0.000000	3.995989	3.427046	0.371602	0.701265	3.406644	4.772707	2.613239	2.417263	2.098896	1.860293	1.661038	2.258662	2.351054	2.222162	0.037948	0.000000	65853.000000		1
20275.156250	5239.281250	2.355976	2.787700	5229.111328	99998.000000	813.505676	525.789795	251.534409	97.554077	97.859367	441.320007	606.753357	316.989838	4.081446	99998.000000	4.306964	3.719272	0.372171	0.445246	3.718428	4.999991	2.910361	2.720812	2.400597	1.989245	1.990602	2.644754	2.783012	2.501045	0.610814	4.999991	65890.000000		1
16728.314453	3582.474854	3.200921	2.898715	4126.153320	87922.281250	664.203430	424.377960	205.740875	111.958221	66.861626	332.386963	507.453888	341.468567	0.035476	99998.000000	4.223452	3.554183	0.505275	0.462205	3.615545	4.944099	2.822301	2.627753	2.313321	2.049056	1.825177	2.521644	2.705397	2.533351	0.000000	4.999991	65999.000000		1
7867.330078	2630.718994	3.015897	3.598723	2816.668457	63142.808594	436.558716	286.627350	159.817841	73.806206	42.398323	209.422867	269.598938	136.529449	1.070903	0.000000	3.895827	3.420074	0.479416	0.556148	3.449736	4.800324	2.640043	2.457318	2.203625	1.868093	1.627349	2.321024	2.430718	2.135226	0.029750	0.000000	66032.000000		1
5519.639648	1927.928833	1.995179	3.589472	1045.529297	30322.683594	183.719910	110.450272	55.658401	23.038612	18.770718	79.418610	135.225021	93.850502	0.151535	99998.000000	3.741911	3.285091	0.299982	0.555031	3.019336	4.481768	2.264156	2.043167	1.745531	1.362456	1.273481	1.899922	2.131057	1.972437	0.000000	4.999991	66103.000000		1
6217.646973	3035.607666	1.541869	2.849375	2417.139160	54137.562500	388.584991	249.819839	133.217514	58.378258	39.696968	185.789093	223.620392	167.783142	1.120212	99998.000000	3.793626	3.482246	0.188048	0.454750	3.383302	4.733499	2.589486	2.397627	2.124561	1.766251	1.598757	2.269020	2.349511	2.224748	0.049300	4.999991	66280.000000		1
6582.314453	973.696655	2.281967	2.824705	1456.804443	31377.556641	213.268295	147.310196	61.717949	40.739273	21.761944	66.423729	77.145889	38.192104	0.551346	0.000000	3.818379	2.988424	0.358309	0.450973	3.163401	4.496619	2.328926	2.168233	1.790411	1.610013	1.337698	1.822323	1.887313	1.581974	0.000000	0.000000	66307.000000		1
14006.653320	1311.797852	2.294302	4.798297	3042.984131	65523.289062	477.634125	302.224915	134.031616	46.182072	46.570621	259.283844	295.687378	209.993362	0.824765	99998.000000	4.146334	3.117867	0.360651	0.681087	3.483300	4.816396	2.679095	2.480330	2.127207	1.664473	1.668112	2.413775	2.470833	2.322206	0.000000	4.999991	66370.000000		1
8766.933594	2513.712646	1.014550	1.936588	2272.246826	51457.281250	355.616760	220.145020	111.859543	49.931896	26.301208	175.421570	217.440582	165.590607	0.664863	99998.000000	3.942848	3.400316	0.006273	0.287037	3.356456	4.711447	2.550982	2.342709	2.048673	1.698378	1.419976	2.244083	2.337341	2.219036	0.000000	4.999991	66387.000000		1
17113.689453	3355.875732	2.140115	3.904013	3855.675537	79112.984375	611.129150	397.237976	215.621185	110.635292	63.962910	311.651886	401.598389	203.384903	0.549052	99998.000000	4.233344	3.525806	0.330437	0.591511	3.586101	4.898248	2.786133	2.599051	2.333691	2.043894	1.805928	2.493670	2.603792	2.308319	0.000000	4.999991	66445.000000		1
14397.686523	2729.003906	1.279752	3.225591	2834.902588	58280.589844	452.020599	289.458221	109.145851	48.877258	35.293388	160.206390	196.064102	136.288925	2.409118	0.000000	4.158293	3.436004	0.107126	0.508609	3.452538	4.765524	2.655158	2.461586	2.038007	1.689107	1.547693	2.204680	2.292398	2.134460	0.381858	0.000000	66469.000000		1
14790.033203	2768.130371	3.382861	4.070535	4698.763672	99998.000000	765.180420	479.712555	235.542130	90.865448	80.901886	399.726562	543.619995	301.583496	0.872919	0.000000	4.169969	3.442187	0.529284	0.609652	3.671984	4.999991	2.883764	2.680981	2.372069	1.958399	1.907959	2.601763	2.735296	2.479408	0.000000	0.000000	66508.000000		1
7272.368652	1576.425781	1.026885	0.659920	1608.437988	37056.328125	245.444016	159.062332	73.035271	39.814152	11.304986	69.451965	142.292953	72.844078	0.641025	0.000000	3.861676	3.197674	0.011522	0.000000	3.206404	4.568862	2.389952	2.201567	1.863533	1.600037	1.053270	1.841685	2.153183	1.862394	0.000000	0.000000	66532.000000		1
6623.510254	2421.925293	2.550252	3.626477	1611.173340	41199.039062	259.539795	159.096252	110.604454	39.823402	39.508862	155.195312	223.299698	137.670425	1.442289	0.000000	3.821088	3.384161	0.406583	0.559485	3.207142	4.614887	2.414204	2.201660	2.043773	1.600138	1.596694	2.190879	2.348888	2.138841	0.159052	0.000000	66559.000000		1
6227.289551	1197.175171	3.342773	4.742790	1366.759277	33736.183594	224.446838	149.579834	75.015030	73.349808	18.958826	111.489494	150.890427	91.716560	0.350344	99998.000000	3.794299	3.078158	0.524107	0.676034	3.135692	4.528096	2.351114	2.174873	1.875148	1.865399	1.277811	2.047234	2.178662	1.962448	0.000000	4.999991	66627.000000		1
5369.702148	2237.505371	2.500912	2.170952	1182.018677	30572.328125	174.283661	122.880821	48.497959	33.091602	23.504257	77.235321	118.282967	58.816151	0.579736	0.000000	3.729950	3.349764	0.398098	0.336650	3.072624	4.485329	2.241257	2.089484	1.685723	1.519718	1.371147	1.887816	2.072922	1.769497	0.000000	0.000000	66677.000000		1
6049.786621	1573.453003	1.603544	2.343642	2855.862793	53569.550781	450.182678	293.713776	121.820015	43.452961	34.707481	181.237488	235.810425	156.838959	1.848281	99998.000000	3.781740	3.196854	0.205081	0.369891	3.455737	4.728918	2.653389	2.467924	2.085719	1.638019	1.540423	2.258248	2.372563	2.195454	0.266768	4.999991	66739.000000		1
5215.891113	1474.424927	1.622047	3.305768	1572.965820	39590.867188	250.812805	162.809067	82.086044	54.156620	37.578442	128.286621	178.348038	95.216599	0.685576	0.000000	3.717329	3.168623	0.210063	0.519272	3.196719	4.597595	2.399350	2.211679	1.914269	1.733652	1.574939	2.108181	2.251268	1.978713	0.000000	0.000000	66787.000000		1
6059.346191	1419.700928	3.281098	3.290349	1634.116333	37973.410156	257.612457	168.544830	81.580307	46.530533	21.718773	121.363625	181.789490	103.709221	1.445166	99998.000000	3.782426	3.152197	0.516019	0.517242	3.213283	4.579480	2.410967	2.226715	1.911585	1.667738	1.336835	2.084089	2.259569	2.015817	0.159918	4.999991	66824.000000		1
7317.980469	1653.374268	2.331306	4.039698	1527.684204	36938.917969	242.795090	159.666748	80.920387	51.816063	23.935980	107.181511	154.362717	80.516418	0.438037	0.000000	3.864391	3.218371	0.367599	0.606349	3.184034	4.567484	2.385240	2.203214	1.908058	1.714464	1.379051	2.030120	2.188542	1.905885	0.000000	0.000000	66877.000000		1
11872.373047	3756.391602	2.275799	3.253344	5124.890137	93657.984375	791.851685	522.073914	252.286835	102.975288	98.167740	424.319366	569.918091	293.294403	2.210954	99998.000000	4.074538	3.574771	0.357134	0.512330	3.709685	4.971545	2.898644	2.717732	2.401895	2.012733	1.991969	2.627693	2.755812	2.467304	0.344580	4.999991	66916.000000		1
6868.997070	2882.780762	2.895631	1.612795	1977.758911	49432.726562	343.266388	201.621002	120.305901	64.980545	23.433331	134.574356	168.106934	81.469292	0.012521	99998.000000	3.836893	3.459812	0.461743	0.207579	3.296173	4.694015	2.535631	2.304536	2.080287	1.812783	1.369834	2.128962	2.225586	1.910994	0.000000	4.999991	66948.000000		1
9860.627930	5195.461426	3.074487	5.374957	4690.268066	99998.000000	790.528748	478.260132	254.075409	129.868576	79.344597	413.153137	539.441528	326.444580	2.279029	99998.000000	3.993905	3.715624	0.487773	0.730375	3.671198	4.999991	2.897918	2.679664	2.404963	2.113504	1.899517	2.616111	2.731944	2.513809	0.357750	4.999991	66981.000000		1
17741.279297	4798.433105	3.453787	4.233974	3509.411865	74841.742188	548.837646	352.607025	163.419647	105.423775	41.087734	212.472687	302.816986	136.930328	1.547055	0.000000	4.248985	3.681099	0.538296	0.626748	3.545234	4.874144	2.739444	2.547291	2.213304	2.022938	1.613712	2.327303	2.481180	2.136500	0.189506	0.000000	67003.000000		1
13228.567383	2452.771973	1.625130	1.961258	2711.420410	56922.351562	437.789154	267.017853	127.420082	58.464603	23.775625	137.957214	195.502869	114.067497	0.969665	0.000000	4.121513	3.389657	0.210888	0.292535	3.433197	4.755283	2.641265	2.426540	2.105238	1.766893	1.376132	2.139745	2.291153	2.057162	0.000000	0.000000	67031.000000		1
6241.817383	1348.543579	1.896499	3.574053	2106.193604	53845.003906	342.393677	217.776718	124.956177	67.984108	57.215691	239.782272	323.040131	109.235275	0.944895	99998.000000	3.795311	3.129865	0.277953	0.553161	3.323498	4.731145	2.534526	2.338012	2.096758	1.832407	1.757515	2.379817	2.509256	2.038363	0.000000	4.999991	67068.000000		1
5324.824219	2560.052002	2.747611	1.403101	1745.226562	44818.906250	292.508026	178.838348	102.762512	39.292999	25.860233	171.175247	244.660751	101.760292	0.541316	0.000000	3.726305	3.408249	0.438955	0.147089	3.241852	4.651461	2.466138	2.252461	2.011835	1.594315	1.412632	2.233441	2.388564	2.007578	0.000000	0.000000	67089.000000		1
18990.767578	3625.838379	2.957305	4.412830	4946.665527	99998.000000	814.939636	503.784241	277.736938	79.699226	81.521721	406.964081	483.021423	277.980560	1.140636	0.000000	4.278543	3.559408	0.470896	0.644717	3.694313	4.999991	2.911125	2.702245	2.443634	1.901454	1.911273	2.609556	2.683966	2.444014	0.057147	0.000000	67122.000000		1
9290.238281	2228.870850	1.865662	3.583304	2326.508301	52105.156250	373.332825	245.755478	109.488144	47.101025	29.224592	138.271759	175.304382	117.959175	0.982794	0.000000	3.968027	3.348085	0.270833	0.554284	3.366705	4.716881	2.572096	2.390503	2.039367	1.673030	1.465748	2.140733	2.243793	2.071732	0.000000	0.000000	67183.000000		1
9347.598633	2565.158691	2.652015	2.460824	3868.522461	83341.539062	641.630432	397.937988	192.730591	97.828529	75.150711	363.119476	472.943756	282.621582	0.387634	0.000000	3.970700	3.409114	0.423576	0.391080	3.587545	4.920862	2.807285	2.599815	2.284951	1.990466	1.875933	2.560050	2.674809	2.451205	0.000000	0.000000	67232.000000		1
12103.403320	4696.959473	2.300469	2.581089	3708.189697	71722.312500	588.901611	376.900726	176.001312	65.637383	48.174168	283.611450	392.313232	178.412796	0.779510	0.000000	4.082908	3.671817	0.361816	0.411803	3.569162	4.855654	2.770043	2.576227	2.245516	1.817151	1.682814	2.452724	2.593633	2.251426	0.000000	0.000000	67266.000000		1
2994.301025	254.929596	1.538786	1.449357	1035.315918	27331.490234	154.495316	108.957741	43.665741	26.625000	13.491357	73.201790	87.127953	95.176514	0.052258	0.000000	3.476295	2.406420	0.187178	0.161175	3.015073	4.436663	2.188915	2.037258	1.640141	1.425290	1.130056	1.864522	1.940158	1.978530	0.000000	0.000000	67479.000000		1
4041.060791	3239.942383	1.948923	2.189455	1743.638428	42088.660156	273.231598	180.793442	91.975594	39.194321	40.640594	171.520630	201.710434	124.293175	1.447988	99998.000000	3.606495	3.510537	0.289795	0.340336	3.241457	4.624165	2.436531	2.257183	1.963673	1.593223	1.608960	2.234316	2.304728	2.094447	0.160765	4.999991	67550.000000		1
12451.211914	2888.661377	2.260381	3.059069	3910.674072	82002.570312	614.989990	398.699677	204.035568	105.133904	84.824402	405.428375	529.869568	272.765930	0.401204	99998.000000	4.095212	3.460697	0.354182	0.485589	3.592252	4.913827	2.788868	2.600646	2.309706	2.021743	1.928521	2.607914	2.724169	2.435790	0.000000	4.999991	67584.000000		1
7841.858398	5933.483398	2.137031	2.318972	4718.946777	94504.976562	758.374634	478.136780	237.620575	110.872742	73.263466	382.405182	491.732971	338.628448	2.227652	0.000000	3.894419	3.773310	0.329811	0.365295	3.673845	4.975455	2.879884	2.679552	2.375884	2.044825	1.864887	2.582524	2.691729	2.529723	0.347847	0.000000	67618.000000		1
8171.303223	2436.394043	3.015897	4.323402	2617.153564	57724.988281	414.559326	269.731537	156.595337	81.549469	50.326618	248.607941	302.625793	203.384903	0.732920	0.000000	3.912291	3.386748	0.479416	0.635826	3.417829	4.761364	2.617587	2.430932	2.194779	1.911421	1.701798	2.395515	2.480906	2.308319	0.000000	0.000000	67740.000000		1
12362.653320	7056.402344	1.489446	2.682853	5390.477051	99998.000000	885.887207	547.764526	238.632034	111.982887	90.214775	456.211395	561.413147	382.574799	2.287824	0.000000	4.092112	3.848583	0.173025	0.428597	3.731627	4.999991	2.947378	2.738594	2.377729	2.049152	1.955278	2.659166	2.749283	2.582716	0.359423	0.000000	67765.000000		1
5045.634766	2534.608154	3.752910	3.046734	2048.237793	45890.679688	320.224670	200.113052	82.989578	37.137466	15.757905	117.882080	193.603287	94.596771	0.059775	99998.000000	3.702916	3.403911	0.574368	0.483835	3.311380	4.661725	2.505455	2.301275	1.919024	1.569812	1.197498	2.071448	2.286913	1.975876	0.000000	4.999991	67795.000000		1
6385.898926	950.624146	2.158617	3.083739	1100.663452	24824.193359	189.193542	120.774628	66.793785	37.630863	23.306898	80.220383	99.136032	43.246353	0.419211	99998.000000	3.805222	2.978009	0.334176	0.489078	3.041655	4.394875	2.276906	2.081976	1.824736	1.575544	1.367484	1.904285	1.996232	1.635949	0.000000	4.999991	67865.000000		1
5963.188965	987.829468	1.705307	1.967425	1045.708130	26147.779297	175.316711	110.872742	46.268417	17.157923	18.579527	70.062546	85.012512	78.194366	1.216039	0.000000	3.775479	2.994682	0.231803	0.293898	3.019410	4.417435	2.243823	2.044825	1.665285	1.234465	1.269035	1.845486	1.929483	1.893175	0.084948	0.000000	67907.000000		1
7056.315918	2411.403564	2.371395	3.299600	2205.835449	50982.531250	331.363159	221.652969	122.353500	40.665264	31.407879	150.113312	185.961777	89.126221	0.881673	0.000000	3.848578	3.382270	0.375004	0.518461	3.343573	4.707421	2.520304	2.345674	2.087616	1.609224	1.497039	2.176419	2.269424	1.950006	0.000000	0.000000	67949.000000		1
4960.076660	1602.696167	2.174036	2.618094	1726.437256	34586.542969	274.767303	182.575836	97.597244	37.633949	28.117531	124.120483	150.045471	128.869446	0.691729	0.000000	3.695488	3.204851	0.337267	0.417985	3.237151	4.538907	2.438965	2.261443	1.989438	1.575580	1.448977	2.093843	2.176223	2.110150	0.000000	0.000000	68012.000000		1
20346.767578	6788.819824	2.140115	5.011075	10625.385742	99998.000000	1715.002808	1085.217041	506.266632	229.886551	190.445541	976.176025	1263.895020	600.089417	2.962820	0.000000	4.308496	3.831794	0.330437	0.699931	4.026345	4.999991	3.234265	3.035517	2.704379	2.361514	2.279771	2.989528	3.101711	2.778216	0.471705	0.000000	68127.000000		1
8172.444336	1516.746216	2.513247	3.493876	2562.244629	50488.890625	440.786530	266.101990	125.261467	63.414005	38.543652	175.720688	233.260162	217.594772	0.079082	99998.000000	3.912352	3.180913	0.400235	0.543307	3.408621	4.703196	2.644228	2.425048	2.097817	1.802185	1.585953	2.244823	2.367841	2.337648	0.000000	4.999991	68175.000000		1
9201.675781	2547.316162	2.214124	2.386814	1916.312378	43494.109375	319.022034	199.175598	110.040131	46.367096	27.220161	125.569839	152.657410	117.169739	0.714748	99998.000000	3.963867	3.406083	0.345202	0.377819	3.282466	4.638431	2.503821	2.299236	2.041551	1.666210	1.434891	2.098885	2.183718	2.068815	0.000000	4.999991	68225.000000		1
9061.948242	3774.758301	1.924253	2.349809	4426.830566	91874.429688	710.357727	455.243103	212.941406	84.787399	79.202744	371.195801	510.704132	252.453354	1.974733	0.000000	3.957222	3.576889	0.284262	0.371033	3.646093	4.963195	2.851477	2.658243	2.328260	1.928331	1.898740	2.569603	2.708169	2.402181	0.295508	0.000000	68299.000000		1
4285.925293	1127.100342	2.605759	1.942755	775.961182	21392.218750	131.576965	81.864014	41.229588	13.411180	9.195709	30.991575	57.351372	105.044479	0.107541	0.000000	3.632045	3.051963	0.415934	0.288418	2.889840	4.330256	2.119180	1.913093	1.615209	1.127467	0.963585	1.491244	1.758544	2.021373	0.000000	0.000000	68402.000000		1
6747.683105	1512.438232	3.318103	2.392981	1974.795410	44237.757812	340.250488	207.134735	114.579399	40.649845	37.054203	148.488190	203.603851	133.865097	1.455915	99998.000000	3.829155	3.179678	0.520890	0.378939	3.295522	4.645793	2.531799	2.316253	2.059107	1.609059	1.568838	2.171692	2.308786	2.126667	0.163136	4.999991	68471.000000		1
8635.667969	1512.160645	2.084607	2.695188	1743.246826	39741.410156	269.753143	180.889038	98.688889	68.076614	23.729370	122.498436	147.782013	88.000656	0.915616	0.000000	3.936296	3.179598	0.319024	0.430589	3.241359	4.599243	2.430967	2.257412	1.994268	1.832998	1.375286	2.088130	2.169621	1.944486	0.000000	0.000000	68588.000000		1
5133.657227	1383.368286	1.526451	1.794736	1016.609985	27896.580078	167.169479	106.462997	54.261467	26.600330	16.063194	63.481846	93.939934	68.992485	0.596847	0.000000	3.710427	3.140938	0.183683	0.254001	3.007154	4.445551	2.223157	2.027199	1.734492	1.424887	1.205832	1.802649	1.972850	1.838802	0.000000	0.000000	68666.000000		1
6482.493652	1880.673584	2.578006	3.379778	1681.649048	37529.468750	282.596893	174.249741	77.031792	39.441017	34.454613	104.748436	147.547653	96.006035	0.651026	99998.000000	3.811742	3.274313	0.411284	0.528888	3.225735	4.574372	2.451167	2.241172	1.886670	1.595948	1.537247	2.020148	2.168932	1.982298	0.000000	4.999991	68754.000000		1
10778.675781	2323.597168	2.408400	4.237057	2406.019287	48916.710938	386.333862	248.099121	114.190849	79.665306	34.932594	135.736923	185.940201	116.327873	0.270356	0.000000	4.032566	3.366161	0.381729	0.627064	3.381299	4.689457	2.586963	2.394625	2.057631	1.901269	1.543231	2.132698	2.269373	2.065684	0.000000	0.000000	68940.000000		1
5841.939453	1743.789551	1.014550	1.282835	1692.531616	40288.378906	267.958405	171.832092	76.427383	31.879692	22.634642	114.687325	132.159790	128.036835	1.707851	0.000000	3.766557	3.241494	0.006273	0.108171	3.228537	4.605180	2.428067	2.235104	1.883249	1.503514	1.354774	2.059515	2.121099	2.107335	0.232450	0.000000	68957.000000		1
18996.115234	6215.481934	2.516331	3.626477	7097.465332	99998.000000	1155.859253	726.908142	337.549133	134.654541	105.590302	503.972351	643.428284	396.661316	2.154372	0.000000	4.278665	3.793475	0.400768	0.559485	3.851103	4.999991	3.062905	2.861480	2.528337	2.129221	2.023624	2.702407	2.808500	2.598420	0.333321	0.000000	69038.000000		1
6153.724121	2489.357422	1.224244	1.449357	1420.274414	35003.769531	232.917877	144.029099	56.352242	25.144806	18.520935	95.784012	125.292305	39.166565	0.324203	0.000000	3.789138	3.396087	0.087868	0.161175	3.152372	4.544115	2.367203	2.158450	1.750911	1.400448	1.267663	1.981293	2.097924	1.592916	0.000000	0.000000	69062.000000		1
4244.427246	645.790405	3.450704	4.095205	1177.217285	28941.443359	204.766418	118.730110	61.354065	19.899366	13.627042	66.380562	88.037659	72.757729	0.661406	0.000000	3.627819	2.810091	0.537908	0.612276	3.070857	4.461520	2.311259	2.074561	1.787843	1.298839	1.134402	1.822041	1.944669	1.861879	0.000000	0.000000	69092.000000		1
6034.913574	253.329132	3.123827	2.803118	1120.356201	30217.222656	207.523285	119.013817	60.888420	32.897324	21.182201	92.758865	96.021454	75.792130	0.653511	99998.000000	3.780671	2.403685	0.494687	0.447641	3.049356	4.480255	2.317067	2.075597	1.784535	1.517161	1.325971	1.967355	1.982368	1.879624	0.000000	4.999991	69142.000000		1
13911.602539	3444.036621	3.327354	1.387682	5150.648438	90449.507812	837.765503	528.466492	203.064194	95.410873	74.268761	355.561249	465.774078	308.728516	1.565597	0.000000	4.143377	3.537068	0.522099	0.142290	3.711862	4.956406	2.923122	2.723017	2.307633	1.979598	1.870806	2.550915	2.668175	2.489577	0.194680	0.000000	69183.000000		1
5631.807617	1348.182861	2.827788	3.213256	654.412537	24927.439453	117.129646	71.397804	44.387337	41.414612	12.686502	55.510380	63.056290	81.028320	1.062233	99998.000000	3.750648	3.129749	0.451447	0.506945	2.815852	4.396677	2.068667	1.853685	1.647259	1.617154	1.103342	1.744374	1.799728	1.908637	0.026220	4.999991	69259.000000		1
17947.107422	1915.717163	1.464776	3.080655	3507.786865	72984.398438	560.821045	358.500061	195.086563	75.702705	56.836388	227.783447	344.780487	132.369492	0.418510	0.000000	4.253994	3.282331	0.165771	0.488643	3.545033	4.863230	2.748824	2.554489	2.290227	1.879111	1.754627	2.357522	2.537543	2.121788	0.000000	0.000000	69312.000000		1
[truncated: 8,812 more rows]
