# Supplementary material for: Distinct elongation stalls during translation are linked with distinct pathways for mRNA degradation
Source: eLife. 2022 Jul 27;11:e76038. doi: 10.7554/eLife.76038 (PMC9352352; doi:10.7554/eLife.76038)
Supplement: Figure 3—source data 1. [file elife-76038-fig3-data1.zip › 3B_flow_cytometry_data/list_mode_data.SYH1_OPT_1.CSV]

FSC-HLin	SSC-HLin	BLU-V-HLin	GRN-V-HLin	YEL-V-HLin	ORG-V-HLin	GRN-B-HLin	YEL-B-HLin	RED-B-HLin	NIR-B-HLin	YEL-G-HLin	ORG-G-HLin	RED-G-HLin	NIR-G-HLin	BLU-V-ALin	BLU-V-W	FSC-HLog	SSC-HLog	BLU-V-HLog	GRN-V-HLog	YEL-V-HLog	ORG-V-HLog	GRN-B-HLog	YEL-B-HLog	RED-B-HLog	NIR-B-HLog	YEL-G-HLog	ORG-G-HLog	RED-G-HLog	NIR-G-HLog	BLU-V-ALog	BLU-V-WLog	TIME		P01.R1
8289.348633	4893.893555	1.813238	3.139246	5165.863770	71502.351562	908.151794	547.887878	118.736275	60.447449	35.197796	148.657791	216.059067	127.250481	1.410288	99998.000000	3.918520	3.689655	0.258455	0.496825	3.713143	4.854321	2.958158	2.738692	2.074584	1.781378	1.546515	2.172188	2.334573	2.104659	0.149308	4.999991	16.000000		1
7176.184082	2682.498047	1.865662	1.887248	6283.309082	82281.320312	1040.015503	654.363220	143.455521	72.449356	32.801727	202.552292	330.564453	199.783096	0.992576	0.000000	3.855894	3.428540	0.270833	0.275829	3.798188	4.915301	3.017040	2.815819	2.156717	1.860035	1.515897	2.306537	2.519256	2.300559	0.000000	0.000000	43.000000		1
20998.650391	6501.825684	3.524713	9.309807	25259.294922	99998.000000	4269.167969	2595.366943	559.470398	253.045441	170.410492	786.498291	1042.701538	607.397827	5.153934	99998.000000	4.322191	3.813035	0.547124	0.968941	4.402421	4.999991	3.630343	3.414199	2.747777	2.403198	2.231496	2.895698	3.018160	2.783473	0.712139	4.999991	78.000000		1
21758.419922	8749.047852	3.043650	10.614229	29841.234375	99998.000000	5114.362305	3066.876953	712.109314	252.718552	212.444931	1022.540039	1221.592285	662.541260	3.655862	99998.000000	4.337627	3.941961	0.483395	1.025888	4.474817	4.999991	3.708791	3.486696	2.852547	2.402637	2.327246	3.009680	3.086926	2.821213	0.562990	4.999991	146.000000		1
8299.518555	2764.223389	0.761683	5.365705	6956.489258	89550.734375	1201.566528	726.627502	168.076096	71.407051	60.962433	245.687637	314.106537	220.635345	2.369824	0.000000	3.919053	3.441573	0.000000	0.729627	3.842390	4.952069	3.079748	2.861312	2.225506	1.853741	1.785062	2.390383	2.497077	2.343675	0.374716	0.000000	237.000000		1
6692.230957	1918.554199	1.366096	2.911049	3258.281494	47095.023438	592.864197	348.286713	72.430855	33.433895	13.830568	81.207176	92.068108	56.614361	1.990048	99998.000000	3.825571	3.282974	0.135481	0.464050	3.512989	4.672975	2.772955	2.541937	1.859924	1.524187	1.140840	1.909594	1.964109	1.752927	0.298864	4.999991	276.000000		1
9451.489258	2834.356689	4.067451	4.952485	5048.357910	65523.687500	884.699951	533.141418	124.570709	67.398193	33.770023	144.938812	201.658005	133.772583	1.899162	0.000000	3.975500	3.452455	0.609322	0.694823	3.703150	4.816398	2.946796	2.726842	2.095416	1.828648	1.528531	2.161185	2.304615	2.126367	0.278562	0.000000	352.000000		1
15659.354492	3842.023926	1.415436	7.123436	13302.357422	99998.000000	2264.444824	1375.896362	326.904053	110.814156	99.065109	438.482971	602.254150	324.612854	0.730857	99998.000000	4.194774	3.584560	0.150890	0.852690	4.123929	4.999991	3.354962	3.138586	2.514420	2.044595	1.995921	2.641953	2.779780	2.511366	0.000000	4.999991	482.000000		1
14079.459961	2868.006592	2.476242	2.929552	8733.623047	99998.000000	1497.445068	904.306396	211.334778	97.338211	52.815193	247.318924	310.640411	178.906189	2.005814	99998.000000	4.148586	3.457580	0.393793	0.466801	3.941195	4.999991	3.175351	2.956316	2.324971	1.988283	1.722759	2.393257	2.492258	2.252625	0.302291	4.999991	498.000000		1
10280.241211	790.575012	2.470075	6.867486	7093.348633	93497.843750	1241.685913	734.228943	168.236450	43.752087	46.027885	207.273499	267.024017	142.490311	1.442266	99998.000000	4.012003	2.897943	0.392710	0.836798	3.850851	4.970802	3.094012	2.865832	2.225920	1.640999	1.663021	2.316544	2.426550	2.153785	0.159045	4.999991	518.000000		1
13051.862305	5453.345215	2.929552	6.725634	13971.346680	99998.000000	2394.930176	1445.456299	357.192535	125.693192	113.626518	443.247345	528.315369	388.131683	2.541298	0.000000	4.115673	3.736663	0.466801	0.827733	4.145238	4.999991	3.379293	3.160005	2.552902	2.099312	2.055480	2.646646	2.722893	2.588979	0.405056	0.000000	588.000000		1
13364.350586	2374.938232	2.100026	6.253822	8333.992188	99998.000000	1461.858643	869.515625	192.366714	88.746918	55.300686	225.368881	271.066803	145.860840	0.926830	99998.000000	4.125948	3.375652	0.322225	0.796146	3.920853	4.999991	3.164905	2.939277	2.284130	1.948153	1.742730	2.352894	2.433076	2.163939	0.000000	4.999991	658.000000		1
13184.621094	6519.177734	3.151581	6.648541	20303.820312	99998.000000	3464.164062	2082.951416	476.227936	198.253571	138.268677	724.851318	905.280823	538.584229	3.275434	99998.000000	4.120068	3.814193	0.498528	0.822726	4.307578	4.999991	3.539598	3.318679	2.677815	2.297221	2.140724	2.860249	2.956783	2.731254	0.515269	4.999991	675.000000		1
6356.948730	2376.951904	2.411484	7.024757	8234.775391	99998.000000	1383.291138	856.138367	194.602417	100.875259	67.536964	283.756378	411.025360	236.331573	1.708807	99998.000000	3.803249	3.376020	0.382284	0.846631	3.915652	4.999991	3.140913	2.932544	2.289148	2.003785	1.829542	2.452946	2.613869	2.373522	0.232693	4.999991	750.000000		1
9032.547852	3455.779541	2.519415	3.743659	5472.763672	72942.562500	960.381104	578.114685	141.031708	59.969467	45.938457	144.568756	170.857635	114.493050	0.938375	0.000000	3.955810	3.538546	0.401300	0.573296	3.738207	4.862981	2.982444	2.762014	2.149317	1.777930	1.662176	2.160074	2.232634	2.058779	0.000000	0.000000	819.000000		1
11070.547852	3596.410400	2.840123	4.847637	8355.423828	99998.000000	1410.206055	868.152649	193.387421	62.269936	63.747047	271.174744	363.292175	236.109543	2.410599	0.000000	4.044169	3.555869	0.453337	0.685530	3.921968	4.999991	3.149283	2.938596	2.286428	1.794278	1.804460	2.433249	2.560256	2.373114	0.382125	0.000000	904.000000		1
9315.944336	2629.482422	2.772281	5.239272	6049.925293	79580.976562	1058.891113	628.799011	141.253738	113.882469	54.884384	197.513474	256.277191	176.796906	1.143965	0.000000	3.969227	3.419870	0.442837	0.719271	3.781750	4.900809	3.024851	2.798512	2.150000	2.056457	1.739449	2.295597	2.408710	2.247475	0.058413	0.000000	926.000000		1
12301.252930	2593.529053	3.459955	4.508426	8894.912109	99998.000000	1499.270630	928.729614	225.177689	91.238579	44.097466	205.435593	267.736359	218.421219	0.754488	0.000000	4.089949	3.413891	0.539070	0.654025	3.949142	4.999991	3.175880	2.967889	2.352525	1.960178	1.644414	2.312676	2.427707	2.339295	0.000000	0.000000	1027.000000		1
7468.679688	2127.702637	2.941887	3.484625	4138.059570	54648.746094	726.140320	440.336304	91.889244	55.769417	34.177078	98.910919	132.643936	76.057335	0.628805	99998.000000	3.873244	3.327911	0.468626	0.542156	3.616797	4.737580	2.861021	2.643785	1.963265	1.746396	1.533735	1.995244	2.122687	1.881141	0.000000	4.999991	1086.000000		1
4151.687012	1065.795654	2.223376	4.508426	2466.824463	38681.988281	410.124908	266.182159	92.635513	27.161572	24.568146	88.003738	135.999054	81.688240	0.036785	0.000000	3.618225	3.027674	0.347013	0.654025	3.392138	4.587509	2.612916	2.425179	1.966778	1.433955	1.390372	1.944501	2.133536	1.912160	0.000000	0.000000	1109.000000		1
10519.591797	3584.134033	3.358191	8.406272	8467.946289	99998.000000	1438.705933	881.221497	231.369827	129.455353	73.497826	286.100037	464.549835	247.300430	1.040233	0.000000	4.021999	3.554384	0.526105	0.924603	3.927778	4.999991	3.157972	2.945085	2.364307	2.112120	1.866274	2.456518	2.667032	2.393225	0.017131	0.000000	1170.000000		1
10801.914062	2800.019287	1.859494	4.671864	6595.306152	82107.070312	1114.537231	688.139404	142.878860	111.970551	52.586998	213.265198	273.536865	194.543823	4.052626	0.000000	4.033501	3.447161	0.269395	0.669490	3.819235	4.914381	3.047095	2.837677	2.154968	2.049104	1.720878	2.328920	2.437016	2.289017	0.607736	0.000000	1276.000000		1
14669.638672	2562.340088	2.109277	3.136162	8788.189453	99998.000000	1518.241821	905.219177	222.547256	87.535011	51.646458	260.819550	338.915222	187.047256	1.034985	0.000000	4.166420	3.408637	0.324134	0.496399	3.943899	4.999991	3.181341	2.956754	2.347422	1.942182	1.713041	2.416340	2.530091	2.271951	0.014934	0.000000	1308.000000		1
9303.528320	2955.418213	2.315888	4.070535	8257.129883	99998.000000	1436.029297	861.750793	207.477020	97.705177	47.292217	235.980026	317.998230	233.402023	1.766073	99998.000000	3.968648	3.470619	0.364717	0.609652	3.916829	4.999991	3.157163	2.935382	2.316970	1.989918	1.674790	2.372875	2.502425	2.368105	0.247009	4.999991	1387.000000		1
7426.031250	2531.102051	2.556419	4.107540	5677.403809	71236.031250	990.848450	591.874329	138.028152	60.475201	33.507904	166.956696	201.503830	108.106628	0.533531	0.000000	3.870757	3.403310	0.407632	0.613582	3.754150	4.852700	2.996007	2.772229	2.139968	1.781577	1.525147	2.222604	2.304283	2.033852	0.000000	0.000000	1411.000000		1
8539.007812	1765.221436	2.315888	3.318103	5330.600098	73580.523438	960.334839	561.918884	130.713516	55.069408	30.347073	154.927032	218.985535	106.157707	2.108455	99998.000000	3.931407	3.246799	0.364717	0.520890	3.726776	4.866763	2.982423	2.749674	2.116321	1.740910	1.482117	2.190127	2.340415	2.025952	0.323964	4.999991	1454.000000		1
14553.116211	6462.036133	2.624262	5.556897	13699.672852	99998.000000	2299.143066	1418.211426	391.474457	145.062149	98.377434	471.068848	669.640015	366.052124	2.845431	0.000000	4.162956	3.810369	0.419007	0.744832	4.136710	4.999991	3.361566	3.151741	2.592703	2.161554	1.992895	2.673084	2.825841	2.563543	0.454148	0.000000	1505.000000		1
10995.789062	1142.882935	3.876260	4.286397	6241.487305	80269.382812	1039.139771	648.390015	149.912872	61.603848	44.029621	189.427902	234.792786	171.421951	2.154932	0.000000	4.041226	3.058002	0.588413	0.632092	3.795288	4.904550	3.016674	2.811836	2.175839	1.789608	1.643745	2.277444	2.370685	2.234066	0.333434	0.000000	1538.000000		1
9625.631836	4088.556641	0.440975	3.311935	8653.127930	99998.000000	1473.336426	889.859070	222.103195	100.702576	53.996265	267.582184	350.661194	138.052811	1.673151	99998.000000	3.983429	3.611570	0.000000	0.520082	3.937173	4.999991	3.168302	2.949321	2.346555	2.003041	1.732364	2.427457	2.544888	2.140045	0.223535	4.999991	1559.000000		1
5639.923828	2687.373535	2.038351	4.483756	6271.405762	82117.375000	1088.464233	660.626282	152.623489	82.702789	50.150845	164.637726	225.976379	139.156799	1.274436	0.000000	3.751273	3.429328	0.309279	0.651642	3.797365	4.914435	3.036814	2.819956	2.183621	1.917520	1.700278	2.216529	2.354063	2.143504	0.105318	0.000000	1642.000000		1
10709.648438	3777.811279	1.760815	4.881558	7917.024414	99174.148438	1314.597778	823.555603	159.848679	53.999348	55.812588	211.199097	291.111115	152.509384	2.837519	0.000000	4.029775	3.577240	0.245714	0.688559	3.898562	4.996398	3.118793	2.915693	2.203709	1.732388	1.746732	2.324692	2.464059	2.183297	0.452939	0.000000	1695.000000		1
7874.212891	2207.808838	0.681506	3.632644	5388.219727	71878.773438	955.502625	565.471313	121.496223	67.527710	32.619789	126.032402	214.948929	109.744095	1.915424	0.000000	3.896207	3.343961	0.000000	0.560223	3.731445	4.856601	2.980232	2.752411	2.084563	1.829482	1.513481	2.100482	2.332335	2.040381	0.282265	0.000000	1814.000000		1
21924.802734	4162.578613	2.482410	5.279361	12323.967773	99998.000000	2046.649658	1269.303833	281.656372	122.998001	88.207260	354.592957	476.292694	276.225891	4.707195	0.000000	4.340936	3.619362	0.394873	0.722581	4.090751	4.999991	3.311044	3.103566	2.449720	2.089898	1.945504	2.549730	2.677874	2.441264	0.672762	0.000000	1898.000000		1
5379.045898	1293.455688	1.785485	4.085954	4247.732910	60602.238281	702.629883	439.839813	119.476372	53.163654	26.156273	136.073059	195.829742	137.355896	0.902923	99998.000000	3.730705	3.111752	0.251756	0.611293	3.628157	4.782489	2.846727	2.643295	2.077282	1.725615	1.417576	2.133772	2.291879	2.137847	0.000000	4.999991	1927.000000		1
12449.571289	2403.484375	1.045387	2.164785	6259.545410	81336.421875	1060.090698	639.986816	147.078918	54.107281	37.189888	168.063766	242.859848	80.084694	1.774909	0.000000	4.095154	3.380841	0.019277	0.335415	3.796543	4.910285	3.025343	2.806171	2.167550	1.733256	1.570425	2.225474	2.385356	1.903550	0.249176	0.000000	1953.000000		1
6728.829102	3405.838379	1.507948	6.753388	11902.205078	99998.000000	2049.702637	1233.415283	301.386108	96.477852	92.761948	436.990448	629.064209	275.236023	2.269544	99998.000000	3.827940	3.532224	0.178386	0.829522	4.075627	4.999991	3.311691	3.091109	2.479123	1.984428	1.967370	2.640472	2.798695	2.439705	0.355939	4.999991	2049.000000		1
6322.722168	2364.703369	2.938803	1.578874	3602.858398	48254.941406	620.920044	379.540405	74.308853	37.288570	18.653536	103.138725	142.752441	118.979889	1.129526	99998.000000	3.800904	3.373777	0.468170	0.198348	3.556647	4.683542	2.793036	2.579258	1.871041	1.571576	1.270761	2.013422	2.154583	2.075474	0.052896	4.999991	2069.000000		1
7633.739746	978.643005	2.112361	4.708869	4052.322510	53376.347656	709.050232	432.303162	99.780533	63.145718	31.873524	125.088776	175.933456	75.884644	1.534186	99998.000000	3.882737	2.990624	0.324768	0.672917	3.607704	4.727349	2.850677	2.635788	1.999046	1.800344	1.503430	2.097218	2.245348	1.880154	0.185878	4.999991	2105.000000		1
6088.262207	1667.522461	2.503996	4.637943	3444.116699	47626.996094	604.940125	369.666260	79.356934	40.921215	14.533661	81.352112	101.097290	74.922516	0.987514	0.000000	3.784493	3.222072	0.398634	0.666325	3.537078	4.677853	2.781712	2.567810	1.899585	1.611948	1.162375	1.910369	2.004740	1.874612	0.000000	0.000000	2161.000000		1
8940.579102	986.084045	1.258165	1.899583	5130.619629	63538.214844	855.854675	536.573608	119.908096	38.577572	35.919388	133.606064	171.545303	111.504906	1.252514	99998.000000	3.951366	2.993914	0.099738	0.278658	3.710170	4.803035	2.932400	2.729629	2.078849	1.586335	1.555329	2.125826	2.234379	2.047294	0.097782	4.999991	2186.000000		1
3396.337402	13027.858398	3.281098	1.548037	0.000000	2876.906250	0.000000	0.000000	6.549861	14.635424	0.000000	0.000000	0.000000	0.000000	0.157136	99998.000000	3.531011	4.114873	0.516019	0.189781	0.000000	3.458926	0.000000	0.000000	0.816232	1.165405	0.000000	0.000000	0.000000	0.000000	0.000000	4.999991	2212.000000		0
15089.082031	3452.819092	3.959521	4.909312	14427.395508	99998.000000	2446.397705	1490.867432	360.381134	114.980286	114.810677	466.245880	573.041931	377.995453	3.225790	0.000000	4.178663	3.538174	0.597643	0.691021	4.159188	4.999991	3.388527	3.173439	2.556762	2.060623	2.059982	2.668615	2.758186	2.577487	0.508636	0.000000	2261.000000		1
15484.908203	4593.130371	2.217208	6.414176	16654.837891	99998.000000	2777.048584	1711.965332	369.573761	139.875305	108.143631	483.638153	674.136108	388.773102	5.012216	0.000000	4.189909	3.662109	0.345806	0.807141	4.221540	4.999991	3.443583	3.233495	2.567701	2.145741	2.034001	2.684520	2.828748	2.589696	0.700030	0.000000	2308.000000		1
17328.916016	4607.898438	2.198706	7.166609	16277.212891	99998.000000	2688.890625	1666.529541	326.136200	105.861664	103.052383	423.533020	581.633240	403.686066	3.097877	99998.000000	4.238771	3.663503	0.342167	0.855314	4.211580	4.999991	3.429573	3.221813	2.513399	2.024739	2.013058	2.626887	2.764649	2.606044	0.491064	4.999991	2356.000000		1
3371.155518	792.804565	1.600460	2.288134	1943.621948	31638.875000	369.986969	218.923859	52.047344	49.065369	14.604587	54.421822	78.900543	75.967903	0.149997	99998.000000	3.527779	2.899166	0.204245	0.359481	3.288612	4.500221	2.568187	2.340293	1.716399	1.690775	1.164489	1.735773	1.897080	1.880630	0.000000	4.999991	2498.000000		1
24474.601562	4139.848145	2.926468	4.567017	12802.940430	99998.000000	2130.468750	1322.486084	325.741486	131.462860	85.382561	410.451782	488.593750	381.705170	1.905589	99998.000000	4.388716	3.616984	0.466344	0.659633	4.107310	4.999991	3.328475	3.121391	2.512873	2.118803	1.931369	2.613262	2.688948	2.581728	0.280029	4.999991	2556.000000		1
9610.287109	2589.843994	1.261249	3.170084	5496.270996	73339.046875	953.202148	578.614258	160.178635	71.271370	31.666914	160.601120	208.710526	136.076141	1.691162	0.000000	3.982736	3.413274	0.100801	0.501071	3.740068	4.865335	2.979185	2.762389	2.204605	1.852915	1.500606	2.205749	2.319544	2.133782	0.228185	0.000000	2617.000000		1
9098.438477	2692.110107	1.319840	5.078918	6344.357910	82283.890625	1092.898560	665.649658	120.494011	43.881603	33.446232	155.691803	238.373001	195.786575	1.611981	0.000000	3.958967	3.430093	0.120521	0.705771	3.802388	4.915315	3.038580	2.823246	2.080966	1.642282	1.524347	2.192266	2.377257	2.291783	0.207360	0.000000	2706.000000		1
5366.189453	1511.867676	2.371395	2.214124	2806.171387	39382.265625	497.394714	301.049988	72.366096	50.264942	12.168433	58.103806	84.491356	33.844032	0.467853	0.000000	3.729666	3.179514	0.375004	0.345202	3.448114	4.595301	2.696701	2.478639	1.859535	1.701265	1.085235	1.764205	1.926812	1.529482	0.000000	0.000000	2739.000000		1
3521.793213	969.049500	2.306637	5.014159	3200.865234	47059.300781	559.374817	347.901245	92.317886	45.750347	29.998611	106.105286	134.614441	111.141029	0.298705	0.000000	3.546764	2.986346	0.362979	0.700198	3.505267	4.672646	2.747703	2.541456	1.965286	1.660394	1.477101	2.025737	2.129092	2.045874	0.000000	0.000000	2796.000000		1
15458.403320	4537.407227	2.285050	4.807549	9348.970703	99998.000000	1537.761841	957.633484	199.641251	128.607330	67.281013	300.929718	391.492981	261.016907	3.163684	99998.000000	4.189165	3.656808	0.358896	0.681924	3.970764	4.999991	3.186889	2.981199	2.300250	2.109266	1.827893	2.478465	2.592724	2.416669	0.500193	4.999991	2875.000000		1
8106.261230	3023.109375	2.414567	3.074487	6679.125488	84883.648438	1110.121338	688.213379	151.698364	76.038834	30.834303	156.179031	187.765762	96.326744	0.827757	0.000000	3.908821	3.480454	0.382839	0.487773	3.824720	4.928824	3.045370	2.837723	2.180981	1.881035	1.489034	2.193623	2.273616	1.983747	0.000000	0.000000	2899.000000		1
10676.717773	5353.891602	2.063021	5.920778	11151.496094	99998.000000	1911.560303	1155.171631	268.547394	106.370483	72.295174	310.776093	378.285309	331.261383	2.323342	0.000000	4.028438	3.728670	0.314504	0.772379	4.047333	4.999991	3.281388	3.062647	2.429021	2.026821	1.859109	2.492448	2.577820	2.520171	0.366113	0.000000	3024.000000		1
15880.921875	3086.085449	2.861710	7.684677	11609.900391	99998.000000	1955.861328	1184.855713	240.161575	90.409050	83.017334	357.960388	430.307983	244.552811	2.020753	99998.000000	4.200876	3.489408	0.456626	0.885626	4.064828	4.999991	3.291338	3.073665	2.380503	1.956212	1.919169	2.553835	2.633779	2.388373	0.305513	4.999991	3089.000000		1
16304.608398	3342.522949	2.463907	3.694319	9389.118164	99998.000000	1595.668335	952.986267	233.984848	102.158096	59.303379	283.179718	405.002838	225.082092	6.539678	0.000000	4.212310	3.524074	0.391624	0.567534	3.972625	4.999991	3.202943	2.979087	2.369188	2.009273	1.773079	2.452062	2.607458	2.352341	0.815556	0.000000	3121.000000		1
3273.949951	60003.492188	1.131732	2.596508	0.000000	3965.271729	0.000000	0.000000	6.525191	17.176424	12.202354	0.000000	0.000000	6.401842	0.794563	0.000000	3.515072	4.778176	0.053744	0.414390	0.000000	3.598273	0.000000	0.000000	0.814593	1.234933	1.086444	0.000000	0.000000	0.806305	0.000000	0.000000	3226.000000		0
5792.895996	2285.802734	2.214124	4.930898	4977.733887	67497.968750	880.851501	524.935608	100.770416	44.908489	43.252522	161.190109	223.191757	121.631905	0.313854	0.000000	3.762896	3.359039	0.345202	0.692926	3.697032	4.829291	2.944903	2.720106	2.003333	1.652328	1.636011	2.207338	2.348678	2.085047	0.000000	0.000000	3250.000000		1
7902.515137	2323.994873	1.785485	2.340558	4958.695312	63323.371094	824.579407	514.854858	103.854156	60.065063	28.873045	108.044952	146.718124	90.671173	0.690428	0.000000	3.897765	3.366235	0.251756	0.369319	3.695367	4.801564	2.916233	2.711685	2.016424	1.778622	1.460493	2.033604	2.166484	1.957469	0.000000	0.000000	3282.000000		1
8455.355469	2187.092285	3.284182	4.804465	6511.040039	80439.117188	1084.039062	686.020874	149.040176	74.466125	40.736191	169.787567	228.471115	168.877869	0.673253	99998.000000	3.927132	3.339867	0.516427	0.681645	3.813650	4.905468	3.035045	2.836337	2.173303	1.871959	1.609980	2.229906	2.358831	2.227573	0.000000	4.999991	3335.000000		1
6496.897949	3459.254883	1.366096	4.163047	6154.735352	77852.226562	1036.083740	645.808899	154.763596	42.370571	40.628258	160.255737	191.953491	120.558769	1.741676	99998.000000	3.812706	3.538983	0.135481	0.619411	3.789209	4.891271	3.015395	2.810104	2.189669	1.627064	1.608828	2.204813	2.283196	2.081199	0.240967	4.999991	3409.000000		1
7261.316406	1925.313843	3.089906	4.406662	6393.422852	91979.570312	1081.886597	664.665955	174.533447	73.615013	49.056114	267.554413	328.088226	172.516678	2.015685	0.000000	3.861015	3.284502	0.489945	0.644110	3.805733	4.963691	3.034182	2.822603	2.241879	1.866966	1.690693	2.427412	2.515991	2.236831	0.304423	0.000000	3451.000000		1
13917.936523	1895.774658	3.376694	3.435285	7468.090332	95401.859375	1218.844604	781.826477	211.421127	63.626781	53.623135	219.577621	300.445587	186.708054	1.388796	99998.000000	4.143575	3.277787	0.528492	0.535963	3.873209	4.979557	3.085948	2.893110	2.325148	1.803640	1.729352	2.341588	2.477766	2.271163	0.142638	4.999991	3506.000000		1
11673.184570	1162.584961	2.170952	3.059069	4998.650879	68759.328125	925.161743	526.366455	117.132736	36.813675	32.110973	126.297607	154.578568	117.903664	0.707610	0.000000	4.067189	3.065425	0.336650	0.485589	3.698853	4.837332	2.966218	2.721288	2.068678	1.566009	1.506653	2.101395	2.189149	2.071527	0.000000	0.000000	3524.000000		1
9849.856445	5807.568359	1.770066	6.694797	14995.472656	99998.000000	2559.093018	1548.847900	332.982117	150.538879	86.902840	417.491974	641.275818	293.349915	3.385491	0.000000	3.993430	3.763994	0.247989	0.825737	4.175960	4.999991	3.408086	3.190009	2.522421	2.177649	1.939034	2.620648	2.807045	2.467386	0.529622	0.000000	3576.000000		1
10112.140625	2889.204102	2.426902	3.780664	5997.011719	78660.906250	1042.396240	629.600769	154.501480	69.433464	45.423473	182.998306	216.065247	117.675468	0.595554	0.000000	4.004843	3.460778	0.385052	0.577568	3.777935	4.895759	3.018033	2.799065	2.188933	1.841569	1.657280	2.262447	2.334585	2.070686	0.000000	0.000000	3701.000000		1
9642.418945	3224.952393	1.915002	3.623393	7557.787109	99321.492188	1292.838989	779.643188	160.964996	84.901497	51.091385	228.434113	311.358948	191.426163	1.707535	0.000000	3.984186	3.508523	0.282169	0.559115	3.878395	4.997043	3.111544	2.891896	2.206732	1.928915	1.708348	2.358761	2.493261	2.282001	0.232370	0.000000	3745.000000		1
7711.308105	6682.847168	1.267417	8.097898	12973.584961	99998.000000	2180.622803	1340.902100	299.221344	128.339035	88.179512	388.733032	435.738464	290.799652	3.377456	0.000000	3.887128	3.824961	0.102919	0.908372	4.113060	4.999991	3.338581	3.127397	2.475993	2.108359	1.945368	2.589651	2.639226	2.463594	0.528590	0.000000	3788.000000		1
14671.519531	3676.516602	0.712344	3.947186	10917.211914	99998.000000	1824.299805	1132.811401	257.371918	106.592514	56.346073	264.319580	353.131256	199.274277	3.917495	99998.000000	4.166475	3.565437	0.000000	0.596288	4.038112	4.999991	3.261096	3.054157	2.410561	2.027727	1.750864	2.422129	2.547936	2.299451	0.593008	4.999991	3848.000000		1
11152.544922	1508.410767	3.777580	6.398758	9181.486328	99998.000000	1553.297729	948.767761	203.773453	87.041611	59.741272	265.047333	348.280548	221.992188	1.159269	0.000000	4.047374	3.178520	0.577214	0.806096	3.962913	4.999991	3.191255	2.977160	2.309148	1.939727	1.776274	2.423323	2.541929	2.346338	0.064184	0.000000	3874.000000		1
5202.902344	1767.151855	1.486362	0.749349	2879.912842	42289.164062	540.156921	300.843384	78.863533	37.892982	22.943016	77.466599	110.052467	86.468033	1.606408	0.000000	3.716246	3.247274	0.172125	0.000000	3.459379	4.626229	2.732520	2.478340	1.896876	1.578559	1.360651	1.889114	2.041600	1.936856	0.205856	0.000000	3896.000000		1
4404.013672	1790.156616	2.914133	4.477589	6692.996094	82425.367188	1140.175415	704.245728	138.546219	64.416222	39.715473	196.702438	272.423645	157.844254	1.029322	0.000000	3.643849	3.252891	0.464509	0.651044	3.825621	4.916061	3.056972	2.847724	2.141595	1.808995	1.598960	2.293810	2.435245	2.198229	0.012551	0.000000	3969.000000		1
11645.150391	1778.284180	2.346725	4.107540	5694.373535	75930.085938	966.690430	597.733398	137.337387	67.490707	36.496048	168.073013	220.919037	122.705048	0.287025	0.000000	4.066145	3.250001	0.370462	0.613582	3.755446	4.880414	2.985287	2.776508	2.137789	1.829244	1.562246	2.225498	2.344233	2.088862	0.000000	0.000000	4124.000000		1
5337.822266	1212.914673	2.244962	4.348072	3705.898438	50175.496094	622.742554	390.250214	114.018158	48.081654	25.977415	108.544518	112.710648	122.979500	1.403491	0.000000	3.727364	3.083830	0.351209	0.638297	3.568893	4.700492	2.794309	2.591343	2.056974	1.681979	1.414596	2.035608	2.051965	2.089833	0.147210	0.000000	4165.000000		1
8937.375000	2390.156494	2.309720	4.258643	6834.262207	90865.335938	1206.198242	714.224731	159.645157	72.822487	46.151234	222.019943	313.622406	215.689026	3.503232	0.000000	3.951210	3.378426	0.363559	0.629271	3.834692	4.958398	3.081419	2.853835	2.203156	1.862265	1.664183	2.346392	2.496407	2.333828	0.544469	0.000000	4294.000000		1
13681.315430	6380.545410	2.211041	4.135293	8893.335938	99998.000000	1435.902832	924.535706	213.416306	99.327225	66.186287	274.520599	337.657043	206.012253	1.352879	0.000000	4.136128	3.804858	0.344597	0.616506	3.949065	4.999991	3.157125	2.965924	2.329228	1.997068	1.820768	2.438575	2.528476	2.313893	0.131259	0.000000	4372.000000		1
15698.743164	2663.715088	2.389898	7.370136	6855.786621	84410.382812	1209.608887	714.138367	166.549652	78.712433	53.509033	174.962082	234.820541	160.884811	0.689573	99998.000000	4.195865	3.425488	0.378379	0.867476	3.836057	4.926396	3.082645	2.853782	2.221544	1.896043	1.728427	2.242944	2.370736	2.206515	0.000000	4.999991	4407.000000		1
17526.261719	6090.865234	1.384599	5.489055	13164.138672	99998.000000	2262.252441	1353.986450	307.729370	119.118660	100.162918	472.021729	631.521973	310.569489	4.030590	0.000000	4.243689	3.784679	0.141324	0.739498	4.119392	4.999991	3.354541	3.131614	2.488169	2.075980	2.000707	2.673962	2.800389	2.492159	0.605369	0.000000	4456.000000		1
6994.030273	3270.536133	2.969640	5.553813	7160.758789	87859.906250	1239.958984	749.070984	158.695358	55.198925	50.024410	215.732193	305.071198	198.657532	0.084905	0.000000	3.844728	3.514619	0.472704	0.744591	3.854959	4.943791	3.093407	2.874523	2.200564	1.741931	1.699182	2.333915	2.484401	2.298105	0.000000	0.000000	4618.000000		1
10343.362305	4386.568848	0.817191	3.318103	8564.729492	99998.000000	1481.119751	885.847107	187.596161	55.985275	47.871960	237.888855	322.253784	147.464386	2.587853	99998.000000	4.014662	3.642125	0.000000	0.520890	3.932714	4.999991	3.170590	2.947359	2.273224	1.748074	1.680081	2.376374	2.508198	2.168687	0.412940	4.999991	4645.000000		1
5835.303223	962.104919	0.663004	2.769197	3081.142334	45568.300781	548.350403	332.396210	105.729065	51.486103	30.414915	96.912659	113.324318	75.243225	2.027070	0.000000	3.766063	2.983222	0.000000	0.442354	3.488712	4.658663	2.739058	2.521656	2.024194	1.711690	1.483087	1.986380	2.054323	1.876467	0.306869	0.000000	4779.000000		1
13685.292969	3989.183105	4.166131	6.213734	10215.587891	99998.000000	1722.400635	1058.329834	259.940674	109.941452	84.503693	323.996094	430.394348	283.213654	1.990283	0.000000	4.136254	3.600884	0.619733	0.793353	4.009264	4.999991	3.236134	3.024621	2.414874	2.041162	1.926876	2.510540	2.633867	2.452114	0.298915	0.000000	4828.000000		1
12233.252930	3005.282227	0.644501	4.304899	9727.795898	99998.000000	1635.923462	1012.021362	238.622787	66.513161	48.766243	253.733109	351.869995	228.594467	2.574712	99998.000000	4.087542	3.477885	0.000000	0.633963	3.988014	4.999991	3.213763	3.005190	2.377712	1.822908	1.688119	2.404377	2.546382	2.359066	0.410729	4.999991	4919.000000		1
6240.805664	875.609131	2.642764	3.108409	3490.403809	50137.242188	623.208191	369.438080	87.288307	46.953007	20.830656	75.292564	104.597336	87.343819	0.550551	99998.000000	3.795241	2.942310	0.422058	0.492538	3.542876	4.700161	2.794633	2.567542	1.940956	1.671663	1.318703	1.876752	2.019521	1.941232	0.000000	4.999991	4938.000000		1
8635.665039	4746.614258	2.294302	4.002693	9361.684570	99998.000000	1613.026611	972.167114	222.948151	83.069756	57.807766	261.423950	332.649078	210.779709	1.272977	0.000000	3.936296	3.676384	0.360651	0.602352	3.971354	4.999991	3.207642	2.987741	2.348204	1.919443	1.761986	2.417345	2.521986	2.323829	0.104821	0.000000	5034.000000		1
8787.409180	2388.694824	1.144067	4.156880	8399.672852	99998.000000	1410.520630	875.646118	196.643860	82.098373	47.437153	215.981979	269.540344	183.035309	3.253623	0.000000	3.943861	3.378161	0.058451	0.618767	3.924262	4.999991	3.149379	2.942329	2.293680	1.914335	1.676119	2.334418	2.430624	2.262535	0.512367	0.000000	5141.000000		1
6098.401855	2182.386475	1.847160	4.144545	4819.408691	62076.476562	821.871887	502.883789	115.871483	68.622437	27.907835	148.438843	187.728760	181.200485	0.525866	0.000000	3.785216	3.338932	0.266504	0.617477	3.682994	4.792927	2.914804	2.701468	2.063977	1.836466	1.445726	2.171548	2.273531	2.258159	0.000000	0.000000	5168.000000		1
3904.161377	1396.767090	1.816322	4.983322	2727.307861	41539.003906	518.361084	300.010773	66.679680	33.551079	19.507730	84.309418	112.608887	88.167175	0.549100	20441.244141	3.591528	3.145124	0.259193	0.697519	3.435734	4.618456	2.714632	2.477137	1.823994	1.525707	1.290207	1.925876	2.051573	1.945307	0.000000	4.310507	5215.000000		1
8541.292969	1879.082397	1.298254	3.934851	6342.294434	84988.718750	1071.290894	665.162476	158.905060	70.808807	42.561764	215.442322	281.095123	157.905930	1.991736	99998.000000	3.931524	3.273946	0.113360	0.594928	3.802246	4.929361	3.029907	2.822928	2.201138	1.850087	1.629020	2.333331	2.448853	2.198398	0.299232	4.999991	5266.000000		1
10803.706055	1231.756226	2.729109	4.594771	4817.626465	67504.546875	848.762085	510.127472	154.162262	57.021412	36.514549	143.054642	196.862793	114.708916	0.234719	0.000000	4.033573	3.090525	0.436021	0.662264	3.682833	4.829333	2.928786	2.707679	2.187978	1.756038	1.562466	2.155502	2.294164	2.059597	0.000000	0.000000	5358.000000		1
7249.512207	2932.984131	2.648932	6.475852	4932.575684	70038.554688	849.964722	519.184448	120.555679	43.964863	40.736191	170.441330	210.915390	145.392120	1.134069	0.000000	3.860309	3.467310	0.423071	0.811297	3.693074	4.845337	2.929401	2.715322	2.081188	1.643106	1.609980	2.231575	2.324108	2.162541	0.054640	0.000000	5419.000000		1
6188.743164	1757.135986	2.093859	4.187717	4846.798340	71605.062500	815.550232	511.542908	126.420952	59.115273	37.535267	147.356461	183.938843	147.985535	1.527234	0.000000	3.791602	3.244805	0.320947	0.621977	3.685455	4.854944	2.911451	2.708882	2.101819	1.771700	1.574440	2.168369	2.264673	2.170219	0.183906	0.000000	5558.000000		1
4508.422852	1314.018066	2.747611	5.538395	3449.568848	50396.742188	580.550842	366.961823	107.163002	45.633167	35.959476	123.525322	176.013641	130.621002	0.846452	0.000000	3.654025	3.118601	0.438955	0.743384	3.537765	4.702403	2.763840	2.564621	2.030045	1.659281	1.555813	2.091756	2.245546	2.116013	0.000000	0.000000	5621.000000		1
10522.623047	2586.387207	4.141461	7.450313	8382.120117	99998.000000	1395.379395	862.373718	209.990280	88.577309	41.883339	223.157837	310.859375	180.765686	2.243385	99998.000000	4.022124	3.412694	0.617154	0.872175	3.923354	4.999991	3.144692	2.935695	2.322199	1.947322	1.622041	2.348612	2.492564	2.257116	0.350904	4.999991	5667.000000		1
9049.151367	6157.091309	2.513247	5.473636	11885.071289	99998.000000	2071.057373	1231.040894	330.724823	127.000694	80.756950	374.372040	538.223450	290.953827	1.349915	0.000000	3.956608	3.789376	0.400235	0.738276	4.075002	4.999991	3.316192	3.090272	2.519467	2.103806	1.907180	2.573303	2.730963	2.463824	0.130307	0.000000	5728.000000		1
3667.749512	1324.552124	1.433939	1.717642	3334.033447	48129.214844	579.095276	344.231598	62.445709	57.924950	19.637249	96.101631	127.090126	98.531624	0.855358	0.000000	3.564400	3.122069	0.156531	0.234933	3.522970	4.682409	2.762750	2.536851	1.795503	1.762866	1.293081	1.982731	2.104112	1.993576	0.000000	0.000000	5769.000000		1
5337.683594	1434.185181	2.473158	3.620309	4217.154785	60948.683594	718.730103	431.267029	105.423775	36.758167	18.437674	111.514160	168.159363	119.149498	1.107436	99998.000000	3.727353	3.156605	0.393252	0.558746	3.625020	4.784965	2.856566	2.634746	2.022938	1.565354	1.265706	2.047330	2.225721	2.076092	0.044319	4.999991	5807.000000		1
4493.614746	551.224487	2.608843	3.278014	3085.903564	49042.679688	591.584412	336.408142	97.532486	48.679901	29.650148	92.792786	105.648888	92.934631	1.491040	99998.000000	3.652596	2.741328	0.416448	0.515611	3.489382	4.690574	2.772017	2.526866	1.989149	1.687350	1.472027	1.967514	2.023865	1.968178	0.173489	4.999991	5899.000000		1
4284.744141	1255.596680	1.403101	2.920300	2451.615479	37486.046875	468.728302	266.410370	46.410267	28.721943	21.058851	53.755733	84.701050	47.508080	1.443378	0.000000	3.631925	3.098850	0.147089	0.465428	3.389452	4.573870	2.670921	2.425551	1.666614	1.458214	1.323435	1.730425	1.927889	1.676767	0.159380	0.000000	6019.000000		1
7269.876953	2279.558350	1.979760	3.521630	7615.841797	98839.054688	1344.707397	791.577209	170.493744	71.172691	53.842079	227.299301	300.686127	148.136642	1.300570	99998.000000	3.861527	3.357851	0.296613	0.546744	3.881718	4.994928	3.128628	2.898493	2.231709	1.852313	1.731122	2.356598	2.478113	2.170662	0.114134	4.999991	6060.000000		1
5555.956543	1036.352051	3.308852	5.378040	3454.798828	47233.125000	593.332947	369.533661	109.568321	31.238274	28.058939	106.731285	141.222900	86.005470	0.717929	0.000000	3.744759	3.015507	0.519677	0.730624	3.538423	4.674247	2.773299	2.567654	2.039685	1.494687	1.448071	2.028292	2.149905	1.934526	0.000000	0.000000	6109.000000		1
11565.941406	2212.786133	2.411484	5.479804	7123.781738	94373.171875	1216.750854	745.746704	196.619186	73.423820	45.078094	214.548035	264.301086	148.778061	1.451155	99998.000000	4.063181	3.344939	0.382284	0.738765	3.852711	4.974849	3.085202	2.872591	2.293626	1.865837	1.653966	2.331525	2.422099	2.172539	0.161714	4.999991	6180.000000		1
4657.463379	1756.361938	3.444536	4.212387	0.000000	3194.031738	0.000000	0.000000	15.437196	18.940323	6.121222	0.000000	0.000000	0.000000	0.404759	0.000000	3.668149	3.244614	0.537131	0.624528	0.000000	3.504339	0.000000	0.000000	1.188568	1.277387	0.786838	0.000000	0.000000	0.000000	0.000000	0.000000	6210.000000		1
25525.218750	7578.436035	2.127780	6.111970	18945.626953	99998.000000	3127.244141	1952.000488	469.011993	182.455566	116.158272	547.844666	740.180542	371.735443	3.532491	0.000000	4.406970	3.879580	0.327927	0.786181	4.277509	4.999991	3.495162	3.290480	2.671184	2.261157	2.065050	2.738657	2.869338	2.570234	0.548081	0.000000	6270.000000		1
7754.924316	2727.486816	1.504864	6.383339	7132.102051	85996.875000	1193.641235	731.345642	147.772766	58.291912	56.056202	217.739716	292.757812	210.076614	1.569891	99998.000000	3.889578	3.435763	0.177497	0.805048	3.853218	4.934483	3.076874	2.864123	2.169594	1.765608	1.748624	2.337938	2.466508	2.322378	0.195869	4.999991	6315.000000		1
24596.255859	6127.632324	1.881081	6.167478	15534.379883	99998.000000	2607.227051	1600.300049	379.065491	122.874657	104.967384	450.528076	609.926514	311.611786	1.512513	99998.000000	4.390869	3.787293	0.274407	0.790108	4.191294	4.999991	3.416179	3.204201	2.578714	2.089462	2.021054	2.653722	2.785278	2.493614	0.179699	4.999991	6350.000000		1
7826.788086	1391.216431	1.495613	2.510163	4175.052246	55080.878906	716.306274	433.191284	97.415306	46.919086	15.468034	91.762817	108.014114	81.910271	0.296654	99998.000000	3.893584	3.143395	0.174819	0.399702	3.620662	4.741001	2.855099	2.636680	1.988627	1.671350	1.189435	1.962667	2.033480	1.913338	0.000000	4.999991	6372.000000		1
6262.311523	2167.501465	1.989012	3.293433	3474.161621	49920.230469	624.528015	373.727539	103.268242	39.092556	26.285789	80.069275	106.783707	94.161964	0.149711	0.000000	3.796735	3.335959	0.298637	0.517649	3.540850	4.698277	2.795552	2.572555	2.013967	1.592094	1.419721	1.903466	2.028505	1.973876	0.000000	0.000000	6488.000000		1
11435.974609	4868.847168	3.197837	6.497437	10141.732422	99998.000000	1726.875244	1053.590210	281.298645	92.906883	88.361450	391.841431	518.028015	297.001038	2.489434	99998.000000	4.058273	3.687426	0.504856	0.812742	4.006112	4.999991	3.237261	3.022672	2.449168	1.968048	1.946263	2.593110	2.714353	2.472758	0.396101	4.999991	6551.000000		1
8664.510742	2574.366699	3.228674	5.310198	8879.413086	99998.000000	1508.009888	924.193420	222.618179	169.556290	146.437500	281.199982	355.844940	284.431732	1.859134	0.000000	3.937744	3.410671	0.509024	0.725111	3.948384	4.999991	3.178404	2.965763	2.347561	2.229314	2.165652	2.449015	2.551261	2.453978	0.269311	0.000000	6609.000000		1
8263.127930	2899.821533	2.525582	7.286875	9023.632812	99998.000000	1540.114746	939.812561	216.937943	105.087646	77.676292	265.272461	376.472076	259.888245	0.350946	0.000000	3.917145	3.462371	0.402361	0.862541	3.955381	4.999991	3.187553	2.973041	2.336335	2.021552	1.890288	2.423692	2.575733	2.414787	0.000000	0.000000	6729.000000		1
7491.523926	2541.833252	1.230412	4.156880	8412.624023	99998.000000	1418.855957	873.808228	184.207138	49.000610	43.789089	215.864792	283.777985	157.520462	0.839410	99998.000000	3.874570	3.405147	0.090050	0.618767	3.924932	4.999991	3.151938	2.941416	2.265306	1.690202	1.641366	2.334182	2.452979	2.197337	0.000000	4.999991	6768.000000		1
14948.115234	2195.452393	1.945839	4.452919	8246.124023	99998.000000	1400.211670	859.727844	207.720642	60.475201	52.879951	254.815506	296.516907	146.015030	1.892493	99998.000000	4.174586	3.341524	0.289107	0.648645	3.916250	4.999991	3.146194	2.934361	2.317480	1.781577	1.723291	2.406226	2.472049	2.164397	0.277034	4.999991	6843.000000		1
22308.019531	7520.356934	3.089906	6.830482	25345.357422	99998.000000	4277.478516	2604.871094	647.619080	192.446884	154.334961	688.725281	899.366211	507.503235	3.844887	0.000000	4.348461	3.876238	0.489945	0.834451	4.403898	4.999991	3.631188	3.415786	2.811320	2.284311	2.188464	2.838046	2.953937	2.705439	0.584884	0.000000	6859.000000		1
6650.094727	1935.409912	2.371395	3.543216	5771.947754	75524.093750	1028.602661	606.848938	142.166519	97.310463	33.150192	163.509079	181.314590	106.240967	0.705579	99998.000000	3.822828	3.286773	0.375004	0.549398	3.761322	4.878086	3.012248	2.783081	2.152797	1.988160	1.520486	2.213542	2.258433	2.026292	0.000000	4.999991	6950.000000		1
8381.758789	1136.669189	0.792521	3.398280	4638.189941	61109.421875	778.906128	492.716705	120.999741	53.148239	27.577875	153.588699	209.614059	99.987144	1.401904	99998.000000	3.923335	3.055634	0.000000	0.531259	3.666348	4.786108	2.891485	2.692597	2.082784	1.725489	1.440561	2.186359	2.321420	1.999944	0.146718	4.999991	7019.000000		1
13436.811523	4470.486816	2.056854	5.436631	12714.279297	99998.000000	2183.231445	1313.093018	298.339386	107.967857	93.634644	426.481079	531.803101	357.830872	1.345668	0.000000	4.128296	3.650355	0.313203	0.735330	4.104292	4.999991	3.339100	3.118295	2.474711	2.033294	1.971437	2.629900	2.725751	2.553678	0.128938	0.000000	7049.000000		1
9903.785156	3322.047119	1.930420	4.428249	6545.229492	85297.273438	1121.944336	682.844604	159.228851	62.131168	56.663700	180.660828	249.718079	107.523804	1.438197	0.000000	3.995801	3.521406	0.285652	0.646232	3.815925	4.930935	3.049971	2.834322	2.202022	1.793310	1.753305	2.256864	2.397450	2.031505	0.157818	0.000000	7127.000000		1
17590.681641	2719.755859	2.948054	4.443667	9385.408203	99998.000000	1590.691162	979.580444	229.084778	115.276321	63.407837	279.889374	400.608490	227.129700	2.086629	99998.000000	4.245283	3.434530	0.469535	0.647742	3.972453	4.999991	3.201586	2.991040	2.359996	2.061740	1.802143	2.446986	2.602720	2.356274	0.319445	4.999991	7200.000000		1
7494.693848	947.669922	0.774018	3.253344	3819.602051	52263.242188	658.723572	407.916962	94.377823	24.259773	31.284529	116.836693	191.620438	109.750259	1.407077	99998.000000	3.874754	2.976657	0.000000	0.512330	3.582018	4.718196	2.818703	2.610572	1.974870	1.384887	1.495330	2.067579	2.282442	2.040406	0.148318	4.999991	7236.000000		1
10579.790039	3609.297363	1.181072	3.681984	11560.088867	99998.000000	1952.848511	1197.221436	285.103973	113.882469	66.679680	334.551727	422.811432	269.506439	2.426640	0.000000	4.024477	3.557423	0.072276	0.566082	4.062961	4.999991	3.290668	3.078175	2.455003	2.056457	1.823994	2.524463	2.626147	2.430569	0.385005	0.000000	7277.000000		1
7181.296875	1682.197998	1.600460	3.669649	2919.819580	52936.355469	509.957886	316.607452	119.534966	47.279884	31.824184	134.244400	172.405670	103.073967	0.969228	99998.000000	3.856203	3.225877	0.204245	0.564625	3.465356	4.723754	2.707534	2.500521	2.077495	1.674676	1.502757	2.127896	2.236552	2.013149	0.000000	4.999991	7324.000000		1
11529.093750	2014.902588	3.950269	2.812370	6253.461426	76722.078125	1019.669067	653.083435	134.096375	47.267548	37.744961	194.232376	253.273636	189.813370	2.551547	99998.000000	4.061795	3.304254	0.596627	0.449072	3.796120	4.884920	3.008459	2.814969	2.127417	1.674563	1.576859	2.288322	2.403590	2.278327	0.406804	4.999991	7404.000000		1
10332.165039	2736.744141	2.007514	3.870092	7747.804199	99998.000000	1269.377930	805.256714	235.461960	113.900978	47.982975	302.712128	370.739410	235.995438	1.523580	99998.000000	4.014191	3.437234	0.302659	0.587721	3.889179	4.999991	3.103591	2.905934	2.371921	2.056527	1.681087	2.481030	2.569069	2.372904	0.182865	4.999991	7444.000000		1
13451.262695	3933.947021	2.470075	3.447620	12215.089844	99998.000000	1842.666504	1260.472046	437.434509	197.106415	125.717865	411.241241	515.912598	401.021729	2.227927	99998.000000	4.128763	3.594829	0.392710	0.537519	4.086897	4.999991	3.265447	3.100533	2.640913	2.294701	2.099397	2.614097	2.712576	2.603168	0.347901	4.999991	7474.000000		1
16534.642578	5240.696777	1.884164	6.472768	14734.461914	99998.000000	2500.597656	1517.661987	379.750092	150.566635	100.372612	472.410278	620.503723	322.121185	2.943553	99998.000000	4.218395	3.719389	0.275119	0.811090	4.168334	4.999991	3.398044	3.181175	2.579498	2.177729	2.001615	2.674319	2.792744	2.508019	0.468872	4.999991	7557.000000		1
20974.000000	2927.645996	1.921169	3.173167	10758.846680	99998.000000	1847.748535	1107.620361	245.767807	87.448662	64.258949	289.683350	367.751251	225.964035	0.953656	99998.000000	4.321681	3.466519	0.283566	0.501493	4.031766	4.999991	3.266643	3.044391	2.390525	1.941753	1.807934	2.461924	2.565554	2.354039	0.000000	4.999991	7595.000000		1
16851.732422	3823.299561	1.785485	3.129995	7842.308594	99998.000000	1307.924561	821.665283	242.344864	101.492012	70.475769	246.060760	286.078430	188.117310	2.667384	0.000000	4.226645	3.582438	0.251756	0.495544	3.894444	4.999991	3.116583	2.914695	2.384434	2.006432	1.848040	2.391042	2.456485	2.274429	0.426086	0.000000	7650.000000		1
17931.320312	5045.949707	0.607497	7.709347	14346.508789	99998.000000	2399.077881	1481.634766	314.350159	101.115791	91.337257	406.948669	562.609619	316.524200	1.665204	0.000000	4.253612	3.702943	0.000000	0.887018	4.156746	4.999991	3.380044	3.170741	2.497414	2.004819	1.960648	2.609540	2.750207	2.500407	0.221467	0.000000	7759.000000		1
6175.029785	1651.428467	1.070057	3.620309	5976.729980	77530.335938	1003.204956	628.546143	141.864319	81.897934	38.031750	190.309860	248.462997	165.877396	1.501595	0.000000	3.790639	3.217860	0.029407	0.558746	3.776464	4.889472	3.001390	2.798337	2.151873	1.913273	1.580146	2.279461	2.395262	2.219787	0.176553	0.000000	7849.000000		1
8402.675781	2613.524170	2.550252	5.125174	7541.178223	98996.265625	1303.533325	780.114990	175.847122	69.920692	49.253475	212.907486	297.556122	119.001480	0.893212	0.000000	3.924417	3.417227	0.406583	0.709709	3.877439	4.995619	3.115122	2.892159	2.245135	1.844606	1.692437	2.328191	2.473569	2.075552	0.000000	0.000000	7877.000000		1
6271.485840	2126.500000	2.685936	3.737491	7735.274902	92655.296875	1339.030273	812.204346	167.983582	71.197357	36.048904	177.395157	235.461960	132.791962	0.697038	0.000000	3.797370	3.327665	0.429096	0.572580	3.888476	4.966870	3.126790	2.909665	2.225267	1.852464	1.556892	2.248942	2.371921	2.123172	0.000000	0.000000	7947.000000		1
2462.143311	1086.422729	1.088560	1.622047	1829.110352	35874.464844	339.605988	203.588425	59.546997	29.912266	18.181725	95.608238	118.631432	78.148109	0.076448	0.000000	3.391313	3.035999	0.036852	0.210063	3.262240	4.554785	2.530975	2.308753	1.774860	1.475849	1.259635	1.980495	2.074200	1.892918	0.000000	0.000000	7984.000000		1
5900.336426	2445.639160	1.803987	3.916348	7800.974121	99998.000000	1342.144897	817.329529	176.655060	66.170868	48.988274	238.070801	361.361755	189.270630	1.942347	99998.000000	3.770877	3.388392	0.256233	0.592881	3.892149	4.999991	3.127800	2.912397	2.247126	1.820667	1.690092	2.376706	2.557942	2.277083	0.288327	4.999991	8044.000000		1
9169.275391	2791.461914	1.643633	3.339689	5953.123535	77333.929688	1008.533691	622.631531	132.255386	70.044044	40.455570	191.719116	238.172562	140.643158	2.095884	99998.000000	3.962335	3.445832	0.215805	0.523706	3.774745	4.888370	3.003690	2.794231	2.121413	1.845371	1.606978	2.282665	2.376892	2.148118	0.321367	4.999991	8071.000000		1
7184.124512	1364.582153	2.747611	3.706654	4104.770996	55928.824219	699.188416	437.903229	122.109886	48.735409	21.980890	128.277359	142.989883	67.163834	1.880736	99998.000000	3.856374	3.135000	0.438955	0.568982	3.613289	4.747636	2.844594	2.641378	2.086751	1.687845	1.342045	2.108150	2.155305	1.827135	0.274328	4.999991	8138.000000		1
5362.165527	2228.368164	1.748480	3.638812	3897.512695	57019.199219	689.289612	413.353607	102.774841	39.616791	30.698620	137.664261	168.264206	183.473206	0.471214	0.000000	3.729340	3.347987	0.242661	0.560960	3.590788	4.756021	2.838402	2.616322	2.011887	1.597879	1.487119	2.138821	2.225992	2.263573	0.000000	0.000000	8176.000000		1
7175.961914	2402.990967	3.641896	5.883773	4533.478516	65753.164062	806.983582	480.088776	112.904930	40.844120	39.974506	150.113312	203.983154	132.782700	1.619005	0.000000	3.855880	3.380752	0.561327	0.769656	3.656432	4.817917	2.906865	2.681322	2.052713	1.611130	1.601783	2.176419	2.309594	2.123142	0.209248	0.000000	8226.000000		1
7182.193848	2576.790527	2.399149	3.894762	4795.167480	72398.281250	818.516785	508.573273	132.212219	27.710476	43.937111	161.393631	247.904846	107.875351	1.517690	0.000000	3.856257	3.411079	0.380057	0.590481	3.680804	4.859728	2.913028	2.706353	2.121272	1.442644	1.642831	2.207886	2.394285	2.032922	0.181183	0.000000	8319.000000		1
4620.757324	900.501038	1.557288	2.541001	3518.033936	47063.128906	592.503418	374.520081	87.757034	57.687500	28.728109	94.013947	110.943672	68.613190	0.857108	99998.000000	3.664713	2.954484	0.192369	0.405005	3.546300	4.672681	2.772691	2.573475	1.943282	1.761082	1.458307	1.973192	2.045103	1.836408	0.000000	4.999991	8516.000000		1
8511.162109	3202.641602	3.207088	3.817669	3994.616699	56412.394531	703.397705	426.015411	98.297256	47.443321	31.170431	126.035484	193.372009	126.143417	0.822843	99998.000000	3.929989	3.505508	0.506111	0.581798	3.601475	4.751375	2.847201	2.629425	1.992541	1.676175	1.493743	2.100493	2.286394	2.100865	0.000000	4.999991	8576.000000		1
7457.676758	2691.653809	2.149366	4.462170	10280.611328	99998.000000	1723.433716	1064.398682	242.320190	163.768112	85.061852	375.411285	439.031891	248.413666	2.372511	99998.000000	3.872604	3.430019	0.332310	0.649546	4.012019	4.999991	3.236395	3.027104	2.384390	2.214229	1.929735	2.574507	2.642496	2.395175	0.375208	4.999991	8607.000000		1
6978.941895	2907.786865	2.007514	6.667043	5226.203125	62824.898438	854.004456	550.820496	117.502785	61.187546	32.490273	133.572144	146.659531	96.931160	0.329263	0.000000	3.843790	3.463562	0.302659	0.823933	3.718186	4.798132	2.931460	2.741010	2.070048	1.786663	1.511753	2.125716	2.166310	1.986463	0.000000	0.000000	8706.000000		1
7092.750000	2395.426758	1.952007	3.765245	6111.806641	74736.218750	1024.892944	634.787598	129.369003	56.108627	32.524193	121.348206	167.212646	106.888550	1.591878	99998.000000	3.850815	3.379383	0.290481	0.575793	3.786170	4.873531	3.010679	2.802629	2.111830	1.749030	1.512207	2.084033	2.223269	2.028931	0.201910	4.999991	8729.000000		1
9319.564453	649.225708	2.269632	2.874044	4202.007324	60537.195312	737.806091	448.095001	117.774147	87.349983	35.299557	141.299988	186.914658	96.702965	0.913389	0.000000	3.969396	2.812396	0.355955	0.458493	3.623457	4.782022	2.867942	2.651370	2.071050	1.941263	1.547769	2.150142	2.271643	1.985440	0.000000	0.000000	8802.000000		1
14981.098633	7017.741211	0.989880	6.614620	18580.509766	99998.000000	3107.360107	1912.170898	407.753510	192.400635	115.985580	589.000244	757.686951	555.137756	3.395962	99998.000000	4.175544	3.846197	0.000000	0.820505	4.269058	4.999991	3.492392	3.281527	2.610398	2.284206	2.064404	2.770115	2.879490	2.744401	0.530963	4.999991	8843.000000		1
4621.602539	1152.010742	2.892547	4.505342	2929.150879	37737.417969	516.763672	317.464722	50.770676	27.059807	23.282228	82.197060	95.824097	98.284920	1.110751	0.000000	3.664793	3.061456	0.461280	0.653728	3.466742	4.576772	2.713292	2.501695	1.705613	1.432325	1.367025	1.914856	1.981475	1.992487	0.045617	0.000000	8956.000000		1
6796.862305	1869.146606	2.285050	2.596508	5310.302734	71227.812500	920.375732	558.024109	125.915222	56.580437	34.667393	127.327576	146.863052	90.137680	1.801244	99998.000000	3.832309	3.271643	0.358896	0.414390	3.725119	4.852650	2.963965	2.746653	2.100078	1.752666	1.539921	2.104923	2.166913	1.954906	0.255572	4.999991	8995.000000		1
4691.748047	1357.282959	1.430855	2.211041	2979.014893	45693.941406	528.549744	314.920654	80.309807	32.530361	15.350851	77.463516	100.002563	79.566628	1.529450	99998.000000	3.671335	3.132670	0.155596	0.344597	3.474073	4.659859	2.723086	2.498201	1.904769	1.512289	1.186132	1.889097	2.000011	1.900731	0.184535	4.999991	9016.000000		1
9747.099609	2338.275635	1.708391	4.323402	8196.870117	98346.531250	1400.899292	854.096924	165.707779	76.513725	46.064888	213.329956	276.077881	130.429810	0.934216	99998.000000	3.988875	3.368896	0.232587	0.635826	3.913648	4.992759	3.146407	2.931507	2.219343	1.883739	1.663370	2.329052	2.441032	2.115377	0.000000	4.999991	9160.000000		1
25608.408203	6775.769531	2.969640	5.485971	18329.962891	99998.000000	3106.909912	1886.995239	444.009033	212.481934	131.160660	572.989502	759.105469	432.963074	3.692218	0.000000	4.408382	3.830959	0.472704	0.739254	4.263162	4.999991	3.492329	3.275771	2.647392	2.327322	2.117804	2.758147	2.880302	2.636451	0.567287	0.000000	9222.000000		1
4447.494629	2407.255859	1.403101	4.206220	4880.420410	66375.500000	820.601379	513.140320	113.974983	52.812111	21.499826	134.346161	185.119919	164.270767	0.381963	99998.000000	3.648115	3.381522	0.147089	0.623892	3.688457	4.822008	2.914132	2.710236	2.056809	1.722733	1.332435	2.128225	2.267453	2.215560	0.000000	4.999991	9260.000000		1
6858.848633	1552.576172	2.322055	3.496960	3854.411377	52105.761719	650.804565	402.606750	108.482849	36.801338	26.766851	89.607277	122.812981	95.555809	0.012888	0.000000	3.836251	3.191053	0.365873	0.543691	3.585958	4.716886	2.813451	2.604881	2.035361	1.565864	1.427597	1.952343	2.089244	1.980257	0.000000	0.000000	9275.000000		1
4549.609375	1439.159302	2.035268	3.546299	2119.580078	39281.156250	412.462402	239.242615	70.389420	15.915175	32.712299	105.180161	128.175598	101.936066	0.421174	0.000000	3.657974	3.158109	0.308622	0.549775	3.326250	4.594184	2.615384	2.378839	1.847507	1.201811	1.514711	2.021934	2.107805	2.008328	0.000000	0.000000	9319.000000		1
13242.160156	710.345398	2.180203	4.619441	7468.951172	97373.625000	1291.963135	780.623779	155.556122	52.442062	49.201054	255.481583	326.416840	210.159882	1.551357	99998.000000	4.121959	2.851470	0.338497	0.664589	3.873260	4.988441	3.111250	2.892442	2.191887	1.719680	1.691974	2.407360	2.513772	2.322550	0.190712	4.999991	9404.000000		1
3608.751465	1333.510376	2.140115	3.410615	2318.875977	29556.023438	384.906097	256.563995	49.907227	10.490879	13.250826	61.212215	66.170868	54.884384	1.356816	45855.113281	3.557357	3.124996	0.330437	0.532833	3.365278	4.470646	2.585355	2.409196	1.698163	1.020812	1.122243	1.786838	1.820667	1.739449	0.132521	4.661388	9475.000000		1
19367.673828	12565.742188	2.038351	9.639768	28974.146484	99998.000000	4948.450684	2977.855469	656.870300	264.011200	179.911484	754.923889	1036.595703	564.271790	4.065699	99998.000000	4.287077	4.099188	0.309279	0.984067	4.462011	4.999991	3.694469	3.473904	2.817480	2.421622	2.255059	2.877903	3.015610	2.751488	0.609135	4.999991	9499.000000		1
9393.281250	3434.378418	1.615879	4.015028	8521.912109	99998.000000	1485.868652	887.857727	202.354935	86.101067	68.810547	256.536224	315.873535	195.003311	1.928251	0.000000	3.972817	3.535848	0.208409	0.603689	3.930537	4.999991	3.171980	2.948343	2.306114	1.935009	1.837655	2.409149	2.499513	2.290042	0.285164	0.000000	9575.000000		1
13061.996094	2633.741211	1.011466	2.892547	6884.514648	87345.468750	1156.368164	714.934021	171.597733	62.643070	43.789089	193.079056	243.029449	174.527283	2.531898	0.000000	4.116010	3.420573	0.004951	0.461280	3.837873	4.941240	3.063096	2.854266	2.234512	1.796873	1.641366	2.285735	2.385659	2.241863	0.403446	0.000000	9609.000000		1
12375.990234	3800.562988	1.859494	6.041044	6507.083496	86830.062500	1154.132446	680.904907	173.571320	37.498264	54.209042	237.225861	342.301178	213.709259	0.891815	99998.000000	4.092580	3.579848	0.269395	0.781112	3.813386	4.938670	3.062256	2.833086	2.239478	1.574011	1.734072	2.375162	2.534408	2.329823	0.000000	4.999991	9650.000000		1
20558.621094	3372.944092	2.494745	4.967903	12201.041016	99998.000000	2102.184814	1265.658936	290.438843	127.796303	96.675209	386.901276	498.270508	245.952835	2.455154	0.000000	4.312994	3.528009	0.397026	0.696173	4.086397	4.999991	3.322671	3.102317	2.463055	2.106518	1.985315	2.587600	2.697465	2.390852	0.390079	0.000000	9710.000000		1
5967.225586	314.633850	1.748480	2.911049	2671.522949	39720.445312	478.195374	292.187317	80.362228	48.118660	28.583174	99.586258	112.534882	56.083958	1.731513	99998.000000	3.775773	2.497805	0.242661	0.464050	3.426759	4.599014	2.679605	2.465661	1.905052	1.682314	1.456110	1.998199	2.051287	1.748839	0.238426	4.999991	9770.000000		1
4207.040039	1127.198975	0.965210	3.601807	2364.487549	36085.738281	435.664429	256.653412	66.281883	34.738316	18.388334	70.673126	113.974983	59.380474	1.032013	0.000000	3.623977	3.052001	0.000000	0.556520	3.373737	4.557335	2.639152	2.409347	1.821395	1.540809	1.264542	1.849254	2.056809	1.773644	0.013685	0.000000	9802.000000		1
39654.671875	10277.459961	2.032184	8.637552	33303.093750	99998.000000	5516.839355	3422.573730	800.168518	327.030487	204.072586	896.584717	1172.570068	694.525818	5.061953	0.000000	4.598294	4.011886	0.307963	0.936391	4.522485	4.999991	3.741690	3.534353	2.903182	2.514588	2.309785	2.952591	3.069139	2.841688	0.704318	0.000000	9846.000000		1
6618.276855	1754.591797	1.834825	3.426034	4135.068359	58449.105469	728.557922	439.827484	121.758339	42.601852	36.129082	149.336212	186.122131	111.039268	0.964881	0.000000	3.820745	3.244176	0.263595	0.534792	3.616483	4.766778	2.862464	2.643282	2.085499	1.629429	1.557857	2.174165	2.269798	2.045477	0.000000	0.000000	9893.000000		1
11254.786133	1950.446289	1.899583	4.736623	7764.191406	99998.000000	1308.951538	806.949646	195.721817	91.577789	85.290047	312.284058	376.444336	247.608810	0.927387	0.000000	4.051337	3.290134	0.278658	0.675469	3.890096	4.999991	3.116924	2.906847	2.291639	1.961790	1.930898	2.494550	2.575701	2.393766	0.000000	0.000000	9927.000000		1
8826.764648	2151.129883	1.742312	2.907966	4315.458008	56651.539062	753.795288	461.370483	113.722115	31.907444	30.945318	114.246353	161.961044	167.052292	0.995323	0.000000	3.945801	3.332667	0.241126	0.463589	3.635027	4.753211	2.877254	2.664050	2.055845	1.503892	1.490595	2.057842	2.209411	2.222852	0.000000	0.000000	9978.000000		1
6400.583496	1757.472046	0.811023	2.738360	4173.328613	52002.714844	718.893494	445.180847	117.009384	62.655403	29.523714	118.372398	173.796432	90.655754	0.252775	0.000000	3.806220	3.244889	0.000000	0.437491	3.620483	4.716026	2.856665	2.648536	2.068221	1.796959	1.470171	2.073251	2.240041	1.957395	0.000000	0.000000	10029.000000		1
7162.285645	3726.229492	2.359060	3.638812	6379.842285	81820.429688	1067.994385	666.691956	164.878265	79.770157	39.376259	176.254166	226.019547	131.672562	1.795431	99998.000000	3.855052	3.571270	0.372739	0.560960	3.804810	4.912862	3.028569	2.823925	2.217163	1.901840	1.595234	2.246139	2.354146	2.119495	0.254169	4.999991	10103.000000		1
5477.947266	2232.987549	2.642764	1.692973	2594.222900	38129.644531	470.621704	283.050201	73.337479	48.975941	30.115793	102.703918	116.124352	101.732544	2.470778	99998.000000	3.738618	3.348886	0.422058	0.228650	3.414007	4.581263	2.672672	2.451864	1.865326	1.689983	1.478794	2.011587	2.064923	2.007460	0.392834	4.999991	10199.000000		1
7022.382324	2600.307129	2.658183	3.971855	3621.508789	52044.109375	620.559265	385.248413	104.702179	70.845818	35.450661	138.034317	174.268250	203.246140	0.770232	0.000000	3.846484	3.415025	0.424585	0.598993	3.558890	4.716372	2.792783	2.585741	2.019956	1.850314	1.549624	2.139987	2.241218	2.308022	0.000000	0.000000	10226.000000		1
8196.306641	2741.505371	2.975808	6.389507	5444.753906	67763.664062	940.392273	575.622986	126.279099	57.887943	35.472248	170.062027	206.875702	115.418175	0.690861	99998.000000	3.913618	3.437989	0.473605	0.805467	3.735978	4.830997	2.973309	2.760138	2.101331	1.762588	1.549889	2.230607	2.315710	2.062274	0.000000	4.999991	10308.000000		1
5291.553711	1741.313232	2.809286	3.379778	3100.844238	43689.906250	544.279907	327.209351	69.072662	24.272108	16.242052	60.271675	81.151672	27.250999	0.075261	99998.000000	3.723583	3.240877	0.448596	0.528888	3.491480	4.640381	2.735822	2.514826	1.839306	1.385108	1.210641	1.780113	1.909297	1.435382	0.000000	4.999991	10324.000000		1
16326.336914	2993.015137	2.423819	6.815063	16130.926758	99998.000000	2727.455811	1666.859497	342.180908	152.497055	101.485840	441.949097	582.302368	357.010590	2.709953	99998.000000	4.212889	3.476109	0.384500	0.833470	4.207659	4.999991	3.435758	3.221899	2.534256	2.183261	2.006405	2.645372	2.765149	2.552681	0.432962	4.999991	10415.000000		1
8502.787109	1423.478516	0.940540	2.562587	4590.071289	64225.574219	825.381165	485.898560	98.707397	35.419823	35.897804	129.550949	166.324539	136.313583	1.233325	0.000000	3.929561	3.153351	0.000000	0.408679	3.661819	4.807708	2.916655	2.686546	1.994350	1.549246	1.555068	2.112441	2.220956	2.134539	0.091077	0.000000	10468.000000		1
4432.069824	1690.616577	1.452441	1.936588	2015.673462	36947.675781	367.048187	219.158234	75.440582	29.005646	8.267504	87.448662	130.358887	74.321190	0.263600	0.000000	3.646607	3.228045	0.162098	0.287037	3.304420	4.567587	2.564723	2.340758	1.877605	1.462483	0.917374	1.941753	2.115141	1.871113	0.000000	0.000000	10489.000000		1
7617.164551	3663.022217	1.659051	4.483756	5167.797363	69306.203125	864.171509	541.263977	111.631340	57.505562	26.603415	115.285576	174.385422	95.999870	0.856716	0.000000	3.881793	3.563839	0.219860	0.651642	3.713305	4.840772	2.936600	2.733409	2.047786	1.759710	1.424937	2.061775	2.241510	1.982271	0.000000	0.000000	10515.000000		1
8642.110352	1446.076172	1.902667	5.088169	7057.950195	92464.968750	1219.236328	728.305054	159.318283	62.007820	40.446316	203.391068	294.725250	150.708481	2.314140	0.000000	3.936620	3.160191	0.279363	0.706562	3.848679	4.965977	3.086088	2.862313	2.202266	1.792446	1.606879	2.308332	2.469417	2.178138	0.364390	0.000000	10538.000000		1
4669.964844	2291.199463	2.244962	5.507557	6124.403809	83280.617188	1031.720337	643.724304	162.556198	99.296387	44.791306	204.035568	258.787354	214.304428	0.368382	0.000000	3.669314	3.360063	0.351209	0.740959	3.787064	4.920544	3.013562	2.808700	2.211004	1.996933	1.651194	2.309706	2.412943	2.331031	0.000000	0.000000	10629.000000		1
3953.245117	1434.727905	2.420735	4.431333	2897.767822	47297.917969	520.050964	309.977417	92.262383	32.570450	20.941669	88.481712	122.886986	106.537003	0.704298	0.000000	3.596954	3.156770	0.383947	0.646534	3.462064	4.674842	2.716046	2.491330	1.965025	1.512824	1.321011	1.946854	2.089506	2.027500	0.000000	0.000000	10661.000000		1
6776.990723	1913.638794	3.567886	4.551599	5250.493652	68389.000000	897.627014	553.605103	127.931984	54.409485	38.438805	174.342255	197.414795	196.603760	0.759112	0.000000	3.831037	3.281860	0.552411	0.658164	3.720200	4.834986	2.953096	2.743200	2.106979	1.735675	1.584770	2.241403	2.295380	2.293592	0.000000	0.000000	10819.000000		1
7222.739258	1654.018799	1.865662	3.015897	2888.513428	44021.078125	495.683258	308.703827	81.725243	18.564108	18.184807	77.966164	115.094383	57.783096	0.474694	0.000000	3.858702	3.218540	0.270833	0.479416	3.460674	4.643661	2.695204	2.489542	1.912356	1.268674	1.259709	1.891906	2.061054	1.761801	0.000000	0.000000	10870.000000		1
11588.773438	1941.302979	2.679769	5.088169	5769.147949	73180.757812	978.701599	598.899048	138.971771	58.618790	31.719337	148.574539	202.626312	74.959518	1.711600	99998.000000	4.064037	3.288093	0.428097	0.706562	3.761112	4.864397	2.990650	2.777354	2.142927	1.768037	1.501324	2.171944	2.306696	1.874827	0.233402	4.999991	10899.000000		1
8632.862305	2061.337402	2.124696	4.674948	6180.792969	86404.484375	1083.224854	643.227844	151.849457	50.172428	45.099678	175.517151	251.858200	130.028931	1.016147	99998.000000	3.936155	3.314149	0.327297	0.669777	3.791044	4.936536	3.034719	2.808365	2.181413	1.700465	1.654173	2.244320	2.401156	2.114040	0.006957	4.999991	10928.000000		1
6668.837891	1975.273438	1.803987	3.139246	5280.332031	67353.132812	923.317627	560.895081	108.282402	51.874653	26.375217	135.628998	166.478714	134.938248	1.246776	99998.000000	3.824050	3.295627	0.256233	0.496825	3.722661	4.828358	2.965351	2.748882	2.034558	1.714955	1.421196	2.132353	2.221359	2.130135	0.095789	4.999991	10979.000000		1
7672.866211	2600.708008	1.683721	2.164785	5000.187012	65429.941406	852.595154	528.571350	128.456223	24.873436	32.326832	133.945282	168.699005	143.048477	1.008573	0.000000	3.884958	3.415092	0.226270	0.335415	3.698986	4.815776	2.930743	2.723104	2.108755	1.395736	1.509563	2.126927	2.227113	2.155483	0.003707	0.000000	11021.000000		1
18601.062500	3328.726318	1.270500	4.360406	11755.708984	99998.000000	2009.222290	1213.549927	268.408630	105.420692	65.005211	298.678589	398.437561	220.715515	2.992320	0.000000	4.269538	3.522278	0.103975	0.639527	4.070249	4.999991	3.303028	3.084058	2.428797	2.022926	1.812948	2.475204	2.600360	2.343833	0.476008	0.000000	11054.000000		1
7247.714355	1773.954590	1.474027	2.340558	3614.295898	51298.988281	642.950256	386.216705	98.568626	58.467686	21.098940	106.154625	148.956909	86.942932	1.805061	99998.000000	3.860201	3.248943	0.168505	0.369319	3.558024	4.710109	2.808177	2.586831	1.993739	1.766916	1.324261	2.025939	2.173061	1.939234	0.256492	4.999991	11158.000000		1
10719.713867	1785.753052	3.783747	8.486449	7266.491211	99829.945312	1260.931519	758.050842	192.968033	76.507561	56.062370	260.027008	377.486633	214.298264	0.668618	0.000000	4.030183	3.251822	0.577922	0.928726	3.861325	4.999261	3.100692	2.879698	2.285485	1.883704	1.748671	2.415019	2.576902	2.331019	0.000000	0.000000	11309.000000		1
8954.563477	1579.478638	3.179335	4.311067	4713.137207	66634.187500	809.012695	496.889008	154.754349	55.985275	33.258121	136.785400	144.701355	108.985497	1.324345	0.000000	3.952044	3.198514	0.502336	0.634585	3.673310	4.823697	2.907955	2.696259	2.189643	1.748074	1.521898	2.136040	2.160473	2.037369	0.122001	0.000000	11436.000000		1
16246.017578	8130.160156	2.229543	6.389507	20657.322266	99998.000000	3500.182129	2115.682129	555.424500	253.760864	119.982109	640.211914	894.003601	502.408875	2.590205	0.000000	4.210747	3.910099	0.348216	0.805467	4.315074	4.999991	3.544091	3.325450	2.744625	2.404425	2.079117	2.806324	2.951339	2.701057	0.413334	0.000000	11518.000000		1
11624.183594	3942.960938	1.785485	4.600938	13147.107422	99998.000000	2257.941162	1354.791260	321.522949	156.666260	90.877785	426.894287	577.371460	297.142883	1.454116	0.000000	4.065362	3.595823	0.251756	0.662846	4.118830	4.999991	3.353713	3.131872	2.507212	2.194975	1.958458	2.630320	2.761455	2.472965	0.162599	0.000000	11649.000000		1
8569.531250	717.860474	2.278883	2.072273	4227.099609	54808.472656	689.012085	438.375061	106.934807	16.309895	26.763769	115.282486	157.310760	80.608932	1.159952	0.000000	3.932957	2.856040	0.357722	0.316447	3.626042	4.738848	2.838227	2.641846	2.029119	1.212451	1.427547	2.061763	2.196759	1.906383	0.064440	0.000000	11681.000000		1
19056.783203	9403.419922	2.689020	7.619918	17158.726562	99998.000000	2882.718994	1762.079102	373.638123	166.876526	100.977028	459.495575	578.734497	323.370087	4.313241	0.000000	4.280050	3.973286	0.429594	0.881950	4.234485	4.999991	3.459802	3.246025	2.572451	2.222395	2.004223	2.662281	2.762479	2.509700	0.634804	0.000000	11719.000000		1
24812.443359	6088.604492	2.473158	7.974548	25920.859375	99998.000000	4358.167969	2673.589111	594.908691	229.550430	166.059326	752.179382	992.788086	503.811981	3.973330	0.000000	4.394670	3.784518	0.393252	0.901706	4.413650	4.999991	3.639304	3.427095	2.774450	2.360878	2.220263	2.876321	2.996856	2.702269	0.599155	0.000000	11798.000000		1
11283.217773	2708.213379	0.909703	4.388160	9695.916016	99998.000000	1616.434204	1008.549072	206.434723	103.496437	66.180115	299.051727	355.659912	252.280670	3.089902	99998.000000	4.052433	3.432683	0.000000	0.642282	3.986589	4.999991	3.208558	3.003697	2.314783	2.014925	1.820727	2.475746	2.551035	2.401884	0.489945	4.999991	11896.000000		1
4422.072266	2118.738281	2.124696	4.255559	5285.016113	71452.757812	934.989563	556.510010	123.210785	70.771805	44.920822	191.996658	251.238358	212.506607	1.619338	99998.000000	3.645626	3.326077	0.327297	0.628957	3.723046	4.854019	2.970807	2.745473	2.090649	1.849860	1.652448	2.283294	2.400086	2.327373	0.209338	4.999991	11975.000000		1
12423.670898	3835.141113	1.890332	6.034877	12342.152344	99998.000000	2074.369385	1268.680908	272.010437	118.569756	85.684769	359.881561	450.040833	255.321228	4.036962	0.000000	4.094250	3.583781	0.276538	0.780668	4.091391	4.999991	3.316886	3.103352	2.434586	2.073974	1.932904	2.556159	2.653252	2.407087	0.606055	0.000000	12022.000000		1
5769.934082	933.330566	1.779317	1.874913	3505.335205	52723.710938	606.429565	380.616608	108.834389	56.497177	32.761639	119.531883	151.837128	90.587906	1.363905	0.000000	3.761171	2.970036	0.250253	0.272981	3.544729	4.722006	2.782780	2.580488	2.036766	1.752027	1.515366	2.077484	2.181378	1.957070	0.134784	0.000000	12081.000000		1
9184.921875	1277.025513	2.932636	3.752910	5578.119629	74444.117188	945.372559	587.520081	127.373833	59.244789	36.644066	149.903625	222.954315	117.934502	0.930785	0.000000	3.963075	3.106200	0.467258	0.574368	3.746488	4.871830	2.975603	2.769023	2.105080	1.772650	1.564004	2.175812	2.348216	2.071641	0.000000	0.000000	12138.000000		1
14228.651367	4252.416992	1.791652	4.045865	10689.129883	99998.000000	1835.407349	1088.347046	204.701660	107.705742	60.845249	302.187897	394.431763	185.258682	3.113200	99998.000000	4.153164	3.628636	0.253254	0.607011	4.028943	4.999991	3.263732	3.036767	2.311121	2.032239	1.784227	2.480277	2.595972	2.267779	0.493207	4.999991	12197.000000		1
8009.249512	3776.802979	1.945839	2.281967	4854.073242	68782.765625	831.671997	496.337006	118.653015	77.639290	28.305637	120.339821	177.151535	92.126694	3.117789	99998.000000	3.903592	3.577124	0.289107	0.358309	3.686106	4.837480	2.919952	2.695777	2.074279	1.890082	1.451873	2.080409	2.248345	1.964386	0.493847	4.999991	12217.000000		1
6909.230957	1583.314819	1.581958	4.545431	5080.480957	67439.156250	863.409851	537.427795	133.331619	57.974289	33.449314	172.541351	233.876907	133.618393	0.873881	0.000000	3.839430	3.199567	0.199195	0.657575	3.705905	4.828912	2.936217	2.730320	2.124933	1.763235	1.524387	2.236893	2.368987	2.125866	0.000000	0.000000	12315.000000		1
3253.529297	1338.311768	2.633513	2.429986	2214.395752	38985.378906	389.146240	237.182678	100.431206	31.756342	24.395456	82.801468	114.375870	88.780838	0.637028	0.000000	3.512355	3.126557	0.420535	0.385604	3.345255	4.590902	2.590113	2.375083	2.001869	1.501830	1.387309	1.918038	2.058334	1.948319	0.000000	0.000000	12342.000000		1
11547.380859	4991.962402	2.106194	3.327354	12143.460938	99998.000000	2016.780518	1247.224365	263.749084	122.288742	79.227417	351.990265	420.560303	200.566376	1.739438	0.000000	4.062483	3.698271	0.323498	0.522099	4.084342	4.999991	3.304659	3.095945	2.421191	2.087386	1.898875	2.546531	2.623828	2.302258	0.240409	0.000000	12378.000000		1
9443.542969	2309.390381	1.242747	3.194753	7774.978027	99998.000000	1349.351562	815.741394	250.760391	92.246964	58.982670	289.439728	376.601593	219.966171	0.637242	0.000000	3.975135	3.363497	0.094383	0.504437	3.890699	4.999991	3.130125	2.911552	2.399259	1.964952	1.770724	2.461558	2.575882	2.342356	0.000000	0.000000	12433.000000		1
6274.026855	1490.139648	2.143198	4.311067	5387.815918	69229.046875	889.362610	569.338379	122.627953	51.060547	34.359016	159.635910	219.824310	136.325928	0.467190	0.000000	3.797546	3.173227	0.331062	0.634585	3.731413	4.840288	2.949079	2.755370	2.088589	1.708085	1.536041	2.203130	2.342076	2.134578	0.000000	0.000000	12476.000000		1
21721.867188	7506.319824	3.629560	7.499653	18655.052734	99998.000000	3115.047852	1920.108398	455.415802	167.502518	123.586998	553.484863	682.277222	416.859802	3.816708	99998.000000	4.336897	3.875427	0.559854	0.875041	4.270796	4.999991	3.493465	3.283326	2.658408	2.224021	2.091973	2.743106	2.833961	2.619990	0.581689	4.999991	12516.000000		1
6628.040039	1496.560059	2.920300	3.268763	4493.186035	62615.613281	845.329895	476.678162	100.412704	51.190063	29.462040	118.995308	154.624832	76.587738	1.005489	99998.000000	3.821385	3.175094	0.465428	0.514383	3.652555	4.796683	2.927026	2.678225	2.001789	1.709186	1.469263	2.075530	2.189279	1.884159	0.002377	4.999991	12648.000000		1
10215.130859	2395.016602	4.536180	5.378040	6228.350586	82023.992188	1074.180298	647.535828	143.782410	43.807594	55.257515	190.661392	267.674683	171.471298	0.668211	0.000000	4.009244	3.379308	0.656690	0.730624	3.794373	4.913941	3.031077	2.811264	2.157706	1.641549	1.742391	2.280263	2.427607	2.234191	0.000000	0.000000	12784.000000		1
10408.787109	6397.925293	2.130863	7.980716	15276.144531	99998.000000	2661.127686	1580.403809	374.557068	149.354721	131.219254	544.760925	725.079468	420.776154	2.655081	0.000000	4.017400	3.806039	0.328556	0.902042	4.184014	4.999991	3.425066	3.198768	2.573518	2.174219	2.117998	2.736206	2.860386	2.624051	0.424078	0.000000	12848.000000		1
6932.874023	3495.951416	2.661267	5.131341	9433.520508	99998.000000	1635.019897	982.525452	220.200531	76.001823	41.744572	234.052689	312.968658	183.578049	3.190216	99998.000000	3.840913	3.543565	0.425088	0.710231	3.974674	4.999991	3.213523	2.992344	2.342818	1.880824	1.620600	2.369314	2.495501	2.263821	0.503820	4.999991	12909.000000		1
6497.468262	1411.149658	1.748480	3.336605	4837.072266	75597.015625	856.039734	510.364929	157.159668	93.656227	35.160789	171.539139	190.729248	141.503525	1.609117	0.000000	3.812744	3.149573	0.242661	0.523305	3.684582	4.878505	2.932494	2.707881	2.196341	1.971537	1.546059	2.234363	2.280417	2.150767	0.206588	0.000000	12967.000000		1
8439.002930	2908.890869	0.712344	6.932245	6906.884277	94438.476562	1178.654297	724.959229	179.809723	49.197968	63.077877	220.672348	244.201279	230.712997	2.675458	0.000000	3.926291	3.463727	0.000000	0.840874	3.839282	4.975149	3.071386	2.860314	2.254813	1.691947	1.799877	2.343748	2.387748	2.363072	0.427398	0.000000	13035.000000		1
6330.607422	897.836731	1.711475	2.744528	3122.248535	42301.597656	534.196045	331.992218	84.186066	25.369919	10.827006	69.427292	128.971207	45.867531	0.218308	99998.000000	3.801445	2.953197	0.233371	0.438468	3.494467	4.626357	2.727701	2.521128	1.925240	1.404319	1.034508	1.841530	2.110493	1.661505	0.000000	4.999991	13058.000000		1
8825.062500	1286.591309	2.420735	4.332653	7266.293945	95767.406250	1193.329834	758.784729	171.887604	33.495571	51.035877	220.111099	298.940704	148.377167	0.517103	0.000000	3.945718	3.109441	0.383947	0.636754	3.861313	4.981218	3.076761	2.880119	2.235245	1.524987	1.707876	2.342642	2.475585	2.171367	0.000000	0.000000	13095.000000		1
5265.804688	1050.956665	0.407054	2.482410	2925.034180	37341.796875	512.498901	313.656311	61.471249	41.938847	18.702875	61.869049	69.128174	2.948054	2.210241	0.000000	3.721465	3.021585	0.000000	0.394873	3.466131	4.572195	2.709693	2.496454	1.788672	1.622617	1.271908	1.791473	1.839655	0.469535	0.344440	0.000000	13119.000000		1
23328.240234	6290.296875	0.903535	4.674948	17420.585938	99998.000000	2947.949463	1798.097168	514.632812	221.335342	164.048737	752.996582	1002.492615	496.907501	4.654629	0.000000	4.367882	3.798671	0.000000	0.669777	4.241063	4.999991	3.469520	3.254813	2.711498	2.345051	2.214973	2.876793	3.001081	2.696275	0.667885	0.000000	13157.000000		1
14231.651367	3930.274414	2.035268	7.940627	15134.521484	99998.000000	2642.973877	1560.199097	346.248352	245.465607	124.441193	529.965149	764.650024	478.873779	2.299256	99998.000000	4.153255	3.594423	0.308622	0.899855	4.179969	4.999991	3.422093	3.193180	2.539388	2.389991	2.094964	2.724247	2.883463	2.680221	0.361587	4.999991	13195.000000		1
15556.487305	5134.446777	1.495613	8.264420	15415.999023	99998.000000	2675.427002	1594.712280	383.006531	121.767593	112.713737	490.363800	700.054932	438.631012	2.615778	0.000000	4.191912	3.710494	0.174819	0.917212	4.187972	4.999991	3.427393	3.202682	2.583206	2.085532	2.051977	2.690518	2.845132	2.642099	0.417601	0.000000	13285.000000		1
16352.619141	3738.832764	2.790784	4.329569	7936.026367	99998.000000	1347.307007	827.327026	194.004166	66.954132	51.612534	227.678604	286.201782	178.789001	1.399718	99998.000000	4.213587	3.572736	0.445726	0.636445	3.899603	4.999991	3.129467	2.917677	2.287811	1.825777	1.712755	2.357322	2.456672	2.252341	0.146041	4.999991	13366.000000		1
6484.902344	3874.162598	1.029969	4.798297	11886.761719	99998.000000	1995.515137	1227.852295	278.547943	102.176598	86.455696	343.827606	458.231232	339.091003	2.660855	0.000000	3.811903	3.588178	0.012824	0.681087	4.075064	4.999991	3.300055	3.089146	2.444900	2.009351	1.936794	2.536341	2.661085	2.530316	0.425021	0.000000	13439.000000		1
4511.852051	2633.102783	3.105325	3.299600	4896.786133	66014.078125	874.344788	513.720032	105.297340	46.465775	35.271805	140.007904	188.752563	107.616318	0.660065	99998.000000	3.654355	3.420468	0.492107	0.518461	3.689911	4.819636	2.941683	2.710726	2.022417	1.667133	1.547428	2.146152	2.275893	2.031878	0.000000	4.999991	13483.000000		1
12989.092773	2218.447754	2.966557	3.712821	5887.751465	77561.062500	1005.681213	617.968933	163.213043	79.875000	37.741879	183.402283	222.565765	171.992447	2.192738	99998.000000	4.113579	3.346049	0.472253	0.569704	3.769949	4.889644	3.002460	2.790967	2.212755	1.902411	1.576823	2.263405	2.347458	2.235509	0.340987	4.999991	13618.000000		1
15336.907227	5651.629883	2.803118	5.717252	13807.221680	99998.000000	2319.378662	1423.028198	333.833221	158.365402	93.853592	414.392822	596.863831	304.068970	3.139440	0.000000	4.185738	3.752174	0.447641	0.757187	4.140106	4.999991	3.365372	3.153214	2.523530	2.199660	1.972451	2.617412	2.775875	2.482972	0.496852	0.000000	13645.000000		1
8989.450195	1043.438477	2.824705	5.125174	5225.679199	66880.171875	886.349792	540.909363	135.462479	70.728630	34.994267	176.470032	232.732849	121.258774	0.940775	99998.000000	3.953733	3.018467	0.450973	0.709709	3.718143	4.825297	2.947605	2.733124	2.131819	1.849595	1.543997	2.246671	2.366858	2.083713	0.000000	4.999991	13677.000000		1
9607.650391	9969.037109	1.643633	2.763030	6262.299316	81483.453125	1080.986084	642.783752	148.124313	76.263947	42.028275	205.694626	277.817108	140.710999	0.731473	0.000000	3.982617	3.998653	0.215805	0.441386	3.796734	4.911069	3.033820	2.808065	2.170626	1.882319	1.623542	2.313223	2.443759	2.148328	0.000000	0.000000	13700.000000		1
7240.146973	1687.298462	1.723810	2.870961	0.000000	3277.015137	0.000000	0.000000	9.192625	21.987057	0.000000	0.000000	0.000000	0.000000	1.007779	0.000000	3.859747	3.227192	0.236489	0.458027	0.000000	3.515478	0.000000	0.000000	0.963440	1.342167	0.000000	0.000000	0.000000	0.000000	0.003365	0.000000	13719.000000		1
8236.228516	2345.149414	1.489446	3.947186	5008.769043	65737.796875	853.393860	532.617188	110.225159	63.814888	30.892895	132.548340	145.197845	138.947098	0.715553	0.000000	3.915728	3.370171	0.173025	0.596288	3.699731	4.817815	2.931149	2.726415	2.042281	1.804922	1.489859	2.122374	2.161960	2.142849	0.000000	0.000000	13742.000000		1
6792.770508	1860.533691	3.228674	4.563933	6454.561035	78435.703125	1077.115967	669.541382	130.244797	99.462906	60.623219	207.399933	259.468872	191.108536	1.244756	0.000000	3.832047	3.269638	0.509024	0.659339	3.809867	4.894514	3.032263	2.825778	2.114760	1.997661	1.782639	2.316809	2.414085	2.281280	0.095084	0.000000	13782.000000		1
7202.364746	3562.242432	0.166522	3.697403	8838.260742	99998.000000	1532.352905	918.352844	212.007034	74.472290	54.939888	259.524384	329.824371	219.377182	2.034379	0.000000	3.857475	3.551723	0.000000	0.567897	3.946367	4.999991	3.185359	2.963010	2.326350	1.871995	1.739888	2.414178	2.518283	2.341192	0.308432	0.000000	13949.000000		1
5045.878418	1991.493896	0.832609	2.291218	3142.561035	43996.562500	554.129333	338.804199	80.251221	21.774279	29.017982	90.236366	129.362839	112.306679	2.256268	99998.000000	3.702937	3.299179	0.000000	0.360066	3.497284	4.643419	2.743611	2.529949	1.904452	1.337944	1.462667	1.955382	2.111809	2.050406	0.353391	4.999991	14049.000000		1
6759.783691	1561.568237	2.161701	4.810632	3728.153809	55537.765625	644.387329	397.000519	99.129868	76.026497	30.821968	122.288742	170.974808	144.738358	1.031338	0.000000	3.829933	3.193561	0.334796	0.682202	3.571494	4.744588	2.809147	2.598791	1.996204	1.880965	1.488860	2.087386	2.232932	2.160584	0.013401	0.000000	14115.000000		1
18970.830078	5348.973145	2.229543	8.538873	18513.265625	99998.000000	3105.386475	1902.376953	395.134857	161.276459	138.385864	617.580383	795.987000	494.650208	3.938246	99998.000000	4.278086	3.728271	0.348216	0.931401	4.267483	4.999991	3.492116	3.279297	2.596745	2.207571	2.141092	2.790694	2.900906	2.694298	0.595303	4.999991	14143.000000		1
17342.216797	7057.401367	2.069189	4.243225	17634.015625	99998.000000	2999.068604	1806.811890	410.001556	99.762032	94.202049	473.196625	656.049988	348.968201	5.160510	0.000000	4.239105	3.848645	0.315800	0.627696	4.246351	4.999991	3.476986	3.256913	2.612786	1.998965	1.974060	2.675042	2.816937	2.542786	0.712693	0.000000	14172.000000		1
6283.802246	1597.318115	2.161701	2.497828	4207.807617	63906.910156	750.841064	446.482208	124.407272	51.825314	28.018850	126.217430	146.230896	83.026581	1.514250	0.000000	3.798223	3.203391	0.334796	0.397563	3.624056	4.805548	2.875548	2.649804	2.094846	1.714542	1.447450	2.101119	2.165039	1.919217	0.180197	0.000000	14296.000000		1
4787.723145	1822.921265	3.333522	3.515462	5516.984375	67190.906250	915.235168	580.193115	146.693451	64.373047	33.171780	141.842728	183.880264	157.153488	1.060144	0.000000	3.680129	3.260768	0.522903	0.545982	3.741702	4.827311	2.961533	2.763572	2.166411	1.808704	1.520769	2.151807	2.264535	2.196324	0.025365	0.000000	14404.000000		1
6443.965332	1209.969604	1.427771	3.830003	3853.655762	47243.558594	656.108582	406.020477	96.484016	38.377129	20.651798	101.942238	103.539612	113.592598	0.931530	99998.000000	3.809153	3.082774	0.154659	0.583199	3.585873	4.674343	2.816976	2.608548	1.984455	1.584072	1.314958	2.008354	2.015106	2.055350	0.000000	4.999991	14446.000000		1
12393.209961	1707.962646	0.650669	4.946317	7425.618164	95826.195312	1270.663818	778.181458	151.978973	67.037399	63.657619	253.782455	336.549988	205.518860	1.692486	0.000000	4.093184	3.232478	0.000000	0.694282	3.870733	4.981484	3.104031	2.891081	2.181783	1.826317	1.803850	2.404462	2.527050	2.312852	0.228525	0.000000	14501.000000		1
5263.972656	2546.893799	3.071404	4.107540	0.000000	2412.038818	0.000000	0.000000	4.822968	0.000000	4.215471	0.000000	0.000000	0.000000	0.727692	0.000000	3.721314	3.406011	0.487337	0.613582	0.000000	3.382384	0.000000	0.000000	0.683314	0.000000	0.624846	0.000000	0.000000	0.000000	0.000000	0.000000	14521.000000		1
5870.303711	1378.030396	1.335259	3.429117	4145.269531	55708.312500	706.361206	436.049896	92.379562	55.991444	24.071665	114.008904	126.778671	92.472076	0.792190	0.000000	3.768661	3.139259	0.125565	0.535182	3.617553	4.745920	2.849027	2.639536	1.965576	1.748122	1.381506	2.056939	2.103046	1.966011	0.000000	0.000000	14544.000000		1
9955.168945	2345.038330	2.593424	4.967903	5399.897949	70145.367188	934.197083	571.845459	142.234360	37.664783	51.291828	165.609100	240.254089	185.767502	2.134115	99998.000000	3.998049	3.370150	0.413874	0.696173	3.732386	4.845999	2.970438	2.757279	2.153004	1.575935	1.710048	2.219084	2.380671	2.268970	0.329218	4.999991	14597.000000		1
14478.347656	5298.529297	1.214993	6.500521	9168.245117	99998.000000	1559.724243	952.958557	234.342560	77.919914	68.742706	295.539368	370.390930	241.755859	2.581711	99998.000000	4.160719	3.724155	0.084574	0.812948	3.962286	4.999991	3.193048	2.979074	2.369851	1.891648	1.837227	2.470615	2.568660	2.383377	0.411908	4.999991	14653.000000		1
16656.388672	3211.547363	2.482410	5.930029	11085.822266	99998.000000	1841.602661	1151.162720	275.766418	133.704742	74.086823	318.682800	456.618439	238.480942	2.283157	0.000000	4.221581	3.506714	0.394873	0.773057	4.044768	4.999991	3.265196	3.061137	2.440541	2.126147	1.869741	2.503359	2.659554	2.377454	0.358536	0.000000	14725.000000		1
8455.731445	3035.357910	1.637465	5.328701	6813.079590	87101.351562	1160.805664	712.436157	178.422043	95.972115	58.399845	245.329926	306.699402	186.806732	3.005717	0.000000	3.927151	3.482210	0.214172	0.726621	3.833344	4.940025	3.064759	2.852746	2.251448	1.982145	1.766412	2.389750	2.486713	2.271393	0.477948	0.000000	14909.000000		1
5946.512207	1505.126587	2.220292	5.473636	4447.519043	59067.867188	788.006287	473.791779	105.109238	56.071621	32.999088	129.211731	194.966293	130.072098	0.904203	0.000000	3.774262	3.177573	0.346410	0.738276	3.648118	4.771351	2.896530	2.675587	2.021641	1.748743	1.518502	2.111302	2.289959	2.114184	0.000000	0.000000	14991.000000		1
8187.184570	687.883423	1.837908	5.766592	4104.258789	57349.527344	707.196899	437.416016	93.899841	29.332523	22.045649	100.890678	138.916260	105.032143	0.453814	99998.000000	3.913135	2.837515	0.264324	0.760919	3.613235	4.758530	2.849540	2.640895	1.972665	1.467349	1.343323	2.003851	2.142753	2.021322	0.000000	4.999991	15037.000000		1
5374.968750	724.863647	2.374479	2.405316	3286.062744	55729.832031	538.957336	350.220215	123.503738	23.091036	28.789785	143.890335	162.719635	148.663956	0.488187	0.000000	3.730376	2.860256	0.375568	0.381172	3.516676	4.746088	2.731554	2.544341	2.091680	1.363443	1.459238	2.158032	2.211440	2.172206	0.000000	0.000000	15064.000000		1
7670.380859	1581.692749	2.753779	3.564802	5474.897461	72285.578125	932.414673	569.847168	121.539398	36.042740	33.236538	129.683548	171.536057	108.849808	1.032599	0.000000	3.884817	3.199122	0.439929	0.552035	3.738376	4.859052	2.969609	2.755758	2.084717	1.556818	1.521616	2.112885	2.234355	2.036828	0.013932	0.000000	15084.000000		1
5385.231445	881.643982	1.245830	1.868746	3258.611328	53310.363281	581.358765	335.282593	100.930771	42.882469	12.270197	97.365967	124.111237	83.149933	1.294551	0.000000	3.731204	2.945293	0.095459	0.271550	3.513033	4.726811	2.764444	2.525411	2.004024	1.632280	1.088852	1.988407	2.093811	1.919862	0.112119	0.000000	15116.000000		1
5938.256836	2635.591309	3.580221	4.890810	5504.257812	70494.781250	917.822388	563.167786	131.234665	38.337040	22.761076	112.624306	131.943924	113.697449	0.622377	0.000000	3.773659	3.420878	0.553910	0.689381	3.740699	4.848157	2.962759	2.750638	2.118049	1.583619	1.357193	2.051632	2.120389	2.055751	0.000000	0.000000	15139.000000		1
6118.572266	1278.897339	2.593424	4.169215	3219.114990	45105.406250	555.887085	352.736542	79.245918	20.432854	21.028015	96.471680	125.933723	70.438759	1.018596	0.000000	3.786650	3.106836	0.413874	0.620054	3.507736	4.654229	2.744987	2.547451	1.898977	1.310329	1.322798	1.984400	2.100142	1.847812	0.008002	0.000000	15205.000000		1
11225.095703	1740.588623	2.167868	5.433547	6623.821289	87012.507812	1107.765259	694.075562	174.527283	46.641548	50.804596	240.167740	317.366058	203.684021	2.299865	99998.000000	4.050190	3.240696	0.336033	0.735083	3.821109	4.939582	3.044448	2.841407	2.241863	1.668773	1.705903	2.380515	2.501560	2.308957	0.361702	4.999991	15249.000000		1
5842.537598	1126.455811	2.325139	2.177119	3948.203125	54074.492188	680.747681	416.798126	91.685722	26.921040	15.400191	96.564194	119.507210	58.998089	0.303097	99998.000000	3.766602	3.051714	0.366449	0.337882	3.596400	4.732993	2.832986	2.619926	1.962302	1.430092	1.187526	1.984816	2.077394	1.770838	0.000000	4.999991	15270.000000		1
9015.143555	1380.343140	1.378431	3.071404	5979.316895	82145.992188	1031.578491	627.408264	133.445709	57.542564	42.114620	212.559021	282.316284	151.756958	1.571930	0.000000	3.954973	3.139987	0.139385	0.487337	3.776652	4.914587	3.013502	2.797550	2.125305	1.759989	1.624433	2.327480	2.450736	2.181149	0.196433	0.000000	15303.000000		1
6627.386230	3741.774658	0.962126	3.268763	6567.438477	78620.195312	1129.999023	686.727051	167.542603	49.697533	41.183331	188.644638	250.723373	155.244659	1.652802	99998.000000	3.821342	3.573078	0.000000	0.514383	3.817396	4.895534	3.053078	2.836784	2.224125	1.696335	1.614721	2.275645	2.399195	2.191017	0.218221	4.999991	15367.000000		1
4382.221191	5505.355469	3.000478	3.515462	8463.388672	99998.000000	1469.635864	881.693359	214.560379	58.165482	62.957611	294.922607	394.669220	219.611542	1.881771	99998.000000	3.641694	3.740785	0.477190	0.545982	3.927544	4.999991	3.167210	2.945318	2.331550	1.764665	1.799048	2.469708	2.596233	2.341655	0.274567	4.999991	15401.000000		1
15886.441406	2867.229492	1.279752	3.435285	6802.666016	99998.000000	718.622131	714.181580	491.159393	440.391815	270.958862	285.492523	441.239838	400.969299	1.863530	0.000000	4.201026	3.457463	0.107126	0.535963	3.832679	4.999991	2.856501	2.853809	2.691222	2.643839	2.432903	2.455595	2.644675	2.603111	0.270336	0.000000	15470.000000		1
6428.266113	3393.457031	1.868746	5.852936	7345.786621	98262.273438	1250.449951	764.347839	169.654968	91.957092	56.124046	240.673477	300.072449	201.867706	0.209748	99998.000000	3.808094	3.530642	0.271550	0.767374	3.866038	4.992387	3.097066	2.883291	2.229567	1.963585	1.749149	2.381428	2.477226	2.305067	0.000000	4.999991	15684.000000		1
11920.025391	3880.061768	1.890332	5.963951	9236.281250	99998.000000	1590.364258	959.542297	229.189636	107.835258	53.589211	320.813690	476.551727	223.373703	3.288050	99998.000000	4.076277	3.588839	0.276538	0.775534	3.965497	4.999991	3.201497	2.982064	2.360195	2.032761	1.729077	2.506253	2.678110	2.349032	0.516938	4.999991	15809.000000		1
2659.249756	241.937805	1.961258	3.268763	1964.958374	35946.101562	345.193726	219.216827	66.204788	57.536396	15.705482	79.767067	118.791786	83.890030	0.254898	99998.000000	3.424759	2.383704	0.292535	0.514383	3.293353	4.555652	2.538063	2.340874	1.820889	1.759943	1.196051	1.901824	2.074786	1.923710	0.000000	4.999991	15965.000000		1
7147.227539	3204.831055	3.789915	6.229152	6274.933594	80346.890625	1113.457886	656.432373	161.957962	54.147369	37.408836	185.363541	224.545517	104.403061	0.075650	99998.000000	3.854138	3.505805	0.578629	0.794429	3.797609	4.904969	3.046674	2.817190	2.209402	1.733577	1.572974	2.268024	2.351304	2.018713	0.000000	4.999991	16001.000000		1
6792.387695	1965.911255	3.167000	3.120744	0.000000	2555.657715	0.000000	0.000000	1.359929	13.759643	4.733539	0.000000	0.000000	0.000000	1.340759	99998.000000	3.832022	3.293564	0.500648	0.494258	0.000000	3.407503	0.000000	0.000000	0.133516	1.138607	0.675186	0.000000	0.000000	0.000000	0.127351	4.999991	16085.000000		1
6365.212891	1334.913452	2.106194	5.692582	5776.123535	84045.296875	995.609741	605.923828	175.871796	87.726196	51.356586	230.142502	295.311157	179.177551	1.611396	99998.000000	3.803813	3.125453	0.323498	0.755309	3.761636	4.924513	2.998089	2.782418	2.245196	1.943129	1.710596	2.361997	2.470280	2.253284	0.207202	4.999991	16138.000000		1
12514.045898	3520.022949	1.810155	5.686414	10627.550781	99998.000000	1826.082153	1098.822510	259.157410	100.042656	76.615486	357.457733	455.825928	246.581924	2.084860	99998.000000	4.097398	3.546546	0.257716	0.754838	4.026433	4.999991	3.261520	3.040928	2.413564	2.000185	1.884317	2.553225	2.658799	2.391961	0.319077	4.999991	16198.000000		1
8564.033203	2532.816406	1.797820	2.948054	7128.768066	91055.296875	1192.287476	733.763306	175.171783	55.528885	40.551163	185.878525	222.929642	187.531403	0.894073	99998.000000	3.932678	3.403604	0.254746	0.469535	3.853014	4.959305	3.076381	2.865556	2.243464	1.744519	1.608003	2.269229	2.348168	2.273074	0.000000	4.999991	16218.000000		1
18024.335938	3015.048584	1.088560	3.509295	9642.755859	99998.000000	1641.918213	987.604370	288.705780	92.746529	51.495354	280.749756	384.178345	205.814896	2.311391	99998.000000	4.255859	3.479294	0.036852	0.545220	3.984201	4.999991	3.215352	2.994583	2.460455	1.967298	1.711768	2.448319	2.584533	2.313477	0.363873	4.999991	16233.000000		1
13059.652344	4244.183594	1.692973	3.231758	9469.430664	99998.000000	1605.224731	984.443481	227.394897	118.070190	53.675556	275.982269	362.345459	188.499695	2.601799	99998.000000	4.115932	3.627794	0.228650	0.509439	3.976324	4.999991	3.205536	2.993191	2.356781	2.072140	1.729777	2.440881	2.559123	2.275311	0.415274	4.999991	16339.000000		1
7016.893555	775.896423	1.915002	4.600938	4343.162109	53508.750000	746.147583	457.309204	116.812027	82.675034	35.432159	139.187637	174.410095	133.208267	0.629293	0.000000	3.846145	2.889804	0.282169	0.662846	3.637806	4.728425	2.872825	2.660210	2.067487	1.917374	1.549398	2.143601	2.241572	2.124531	0.000000	0.000000	16367.000000		1
5498.959961	1805.603027	3.361275	4.989489	2793.552734	46224.699219	510.287842	299.949097	84.701050	23.535093	24.629822	81.793083	133.310028	48.334522	0.918428	0.000000	3.740281	3.256622	0.526504	0.698056	3.446157	4.664874	2.707815	2.477047	1.927889	1.371716	1.391461	1.912717	2.124863	1.684257	0.000000	0.000000	16414.000000		1
6687.583984	2075.695312	1.748480	4.064368	6925.997070	90343.578125	1232.218872	725.270691	175.526413	88.293610	48.390030	235.736404	294.682068	157.936768	1.829727	0.000000	3.825269	3.317164	0.242661	0.608993	3.840482	4.955897	3.090688	2.860500	2.244343	1.945929	1.684756	2.372427	2.469354	2.198483	0.262386	0.000000	16467.000000		1
17299.328125	4475.994141	3.749826	5.522976	13745.722656	99998.000000	2312.443359	1408.756714	331.020844	135.931198	74.620308	413.850067	598.347107	299.209015	1.912731	0.000000	4.238029	3.650889	0.574011	0.742173	4.138167	4.999991	3.364071	3.148836	2.519855	2.133319	1.872857	2.616843	2.776953	2.475975	0.281654	0.000000	16513.000000		1
7394.805664	1194.079102	1.409269	2.966557	4044.141357	53558.312500	694.541199	431.032654	104.754608	34.513203	35.099113	134.895065	183.883347	123.750435	1.099161	0.000000	3.868927	3.077033	0.148994	0.472253	3.606826	4.728827	2.841698	2.634510	2.020173	1.537985	1.545296	2.129996	2.264542	2.092547	0.041061	0.000000	16643.000000		1
10371.041992	3678.493164	2.059937	6.321664	6681.524414	90515.468750	1186.604126	697.134644	180.318542	76.630905	44.997917	212.518936	303.467651	148.673218	0.663249	0.000000	4.015822	3.565670	0.313854	0.800831	3.824876	4.956723	3.074306	2.843317	2.256040	1.884404	1.653192	2.327398	2.482112	2.172233	0.000000	0.000000	16691.000000		1
16405.330078	3145.478271	1.964342	3.370527	9836.083984	99998.000000	1663.883667	1020.316650	190.205002	67.083656	55.504215	229.519592	343.516174	168.227203	2.903140	99998.000000	4.214985	3.497687	0.293217	0.527698	3.992822	4.999991	3.221123	3.008735	2.279222	1.826617	1.744326	2.360820	2.535947	2.225896	0.462868	4.999991	16809.000000		1
7065.280273	3130.007080	1.955090	3.965688	5948.513672	81216.421875	1002.033142	619.446045	175.754608	103.659882	46.804985	202.169907	251.337036	193.331924	1.558651	0.000000	3.849129	3.495545	0.291167	0.598319	3.774409	4.909644	3.000882	2.792003	2.244907	2.015611	1.670292	2.305717	2.400256	2.286304	0.192749	0.000000	16844.000000		1
8137.268066	2311.200439	1.865662	3.463039	4174.312012	57715.687500	716.824341	445.331970	93.267677	44.714211	38.935284	136.917999	193.948669	115.325661	2.774847	99998.000000	3.910479	3.363838	0.270833	0.539457	3.620585	4.761294	2.855413	2.648684	1.969731	1.650446	1.590343	2.136461	2.287687	2.061926	0.443239	4.999991	16905.000000		1
17865.849609	6121.369629	2.053770	6.259990	13601.427734	99998.000000	2312.498779	1403.976929	357.957306	149.965302	119.726158	501.122955	695.148743	374.791443	6.103344	0.000000	4.252024	3.786849	0.312552	0.796574	4.133584	4.999991	3.364082	3.147360	2.553831	2.175991	2.078189	2.699944	2.842078	2.573790	0.785568	0.000000	16973.000000		1
6265.586426	1828.922241	1.982844	1.341426	4114.065430	54841.949219	686.875061	427.770081	94.692368	38.796516	24.376955	96.521027	121.644241	62.251434	2.749650	99998.000000	3.796962	3.262195	0.297289	0.127567	3.614271	4.739113	2.836878	2.631210	1.976315	1.588793	1.386979	1.984622	2.085092	1.794149	0.439277	4.999991	17001.000000		1
14297.489258	5559.339355	1.461692	4.385077	15833.984375	99998.000000	2675.806396	1627.319824	399.751221	149.012421	102.324615	459.794708	634.417603	374.094513	2.959716	99998.000000	4.155260	3.745023	0.164856	0.641977	4.199590	4.999991	3.427455	3.211473	2.601790	2.173223	2.009980	2.662564	2.802375	2.572981	0.471250	4.999991	17032.000000		1
5781.272949	2648.614014	3.561718	1.554204	2129.346191	37967.437500	376.157532	237.750092	78.808029	24.552729	25.638205	96.357582	146.150711	64.610497	0.913494	0.000000	3.762023	3.423019	0.551660	0.191508	3.328246	4.579412	2.575370	2.376121	1.896570	1.390100	1.408888	1.983886	2.164801	1.810303	0.000000	0.000000	17091.000000		1
12961.354492	3474.528564	2.038351	6.426512	7249.391602	93831.828125	1243.570068	758.195740	162.525360	73.226463	45.997047	202.629395	243.300827	136.116226	1.187485	0.000000	4.112650	3.540896	0.309279	0.807975	3.860301	4.972350	3.094670	2.879781	2.210921	1.864668	1.662730	2.306702	2.386144	2.133910	0.074628	0.000000	17150.000000		1
12851.808594	2974.691650	2.800035	5.902276	8777.998047	99998.000000	1486.803101	908.947388	208.602585	75.903145	39.851154	227.197540	317.230377	199.490143	2.543831	99998.000000	4.108964	3.473442	0.447163	0.771020	3.943395	4.999991	3.172253	2.958539	2.319320	1.880260	1.600441	2.356404	2.501375	2.299922	0.405488	4.999991	17217.000000		1
7199.863770	1583.845215	0.666088	3.900929	3850.886719	55580.042969	666.035156	406.375092	101.504341	34.050644	28.694189	113.583351	143.480194	96.298996	1.068717	0.000000	3.857324	3.199713	0.000000	0.591168	3.585561	4.744919	2.823497	2.608927	2.006485	1.532125	1.457794	2.055315	2.156792	1.983622	0.028863	0.000000	17247.000000		1
15907.709961	5689.917480	3.364359	5.957783	14043.595703	99998.000000	2385.968750	1450.603027	337.860596	116.272369	108.208389	467.396118	657.163208	359.403595	3.784956	0.000000	4.201608	3.755106	0.526902	0.775085	4.147478	4.999991	3.377665	3.161549	2.528738	2.065476	2.034261	2.669685	2.817673	2.555583	0.578061	0.000000	17293.000000		1
3729.276367	2763.936523	2.426902	4.977154	5555.389160	68713.703125	922.552856	586.712158	130.263290	44.652538	49.774628	192.662750	239.995056	153.382080	0.928435	0.000000	3.571625	3.441528	0.385052	0.696981	3.744714	4.837043	2.964991	2.768425	2.114822	1.649846	1.697008	2.284798	2.380202	2.185775	0.000000	0.000000	17348.000000		1
9129.756836	2501.501221	2.223376	2.460824	5204.352051	69201.953125	889.011047	546.660522	119.815582	126.192757	25.021456	132.721039	159.882599	95.685333	0.683614	99998.000000	3.960459	3.398201	0.347013	0.391080	3.716367	4.840118	2.948907	2.737718	2.078513	2.101034	1.398313	2.122940	2.203801	1.980845	0.000000	4.999991	17380.000000		1
9653.002930	2465.652588	1.915002	4.804465	4544.215820	60099.824219	804.115723	484.091492	111.082436	50.237186	29.862926	150.233582	180.349380	114.015076	0.346931	0.000000	3.984663	3.391932	0.282169	0.681645	3.657459	4.778873	2.905318	2.684927	2.045645	1.701025	1.475132	2.176767	2.256115	2.056962	0.000000	0.000000	17426.000000		1
16451.720703	5708.253418	2.944971	4.755125	10477.627930	99998.000000	1790.640747	1085.577759	268.038574	113.049866	92.074272	404.910309	551.727112	276.117981	4.079103	99998.000000	4.216211	3.756503	0.469081	0.677162	4.020263	4.999991	3.253008	3.035661	2.428197	2.053270	1.964138	2.607359	2.741724	2.441095	0.610565	4.999991	17492.000000		1
11505.108398	1959.611084	0.928205	1.159486	5979.924316	75857.484375	1028.503906	620.645569	144.337479	67.866920	23.171213	134.330750	177.244049	111.483322	2.355043	99998.000000	4.060891	3.292170	0.000000	0.064265	3.776696	4.879998	3.012206	2.792844	2.159379	1.831658	1.364949	2.128175	2.248572	2.047210	0.371999	4.999991	17532.000000		1
19308.712891	10744.079102	2.217208	9.467078	29222.890625	99998.000000	4931.027832	3001.248779	679.369263	295.221741	171.073486	835.131958	1084.446045	625.258850	5.027999	0.000000	4.285753	4.031169	0.345806	0.976216	4.465723	4.999991	3.692937	3.477302	2.832106	2.470148	2.233183	2.921755	3.035208	2.796060	0.701395	0.000000	17602.000000		1
8314.364258	2190.385742	1.033052	2.066105	5257.265625	69037.328125	908.796326	555.683533	112.109322	44.800556	28.786701	126.969856	171.169083	126.226677	0.968905	0.000000	3.919829	3.340521	0.014122	0.315152	3.720760	4.839084	2.958467	2.744828	2.049642	1.651283	1.459192	2.103701	2.233425	2.101151	0.000000	0.000000	17651.000000		1
6850.793945	2287.036377	2.698272	4.878475	5821.309082	80182.601562	1039.571533	612.803650	162.864578	56.145630	44.032707	203.471252	239.199448	181.752472	1.814561	99998.000000	3.835741	3.359273	0.431086	0.688284	3.765021	4.904080	3.016854	2.787321	2.211827	1.749316	1.643775	2.308503	2.378760	2.259480	0.258772	4.999991	17718.000000		1
12941.896484	4196.801758	3.737491	7.940627	14277.127930	99998.000000	2425.752197	1471.646484	373.949585	112.325188	105.655060	509.631012	664.792419	320.915436	2.499276	99998.000000	4.111998	3.622918	0.572580	0.899855	4.154641	4.999991	3.384846	3.167804	2.572813	2.050477	2.023890	2.707256	2.822686	2.506391	0.397814	4.999991	17743.000000		1
10031.291016	2054.473145	1.174904	2.972724	5821.007324	82351.898438	1008.234558	601.779297	128.425385	36.008816	32.083218	158.642944	209.132996	151.056946	1.522136	0.000000	4.001357	3.312701	0.070003	0.473155	3.764998	4.915674	3.003561	2.779437	2.108651	1.556409	1.506278	2.200421	2.320423	2.179141	0.182454	0.000000	17770.000000		1
16487.308594	7026.391113	2.331306	7.444145	14938.095703	99998.000000	2564.841064	1547.232056	376.200714	124.814323	115.492180	497.786346	682.989563	329.725677	2.397353	99998.000000	4.217150	3.846732	0.367599	0.871815	4.174295	4.999991	3.409060	3.189555	2.575420	2.096264	2.062553	2.697043	2.834414	2.518153	0.379732	4.999991	17817.000000		1
3178.822754	901.709900	1.082392	3.028231	2194.354492	38587.250000	378.430237	243.075714	63.059372	48.371525	21.435068	72.177986	107.896935	49.617355	1.201929	99998.000000	3.502266	2.955067	0.034385	0.481189	3.341307	4.586444	2.577986	2.385741	1.799750	1.684590	1.331125	1.858405	2.033009	1.695634	0.079879	4.999991	17901.000000		1
7969.537109	2520.857666	1.159486	5.837517	5576.759766	72432.968750	973.295776	583.301514	130.476074	63.475677	50.104588	191.262726	280.617157	169.707397	1.390467	0.000000	3.901433	3.401548	0.064265	0.766228	3.746382	4.859936	2.988245	2.765893	2.115531	1.802607	1.699878	2.281630	2.448114	2.229701	0.143161	0.000000	17935.000000		1
8061.127441	1125.102051	2.309720	3.379778	4245.358398	57603.929688	757.717773	441.936768	123.429726	54.455742	32.530361	119.417786	169.241745	94.572098	0.349811	0.000000	3.906396	3.051192	0.363559	0.528888	3.627914	4.760452	2.879508	2.645360	2.091420	1.736044	1.512289	2.077069	2.228508	1.975763	0.000000	0.000000	17954.000000		1
8807.728516	2479.776123	1.134816	2.300469	6364.543945	73954.593750	1064.978394	670.645325	124.021805	89.946495	39.444103	201.889297	257.566193	134.713135	1.850361	99998.000000	3.944864	3.394413	0.054925	0.361816	3.803767	4.868965	3.027341	2.826493	2.093498	1.953984	1.595982	2.305113	2.410889	2.129410	0.267256	4.999991	18018.000000		1
5579.615234	2221.809082	2.525582	4.144545	5814.756348	88376.304688	977.005554	612.134460	168.467728	108.270065	64.184937	273.216156	351.925507	257.066620	1.749057	99998.000000	3.746604	3.346707	0.402361	0.617477	3.764532	4.946336	2.989897	2.786847	2.226517	2.034508	1.807433	2.436506	2.546451	2.410046	0.242804	4.999991	18087.000000		1
4810.786621	1178.012817	2.322055	4.212387	3084.892090	44766.703125	540.536255	331.936737	77.956917	24.885771	21.666349	87.023109	116.935371	44.738880	0.447070	0.000000	3.682216	3.071150	0.365873	0.624528	3.489240	4.650955	2.732825	2.521055	1.891855	1.395951	1.335786	1.939635	2.067946	1.650685	0.000000	0.000000	18246.000000		1
13118.335938	3980.206299	1.199574	3.302684	8956.867188	99998.000000	1506.042480	924.760803	184.863968	73.664352	72.440109	285.147156	376.049591	275.643066	2.783660	99998.000000	4.117879	3.599905	0.079027	0.518867	3.952156	4.999991	3.177837	2.966029	2.266852	1.867257	1.859979	2.455069	2.575245	2.440347	0.444616	4.999991	18276.000000		1
22776.052734	6754.769531	4.030447	5.458218	20029.562500	99998.000000	3376.388672	2065.685547	549.093628	180.839691	143.745392	631.941345	786.788208	476.906372	3.694131	99998.000000	4.357479	3.829611	0.605353	0.737051	4.301672	4.999991	3.528452	3.315064	2.739646	2.257294	2.157594	2.800677	2.895858	2.678433	0.567512	4.999991	18334.000000		1
7996.254883	2908.418945	2.824705	4.977154	8469.189453	99998.000000	1377.191528	879.436035	196.798035	84.241577	50.795345	190.285187	259.524384	165.186630	1.454088	0.000000	3.902887	3.463657	0.450973	0.696981	3.927842	4.999991	3.138994	2.944204	2.294021	1.925526	1.705824	2.279405	2.414178	2.217975	0.162591	0.000000	18374.000000		1
6015.942383	1710.139771	1.674470	2.103110	3885.334961	50624.710938	659.143005	407.022675	80.331398	45.380299	20.065887	90.446060	144.741440	109.173599	2.888403	0.000000	3.779304	3.233032	0.223877	0.322862	3.589428	4.704362	2.818980	2.609619	1.904885	1.656867	1.302458	1.956390	2.160593	2.038118	0.460658	0.000000	18391.000000		1
8547.482422	4458.238281	3.339689	6.549861	10589.052734	99998.000000	1814.650757	1102.334839	260.520416	124.607712	61.807377	287.324280	414.294128	161.908615	1.040694	0.000000	3.931838	3.649163	0.523706	0.816232	4.024857	4.999991	3.258793	3.042314	2.415842	2.095545	1.791040	2.458372	2.617309	2.209270	0.017323	0.000000	18446.000000		1
6232.951660	3776.102783	2.272716	3.015897	7069.560547	95064.054688	1189.219238	738.071289	227.283875	89.311241	52.574661	189.810287	245.592041	153.274155	1.689470	0.000000	3.794694	3.577044	0.356545	0.479416	3.849392	4.978016	3.075262	2.868098	2.356569	1.950906	1.720776	2.278320	2.390214	2.185469	0.227750	0.000000	18558.000000		1
5682.165039	1937.025879	2.365228	3.978023	4266.901367	57486.218750	740.609192	452.868622	96.311325	45.260033	35.308807	135.810944	172.806549	102.324615	0.156588	0.000000	3.754514	3.287135	0.373873	0.599667	3.630113	4.759564	2.869589	2.655972	1.983677	1.655715	1.547883	2.132935	2.237560	2.009980	0.000000	0.000000	18628.000000		1
6540.739258	2271.204346	1.122481	3.102241	6808.636230	88910.500000	1168.305298	708.812744	171.893768	61.600765	47.341557	211.498215	269.117889	209.148407	1.766678	99998.000000	3.815627	3.356256	0.050179	0.491676	3.833060	4.948953	3.067556	2.850532	2.235260	1.789586	1.675243	2.325307	2.429943	2.320455	0.247157	4.999991	18663.000000		1
14758.943359	4976.229004	3.148497	7.308461	10953.917969	99998.000000	1873.482300	1134.029541	299.002380	114.520805	71.400887	312.681854	415.250092	324.594330	0.471860	99998.000000	4.169055	3.696900	0.498103	0.863826	4.039569	4.999991	3.272650	3.054624	2.475675	2.058884	1.853704	2.495103	2.618310	2.511341	0.000000	4.999991	18751.000000		1
7743.749023	2541.176514	1.612795	4.514594	6122.460938	83328.195312	1083.431519	632.715332	140.347122	49.663612	38.081089	160.178635	217.036621	103.231239	1.178156	99998.000000	3.888951	3.405035	0.207579	0.654619	3.786926	4.920792	3.034801	2.801208	2.147203	1.696038	1.580709	2.204605	2.336533	2.013811	0.071203	4.999991	18779.000000		1
21653.146484	3841.758789	0.826442	4.995657	17705.587891	99998.000000	3001.301270	1825.952637	436.678986	175.569580	109.836609	563.133850	719.787781	310.507812	2.924338	99998.000000	4.335521	3.584530	0.000000	0.698593	4.248110	4.999991	3.477310	3.261489	2.640162	2.244449	2.040747	2.750612	2.857204	2.492073	0.466028	4.999991	18846.000000		1
8013.637695	371.109467	1.853327	2.294302	4508.068359	60334.015625	756.397949	479.579956	116.213776	63.956741	26.020588	118.908966	171.181427	87.016937	1.587329	99998.000000	3.903830	2.569502	0.267952	0.360651	3.653991	4.780562	2.878750	2.680861	2.065258	1.805886	1.415317	2.075215	2.233457	1.939604	0.200667	4.999991	18893.000000		1
9143.174805	2466.867676	1.403101	4.567017	8180.135254	95151.351562	1393.760498	852.277527	172.559860	111.178032	46.357845	229.164963	314.603027	205.531189	1.476730	0.000000	3.961097	3.392146	0.147089	0.659633	3.912760	4.978415	3.144188	2.930581	2.236940	2.046019	1.666123	2.360148	2.497763	2.312878	0.169301	0.000000	18919.000000		1
16449.427734	4856.191406	1.964342	7.764854	16255.502930	99998.000000	2753.198975	1677.948608	393.737946	136.541779	115.689545	561.289795	704.615784	470.985596	3.049695	0.000000	4.216151	3.686296	0.293217	0.890133	4.211000	4.999991	3.439838	3.224779	2.595207	2.135266	2.063294	2.749187	2.847952	2.673008	0.484256	0.000000	18963.000000		1
15353.185547	4887.028809	2.334390	6.679378	8791.979492	99998.000000	1492.782471	909.591919	227.101944	126.387032	77.614624	283.688538	365.074585	245.292908	1.783474	0.000000	4.186199	3.689045	0.368173	0.824736	3.944087	4.999991	3.173996	2.958847	2.356221	2.101702	1.889944	2.452842	2.562382	2.389685	0.251267	0.000000	19101.000000		1
7630.030273	3843.787842	3.253344	5.461301	6684.274902	85560.640625	1117.540771	699.083557	183.611969	55.087910	29.853674	159.993622	208.306549	131.404282	1.919000	99998.000000	3.882526	3.584759	0.512330	0.737296	3.825054	4.932274	3.048263	2.844529	2.263901	1.741056	1.474998	2.204103	2.318703	2.118609	0.283075	4.999991	19196.000000		1
7427.915527	1406.928101	1.840992	2.966557	4319.050781	58767.117188	738.324158	459.366058	94.084869	58.735973	36.489880	149.801865	175.060760	127.512596	0.957558	0.000000	3.870867	3.148272	0.265052	0.472253	3.635388	4.769135	2.868247	2.662159	1.973520	1.768904	1.562172	2.175517	2.243189	2.105553	0.000000	0.000000	19264.000000		1
15875.704102	6188.610352	2.204873	3.262596	11606.119141	99998.000000	1986.300903	1199.179688	304.587036	120.000610	74.009727	324.104034	434.511139	270.258850	2.290891	0.000000	4.200733	3.791593	0.343384	0.513563	4.064687	4.999991	3.298045	3.078884	2.483711	2.079183	1.869289	2.510684	2.638001	2.431780	0.360004	0.000000	19303.000000		1
20830.701172	8400.530273	1.452441	7.194363	23063.775391	99998.000000	3858.047119	2364.897705	562.251892	243.541351	146.193893	671.021545	891.003113	441.301514	2.423674	99998.000000	4.318704	3.924307	0.162098	0.856992	4.362930	4.999991	3.586368	3.373812	2.749931	2.386573	2.164929	2.826736	2.949879	2.644735	0.384474	4.999991	19328.000000		1
8640.617188	3021.308350	1.054639	0.937457	4997.285156	67404.500000	828.579041	521.367737	121.739838	64.339127	36.785919	134.491104	188.508957	73.537918	2.366901	99998.000000	3.936545	3.480195	0.023104	0.000000	3.698734	4.828689	2.918334	2.717144	2.085433	1.808475	1.565682	2.128694	2.275332	1.866511	0.374180	4.999991	19364.000000		1
13734.475586	1959.003662	1.122481	4.218554	7153.203613	91485.617188	1162.029907	745.863892	191.370667	95.364624	51.331917	172.174393	222.325226	139.045776	2.329650	0.000000	4.137812	3.292035	0.050179	0.625164	3.854501	4.961353	3.065217	2.872660	2.281875	1.979387	1.710387	2.235969	2.346989	2.143158	0.367291	0.000000	19508.000000		1
6788.924805	3090.714111	2.991227	2.195622	5346.129883	72357.687500	917.356750	555.658875	124.354851	28.117531	26.810024	137.368225	194.978638	115.057373	1.070434	99998.000000	3.831801	3.490059	0.475849	0.341558	3.728040	4.859485	2.962538	2.744808	2.094663	1.448977	1.428297	2.137886	2.289987	2.060915	0.029560	4.999991	19539.000000		1
21762.638672	6420.745117	2.386814	5.254691	12077.370117	99998.000000	1999.533203	1245.861328	320.258606	101.905228	90.927124	381.214874	482.716125	263.264954	4.082129	99998.000000	4.337711	3.807585	0.377819	0.720547	4.081973	4.999991	3.300929	3.095470	2.505501	2.008196	1.958694	2.581170	2.683692	2.420393	0.610887	4.999991	19604.000000		1
10410.637695	2274.186523	2.584173	3.774496	5332.623047	72639.750000	870.030640	549.864563	121.820015	47.986057	44.997917	194.142944	237.191940	152.793091	0.929083	0.000000	4.017478	3.356826	0.412322	0.576859	3.726941	4.861174	2.939535	2.740256	2.085719	1.681115	1.653192	2.288122	2.375100	2.184104	0.000000	0.000000	19627.000000		1
6746.144043	2843.866943	2.352893	5.174514	9122.559570	99998.000000	1588.702148	951.080566	191.672867	84.889160	60.842167	275.371704	343.889282	172.103455	1.910608	0.000000	3.829056	3.453909	0.371602	0.713870	3.960117	4.999991	3.201042	2.978217	2.282561	1.928852	1.784205	2.439919	2.536419	2.235790	0.281172	0.000000	19679.000000		1
10951.704102	2846.929199	3.142330	4.477589	7590.607422	97255.320312	1305.081421	792.261841	165.171219	67.052818	46.215992	208.374390	299.104156	171.998611	1.845418	99998.000000	4.039482	3.454377	0.497252	0.651044	3.880276	4.987913	3.115638	2.898869	2.217934	1.826417	1.664792	2.318844	2.475822	2.235525	0.266095	4.999991	19717.000000		1
9828.582031	5126.845215	3.475374	2.719858	9715.886719	99998.000000	1657.124146	1010.208130	259.382507	71.542740	65.510948	235.252258	358.404449	159.157928	1.337655	99998.000000	3.992491	3.709850	0.541001	0.434546	3.987483	4.999991	3.219355	3.004411	2.413941	1.854566	1.816314	2.371534	2.554374	2.201828	0.126344	4.999991	19773.000000		1
7373.410645	2326.517334	1.766982	5.075834	5108.459961	65787.351562	881.718018	538.121643	138.817581	77.500519	38.858192	119.328354	146.335739	137.602585	0.067709	0.000000	3.867668	3.366706	0.247232	0.705507	3.708290	4.818142	2.945330	2.730880	2.142444	1.889305	1.589483	2.076744	2.165350	2.138627	0.000000	0.000000	19859.000000		1
11544.830078	1717.642456	2.574922	5.945448	7599.498047	99998.000000	1315.300903	790.195740	190.171082	99.647934	51.627953	256.930939	395.955139	222.772369	1.701351	0.000000	4.062387	3.234933	0.410764	0.774185	3.880785	4.999991	3.119025	2.897735	2.279145	1.998468	1.712885	2.409817	2.597646	2.347861	0.230794	0.000000	19890.000000		1
5767.843262	1257.795410	1.813238	2.152450	2957.160645	39223.605469	512.088745	320.184601	75.921646	32.419346	23.368572	86.187416	125.286140	74.546303	1.136366	99998.000000	3.761014	3.099610	0.258455	0.332933	3.470875	4.593547	2.709345	2.505400	1.880366	1.510804	1.368632	1.935444	2.097903	1.872426	0.055518	4.999991	19966.000000		1
9657.720703	1398.648193	2.858626	3.916348	5469.362305	69047.609375	921.226868	577.016846	109.830437	61.828960	32.077049	128.924957	165.769455	76.418129	0.836377	0.000000	3.984875	3.145709	0.456157	0.592881	3.737937	4.839149	2.964367	2.761189	2.040723	1.791192	1.506194	2.110337	2.219505	1.883196	0.000000	0.000000	20031.000000		1
9749.514648	2818.312012	2.833956	4.015028	6881.800781	88819.984375	1172.505371	713.851624	141.377090	81.851677	50.104588	231.055298	336.065857	189.434067	0.393415	0.000000	3.988983	3.449989	0.452393	0.603689	3.837702	4.948511	3.069115	2.853608	2.150379	1.913028	1.699878	2.363716	2.526424	2.277458	0.000000	0.000000	20093.000000		1
25948.580078	6117.474609	2.328223	8.023889	19467.412109	99998.000000	3245.382080	1991.244141	459.995148	160.573364	121.070663	585.672913	759.475525	552.353088	3.868141	99998.000000	4.414114	3.786572	0.367025	0.904385	4.289308	4.999991	3.511266	3.299124	2.662753	2.205673	2.083039	2.767655	2.880514	2.742217	0.587502	4.999991	20144.000000		1
2057.686279	1017.208252	2.331306	2.460824	1325.828857	25987.111328	221.042389	136.042221	34.833912	20.913916	7.882036	56.102459	64.092422	57.514812	0.847974	99998.000000	3.313379	3.007410	0.367599	0.391080	3.122488	4.414758	2.344476	2.133674	1.542002	1.320435	0.896638	1.748982	1.806807	1.759780	0.000000	4.999991	20166.000000		1
6139.875000	1659.726807	0.940540	2.392981	4002.381348	56937.941406	703.878784	430.659546	103.129478	46.786484	29.773499	137.698181	152.774582	100.998611	0.548964	0.000000	3.788160	3.220037	0.000000	0.378939	3.602319	4.755402	2.847498	2.634134	2.013383	1.670120	1.473830	2.138928	2.184051	2.004315	0.000000	0.000000	20204.000000		1
5878.259766	2313.257324	1.985928	2.763030	4749.071777	67520.890625	834.012573	502.365723	134.824142	50.505474	30.710955	144.260376	204.994614	103.326836	0.738213	0.000000	3.769249	3.364224	0.297963	0.441386	3.676609	4.829438	2.921173	2.701020	2.129768	1.703339	1.487293	2.159147	2.311743	2.014213	0.000000	0.000000	20220.000000		1
16541.205078	4721.774414	0.820275	4.582436	15829.145508	99998.000000	2627.906738	1629.669556	349.597290	136.393768	98.309593	448.128906	590.665466	279.503906	4.032796	99998.000000	4.218567	3.674105	0.000000	0.661096	4.199458	4.999991	3.419610	3.212100	2.543568	2.134794	1.992596	2.651403	2.771342	2.446388	0.605606	4.999991	20240.000000		1
5325.555176	2189.244873	2.063021	2.414567	3788.712158	54778.808594	660.216125	407.701111	95.817932	37.701790	32.746223	121.894028	175.159439	101.979240	1.189323	99998.000000	3.726365	3.340294	0.314504	0.382839	3.578492	4.738613	2.819686	2.610342	1.981447	1.576362	1.515161	2.085982	2.243433	2.008512	0.075300	4.999991	20311.000000		1
15830.906250	6294.283691	2.377563	5.677163	12948.294922	99998.000000	2146.093994	1331.145142	323.986847	125.036354	100.699486	463.911499	659.179993	426.952881	2.545517	0.000000	4.199506	3.798946	0.376132	0.754131	4.112213	4.999991	3.331649	3.124225	2.510527	2.097036	2.003027	2.666435	2.819004	2.630380	0.405776	0.000000	20335.000000		1
12694.435547	919.203918	1.477111	3.438369	5859.769531	80389.343750	1003.689148	606.512817	161.331955	77.222984	39.622959	175.859451	219.389511	129.094559	1.857906	0.000000	4.103613	2.963412	0.169413	0.536352	3.767880	4.905199	3.001599	2.782840	2.207720	1.887747	1.597947	2.245166	2.341216	2.110908	0.269024	0.000000	20381.000000		1
12745.841797	4838.450684	1.779317	5.032661	14693.524414	99998.000000	2511.076172	1504.741211	428.926483	245.903488	103.795563	520.883545	707.178406	494.650208	2.460476	0.000000	4.105369	3.684706	0.250253	0.701798	4.167126	4.999991	3.399860	3.177462	2.632383	2.390765	2.016179	2.716741	2.849529	2.694298	0.391019	0.000000	20406.000000		1
9584.365234	2184.332520	2.766114	4.055117	5078.933105	72883.359375	878.736023	527.374817	132.699448	70.830399	36.819839	174.262070	221.455612	140.128174	2.149606	0.000000	3.981563	3.339319	0.441870	0.608003	3.705772	4.862628	2.943858	2.722119	2.122869	1.850220	1.566082	2.241203	2.345287	2.146525	0.332359	0.000000	20459.000000		1
12414.805664	1447.106079	1.989012	5.541479	6942.211426	92578.781250	1190.474243	732.751831	170.598602	78.616837	43.085999	161.581741	224.730545	114.005821	1.461232	99998.000000	4.093940	3.160500	0.298637	0.743626	3.841498	4.966511	3.075720	2.864957	2.231976	1.895516	1.634336	2.208392	2.351662	2.056927	0.164719	4.999991	20517.000000		1
11926.396484	2610.933838	1.446273	5.236188	7788.158203	99998.000000	1374.548828	811.652344	173.367798	93.017899	65.156319	253.501831	319.678864	214.591217	0.860796	99998.000000	4.076509	3.416796	0.160250	0.719015	3.891435	4.999991	3.138160	2.909370	2.238968	1.968567	1.813956	2.403981	2.504714	2.331612	0.000000	4.999991	20559.000000		1
11591.576172	4274.021973	3.025148	6.645457	11985.996094	99998.000000	2039.711304	1243.573120	295.027466	125.270721	89.292740	400.842865	547.755249	328.840637	3.643589	0.000000	4.064143	3.630837	0.480747	0.822525	4.078674	4.999991	3.309569	3.094671	2.469862	2.097850	1.950816	2.602974	2.738587	2.516985	0.561529	0.000000	20615.000000		1
13091.328125	3715.701660	1.622047	4.187717	11335.552734	99998.000000	1938.919189	1178.355225	343.232452	134.842651	88.787003	441.218262	558.708679	350.639587	2.700625	0.000000	4.116984	3.570041	0.210063	0.621977	4.054443	4.999991	3.287560	3.071276	2.535588	2.129827	1.948349	2.644654	2.747185	2.544861	0.431464	0.000000	20697.000000		1
4542.495117	3034.775146	3.296517	4.918563	6838.869141	93676.117188	1164.148438	716.802734	205.207397	86.313850	62.020153	261.830994	354.500427	190.476379	0.731095	99998.000000	3.657295	3.482126	0.518055	0.691838	3.834984	4.971629	3.066008	2.855400	2.312193	1.936080	1.792533	2.418021	2.549617	2.279841	0.000000	4.999991	20785.000000		1
4337.438965	643.921631	3.413699	2.374479	0.000000	1357.190430	0.000000	0.000000	2.343642	9.066192	0.000000	0.000000	0.000000	9.060024	1.458766	0.000000	3.637233	2.808833	0.533225	0.375568	0.000000	3.132641	0.000000	0.000000	0.369891	0.957425	0.000000	0.000000	0.000000	0.957129	0.163986	0.000000	20827.000000		1
7223.664062	2449.561768	1.958174	4.230890	5784.652832	83659.929688	994.922058	607.330017	179.849808	59.621006	34.482368	202.444366	258.879883	165.473419	1.124291	99998.000000	3.858757	3.389088	0.291851	0.626432	3.762277	4.922517	2.997789	2.783425	2.254910	1.775399	1.537597	2.306306	2.413098	2.218728	0.050879	4.999991	20905.000000		1
7650.533691	1444.299927	2.534833	4.150712	5112.746094	63534.046875	861.874146	535.596069	98.525452	41.574966	32.699966	119.698402	165.615280	109.682419	0.694867	0.000000	3.883692	3.159657	0.403949	0.618123	3.708654	4.803007	2.935444	2.728837	1.993548	1.618832	1.514547	2.078088	2.219100	2.040137	0.000000	0.000000	20956.000000		1
18907.074219	9469.193359	2.414567	7.832696	23454.812500	99998.000000	3927.011719	2405.260742	625.002930	214.634384	146.493011	676.917664	907.405518	522.897217	2.641849	0.000000	4.276624	3.976313	0.382839	0.893911	4.370232	4.999991	3.594062	3.381162	2.795882	2.331699	2.165817	2.830536	2.957801	2.718416	0.421908	0.000000	20989.000000		1
4181.090332	1419.377075	5.251607	5.069666	2611.260742	38872.335938	488.923706	291.064850	70.065628	25.607367	19.902451	67.851501	94.701614	43.918606	1.213610	99998.000000	3.621289	3.152098	0.720292	0.704979	3.416850	4.589641	2.689241	2.463990	1.845505	1.408365	1.298907	1.831559	1.976357	1.642649	0.084079	4.999991	21069.000000		1
17077.615234	3771.079346	3.993442	4.394328	10909.628906	99998.000000	1852.260010	1123.964233	265.950867	108.559937	72.406189	312.253204	413.483124	232.338135	2.403464	0.000000	4.232427	3.576466	0.601347	0.642892	4.037810	4.999991	3.267702	3.050752	2.424801	2.035670	1.859776	2.494507	2.616458	2.366121	0.380838	0.000000	21160.000000		1
3660.583008	2836.219482	2.803118	6.121222	5849.420898	75910.000000	1033.604492	615.434082	128.672089	81.617317	37.877563	185.132263	255.611099	170.697281	0.793011	0.000000	3.563550	3.452740	0.447641	0.786838	3.767113	4.880299	3.014354	2.789181	2.109484	1.911782	1.578382	2.267482	2.407580	2.232227	0.000000	0.000000	21210.000000		1
6636.452637	1546.735474	2.809286	6.876738	3454.487305	49638.984375	619.692749	369.006348	66.991142	19.190105	36.122917	95.050079	120.956566	89.123131	2.052176	7117.642578	3.821936	3.189416	0.448596	0.837382	3.538383	4.695823	2.792176	2.567034	1.826017	1.283077	1.557783	1.977952	2.082629	1.949990	0.312215	3.852336	21314.000000		1
12624.401367	3330.052490	3.475374	6.247655	9968.981445	99998.000000	1755.911621	1035.766113	216.324280	134.589783	71.755516	358.244110	451.965088	237.626740	2.032712	99998.000000	4.101211	3.522451	0.541001	0.795717	3.998651	4.999991	3.244503	3.015262	2.335105	2.129012	1.855855	2.554179	2.655105	2.375895	0.308076	4.999991	21388.000000		1
13316.798828	3599.460205	1.976677	3.922516	7779.150391	97400.976562	1287.171021	806.255859	205.817978	65.751480	55.266766	224.033615	314.720215	263.061432	0.848796	99998.000000	4.124400	3.556237	0.295936	0.593565	3.890932	4.988564	3.109636	2.906473	2.313483	1.817906	1.742464	2.350313	2.497925	2.420057	0.000000	4.999991	21417.000000		1
8129.895020	2789.213867	1.874913	2.318972	4270.013184	59183.644531	725.008545	446.432861	100.566887	34.337433	20.075140	96.471680	106.392067	88.108582	2.245276	99998.000000	3.910085	3.445482	0.272981	0.365295	3.630429	4.772202	2.860343	2.649756	2.002455	1.535768	1.302659	1.984400	2.026909	1.945018	0.351270	4.999991	21451.000000		1
8171.852051	2763.982910	2.470075	3.860841	7242.311523	88960.484375	1214.098755	752.037537	172.118881	81.601898	63.071709	267.082611	318.809235	227.986969	1.894749	0.000000	3.912321	3.441535	0.392710	0.586682	3.859877	4.949197	3.084254	2.876240	2.235828	1.911700	1.799835	2.426646	2.503531	2.357910	0.277552	0.000000	21485.000000		1
4616.495605	1554.777954	2.636597	3.718989	3012.868164	43977.902344	526.135193	314.788055	77.340164	28.762032	14.946881	68.903061	92.049599	46.684719	0.724083	4136.292480	3.664312	3.191668	0.421044	0.570425	3.478980	4.643235	2.721097	2.498018	1.888405	1.458820	1.174551	1.838238	1.964022	1.669175	0.000000	3.616611	21507.000000		1
34707.996094	9934.622070	3.302684	16.121786	39091.796875	99998.000000	6612.331543	4017.137207	974.202393	428.121613	345.939972	1605.681152	2128.461182	1149.454346	6.380064	0.000000	4.540430	3.997151	0.518867	1.207413	4.592086	4.999991	3.820355	3.603917	2.988649	2.631567	2.539001	3.205659	3.328066	3.060492	0.804825	0.000000	21575.000000		1
6746.335449	1579.111694	2.624262	3.145414	4560.652344	61542.445312	772.445740	469.419037	110.934418	51.856152	29.792000	135.955872	202.385773	123.978630	0.092261	99998.000000	3.829068	3.198413	0.419007	0.497678	3.659027	4.789175	2.887868	2.671561	2.045066	1.714800	1.474100	2.133398	2.306180	2.093347	0.000000	4.999991	21620.000000		1
13368.476562	2678.970215	2.790784	4.039698	7014.857910	90990.726562	1184.864990	733.189697	176.343597	72.177986	41.738403	191.278152	245.505692	165.454926	1.243135	0.000000	4.126082	3.427968	0.445726	0.606349	3.846019	4.958997	3.073669	2.865216	2.246360	1.858405	1.620536	2.281665	2.390062	2.218680	0.094518	0.000000	21755.000000		1
11122.798828	4022.589111	3.953353	6.889072	15010.091797	99998.000000	2540.766357	1538.138062	347.762482	154.927032	90.368965	433.490417	549.343384	310.871704	1.833780	0.000000	4.046214	3.604506	0.596966	0.838161	4.176383	4.999991	3.404965	3.186995	2.541283	2.190127	1.956019	2.636980	2.739844	2.492581	0.263347	0.000000	21821.000000		1
17280.003906	5886.835449	2.821621	3.959521	10025.518555	99998.000000	1726.091919	1043.481689	242.958527	105.362099	57.746090	272.765930	362.832703	244.327698	0.419837	0.000000	4.237544	3.769882	0.450499	0.597643	4.001107	4.999991	3.237064	3.018485	2.385532	2.022684	1.761523	2.435790	2.559706	2.387973	0.000000	0.000000	21884.000000		1
8801.487305	2386.900146	2.753779	3.484625	6724.234375	89152.093750	1151.289185	703.949707	167.561111	44.270153	43.218597	165.686203	248.133041	147.846771	2.008283	0.000000	3.944556	3.377834	0.439929	0.542156	3.827643	4.950131	3.061184	2.847542	2.224173	1.646111	1.635671	2.219286	2.394685	2.169812	0.302825	0.000000	21949.000000		1
6877.446777	2899.189209	2.396065	5.347203	8915.930664	99998.000000	1532.393066	928.091248	213.780182	58.748306	56.102459	248.706619	351.595551	174.934326	1.519534	0.000000	3.837427	3.462276	0.379499	0.728127	3.950167	4.999991	3.185370	2.967591	2.329967	1.768995	1.748982	2.395687	2.546043	2.242875	0.181710	0.000000	21986.000000		1
4060.957031	1166.818848	0.838777	2.485493	2280.292236	30706.914062	397.472351	246.692932	62.809589	10.099244	14.669345	54.520500	88.201096	68.159874	0.878813	0.000000	3.608629	3.067003	0.000000	0.395413	3.357991	4.487236	2.599307	2.392157	1.798026	1.004289	1.166411	1.736560	1.945474	1.833529	0.000000	0.000000	22003.000000		1
6695.209961	3642.882324	3.080655	4.027363	0.000000	4594.373047	0.000000	0.000000	0.000000	8.350764	1.532618	0.000000	0.000000	2.664350	0.769094	99998.000000	3.825764	3.561445	0.488643	0.605021	0.000000	3.662226	0.000000	0.000000	0.000000	0.921726	0.185434	0.000000	0.000000	0.425591	0.000000	4.999991	22019.000000		1
7864.304688	2903.620605	1.261249	6.346334	6922.950195	93373.546875	1203.829956	723.994019	149.684677	59.090603	39.299168	191.469345	263.342041	201.454483	1.572321	0.000000	3.895660	3.462940	0.100801	0.802523	3.840291	4.970224	3.080565	2.859735	2.175177	1.771518	1.594383	2.282099	2.420520	2.304177	0.196541	0.000000	22104.000000		1
13843.504883	4238.824219	2.981975	8.073228	15733.701172	99998.000000	2669.564941	1625.935181	361.192139	127.500259	137.466904	489.780975	636.758118	320.338776	1.983484	99998.000000	4.141246	3.627245	0.474504	0.907047	4.196831	4.999991	3.426440	3.211103	2.557738	2.105511	2.138198	2.690002	2.803974	2.505610	0.297429	4.999991	22239.000000		1
8714.165039	2167.664795	3.490792	3.589472	3761.951660	54306.687500	659.759766	397.534027	102.799515	26.581827	17.552641	108.418083	127.657532	137.762939	0.025271	99998.000000	3.940226	3.335992	0.542924	0.555031	3.575413	4.734853	2.819386	2.599374	2.011991	1.424585	1.244342	2.035102	2.106046	2.139132	0.000000	4.999991	22271.000000		1
9517.681641	3064.712158	2.174036	4.477589	7818.443359	99998.000000	1354.649414	816.777527	202.419693	84.873741	69.636986	326.308899	409.236816	267.801117	3.023956	0.000000	3.978531	3.486390	0.337267	0.651044	3.893120	4.999991	3.131827	2.912104	2.306253	1.928773	1.842840	2.513629	2.611975	2.427812	0.480575	0.000000	22323.000000		1
13221.458984	2080.758789	3.419866	4.933982	6013.158203	76191.109375	1021.963379	628.959351	122.529274	59.941715	45.818192	172.223724	200.948746	141.950668	0.528837	0.000000	4.121279	3.318222	0.534009	0.693198	3.779103	4.881904	3.009435	2.798623	2.088240	1.777729	1.661038	2.236093	2.303085	2.152138	0.000000	0.000000	22489.000000		1
6982.259766	2511.544922	1.686805	3.984190	7251.118652	99263.328125	1297.717407	749.919006	160.308167	118.696190	61.989315	298.613831	387.505707	207.227249	1.664027	0.000000	3.843996	3.399941	0.227065	0.600340	3.860405	4.996789	3.113180	2.875014	2.204956	2.074437	1.792317	2.475110	2.588278	2.316447	0.221160	0.000000	22542.000000		1
13119.966797	2795.754639	2.266548	3.194753	6879.463379	87282.257812	1200.169556	720.003662	179.276230	67.311852	49.925732	197.260605	261.898834	150.011551	3.494004	0.000000	4.117933	3.446499	0.355365	0.504437	3.837554	4.940926	3.079243	2.857335	2.253523	1.828092	1.698324	2.295040	2.418133	2.176125	0.543323	0.000000	22585.000000		1
10912.466797	2365.529785	2.531749	3.163916	5719.055664	76777.820312	992.165161	590.310852	109.003998	49.857887	30.932983	128.915695	164.301605	121.601067	1.383968	0.000000	4.037923	3.373928	0.403421	0.500225	3.757324	4.885236	2.996584	2.771081	2.037442	1.697734	1.490422	2.110306	2.215642	2.084937	0.141126	0.000000	22628.000000		1
4738.161621	4438.311035	2.648932	4.233974	7813.500000	93053.578125	1304.665161	810.819763	216.663483	88.342949	40.850288	207.489365	247.766068	209.083649	2.799670	99998.000000	3.675610	3.647218	0.423071	0.626748	3.892846	4.968733	3.115499	2.908924	2.335786	1.946172	1.611195	2.316996	2.394042	2.320320	0.447107	4.999991	22761.000000		1
19208.353516	6913.156250	1.474027	8.560459	14978.579102	99998.000000	2538.527588	1546.754028	383.342651	138.703491	131.354935	553.814819	695.420105	389.331268	2.189656	0.000000	4.283490	3.839676	0.168505	0.932497	4.175471	4.999991	3.404582	3.189421	2.583587	2.142087	2.118446	2.743365	2.842247	2.590319	0.340376	0.000000	22805.000000		1
8915.486328	2342.611572	1.066974	2.719858	4724.500488	61038.488281	790.954346	496.750214	129.936417	44.538437	32.496437	95.808678	124.869835	91.167656	1.153204	0.000000	3.950145	3.369700	0.028154	0.434546	3.674356	4.785604	2.898151	2.696138	2.113731	1.648735	1.511836	1.981405	2.096457	1.959841	0.061906	0.000000	22849.000000		1
6139.366211	2395.337158	1.982844	5.871439	6295.501953	81669.203125	1076.033691	661.560669	163.509079	49.148628	47.788700	212.611450	252.160400	160.009033	0.631268	0.000000	3.788124	3.379367	0.297289	0.768745	3.799030	4.912058	3.031826	2.820570	2.213542	1.691511	1.679325	2.327587	2.401677	2.204144	0.000000	0.000000	22898.000000		1
8233.816406	767.712158	2.957305	5.519892	4507.060059	60914.714844	785.415955	475.867157	122.677292	70.111885	32.379257	130.651840	155.969345	140.726425	1.523529	0.000000	3.915601	2.885198	0.470896	0.741931	3.653893	4.784722	2.895100	2.677486	2.088764	1.845792	1.510267	2.116116	2.193039	2.148376	0.182851	0.000000	22932.000000		1
13182.511719	3256.539062	1.828657	4.579352	9700.816406	99998.000000	1637.366577	1004.386047	214.958176	92.478241	73.756866	307.325409	420.828583	266.746490	2.757706	0.000000	4.119998	3.512756	0.262132	0.660804	3.986808	4.999991	3.214146	3.001901	2.332354	1.966040	1.867803	2.487598	2.624105	2.426099	0.440548	0.000000	22974.000000		1
11459.361328	4080.631348	1.076225	3.854673	9437.550781	99998.000000	1659.902588	985.414856	209.749741	77.975418	66.192451	270.302032	352.785889	242.829010	2.907020	0.000000	4.059160	3.610727	0.031903	0.585988	3.974859	4.999991	3.220083	2.993619	2.321702	1.891958	1.820808	2.431849	2.547511	2.385301	0.463448	0.000000	23044.000000		1
8011.546875	3138.185303	2.050686	3.459955	6098.709961	78080.718750	1047.838989	628.974792	129.079132	58.791481	34.294258	166.802505	226.491364	118.532753	1.626297	0.000000	3.903716	3.496679	0.311899	0.539070	3.785238	4.892544	3.020295	2.798633	2.110856	1.769314	1.535221	2.222203	2.355052	2.073838	0.211200	0.000000	23081.000000		1
15070.641602	5513.259277	3.037483	4.718120	10602.587891	99998.000000	1802.232544	1105.847168	236.806473	127.827141	69.800430	283.081055	388.362976	223.669739	2.251644	99998.000000	4.178132	3.741408	0.482514	0.673769	4.025412	4.999991	3.255811	3.043695	2.374393	2.106623	1.843858	2.451911	2.589238	2.349607	0.352500	4.999991	23141.000000		1
9917.146484	3479.419434	1.868746	3.953353	8171.158203	99998.000000	1380.121094	852.391663	206.249695	42.777622	54.458828	232.643417	261.531891	190.837173	1.547101	99998.000000	3.996387	3.541507	0.271550	0.596966	3.912284	4.999991	3.139917	2.930639	2.314393	1.631217	1.736068	2.366691	2.417525	2.280663	0.189519	4.999991	23248.000000		1
6734.197754	1945.166870	1.896499	2.140115	4607.407715	61981.433594	807.174805	481.849609	98.654968	28.789785	21.589254	101.569099	149.055603	70.722466	1.437542	99998.000000	3.828286	3.288957	0.277953	0.330437	3.663457	4.792262	2.906968	2.682911	1.994119	1.459238	1.334238	2.006762	2.173348	1.849557	0.157620	4.999991	23267.000000		1
31535.191406	4991.169922	2.433070	4.829135	12762.401367	99998.000000	2151.703369	1318.440186	298.253052	120.160965	80.769287	373.992737	533.835266	305.814362	3.046276	99998.000000	4.498796	3.698202	0.386155	0.683869	4.105932	4.999991	3.332783	3.120060	2.474585	2.079763	1.907246	2.572863	2.727407	2.485458	0.483769	4.999991	23305.000000		1
12422.789062	4491.958984	2.204873	5.014159	10267.160156	99998.000000	1752.362305	1044.363647	249.761246	109.633080	72.150238	328.720398	449.325409	233.966339	3.837970	0.000000	4.094219	3.652436	0.343384	0.700198	4.011450	4.999991	3.243624	3.018852	2.397525	2.039942	1.858238	2.516827	2.652561	2.369153	0.584102	0.000000	23384.000000		1
13364.372070	4359.755859	1.677554	5.276277	11526.416992	99998.000000	1895.780762	1178.358276	282.106598	118.514244	75.400497	399.260895	504.706268	235.613052	1.723286	99998.000000	4.125948	3.639462	0.224676	0.722328	4.061694	4.999991	3.277788	3.071277	2.450413	2.073771	1.877374	2.601257	2.703039	2.372199	0.236357	4.999991	23508.000000		1
16027.655273	5691.388184	2.365228	6.852067	12036.131836	99998.000000	1981.234253	1227.688843	281.360321	109.238365	87.226631	407.016510	569.094727	280.234772	2.235749	0.000000	4.204870	3.755218	0.373873	0.835822	4.080487	4.999991	3.296936	3.089088	2.449263	2.038375	1.940649	2.609612	2.755185	2.447522	0.349423	0.000000	23582.000000		1
7179.600586	978.766357	2.630429	2.615010	3219.577393	42961.628906	566.717163	328.186890	86.261421	38.485058	27.747480	106.197792	167.397675	82.323486	0.659371	99998.000000	3.856100	2.990679	0.420027	0.417473	3.507799	4.633081	2.753366	2.516121	1.935817	1.585292	1.443224	2.026115	2.223749	1.915524	0.000000	4.999991	23744.000000		1
19312.132812	6397.034180	2.642764	8.202745	17623.199219	99998.000000	2952.500977	1796.561523	378.124969	175.218033	133.541306	574.491272	752.632690	404.765381	2.646029	99998.000000	4.285830	3.805979	0.422058	0.913959	4.246085	4.999991	3.470190	3.254442	2.577635	2.243579	2.125616	2.759284	2.876583	2.607203	0.422595	4.999991	23773.000000		1
4599.917480	1720.041626	1.168737	3.120744	3680.793701	42497.171875	625.456238	365.287354	96.508690	42.592598	25.835564	119.639809	171.085831	78.989967	1.546629	0.000000	3.662750	3.235539	0.067717	0.494258	3.565942	4.628360	2.796197	2.562635	1.984566	1.629334	1.412218	2.077876	2.233214	1.897572	0.189386	0.000000	23807.000000		1
11098.610352	5080.114258	3.339689	8.165740	12769.219727	99998.000000	2151.428955	1302.213501	351.321106	131.885345	119.692238	589.185303	755.741089	470.063538	1.307582	99998.000000	4.045269	3.705873	0.523706	0.911996	4.106164	4.999991	3.332727	3.114682	2.545704	2.120197	2.078066	2.770252	2.878373	2.672157	0.116469	4.999991	23921.000000		1
5546.551270	3672.258057	2.988143	3.564802	2233.000000	57301.898438	99.052773	227.499741	301.031494	307.001617	204.590652	133.825012	266.404205	256.952545	0.001164	0.000000	3.744023	3.564933	0.475401	0.552035	3.348889	4.758169	1.995867	2.356981	2.478612	2.487141	2.310886	2.126537	2.425541	2.409853	0.000000	0.000000	24004.000000		1
15744.370117	3310.408936	2.747611	3.459955	9131.807617	99998.000000	1564.217285	928.658691	245.928162	77.290825	57.098507	330.780334	445.569397	230.694489	1.788533	0.000000	4.197125	3.519882	0.438955	0.539070	3.960557	4.999991	3.194297	2.967856	2.390808	1.888128	1.756625	2.519540	2.648915	2.363037	0.252497	0.000000	24036.000000		1
7210.848145	2322.335938	0.595162	3.256428	6970.815918	82378.734375	1146.611206	710.407043	126.235931	75.354240	38.654667	187.750351	258.022583	124.105064	1.582558	0.000000	3.857986	3.365925	0.000000	0.512742	3.843284	4.915815	3.059416	2.851507	2.101183	1.877108	1.587202	2.273581	2.411658	2.093790	0.199360	0.000000	24270.000000		1
13501.761719	4813.173340	2.118529	3.466122	9033.069336	99998.000000	1536.728760	918.214050	237.512650	103.459435	62.069492	277.789368	364.134033	217.844559	1.143421	0.000000	4.130391	3.682431	0.326034	0.539844	3.955835	4.999991	3.186597	2.962944	2.375687	2.014770	1.792878	2.443716	2.561261	2.338147	0.058206	0.000000	24319.000000		1
15840.620117	7736.255371	2.719858	5.988621	15464.305664	99998.000000	2552.376709	1566.082886	384.597717	150.992188	111.612839	447.222290	630.334717	370.847351	2.094638	99998.000000	4.199772	3.888531	0.434546	0.777327	4.189331	4.999991	3.406945	3.194815	2.585007	2.178954	2.047714	2.650523	2.799571	2.569195	0.321109	4.999991	24369.000000		1
8639.926758	1369.497681	1.982844	4.372742	4990.963379	62564.089844	828.989136	509.458313	104.853287	54.865879	30.057201	144.766113	200.464600	105.482368	1.797253	0.000000	3.936510	3.136561	0.297289	0.640754	3.698184	4.796325	2.918549	2.707109	2.020582	1.739302	1.477949	2.160667	2.302038	2.023180	0.254609	0.000000	24437.000000		1
20589.210938	7502.739258	1.939672	11.551685	24936.140625	99998.000000	4163.519043	2548.327637	598.661621	208.032104	180.284622	809.481445	1073.745483	597.582336	3.944643	0.000000	4.313640	3.875220	0.287728	1.062645	4.396829	4.999991	3.619461	3.406255	2.777181	2.318130	2.255959	2.908207	3.030901	2.776398	0.596008	0.000000	24487.000000		1
10440.444336	3857.316162	3.481541	7.780273	12267.332031	99998.000000	2054.732178	1249.827026	311.827667	137.898636	78.225204	324.702271	442.522675	239.236450	1.353029	0.000000	4.018719	3.586285	0.541772	0.890995	4.088750	4.999991	3.312755	3.096850	2.493915	2.139560	1.893347	2.511485	2.645936	2.378827	0.131307	0.000000	24539.000000		1
7881.179199	2817.013916	2.377563	3.996526	4995.231445	62460.992188	836.643005	497.959045	82.591774	32.175732	31.463387	133.158920	161.372055	72.403099	0.149618	0.000000	3.896591	3.449789	0.376132	0.601683	3.698556	4.795609	2.922540	2.697194	1.916937	1.507528	1.497805	2.124370	2.207828	1.859757	0.000000	0.000000	24563.000000		1
9032.579102	2941.525879	2.735276	4.280230	8291.775391	99998.000000	1397.692261	850.177551	223.111588	75.674950	41.923428	235.832001	302.144714	232.375137	2.631075	0.000000	3.955812	3.468573	0.437001	0.631467	3.918648	4.999991	3.145411	2.929510	2.348522	1.878952	1.622457	2.372603	2.480215	2.366190	0.420133	0.000000	24640.000000		1
13648.498047	3809.545898	2.152450	3.913265	10858.469727	99998.000000	1800.077026	1104.539673	245.141815	124.681725	59.500740	307.177399	425.990753	223.916443	3.537416	99998.000000	4.135085	3.580873	0.332933	0.592539	4.035769	4.999991	3.255291	3.043181	2.389417	2.095803	1.774522	2.487389	2.629400	2.350086	0.548686	4.999991	24671.000000		1
6270.123047	2934.547363	2.827788	1.807071	6542.984375	82615.515625	1095.532104	652.549927	141.062546	49.635860	39.169651	161.550903	232.264114	153.779877	0.264129	0.000000	3.797276	3.467541	0.451447	0.256975	3.815776	4.917062	3.039625	2.814614	2.149412	1.695796	1.592950	2.208309	2.365982	2.186899	0.000000	0.000000	24713.000000		1
10831.049805	3364.491699	2.473158	2.664350	6666.808594	79012.007812	1137.162598	665.982727	158.312973	59.540829	29.606976	166.793259	217.551605	94.578270	0.696938	99998.000000	4.034670	3.526919	0.393252	0.425591	3.823918	4.897693	3.055823	2.823463	2.199517	1.774815	1.471394	2.222178	2.337562	1.975791	0.000000	4.999991	24736.000000		1
12384.875000	4759.716797	4.005776	3.472290	9734.980469	99998.000000	1585.744751	981.202515	241.447495	106.762115	63.984497	315.306122	465.579803	208.053680	2.422867	99998.000000	4.092892	3.677581	0.602687	0.540616	3.988335	4.999991	3.200233	2.991759	2.382823	2.028417	1.806075	2.498732	2.667994	2.318175	0.384330	4.999991	24762.000000		1
7156.611328	2647.907715	2.470075	3.274930	5546.609863	64967.042969	896.886902	553.241211	108.282402	74.789917	23.680029	130.960220	178.237015	95.521889	2.618719	99998.000000	3.854707	3.422903	0.392710	0.515202	3.744028	4.812693	2.952738	2.742914	2.034558	1.873843	1.374382	2.117139	2.250998	1.980103	0.418089	4.999991	24797.000000		1
11943.813477	4621.849121	3.407531	5.985537	14331.509766	99998.000000	2489.489990	1452.357666	346.951447	107.764336	73.238792	388.908783	555.927185	308.503387	1.932419	99998.000000	4.077143	3.664816	0.532440	0.777103	4.156292	4.999991	3.396110	3.162074	2.540269	2.032475	1.864741	2.589848	2.745018	2.489260	0.286101	4.999991	24822.000000		1
25565.328125	6385.103027	1.066974	7.271456	19193.779297	99998.000000	3233.152100	1949.215820	456.433411	164.665482	131.068146	654.801086	866.407227	502.889954	3.940541	99998.000000	4.407651	3.805168	0.028154	0.861621	4.283161	4.999991	3.509626	3.289860	2.659377	2.216603	2.117497	2.816109	2.937722	2.701473	0.595556	4.999991	24849.000000		1
9181.200195	3462.983154	1.995179	3.755994	6835.051270	82025.609375	1131.309692	688.278137	142.672256	58.196320	39.709305	196.526672	268.134155	166.355377	0.900289	99998.000000	3.962899	3.539450	0.299982	0.574725	3.834742	4.913949	3.053581	2.837764	2.154340	1.764896	1.598892	2.293422	2.428352	2.221037	0.000000	4.999991	24888.000000		1
9688.484375	3924.051514	2.858626	4.693450	6022.973633	77979.664062	998.104492	616.519531	137.029022	72.659050	40.844120	192.502396	219.981583	160.755295	1.721120	0.000000	3.986256	3.593735	0.456157	0.671492	3.779811	4.891981	2.999176	2.789947	2.136812	1.861290	1.611130	2.284436	2.342386	2.206165	0.235811	0.000000	24936.000000		1
14020.036133	4199.694336	1.754647	7.265288	11653.236328	99998.000000	1863.759277	1188.799805	330.000122	125.366318	120.722206	545.914246	698.846130	448.949188	1.644274	0.000000	4.146749	3.623218	0.244190	0.861253	4.066447	4.999991	3.270390	3.075109	2.518514	2.098181	2.081787	2.737124	2.844382	2.652197	0.215974	0.000000	25014.000000		1
4886.640625	2354.527100	2.359060	4.915480	6886.389648	83091.984375	1113.325317	695.725403	143.113235	58.621872	40.501823	176.941849	259.206757	190.368439	2.059186	0.000000	3.689010	3.371904	0.372739	0.691566	3.837991	4.919559	3.046622	2.842438	2.155680	1.768060	1.607475	2.247831	2.413646	2.279595	0.313696	0.000000	25079.000000		1
11372.776367	2310.537598	2.988143	5.230021	8145.967285	99998.000000	1385.240112	830.882568	212.901321	101.072624	64.323708	255.571014	352.141388	178.206177	1.752759	0.000000	4.055867	3.363713	0.475401	0.718503	3.910943	4.999991	3.141525	2.919540	2.328178	2.004633	1.808371	2.407512	2.546717	2.250923	0.243722	0.000000	25255.000000		1
4108.730469	1074.377686	1.890332	3.965688	2807.429688	38882.308594	470.146820	284.373138	110.915916	23.917479	24.373871	117.385597	150.449448	99.216209	0.143268	0.000000	3.613708	3.031157	0.276538	0.598319	3.448309	4.589752	2.672234	2.453889	2.044994	1.378715	1.386925	2.069615	2.177391	1.996583	0.000000	0.000000	25526.000000		1
12181.243164	3676.507324	2.019849	2.948054	7095.707520	81162.140625	1216.032227	720.725281	156.860535	80.667519	39.885078	181.074051	276.509613	159.876434	1.132747	99998.000000	4.085691	3.565435	0.305319	0.469535	3.850996	4.909353	3.084945	2.857770	2.195514	1.906699	1.600810	2.257856	2.441710	2.203784	0.054133	4.999991	25578.000000		1
19215.121094	4608.511719	2.383730	7.345466	13115.036133	99998.000000	2220.381348	1332.770264	304.346527	177.484589	97.291954	468.789978	634.288086	435.260468	2.480268	99998.000000	4.283643	3.663561	0.377257	0.866019	4.117770	4.999991	3.346428	3.124755	2.483368	2.249161	1.988077	2.670978	2.802287	2.638749	0.394499	4.999991	25646.000000		1
8812.128906	1324.021729	3.268763	5.131341	4233.590820	51578.796875	687.612061	433.712433	85.983887	44.214645	28.845293	117.789566	163.413483	100.613144	0.325772	0.000000	3.945081	3.121895	0.514383	0.710231	3.626709	4.712471	2.837343	2.637202	1.934417	1.645566	1.460075	2.071107	2.213288	2.002655	0.000000	0.000000	25727.000000		1
15646.307617	2160.750977	2.383730	3.336605	8669.052734	99998.000000	1407.754517	882.615356	213.188110	91.821404	54.002434	251.685501	363.375427	224.416000	0.374124	99998.000000	4.194412	3.334605	0.377257	0.523305	3.937972	4.999991	3.148527	2.945771	2.328763	1.962944	1.732413	2.400858	2.560356	2.351054	0.000000	4.999991	25807.000000		1
13521.336914	2170.144043	2.309720	4.619441	8681.486328	99868.078125	1442.261475	885.218018	200.800735	97.464645	59.361973	249.095169	377.850494	178.064331	1.372843	99998.000000	4.131020	3.336488	0.363559	0.664589	3.938594	4.999427	3.159044	2.947050	2.302765	1.988847	1.773508	2.396365	2.577320	2.250577	0.137621	4.999991	25853.000000		1
10752.833984	5047.654785	2.328223	4.742790	13369.132812	99998.000000	2216.979980	1359.497070	325.479370	115.029625	94.297646	454.623260	642.379761	348.169525	2.203104	99998.000000	4.031523	3.703090	0.367025	0.676034	4.126103	4.999991	3.345762	3.133378	2.512523	2.060810	1.974501	2.657652	2.807792	2.541791	0.343035	4.999991	25871.000000		1
6441.146973	1278.154175	3.176251	2.645848	4116.088379	50375.878906	686.717773	420.732971	83.094421	19.964125	23.269892	98.870834	136.205658	100.992447	2.374500	99998.000000	3.808963	3.106583	0.501915	0.422565	3.614485	4.702223	2.836778	2.624007	1.919572	1.300250	1.366794	1.995068	2.134195	2.004289	0.375572	4.999991	25917.000000		1
15744.049805	2579.569092	3.018980	3.752910	11597.009766	99998.000000	1907.906128	1180.714233	265.368042	119.090904	85.003258	425.099548	553.222717	295.224823	2.212312	99998.000000	4.197116	3.411547	0.479860	0.574368	4.064346	4.999991	3.280557	3.072145	2.423849	2.075879	1.929436	2.628491	2.742900	2.470153	0.344846	4.999991	25972.000000		1
18079.843750	5734.970703	2.093859	4.903145	14649.889648	99998.000000	2495.466309	1497.704102	363.202759	147.091248	88.972031	432.568359	567.691650	275.152771	3.299813	99998.000000	4.257195	3.758531	0.320947	0.690475	4.165834	4.999991	3.397152	3.175426	2.560149	2.167587	1.949254	2.636055	2.754112	2.439574	0.518489	4.999991	26061.000000		1
9704.266602	2921.728271	1.973593	5.162179	8980.019531	99998.000000	1514.988403	915.457214	222.164871	74.629562	61.739532	289.791260	375.772064	204.680069	1.954714	0.000000	3.986963	3.465640	0.295258	0.712833	3.953277	4.999991	3.180409	2.961638	2.346675	1.872911	1.790563	2.462085	2.574924	2.311075	0.291083	0.000000	26166.000000		1
7883.744629	1372.269897	2.581089	3.814585	5718.553223	69374.148438	932.214233	568.246704	121.998871	109.463478	51.239403	238.551865	345.440430	167.160233	1.614539	0.000000	3.896733	3.137439	0.411803	0.581447	3.757286	4.841197	2.969516	2.754537	2.086356	2.039269	1.709604	2.377583	2.538373	2.223133	0.208049	0.000000	26217.000000		1
7721.919434	1586.626709	1.729977	3.139246	4942.983398	69429.578125	833.463684	509.190033	141.932159	53.684807	41.229588	189.363144	280.564728	154.797516	1.751133	0.000000	3.887725	3.200475	0.238040	0.496825	3.693989	4.841545	2.920887	2.706880	2.152081	1.729851	1.615209	2.277295	2.448033	2.189764	0.243319	0.000000	26260.000000		1
10384.000000	2457.372803	2.790784	5.245440	7350.297852	87484.875000	1250.036621	736.551025	176.929504	56.194973	45.531403	204.393295	278.689819	130.198532	0.612410	99998.000000	4.016365	3.390471	0.445726	0.719782	3.866305	4.941933	3.096923	2.867203	2.247800	1.749697	1.658311	2.310467	2.445121	2.114606	0.000000	4.999991	26338.000000		1
8172.391602	3176.747314	2.778449	5.439715	6993.950195	84544.460938	1164.049683	718.393921	164.924515	103.490273	47.477242	202.712646	286.621185	199.129349	0.788738	99998.000000	3.912349	3.501983	0.443802	0.735576	3.844723	4.927085	3.065972	2.856363	2.217285	2.014899	1.676485	2.306881	2.457308	2.299135	0.000000	4.999991	26430.000000		1
16057.625977	5007.658691	1.970509	5.236188	12256.877930	99998.000000	2067.810303	1249.718994	291.385559	119.032318	97.695930	416.844391	561.336060	332.673737	2.844662	99998.000000	4.205681	3.699635	0.294578	0.719015	4.088380	4.999991	3.315511	3.096812	2.464468	2.075665	1.989877	2.619974	2.749223	2.522018	0.454031	4.999991	26465.000000		1
7241.747070	736.995056	2.217208	4.480672	4529.586426	56809.289062	773.777893	462.668732	131.481369	55.957523	28.863794	130.910873	188.367096	148.266159	0.581560	0.000000	3.859843	2.867465	0.345806	0.651343	3.656059	4.754419	2.888616	2.665270	2.118864	1.747859	1.460353	2.116976	2.275005	2.171042	0.000000	0.000000	26580.000000		1
5458.214355	2038.135498	2.081524	5.828266	3357.001221	39667.304688	548.486084	343.180023	67.780579	29.622395	26.433809	112.948097	142.567413	139.662521	0.456301	0.000000	3.737051	3.309233	0.318381	0.765539	3.525951	4.598433	2.739166	2.535522	1.831105	1.471620	1.422160	2.052879	2.154020	2.145080	0.000000	0.000000	26625.000000		1
15849.572266	6315.583496	2.537917	7.863534	22942.109375	99998.000000	3626.415039	2344.933594	786.242371	421.007446	301.861023	995.100891	1369.389648	824.419067	3.460477	0.000000	4.200017	3.800413	0.404477	0.895618	4.360633	4.999991	3.559478	3.370131	2.895556	2.624290	2.479807	2.997867	3.136527	2.916148	0.539136	0.000000	26699.000000		1
9774.877930	3121.052002	2.778449	3.644979	5408.967285	66503.062500	895.076782	550.484375	130.210861	55.587475	29.930769	152.151672	195.857498	116.824356	0.044807	0.000000	3.990111	3.494301	0.443802	0.561695	3.733114	4.822842	2.951860	2.740745	2.114647	1.744977	1.476118	2.182277	2.291940	2.067533	0.000000	0.000000	26851.000000		1
8128.482422	2955.307129	1.696056	9.571925	12385.312500	99998.000000	2097.065674	1260.983887	272.710449	132.680939	88.167175	432.312408	552.781738	306.406464	3.129666	0.000000	3.910009	3.470603	0.229440	0.980999	4.092907	4.999991	3.321612	3.100709	2.435702	2.122808	1.945307	2.635798	2.742554	2.486298	0.495498	0.000000	26893.000000		1
9534.149414	867.329285	1.489446	3.897846	5257.626465	62962.050781	925.146301	538.679810	132.684021	23.929813	30.612274	160.517853	189.486496	129.822311	1.736609	99998.000000	3.979282	2.938184	0.173025	0.590825	3.720790	4.799079	2.966210	2.731331	2.122819	1.378939	1.485896	2.205523	2.277578	2.113349	0.239702	4.999991	26942.000000		1
20108.931641	5920.880371	1.110146	5.143676	12543.144531	99998.000000	1960.135376	1281.188599	505.615967	243.495102	167.715302	563.547119	758.713806	515.446960	2.784152	0.000000	4.303389	3.772386	0.045380	0.711274	4.098406	4.999991	3.292286	3.107613	2.703821	2.386490	2.224573	2.750930	2.880078	2.712184	0.444693	0.000000	26979.000000		1
8533.793945	2699.104004	2.692104	5.334868	5603.178223	67990.492188	950.830750	571.648071	130.849197	78.863533	24.056246	125.008598	166.552734	122.421341	0.632212	99998.000000	3.931142	3.431220	0.430092	0.727124	3.748435	4.832448	2.978103	2.757129	2.116771	1.896876	1.381228	2.096940	2.221552	2.087857	0.000000	4.999991	27109.000000		1
7041.550781	3364.981934	2.436154	5.217686	8641.650391	98705.039062	1435.122681	877.289734	204.322357	71.875786	45.016418	206.860275	288.733551	141.013199	1.320706	99998.000000	3.847668	3.526983	0.386705	0.717478	3.936597	4.994339	3.156889	2.943143	2.310316	1.856583	1.653371	2.315677	2.460497	2.149260	0.120806	4.999991	27132.000000		1
10198.867188	4475.090820	1.273584	4.915480	9707.230469	99998.000000	1652.615723	988.208740	191.022202	124.993179	61.751869	280.879272	369.795776	241.641769	4.792104	0.000000	4.008552	3.650802	0.105028	0.691566	3.987095	4.999991	3.218172	2.994849	2.281084	2.096886	1.790650	2.448520	2.567962	2.383172	0.680526	0.000000	27237.000000		1
5522.587402	1357.384644	2.408400	2.877128	4815.258301	58579.683594	793.371948	481.892761	101.689369	69.723335	25.425426	132.243057	161.088348	123.472900	0.238545	0.000000	3.742143	3.132703	0.381729	0.458959	3.682620	4.767747	2.899477	2.682950	2.007276	1.843378	1.405268	2.121373	2.207064	2.091572	0.000000	0.000000	27261.000000		1
9033.116211	2132.291260	2.115445	4.341904	4733.122559	56676.441406	824.104492	480.582184	109.007080	66.642677	31.944450	153.394409	213.761688	124.983932	0.102286	0.000000	3.955837	3.328846	0.325402	0.637680	3.675148	4.753403	2.915982	2.681768	2.037455	1.823752	1.504395	2.185810	2.329930	2.096854	0.000000	0.000000	27459.000000		1
9331.529297	2556.024658	2.056854	2.874044	102.589821	4999.406738	3.718989	9.781619	29.122829	15.005473	8.464863	0.715427	6.676294	0.000000	0.053851	0.000000	3.969953	3.407565	0.313203	0.458493	2.011104	3.698919	0.570425	0.990411	1.464234	1.176250	0.927620	0.000000	0.824535	0.000000	0.000000	0.000000	27509.000000		1
21671.710938	5228.769043	3.370527	6.478935	12999.874023	99998.000000	2190.373535	1324.888306	320.255524	127.531097	86.998436	391.822937	506.997498	286.864807	3.752449	0.000000	4.335893	3.718400	0.527698	0.811504	4.113939	4.999991	3.340518	3.122179	2.505497	2.105616	1.939511	2.593090	2.705006	2.457677	0.574315	0.000000	27611.000000		1
20101.677734	5783.172852	3.302684	6.287743	15917.476562	99998.000000	2587.238281	1616.458862	360.794342	158.454834	99.105194	412.659760	501.403595	327.690430	2.714676	99998.000000	4.303232	3.762166	0.518867	0.798495	4.201874	4.999991	3.412836	3.208565	2.557260	2.199905	1.996096	2.615592	2.700187	2.515464	0.433718	4.999991	27651.000000		1
8626.842773	2350.888184	2.784616	2.818537	7036.780273	86979.593750	1165.727295	720.799255	170.570847	68.668694	46.077225	196.619186	243.060287	213.696930	1.086305	0.000000	3.935852	3.371232	0.444765	0.450024	3.847374	4.939417	3.066597	2.857814	2.231905	1.836759	1.663486	2.293626	2.385714	2.329798	0.035952	0.000000	27713.000000		1
8424.984375	2817.932861	3.549383	4.674948	9589.338867	99998.000000	1622.145264	976.746521	218.624741	83.313370	58.603371	320.024231	422.117584	266.620056	0.771952	99998.000000	3.925569	3.449931	0.550153	0.669777	3.981789	4.999991	3.210090	2.989782	2.339699	1.920715	1.767923	2.505183	2.625433	2.425893	0.000000	4.999991	27802.000000		1
17468.794922	3316.934082	2.235711	4.560850	10900.816406	99998.000000	1850.616333	1105.902710	271.295013	122.510773	78.885124	402.856537	492.402161	283.771820	2.560949	99998.000000	4.242263	3.520737	0.349416	0.659046	4.037459	4.999991	3.267316	3.043717	2.433442	2.088174	1.896995	2.605150	2.692320	2.452969	0.408401	4.999991	27835.000000		1
12119.488281	2478.838623	2.300469	2.263464	7656.072266	96624.828125	1295.201172	781.999146	185.647247	114.579399	54.625347	215.417648	274.054932	193.001953	1.636848	0.000000	4.083484	3.394248	0.361816	0.354774	3.884006	4.985089	3.112337	2.893206	2.268688	2.059107	1.737394	2.333281	2.437838	2.285562	0.214008	0.000000	27873.000000		1
7000.229004	2372.239990	3.968772	4.853805	8596.087891	99998.000000	1458.256836	877.113953	181.111053	89.786140	43.745918	216.290359	322.491241	161.088348	1.999482	99998.000000	3.845112	3.375159	0.598656	0.686082	3.934301	4.999991	3.163834	2.943056	2.257945	1.953209	1.640938	2.335037	2.508518	2.207064	0.300917	4.999991	27981.000000		1
14239.478516	3831.206299	2.436154	4.064368	12654.109375	99998.000000	2054.152344	1277.010132	262.457001	130.013504	66.716690	332.775513	398.795258	257.664886	2.131999	99998.000000	4.153494	3.583336	0.386705	0.608993	4.102232	4.999991	3.312633	3.106194	2.419058	2.113988	1.824234	2.522151	2.600750	2.411055	0.328787	4.999991	28032.000000		1
5369.359863	2125.846191	4.289481	4.456003	5536.192871	70325.054688	916.406982	571.086853	127.265900	53.351765	38.290783	172.220642	221.828751	104.733017	0.886270	0.000000	3.729923	3.327532	0.632405	0.648945	3.743211	4.847110	2.962088	2.756702	2.104712	1.727149	1.583094	2.236085	2.346018	2.020084	0.000000	0.000000	28079.000000		1
7897.559570	2878.405029	2.433070	5.655577	9132.930664	99998.000000	1558.123779	930.919067	210.144455	127.225807	51.701965	263.079926	342.103821	232.809937	0.588161	0.000000	3.897493	3.459152	0.386155	0.752477	3.960610	4.999991	3.192602	2.968912	2.322518	2.104575	1.713507	2.420088	2.534158	2.367002	0.000000	0.000000	28209.000000		1
8701.064453	2215.968506	4.116791	2.254213	4595.739258	58264.503906	804.390198	465.203583	103.909660	49.651279	32.231239	145.564804	161.717422	99.518417	0.719470	99998.000000	3.939572	3.345564	0.614559	0.352995	3.662355	4.765404	2.905467	2.667643	2.016656	1.695930	1.508277	2.163056	2.208757	1.997903	0.000000	4.999991	28244.000000		1
11189.910156	1467.498901	1.042304	5.174514	7087.313477	86549.960938	1140.021240	723.081238	150.736237	79.915092	59.361973	235.557556	299.128815	175.840958	2.017588	0.000000	4.048827	3.166578	0.017994	0.713870	3.850482	4.937267	3.056913	2.859187	2.178218	1.902629	1.773508	2.372097	2.475858	2.245120	0.304832	0.000000	28361.000000		1
10206.808594	1756.405029	2.087691	2.266548	5942.608398	69155.570312	991.280151	605.763489	127.820969	84.334084	43.415958	167.317490	217.644119	89.110802	0.126224	0.000000	4.008890	3.244625	0.319666	0.355365	3.773977	4.839827	2.996197	2.782303	2.106602	1.926003	1.637649	2.223541	2.337747	1.949930	0.000000	0.000000	28427.000000		1
9307.618164	3568.588867	2.322055	5.026494	6863.128906	83935.507812	1171.614136	690.208557	153.641113	73.889465	29.024149	182.137939	234.771194	190.106323	2.386488	0.000000	3.968838	3.552496	0.365873	0.701265	3.836522	4.923946	3.068785	2.838980	2.186507	1.868582	1.462759	2.260401	2.370645	2.278996	0.377759	0.000000	28449.000000		1
10045.093750	4813.919922	1.107062	3.540132	8205.909180	99998.000000	1364.622192	838.949646	199.354462	91.414352	61.489750	260.699280	307.979156	195.829742	2.419207	0.000000	4.001954	3.682499	0.044172	0.549019	3.914127	4.999991	3.135012	2.923736	2.299626	1.961014	1.788803	2.416140	2.488521	2.291879	0.383673	0.000000	28539.000000		1
5948.532227	1428.782471	2.907966	4.101373	2966.569092	41065.527344	498.252014	301.848694	78.511986	47.767113	24.669910	101.673950	152.207184	61.153622	0.652141	99998.000000	3.774410	3.154966	0.463589	0.612929	3.472255	4.613477	2.697449	2.479789	1.894936	1.679129	1.392168	2.007210	2.182435	1.786422	0.000000	4.999991	28695.000000		1
7629.435059	1771.225586	1.329091	3.441453	4245.830078	51344.242188	698.886230	431.152924	82.958740	44.973248	19.489229	111.322968	130.525406	86.054817	2.526339	99998.000000	3.882492	3.248274	0.123555	0.536742	3.627963	4.710492	2.844406	2.634631	1.918862	1.652954	1.289795	2.046585	2.115695	1.934775	0.402492	4.999991	28769.000000		1
10670.374023	812.762512	3.407531	4.113708	6135.927734	75222.000000	1004.185608	620.997131	132.304733	66.957222	46.653885	185.181595	242.526794	127.330658	1.403326	99998.000000	4.028180	2.909964	0.532440	0.614233	3.787880	4.876345	3.001814	2.793090	2.121575	1.825797	1.668888	2.267598	2.384760	2.104933	0.147159	4.999991	28793.000000		1
12293.043945	3570.346436	3.080655	4.745874	8557.467773	99998.000000	1393.436646	864.785217	220.419479	83.785179	48.340687	252.419434	327.070587	199.638168	0.978227	0.000000	4.089659	3.552710	0.488643	0.676316	3.932345	4.999991	3.144087	2.936908	2.343250	1.923167	1.684313	2.402123	2.514642	2.300244	0.000000	0.000000	28817.000000		1
7348.392090	1793.484009	2.004430	3.355108	4530.252930	56450.230469	777.015808	461.018951	107.129082	38.938370	35.611015	141.235229	199.801605	98.155403	0.583802	0.000000	3.866192	3.253697	0.301991	0.525706	3.656122	4.751666	2.890430	2.663719	2.029907	1.590378	1.551584	2.149943	2.300599	1.991914	0.000000	0.000000	28933.000000		1
7090.939941	1945.308716	2.833956	4.385077	5314.502930	60293.476562	881.363342	541.991760	120.222641	79.202744	33.723766	150.477203	193.553940	69.547562	0.983605	99998.000000	3.850704	3.288989	0.452393	0.641977	3.725463	4.780270	2.945155	2.733993	2.079986	1.898740	1.527936	2.177471	2.286802	1.842282	0.000000	4.999991	28985.000000		1
3740.538086	1213.164429	1.353761	2.522498	2240.453369	33186.628906	386.022430	223.941101	56.139465	47.027016	15.073315	94.436417	90.402885	96.480934	0.835119	0.000000	3.572934	3.083920	0.131542	0.401831	3.350336	4.520963	2.586612	2.350134	1.749268	1.672347	1.178209	1.975139	1.956182	1.984442	0.000000	0.000000	28999.000000		1
30515.435547	5655.268555	1.289003	7.141939	16999.277344	99998.000000	2814.861328	1731.827637	383.422821	172.606110	114.163094	472.953003	639.715454	395.104034	2.784989	0.000000	4.484519	3.752453	0.110254	0.853816	4.230431	4.999991	3.449457	3.238505	2.583678	2.237056	2.057526	2.674818	2.805987	2.596711	0.444824	0.000000	29106.000000		1
11005.697266	5096.458008	2.759946	5.310198	14787.667969	99998.000000	2485.330078	1505.684814	328.032715	107.270935	96.524109	477.621796	649.552551	389.692078	1.847185	0.000000	4.041617	3.707268	0.440901	0.725111	4.169899	4.999991	3.395384	3.177734	2.515917	2.030482	1.984636	2.679084	2.812614	2.590722	0.266510	0.000000	29182.000000		1
6472.761230	2836.839111	2.488577	5.174514	6119.303223	70846.007812	1016.980042	625.961975	127.099373	76.852936	51.230152	176.969604	274.067291	137.522415	0.173216	0.000000	3.811090	3.452835	0.395951	0.713870	3.786702	4.850316	3.007313	2.796548	2.104143	1.885660	1.709526	2.247899	2.437857	2.138373	0.000000	0.000000	29229.000000		1
12004.960938	4783.791504	2.291218	5.273193	9436.031250	99998.000000	1595.520264	959.418945	263.431458	94.865059	74.441452	322.053345	434.890411	244.423294	3.023201	0.000000	4.079361	3.679772	0.360066	0.722074	3.974789	4.999991	3.202902	2.982008	2.420668	1.977106	1.871815	2.507928	2.638380	2.388143	0.480467	0.000000	29247.000000		1
11076.987305	3540.391113	2.100026	4.961736	9246.455078	99998.000000	1553.414917	942.430664	216.743668	101.405663	65.683632	272.346558	323.197418	232.020508	0.661745	0.000000	4.044422	3.549051	0.322225	0.695634	3.965975	4.999991	3.191288	2.974249	2.335946	2.006062	1.817457	2.435122	2.509468	2.365526	0.000000	0.000000	29286.000000		1
15771.423828	4223.821777	1.532618	5.563065	12056.101562	99998.000000	2016.228516	1225.668945	246.208786	120.740707	73.744530	412.998962	537.255127	343.790619	2.327451	99998.000000	4.197871	3.625705	0.185434	0.745314	4.081207	4.999991	3.304540	3.088373	2.391304	2.081854	1.867730	2.615949	2.730181	2.536294	0.366881	4.999991	29324.000000		1
6303.828125	829.587402	1.908834	3.706654	3580.778809	47215.113281	598.556763	367.785187	110.330002	30.532097	24.796343	105.285011	151.254303	112.063065	0.732211	0.000000	3.799604	2.918862	0.280768	0.568982	3.553977	4.674081	2.777105	2.565594	2.042694	1.484757	1.394388	2.022367	2.179708	2.049463	0.000000	0.000000	29375.000000		1
5841.452148	4437.768555	2.334390	2.960389	125.674690	5130.891113	0.453310	13.654796	12.680334	15.677728	10.234929	2.380646	7.589081	17.077745	1.182311	10133.635742	3.766521	3.647165	0.368173	0.471349	2.099248	3.710193	0.000000	1.135285	1.103131	1.195283	1.010085	0.376695	0.880189	1.232431	0.072732	4.005765	29427.000000		1
18446.542969	4389.008301	2.932636	5.683331	14830.920898	99998.000000	2481.028076	1512.358032	316.437866	140.917603	112.306679	458.080139	648.941956	419.036926	3.418199	99998.000000	4.265915	3.642366	0.467258	0.754603	4.171168	4.999991	3.394632	3.179655	2.500288	2.148965	2.050406	2.660941	2.812206	2.622252	0.533797	4.999991	29482.000000		1
11280.896484	3453.852051	2.204873	7.114185	8412.785156	99107.773438	1383.096924	859.259155	198.383087	93.705566	64.826355	262.614288	326.691284	213.240540	2.923798	0.000000	4.052344	3.538304	0.343384	0.852125	3.924940	4.996108	3.140853	2.934124	2.297505	1.971765	1.811752	2.419318	2.514138	2.328870	0.465947	0.000000	29571.000000		1
6048.000977	1643.632812	2.266548	3.731324	3025.792236	45351.792969	486.083557	302.900238	110.903580	50.005909	27.670387	123.559242	162.784409	91.192322	0.655759	0.000000	3.781612	3.215805	0.355365	0.571863	3.480839	4.656594	2.686711	2.481300	2.044945	1.699021	1.442015	2.091875	2.211613	1.959958	0.000000	0.000000	29601.000000		1
11330.732422	3988.026611	2.975808	5.575400	12571.434570	99998.000000	2201.484131	1283.248535	283.158142	128.965042	89.372917	420.615784	549.257019	380.286652	0.948020	99998.000000	4.054258	3.600758	0.473605	0.746276	4.099385	4.999991	3.342716	3.108311	2.452029	2.110472	1.951206	2.623886	2.739776	2.580111	0.000000	4.999991	29696.000000		1
8112.888184	4140.514648	2.306637	4.335737	5308.113281	75731.710938	865.747314	531.112305	379.349213	394.928253	210.699539	137.516251	239.760681	232.843857	3.539799	0.000000	3.909175	3.617054	0.362979	0.637063	3.724940	4.879278	2.937391	2.725186	2.579039	2.596518	2.323663	2.138354	2.379778	2.367065	0.548979	0.000000	29725.000000		1
13837.518555	3938.477051	2.861710	5.304030	10051.101562	99998.000000	1679.157471	1004.774597	215.497833	126.775581	50.049080	291.280701	396.590393	230.987457	0.897648	99998.000000	4.141058	3.595328	0.456626	0.724606	4.002213	4.999991	3.225091	3.002069	2.333443	2.103036	1.699396	2.464312	2.598342	2.363588	0.000000	4.999991	29790.000000		1
13660.262695	4326.926270	3.382861	4.526928	8020.650391	96787.406250	1320.234863	794.568481	182.119446	73.059937	43.431377	187.284698	247.793823	215.744537	2.109638	99998.000000	4.135459	3.636179	0.529284	0.655804	3.904210	4.985819	3.120651	2.900131	2.260356	1.863679	1.637804	2.272502	2.394090	2.333940	0.324208	4.999991	29839.000000		1
7062.890625	566.476624	2.186371	3.737491	4069.054932	52779.699219	659.596313	390.151550	72.918083	44.146805	25.018372	105.917175	155.697968	118.979889	1.137422	0.000000	3.848983	2.753182	0.339724	0.572580	3.609493	4.722467	2.819278	2.591233	1.862835	1.644899	1.398259	2.024966	2.192283	2.075474	0.055922	0.000000	29863.000000		1
8510.218750	3030.155762	3.278014	6.312413	9078.937500	99998.000000	1539.266724	931.375427	221.335342	100.264679	78.632256	302.329742	378.972992	265.590088	1.827328	0.000000	3.929941	3.481465	0.515611	0.800195	3.958035	4.999991	3.187314	2.969125	2.345051	2.001148	1.895601	2.480481	2.578608	2.424212	0.261816	0.000000	29959.000000		1
9482.884766	2219.517822	2.596508	4.002693	7258.300781	79654.882812	1206.170532	736.529419	174.829483	68.650192	34.340515	160.712128	200.634216	121.795349	0.781611	0.000000	3.976940	3.346259	0.414390	0.602352	3.860835	4.901212	3.081409	2.867190	2.242615	1.836642	1.535807	2.206049	2.302405	2.085631	0.000000	0.000000	29995.000000		1
9663.564453	3141.833252	1.224244	3.638812	6892.729492	77900.375000	1148.495361	695.420105	150.282928	66.035179	47.918217	227.194458	276.275238	213.397812	1.414429	0.000000	3.985137	3.497183	0.087868	0.560960	3.838391	4.891540	3.060129	2.842247	2.176910	1.819775	1.680501	2.356398	2.441342	2.329190	0.150581	0.000000	30029.000000		1
9901.061523	2898.584961	2.880212	4.218554	6706.616699	82456.484375	1132.799072	679.622070	149.746353	69.797340	56.555767	238.878738	317.770020	180.475815	2.673375	99998.000000	3.995682	3.462186	0.459424	0.625164	3.826504	4.916225	3.054153	2.832268	2.175356	1.843839	1.752477	2.378177	2.502113	2.256419	0.427060	4.999991	30156.000000		1
5662.277832	2208.802002	2.716774	2.738360	5146.020020	60876.242188	847.297302	508.073700	93.853592	68.773544	29.079657	157.039398	202.533798	75.422081	0.332191	0.000000	3.752991	3.344157	0.434053	0.437491	3.711472	4.784448	2.928036	2.705927	1.972451	1.837421	1.463589	2.196009	2.306498	1.877499	0.000000	0.000000	30179.000000		1
4525.405273	1099.630371	2.371395	3.722073	2486.853271	31737.378906	425.204407	241.154541	56.302902	28.678770	21.034182	73.559502	126.935936	66.442238	0.025249	0.000000	3.655658	3.041247	0.375004	0.570785	3.395650	4.501571	2.628598	2.382295	1.750531	1.457561	1.322926	1.866639	2.103585	1.822444	0.000000	0.000000	30204.000000		1
17858.710938	5134.653320	2.365228	5.359538	13992.066406	99998.000000	2299.661133	1432.942505	370.116486	124.071144	88.281273	382.590210	554.665894	371.806366	3.127654	99998.000000	4.251850	3.710511	0.373873	0.729127	4.145882	4.999991	3.361664	3.156229	2.568338	2.093671	1.945869	2.582734	2.744031	2.570317	0.495219	4.999991	30265.000000		1
17633.113281	5248.797852	3.512378	5.908443	11238.087891	99998.000000	1843.801270	1144.986084	266.536804	126.969856	69.159012	325.670563	443.299774	281.995575	0.922782	0.000000	4.246329	3.720060	0.545601	0.771473	4.050693	4.999991	3.265714	3.058800	2.425757	2.103701	1.839849	2.512779	2.646698	2.450242	0.000000	0.000000	30301.000000		1
8189.629883	1143.660034	2.204873	1.692973	51.368919	1959.968872	0.000000	5.168346	3.811501	17.136335	2.630429	0.000000	0.588994	22.162830	0.390244	0.000000	3.913264	3.058297	0.343384	0.228650	1.710700	3.292249	0.000000	0.713352	0.581096	1.233918	0.420027	0.000000	0.000000	1.345625	0.000000	0.000000	30500.000000		1
11453.999023	8110.769531	3.247177	6.586866	15512.803711	99998.000000	2591.540039	1582.445190	388.091614	156.993134	87.686111	456.186737	597.258545	380.632050	4.150479	0.000000	4.058957	3.909062	0.511506	0.818679	4.190691	4.999991	3.413558	3.199329	2.588934	2.195881	1.942931	2.659143	2.776162	2.580505	0.618098	0.000000	30594.000000		1
6467.201660	1853.854248	1.726894	3.407531	4064.805664	49717.203125	698.938660	410.905090	82.042870	40.739273	28.786701	110.311501	149.962219	128.539490	0.043788	0.000000	3.810716	3.268076	0.237266	0.532440	3.609040	4.696507	2.844439	2.613742	1.914041	1.610013	1.459192	2.042621	2.175982	2.109037	0.000000	0.000000	30638.000000		1
7006.433105	1599.436646	1.754647	3.302684	3746.150391	44244.703125	627.580933	377.579132	77.593033	61.267723	22.036398	107.884598	133.211349	69.809677	0.794368	99998.000000	3.845497	3.203967	0.244190	0.518867	3.573585	4.645861	2.797670	2.577008	1.889823	1.787232	1.343141	2.032959	2.124541	1.843916	0.000000	4.999991	30662.000000		1
14540.888672	7666.858887	1.970509	6.324748	10464.759766	99998.000000	1764.842163	1067.331299	255.167053	103.471771	84.861404	383.672607	532.373596	249.048904	2.367335	0.000000	4.162591	3.884618	0.294578	0.801043	4.019729	4.999991	3.246706	3.028299	2.406825	2.014822	1.928710	2.583961	2.726217	2.396285	0.374260	0.000000	30729.000000		1
12466.291016	4679.490234	2.679769	5.300947	8201.135742	98199.117188	1358.337524	830.444702	196.332397	116.038002	63.617531	268.251343	364.713776	215.923386	2.590201	0.000000	4.095737	3.670198	0.428097	0.724353	3.913874	4.992107	3.133008	2.919311	2.292992	2.064600	1.803577	2.428542	2.561952	2.334300	0.413333	0.000000	30806.000000		1
20129.068359	5065.602051	1.156402	3.904013	10495.369141	99998.000000	1718.431885	1053.423706	216.712830	86.961433	65.378342	299.110321	427.261261	213.302216	1.521809	0.000000	4.303823	3.704631	0.063109	0.591511	4.020998	4.999991	3.235132	3.022603	2.335885	1.939327	1.815434	2.475832	2.630693	2.328995	0.182360	0.000000	30871.000000		1
8268.061523	2594.232178	3.308852	2.732193	7678.549805	94309.437500	1321.357422	783.966553	167.376083	103.749306	59.654926	243.643112	329.408051	184.944153	0.568335	0.000000	3.917404	3.414009	0.519677	0.436511	3.885279	4.974555	3.121020	2.894298	2.223693	2.015985	1.775646	2.386754	2.517734	2.267040	0.000000	0.000000	30993.000000		1
4722.730469	721.952576	1.699140	4.533096	3522.002686	47643.160156	605.183716	359.363495	65.295082	29.869093	28.894632	121.733673	159.956619	75.489922	0.306939	0.000000	3.674193	2.858509	0.230229	0.656395	3.546790	4.678000	2.781887	2.555534	1.814880	1.475222	1.460817	2.085411	2.204002	1.877889	0.000000	0.000000	31047.000000		1
4609.948730	2765.620361	3.154665	3.145414	6219.543457	75945.476562	1023.588501	631.145752	109.716339	54.375565	41.013725	202.379608	260.912048	190.192673	1.240294	99998.000000	3.663696	3.441792	0.498953	0.497678	3.793758	4.880502	3.010125	2.800130	2.040271	1.735404	1.612929	2.306167	2.416494	2.279194	0.093525	4.999991	31127.000000		1
13857.936523	4939.477051	2.436154	4.576268	10127.047852	99998.000000	1726.505127	1032.852051	237.719254	100.264679	74.962608	333.811646	476.030579	330.108063	1.185241	0.000000	4.141698	3.693681	0.386705	0.660511	4.005483	4.999991	3.237168	3.014038	2.376064	2.001148	1.874845	2.523501	2.677635	2.518656	0.073807	0.000000	31185.000000		1
13509.887695	5101.059082	2.309720	4.212387	11145.655273	99998.000000	1840.702148	1137.480225	250.085052	135.641327	69.051079	302.329742	426.555084	229.803299	0.923733	99998.000000	4.130652	3.707660	0.363559	0.624528	4.047106	4.999991	3.264983	3.055944	2.398088	2.132392	1.839170	2.480481	2.629975	2.361356	0.000000	4.999991	31255.000000		1
9985.087891	2607.072998	1.807071	4.613273	6393.120605	78652.164062	1030.243164	649.423035	160.243393	79.174995	46.431854	231.807724	297.870667	225.461395	1.151293	99998.000000	3.999352	3.416153	0.256975	0.664009	3.805713	4.895710	3.012940	2.812528	2.204780	1.898588	1.666816	2.365128	2.474028	2.353072	0.061186	4.999991	31347.000000		1
24838.914062	9457.089844	2.926468	8.245917	27689.412109	99998.000000	4659.208496	2818.666748	647.628296	248.811462	157.455704	792.490051	968.050354	630.260681	3.476890	99998.000000	4.395133	3.975758	0.466344	0.916239	4.442314	4.999991	3.668312	3.450044	2.811326	2.395870	2.197158	2.898994	2.985898	2.799520	0.541191	4.999991	31396.000000		1
6398.276855	2663.221680	1.992095	4.280230	5150.479004	65460.707031	840.932495	528.296875	106.453743	77.827400	50.234104	209.700409	251.321625	194.719604	0.916709	99998.000000	3.806063	3.425407	0.299310	0.631467	3.711848	4.815981	2.924761	2.722878	2.027161	1.891132	1.700999	2.321599	2.400230	2.289410	0.000000	4.999991	31470.000000		1
12595.549805	3082.943115	2.547168	5.106671	9255.950195	99998.000000	1525.322021	940.114746	199.709091	110.891243	44.205395	236.050949	343.741272	199.175598	2.586702	0.000000	4.100217	3.488966	0.406058	0.708138	3.966421	4.999991	3.183362	2.973181	2.300398	2.044897	1.645475	2.373006	2.536232	2.299236	0.412746	0.000000	31502.000000		1
13775.338867	6068.017578	1.933504	7.317712	15604.782227	99998.000000	2606.224854	1593.151978	352.545349	159.423126	108.559937	463.473602	643.958679	376.758881	1.682518	0.000000	4.139102	3.783047	0.286345	0.864375	4.193258	4.999991	3.416012	3.202257	2.547215	2.202551	2.035670	2.666025	2.808858	2.576063	0.225960	0.000000	31630.000000		1
12293.645508	2173.064453	2.507080	4.348072	7010.602539	85948.070312	1165.773560	704.443115	183.121658	76.260857	55.479546	202.641724	244.170441	172.911392	1.847396	0.000000	4.089681	3.337073	0.399168	0.638297	3.845755	4.934236	3.066614	2.847846	2.262740	1.882302	1.744133	2.306729	2.387693	2.237824	0.266560	0.000000	31690.000000		1
19622.134766	11367.132812	1.797820	8.443276	28172.669922	99998.000000	4732.715820	2879.252930	712.047607	309.869476	196.976898	856.742798	1082.090088	729.248718	2.655390	99998.000000	4.292746	4.055651	0.254746	0.926511	4.449828	4.999991	3.675110	3.459280	2.852509	2.491179	2.294415	2.932850	3.034263	2.862876	0.424128	4.999991	31790.000000		1
9176.265625	2130.946777	2.322055	3.614142	4609.554199	55874.976562	765.180420	469.107605	122.436760	54.088779	36.092079	120.494011	172.652359	121.832352	0.413870	0.000000	3.962666	3.328573	0.365873	0.558005	3.663659	4.747217	2.883764	2.671273	2.087912	1.733107	1.557412	2.080966	2.237173	2.085763	0.000000	0.000000	31896.000000		1
8978.132812	2165.268799	1.803987	3.469206	6082.218262	74047.929688	1017.186646	618.678162	111.745438	58.917912	47.242878	182.699188	236.454926	156.727936	0.883214	0.000000	3.953186	3.335512	0.256233	0.540230	3.784062	4.869513	3.007401	2.791465	2.048230	1.770247	1.674336	2.261737	2.373748	2.195146	0.000000	0.000000	31980.000000		1
9805.172852	1163.210938	2.288134	4.274062	5501.976074	61653.097656	888.418945	559.149658	129.554031	64.727676	29.255430	147.341034	205.636032	145.456879	2.087465	99998.000000	3.991455	3.065659	0.359481	0.630841	3.740519	4.789955	2.948618	2.747528	2.112451	1.811090	1.466206	2.168324	2.313099	2.162734	0.319619	4.999991	32020.000000		1
6965.339355	3407.195312	1.908834	4.810632	8290.560547	96452.781250	1355.704102	841.058899	192.863190	69.183678	46.755646	203.428085	324.440155	239.039093	0.889235	0.000000	3.842942	3.532397	0.280768	0.682202	3.918584	4.984315	3.132165	2.924826	2.285249	1.840004	1.669834	2.308411	2.511135	2.378469	0.000000	0.000000	32048.000000		1
7464.584473	1932.357056	2.584173	2.423819	5327.695312	71088.000000	931.511108	536.555115	147.732666	69.248436	41.871006	202.592392	264.227081	170.496826	2.036343	99998.000000	3.873006	3.286087	0.412322	0.384500	3.726539	4.851796	2.969188	2.729614	2.169477	1.840410	1.621913	2.306623	2.421977	2.231716	0.308851	4.999991	32082.000000		1
12312.536133	2352.386963	2.957305	5.214602	8921.743164	99998.000000	1516.693726	908.645203	221.834915	85.891373	75.021194	320.440552	442.380829	277.647491	2.044025	99998.000000	4.090347	3.371509	0.470896	0.717221	3.950450	4.999991	3.180898	2.958394	2.346030	1.933950	1.875184	2.505748	2.645796	2.443494	0.310486	4.999991	32122.000000		1
27397.314453	6103.854004	2.278883	6.808895	16787.503906	99998.000000	2839.734863	1705.668335	412.829346	163.336395	116.352547	565.042725	791.315125	490.450134	4.226103	99998.000000	4.437708	3.785604	0.357722	0.833077	4.224986	4.999991	3.453278	3.231894	2.615771	2.213083	2.065776	2.752081	2.898350	2.690595	0.625940	4.999991	32165.000000		1
9933.583008	1844.094238	2.593424	2.889463	5263.266602	66049.968750	878.979614	521.947449	110.928253	68.677948	16.260555	127.845642	185.795258	126.707741	0.446732	99998.000000	3.997106	3.265783	0.413874	0.460817	3.721255	4.819872	2.943979	2.717627	2.045042	1.836817	1.211135	2.106686	2.269035	2.102803	0.000000	4.999991	32204.000000		1
13132.477539	3247.201660	3.506211	3.879343	11185.056641	99998.000000	1879.622070	1148.402832	266.542969	130.102936	52.115185	282.165192	370.909027	217.385086	2.923790	0.000000	4.118347	3.511509	0.544838	0.588758	4.048638	4.999991	3.274071	3.060094	2.425767	2.114287	1.716964	2.450503	2.569268	2.337230	0.465946	0.000000	32254.000000		1
9040.306641	2741.696533	2.303553	5.637074	5693.103027	69425.359375	956.150208	577.602783	105.210999	70.731712	35.691193	153.887817	209.453705	98.439110	0.691415	1068.056519	3.956183	3.438019	0.362398	0.751054	3.755349	4.841518	2.980526	2.761629	2.022061	1.849614	1.552561	2.187204	2.321088	1.993168	0.000000	3.028594	32341.000000		1
23376.257812	7146.219238	0.829526	6.790393	19096.298828	99998.000000	3185.810547	1950.122437	441.569794	208.368225	103.320663	522.064636	702.845764	309.739960	3.481543	99998.000000	4.368775	3.854076	0.000000	0.831895	4.280949	4.999991	3.503220	3.290062	2.644999	2.318831	2.014187	2.717724	2.846860	2.490997	0.541772	4.999991	32380.000000		1
16174.857422	3720.552490	3.043650	5.489055	11983.001953	99998.000000	1975.760620	1218.554810	308.509552	139.468246	97.032921	443.901123	615.588257	327.064423	2.414060	99998.000000	4.208840	3.570607	0.483395	0.739498	4.078566	4.999991	3.295734	3.085845	2.489269	2.144475	1.986919	2.647286	2.789290	2.514633	0.382748	4.999991	32417.000000		1
18226.277344	4943.485840	1.837908	6.494354	13376.216797	99998.000000	2267.180176	1362.081299	299.338531	128.298950	82.412918	397.102295	549.559265	308.074738	3.884558	0.000000	4.260698	3.694033	0.264324	0.812536	4.126333	4.999991	3.355486	3.134203	2.476163	2.108223	1.915995	2.598902	2.740015	2.488656	0.589342	0.000000	32473.000000		1
15681.523438	5735.220703	1.742312	4.465254	16179.871094	99998.000000	2711.198486	1644.995728	383.472168	140.846680	102.651497	473.807220	595.818420	331.548157	2.942669	0.000000	4.195388	3.758550	0.241126	0.649846	4.208975	4.999991	3.433161	3.216165	2.583734	2.148747	2.011365	2.675602	2.775114	2.520547	0.468741	0.000000	32515.000000		1
12279.651367	2616.176025	3.080655	3.962604	6703.949219	82723.554688	1135.654663	683.541504	148.700974	63.509598	47.224377	245.283661	309.261993	162.957092	1.847730	0.000000	4.089186	3.417667	0.488643	0.597981	3.826331	4.917629	3.055246	2.834765	2.172314	1.802839	1.674166	2.389669	2.490327	2.212073	0.266639	0.000000	32557.000000		1
10441.018555	1556.692871	2.618094	3.774496	7005.946289	81278.617188	1163.861572	716.050293	156.758774	89.576447	52.839863	235.381775	299.085663	229.078613	1.602914	99998.000000	4.018743	3.192203	0.417985	0.576859	3.845467	4.909976	3.065901	2.854944	2.195232	1.952194	1.722962	2.371773	2.475796	2.359985	0.204910	4.999991	32613.000000		1
18569.345703	4916.707031	1.856411	6.333999	19887.941406	99998.000000	3375.657715	2029.390015	425.235229	228.572891	126.223595	640.153320	859.117310	420.584961	3.013711	99998.000000	4.268796	3.691674	0.268674	0.801678	4.298590	4.999991	3.528358	3.307365	2.628629	2.359025	2.101140	2.806284	2.934052	2.623854	0.479102	4.999991	32659.000000		1
19733.402344	4470.119629	1.544953	5.254691	15255.514648	99998.000000	2571.384766	1557.713623	346.211365	138.213165	83.267113	432.559113	534.196045	218.661743	3.407198	99998.000000	4.295202	3.650319	0.188915	0.720547	4.183427	4.999991	3.410167	3.192488	2.539341	2.140549	1.920473	2.636045	2.727701	2.339773	0.532397	4.999991	32778.000000		1
10441.754883	1846.111084	1.640549	4.983322	5517.058594	68013.218750	944.647888	555.221008	118.144196	76.415047	46.299255	177.382828	249.304855	109.315453	1.252895	0.000000	4.018774	3.266258	0.214989	0.697519	3.741708	4.832593	2.975270	2.744466	2.072412	1.883179	1.665574	2.248912	2.396731	2.038682	0.097915	0.000000	32949.000000		1
10306.444336	3413.387451	3.629560	6.907575	11560.131836	99998.000000	2011.103394	1172.008789	245.255905	98.099899	63.284485	350.954132	436.743744	338.955322	0.011862	0.000000	4.013109	3.533185	0.559854	0.839326	4.062963	4.999991	3.303434	3.068931	2.389620	1.991669	1.801297	2.545250	2.640227	2.530143	0.000000	0.000000	33051.000000		1
11594.457031	3367.775879	2.519415	3.299600	10967.008789	99998.000000	1803.888550	1109.356567	226.488281	144.541000	58.476936	313.092010	414.556244	164.270767	2.564467	99998.000000	4.064250	3.527343	0.401300	0.518461	4.040088	4.999991	3.256210	3.045071	2.355046	2.159991	1.766985	2.495672	2.617584	2.215560	0.408997	4.999991	33111.000000		1
8205.298828	1836.221436	2.235711	5.760424	10289.384766	99998.000000	1756.102905	1047.012573	217.724289	98.019722	79.591293	344.428955	413.325836	241.438248	1.341663	0.000000	3.914094	3.263925	0.349416	0.760454	4.012389	4.999991	3.244550	3.019952	2.337907	1.991313	1.900866	2.537100	2.616292	2.382806	0.127643	0.000000	33153.000000		1
8965.837891	2330.338135	3.204005	4.964819	7463.051758	89635.968750	1213.025635	756.687805	191.617355	81.379868	47.958305	223.099243	294.802338	173.293777	1.263414	99998.000000	3.952591	3.367419	0.505693	0.695903	3.872916	4.952482	3.083870	2.878917	2.282435	1.910517	1.680864	2.348498	2.469531	2.238783	0.101546	4.999991	33187.000000		1
8092.581543	1691.887085	3.234842	5.297863	6004.273926	68125.281250	1001.098755	612.399658	130.460648	46.052555	33.168694	153.829224	186.112885	116.192192	0.995709	0.000000	3.908087	3.228371	0.509853	0.724101	3.778461	4.833308	3.000477	2.787035	2.115479	1.663254	1.520728	2.187039	2.269776	2.065177	0.000000	0.000000	33279.000000		1
5467.838867	2297.616699	1.819406	1.692973	3624.669678	40423.292969	586.949585	366.348175	79.400108	41.834000	18.937241	82.089127	116.084259	42.971901	0.975034	99998.000000	3.737816	3.361278	0.259930	0.228650	3.559268	4.606632	2.768601	2.563894	1.899821	1.621529	1.277317	1.914286	2.064773	1.633185	0.000000	4.999991	33319.000000		1
6276.234863	3429.388916	2.513247	3.080655	6309.511230	86160.562500	1084.143921	634.201721	176.698227	70.984581	43.964863	265.571594	363.662231	183.479370	1.652816	99998.000000	3.797699	3.535217	0.400235	0.488643	3.799996	4.935308	3.035087	2.802227	2.247232	1.851164	1.643106	2.424182	2.560698	2.263587	0.218224	4.999991	33339.000000		1
17704.611328	11888.013672	2.414567	9.300556	25403.535156	99998.000000	4188.074707	2598.823975	599.707031	217.557770	172.356323	753.419067	964.695251	560.198120	1.390922	99998.000000	4.248086	4.075109	0.382839	0.968509	4.404894	4.999991	3.622015	3.414777	2.777939	2.337574	2.236427	2.877037	2.984390	2.748342	0.143303	4.999991	33432.000000		1
10849.956055	3129.233154	1.575791	2.220292	7972.072266	96135.617188	1338.003418	805.176514	204.899017	61.360233	47.208958	262.438507	380.761566	229.735458	3.052941	99998.000000	4.035428	3.495438	0.197498	0.346410	3.901571	4.982884	3.126457	2.905891	2.311540	1.787887	1.674024	2.419028	2.580653	2.361228	0.484718	4.999991	33455.000000		1
8961.946289	2788.615723	2.186371	2.281967	8488.281250	99998.000000	1376.377441	857.316406	189.091782	101.535179	40.110191	210.477509	316.314514	192.298859	1.516793	99998.000000	3.952402	3.445389	0.339724	0.358309	3.928820	4.999991	3.138737	2.933141	2.276673	2.006617	1.603255	2.323206	2.500119	2.283977	0.180926	4.999991	33491.000000		1
10753.838867	2856.454834	3.413699	6.611536	6286.556152	76864.781250	1030.665649	645.691711	146.403580	73.803116	35.358147	181.012375	256.079834	243.784973	1.149250	99998.000000	4.031564	3.455827	0.533225	0.820302	3.798413	4.885727	3.013118	2.810025	2.165552	1.868075	1.548489	2.257708	2.408375	2.387007	0.060414	4.999991	33542.000000		1
13754.103516	5595.055176	2.784616	4.943233	11658.780273	99998.000000	1936.476929	1189.860596	301.219604	133.199005	117.271500	571.037476	716.093506	378.695465	1.359579	99998.000000	4.138433	3.747804	0.444765	0.694011	4.066653	4.999991	3.287012	3.075496	2.478883	2.124501	2.069192	2.756665	2.854970	2.578290	0.133405	4.999991	33654.000000		1
13748.306641	5386.113770	2.729109	5.452050	12988.152344	99998.000000	2169.126465	1327.839355	326.003601	159.515640	79.847244	396.093903	547.493164	274.230713	1.873670	99998.000000	4.138249	3.731276	0.436021	0.736560	4.113547	4.999991	3.336285	3.123146	2.513222	2.202803	1.902260	2.597798	2.738379	2.438116	0.272693	4.999991	33766.000000		1
16123.442383	3937.145020	2.661267	4.403579	11029.882812	99998.000000	1795.324951	1109.356567	235.196762	160.175552	82.838470	393.608429	538.263489	262.256561	1.483594	0.000000	4.207458	3.595181	0.425088	0.643806	4.042571	4.999991	3.254143	3.045071	2.371431	2.204596	1.918232	2.595064	2.730995	2.418726	0.171315	0.000000	33797.000000		1
11375.754883	2399.580566	2.827788	3.771412	6482.271484	78219.187500	1036.530884	641.174072	119.368446	76.708000	33.258121	147.874527	242.240021	141.164307	2.196948	0.000000	4.055980	3.380135	0.451447	0.576504	3.811727	4.893313	3.015582	2.806976	2.076890	1.884841	1.521898	2.169893	2.384246	2.149725	0.341820	0.000000	33837.000000		1
9806.230469	2487.510254	2.059937	4.394328	6050.739258	75605.007812	1022.706543	619.205505	131.749649	74.651146	55.402451	210.650192	272.987976	164.739487	1.840749	0.000000	3.991502	3.395765	0.313854	0.642892	3.781808	4.878551	3.009751	2.791835	2.119750	1.873037	1.743529	2.323562	2.436144	2.216798	0.264995	0.000000	33874.000000		1
6434.843750	1996.424805	2.368311	3.207088	4467.591309	61820.140625	735.727661	454.826782	122.458351	72.757729	42.265724	207.526367	285.794739	144.035263	0.210419	0.000000	3.808538	3.300253	0.374439	0.506111	3.650074	4.791130	2.866717	2.657846	2.087988	1.861879	1.625988	2.317073	2.456054	2.158469	0.000000	0.000000	33940.000000		1
6489.814453	2552.984131	2.254213	4.335737	5356.694824	64853.011719	909.499390	546.265808	135.416214	64.092422	38.589909	147.815933	220.252960	107.496048	0.064182	0.000000	3.812232	3.407048	0.352995	0.637063	3.728897	4.811930	2.958802	2.737404	2.131671	1.806807	1.586474	2.169721	2.342922	2.031393	0.000000	0.000000	34001.000000		1
19517.025391	5517.496094	2.291218	6.589950	17079.656250	99998.000000	2827.742188	1743.212891	409.002441	179.405746	118.924385	531.463867	702.068604	377.205994	2.355423	99998.000000	4.290414	3.741742	0.360066	0.818882	4.232479	4.999991	3.451440	3.241350	2.611726	2.253836	2.075271	2.725474	2.846380	2.576579	0.372069	4.999991	34049.000000		1
7242.650879	2445.176514	1.483278	2.744528	3881.677734	45690.324219	641.066101	396.208008	109.577576	50.018242	31.608322	122.264076	134.799469	87.704613	0.690831	0.000000	3.859898	3.388310	0.171223	0.438468	3.589020	4.659824	2.806903	2.597923	2.039722	1.699128	1.499801	2.087299	2.129688	1.943022	0.000000	0.000000	34097.000000		1
27174.294922	5781.442871	2.821621	6.805811	19987.712891	99998.000000	3385.167969	2038.514771	476.234100	186.189972	144.470078	716.346375	945.431152	471.093506	2.557460	0.000000	4.434158	3.762036	0.450499	0.832880	4.300763	4.999991	3.529580	3.309314	2.677820	2.269956	2.159778	2.855123	2.975630	2.673107	0.407809	0.000000	34136.000000		1
8135.738281	2943.891113	1.353761	3.552467	6824.258301	78115.335938	1152.417847	698.673462	149.215958	62.766418	36.459042	178.539215	233.790573	115.563110	1.334759	99998.000000	3.910397	3.468922	0.131542	0.550530	3.834055	4.892736	3.061610	2.844274	2.173815	1.797727	1.561805	2.251734	2.368827	2.062819	0.125403	4.999991	34241.000000		1
4759.655273	1009.122681	3.500043	4.995657	3211.883545	36569.066406	537.298279	324.255127	80.997482	40.023846	14.986970	100.335609	112.861755	56.938152	0.175177	0.000000	3.677576	3.003944	0.544073	0.698593	3.506760	4.563114	2.730216	2.510887	1.908471	1.602319	1.175714	2.001455	2.052547	1.755403	0.000000	0.000000	34274.000000		1
20815.689453	4035.038330	2.642764	5.026494	13276.262695	99998.000000	2179.500244	1354.032715	306.181335	110.595207	68.748871	374.193207	480.736359	350.297302	2.178624	0.000000	4.318391	3.605848	0.422058	0.701265	4.123076	4.999991	3.338357	3.131629	2.485979	2.043736	1.837266	2.573096	2.681907	2.544437	0.338182	0.000000	34356.000000		1
7622.339355	2115.968994	3.771412	4.798297	37.970074	2427.472900	2.827788	5.233105	17.376867	15.202832	8.606715	3.040566	9.633600	13.001042	0.431356	0.000000	3.882088	3.325509	0.576504	0.681087	1.579441	3.385154	0.451447	0.718759	1.239972	1.181924	0.934837	0.482955	0.983789	1.113978	0.000000	0.000000	34421.000000		1
13405.447266	1872.757568	2.146282	4.520761	7701.952148	88729.664062	1262.926758	782.683716	162.201569	61.033356	48.192669	181.783310	254.090820	173.734756	1.083656	0.000000	4.127281	3.272482	0.331687	0.655212	3.886601	4.948069	3.101378	2.893586	2.210055	1.785567	1.682981	2.259554	2.404989	2.239887	0.034891	0.000000	34449.000000		1
6090.871094	1885.848145	1.976677	5.402710	3477.489014	40420.667969	603.148438	356.020721	71.838776	41.285095	34.217167	94.538177	144.522507	102.919785	0.125612	0.000000	3.784679	3.275507	0.295936	0.732612	3.541266	4.606604	2.780424	2.551475	1.856359	1.615793	1.534244	1.975607	2.159935	2.012499	0.000000	0.000000	34502.000000		1
7646.750000	2186.814941	2.963473	4.792130	4982.261230	56700.816406	824.924805	507.558716	141.821152	47.471073	36.659485	145.352020	173.386292	102.947533	0.967114	99998.000000	3.883477	3.339812	0.471801	0.680529	3.697427	4.753589	2.916414	2.705486	2.151741	1.676429	1.564186	2.162421	2.239015	2.012616	0.000000	4.999991	34650.000000		1
29431.197266	10697.936523	3.102241	6.864402	25425.136719	99998.000000	4168.416016	2587.003906	585.453979	227.598419	164.653152	786.994812	1030.650269	513.201965	4.004884	0.000000	4.468808	4.029300	0.491676	0.836603	4.405263	4.999991	3.619971	3.412797	2.767493	2.357169	2.216570	2.895972	3.013111	2.710288	0.602590	0.000000	34696.000000		1
32712.226562	21235.599609	2.050686	14.092686	40439.929688	99998.000000	6619.553711	4114.349121	1113.741577	454.521515	329.420380	1400.097534	1813.349365	1095.507446	4.754926	0.000000	4.514710	4.327065	0.311899	1.148994	4.606811	4.999991	3.820829	3.614301	3.046784	2.657554	2.517751	3.146158	3.258482	3.039615	0.677144	0.000000	34742.000000		1
16639.650391	3786.646240	3.099157	5.347203	9721.163086	99998.000000	1621.732056	998.104492	242.455872	93.372528	88.170258	378.636871	533.042725	300.084778	4.134793	0.000000	4.221144	3.578255	0.491244	0.728127	3.987718	4.999991	3.209979	2.999176	2.384633	1.970219	1.945322	2.578223	2.726762	2.477244	0.616454	0.000000	34824.000000		1
7757.570312	2066.912842	4.314150	3.728240	4202.315430	50303.027344	718.097900	421.062927	104.668259	30.115793	26.421474	103.996002	172.760300	55.787918	0.151650	99998.000000	3.889726	3.315322	0.634895	0.571504	3.623489	4.701594	2.856184	2.624347	2.019815	1.478794	1.421957	2.017017	2.237444	1.746540	0.000000	4.999991	34875.000000		1
8896.820312	2874.334473	1.631298	1.418520	5742.522949	73959.523438	948.801636	589.715698	133.214432	81.725243	41.544128	190.997528	271.970337	144.707520	3.068015	0.000000	3.949235	3.458537	0.212533	0.151835	3.759103	4.868994	2.977175	2.770643	2.124551	1.912356	1.618510	2.281028	2.434521	2.160491	0.486857	0.000000	34919.000000		1
7220.580566	796.008545	2.759946	3.197837	4047.980713	49602.500000	676.781982	413.412170	94.411743	73.294304	17.145588	112.297432	152.201004	114.563980	1.689564	0.000000	3.858572	2.900918	0.440901	0.504856	3.607239	4.695504	2.830449	2.616383	1.975026	1.865070	1.234152	2.050370	2.182418	2.059048	0.227775	0.000000	34963.000000		1
4016.859619	2550.467773	3.049818	4.903145	5930.220703	66704.984375	983.755859	604.301758	127.965904	65.961174	45.081177	215.590347	254.806244	116.651672	0.144107	0.000000	3.603887	3.406620	0.484274	0.690475	3.773071	4.824158	2.992887	2.781254	2.107094	1.819288	1.653995	2.333629	2.406210	2.066891	0.000000	0.000000	35059.000000		1
11071.997070	4495.523926	0.996048	5.174514	12639.517578	99998.000000	2125.541016	1292.391846	278.905670	111.560417	93.054901	430.240143	589.715698	327.548553	1.203210	99998.000000	4.044226	3.652780	0.000000	0.713870	4.101730	4.999991	3.327470	3.111394	2.445457	2.047510	1.968739	2.633711	2.770643	2.515276	0.080342	4.999991	35101.000000		1
4575.059570	1658.447021	1.415436	3.244093	4638.698730	56938.707031	780.395569	477.190063	115.905403	36.702660	36.943192	152.978119	184.031357	149.863541	0.574638	99998.000000	3.660397	3.219702	0.150890	0.511093	3.666396	4.755408	2.892315	2.678691	2.064104	1.564698	1.567534	2.184629	2.264892	2.175696	0.000000	4.999991	35141.000000		1
9434.143555	1657.691528	1.837908	4.240141	4081.019775	54282.714844	674.500000	418.851898	79.794823	42.734451	31.583652	137.920212	197.408615	79.609802	1.301702	0.000000	3.974703	3.219504	0.264324	0.627380	3.610769	4.734662	2.828982	2.622061	1.901975	1.630778	1.499462	2.139628	2.295366	1.900967	0.114512	0.000000	35193.000000		1
8415.180664	1651.150879	1.865662	3.435285	4394.599121	58630.167969	732.936829	443.987457	94.013947	48.436283	19.698923	111.615921	126.288353	84.272415	0.818156	0.000000	3.925063	3.217787	0.270833	0.535963	3.642919	4.768121	2.865067	2.647371	1.973192	1.685171	1.294443	2.047726	2.101363	1.925685	0.000000	0.000000	35224.000000		1
11666.783203	1931.080322	3.447620	5.976286	7448.715332	87825.773438	1265.763794	758.858765	159.935028	66.830788	51.732800	249.129089	327.123016	167.792389	1.977137	0.000000	4.066951	3.285800	0.537519	0.776431	3.872081	4.943622	3.102353	2.880161	2.203943	1.824977	1.713766	2.396425	2.514711	2.224772	0.296037	0.000000	35256.000000		1
15990.329102	3819.318359	1.255082	4.702702	12625.070312	99998.000000	2121.091064	1281.176270	293.800140	113.265724	67.595551	349.245758	493.907013	182.628265	3.034168	99998.000000	4.203857	3.581986	0.098672	0.672347	4.101234	4.999991	3.326559	3.107609	2.468052	2.054099	1.829918	2.543131	2.693645	2.261568	0.482040	4.999991	35304.000000		1
14808.030273	3166.820801	0.881949	1.452441	6981.991699	87833.515625	1124.682739	710.000000	159.805511	77.414177	42.133121	177.444489	229.769379	133.587570	1.987724	99998.000000	4.170497	3.500623	0.000000	0.162098	3.843979	4.943660	3.051030	2.851258	2.203592	1.888821	1.624624	2.249063	2.361292	2.125766	0.298356	4.999991	35335.000000		1
6757.418457	3187.500488	3.382861	3.848506	5220.189941	64553.101562	845.653687	525.536926	107.326447	60.049644	24.475634	126.815674	205.645279	106.555511	3.439660	99998.000000	3.829781	3.503450	0.529284	0.585292	3.717686	4.809917	2.927192	2.720603	2.030707	1.778510	1.388734	2.103173	2.313119	2.027576	0.536515	4.999991	35355.000000		1
14687.190430	2933.310791	2.312804	3.083739	9067.397461	99998.000000	1503.825317	929.626953	235.717911	99.860710	54.933723	258.327881	335.048218	181.669220	2.628510	99998.000000	4.166939	3.467358	0.364139	0.489078	3.957483	4.999991	3.177197	2.968309	2.372393	1.999395	1.739839	2.412171	2.525107	2.259281	0.419710	4.999991	35387.000000		1
6020.438477	2633.725586	2.322055	5.831350	7179.646973	85164.750000	1195.217041	741.676147	172.862061	86.523544	50.274193	237.290619	315.759430	207.834747	0.000000	99998.000000	3.779628	3.420571	0.365873	0.765769	3.856103	4.930260	3.077447	2.870214	2.237700	1.937134	1.701345	2.375281	2.499356	2.317718	0.000000	4.999991	35449.000000		1
11968.335938	3013.096436	3.352024	2.830872	6866.333008	82460.515625	1132.614014	703.644409	153.934067	34.204830	41.035313	196.992310	212.589859	132.375656	3.404507	99998.000000	4.078034	3.479013	0.525307	0.451920	3.836725	4.916246	3.054082	2.847353	2.187335	1.534087	1.613158	2.294449	2.327543	2.121808	0.532054	4.999991	35470.000000		1
22750.130859	4874.169922	3.157748	5.547646	12308.601562	99998.000000	2075.118652	1254.273682	293.032288	122.208565	91.420517	419.656769	537.005371	346.205170	2.225024	99998.000000	4.356984	3.687901	0.499378	0.744109	4.090209	4.999991	3.317043	3.098392	2.466915	2.087102	1.961044	2.622894	2.729979	2.539334	0.347335	4.999991	35490.000000		1
9176.269531	2417.891602	3.037483	3.820752	6466.649414	76309.679688	1085.901611	666.315796	165.001602	72.585045	35.478413	175.733017	261.056976	128.986618	2.750882	99998.000000	3.962666	3.383437	0.482514	0.582149	3.810679	4.882580	3.035790	2.823680	2.217488	1.860847	1.549964	2.244853	2.416735	2.110545	0.439472	4.999991	35549.000000		1
5041.348633	836.892761	1.282835	2.059937	2958.273682	40176.765625	499.420746	305.598511	78.228287	44.359581	25.443928	112.297432	138.506119	64.015335	0.230007	0.000000	3.702547	2.922670	0.108171	0.313854	3.471038	4.603975	2.698467	2.485151	1.893364	1.646987	1.405584	2.050370	2.141469	1.806284	0.000000	0.000000	35675.000000		1
10963.283203	3266.564453	1.618963	3.509295	6911.784180	87404.742188	1194.769897	710.394714	171.872177	67.336517	45.460476	177.213211	265.213867	156.595337	2.018293	0.000000	4.039941	3.514091	0.209237	0.545220	3.839590	4.941535	3.077284	2.851500	2.235206	1.828251	1.657634	2.248496	2.423596	2.194779	0.304984	0.000000	35750.000000		1
17882.888672	6599.213379	2.328223	5.504474	13869.968750	99998.000000	2276.443604	1414.403076	396.402283	180.454224	85.792694	416.249237	557.962463	304.146057	1.240382	0.000000	4.252438	3.819492	0.367025	0.740716	4.142076	4.999991	3.357257	3.150573	2.598136	2.256367	1.933450	2.619354	2.746605	2.483082	0.093556	0.000000	35787.000000		1
15752.668945	4791.951172	2.294302	3.268763	5332.916016	68523.984375	902.335876	536.126465	114.779839	40.455570	20.238577	131.213089	179.085037	50.308113	2.196578	99998.000000	4.197354	3.680512	0.360651	0.514383	3.726965	4.835843	2.955368	2.729267	2.059866	1.606978	1.306180	2.117977	2.253059	1.701638	0.341747	4.999991	35811.000000		1
11058.318359	2382.302246	1.723810	3.348940	6295.687012	78956.070312	1092.186279	630.840454	148.303162	50.190933	39.404015	196.757950	284.481079	176.392944	1.196057	99998.000000	4.043689	3.376997	0.236489	0.524907	3.799043	4.897386	3.038297	2.799920	2.171150	1.700625	1.595541	2.293932	2.454053	2.246481	0.077752	4.999991	35832.000000		1
6761.331543	2114.784912	2.698272	3.176251	5428.925293	76081.250000	896.825256	554.046082	142.274460	71.148018	39.089474	197.883514	267.674683	109.303123	2.261879	6828.454590	3.830032	3.325266	0.431086	0.501915	3.734714	4.881278	2.952708	2.743546	2.153127	1.852163	1.592060	2.296410	2.427607	2.038633	0.354469	3.834322	35873.000000		1
5675.898926	2241.073242	3.672733	4.989489	7140.622070	84842.632812	1200.209595	734.737732	166.272110	75.835304	52.849113	230.164093	304.287933	179.609283	0.241791	0.000000	3.754035	3.350456	0.564989	0.698056	3.853736	4.928614	3.079257	2.866132	2.220819	1.879871	1.723038	2.362038	2.483285	2.254329	0.000000	0.000000	35982.000000		1
25610.662109	7615.647461	3.278014	6.552945	11594.074219	99998.000000	1967.153931	1187.196289	328.775879	135.684509	62.331612	360.791260	432.275421	319.287231	2.515999	0.000000	4.408421	3.881707	0.515611	0.816437	4.064236	4.999991	3.293838	3.074522	2.516900	2.132530	1.794708	2.557256	2.635761	2.504182	0.400711	0.000000	36092.000000		1
7162.895996	1806.250610	1.837908	3.447620	4411.485840	59563.511719	728.089233	445.720520	103.468689	51.658791	25.215733	114.604065	177.574005	115.199226	1.237148	99998.000000	3.855089	3.256778	0.264324	0.537519	3.644585	4.774980	2.862185	2.649063	2.014809	1.713144	1.401672	2.059200	2.249379	2.061450	0.092422	4.999991	36132.000000		1
5732.263184	1520.912231	2.608843	2.787700	3103.897217	44638.566406	533.317200	322.497406	74.080658	47.347725	19.967209	87.769371	151.692200	86.424866	1.162511	99998.000000	3.758326	3.182104	0.416448	0.445246	3.491907	4.649710	2.726986	2.508526	1.869705	1.675299	1.300317	1.943343	2.180963	1.936639	0.065397	4.999991	36169.000000		1
12314.025391	4062.613037	2.019849	3.771412	8593.066406	99998.000000	1459.644531	873.089722	194.109024	104.088516	49.025280	265.876862	349.239594	175.699097	2.418768	99998.000000	4.090400	3.608805	0.305319	0.576504	3.934148	4.999991	3.164247	2.941059	2.288046	2.017403	1.690420	2.424680	2.543123	2.244770	0.383594	4.999991	36364.000000		1
7404.750488	1566.705811	2.988143	4.539263	4986.732422	58813.804688	843.097229	506.161804	120.876389	33.162525	19.803770	148.102722	186.097473	83.334953	1.654656	99998.000000	3.869510	3.194988	0.475401	0.656985	3.697816	4.769479	2.925878	2.704289	2.082341	1.520648	1.296748	2.170563	2.269741	1.920827	0.218708	4.999991	36403.000000		1
8780.200195	1700.342651	2.806202	5.328701	7206.660645	91121.273438	1214.996094	742.218933	185.681168	61.647022	56.672951	278.214905	352.946228	254.513290	1.430750	0.000000	3.943504	3.230536	0.448119	0.726621	3.857734	4.959620	3.084575	2.870532	2.268768	1.789912	1.753376	2.444380	2.547709	2.405710	0.155564	0.000000	36463.000000		1
4367.671875	1371.064209	1.773150	2.639680	3208.081299	43869.449219	544.810303	333.256561	63.441757	55.723160	19.624914	112.405365	141.925995	123.901543	1.035569	99998.000000	3.640250	3.137058	0.248745	0.421551	3.506245	4.642162	2.736245	2.522779	1.802375	1.746036	1.292808	2.050787	2.152062	2.093077	0.015179	4.999991	36607.000000		1
16677.441406	1528.291626	1.594293	5.131341	10252.688477	99998.000000	1704.875854	1046.226196	211.436554	77.306244	56.592773	265.059692	383.317963	201.519241	2.206018	99998.000000	4.222129	3.184206	0.202568	0.710231	4.010838	4.999991	3.231693	3.019626	2.325180	1.888215	1.752761	2.423344	2.583559	2.304317	0.343609	4.999991	36634.000000		1
15710.267578	1851.276245	3.151581	7.598332	10480.946289	99998.000000	1774.842773	1077.032715	235.582214	109.602242	84.124390	360.119019	473.070190	278.776154	2.512143	99998.000000	4.196184	3.267471	0.498528	0.880718	4.020401	4.999991	3.249160	3.032229	2.372143	2.039819	1.924922	2.556446	2.674926	2.445256	0.400044	4.999991	36707.000000		1
7930.614258	2272.857422	2.969640	4.200052	6802.511719	82251.828125	1111.912964	698.614868	150.467941	63.444839	39.471855	196.431076	271.584869	192.542480	2.611938	0.000000	3.899307	3.356572	0.472704	0.623255	3.832669	4.915145	3.046071	2.844238	2.177444	1.802396	1.596287	2.293210	2.433906	2.284527	0.416963	0.000000	36840.000000		1
7889.921387	1698.036133	2.174036	3.145414	5789.688477	72124.828125	973.499329	592.127197	134.074799	45.139767	34.516289	174.601288	224.736710	174.567368	0.909473	99998.000000	3.897073	3.229947	0.337267	0.497678	3.762655	4.858085	2.988336	2.772415	2.127347	1.654559	1.538024	2.242048	2.351674	2.241963	0.000000	4.999991	36877.000000		1
14106.495117	4524.156250	2.309720	4.893893	11236.317383	99998.000000	1763.920166	1147.119995	241.166870	128.653580	93.853592	374.572510	491.924164	329.343292	3.036366	0.000000	4.149419	3.655538	0.363559	0.689654	4.050624	4.999991	3.246479	3.059609	2.382318	2.109422	1.972451	2.573536	2.691898	2.517649	0.482354	0.000000	36968.000000		1
5243.820801	1887.957397	2.605759	3.367443	3274.696289	46957.281250	547.335876	326.068359	85.293129	29.554552	25.533358	138.410522	201.574753	99.422821	1.100729	0.000000	3.719648	3.275992	0.415934	0.527300	3.515171	4.671703	2.738254	2.513309	1.930914	1.470624	1.407108	2.141169	2.304436	1.997486	0.041681	0.000000	37029.000000		1
6569.818848	2231.726318	3.055985	2.713690	5429.335449	72013.570312	920.082825	557.968628	166.275192	53.095814	48.692234	242.249268	333.031464	184.574097	1.675910	0.000000	3.817553	3.348641	0.485151	0.433560	3.734747	4.857414	2.963827	2.746610	2.220827	1.725060	1.687460	2.384263	2.522485	2.266171	0.224251	0.000000	37175.000000		1
6569.356445	2003.924438	4.277146	7.098767	6418.595703	77239.703125	1052.880981	657.604187	151.621262	52.028839	42.941063	232.014343	314.593781	186.825226	0.131957	0.000000	3.817523	3.301881	0.631154	0.851183	3.807440	4.887841	3.022379	2.817965	2.180760	1.716244	1.632873	2.365515	2.497750	2.271435	0.000000	0.000000	37293.000000		1
9064.921875	2799.997803	1.816322	5.803596	6059.812012	71222.250000	984.150574	621.533691	136.961166	62.263767	49.564934	200.581787	257.017303	169.658051	1.367386	0.000000	3.957364	3.447158	0.259193	0.763697	3.782459	4.852616	2.993062	2.793465	2.136597	1.794235	1.695175	2.302291	2.409962	2.229574	0.135891	0.000000	37441.000000		1
8470.114258	2495.225830	1.088560	2.103110	4803.419434	62578.710938	812.503479	489.814880	94.535095	35.348896	27.485363	132.468170	194.485229	132.622345	1.561561	99998.000000	3.927889	3.397110	0.036852	0.322862	3.681551	4.796427	2.909825	2.690032	1.975593	1.548376	1.439101	2.122112	2.288887	2.122617	0.193559	4.999991	37485.000000		1
8699.742188	1983.177002	2.244962	4.233974	4160.145508	51477.148438	706.262512	430.711945	110.237495	47.538918	33.304379	139.600861	206.820190	113.330482	0.354117	0.000000	3.939506	3.297361	0.351209	0.626748	3.619108	4.711615	2.848966	2.634187	2.042329	1.677049	1.522501	2.144888	2.315593	2.054347	0.000000	0.000000	37537.000000		1
4557.666992	1866.152222	1.162570	3.163916	4798.451660	57207.621094	792.702820	493.274841	118.480324	55.858845	26.618834	140.041824	194.133682	126.467209	1.475502	0.000000	3.658743	3.270947	0.065419	0.500225	3.681101	4.757454	2.899110	2.693089	2.073646	1.747092	1.425189	2.146258	2.288101	2.101978	0.168940	0.000000	37657.000000		1
15820.597656	2370.062988	1.803987	2.571838	9568.326172	99998.000000	1627.313599	976.410339	241.188461	83.168434	49.598854	259.811157	321.766541	219.244568	2.057348	0.000000	4.199223	3.374760	0.256233	0.410244	3.980836	4.999991	3.211471	2.989632	2.382357	1.919958	1.695472	2.414658	2.507541	2.340929	0.313308	0.000000	37693.000000		1
17827.507812	2666.857422	2.022933	3.762161	8232.561523	99998.000000	1336.387573	843.458069	231.073792	83.063583	61.798126	262.321320	339.744751	192.582565	1.649919	0.000000	4.251091	3.426000	0.305981	0.575437	3.915535	4.999991	3.125932	2.926064	2.363751	1.919411	1.790975	2.418833	2.531153	2.284617	0.217463	0.000000	37800.000000		1
8000.325195	1910.672241	1.224244	4.378909	7072.135254	99675.148438	1195.300293	723.941589	233.556198	102.636078	48.889595	270.524078	361.290833	244.688507	3.190060	0.000000	3.903108	3.281186	0.087868	0.641366	3.849550	4.998587	3.077477	2.859704	2.368392	2.011300	1.689216	2.432206	2.557857	2.388613	0.503799	0.000000	37879.000000		1
9724.764648	3407.734863	1.637465	4.807549	8360.259766	99998.000000	1356.968384	857.997864	200.128479	79.881172	55.763248	219.614624	313.264679	143.945847	2.460674	99998.000000	3.987879	3.532466	0.214172	0.681924	3.922220	4.999991	3.132570	2.933486	2.301309	1.902444	1.746348	2.341661	2.495911	2.158199	0.391054	4.999991	38003.000000		1
17866.089844	2721.837402	2.235711	4.181550	10435.683594	99998.000000	1733.687134	1062.878418	254.747665	107.539223	50.261856	280.120667	362.293060	195.098892	2.547894	99998.000000	4.252029	3.434862	0.349416	0.621337	4.018521	4.999991	3.238971	3.026484	2.406110	2.031567	1.701239	2.447345	2.559060	2.290255	0.406181	4.999991	38027.000000		1
7334.191406	2837.307861	2.371395	4.810632	5512.241699	65706.859375	930.151184	567.648438	120.142464	81.222595	31.266027	142.915878	180.528229	102.188934	0.310879	0.000000	3.865352	3.452906	0.375004	0.682202	3.741328	4.817611	2.968554	2.754079	2.079696	1.909677	1.495073	2.155081	2.256545	2.009404	0.000000	0.000000	38122.000000		1
22433.378906	3645.034668	1.255082	5.917695	13271.622070	99998.000000	2228.753662	1351.346802	307.713959	141.703964	70.842728	350.494659	421.732117	231.733719	3.423850	99998.000000	4.350895	3.561702	0.098672	0.772153	4.122924	4.999991	3.348062	3.130767	2.488147	2.151382	1.850295	2.544681	2.625037	2.364989	0.534515	4.999991	38200.000000		1
7739.006348	1267.623291	3.873176	4.409747	4029.851318	66186.546875	660.203796	419.724609	125.739449	72.896500	42.608017	176.766068	280.700409	130.738190	0.384262	99998.000000	3.888685	3.102990	0.588067	0.644414	3.605289	4.820770	2.819678	2.622964	2.099472	1.862707	1.629491	2.247399	2.448243	2.116402	0.000000	4.999991	38252.000000		1
13199.055664	4328.736816	2.346725	4.995657	8321.833008	99941.773438	1379.966919	836.519653	211.532150	91.340340	61.209129	275.211334	358.620300	266.061890	2.969386	0.000000	4.120543	3.636361	0.370462	0.698593	3.920219	4.999747	3.139869	2.922476	2.325376	1.960663	1.786816	2.439666	2.554635	2.424983	0.472667	0.000000	38333.000000		1
6172.454590	2005.626709	2.010598	5.168346	7643.564453	98113.429688	1290.791382	786.880676	192.610321	96.866402	66.590256	281.236969	377.930695	260.896637	1.292926	0.000000	3.790458	3.302250	0.303325	0.713352	3.883296	4.991728	3.110856	2.895909	2.284680	1.986173	1.823411	2.449072	2.577412	2.416468	0.111574	0.000000	38586.000000		1
7709.090820	2334.726318	3.108409	4.240141	7725.530273	98409.890625	1297.211670	781.986816	212.102631	93.045647	60.009556	255.867050	326.244141	214.751572	2.082454	0.000000	3.887003	3.368236	0.492538	0.627380	3.887928	4.993039	3.113011	2.893199	2.326546	1.968696	1.778220	2.408014	2.513543	2.331936	0.318575	0.000000	38627.000000		1
5231.044922	1129.647461	1.874913	3.749826	3329.676270	39631.390625	561.619751	347.370850	59.756691	42.561764	27.423689	98.963341	129.695877	101.125046	0.745195	99998.000000	3.718588	3.052943	0.272981	0.574011	3.522402	4.598039	2.749442	2.540793	1.776386	1.629020	1.438126	1.995474	2.112926	2.004859	0.000000	4.999991	38710.000000		1
10053.275391	2224.479736	2.784616	4.218554	8680.055664	99998.000000	1443.948364	891.160400	202.243927	65.122398	52.987885	213.536575	304.867676	179.738800	0.831391	0.000000	4.002307	3.347229	0.444765	0.625164	3.938523	4.999991	3.159552	2.949956	2.305876	1.813730	1.724177	2.329472	2.484111	2.254642	0.000000	0.000000	38761.000000		1
10250.819336	1554.956787	2.568754	3.867008	7487.348633	87192.000000	1226.304199	764.221375	155.812073	78.638420	38.044086	218.612411	319.074463	172.788055	2.644522	99998.000000	4.010758	3.191718	0.409723	0.587375	3.874328	4.940476	3.088598	2.883219	2.192601	1.895635	1.580287	2.339675	2.503892	2.237514	0.422347	4.999991	38783.000000		1
16871.134766	6944.795410	1.193407	5.563065	15445.839844	99998.000000	2595.194336	1581.526245	373.644287	148.472763	108.704872	499.161713	658.100708	387.533447	2.868044	99998.000000	4.227144	3.841660	0.076789	0.745314	4.188811	4.999991	3.414170	3.199076	2.572458	2.171647	2.036249	2.698241	2.818292	2.588309	0.457586	4.999991	38864.000000		1
16190.276367	5062.870117	2.050686	7.246786	19819.607422	99998.000000	3304.790283	2028.307617	476.308105	231.829315	126.670738	610.497009	808.019714	514.740784	2.631664	99998.000000	4.209254	3.704397	0.311899	0.860145	4.297095	4.999991	3.519144	3.307134	2.677888	2.365168	2.102676	2.785684	2.907422	2.711589	0.420230	4.999991	38999.000000		1
14623.773438	1724.611694	2.624262	4.859972	8231.750977	97972.960938	1370.872925	840.275635	206.348373	73.013680	48.892677	234.617004	309.320587	210.755035	0.338976	0.000000	4.165060	3.236691	0.419007	0.686634	3.915492	4.991106	3.136997	2.924422	2.314601	1.863404	1.689244	2.370359	2.490409	2.323778	0.000000	0.000000	39089.000000		1
7513.933594	1909.000854	1.033052	3.108409	5068.682617	65185.464844	865.334106	513.750854	98.106064	80.787788	31.888943	132.030273	177.577103	112.769241	1.713112	0.000000	3.875867	3.280806	0.014122	0.492538	3.704895	4.814151	2.937184	2.710752	1.991696	1.907346	1.503640	2.120673	2.249387	2.052191	0.233786	0.000000	39114.000000		1
7120.867676	1488.844482	1.403101	2.479326	4014.559082	48993.820312	663.327637	412.789276	102.262947	65.893326	21.839037	126.609062	154.344208	71.891205	1.125584	99998.000000	3.852533	3.172849	0.147089	0.394334	3.603638	4.690141	2.821728	2.615728	2.009718	1.818841	1.339234	2.102465	2.188490	1.856676	0.051378	4.999991	39150.000000		1
21421.802734	6795.178711	1.137900	7.437978	18148.425781	99998.000000	3027.577637	1861.215210	440.690948	157.483459	116.284706	549.503723	711.236572	362.416382	2.633739	0.000000	4.330856	3.832201	0.056104	0.871455	4.258839	4.999991	3.481095	3.269797	2.644134	2.197235	2.065523	2.739971	2.852014	2.559208	0.420573	0.000000	39208.000000		1
11447.883789	4471.001953	1.853327	7.135771	10984.887695	99998.000000	1814.656860	1124.028931	258.596161	87.673775	79.717728	359.314148	453.864655	284.240540	1.551474	0.000000	4.058725	3.650405	0.267952	0.853441	4.040796	4.999991	3.258795	3.050777	2.412622	1.942870	1.901555	2.555474	2.656926	2.453686	0.190745	0.000000	39273.000000		1
4336.846680	1541.018311	2.439237	2.818537	3124.296143	40509.011719	518.154480	326.114624	94.744789	52.972466	31.740923	123.235451	162.765900	99.166870	0.105297	0.000000	3.637174	3.187808	0.387254	0.450024	3.494752	4.607552	2.714459	2.513370	1.976555	1.724050	1.501620	2.090736	2.211563	1.996367	0.000000	0.000000	39325.000000		1
17900.896484	6344.866699	2.867877	8.159573	16336.855469	99998.000000	2751.456543	1673.631348	377.276947	138.860764	107.341866	517.121399	682.678101	396.201843	1.705240	99998.000000	4.252875	3.802423	0.457561	0.911667	4.213169	4.999991	3.439563	3.223660	2.576660	2.142580	2.030769	2.713593	2.834216	2.597917	0.231785	4.999991	39429.000000		1
6616.602539	2149.039062	2.328223	4.027363	4027.455322	53388.917969	668.825928	405.770691	79.437111	28.117531	22.480455	104.353722	150.298340	114.264854	0.336430	99998.000000	3.820635	3.332244	0.367025	0.605021	3.605031	4.727451	2.825313	2.608281	1.900023	1.448977	1.351805	2.018508	2.176954	2.057913	0.000000	4.999991	39477.000000		1
17987.306641	4784.007324	1.840992	5.544562	11857.708984	99998.000000	2044.133301	1215.764038	320.560822	117.302338	65.325920	337.860596	456.306976	211.340958	1.594204	99998.000000	4.254966	3.679792	0.265052	0.743867	4.074001	4.999991	3.310509	3.084849	2.505910	2.069307	1.815086	2.528738	2.659257	2.324984	0.202544	4.999991	39555.000000		1
12895.332031	3786.926758	4.129126	6.189064	6504.268066	80902.664062	1065.666138	667.937805	157.915176	39.496525	33.304379	158.538086	225.014252	140.680161	1.261622	0.000000	4.110433	3.578287	0.615858	0.791625	3.813198	4.907963	3.027621	2.824736	2.198424	1.596559	1.522501	2.200134	2.352210	2.148233	0.100929	0.000000	39610.000000		1
12595.944336	3651.929932	3.037483	5.427380	8581.397461	99998.000000	1422.257324	876.845703	252.009293	98.830742	63.706959	295.459167	377.529785	182.113281	2.043337	0.000000	4.100231	3.562522	0.482514	0.734590	3.933558	4.999991	3.152978	2.942923	2.401417	1.994892	1.804187	2.470497	2.576951	2.260342	0.310340	0.000000	39727.000000		1
20129.646484	6428.186035	1.094727	6.938412	18342.835938	99998.000000	3018.233887	1878.829468	402.912048	172.973068	114.671906	512.110352	681.759155	401.237579	1.873353	0.000000	4.303836	3.808089	0.039306	0.841260	4.263466	4.999991	3.479753	3.273887	2.605210	2.237978	2.059457	2.709363	2.833631	2.603402	0.272620	0.000000	39780.000000		1
6463.130859	1952.771362	0.829526	3.527797	4056.454834	53922.070312	660.928467	420.029877	113.466164	52.701096	30.969988	119.763161	168.396805	110.721642	1.407894	0.000000	3.810443	3.290651	0.000000	0.547504	3.608147	4.731767	2.820154	2.623280	2.054866	1.721820	1.490941	2.078323	2.226334	2.044233	0.148570	0.000000	39864.000000		1
7660.000977	1794.905518	1.449357	3.512378	8011.559570	96802.781250	1356.792603	822.124756	203.933807	77.173645	42.555595	261.516479	343.035095	163.339478	1.456033	99998.000000	3.884229	3.254042	0.161175	0.545601	3.903717	4.985888	3.132514	2.914938	2.309489	1.887469	1.628957	2.417499	2.535339	2.213091	0.163171	4.999991	39916.000000		1
17032.087891	4053.950684	2.420735	3.459955	11473.898438	99998.000000	1914.813599	1170.611938	276.617523	132.079620	58.643459	338.421814	456.547516	269.734619	2.433458	0.000000	4.231268	3.607878	0.383947	0.539070	4.059711	4.999991	3.282126	3.068413	2.441880	2.120836	1.768220	2.529458	2.659486	2.430937	0.386224	0.000000	39947.000000		1
10977.918945	3491.624756	3.037483	4.036614	6105.741211	75891.750000	1038.868408	629.881409	140.710999	88.870270	52.442062	216.996521	278.797729	195.854416	2.199972	0.000000	4.040520	3.543028	0.482514	0.606017	3.785738	4.880195	3.016561	2.799259	2.148328	1.948756	1.719680	2.336453	2.445289	2.291933	0.342417	0.000000	40005.000000		1
16559.833984	3548.550781	2.457740	4.428249	11461.079102	99998.000000	1876.492065	1173.726440	323.181976	102.074837	104.029930	496.673126	670.636108	420.655884	2.465437	99998.000000	4.219056	3.550051	0.390536	0.646232	4.059226	4.999991	3.273347	3.069567	2.509447	2.008919	2.017158	2.696071	2.826487	2.623927	0.391894	4.999991	40066.000000		1
7394.768555	3490.635010	1.646716	4.255559	7917.255859	99998.000000	1340.772583	815.408386	220.191284	106.500000	72.020721	336.213867	481.057068	316.080139	1.563548	99998.000000	3.868925	3.542904	0.216619	0.628957	3.898575	4.999991	3.127355	2.911375	2.342800	2.027350	1.857458	2.526616	2.682197	2.499797	0.194111	4.999991	40109.000000		1
9678.659180	3839.229980	2.195622	4.033530	10972.096680	99998.000000	1874.351929	1125.453613	241.900803	104.495575	61.323227	308.629822	390.080627	251.873611	3.661051	99998.000000	3.985815	3.584244	0.341558	0.605685	4.040289	4.999991	3.272851	3.051328	2.383637	2.019098	1.787625	2.489438	2.591154	2.401183	0.563606	4.999991	40167.000000		1
12848.416016	2715.108643	3.410615	5.122090	9356.476562	99998.000000	1565.327393	955.184998	223.722168	90.908615	43.872353	264.905487	343.093689	197.217422	3.065764	99998.000000	4.108850	3.433787	0.532833	0.709447	3.971112	4.999991	3.194605	2.980088	2.349709	1.958605	1.642191	2.423091	2.535413	2.294945	0.486539	4.999991	40182.000000		1
5227.905273	1602.588135	2.254213	4.132210	4348.046875	58099.394531	736.217957	442.312988	107.233932	37.973160	35.472248	156.922211	241.197708	141.164307	0.664218	99998.000000	3.718328	3.204822	0.352995	0.616182	3.638294	4.764172	2.867006	2.645730	2.030332	1.579477	1.549889	2.195684	2.382373	2.149725	0.000000	4.999991	40214.000000		1
11390.966797	3553.410645	2.285050	6.950747	17073.890625	99998.000000	2860.781250	1751.193604	453.951019	173.534317	134.950577	634.047546	843.473450	518.277832	3.184022	99998.000000	4.056561	3.550645	0.358896	0.842031	4.232333	4.999991	3.456485	3.243334	2.657009	2.239385	2.130175	2.802122	2.926071	2.714563	0.502976	4.999991	40298.000000		1
4489.245117	1838.284546	1.958174	3.524713	3017.136230	34729.398438	483.308197	312.808289	58.772976	56.873394	25.650539	85.521324	102.528145	89.012115	0.638625	99998.000000	3.652173	3.264413	0.291851	0.547124	3.479595	4.540697	2.684224	2.495278	1.769178	1.754909	1.409096	1.932074	2.010843	1.949449	0.000000	4.999991	40388.000000		1
7511.078125	1599.085083	2.815454	5.920778	5019.777832	62134.207031	850.414978	512.415588	107.088997	53.925339	32.696880	119.214256	166.953613	103.394676	0.398651	0.000000	3.875702	3.203871	0.449548	0.772379	3.700685	4.793331	2.929631	2.709622	2.029745	1.731793	1.514506	2.076328	2.222596	2.014498	0.000000	0.000000	40416.000000		1
6382.006836	1189.262329	2.158617	4.696534	4625.262695	59014.433594	788.585999	476.610321	115.325661	52.281708	28.635597	150.634476	175.424652	76.526062	0.646536	0.000000	3.804957	3.075278	0.334176	0.671777	3.665136	4.770958	2.896849	2.678164	2.061926	1.718350	1.456906	2.177924	2.244091	1.883809	0.000000	0.000000	40555.000000		1
12472.310547	2988.161377	1.387682	5.026494	7121.937988	89702.414062	1203.712769	725.307678	158.957474	89.440758	38.855106	206.761597	257.168396	186.137558	2.284685	99998.000000	4.095947	3.475404	0.142290	0.701265	3.852598	4.952804	3.080523	2.860522	2.201281	1.951535	1.589448	2.315470	2.410218	2.269834	0.358826	4.999991	40650.000000		1
12018.791992	2966.337646	1.964342	3.466122	11671.260742	99998.000000	1919.695190	1187.797607	290.589966	81.484711	59.614838	329.892212	411.228912	182.745438	1.170171	99998.000000	4.079861	3.472221	0.293217	0.539844	4.067118	4.999991	3.283232	3.074743	2.463281	1.911076	1.775354	2.518372	2.614084	2.261847	0.068249	4.999991	40681.000000		1
4200.838379	750.409302	2.482410	3.475374	2932.635498	36398.582031	483.228027	292.856506	65.440018	31.879692	20.352676	81.521721	120.003693	98.772156	0.136396	99998.000000	3.623336	2.875298	0.394873	0.541001	3.467258	4.561084	2.684152	2.466655	1.815843	1.503514	1.308622	1.911273	2.079195	1.994635	0.000000	4.999991	40722.000000		1
5337.834473	1942.286743	1.347594	4.193885	3193.717285	46307.710938	534.405762	322.855103	82.249481	36.671822	28.259382	124.373352	160.561020	105.291176	0.767281	99998.000000	3.727365	3.288313	0.129559	0.622617	3.504297	4.665653	2.727871	2.509008	1.915133	1.564332	1.451163	2.094727	2.205640	2.022392	0.000000	4.999991	40752.000000		1
7599.047852	3426.499512	2.192538	3.617226	5974.429199	76957.812500	999.337952	604.622498	176.025970	53.342514	52.512989	249.323364	379.602081	172.529022	1.664630	99998.000000	3.880759	3.534851	0.340947	0.558376	3.776296	4.886253	2.999712	2.781484	2.245577	1.727073	1.720267	2.396763	2.579329	2.236862	0.221318	4.999991	40766.000000		1
8143.586426	4488.751953	2.322055	4.477589	9335.331055	99998.000000	1534.813721	947.346130	195.172913	64.095512	60.253170	264.905487	356.270508	192.372879	0.560330	0.000000	3.910816	3.652126	0.365873	0.651044	3.970130	4.999991	3.186056	2.976509	2.290420	1.806828	1.779980	2.423091	2.551780	2.284144	0.000000	0.000000	40805.000000		1
6703.416016	1821.638550	0.823358	3.675817	4420.394531	56729.222656	747.038818	446.361938	88.416954	34.923340	20.497612	123.053513	163.573837	138.509216	1.564750	0.000000	3.826296	3.260462	0.000000	0.565354	3.645461	4.753807	2.873343	2.649687	1.946536	1.543116	1.311703	2.090094	2.213714	2.141479	0.194445	0.000000	40832.000000		1
5253.444824	1767.435669	1.378431	3.792999	7331.172363	98246.632812	1285.980713	754.720398	205.364670	59.337299	51.396675	242.529892	304.553131	166.352280	2.116540	0.000000	3.720444	3.247344	0.139385	0.578983	3.865173	4.992318	3.109235	2.877786	2.312526	1.773328	1.710935	2.384765	2.483663	2.221029	0.325627	0.000000	40937.000000		1
13439.162109	16511.121094	2.470075	2.935719	5214.293945	67165.187500	897.771973	531.975769	145.941025	37.945404	41.047646	171.677902	240.102982	150.258255	2.108726	99998.000000	4.128372	4.217777	0.392710	0.467715	3.717196	4.827144	2.953166	2.725892	2.164177	1.579159	1.613288	2.234715	2.380398	2.176838	0.324020	4.999991	40990.000000		1
6943.852051	1762.048340	2.013681	2.812370	3772.781738	48220.214844	648.192627	390.028198	82.921738	35.059025	16.575096	103.089386	147.384216	88.336777	0.348289	99998.000000	3.841600	3.246018	0.303991	0.449072	3.576662	4.683229	2.811704	2.591096	1.918668	1.544800	1.219456	2.013214	2.168451	1.946142	0.000000	4.999991	41044.000000		1
4820.836426	1387.312378	2.747611	4.520761	4024.275879	50617.253906	654.304626	416.323242	80.072357	25.665958	25.980499	133.374786	181.175812	107.733498	0.392557	0.000000	3.683122	3.142174	0.438955	0.655212	3.604688	4.704298	2.815780	2.619431	1.903483	1.409357	1.414647	2.125074	2.258100	2.032351	0.000000	0.000000	41099.000000		1
7884.558594	2835.491699	2.843207	5.495223	11786.598633	99998.000000	2010.486694	1202.133911	274.758026	90.544739	63.657619	309.517944	395.147186	227.009430	3.369637	99998.000000	3.896777	3.452628	0.453808	0.739985	4.071389	4.999991	3.303301	3.079953	2.438950	1.956863	1.803850	2.490686	2.596759	2.356044	0.527583	4.999991	41123.000000		1
9191.247070	1539.639893	2.359060	4.206220	5478.138672	63273.035156	901.127075	567.592957	120.574188	51.782143	29.403448	168.291962	225.930115	126.553558	0.323957	0.000000	3.963374	3.187419	0.372739	0.623892	3.738633	4.801219	2.954786	2.754037	2.081254	1.714180	1.468398	2.226063	2.353974	2.102274	0.000000	0.000000	41183.000000		1
8811.394531	1732.234741	3.999609	6.118138	5545.838867	64321.078125	944.018799	570.769226	110.835739	41.988186	42.595684	200.566376	257.396576	174.462524	1.231731	99998.000000	3.945045	3.238607	0.602018	0.786619	3.743967	4.808353	2.974981	2.756461	2.044680	1.623127	1.629366	2.302258	2.410603	2.241702	0.090516	4.999991	41281.000000		1
6566.772461	916.653687	2.507080	5.112839	3399.667725	47476.511719	602.133911	348.962036	77.118141	76.667915	15.264506	95.108673	130.765945	68.206131	2.015017	99998.000000	3.817352	2.962205	0.399168	0.708662	3.531436	4.676479	2.779693	2.542778	1.887157	1.884614	1.183683	1.978220	2.116495	1.833823	0.304279	4.999991	41316.000000		1
17661.755859	2639.754395	1.887248	3.244093	9157.294922	99998.000000	1512.265503	940.864136	246.270462	106.345818	56.191887	290.287750	369.160522	168.230286	2.873785	0.000000	4.247034	3.421564	0.275829	0.511093	3.961767	4.999991	3.179628	2.973527	2.391412	2.026721	1.749674	2.462829	2.567215	2.225904	0.458454	0.000000	41365.000000		1
12708.355469	2622.528564	2.059937	3.274930	6930.252441	79460.554688	1123.991943	703.126343	140.933029	44.313324	36.440540	203.181381	273.333344	162.836823	1.909223	99998.000000	4.104089	3.418720	0.313854	0.515202	3.840749	4.900152	3.050763	2.847033	2.149013	1.646534	1.561585	2.307884	2.436693	2.211753	0.280857	4.999991	41393.000000		1
16369.580078	3299.181152	1.168737	4.274062	10075.749023	99998.000000	1642.112427	1034.773193	250.590775	123.562325	53.792740	253.356888	324.770111	200.665054	1.711095	0.000000	4.214037	3.518406	0.067717	0.630841	4.003277	4.999991	3.215403	3.014845	2.398965	2.091886	1.730724	2.403733	2.511576	2.302472	0.233274	0.000000	41444.000000		1
6048.420410	1902.534180	2.864793	4.841470	5997.979980	70957.445312	996.504028	613.244629	141.383255	49.802380	33.800861	161.668091	218.822098	117.721725	1.023199	0.000000	3.781642	3.279332	0.457093	0.684977	3.778005	4.850998	2.998479	2.787634	2.150398	1.697250	1.528928	2.208624	2.340091	2.070857	0.009960	0.000000	41469.000000		1
9807.165039	2771.026123	2.106194	3.416783	10586.277344	99998.000000	1744.606689	1089.854980	238.027634	84.759644	56.213474	301.799347	422.601715	252.780228	1.478635	0.000000	3.991544	3.442641	0.323498	0.533617	4.024743	4.999991	3.241698	3.037369	2.376627	1.928189	1.749840	2.479718	2.625931	2.402743	0.169861	0.000000	41524.000000		1
7662.742188	1916.670044	3.376694	4.119875	4853.212891	61819.230469	840.269470	499.941895	101.905228	76.445885	27.574791	118.859627	211.353287	121.746002	0.915659	99998.000000	3.884384	3.282547	0.528492	0.614884	3.686029	4.791123	2.924419	2.698920	2.008196	1.883354	1.440512	2.075034	2.325009	2.085455	0.000000	4.999991	41598.000000		1
20455.863281	7492.634277	2.044519	6.491270	17909.115234	99998.000000	2954.468506	1826.378174	398.659576	141.713211	104.440063	499.531769	652.454346	371.084778	2.263427	99998.000000	4.310818	3.874635	0.310591	0.812330	4.253074	4.999991	3.470479	3.261591	2.600602	2.151410	2.018867	2.698563	2.814550	2.569473	0.354766	4.999991	41638.000000		1
9320.569336	4874.934570	2.238794	4.422081	9322.777344	99998.000000	1555.292847	956.113220	216.851593	95.124092	45.966209	254.001389	293.615112	181.077133	0.949747	0.000000	3.969442	3.687969	0.350014	0.645627	3.969545	4.999991	3.191812	2.980509	2.336163	1.978291	1.662439	2.404836	2.467778	2.257864	0.000000	0.000000	41803.000000		1
10722.153320	3198.096191	1.612795	5.004908	6903.821777	84085.898438	1157.505981	705.210938	159.873352	56.558853	45.038006	221.819489	290.682465	221.369263	1.326721	99998.000000	4.030282	3.504892	0.207579	0.699396	3.839090	4.924723	3.063523	2.848319	2.203776	1.752501	1.653579	2.346000	2.463419	2.345117	0.122780	4.999991	41866.000000		1
7280.876953	3232.686523	2.380646	4.144545	6783.306152	79997.304688	1109.214722	693.326233	151.753860	80.871048	40.945885	171.711823	230.595810	108.701790	1.437771	0.000000	3.862184	3.509564	0.376695	0.617477	3.831441	4.903075	3.045016	2.840938	2.181140	1.907793	1.612210	2.234800	2.362851	2.036237	0.157690	0.000000	41906.000000		1
16477.843750	3394.625977	2.852458	3.891678	10597.850586	99998.000000	1736.595093	1086.290161	265.741180	109.503563	63.376999	319.546265	411.136383	284.922028	1.771647	99998.000000	4.216900	3.530792	0.455219	0.590137	4.025218	4.999991	3.239699	3.035946	2.424459	2.039428	1.801932	2.504534	2.613986	2.454726	0.248377	4.999991	42005.000000		1
11971.773438	3077.040771	3.210172	4.693450	6521.194824	87006.375000	1108.687378	664.379150	132.051865	52.047344	35.123783	161.310379	226.349503	133.784927	0.339147	0.000000	4.078158	3.488133	0.506528	0.671492	3.814327	4.939551	3.044809	2.822416	2.120744	1.716399	1.545601	2.207662	2.354779	2.126407	0.000000	0.000000	42037.000000		1
13811.979492	3586.715088	3.219423	4.267894	8633.339844	99998.000000	1399.943359	871.304199	176.790741	126.131081	61.178291	259.626129	332.223511	253.711517	1.832186	0.000000	4.140256	3.554697	0.507778	0.630214	3.936179	4.999991	3.146111	2.940170	2.247459	2.100822	1.786597	2.414348	2.521430	2.404340	0.262970	0.000000	42068.000000		1
10855.210938	3497.927979	1.952007	7.499653	11150.484375	99998.000000	1884.768799	1151.717773	226.334091	50.955700	72.770065	353.408783	482.284393	199.351379	1.691067	99998.000000	4.035638	3.543811	0.290481	0.875041	4.047294	4.999991	3.275258	3.061346	2.354750	1.707193	1.861953	2.548277	2.683303	2.299619	0.228161	4.999991	42158.000000		1
15477.867188	2521.718018	2.100026	5.396543	10906.295898	99998.000000	1823.297485	1118.077271	238.505600	132.298553	53.493614	274.764221	360.791260	263.493134	3.109320	0.000000	4.189711	3.401696	0.322225	0.732116	4.037677	4.999991	3.260858	3.048472	2.377499	2.121555	1.728302	2.438960	2.557256	2.420769	0.492665	0.000000	42288.000000		1
11421.378906	3621.882080	2.553336	3.740575	8671.676758	99998.000000	1457.529175	885.168701	195.209915	97.362885	48.368443	238.465515	327.838440	186.442841	2.021302	99998.000000	4.057719	3.558934	0.407108	0.572938	3.938103	4.999991	3.163617	2.947026	2.290502	1.988393	1.684562	2.377426	2.515660	2.270546	0.305631	4.999991	42316.000000		1
11685.063477	3592.867188	1.242747	4.659529	8950.847656	99998.000000	1503.732788	918.448425	225.297958	112.192581	61.767288	322.300049	444.971161	271.328918	2.750494	99998.000000	4.067631	3.555441	0.094383	0.668342	3.951864	4.999991	3.177171	2.963055	2.352757	2.049964	1.790758	2.508260	2.648332	2.433496	0.439411	4.999991	42432.000000		1
10156.333984	1453.501709	1.557288	2.059937	5791.434082	66131.328125	964.044556	588.321838	110.706223	58.735973	32.687630	159.000656	203.128952	121.783012	1.057515	99998.000000	4.006737	3.162416	0.192369	0.313854	3.762786	4.820407	2.984097	2.769615	2.044172	1.768904	1.514383	2.201399	2.307772	2.085587	0.024287	4.999991	42448.000000		1
14507.615234	4252.759277	3.771412	4.422081	9437.360352	99998.000000	1528.313232	961.889038	214.874924	87.991402	50.375957	243.054123	322.269196	169.112228	2.671896	0.000000	4.161596	3.628671	0.576504	0.645627	3.974851	4.999991	3.184212	2.983125	2.332186	1.944440	1.702223	2.385703	2.508219	2.228175	0.426820	0.000000	42525.000000		1
9681.255859	2603.902832	1.714559	2.679769	4696.306152	54785.843750	784.971863	486.213074	123.337212	52.065845	30.519762	143.076233	179.248489	66.790695	3.127026	99998.000000	3.985932	3.415625	0.234152	0.428097	3.671757	4.738668	2.894854	2.686827	2.091094	1.716553	1.484581	2.155567	2.253455	1.824716	0.495131	4.999991	42583.000000		1
38323.398438	17431.294922	1.964342	18.354414	52624.914062	99998.000000	8636.056641	5386.785645	1394.287842	587.865479	416.212219	1535.720459	1930.802856	1076.493164	3.395773	99998.000000	4.583464	4.241330	0.293217	1.263741	4.721191	4.999991	3.936316	3.731330	3.144352	2.769278	2.619315	3.186312	3.285738	3.032011	0.530939	4.999991	42640.000000		1
7263.663574	1923.445068	1.433939	3.120744	4705.529297	58124.738281	772.778748	484.776062	98.574791	34.948009	33.532574	145.484619	181.391678	140.732590	0.135889	0.000000	3.861156	3.284080	0.156531	0.494258	3.672608	4.764361	2.888055	2.685541	1.993766	1.543422	1.525467	2.162817	2.258617	2.148395	0.000000	0.000000	42688.000000		1
7042.007324	847.106140	2.211041	3.367443	2937.989014	42692.648438	487.135132	301.256592	96.113968	66.306549	22.693233	112.217255	164.461960	94.670776	0.553360	99998.000000	3.847697	2.927938	0.344597	0.527300	3.468050	4.630353	2.687649	2.478937	1.982787	1.821556	1.355896	2.050060	2.216065	1.976216	0.000000	4.999991	42815.000000		1
15414.012695	5569.250488	2.491661	3.771412	11387.127930	99998.000000	1914.542236	1163.528564	257.606293	114.536224	68.119789	326.348999	444.021362	298.249969	3.115137	99998.000000	4.187916	3.745797	0.396489	0.576504	4.056414	4.999991	3.282065	3.065777	2.410956	2.058943	1.833273	2.513682	2.647404	2.474581	0.493477	4.999991	42879.000000		1
8596.286133	1478.150024	1.729977	3.904013	5258.625488	59940.605469	865.229248	534.707947	110.527367	36.378864	33.908791	133.075668	214.486359	60.172993	0.627209	0.000000	3.934311	3.169719	0.238040	0.591511	3.720872	4.777721	2.937131	2.728117	2.043470	1.560849	1.530312	2.124099	2.331400	1.779402	0.000000	0.000000	42897.000000		1
13873.052734	2100.572021	4.264811	4.708869	8596.519531	99998.000000	1441.848267	882.171326	220.900543	81.857841	61.236885	318.035217	426.601349	273.422791	3.142470	0.000000	4.142172	3.322338	0.629900	0.672917	3.934323	4.999991	3.158920	2.945553	2.344197	1.913060	1.787013	2.502475	2.630022	2.436835	0.497271	0.000000	42935.000000		1
10313.638672	1499.468018	3.062153	3.873176	6176.759766	76529.625000	1026.715454	635.071350	110.653801	58.877823	36.418953	149.656921	200.615707	120.531013	0.625954	99998.000000	4.013412	3.175937	0.486027	0.588067	3.790761	4.883830	3.011450	2.802823	2.043966	1.769952	1.561327	2.175097	2.302365	2.081099	0.000000	4.999991	43075.000000		1
6953.531738	1026.135620	3.355108	2.991227	4268.104004	52056.976562	687.590454	439.179901	103.718468	37.430420	20.266331	100.520630	135.628998	89.964996	0.551323	99998.000000	3.842206	3.011205	0.525706	0.475849	3.630235	4.716479	2.837330	2.642642	2.015856	1.573225	1.306775	2.002255	2.132353	1.954074	0.000000	4.999991	43129.000000		1
5395.669922	1451.460327	1.563456	4.597855	3678.764648	47439.332031	619.640320	378.186646	95.380043	43.730499	31.003910	125.850464	171.289352	87.834129	0.802342	0.000000	3.732045	3.161805	0.194086	0.662555	3.565702	4.676138	2.792140	2.577706	1.979457	1.640784	1.491416	2.099855	2.233730	1.943663	0.000000	0.000000	43171.000000		1
6716.077637	1278.012329	2.433070	4.656446	4615.737305	65553.429688	799.724487	474.167999	101.414917	61.489750	42.271893	162.879990	223.352112	129.532440	0.373776	0.000000	3.827116	3.106535	0.386155	0.668055	3.664241	4.816596	2.902941	2.675932	2.006102	1.788803	1.626052	2.211868	2.348990	2.112379	0.000000	0.000000	43220.000000		1
8808.903320	2554.331787	1.896499	3.527797	9290.398438	99998.000000	1531.868774	945.825867	180.124268	60.811329	58.279579	252.120316	336.694946	187.682510	1.481392	0.000000	3.944922	3.407277	0.277953	0.547504	3.968034	4.999991	3.185222	2.975811	2.255572	1.783985	1.765516	2.401608	2.527237	2.273424	0.170670	0.000000	43239.000000		1
5940.249023	1247.800903	1.696056	5.279361	5122.965820	65841.445312	855.311951	527.069519	114.816841	58.393677	39.083305	173.632996	241.842209	109.645416	0.119313	0.000000	3.773805	3.096145	0.229440	0.722581	3.709522	4.818500	2.932125	2.721868	2.060006	1.766366	1.591991	2.239632	2.383532	2.039990	0.000000	0.000000	43360.000000		1
10632.089844	4371.834961	2.685936	3.867008	7133.070312	89853.210938	1219.828369	731.684875	201.528488	97.427643	49.136292	202.200745	256.597900	198.080872	1.959051	0.000000	4.026618	3.640664	0.429096	0.587375	3.853276	4.953534	3.086299	2.864324	2.304337	1.988682	1.691402	2.305783	2.409253	2.296843	0.292046	0.000000	43451.000000		1
4137.550781	875.781799	1.915002	2.772281	2619.407959	32476.634766	440.752625	273.512207	51.307247	30.069536	15.791826	62.467297	86.606804	45.987797	0.195177	0.000000	3.616743	2.942396	0.282169	0.442837	3.418203	4.511571	2.644195	2.436977	1.710179	1.478127	1.198432	1.795653	1.937552	1.662643	0.000000	0.000000	43536.000000		1
4912.155273	1589.186279	2.059937	3.136162	2706.905762	37270.222656	471.907623	279.531677	66.417564	40.400063	28.216209	95.056244	112.719902	69.954613	0.482831	0.000000	3.691272	3.201175	0.313854	0.496399	3.432473	4.571362	2.673857	2.446431	1.822283	1.606382	1.450499	1.977981	2.052001	1.844816	0.000000	0.000000	43613.000000		1
7160.052734	1531.841064	3.703570	4.511510	3432.124023	44296.656250	564.509216	352.008789	98.334259	41.978935	19.008165	84.105888	114.240189	97.310463	0.379893	0.000000	3.854916	3.185214	0.568621	0.654322	3.535563	4.646371	2.751671	2.546554	1.992705	1.623031	1.278940	1.924826	2.057819	1.988160	0.000000	0.000000	43643.000000		1
7415.926270	812.284546	2.396065	4.181550	4726.563477	55667.281250	752.142395	488.384033	81.318192	43.378952	32.524193	141.768723	178.554642	140.384125	0.350406	0.000000	3.870165	2.909708	0.379499	0.621337	3.674546	4.745600	2.876300	2.688761	1.910188	1.637279	1.512207	2.151580	2.251771	2.147318	0.000000	0.000000	43717.000000		1
5908.536133	903.615601	3.083739	4.039698	3645.213623	44388.996094	624.407776	378.047882	94.538177	33.588081	26.470814	104.881035	153.733627	83.495308	0.151831	99998.000000	3.771480	2.955984	0.489078	0.606349	3.561723	4.647275	2.795468	2.577547	1.975607	1.526185	1.422767	2.020697	2.186769	1.921662	0.000000	4.999991	43795.000000		1
9100.430664	2752.773438	3.290349	6.019458	6422.903809	76645.687500	1073.125610	659.408203	131.105148	108.757301	37.516766	165.519684	218.600067	140.852844	0.278290	0.000000	3.959062	3.439770	0.517242	0.779557	3.807731	4.884488	3.030651	2.819154	2.117620	2.036458	1.574225	2.218850	2.339650	2.148766	0.000000	0.000000	43899.000000		1
20097.310547	5791.899902	2.870961	9.356064	17366.804688	99998.000000	2881.044678	1777.436157	386.614502	183.871002	113.475418	541.791321	673.621155	343.090607	2.641943	99998.000000	4.303138	3.762821	0.458027	0.971093	4.239720	4.999991	3.459550	3.249794	2.587278	2.264513	2.054902	2.733832	2.828416	2.535409	0.421923	4.999991	44034.000000		1
7631.488770	894.123901	2.143198	3.170084	3259.518066	42062.589844	536.919006	337.058807	76.464386	47.208958	27.534704	92.105110	117.243744	76.933113	1.061350	99998.000000	3.882609	2.951398	0.331062	0.501071	3.513153	4.623896	2.729909	2.527706	1.883459	1.674024	1.439880	1.964284	2.069090	1.886113	0.025858	4.999991	44174.000000		1
4439.695801	1001.771057	1.689889	4.113708	2709.428467	30536.494141	454.882294	279.534760	49.931896	29.492878	22.011726	62.125000	86.733238	82.712044	1.263947	99998.000000	3.647353	3.000768	0.227858	0.614233	3.432878	4.484819	2.657899	2.446436	1.698378	1.469717	1.342654	1.793266	1.938186	1.917569	0.101729	4.999991	44222.000000		1
17401.982422	5028.729980	2.127780	6.636206	14472.432617	99998.000000	2459.170654	1477.265015	314.140472	125.761032	83.408966	472.814240	649.481628	283.040955	2.297015	99998.000000	4.240599	3.701458	0.327927	0.821920	4.160542	4.999991	3.390789	3.169458	2.497124	2.099546	1.921213	2.674690	2.812567	2.451849	0.361164	4.999991	44278.000000		1
9634.083984	2206.325684	2.315888	4.311067	9347.706055	99998.000000	1589.093750	946.498108	230.148682	88.426208	58.143894	307.738617	409.147369	232.837692	1.900947	0.000000	3.983810	3.343670	0.364717	0.634585	3.970705	4.999991	3.201149	2.976120	2.362009	1.946581	1.764504	2.488182	2.611880	2.367053	0.278970	0.000000	44306.000000		1
25520.273438	5113.036133	2.309720	4.767460	18562.482422	99998.000000	3107.662354	1882.468262	445.584839	187.534485	102.219772	510.697968	663.117920	397.370575	4.815373	0.000000	4.406885	3.708679	0.363559	0.678287	4.268636	4.999991	3.492434	3.274728	2.648930	2.273081	2.009535	2.708164	2.821591	2.599196	0.682630	0.000000	44335.000000		1
19368.982422	4302.487793	2.772281	5.717252	11830.326172	99998.000000	1968.017456	1186.968018	238.767731	111.859543	61.637772	345.816620	461.463013	247.571793	3.377648	99998.000000	4.287107	3.633720	0.442837	0.757187	4.072997	4.999991	3.294029	3.074439	2.377976	2.048673	1.789847	2.538846	2.664137	2.393701	0.528614	4.999991	44360.000000		1
8430.593750	1124.704224	2.112361	4.335737	5575.084961	76682.710938	974.436768	572.045898	157.628387	37.942322	50.631908	215.611923	259.903656	110.635292	1.246263	99998.000000	3.925858	3.051038	0.324768	0.637063	3.746252	4.884697	2.988754	2.757431	2.197634	1.579124	1.704424	2.333673	2.414812	2.043894	0.095610	4.999991	44513.000000		1
15950.617188	3354.990479	2.809286	5.782010	8138.948730	99998.000000	1413.249756	831.406799	180.697845	99.617096	60.530708	275.680084	362.912872	234.919220	2.264400	0.000000	4.202777	3.525691	0.448596	0.762079	3.910568	4.999991	3.150219	2.919814	2.256953	1.998334	1.781976	2.440405	2.559802	2.370919	0.354953	0.000000	44600.000000		1
14606.208984	4563.797852	1.014550	6.543694	14507.439453	99998.000000	2491.087402	1485.733032	375.858429	95.611320	107.607063	476.024414	660.191467	381.958038	2.397128	0.000000	4.164537	3.659326	0.006273	0.815823	4.161591	4.999991	3.396389	3.171941	2.575024	1.980509	2.031841	2.677629	2.819670	2.582016	0.379691	0.000000	44716.000000		1
8252.220703	2392.549561	2.787700	4.798297	6807.488770	82102.671875	1177.932739	698.534668	158.769379	58.874741	45.491314	226.913834	325.855591	185.597900	1.066084	99998.000000	3.916571	3.378861	0.445246	0.681087	3.832987	4.914357	3.071121	2.844188	2.200767	1.769929	1.657928	2.355861	2.513025	2.268573	0.027791	4.999991	44766.000000		1
7552.853516	1858.785156	1.865662	3.583304	4899.749512	61391.441406	835.384827	503.361755	135.073929	57.160183	38.953789	155.784317	199.446976	115.433594	0.071190	0.000000	3.878111	3.269229	0.270833	0.554284	3.690174	4.788108	2.921887	2.701880	2.130572	1.757094	1.590550	2.192524	2.299827	2.062332	0.000000	0.000000	44802.000000		1
5334.544434	1770.676636	3.228674	3.355108	3624.626465	47548.363281	592.848755	369.253052	84.448189	40.125610	19.711258	99.925468	126.988365	98.402107	0.095592	0.000000	3.727097	3.248139	0.509024	0.525706	3.559263	4.677135	2.772944	2.567324	1.926590	1.603422	1.294714	1.999676	2.103764	1.993004	0.000000	0.000000	44825.000000		1
5836.928223	2212.742920	3.564802	4.927814	4878.563965	60878.687500	839.341248	497.422485	111.865707	53.317844	41.146328	163.487488	222.127869	128.228027	0.624903	0.000000	3.766184	3.344931	0.552035	0.692654	3.688292	4.784465	2.923939	2.696725	2.048697	1.726873	1.614331	2.213485	2.346603	2.107983	0.000000	0.000000	44859.000000		1
9470.919922	2600.671143	1.810155	6.195231	7471.797363	90360.734375	1302.975220	761.708130	158.942062	89.588776	58.473854	261.309845	324.674530	189.332306	1.145337	0.000000	3.976392	3.415086	0.257716	0.792058	3.873425	4.955980	3.114936	2.881788	2.201239	1.952254	1.766962	2.417156	2.511448	2.277225	0.058933	0.000000	45032.000000		1
9237.542969	980.049194	2.130863	4.045865	6694.686035	93084.562500	1086.980957	676.007935	192.459213	104.359886	50.289612	265.109009	324.739288	220.456482	1.422533	0.000000	3.965556	2.991248	0.328556	0.607011	3.825730	4.968878	3.036222	2.829952	2.284339	2.018534	1.701478	2.423424	2.511535	2.343323	0.153062	0.000000	45054.000000		1
15107.932617	7320.968262	2.479326	4.465254	16172.769531	99998.000000	2718.328125	1633.197388	361.148987	133.655411	81.830093	445.242523	606.626892	358.170074	2.312341	0.000000	4.179205	3.864568	0.394334	0.649846	4.208785	4.999991	3.434302	3.213039	2.557686	2.125987	1.912913	2.648597	2.782922	2.554089	0.364052	0.000000	45093.000000		1
5796.815430	3194.904541	2.775365	3.540132	7289.101074	83627.507812	1195.787598	754.301025	160.428421	102.352371	43.551643	201.352722	280.333435	151.035355	0.899823	99998.000000	3.763190	3.504458	0.443320	0.549019	3.862674	4.922349	3.077654	2.877545	2.205281	2.010098	1.639005	2.303957	2.447675	2.179079	0.000000	4.999991	45184.000000		1
9156.961914	2676.339844	1.255082	3.318103	5603.856445	68180.960938	954.993774	575.693909	126.393204	84.408096	30.572186	137.383652	189.014679	102.851936	0.630256	0.000000	3.961751	3.427541	0.098672	0.520890	3.748487	4.833663	2.980000	2.760192	2.101724	1.926384	1.485327	2.137935	2.276495	2.012213	0.000000	0.000000	45230.000000		1
4777.223145	1975.621948	3.059069	2.642764	3370.569580	45356.429688	575.265320	347.543518	66.226372	48.926598	16.032358	88.059242	99.435158	32.166477	1.269947	99998.000000	3.679176	3.295704	0.485589	0.422058	3.527703	4.656639	2.759868	2.541009	1.821031	1.689545	1.204997	1.944775	1.997540	1.507403	0.103786	4.999991	45278.000000		1
11876.076172	1935.172485	3.210172	4.859972	8019.651367	94495.289062	1333.828003	824.971069	166.811768	71.690758	44.658703	189.134949	256.980286	136.951920	2.207027	0.000000	4.074673	3.286720	0.506528	0.686634	3.904155	4.975410	3.125100	2.916439	2.222227	1.855463	1.649906	2.276772	2.409900	2.136568	0.343808	0.000000	45349.000000		1
7841.315430	2634.009277	1.221161	3.348940	6351.074219	78695.484375	1065.770996	653.222229	147.819016	47.501911	38.799603	159.441635	203.313980	109.731758	2.534881	99998.000000	3.894389	3.420617	0.086773	0.524907	3.802847	4.895950	3.027664	2.815061	2.169730	1.676711	1.588827	2.202602	2.308167	2.040332	0.403958	4.999991	45421.000000		1
14924.937500	5278.318359	0.157271	5.513725	13656.512695	99998.000000	2328.802490	1396.236694	362.166626	121.955704	97.116188	544.918213	698.513062	357.220306	3.474077	0.000000	4.173913	3.722496	0.000000	0.741445	4.135340	4.999991	3.367133	3.144959	2.558908	2.086202	1.987292	2.736331	2.844175	2.552936	0.540839	0.000000	45466.000000		1
8172.869629	3106.231445	2.769197	5.063499	16690.205078	99998.000000	2789.944824	1702.948486	367.153015	142.487228	99.370399	481.806427	671.561218	380.487091	2.678678	99998.000000	3.912374	3.492234	0.442354	0.704451	4.222462	4.999991	3.445596	3.231201	2.564847	2.153776	1.997257	2.682873	2.827085	2.580340	0.427921	4.999991	45487.000000		1
8952.965820	2341.168213	2.044519	4.039698	4982.634277	63401.976562	844.148804	510.099731	109.697838	58.591038	40.939716	153.542435	191.660538	133.673904	0.046435	23438.568359	3.951967	3.369433	0.310591	0.606349	3.697459	4.802103	2.926419	2.707655	2.040198	1.767831	1.612145	2.186229	2.282533	2.126047	0.000000	4.369931	45518.000000		1
8583.744141	3496.386230	2.106194	4.058200	7218.023926	83346.539062	1171.163940	733.942139	137.328140	66.432983	41.966602	200.880905	292.582062	180.213699	0.973270	99998.000000	3.933677	3.543619	0.323498	0.608333	3.858418	4.920887	3.068618	2.865662	2.137759	1.822384	1.622904	2.302939	2.466248	2.255788	0.000000	4.999991	45556.000000		1
7777.842773	2031.107666	1.976677	2.096942	5034.000000	62888.472656	866.148193	522.428528	123.651756	30.214472	35.540089	153.570190	167.965088	86.939850	0.427213	0.000000	3.890859	3.307733	0.295936	0.321587	3.701913	4.798571	2.937592	2.718027	2.092200	1.480215	1.550719	2.186307	2.225219	1.939219	0.000000	0.000000	45620.000000		1
12499.305664	3963.615723	1.890332	3.549383	6161.275879	81066.726562	1021.870850	632.857178	147.859100	46.379433	48.525715	182.569672	270.351379	158.553513	1.574405	0.000000	4.096886	3.598092	0.276538	0.550153	3.789671	4.908843	3.009396	2.801306	2.169848	1.666325	1.685972	2.261429	2.431929	2.200176	0.197116	0.000000	45664.000000		1
10131.265625	2077.958740	0.764767	3.620309	5130.906250	60467.367188	819.771851	522.770813	106.166954	70.713211	28.573923	128.413055	170.740448	65.051468	1.632717	99998.000000	4.005664	3.317637	0.000000	0.558746	3.710194	4.781521	2.913693	2.718311	2.025989	1.849501	1.455970	2.108609	2.232337	1.813257	0.212911	4.999991	45682.000000		1
9352.819336	2222.953125	2.642764	3.034399	5431.863770	69427.304688	882.615356	548.939392	138.182327	33.825531	27.334261	134.182724	205.765549	103.373093	0.444427	0.000000	3.970942	3.346930	0.422058	0.482073	3.734949	4.841530	2.945771	2.739524	2.140452	1.529245	1.436707	2.127697	2.313373	2.014407	0.000000	0.000000	45705.000000		1
8140.823730	2089.880615	2.278883	2.954222	5106.270508	61784.882812	852.925110	524.374329	127.105545	40.440151	27.016636	139.169128	176.383682	65.575706	0.218242	99998.000000	3.910668	3.320122	0.357722	0.470443	3.708104	4.790882	2.930911	2.719641	2.104165	1.606813	1.431631	2.143543	2.246458	1.816743	0.000000	4.999991	45737.000000		1
9147.038086	2196.238770	1.862578	3.022064	5384.796875	67206.500000	890.963074	553.265930	152.333603	60.262424	29.388031	168.998138	261.235840	154.365799	2.794547	99998.000000	3.961281	3.341680	0.270115	0.480304	3.731169	4.827411	2.949860	2.742934	2.182796	1.780047	1.468171	2.227882	2.417033	2.188551	0.446311	4.999991	45818.000000		1
14478.616211	5967.262695	2.889463	7.801859	18382.371094	99998.000000	3022.933594	1874.573975	428.417664	196.273804	126.161919	535.808838	717.252991	389.272675	2.685507	99998.000000	4.160727	3.775775	0.460817	0.892198	4.264401	4.999991	3.480429	3.272902	2.631867	2.292862	2.100928	2.729010	2.855672	2.590254	0.429026	4.999991	45924.000000		1
15712.494141	5026.808594	0.709260	8.844163	16582.654297	99998.000000	2719.654053	1686.848267	334.974213	173.481888	123.294044	549.204590	729.711243	500.543213	2.716328	0.000000	4.196245	3.701292	0.000000	0.946657	4.219654	4.999991	3.434514	3.227076	2.525011	2.239254	2.090942	2.739734	2.863151	2.699442	0.433982	0.000000	45950.000000		1
6930.616699	2312.683838	1.329091	0.231280	3713.694092	49694.953125	619.442932	363.955170	78.888206	12.661831	9.389984	95.500305	106.953308	46.730976	1.084484	99998.000000	3.840772	3.364116	0.123555	0.000000	3.569806	4.696312	2.792001	2.561048	1.897012	1.102497	0.972665	1.980005	2.029194	1.669605	0.035223	4.999991	45978.000000		1
5444.538086	1512.484375	1.322924	2.226459	3108.488770	40894.179688	506.707611	322.028656	93.215256	59.658009	17.302858	86.394028	93.980019	71.635254	0.800463	0.000000	3.735961	3.179691	0.121535	0.347615	3.492549	4.611661	2.704757	2.507895	1.969487	1.775669	1.238118	1.936484	1.973036	1.855127	0.000000	0.000000	46010.000000		1
10210.906250	4031.384033	1.952007	8.887335	17200.691406	99998.000000	2854.419678	1757.956177	419.814026	174.471771	113.422997	546.219543	771.983154	355.117188	1.376421	99998.000000	4.009064	3.605454	0.290481	0.948772	4.235546	4.999991	3.455518	3.245008	2.623057	2.241725	2.054701	2.737367	2.887608	2.550372	0.138751	4.999991	46158.000000		1
7444.762207	3610.657227	1.742312	1.483278	9037.192383	99998.000000	1498.505859	914.322388	208.399063	74.506210	44.871483	257.655609	290.660889	207.819321	3.481583	99998.000000	3.871851	3.557586	0.241126	0.171223	3.956033	4.999991	3.175658	2.961099	2.318896	1.872193	1.651970	2.411040	2.463387	2.317686	0.541777	4.999991	46183.000000		1
12391.553711	2368.662842	1.335259	4.400495	7223.022949	89532.718750	1232.841797	742.178833	172.041779	75.348076	55.729328	237.774765	304.349609	186.103638	2.608262	0.000000	4.093126	3.374503	0.125565	0.643502	3.858719	4.951982	3.090907	2.870509	2.235634	1.877072	1.746084	2.376166	2.483373	2.269755	0.416351	0.000000	46316.000000		1
9974.082031	2407.709229	1.390766	3.959521	6669.016602	80870.742188	1116.520020	685.410278	149.604507	66.281883	36.443626	182.927383	232.282623	135.971298	1.583467	99998.000000	3.998873	3.381604	0.143254	0.597643	3.824062	4.907792	3.047867	2.835951	2.174945	1.821395	1.561622	2.262279	2.366017	2.133447	0.199609	4.999991	46435.000000		1
13958.108398	4518.589844	3.271847	4.381993	12110.566406	99998.000000	1976.556274	1225.668945	226.864487	95.232018	76.048080	369.447327	492.553253	258.426544	2.189724	0.000000	4.144826	3.655003	0.514793	0.641672	4.083165	4.999991	3.295909	3.088373	2.355767	1.978783	1.881088	2.567553	2.692453	2.412337	0.340389	0.000000	46513.000000		1
18816.960938	4791.217285	3.271847	5.849853	16326.660156	99998.000000	2713.505127	1668.373535	347.950592	150.890427	92.302467	438.116028	558.619263	321.060364	3.141131	99998.000000	4.274549	3.680446	0.514793	0.767145	4.212897	4.999991	3.433531	3.222293	2.541517	2.178662	1.965213	2.641589	2.747116	2.506587	0.497086	4.999991	46587.000000		1
8018.041504	2314.383057	2.759946	3.040566	6777.126465	78918.921875	1132.617188	702.562012	142.955963	52.624001	38.404881	163.259293	243.966904	120.006775	1.333301	0.000000	3.904068	3.364435	0.440901	0.482955	3.831046	4.897181	3.054083	2.846685	2.155202	1.721184	1.584386	2.212878	2.387331	2.079206	0.124928	0.000000	46676.000000		1
6746.917969	2722.324463	2.716774	4.385077	5582.452148	75730.382812	937.006348	575.999207	166.380035	64.046173	33.726852	193.772888	289.624756	138.768250	1.438470	99998.000000	3.829105	3.434940	0.434053	0.641977	3.746825	4.879270	2.971743	2.760422	2.221101	1.806493	1.527976	2.287293	2.461836	2.142290	0.157901	4.999991	46749.000000		1
9570.679688	2468.384766	2.359060	3.953353	0.000000	3737.867676	0.000000	3.111492	17.342947	10.022151	3.839255	0.000000	0.000000	13.133643	0.380006	0.000000	3.980943	3.392413	0.372739	0.596966	0.000000	3.572624	0.000000	0.492969	1.239123	1.000961	0.584247	0.000000	0.000000	1.118385	0.000000	0.000000	46868.000000		1
9579.837891	2261.687988	2.263464	4.243225	7272.300781	93307.257812	1224.521851	742.662964	166.392380	58.615707	53.885250	245.385422	296.825287	250.146713	0.210518	0.000000	3.981358	3.354433	0.354774	0.627696	3.861672	4.969915	3.087966	2.870792	2.221133	1.768014	1.731470	2.389849	2.472501	2.398195	0.000000	0.000000	46893.000000		1
20109.994141	3832.165283	2.608843	5.026494	16841.974609	99998.000000	2805.677979	1720.522705	410.371613	167.280487	97.791527	455.872192	678.798767	281.212311	3.247476	0.000000	4.303412	3.583444	0.416448	0.701265	4.226393	4.999991	3.448038	3.235660	2.613177	2.223445	1.990301	2.658843	2.831741	2.449034	0.511546	0.000000	47007.000000		1
16822.251953	4808.347168	4.378909	4.863056	10323.191406	99998.000000	1733.526855	1050.555786	240.839996	121.597984	93.357109	382.133820	509.723511	354.827301	6.802365	0.000000	4.225884	3.681996	0.641366	0.686909	4.013814	4.999991	3.238930	3.021419	2.381729	2.084926	1.970147	2.582216	2.707335	2.550017	0.832660	0.000000	47051.000000		1
10273.500000	2064.193115	2.491661	3.564802	6762.059570	89807.601562	1151.101074	697.483093	176.306595	61.742619	52.426643	224.110718	299.872009	187.269287	1.995241	99998.000000	4.011718	3.314750	0.396489	0.552035	3.830079	4.953313	3.061113	2.843534	2.246269	1.790585	1.719552	2.350463	2.476936	2.272467	0.299995	4.999991	47126.000000		1
5603.202637	1890.023438	1.813238	4.594771	5199.791016	75155.242188	853.289001	530.899536	174.083221	77.855156	57.943451	249.517639	328.008026	243.720215	1.002343	0.000000	3.748436	3.276467	0.258455	0.662264	3.715986	4.875959	2.931096	2.725012	2.240757	1.891287	1.763004	2.397101	2.515884	2.386892	0.001016	0.000000	47173.000000		1
13292.110352	2406.589844	2.149366	3.182418	7644.594727	99658.093750	1257.524048	767.758423	156.179031	65.267334	42.274975	200.109970	250.510605	168.288879	1.792153	99998.000000	4.123594	3.381402	0.332310	0.502757	3.883354	4.998513	3.099516	2.885225	2.193623	1.814696	1.626083	2.301269	2.398826	2.226055	0.253375	4.999991	47208.000000		1
12270.622070	3156.073975	2.833956	3.651147	7008.320312	94445.898438	1157.259277	725.653076	196.434158	98.787567	53.034138	239.011337	284.074005	145.207092	0.484536	0.000000	4.088867	3.499147	0.452393	0.562429	3.845614	4.975183	3.063431	2.860729	2.293217	1.994702	1.724555	2.378418	2.453432	2.161988	0.000000	0.000000	47254.000000		1
17763.322266	8796.019531	2.414567	4.607106	17359.355469	99998.000000	2928.891846	1775.320679	389.738312	185.048996	114.585564	498.122498	622.687012	430.514587	6.736326	0.000000	4.249524	3.944286	0.382839	0.663428	4.239533	4.999991	3.466703	3.249277	2.590773	2.267287	2.059130	2.697336	2.794270	2.633988	0.828423	0.000000	47310.000000		1
4790.816406	2909.162109	2.081524	4.283313	5634.292969	72770.125000	963.218140	577.883362	135.863358	45.223030	51.418259	170.203873	245.576614	150.942841	1.585394	99998.000000	3.680409	3.463768	0.318381	0.631780	3.750839	4.861953	2.983725	2.761840	2.133102	1.655360	1.711117	2.230969	2.390187	2.178813	0.200137	4.999991	47382.000000		1
16991.841797	6908.019043	2.929552	6.719467	19630.253906	99998.000000	3266.058594	2006.517822	440.842041	178.776672	110.570534	573.119019	726.809448	441.699310	3.517742	99998.000000	4.230240	3.839354	0.466801	0.827335	4.292926	4.999991	3.514024	3.302443	2.644283	2.252311	2.043639	2.758245	2.861421	2.645127	0.546264	4.999991	47454.000000		1
6878.908203	2256.189697	1.637465	3.426034	4024.793945	50299.968750	657.009033	412.009094	92.376480	27.525452	23.639942	92.786613	145.854675	126.346947	0.251403	0.000000	3.837519	3.353376	0.214172	0.534792	3.604744	4.701568	2.817571	2.614907	1.965561	1.439734	1.373646	1.967485	2.163920	2.101565	0.000000	0.000000	47503.000000		1
7973.031250	2796.038330	3.059069	3.487709	4859.605469	60701.867188	807.020569	492.673523	88.614319	32.662960	27.762899	116.559158	188.909836	100.684067	2.018529	99998.000000	3.901623	3.446543	0.485589	0.542540	3.686601	4.783202	2.906885	2.692559	1.947504	1.514055	1.443465	2.066546	2.276255	2.002961	0.305035	4.999991	47528.000000		1
2379.462158	943.216980	1.251998	2.593424	1283.057373	20017.140625	218.196106	136.319748	42.700531	8.557375	13.574618	65.658966	70.229065	65.520195	0.368849	99998.000000	3.376479	2.974612	0.097604	0.413874	3.108246	4.301402	2.338847	2.134559	1.630433	0.932341	1.132728	1.817294	1.846517	1.816375	0.000000	4.999991	47599.000000		1
9947.166992	4869.035156	1.227328	6.287743	14347.952148	99998.000000	2395.540771	1465.324829	320.122925	112.485535	86.027061	406.097565	512.603699	327.705841	3.350090	99998.000000	3.997699	3.687443	0.088961	0.798495	4.156790	4.999991	3.379404	3.165934	2.505317	2.051097	1.934635	2.608630	2.709782	2.515484	0.525056	4.999991	47720.000000		1
9218.948242	2643.451904	2.587257	2.457740	8209.168945	99998.000000	1345.404419	836.621399	197.698486	88.352196	49.136292	250.825150	353.282349	187.398804	2.520480	99998.000000	3.964681	3.422171	0.412840	0.390536	3.914299	4.999991	3.128853	2.922529	2.296003	1.946217	1.691402	2.399371	2.548122	2.272767	0.401483	4.999991	47799.000000		1
5942.469238	3191.256348	3.302684	3.311935	7459.453125	93269.320312	1207.197388	752.216370	163.391891	106.308807	35.009686	187.623917	257.951660	125.708611	1.909456	0.000000	3.773967	3.503962	0.518867	0.520082	3.872707	4.969739	3.081778	2.876343	2.213231	2.026569	1.544188	2.273288	2.411538	2.099365	0.280910	0.000000	47832.000000		1
14640.916016	2203.929688	1.363013	2.775365	8525.923828	99998.000000	1414.529419	873.117432	206.052338	70.608368	58.933331	267.548248	381.295044	188.468857	2.997210	99998.000000	4.165568	3.343198	0.134500	0.443320	3.930742	4.999991	3.150612	2.941073	2.313977	1.848856	1.770361	2.427402	2.581261	2.275240	0.476717	4.999991	47952.000000		1
7156.229004	4363.844727	1.652884	3.755994	10221.850586	99998.000000	1709.205322	1045.313477	221.973679	103.206566	57.721420	254.180252	371.467163	213.305298	1.775774	99998.000000	3.854684	3.639869	0.218242	0.574725	4.009530	4.999991	3.232794	3.019247	2.346302	2.013707	1.761337	2.405142	2.569921	2.329002	0.249388	4.999991	48008.000000		1
6879.660645	2135.464355	0.792521	2.254213	4006.674072	47675.273438	644.908447	405.440735	86.773323	47.705437	29.699488	96.542610	160.823151	39.067886	1.804396	99998.000000	3.837567	3.329492	0.000000	0.352995	3.602784	4.678293	2.809498	2.607927	1.938386	1.678568	1.472749	1.984719	2.206349	1.591820	0.256332	4.999991	48055.000000		1
10868.772461	3031.654297	1.199574	2.886379	9220.631836	99998.000000	1526.910156	945.887512	191.207214	79.221245	55.149582	248.697357	334.086090	250.618530	1.043375	99998.000000	4.036180	3.481680	0.079027	0.460353	3.964761	4.999991	3.183814	2.975839	2.281504	1.898842	1.741542	2.395671	2.523858	2.399013	0.018440	4.999991	48124.000000		1
12673.235352	5948.618164	1.705307	4.240141	13916.808594	99998.000000	2278.290771	1421.400024	306.437286	138.379700	74.648064	368.223083	479.934601	270.718353	3.865875	99998.000000	4.102888	3.774416	0.231803	0.627380	4.143539	4.999991	3.357609	3.152716	2.486342	2.141072	1.873019	2.566111	2.681182	2.432518	0.587248	4.999991	48188.000000		1
14374.015625	3775.501465	2.359060	5.760424	8896.161133	97740.812500	1458.759521	904.232361	175.936554	54.246048	55.285267	249.724243	296.109833	170.348816	0.921447	0.000000	4.157578	3.576975	0.372739	0.760454	3.949203	4.990076	3.163984	2.956280	2.245356	1.734368	1.742609	2.397461	2.471453	2.231339	0.000000	0.000000	48224.000000		1
10327.660156	2619.885742	1.581958	2.423819	6558.131836	84964.140625	1078.916870	659.997192	171.412704	64.783180	44.529186	188.348602	264.344238	170.234711	1.172977	0.000000	4.014002	3.418282	0.199195	0.384500	3.816780	4.929235	3.032988	2.819542	2.234043	1.811462	1.648645	2.274962	2.422170	2.231048	0.069290	0.000000	48249.000000		1
8075.340332	2216.196777	2.241878	2.679769	5272.974121	68940.578125	849.742737	528.781006	127.145630	46.256081	35.607933	172.846634	241.425903	135.212692	0.629812	0.000000	3.907161	3.345608	0.350612	0.428097	3.722056	4.838475	2.929287	2.723276	2.104301	1.665169	1.551547	2.237661	2.382784	2.131017	0.000000	0.000000	48277.000000		1
7711.218750	1952.925537	2.389898	5.106671	6371.297363	75206.070312	1050.617432	652.753479	119.763161	37.760380	47.159618	199.005997	257.223907	173.377045	1.596755	99998.000000	3.887123	3.290686	0.378379	0.708138	3.804228	4.876253	3.021445	2.814749	2.078323	1.577036	1.673570	2.298866	2.410311	2.238991	0.203238	4.999991	48320.000000		1
9313.162109	2594.710205	3.160832	4.027363	4989.618652	65148.546875	824.992615	510.975525	99.046608	45.651669	30.014029	135.351456	206.666000	118.455658	0.484353	0.000000	3.969097	3.414089	0.499801	0.605021	3.698067	4.813905	2.916450	2.708400	1.995840	1.659457	1.477324	2.131463	2.315269	2.073556	0.000000	0.000000	48359.000000		1
8141.471191	2873.884277	0.866531	2.294302	4707.870117	57618.796875	797.686096	478.454407	104.261208	54.539005	33.063847	122.634125	141.426422	70.130386	1.602723	0.000000	3.910703	3.458469	0.000000	0.360651	3.672824	4.760564	2.901832	2.679841	2.018123	1.736707	1.519353	2.088611	2.150531	1.845906	0.204859	0.000000	48391.000000		1
9091.213867	2181.094482	2.217208	4.132210	5270.936035	66730.796875	901.016052	541.140625	129.048294	26.917955	29.739576	150.338425	193.809891	114.795258	0.574272	0.000000	3.958622	3.338675	0.345806	0.616182	3.721888	4.824327	2.954732	2.733310	2.110752	1.430042	1.473335	2.177070	2.287376	2.059924	0.000000	0.000000	48437.000000		1
8344.566406	1751.350830	3.040566	2.824705	4233.973145	49789.855469	714.934021	433.234467	93.486626	65.504776	22.051815	106.327309	157.801086	108.251564	0.787732	99998.000000	3.921404	3.243373	0.482955	0.450973	3.626748	4.697141	2.854266	2.636723	1.970749	1.816273	1.343444	2.026645	2.198110	2.034434	0.000000	4.999991	48475.000000		1
17580.095703	5329.619629	1.554204	6.938412	18233.958984	99998.000000	2942.148926	1865.939453	537.409302	317.369141	186.270157	590.048767	857.270142	490.406982	3.333985	99998.000000	4.245021	3.726696	0.191508	0.841260	4.260881	4.999991	3.468665	3.270898	2.730305	2.501565	2.270143	2.770888	2.933118	2.690557	0.522964	4.999991	48535.000000		1
25775.630859	6130.614258	2.470075	5.507557	17645.437500	99998.000000	2910.065674	1794.227173	410.131073	152.894852	99.555420	515.909485	709.333923	382.130737	4.894029	99998.000000	4.411209	3.787504	0.392710	0.740959	4.246633	4.999991	3.463903	3.253877	2.612923	2.184393	1.998065	2.712574	2.850851	2.582212	0.689667	4.999991	48583.000000		1
4518.170898	1120.038574	3.204005	3.194753	2574.755371	35118.375000	453.201660	271.646545	79.822578	33.033009	24.540394	99.475243	111.955132	73.534836	1.291884	99998.000000	3.654963	3.049233	0.505693	0.504437	3.410736	4.545535	2.656291	2.434004	1.902126	1.518948	1.389881	1.997715	2.049044	1.866493	0.111223	4.999991	48648.000000		1
8746.000977	2441.981934	3.376694	3.450704	6027.870605	79087.226562	1017.029358	618.462280	118.538918	52.516071	45.324791	182.985977	227.647766	149.129608	2.191070	99998.000000	3.941809	3.387743	0.528492	0.537908	3.780164	4.898107	3.007334	2.791313	2.073861	1.720292	1.656336	2.262418	2.357263	2.173564	0.340656	4.999991	48702.000000		1
6889.997559	2880.538818	2.442321	3.978023	3224.264648	45614.664062	568.811035	330.404114	77.059547	51.998001	16.457914	98.081398	114.897018	62.559807	0.390069	99998.000000	3.838219	3.459474	0.387803	0.599667	3.508431	4.659104	2.754968	2.519045	1.886826	1.715987	1.216375	1.991587	2.060309	1.796295	0.000000	4.999991	48834.000000		1
11877.710938	4883.673828	2.581089	7.326963	11345.957031	99998.000000	1904.791504	1156.244751	284.607513	100.233841	81.000565	387.021545	523.973450	328.026550	2.456206	99998.000000	4.074733	3.688747	0.411803	0.864924	4.054841	4.999991	3.279847	3.063050	2.454246	2.001014	1.908488	2.587735	2.719309	2.515909	0.390265	4.999991	48874.000000		1
9132.177734	2777.073242	2.340558	4.267894	9504.921875	99998.000000	1631.674072	958.373596	198.602020	127.376915	40.810200	263.416046	334.542480	191.620438	2.497575	0.000000	3.960574	3.443587	0.369319	0.630214	3.977949	4.999991	3.212633	2.981535	2.297984	2.105091	1.610769	2.420642	2.524451	2.282442	0.397519	0.000000	48904.000000		1
8874.781250	1388.663086	1.378431	1.375347	0.000000	1922.168335	0.000000	1.788568	4.585519	7.931376	3.268763	0.000000	0.000000	7.311544	0.730939	0.000000	3.948158	3.142597	0.139385	0.138412	0.000000	3.283791	0.000000	0.252506	0.661389	0.899349	0.514383	0.000000	0.000000	0.864009	0.000000	0.000000	48937.000000		1
6378.343750	1220.852173	2.726025	3.867008	3588.966064	44942.730469	590.915283	366.490021	71.397804	26.538656	22.736406	94.050949	127.537270	92.296303	1.259829	99998.000000	3.804708	3.086663	0.435530	0.587375	3.554969	4.652659	2.771525	2.564062	1.853685	1.423879	1.356722	1.973363	2.105637	1.965184	0.100311	4.999991	48994.000000		1
8511.017578	2083.293701	1.748480	3.675817	5964.046387	72493.851562	998.594788	612.489136	134.938248	53.675556	37.017200	181.141891	266.977753	181.721634	0.570621	0.000000	3.929981	3.318751	0.242661	0.565354	3.775541	4.860301	2.999389	2.787098	2.130135	1.729777	1.568404	2.258019	2.426475	2.259407	0.000000	0.000000	49048.000000		1
7085.904297	1574.994873	2.423819	3.845422	4027.467773	51853.542969	687.100159	410.380859	112.679817	42.173210	25.107801	98.059807	148.913742	68.280144	0.039050	0.000000	3.850395	3.197279	0.384500	0.584944	3.605032	4.714778	2.837020	2.613187	2.051846	1.625037	1.399809	1.991491	2.172935	1.834294	0.000000	0.000000	49087.000000		1
7570.520020	1647.250000	1.803987	1.998263	4723.375000	58523.601562	788.320801	484.461517	125.101112	56.796299	17.839428	104.893372	125.486580	70.648453	1.561164	0.000000	3.879126	3.216759	0.256233	0.300653	3.674253	4.767331	2.896703	2.685259	2.097261	1.754320	1.251381	2.020748	2.098597	1.849103	0.193449	0.000000	49188.000000		1
4846.687500	2957.397949	1.788568	5.001824	5750.386230	70136.078125	958.867004	587.739014	127.087044	54.551338	28.984060	153.076797	222.235794	126.769417	0.729420	0.000000	3.685445	3.470910	0.252506	0.699128	3.759697	4.845942	2.981758	2.769185	2.104101	1.736805	1.462159	2.184909	2.346814	2.103014	0.000000	0.000000	49280.000000		1
8150.981445	1955.676270	2.007514	4.477589	5107.426758	61270.472656	856.570129	522.601196	113.950317	63.790218	33.208782	159.460129	206.326797	176.093811	0.903254	99998.000000	3.911210	3.291297	0.302659	0.651044	3.708202	4.787251	2.932763	2.718170	2.056715	1.804754	1.521253	2.202652	2.314556	2.245744	0.000000	4.999991	49439.000000		1
5185.655273	2126.891602	2.618094	5.353371	7458.278320	96021.867188	1239.049316	759.191833	174.817154	81.324356	66.698189	261.806335	325.389954	255.589523	0.792268	0.000000	3.714804	3.327745	0.417985	0.728627	3.872639	4.982370	3.093089	2.880352	2.242584	1.910221	1.824114	2.417980	2.512404	2.407543	0.000000	0.000000	49506.000000		1
36908.921875	5107.655273	2.445405	8.427858	15649.863281	99998.000000	2591.685059	1593.225952	389.439209	132.613098	128.567230	525.536926	714.184631	336.257050	2.762749	0.000000	4.567132	3.708222	0.388351	0.925717	4.194510	4.999991	3.413582	3.202277	2.590440	2.122586	2.109130	2.720603	2.853811	2.526671	0.441341	0.000000	49551.000000		1
8207.888672	1164.132935	2.343642	3.059069	5379.344727	67452.203125	872.072083	548.535461	115.609367	45.469727	37.023369	159.796265	232.797607	133.387115	1.914802	99998.000000	3.914232	3.066003	0.369891	0.485589	3.730729	4.828996	2.940552	2.739205	2.062993	1.657722	1.568476	2.203567	2.366978	2.125114	0.282124	4.999991	49593.000000		1
5299.688965	1873.439087	2.315888	3.052901	5414.354492	72194.164062	932.886475	556.139954	139.872223	38.115009	34.688976	161.957962	230.845596	188.286926	1.130659	99998.000000	3.724250	3.272640	0.364717	0.484713	3.733547	4.858502	2.969829	2.745184	2.145731	1.581096	1.540192	2.209402	2.363322	2.274820	0.053332	4.999991	49649.000000		1
7399.646973	3431.880615	3.950269	7.706263	8153.491699	93969.414062	1389.286011	834.111267	188.891327	85.533661	57.530231	266.650879	374.550903	236.177383	3.052362	0.000000	3.869211	3.535532	0.596627	0.886844	3.911344	4.972987	3.142792	2.921224	2.276212	1.932137	1.759896	2.425943	2.573511	2.373238	0.484636	0.000000	49756.000000		1
9204.442383	4642.112305	1.107062	6.219901	13114.505859	99998.000000	2210.763184	1339.499023	295.468414	130.257126	85.188286	424.729492	555.591064	301.145599	2.242063	0.000000	3.963998	3.666716	0.044172	0.793783	4.117752	4.999991	3.344542	3.126942	2.470511	2.114801	1.930380	2.628112	2.744755	2.478776	0.350648	0.000000	49802.000000		1
4957.045410	1007.812073	1.137900	4.385077	3990.077393	56662.984375	674.620300	409.801117	94.861969	49.543346	35.299557	143.998260	189.301468	88.697578	0.981386	99998.000000	3.695223	3.003380	0.056104	0.641977	3.600981	4.753299	2.829059	2.612573	1.977092	1.694985	1.547769	2.158357	2.277154	1.947912	0.000000	4.999991	49897.000000		1
12548.219727	1263.364624	3.000478	1.705307	7332.020508	90453.781250	1225.659668	747.387268	179.461258	73.223373	43.998783	200.153152	256.449890	151.352982	1.423524	99998.000000	4.098582	3.101529	0.477190	0.231803	3.865224	4.956427	3.088370	2.873546	2.253971	1.864650	1.643441	2.301363	2.409003	2.179991	0.153365	4.999991	49939.000000		1
14385.437500	2720.301758	2.932636	7.345466	9163.761719	99998.000000	1503.634155	931.918213	240.827667	90.668083	58.011292	223.342865	332.439362	158.522675	1.967024	99998.000000	4.157923	3.434617	0.467258	0.866019	3.962074	4.999991	3.177142	2.969378	2.381706	1.957454	1.763512	2.348972	2.521713	2.200091	0.293810	4.999991	49980.000000		1
12388.498047	2811.111572	0.780186	2.547168	8830.834961	99998.000000	1412.910522	891.175842	180.494308	86.930595	38.503563	233.093643	295.730560	162.938583	2.351695	99998.000000	4.093019	3.448878	0.000000	0.406058	3.946002	4.999991	3.150115	2.949963	2.256464	1.939173	1.585501	2.367530	2.470896	2.212024	0.371381	4.999991	50006.000000		1
12052.138672	5053.085449	1.797820	7.693928	20621.460938	99998.000000	3461.675537	2106.341553	497.006165	209.484543	122.399757	619.504639	743.100891	514.635925	2.625984	0.000000	4.081064	3.703557	0.254746	0.886148	4.314320	4.999991	3.539286	3.323529	2.696362	2.321152	2.087780	2.792045	2.871048	2.711500	0.419292	0.000000	50102.000000		1
23051.740234	5322.493164	3.555551	4.036614	14640.644531	99998.000000	2428.888428	1493.522461	359.526947	151.127869	98.932510	404.275055	549.460571	324.384644	3.555742	99998.000000	4.362704	3.726115	0.550907	0.606017	4.165560	4.999991	3.385407	3.174212	2.555732	2.179345	1.995339	2.606677	2.739937	2.511060	0.550930	4.999991	50182.000000		1
6099.700195	1862.371582	1.655968	1.659051	3573.569092	47679.406250	582.129700	357.534851	82.348160	54.363232	27.929422	110.277580	142.573578	104.073097	1.107882	0.000000	3.785309	3.270066	0.219052	0.219860	3.553102	4.678331	2.765020	2.553319	1.915654	1.735305	1.446062	2.042487	2.154039	2.017339	0.044493	0.000000	50206.000000		1
15664.750977	4505.891113	2.618094	4.446751	12118.926758	99998.000000	1989.119385	1241.026001	277.151031	96.912659	83.424385	352.344910	449.547424	341.758423	1.988700	0.000000	4.194923	3.653781	0.417985	0.648043	4.083464	4.999991	3.298661	3.093781	2.442717	1.986380	1.921293	2.546968	2.652776	2.533719	0.298569	0.000000	50280.000000		1
9085.841797	1648.831909	1.384599	3.096074	5703.831055	68072.445312	958.111450	580.109863	128.610413	75.354240	34.285007	165.565933	212.022461	136.190231	0.808243	0.000000	3.958365	3.217176	0.141324	0.490811	3.756167	4.832972	2.981416	2.763510	2.109276	1.877108	1.535104	2.218971	2.326382	2.134146	0.000000	0.000000	50318.000000		1
5688.239746	2246.719482	2.534833	3.447620	3631.142578	44318.867188	592.133362	374.338135	82.385162	41.433113	25.002954	91.910835	109.071838	75.958656	0.925787	99998.000000	3.754978	3.351549	0.403949	0.537519	3.560043	4.646589	2.772419	2.573264	1.915849	1.617348	1.397991	1.963367	2.037713	1.880577	0.000000	4.999991	50381.000000		1
5194.092285	4896.708984	2.226459	2.571838	7704.499023	96452.093750	1282.859985	783.127808	172.532104	56.469425	45.219944	189.643768	248.968735	142.215866	1.324521	0.000000	3.715510	3.689904	0.347615	0.410244	3.886744	4.984312	3.108179	2.893833	2.236870	1.751813	1.655330	2.277939	2.396145	2.152948	0.122059	0.000000	50405.000000		1
13628.099609	4535.538086	2.285050	5.754257	16461.953125	99998.000000	2800.306152	1674.152466	391.832184	158.877304	126.871178	564.493774	746.203125	371.707703	6.496405	99998.000000	4.134435	3.656629	0.358896	0.759989	4.216481	4.999991	3.447206	3.223795	2.593100	2.201062	2.103363	2.751659	2.872857	2.570202	0.812673	4.999991	50507.000000		1
13364.442383	1844.945435	1.899583	3.256428	9870.699219	99998.000000	1703.096436	1016.270752	264.014282	121.064499	57.092339	272.750519	346.945282	189.612930	2.760737	99998.000000	4.125951	3.265984	0.278658	0.512742	3.994348	4.999991	3.231239	3.007010	2.421628	2.083017	1.756578	2.435766	2.540261	2.277868	0.441025	4.999991	50554.000000		1
6487.479980	8256.833984	2.019849	2.026016	0.000000	3852.335938	0.000000	0.000000	20.960173	28.025019	7.410224	0.000000	0.000000	6.845900	0.229184	0.000000	3.812076	3.916814	0.305319	0.306643	0.000000	3.585724	0.000000	0.000000	1.321395	1.447546	0.869831	0.000000	0.000000	0.835431	0.000000	0.000000	50721.000000		1
14715.166992	5792.343750	1.958174	5.504474	11161.728516	99998.000000	1842.678833	1135.312378	265.019592	132.532928	64.542648	296.927032	403.812500	249.314117	2.522373	99998.000000	4.167765	3.762854	0.291851	0.740716	4.047731	4.999991	3.265450	3.055115	2.423278	2.122324	1.809847	2.472650	2.606180	2.396747	0.401809	4.999991	50764.000000		1
7246.018066	2022.059937	1.116313	2.800035	4695.864746	67834.250000	805.117920	481.494965	134.090210	64.777016	35.537006	185.456055	271.307343	169.497696	1.713214	0.000000	3.860099	3.305794	0.047786	0.447163	3.671715	4.831449	2.905859	2.682592	2.127397	1.811421	1.550681	2.268241	2.433462	2.229164	0.233812	0.000000	50873.000000		1
11017.313477	2443.394287	3.666565	7.268372	6773.312012	81721.484375	1177.137085	693.878235	136.853241	79.958260	58.005127	248.675781	359.489929	301.435455	0.293528	0.000000	4.042076	3.387994	0.564259	0.861437	3.830801	4.912336	3.070827	2.841283	2.136255	1.902863	1.763466	2.395633	2.555687	2.479194	0.000000	0.000000	50967.000000		1
7960.705566	1805.307007	1.409269	3.250261	4392.298828	53666.738281	725.489624	449.800293	117.983841	41.451614	29.616226	131.413528	165.316147	123.475983	0.769759	0.000000	3.900952	3.256551	0.148994	0.511918	3.642692	4.729705	2.860631	2.653020	2.071823	1.617541	1.471530	2.118640	2.218315	2.091583	0.000000	0.000000	51087.000000		1
8350.292969	2741.052002	3.324270	3.725156	5048.107910	61816.160156	842.640869	515.101562	117.441109	92.860626	30.587605	133.772583	189.933640	135.912704	0.657555	0.000000	3.921702	3.437917	0.521696	0.571145	3.703129	4.791102	2.925642	2.711893	2.069820	1.967832	1.485546	2.126367	2.278602	2.133260	0.000000	0.000000	51175.000000		1
7464.220703	1682.638916	2.380646	4.175382	5620.518066	69809.781250	934.863159	566.155945	129.843903	56.145630	30.202137	134.028534	193.042053	91.426689	0.288794	99998.000000	3.872984	3.225991	0.376695	0.620696	3.749776	4.843916	2.970748	2.752936	2.113422	1.749316	1.480038	2.127197	2.285652	1.961073	0.000000	4.999991	51205.000000		1
3464.262939	1184.741577	2.211041	3.876260	2790.376465	44504.484375	477.470703	287.638824	77.284660	21.135946	26.692842	144.399155	217.835312	131.108231	0.280411	8198.407227	3.539611	3.073624	0.344597	0.588413	3.445663	4.648404	2.678947	2.458848	1.888093	1.325022	1.426395	2.159565	2.338128	2.117630	0.000000	3.913729	51275.000000		1
7476.709473	1482.717041	1.390766	3.755994	4180.951660	53609.687500	701.078735	427.578888	103.863403	32.749306	33.751522	123.019592	177.894714	116.759598	1.128736	0.000000	3.873710	3.171058	0.143254	0.574725	3.621275	4.729243	2.845767	2.631016	2.016463	1.515202	1.528293	2.089974	2.250163	2.067293	0.052592	0.000000	51397.000000		1
10491.690430	2864.003906	2.081524	3.096074	5682.809570	68129.296875	931.578979	582.882141	134.740875	67.062065	35.105282	143.156403	176.725983	102.139595	1.620186	99998.000000	4.020845	3.456974	0.318381	0.490811	3.754563	4.833334	2.969220	2.765581	2.129499	1.826477	1.545372	2.155811	2.247300	2.009194	0.209565	4.999991	51504.000000		1
8055.928223	1620.048340	2.007514	5.939281	6005.217285	68274.835938	961.016357	612.553894	122.760559	33.273540	40.060848	163.792786	247.587219	139.067368	0.976804	99998.000000	3.906116	3.209528	0.302659	0.773734	3.778529	4.834260	2.982731	2.787144	2.089059	1.522099	1.602720	2.214295	2.393728	2.143225	0.000000	4.999991	51571.000000		1
4878.860352	977.212158	1.985928	2.466991	3615.097656	58855.652344	618.104614	362.672333	91.682640	51.695797	25.604282	144.898712	186.470596	136.908752	1.485223	0.000000	3.688318	2.989989	0.297963	0.392168	3.558120	4.769788	2.791062	2.559515	1.962287	1.713455	1.408313	2.161065	2.270610	2.136431	0.171792	0.000000	51596.000000		1
9880.740234	3424.655273	3.944102	5.168346	10910.249023	99998.000000	1770.874023	1113.152588	253.785538	102.284531	63.006950	316.798645	469.573242	228.190506	3.215428	99998.000000	3.994790	3.534617	0.595948	0.713352	4.037835	4.999991	3.248188	3.046555	2.404467	2.009810	1.799388	2.500783	2.671703	2.358298	0.507239	4.999991	51655.000000		1
6566.050781	2040.004150	1.692973	3.040566	4400.510742	59260.640625	716.864441	442.078613	116.034920	56.521847	26.683592	135.693756	177.518509	146.903152	1.259092	0.000000	3.817304	3.309631	0.228650	0.482955	3.643503	4.772766	2.855437	2.645499	2.064589	1.752216	1.426244	2.132560	2.249244	2.167031	0.100057	0.000000	51687.000000		1
6729.390137	1015.074280	1.418520	2.991227	3909.650391	47968.140625	636.138306	402.588257	75.545433	54.335476	30.183636	103.197319	151.454742	88.296692	0.588778	0.000000	3.827976	3.006498	0.151835	0.475849	3.592138	4.680953	2.803551	2.604861	1.878208	1.735083	1.479771	2.013668	2.180283	1.945944	0.000000	0.000000	51733.000000		1
3304.269287	334.295776	1.276668	2.917217	2653.884033	37521.113281	439.389587	271.282654	63.543522	51.806812	18.610363	101.245308	117.194405	66.679680	1.633174	99998.000000	3.519075	2.524131	0.106078	0.464969	3.423882	4.574275	2.642850	2.433422	1.803071	1.714387	1.269755	2.005375	2.068907	1.823994	0.213032	4.999991	51759.000000		1
15376.443359	4324.937500	1.332175	3.811501	13135.404297	99998.000000	2178.380859	1338.823730	305.172943	109.592995	85.391808	399.109802	479.083496	292.757812	2.821335	99998.000000	4.186856	3.635980	0.124561	0.581096	4.118443	4.999991	3.338134	3.126723	2.484546	2.039783	1.931416	2.601092	2.680411	2.466508	0.450455	4.999991	51777.000000		1
6591.248047	1659.069946	1.816322	2.140115	3631.281250	45377.121094	615.190491	370.609894	93.024063	51.211651	19.535484	92.583092	128.678253	65.313583	0.245541	0.000000	3.818968	3.219865	0.259193	0.330437	3.560060	4.656837	2.789010	2.568917	1.968595	1.709369	1.290824	1.966532	2.109505	1.815004	0.000000	0.000000	51892.000000		1
10643.924805	3697.316406	1.640549	2.855542	7635.084473	94982.421875	1293.603760	781.320740	160.314331	101.303902	57.104675	232.698929	294.173248	180.374054	1.505093	0.000000	4.027102	3.567887	0.214989	0.455689	3.882814	4.977643	3.111801	2.892829	2.204972	2.005626	1.756672	2.366794	2.468603	2.256174	0.177563	0.000000	51949.000000		1
8868.089844	2682.972900	1.384599	2.531749	4855.408203	60475.027344	806.271240	497.934387	91.772064	38.626911	28.509165	141.559021	175.665176	150.631393	1.626602	99998.000000	3.947830	3.428616	0.141324	0.403421	3.686226	4.781576	2.906481	2.697172	1.962710	1.586890	1.454985	2.150938	2.244686	2.177916	0.211281	4.999991	52023.000000		1
14156.676758	3917.520020	1.218077	4.391244	13406.334961	99998.000000	2274.211182	1370.472046	304.886169	171.381866	104.162529	442.704620	580.482971	273.539948	2.897613	99998.000000	4.150961	3.593011	0.085675	0.642588	4.127310	4.999991	3.356831	3.136870	2.484138	2.233965	2.017711	2.646114	2.763789	2.437021	0.462040	4.999991	52148.000000		1
13759.411133	5193.913574	1.634382	5.874522	16471.451172	99998.000000	2729.213623	1675.478516	347.673035	145.570969	98.198578	491.575714	632.755432	283.901337	2.515399	0.000000	4.138600	3.715495	0.213353	0.768973	4.216732	4.999991	3.436038	3.224139	2.541171	2.163075	1.992105	2.691590	2.801236	2.453167	0.400607	0.000000	52176.000000		1
6929.278320	2079.232422	2.241878	3.558635	4010.149414	52986.484375	647.033142	403.457886	82.138466	52.990967	18.382166	95.784012	149.885117	72.208824	0.769507	0.000000	3.840688	3.317903	0.350612	0.551283	3.603161	4.724165	2.810926	2.605798	1.914547	1.724202	1.264397	1.981293	2.175759	1.858590	0.000000	0.000000	52209.000000		1
8134.273926	1198.976074	3.996526	4.607106	5133.280762	58578.246094	850.945374	528.596008	123.028839	48.550385	35.937893	117.561371	155.204575	90.183937	0.683770	99998.000000	3.910319	3.078810	0.601683	0.663428	3.710395	4.767736	2.929902	2.723124	2.090007	1.686193	1.555553	2.070265	2.190905	1.955129	0.000000	4.999991	52268.000000		1
11090.457031	1785.663574	1.958174	4.428249	6995.294922	82964.546875	1152.991455	714.230896	172.390244	59.636425	48.723072	220.743271	292.128754	163.512161	1.351879	0.000000	4.044950	3.251800	0.291851	0.646232	3.844806	4.918892	3.061826	2.853839	2.236513	1.775512	1.687735	2.343888	2.465574	2.213550	0.130938	0.000000	52309.000000		1
16342.100586	4706.611816	2.408400	3.836171	8908.347656	99998.000000	1464.476807	915.858093	210.156799	58.612621	59.469902	281.064270	365.096161	232.261032	2.824264	99998.000000	4.213308	3.672708	0.381729	0.583898	3.949797	4.999991	3.165683	2.961828	2.322543	1.767991	1.774297	2.448806	2.562407	2.365976	0.450905	4.999991	52388.000000		1
6613.188965	1984.071289	3.524713	4.055117	5620.844727	70098.937500	956.214966	575.206726	128.625824	49.629692	30.202137	168.094604	203.372574	108.118965	1.357426	99998.000000	3.820411	3.297557	0.547124	0.608003	3.749802	4.845711	2.980556	2.759824	2.109328	1.695742	1.480038	2.225554	2.308292	2.033902	0.132716	4.999991	52582.000000		1
28334.980469	7990.479004	1.396934	5.970118	25009.646484	99998.000000	4148.420898	2553.674805	549.395813	192.338959	146.650284	707.249329	981.951843	518.641663	2.785316	99998.000000	4.452323	3.902573	0.145176	0.775983	4.398108	4.999991	3.617883	3.407166	2.739885	2.284067	2.166283	2.849573	2.992090	2.714867	0.444874	4.999991	52626.000000		1
10935.686523	2655.999512	1.742312	2.513247	8265.453125	99998.000000	1358.744629	830.025269	184.971909	78.333130	58.094555	206.536484	297.383423	188.246826	1.055558	99998.000000	4.038846	3.424228	0.241126	0.400235	3.917267	4.999991	3.133138	2.919091	2.267106	1.893945	1.764135	2.314997	2.473317	2.274728	0.023482	4.999991	52651.000000		1
19165.736328	5259.618652	3.407531	5.720335	13632.298828	99998.000000	2244.175537	1392.992676	308.219696	153.804550	96.064629	459.828613	644.165283	333.527924	1.519265	99998.000000	4.282526	3.720954	0.532440	0.757421	4.134569	4.999991	3.351057	3.143949	2.488860	2.186969	1.982563	2.662596	2.808997	2.523132	0.181634	4.999991	52701.000000		1
27380.449219	3655.753906	1.662135	8.067060	15682.868164	99998.000000	2584.956299	1598.536133	335.319580	159.975113	142.265198	608.150269	782.810181	420.782318	2.972394	0.000000	4.437440	3.562977	0.220666	0.906715	4.195426	4.999991	3.412453	3.203722	2.525459	2.204052	2.153099	2.784011	2.893656	2.624058	0.473106	0.000000	52843.000000		1
10272.079102	2102.326660	2.519415	4.724288	8350.696289	99998.000000	1399.412964	854.676697	231.915649	102.728592	66.836952	283.623779	390.336578	246.467819	1.905387	0.000000	4.011658	3.322700	0.401300	0.674336	3.921723	4.999991	3.145946	2.931802	2.365330	2.011691	1.825017	2.452743	2.591439	2.391760	0.279983	0.000000	52914.000000		1
7916.509277	2110.899414	2.013681	4.739707	7153.126953	88223.843750	1172.918579	728.875549	142.746262	65.421516	44.967079	222.605850	279.944885	173.238281	0.571432	0.000000	3.898534	3.324467	0.303991	0.675751	3.854496	4.945586	3.069268	2.862653	2.154565	1.815721	1.652895	2.347537	2.447073	2.238644	0.000000	0.000000	53115.000000		1
5006.135254	2536.276367	1.554204	4.089037	6768.800293	78572.304688	1117.198486	683.399658	113.870140	65.254997	41.118572	168.180939	221.979843	161.572495	0.657568	99998.000000	3.699502	3.404197	0.191508	0.611621	3.830512	4.895269	3.048130	2.834675	2.056410	1.814614	1.614038	2.225777	2.346313	2.208367	0.000000	4.999991	53139.000000		1
6294.903809	771.030273	0.878866	1.073141	4163.651855	48396.894531	720.515564	424.618500	105.932594	14.151278	11.659616	113.062195	142.715424	41.423862	1.538184	99998.000000	3.798989	2.887071	0.000000	0.030657	3.619474	4.684817	2.857643	2.627999	2.025030	1.150796	1.066684	2.053317	2.154471	1.617251	0.187008	4.999991	53173.000000		1
14970.018555	2111.861572	2.821621	2.658183	8745.334961	99998.000000	1431.453003	884.946655	251.324707	95.296776	75.588608	413.958008	537.171875	288.829132	4.443305	99998.000000	4.175222	3.324666	0.450499	0.424585	3.941777	4.999991	3.155777	2.946917	2.400235	1.979078	1.878456	2.616956	2.730113	2.460641	0.647706	4.999991	53207.000000		1
9242.640625	3494.961426	2.470075	5.165262	11371.258789	99998.000000	1903.484009	1164.891602	261.544220	92.919212	69.359451	336.380402	405.514740	230.645157	1.899906	0.000000	3.965796	3.543442	0.392710	0.713092	4.055809	4.999991	3.279549	3.066286	2.417545	1.968106	1.841106	2.526831	2.608007	2.362944	0.278732	0.000000	53276.000000		1
8828.842773	1702.677124	2.041435	3.170084	5375.024414	62392.945312	885.193359	549.183044	113.922562	34.081482	31.253693	131.835999	178.967865	103.622871	1.554512	99998.000000	3.945904	3.231132	0.309936	0.501071	3.730381	4.795135	2.947038	2.739717	2.056610	1.532519	1.494901	2.120034	2.252775	2.015456	0.191594	4.999991	53312.000000		1
6822.454590	3028.768066	2.075356	5.057332	7568.284180	98389.273438	1321.289551	773.953674	166.941284	65.177902	60.274757	280.586304	350.189362	196.625351	0.716638	0.000000	3.833941	3.481266	0.317093	0.703921	3.878997	4.992948	3.120998	2.888715	2.222564	1.814100	1.780136	2.448066	2.544303	2.293639	0.000000	0.000000	53402.000000		1
15943.178711	5602.832520	2.722941	7.462648	15726.056641	99998.000000	2672.176758	1600.645386	372.719177	188.990005	91.731979	449.886658	580.316467	360.630920	1.709279	99998.000000	4.202575	3.748408	0.435038	0.872893	4.196620	4.999991	3.426865	3.204295	2.571382	2.276439	1.962521	2.653103	2.763665	2.557063	0.232813	4.999991	53432.000000		1
10335.576172	2440.902588	2.207957	5.550730	13836.609375	99998.000000	2332.906982	1416.848389	396.528717	152.312027	116.398804	557.644836	744.975769	473.640686	2.546303	99998.000000	4.014335	3.387550	0.343991	0.744350	4.141030	4.999991	3.367898	3.151323	2.598275	2.182734	2.065948	2.746358	2.872142	2.675449	0.405910	4.999991	53496.000000		1
4706.469727	920.520691	2.130863	3.996526	2738.625244	33050.035156	427.535706	281.551514	79.523453	26.002085	23.556681	86.865837	112.803162	87.359238	0.013751	0.000000	3.672695	2.964034	0.328556	0.601683	3.437533	4.519172	2.630972	2.449558	1.900495	1.415008	1.372114	1.938849	2.052321	1.941309	0.000000	0.000000	53586.000000		1
9304.374023	2646.048340	2.880212	2.809286	10563.723633	99998.000000	1749.340210	1076.638062	216.136169	128.277359	61.397240	311.303436	393.084167	238.187988	2.680049	0.000000	3.968687	3.422598	0.459424	0.448596	4.023817	4.999991	3.242874	3.032070	2.334728	2.108150	1.788149	2.493184	2.594486	2.376920	0.428143	0.000000	53615.000000		1
8413.265625	1919.852539	2.926468	3.287266	3761.969971	47397.156250	637.738770	380.009125	106.783707	45.861362	29.206089	116.645500	136.850159	72.187241	0.399695	99998.000000	3.924965	3.283268	0.466344	0.516835	3.575415	4.675752	2.804643	2.579794	2.028505	1.661447	1.465473	2.066868	2.136245	1.858460	0.000000	4.999991	53649.000000		1
10719.060547	3141.269043	2.611927	4.107540	6136.593750	74382.023438	986.170410	625.524048	136.569534	64.764679	37.374912	168.526321	212.867401	146.070541	0.877493	0.000000	4.030157	3.497105	0.416961	0.613582	3.787927	4.871468	2.993952	2.796244	2.135354	1.811338	1.572580	2.226668	2.328109	2.164563	0.000000	0.000000	53687.000000		1
7237.170898	1317.629150	3.052901	7.274540	6713.292969	78162.906250	1120.951416	687.587402	135.382294	57.314369	47.347725	211.729507	297.047302	149.968384	0.186928	0.000000	3.859569	3.119793	0.484713	0.861806	3.826936	4.893001	3.049587	2.837328	2.131562	1.758263	1.675299	2.325781	2.472826	2.176000	0.000000	0.000000	53837.000000		1
10871.998047	1855.177246	2.941887	2.605759	6759.564453	82005.953125	1097.502563	685.330078	145.120743	67.012726	28.916218	161.017426	223.302780	172.433426	0.226161	0.000000	4.036309	3.268385	0.468626	0.415934	3.829919	4.913846	3.040406	2.835900	2.161730	1.826157	1.461141	2.206873	2.348894	2.236621	0.000000	0.000000	53863.000000		1
6916.168945	2463.512451	2.587257	4.628692	5119.909668	63469.078125	836.279114	522.558044	121.231018	49.623524	35.907055	151.214218	192.289612	184.685120	0.768697	0.000000	3.839866	3.391555	0.412840	0.665458	3.709262	4.802562	2.922351	2.718135	2.083614	1.695688	1.555180	2.179593	2.283956	2.266432	0.000000	0.000000	53919.000000		1
6903.898926	2881.584229	1.218077	1.770066	9204.911133	99998.000000	1579.786987	940.981323	213.052429	98.525452	52.294041	272.596344	356.387695	166.321457	3.368948	0.000000	3.839094	3.459631	0.085675	0.247989	3.964020	4.999991	3.198599	2.973581	2.328486	1.993548	1.718452	2.435520	2.551923	2.220948	0.527494	0.000000	53960.000000		1
7480.314453	2881.574951	1.723810	2.759946	8563.666016	99998.000000	1423.222534	868.140320	205.124130	84.882996	42.358234	252.444107	352.273987	190.877258	1.699325	0.000000	3.873920	3.459630	0.236489	0.440901	3.932660	4.999991	3.153273	2.938590	2.312017	1.928821	1.626938	2.402165	2.546880	2.280754	0.230277	0.000000	53988.000000		1
31900.322266	9775.535156	2.719858	6.488186	28361.949219	99998.000000	4722.221680	2890.533203	697.294983	271.409088	161.224030	788.875854	1139.956421	651.143799	4.160565	99998.000000	4.503795	3.990140	0.434546	0.812123	4.452736	4.999991	3.674146	3.460978	2.843416	2.433624	2.207430	2.897009	3.056888	2.813677	0.619152	4.999991	54038.000000		1
9234.940430	2081.104248	1.347594	3.632644	7211.267578	85251.484375	1225.437744	744.433044	147.288620	54.360146	53.950008	205.284485	293.815552	132.058029	2.123636	0.000000	3.965434	3.318294	0.129559	0.560223	3.858012	4.930702	3.088291	2.871826	2.168169	1.735281	1.731992	2.312356	2.468075	2.120765	0.327080	0.000000	54086.000000		1
8036.315918	2062.469238	2.482410	2.078440	5590.189453	70720.171875	954.608337	572.650269	127.438591	59.577831	32.770893	173.855026	221.335342	102.454140	1.690079	99998.000000	3.905057	3.314388	0.394873	0.317737	3.747427	4.849543	2.979825	2.757890	2.105301	1.775085	1.515488	2.240187	2.345051	2.010530	0.227907	4.999991	54133.000000		1
8448.262695	1852.947632	0.832609	3.250261	4780.455078	56251.015625	788.225220	489.111816	98.133820	36.554638	34.648888	123.722679	165.260651	136.023712	1.840742	0.000000	3.926767	3.267863	0.000000	0.511918	3.679469	4.750130	2.896650	2.689408	1.991819	1.562943	1.539689	2.092449	2.218169	2.133615	0.264993	0.000000	54268.000000		1
8614.713867	2806.122070	1.643633	3.860841	5526.470215	68463.820312	919.225525	564.367371	110.730888	29.628561	35.244049	157.714737	216.546295	109.722511	0.641972	0.000000	3.935241	3.448107	0.215805	0.586682	3.742448	4.835461	2.963422	2.751562	2.044269	1.471711	1.547086	2.197872	2.335551	2.040296	0.000000	0.000000	54317.000000		1
8087.653809	2442.049805	3.808417	4.730455	5395.229004	66801.203125	885.680603	550.354858	119.476372	50.073750	36.912354	127.780884	179.547607	115.723465	0.351468	0.000000	3.907823	3.387754	0.580745	0.674903	3.732010	4.824784	2.947277	2.740643	2.077282	1.699610	1.567172	2.106466	2.254180	2.063421	0.000000	0.000000	54403.000000		1
6461.576660	2706.051758	1.637465	4.742790	5142.115723	65206.222656	847.769104	524.954102	152.342865	36.024235	37.128216	180.790344	261.750824	136.473938	1.511237	0.000000	3.810338	3.432336	0.214172	0.676034	3.711142	4.814289	2.928277	2.720121	2.182822	1.556595	1.569704	2.257175	2.417888	2.135050	0.179333	0.000000	54452.000000		1
5809.446289	1991.392090	1.578874	4.785963	4501.009766	55291.992188	717.700134	456.618439	104.686760	70.824226	32.274410	144.238800	179.387253	120.222641	0.323227	99998.000000	3.764135	3.299157	0.198348	0.679969	3.653310	4.742662	2.855943	2.659554	2.019892	1.850182	1.508858	2.159082	2.253792	2.079986	0.000000	4.999991	54482.000000		1
6582.135742	375.923187	2.679769	4.076703	3786.032471	50441.218750	664.977417	389.010559	91.981758	48.689152	31.102589	139.283234	175.421570	111.008430	0.588630	0.000000	3.818367	2.575099	0.428097	0.610309	3.578184	4.702785	2.822807	2.589961	1.963702	1.687432	1.492797	2.143899	2.244083	2.045356	0.000000	0.000000	54548.000000		1
13446.988281	4177.541016	2.306637	3.765245	10612.079102	99998.000000	1785.139404	1084.652710	255.099197	91.278664	59.019676	311.337341	421.121521	189.591339	2.939900	99998.000000	4.128625	3.620921	0.362979	0.575793	4.025801	4.999991	3.251672	3.035291	2.406709	1.960369	1.770997	2.493231	2.624408	2.277818	0.468333	4.999991	54623.000000		1
7082.379395	1591.073486	0.881949	1.655968	3716.475586	50735.507812	601.113220	381.233368	107.375786	66.867790	27.688890	124.493614	158.852631	80.417740	1.275563	99998.000000	3.850179	3.201690	0.000000	0.219052	3.570131	4.705312	2.778956	2.581191	2.030906	1.825217	1.442306	2.095147	2.200994	1.905352	0.105702	4.999991	54665.000000		1
13938.946289	5458.544434	1.359929	2.935719	6608.920898	81966.250000	1102.646240	673.522461	155.201492	68.224640	39.706219	187.293961	290.667053	151.877213	1.186303	0.000000	4.144230	3.737077	0.133516	0.467715	3.820131	4.913635	3.042436	2.828352	2.190896	1.833941	1.598858	2.272524	2.463396	2.181493	0.074196	0.000000	54686.000000		1
8511.476562	1337.454468	3.308852	5.933114	6357.408203	78882.078125	1082.432373	650.163147	159.040741	48.140247	45.186024	200.732895	272.756683	131.284012	0.472522	0.000000	3.930005	3.126279	0.519677	0.773283	3.803280	4.896978	3.034401	2.813022	2.201508	1.682508	1.655004	2.302619	2.435776	2.118212	0.000000	0.000000	54930.000000		1
5076.475586	1928.604126	2.272716	4.570101	4948.043945	62487.671875	834.330200	506.473267	109.670082	78.191277	38.827354	173.802597	224.573273	177.789871	1.015523	99998.000000	3.705562	3.285243	0.356545	0.659926	3.694433	4.795794	2.921338	2.704556	2.040088	1.893158	1.589138	2.240056	2.351358	2.249907	0.006690	4.999991	55021.000000		1
4449.899902	2181.483154	2.063021	2.941887	5102.452637	66829.695312	848.435181	515.724487	162.587036	78.080269	42.953396	192.619568	251.781097	155.028793	1.514575	99998.000000	3.648350	3.338752	0.314504	0.468626	3.707779	4.824969	2.928619	2.712418	2.211086	1.892541	1.632998	2.284700	2.401023	2.190412	0.180291	4.999991	55040.000000		1
7024.143066	929.932251	2.278883	4.129126	5535.150879	71889.671875	916.666016	564.879272	152.201004	44.294823	45.377216	158.377731	231.258820	124.669388	0.184292	99998.000000	3.846593	2.968451	0.357722	0.615858	3.743129	4.856667	2.962211	2.751956	2.182418	1.646353	1.656838	2.199694	2.364098	2.095760	0.000000	4.999991	55086.000000		1
6437.018066	2150.969482	1.918085	3.999609	7839.033691	99998.000000	1297.288818	801.537720	248.333481	73.010597	55.288353	304.312592	388.699097	207.470856	1.116458	0.000000	3.808685	3.332634	0.282868	0.602018	3.894263	4.999991	3.113037	2.903924	2.395035	1.863386	1.742634	2.483320	2.589613	2.316957	0.047843	0.000000	55153.000000		1
17609.335938	6291.228027	3.900929	7.891287	19510.316406	99998.000000	3272.173584	1992.998779	447.851379	194.460571	137.186279	687.528809	892.156433	534.048035	2.296285	99998.000000	4.245743	3.798735	0.591168	0.897148	4.290264	4.999991	3.514836	3.299507	2.651134	2.288831	2.137311	2.837291	2.950441	2.727580	0.361026	4.999991	55207.000000		1
6123.130371	2434.328125	2.232627	3.481541	4871.563965	61389.824219	816.345825	494.927734	110.962173	58.470772	24.984451	135.120178	183.923431	130.130692	1.816777	99998.000000	3.786973	3.386379	0.348816	0.541772	3.687668	4.788096	2.911874	2.694542	2.045175	1.766939	1.397670	2.130720	2.264637	2.114380	0.259302	4.999991	55240.000000		1
20509.107422	3341.542480	2.359060	3.870092	10495.134766	99998.000000	1749.004150	1074.420776	270.360626	103.342255	63.148804	311.735138	415.481384	208.516251	1.545938	0.000000	4.311947	3.523947	0.372739	0.587721	4.020988	4.999991	3.242791	3.031174	2.431943	2.014278	1.800365	2.493786	2.618551	2.319140	0.189192	0.000000	55301.000000		1
14074.955078	5283.573242	2.322055	6.722550	16660.835938	99998.000000	2805.804443	1695.192871	369.475067	146.246307	109.229111	561.394653	736.714417	414.365051	3.796751	0.000000	4.148447	3.722928	0.365873	0.827534	4.221697	4.999991	3.448057	3.229219	2.567585	2.165085	2.038338	2.749268	2.867299	2.617383	0.579412	0.000000	55350.000000		1
7593.534180	3759.931641	2.479326	4.644111	9320.973633	99998.000000	1578.291382	952.573059	252.046310	127.682205	93.421867	384.909180	533.536133	244.648407	1.504205	0.000000	3.880444	3.575180	0.394334	0.666903	3.969461	4.999991	3.198187	2.978898	2.401480	2.106130	1.970448	2.585358	2.727164	2.388542	0.177307	0.000000	55473.000000		1
14497.975586	2803.204834	1.745396	3.678900	9685.190430	99998.000000	1615.546021	980.591919	213.314545	73.433067	64.228111	264.393585	373.224915	217.089035	2.349610	99998.000000	4.161307	3.447655	0.241894	0.565718	3.986108	4.999991	3.208319	2.991488	2.329021	1.865892	1.807725	2.422251	2.571971	2.336638	0.370996	4.999991	55506.000000		1
9157.162109	3159.860840	0.490314	1.569623	5454.955078	67146.828125	968.269287	557.123657	122.597115	51.877735	29.462040	160.243393	203.443497	134.895065	1.720932	0.000000	3.961761	3.499668	0.000000	0.195795	3.736791	4.827025	2.985996	2.745952	2.088480	1.714981	1.469263	2.204780	2.308444	2.129996	0.235764	0.000000	55542.000000		1
6391.017578	691.636353	2.636597	3.059069	4336.248535	56494.425781	716.463501	438.143768	92.172951	43.052078	36.711910	143.319839	197.544312	94.313065	0.558236	99998.000000	3.805570	2.839878	0.421044	0.485589	3.637114	4.752006	2.855194	2.641617	1.964604	1.633994	1.564807	2.156306	2.295665	1.974572	0.000000	4.999991	55565.000000		1
15853.359375	4051.940186	1.631298	3.731324	10249.671875	99998.000000	1723.628052	1038.655640	250.220734	107.730415	77.833565	305.937714	443.527985	285.594299	3.560485	0.000000	4.200121	3.607663	0.212533	0.571863	4.010710	4.999991	3.236444	3.016472	2.398323	2.032338	1.891167	2.485633	2.646921	2.455750	0.551509	0.000000	55604.000000		1
7284.614258	3884.156982	3.003561	6.037961	11113.362305	99998.000000	1848.371460	1134.701782	249.903107	116.488228	75.428253	329.923035	437.847717	268.205109	1.798907	0.000000	3.862406	3.589297	0.477637	0.780890	4.045846	4.999991	3.266789	3.054882	2.397772	2.066282	1.877534	2.518413	2.641323	2.428467	0.255009	0.000000	55770.000000		1
6056.845215	568.814087	2.494745	3.055985	3277.884766	45724.792969	531.241821	332.544220	103.030792	59.710434	39.573620	114.483803	153.508514	94.720116	0.143048	0.000000	3.782247	2.754970	0.397026	0.485151	3.515594	4.660152	2.725292	2.521849	2.012967	1.776050	1.597406	2.058744	2.186132	1.976442	0.000000	0.000000	55804.000000		1
4263.570801	701.417969	2.488577	2.812370	2929.632080	43789.113281	469.718170	297.827484	107.200012	82.946404	13.167564	115.523018	142.650665	92.755775	0.115786	0.000000	3.629773	2.845977	0.395951	0.449072	3.466813	4.641366	2.671837	2.473965	2.030195	1.918798	1.119505	2.062669	2.154274	1.967341	0.000000	0.000000	55838.000000		1
9161.109375	5055.419434	1.338343	6.478935	11883.819336	99998.000000	1985.107422	1216.035400	308.087097	101.849724	91.340340	464.256866	572.610168	407.620911	2.080714	99998.000000	3.961948	3.703757	0.126567	0.811504	4.074956	4.999991	3.297784	3.084946	2.488673	2.007960	1.960663	2.666758	2.757859	2.610256	0.318212	4.999991	55936.000000		1
8001.586426	1116.054443	2.063021	4.826051	4808.794434	57344.058594	786.069702	491.850159	108.926903	64.863358	34.769154	141.586777	167.234238	79.366180	0.634133	99998.000000	3.903176	3.047685	0.314504	0.683592	3.682036	4.758489	2.895461	2.691833	2.037135	1.811999	1.541194	2.151023	2.223325	1.899635	0.000000	4.999991	55990.000000		1
5487.476074	1606.017334	1.239663	2.214124	3859.033936	52488.503906	676.461243	392.840576	95.034660	14.524409	26.029839	137.161621	178.607071	166.398544	1.623517	99998.000000	3.739373	3.205750	0.093304	0.345202	3.586479	4.720064	2.830243	2.594216	1.977882	1.162099	1.415471	2.137233	2.251899	2.221149	0.210457	4.999991	56049.000000		1
12423.782227	2761.290771	1.452441	1.905751	6837.718750	84622.296875	1133.585449	692.015625	143.961258	89.644287	42.398323	210.159882	248.897812	122.214737	2.100949	0.000000	4.094254	3.441112	0.162098	0.280066	3.834911	4.927485	3.054454	2.840116	2.158246	1.952523	1.627349	2.322550	2.396021	2.087124	0.322415	0.000000	56071.000000		1
10680.297852	1365.439453	1.847160	2.763030	5754.607910	74508.078125	978.982178	577.053894	149.653839	59.509991	47.603676	215.658188	322.238373	155.707214	0.725257	99998.000000	4.028584	3.135273	0.266504	0.441386	3.760016	4.872203	2.990775	2.761216	2.175088	1.774590	1.677640	2.333766	2.508177	2.192309	0.000000	4.999991	56094.000000		1
8021.775879	2499.684814	1.720726	4.915480	7894.645508	92558.367188	1313.759033	809.274841	180.232193	80.013771	43.474548	221.341522	302.203308	203.381821	1.852368	0.000000	3.904270	3.397885	0.235712	0.691566	3.897333	4.966416	3.118516	2.908096	2.255832	1.903165	1.638235	2.345063	2.480299	2.308312	0.267727	0.000000	56181.000000		1
9163.418945	1967.089233	1.292086	5.778926	8362.060547	99998.000000	1378.893799	855.947205	186.026535	113.749870	67.361191	298.037170	369.900635	305.438141	2.144892	99998.000000	3.962058	3.293824	0.111292	0.761847	3.922313	4.999991	3.139531	2.932447	2.269575	2.055951	1.828410	2.474270	2.568085	2.484923	0.331405	4.999991	56241.000000		1
20924.048828	6606.382812	2.420735	9.608930	26200.730469	99998.000000	4461.275879	2681.378662	627.833801	246.588089	184.962646	827.811157	1075.531006	566.223755	3.478254	99998.000000	4.320646	3.819964	0.383947	0.982675	4.418314	4.999991	3.649459	3.428358	2.797845	2.391972	2.267084	2.917931	3.031623	2.752988	0.541361	4.999991	56308.000000		1
8630.727539	1902.904297	2.661267	6.685545	7597.404297	88403.820312	1255.840332	779.458130	190.726151	73.016769	58.066799	272.858459	369.259216	224.033615	0.515044	0.000000	3.936047	3.279417	0.425088	0.825137	3.880665	4.946471	3.098934	2.891793	2.280410	1.863423	1.763928	2.435937	2.567331	2.350313	0.000000	0.000000	56376.000000		1
8239.494141	670.145752	1.813238	2.318972	4657.148438	59655.875000	772.646179	471.855194	117.200577	57.237274	24.682245	113.799210	166.142593	68.607018	1.728450	99998.000000	3.915900	2.826169	0.258455	0.365295	3.668120	4.775653	2.887981	2.673809	2.068930	1.757679	1.392385	2.056139	2.220481	1.836369	0.237657	4.999991	56401.000000		1
8278.781250	816.355103	2.198706	1.992095	6166.231445	77855.117188	993.750244	633.729919	154.285614	20.987926	34.032143	184.974991	242.196838	137.513168	1.456091	99998.000000	3.917966	2.911879	0.342167	0.299310	3.790020	4.891287	2.997277	2.801904	2.188325	1.321970	1.531889	2.267113	2.384168	2.138344	0.163189	4.999991	56447.000000		1
7945.672363	2769.246826	1.267417	2.818537	5542.742676	69822.062500	941.724487	560.854980	129.023636	81.327438	41.534878	184.200974	252.388596	152.934937	0.649547	99998.000000	3.900131	3.442362	0.102919	0.450024	3.743725	4.843993	2.973924	2.748851	2.110669	1.910237	1.618413	2.265292	2.402070	2.184507	0.000000	4.999991	56499.000000		1
14806.173828	2510.471680	2.093859	3.780664	8765.604492	99998.000000	1438.261963	895.382019	220.937546	98.562454	49.438499	246.177948	358.580231	157.150406	1.128911	99998.000000	4.170443	3.399755	0.320947	0.577568	3.942782	4.999991	3.157838	2.952008	2.344270	1.993711	1.694065	2.391249	2.554586	2.196316	0.052660	4.999991	56571.000000		1
9363.662109	5048.583008	2.479326	4.668780	12229.774414	99998.000000	2054.343506	1238.343140	250.874481	101.791130	75.662613	387.163391	567.697815	280.364288	1.433505	0.000000	3.971446	3.703170	0.394334	0.669203	4.087419	4.999991	3.312673	3.092841	2.399457	2.007710	1.878881	2.587894	2.754117	2.447723	0.156399	0.000000	56607.000000		1
10310.193359	2358.350830	1.995179	5.103588	5888.948242	71367.671875	970.982971	602.053711	130.180038	72.492531	27.599463	158.177292	227.746445	138.361191	1.603605	99998.000000	4.013267	3.372608	0.299982	0.707876	3.770038	4.853501	2.987212	2.779635	2.114544	1.860293	1.440901	2.199144	2.357452	2.141014	0.205097	4.999991	56712.000000		1
13964.793945	1592.325562	0.912787	3.006645	8171.438965	99998.000000	1421.039185	834.441223	179.436584	70.358582	45.448143	243.976166	325.377625	231.021378	1.910813	0.000000	4.145034	3.202032	0.000000	0.478082	3.912298	4.999991	3.152606	2.921396	2.253911	1.847317	1.657516	2.387347	2.512388	2.363652	0.281218	0.000000	56767.000000		1
6872.756348	3120.583252	3.305768	2.852458	6461.524414	77184.117188	1074.004517	655.787903	149.752518	55.652233	27.186241	161.868530	230.719162	106.111450	1.764488	0.000000	3.837131	3.494236	0.519272	0.455219	3.810335	4.887528	3.031006	2.816763	2.175374	1.745483	1.434349	2.209162	2.363084	2.025762	0.246619	0.000000	56797.000000		1
18214.066406	4601.197266	1.840992	7.493485	10797.963867	99998.000000	1787.637207	1093.647949	296.760529	141.617615	87.050858	466.489502	578.934937	371.905060	1.991663	0.000000	4.260407	3.662871	0.265052	0.874684	4.033342	4.999991	3.252279	3.038877	2.472406	2.151117	1.939773	2.668842	2.762630	2.570432	0.299216	0.000000	56831.000000		1
8103.824707	2577.734131	3.598723	1.992095	4694.742676	61432.664062	777.136108	480.622284	91.793648	55.886597	31.546648	118.480324	220.875870	169.685806	0.312469	0.000000	3.908690	3.411238	0.556148	0.299310	3.671612	4.788399	2.890497	2.681804	1.962813	1.747308	1.498953	2.073646	2.344148	2.229645	0.000000	0.000000	56933.000000		1
20962.417969	8236.601562	3.691235	10.558722	22618.412109	99998.000000	3746.724121	2312.131836	518.900696	252.351593	143.480194	668.437378	840.423645	537.178040	3.343741	99998.000000	4.321441	3.915748	0.567172	1.023611	4.354462	4.999991	3.573652	3.364012	2.715084	2.402006	2.156792	2.825061	2.924498	2.730118	0.524233	4.999991	57017.000000		1
18296.220703	7934.974609	1.242747	7.185112	20963.996094	99998.000000	3519.437012	2146.386963	487.113525	215.038361	140.094254	723.327942	999.421204	624.611267	2.727054	99998.000000	4.262362	3.899545	0.094383	0.856434	4.321474	4.999991	3.546473	3.331708	2.687630	2.332516	2.146420	2.859335	2.999748	2.795610	0.435694	4.999991	57124.000000		1
9785.430664	2808.064941	1.773150	3.373610	7355.660645	92789.500000	1212.791260	751.756897	192.329697	81.975029	48.892677	259.058716	344.151398	156.296219	1.945142	99998.000000	3.990580	3.448407	0.248745	0.528095	3.866622	4.967499	3.083786	2.876077	2.284046	1.913682	1.689244	2.413398	2.536750	2.193949	0.288951	4.999991	57202.000000		1
5763.751465	2331.648682	1.514116	2.713690	0.000000	2655.209961	0.000000	0.000000	6.679378	20.707306	3.709738	0.000000	2.815454	4.918563	0.032390	0.000000	3.760705	3.367663	0.180159	0.433560	0.000000	3.424099	0.000000	0.000000	0.824736	1.316124	0.569343	0.000000	0.449548	0.691838	0.000000	0.000000	57259.000000		1
10623.609375	5636.118652	2.457740	7.061762	19876.064453	99998.000000	3378.402344	2028.162598	445.874695	248.068283	142.548904	655.094055	833.398926	430.718140	2.845620	0.000000	4.026272	3.750980	0.390536	0.848913	4.298330	4.999991	3.528711	3.307103	2.649213	2.394571	2.153964	2.816304	2.920853	2.634193	0.454177	0.000000	57347.000000		1
14231.586914	7598.532715	2.010598	10.527884	28119.601562	99998.000000	4497.374023	2876.776611	831.847778	457.423309	323.764801	962.311523	1354.029541	841.160645	3.925670	0.000000	4.153254	3.880730	0.303325	1.022341	4.449009	4.999991	3.652959	3.458906	2.920044	2.660318	2.510230	2.983316	3.131628	2.924879	0.593914	0.000000	57418.000000		1
22559.013672	4746.919434	2.840123	5.156011	14148.168945	99998.000000	2407.703125	1448.259399	335.183899	141.697800	112.340599	530.507935	727.577332	463.886810	2.528229	0.000000	4.353320	3.676412	0.453337	0.712314	4.150700	4.999991	3.381603	3.160846	2.525283	2.151363	2.050537	2.724692	2.861879	2.666412	0.402816	0.000000	57485.000000		1
12655.441406	3027.352539	2.898715	4.693450	8560.456055	99998.000000	1419.731689	871.856201	207.723724	88.142502	59.639507	253.326050	371.442505	185.786011	1.940272	0.000000	4.102277	3.481063	0.462205	0.671492	3.932497	4.999991	3.152206	2.940445	2.317486	1.945185	1.775534	2.403680	2.569892	2.269013	0.287863	0.000000	57572.000000		1
6908.089844	2039.637207	1.511032	3.339689	4407.667969	54380.808594	711.603577	455.095093	90.507729	61.144371	27.420605	119.994446	139.181458	69.236099	1.195461	99998.000000	3.839358	3.309553	0.179274	0.523706	3.644209	4.735445	2.852238	2.658102	1.956686	1.786356	1.438077	2.079161	2.143581	1.840333	0.077535	4.999991	57653.000000		1
7160.071289	1011.580383	2.877128	4.335737	4083.798340	50177.488281	666.013550	417.057159	92.419647	30.803467	32.382339	114.557808	152.275024	93.813499	0.557032	99998.000000	3.854917	3.005000	0.458959	0.637063	3.611064	4.700509	2.823483	2.620196	1.965764	1.488600	1.510308	2.059025	2.182629	1.972265	0.000000	4.999991	57837.000000		1
8894.366211	2763.486328	1.810155	4.628692	7965.401855	94733.320312	1327.682129	813.511841	182.800949	79.992180	59.843033	282.075745	347.703888	207.652802	2.970878	0.000000	3.949115	3.441457	0.257716	0.665458	3.901208	4.976503	3.123094	2.910364	2.261978	1.903048	1.777014	2.450366	2.541209	2.317338	0.472885	0.000000	57882.000000		1
8313.386719	2137.804932	1.554204	3.561718	4406.884766	56583.789062	756.141968	449.248322	84.741142	55.131081	24.747004	110.274498	173.188934	98.482277	0.932589	0.000000	3.919778	3.329968	0.191508	0.551660	3.644132	4.752692	2.878603	2.652487	1.928094	1.741397	1.393523	2.042475	2.238520	1.993358	0.000000	0.000000	57947.000000		1
28483.437500	6809.150879	4.548515	7.228283	25477.621094	99998.000000	4252.664062	2595.977539	589.333313	262.438507	171.381866	772.347046	997.718994	494.881470	4.202518	99998.000000	4.454592	3.833093	0.657870	0.859035	4.406159	4.999991	3.628661	3.414301	2.770361	2.419028	2.233965	2.887812	2.999008	2.694501	0.623510	4.999991	57982.000000		1
7172.221191	1978.727173	3.225591	3.694319	4512.287109	58114.031250	768.776062	466.588165	130.725861	67.015808	32.462517	153.382080	188.697052	194.383469	0.414714	0.000000	3.855654	3.296386	0.508609	0.567534	3.654397	4.764281	2.885800	2.668934	2.116362	1.826177	1.511382	2.185775	2.275765	2.288659	0.000000	0.000000	58043.000000		1
6003.062012	715.267029	3.555551	3.157748	3845.268066	48667.750000	670.053284	396.975861	78.789528	30.393330	30.963821	126.467209	152.669739	83.301033	1.049792	99998.000000	3.778373	2.854468	0.550907	0.499378	3.584927	4.687241	2.826109	2.598764	1.896469	1.482778	1.490855	2.101978	2.183753	1.920650	0.021103	4.999991	58124.000000		1
10070.516602	3512.523438	0.767851	5.566148	11633.956055	99998.000000	2004.494995	1188.485229	299.387848	94.997658	69.029495	361.747223	464.401794	289.600067	3.211489	0.000000	4.003052	3.545619	0.000000	0.745555	4.065727	4.999991	3.302005	3.074994	2.476234	1.977713	1.839035	2.558405	2.666894	2.461799	0.506706	0.000000	58188.000000		1
20739.416016	6314.833984	3.046734	6.614620	20779.746094	99998.000000	3427.797607	2120.150635	470.035797	132.357147	103.175728	557.564636	679.396973	337.971588	3.368578	0.000000	4.316796	3.800362	0.483835	0.820505	4.317640	4.999991	3.535015	3.326367	2.672131	2.121747	2.013577	2.746295	2.832124	2.528880	0.527447	0.000000	58204.000000		1
7378.739258	1718.351685	2.359060	3.311935	5065.716309	64934.535156	840.590149	521.777832	132.261551	43.628735	37.251564	144.429993	189.344650	132.095032	0.056242	0.000000	3.867982	3.235112	0.372739	0.520082	3.704641	4.812476	2.924584	2.717486	2.121433	1.639773	1.571144	2.159657	2.277253	2.120887	0.000000	0.000000	58247.000000		1
19086.330078	3883.426270	1.359929	6.919910	16037.600586	99998.000000	2662.888672	1638.652466	344.971680	159.568054	94.013947	412.317444	583.986084	355.379303	2.552443	0.000000	4.280723	3.589215	0.133516	0.840100	4.205139	4.999991	3.425353	3.214487	2.537783	2.202946	1.973192	2.615232	2.766402	2.550692	0.406956	0.000000	58287.000000		1
23780.658203	2309.004883	1.742312	3.842339	13863.317383	99998.000000	2301.628662	1410.070435	322.704010	132.865967	69.223770	359.181549	493.222412	206.003006	3.591640	99998.000000	4.376224	3.363425	0.241126	0.584596	4.141867	4.999991	3.362035	3.149241	2.508804	2.123414	1.840255	2.555314	2.693043	2.313874	0.555293	4.999991	58312.000000		1
12686.556641	2646.294922	2.994310	2.892547	6858.932129	87333.445312	1099.491577	694.957520	144.648941	52.201530	42.777622	210.039612	236.868134	168.890198	0.793522	99998.000000	4.103344	3.422638	0.476297	0.461280	3.836257	4.941181	3.041192	2.841958	2.160315	1.717683	1.631217	2.322301	2.374507	2.227604	0.000000	4.999991	58423.000000		1
18845.699219	9159.305664	4.369658	8.042391	23996.408203	99998.000000	3832.377930	2452.176758	567.713196	275.257599	177.083694	727.583496	981.251831	579.058289	3.935412	0.000000	4.275212	3.961863	0.640447	0.905385	4.380146	4.999991	3.583468	3.389552	2.754129	2.439739	2.248178	2.861883	2.991781	2.762722	0.594990	0.000000	58473.000000		1
28354.312500	12826.574219	1.329091	12.526147	44850.777344	99998.000000	7146.194336	4571.503906	1280.479370	724.172852	388.948883	1323.784302	1698.177979	1117.306396	5.005269	0.000000	4.452619	4.108111	0.123555	1.097818	4.651770	4.999991	3.854075	3.660059	3.107373	2.859842	2.589893	3.121817	3.229983	3.048172	0.699427	0.000000	58509.000000		1
13814.603516	4250.807617	3.546299	6.204483	10548.943359	99998.000000	1768.573486	1066.196533	234.505997	117.811157	58.455353	277.508728	412.086182	291.999237	1.926398	0.000000	4.140338	3.628471	0.549775	0.792706	4.023209	4.999991	3.247623	3.027837	2.370154	2.071186	1.766824	2.443277	2.614988	2.465382	0.284746	0.000000	58730.000000		1
8141.644043	2837.351074	1.788568	5.717252	6101.602539	73339.117188	1018.265930	621.959290	135.363800	70.818062	52.084347	201.349640	279.090698	193.156143	0.610656	99998.000000	3.910712	3.452913	0.252506	0.757187	3.785444	4.865335	3.007861	2.793762	2.131503	1.850144	1.716707	2.303951	2.445745	2.285908	0.000000	4.999991	58827.000000		1
12351.215820	4890.377930	3.256428	3.854673	5560.123047	64799.207031	933.148621	565.162964	138.416702	81.811592	27.500782	134.204315	179.291656	160.009033	1.885547	0.000000	4.091710	3.689342	0.512742	0.585988	3.745084	4.811570	2.969951	2.752174	2.141188	1.912815	1.439345	2.127766	2.253560	2.204144	0.275437	0.000000	59010.000000		1
7460.600098	3026.896240	2.673601	4.027363	5141.736328	61006.527344	876.216614	525.839111	120.913399	34.291176	30.374826	140.390289	180.198273	115.174561	0.488371	99998.000000	3.872774	3.480998	0.427097	0.605021	3.711110	4.785376	2.942611	2.720853	2.082474	1.535182	1.482514	2.147337	2.255751	2.061357	0.000000	4.999991	59066.000000		1
5381.154785	3116.845703	1.723810	2.889463	6045.466309	71578.945312	1015.931580	616.266663	143.936584	64.425468	32.866489	165.572098	181.246750	122.412094	1.274686	0.000000	3.730875	3.493715	0.236489	0.460817	3.781430	4.854785	3.006865	2.789769	2.158171	1.809058	1.516753	2.218987	2.258270	2.087824	0.105403	0.000000	59154.000000		1
8327.553711	2625.328613	2.355976	4.138377	8686.041016	99998.000000	1410.054932	883.879700	191.950409	100.875259	46.737144	228.640732	286.759949	185.708908	1.195111	99998.000000	3.920517	3.419184	0.372171	0.616830	3.938822	4.999991	3.149236	2.946393	2.283189	2.003785	1.669662	2.359154	2.457519	2.268833	0.077408	4.999991	59227.000000		1
7268.551270	1245.790405	1.612795	3.731324	4414.550781	51342.539062	702.380066	448.224518	118.452576	30.695536	31.176600	144.895630	200.362839	113.996567	1.123727	99998.000000	3.861448	3.095445	0.207579	0.571863	3.644886	4.710477	2.846572	2.651496	2.073545	1.487075	1.493829	2.161055	2.301817	2.056892	0.050661	4.999991	59476.000000		1
5235.195312	2045.817017	2.716774	3.718989	3256.939941	39151.324219	540.193909	328.637115	63.710041	35.740532	23.587517	83.609406	123.617836	76.775841	0.750302	0.000000	3.718933	3.310867	0.434053	0.570425	3.512810	4.592746	2.732550	2.516717	1.804208	1.553161	1.372682	1.922255	2.092081	1.885225	0.000000	0.000000	59533.000000		1
9975.771484	2377.285156	1.665219	2.266548	4826.562988	59088.375000	800.134583	492.038269	104.187195	48.969772	33.498653	161.957962	219.222992	112.038399	0.604365	0.000000	3.998946	3.376081	0.221471	0.355365	3.683638	4.771502	2.903163	2.691999	2.017814	1.689928	1.525027	2.209402	2.340886	2.049367	0.000000	0.000000	59587.000000		1
12192.819336	2437.270020	2.710606	3.574053	6747.726074	81900.281250	1144.751709	686.131897	137.528580	64.030754	39.030880	184.265732	249.708832	212.648453	1.274708	99998.000000	4.086104	3.386904	0.433066	0.553161	3.829157	4.913285	3.058711	2.836408	2.138393	1.806389	1.591408	2.265445	2.397434	2.327662	0.105411	4.999991	59707.000000		1
13606.624023	5621.847168	4.018112	4.779795	10967.797852	99998.000000	1797.030273	1116.433716	250.035706	66.436066	61.347900	315.620667	384.369537	257.560028	2.755020	99998.000000	4.133750	3.749879	0.604022	0.679409	4.040120	4.999991	3.254555	3.047833	2.398002	1.822404	1.787800	2.499166	2.584749	2.410878	0.440125	4.999991	59737.000000		1
7234.901367	1099.568726	1.150235	2.985059	4528.408691	51858.453125	736.060669	460.710571	110.200485	50.419128	26.140854	125.369400	182.079361	125.301559	1.372157	0.000000	3.859433	3.041222	0.060786	0.474953	3.655946	4.714819	2.866914	2.663428	2.042183	1.702595	1.417320	2.098191	2.260261	2.097956	0.137404	0.000000	59843.000000		1
5200.780762	1434.974609	1.945839	3.176251	2831.473389	32543.111328	473.967560	286.127777	84.028801	23.417912	19.782185	92.197624	118.887383	63.000782	0.401210	0.000000	3.716069	3.156844	0.289107	0.501915	3.452013	4.512459	2.675749	2.456560	1.924428	1.369548	1.296274	1.964720	2.075136	1.799346	0.000000	0.000000	59921.000000		1
19231.875000	6217.452637	1.270500	5.729587	14916.349609	99998.000000	2478.511963	1522.963013	330.243744	119.590469	105.747566	478.528412	697.174744	360.874542	1.790304	0.000000	4.284022	3.793612	0.103975	0.758123	4.173663	4.999991	3.394191	3.182689	2.518835	2.077697	2.024270	2.679908	2.843342	2.557356	0.252927	0.000000	59982.000000		1
20308.091797	4149.669922	2.217208	4.122959	11348.732422	99998.000000	1892.120483	1152.917358	278.239594	95.528061	73.948051	362.215942	509.658752	305.256226	2.773691	0.000000	4.307669	3.618014	0.345806	0.615209	4.054947	4.999991	3.276949	3.061798	2.444419	1.980131	1.868927	2.558968	2.707279	2.484664	0.443058	0.000000	60006.000000		1
18480.156250	3487.400146	1.353761	3.607974	9808.549805	99998.000000	1615.731079	988.430786	261.340698	125.458824	80.941978	335.723541	460.192505	249.699585	2.058563	0.000000	4.266706	3.542502	0.131542	0.557263	3.991605	4.999991	3.208369	2.994946	2.417207	2.098501	1.908174	2.525982	2.662940	2.397418	0.313564	0.000000	60039.000000		1
4910.416016	1071.435791	1.187239	1.390766	106.179291	3310.751221	0.000000	10.657401	14.579917	11.940236	0.000000	0.000000	6.861319	0.622915	0.470603	0.000000	3.691118	3.029966	0.074538	0.143254	2.026040	3.519927	0.000000	1.027651	1.163755	1.077013	0.000000	0.000000	0.836408	0.000000	0.000000	0.000000	60064.000000		1
3567.956543	1224.623535	0.885033	2.433070	2346.210205	30869.027344	381.187103	237.552734	63.956741	40.187283	19.874697	86.209000	102.802597	82.847725	0.307026	0.000000	3.552420	3.088003	0.000000	0.386155	3.370367	4.489523	2.581138	2.375760	1.805886	1.604089	1.298301	1.935553	2.012004	1.918281	0.000000	0.000000	60142.000000		1
10939.513672	1494.117676	1.877997	4.406662	6218.125000	77053.867188	1078.771973	630.794189	159.475555	93.980019	45.947708	173.565155	221.757828	123.457481	0.319463	0.000000	4.038998	3.174385	0.273695	0.644110	3.793659	4.886795	3.032930	2.799888	2.202694	1.973036	1.662264	2.239463	2.345879	2.091517	0.000000	0.000000	60167.000000		1
6578.287109	2576.340332	3.025148	3.108409	4333.460938	49870.636719	713.009766	432.821228	85.986969	28.706524	18.221813	102.037834	158.642944	83.948624	0.546558	0.000000	3.818113	3.411003	0.480747	0.492538	3.636835	4.697845	2.853096	2.636309	1.934433	1.457981	1.260592	2.008761	2.200421	1.924014	0.000000	0.000000	60192.000000		1
16857.029297	38806.695312	1.908834	3.743659	3074.654053	40934.718750	510.355682	312.200806	62.038654	37.529102	19.572491	88.167175	117.132736	78.123436	0.776678	99998.000000	4.226781	4.588907	0.280768	0.573296	3.487796	4.612092	2.707873	2.494434	1.792662	1.574368	1.291646	1.945307	2.068678	1.892781	0.000000	4.999991	60259.000000		0
6004.310547	742.496460	2.433070	5.482887	3954.836426	45731.054688	675.804443	399.985596	92.786613	47.517330	26.002085	105.858582	159.037659	81.623482	1.203125	14571.889648	3.778463	2.870694	0.386155	0.739009	3.597129	4.660211	2.829821	2.602044	1.967485	1.676852	1.415008	2.024726	2.201500	1.911815	0.080311	4.163516	60377.000000		1
8769.203125	3513.562500	1.427771	3.447620	6517.787109	78061.625000	1111.656982	655.158813	135.299042	76.893028	39.299168	201.368134	306.523621	196.387909	0.912910	0.000000	3.942960	3.545748	0.154659	0.537519	3.814100	4.892437	3.045971	2.816347	2.131295	1.885887	1.594383	2.303991	2.486464	2.293115	0.000000	0.000000	60401.000000		1
14319.753906	4586.197754	2.611927	6.808895	11287.797852	99998.000000	1907.869019	1150.135864	248.154617	122.424431	67.126823	305.182220	401.410278	295.869324	1.391984	99998.000000	4.155936	3.661453	0.416961	0.833077	4.052609	4.999991	3.280549	3.060749	2.394722	2.087868	1.826896	2.484559	2.603589	2.471100	0.143634	4.999991	60517.000000		1
11021.325195	2622.232666	2.322055	3.583304	6849.748535	83218.648438	1169.686768	698.574768	180.497391	72.689888	56.019199	240.587128	335.843811	120.278145	1.558877	99998.000000	4.042234	3.418671	0.365873	0.554284	3.835675	4.920221	3.068069	2.844213	2.256471	1.861474	1.748337	2.381272	2.526137	2.080187	0.192812	4.999991	60566.000000		1
7507.081543	2110.729736	2.507080	3.860841	7473.693848	89310.281250	1228.956177	756.012451	171.058075	83.957870	36.560806	182.776276	275.606079	141.441849	1.239844	99998.000000	3.875471	3.324433	0.399168	0.586682	3.873535	4.950902	3.089536	2.878529	2.233144	1.924061	1.563016	2.261920	2.440289	2.150578	0.093367	4.999991	60620.000000		1
15387.196289	3474.479248	1.884164	3.786831	9101.285156	99998.000000	1497.719482	920.323303	216.102249	70.306160	43.465298	210.372650	281.366486	137.112274	2.245031	0.000000	4.187160	3.540890	0.275119	0.578276	3.959103	4.999991	3.175431	2.963940	2.334659	1.846993	1.638143	2.322989	2.449272	2.137076	0.351222	0.000000	60645.000000		1
10317.603516	2320.020020	2.840123	4.699618	7380.610840	99998.000000	1252.947754	743.131714	201.901627	81.145500	53.502869	279.183197	385.266907	158.914307	1.154866	0.000000	4.013579	3.365492	0.453337	0.672063	3.868092	4.999991	3.097933	2.871066	2.305140	1.909264	1.728377	2.445889	2.585762	2.201163	0.062531	0.000000	60673.000000		1
13797.442383	4195.318848	2.460824	4.526928	12407.958984	99998.000000	2104.682617	1268.310913	280.913177	103.496437	59.744354	319.012787	390.897797	195.385681	1.852042	99998.000000	4.139799	3.622765	0.391080	0.655804	4.093700	4.999991	3.323187	3.103226	2.448572	2.014925	1.776297	2.503808	2.592063	2.290893	0.267651	4.999991	60736.000000		1
7344.574707	915.771729	1.877997	2.941887	4770.127441	56586.156250	803.276917	480.730194	101.236061	48.205006	32.712299	141.093384	177.740540	114.332695	1.663541	99998.000000	3.865967	2.961787	0.273695	0.468626	3.678530	4.752710	2.904865	2.681901	2.005335	1.683092	1.514711	2.149507	2.249786	2.058171	0.221033	4.999991	60771.000000		1
11028.282227	2138.011475	1.779317	3.102241	6573.235840	82586.726562	1121.429321	672.214966	169.506958	63.281403	45.568409	196.150452	249.739670	190.078568	1.300504	99998.000000	4.042508	3.330010	0.250253	0.491676	3.817779	4.916910	3.049772	2.827508	2.229187	1.801276	1.658664	2.292589	2.397488	2.278933	0.114112	4.999991	60841.000000		1
9401.671875	2231.242188	2.365228	3.077571	4153.867188	52209.441406	712.692139	418.648376	84.084305	32.391590	20.833738	117.468857	181.533539	126.334610	1.313823	0.000000	3.973205	3.348547	0.373873	0.488208	3.618453	4.717749	2.852902	2.621849	1.924715	1.510432	1.318767	2.069923	2.258957	2.101522	0.118537	0.000000	60885.000000		1
9502.472656	2750.707275	3.099157	3.678900	8322.134766	99998.000000	1367.153931	841.879211	177.092957	89.977333	45.463562	234.530670	272.491486	178.607071	1.328375	99998.000000	3.977837	3.439444	0.491244	0.565718	3.920235	4.999991	3.135818	2.925250	2.248201	1.954133	1.657663	2.370200	2.435353	2.251899	0.123321	4.999991	60907.000000		1
7882.159668	2247.218994	2.174036	3.145414	6505.674316	80722.718750	1099.180176	663.022339	131.169907	59.661095	45.466644	211.859024	262.922638	137.368225	2.031273	99998.000000	3.896645	3.351645	0.337267	0.497678	3.813292	4.906996	3.041069	2.821528	2.117834	1.775691	1.657693	2.326047	2.419828	2.137886	0.307768	4.999991	60955.000000		1
7452.714844	2828.793701	3.623393	7.296126	4231.133301	54363.082031	727.515625	426.477997	75.745872	48.960522	34.722897	114.869270	166.540390	76.683334	0.361821	0.000000	3.872314	3.451601	0.559115	0.863092	3.626457	4.735304	2.861842	2.629897	1.879359	1.689846	1.540616	2.060204	2.221519	1.884701	0.000000	0.000000	60990.000000		1
7585.981934	2575.359863	1.137900	4.927814	8202.886719	99998.000000	1423.114624	839.069885	192.453049	63.583611	53.925339	278.381439	374.328888	301.793182	1.280493	0.000000	3.880012	3.410838	0.056104	0.692654	3.913967	4.999991	3.153240	2.923798	2.284325	1.803345	1.731793	2.444640	2.573253	2.479709	0.107377	0.000000	61045.000000		1
5495.947266	3570.482178	1.569623	4.761292	10024.346680	99998.000000	1678.408081	1020.532532	263.311188	105.824661	75.344986	368.987854	496.284576	301.666748	1.974625	99998.000000	3.740042	3.552727	0.195795	0.677725	4.001056	4.999991	3.224898	3.008827	2.420469	2.024587	1.877054	2.567012	2.695731	2.479527	0.295485	4.999991	61136.000000		1
6000.714844	1620.036011	3.401364	2.692104	3084.892090	36692.273438	507.407623	312.314880	50.098419	39.678467	18.360580	77.238403	130.738190	72.566544	1.239392	99998.000000	3.778203	3.209525	0.531653	0.430092	3.489240	4.564575	2.705357	2.494593	1.699824	1.598555	1.263886	1.887833	2.116402	1.860736	0.093209	4.999991	61224.000000		1
7495.359863	2121.362549	2.075356	4.705785	3864.720215	51491.675781	655.997559	391.807526	102.000824	47.748611	27.957176	116.056511	135.514893	100.505211	1.251136	99998.000000	3.874793	3.326615	0.317093	0.672632	3.587118	4.711737	2.816902	2.593073	2.008604	1.678961	1.446493	2.064670	2.131987	2.002189	0.097305	4.999991	61322.000000		1
8561.920898	2603.079590	1.199574	2.355976	7267.675293	84998.781250	1230.680054	739.708740	165.871231	84.130562	48.877258	198.521851	284.450226	145.830002	2.775983	99998.000000	3.932571	3.415488	0.079027	0.372171	3.861396	4.929413	3.090145	2.869061	2.219771	1.924954	1.689107	2.297808	2.454006	2.163847	0.443417	4.999991	61390.000000		1
8249.333984	2699.760742	3.148497	4.156880	5940.378418	72901.328125	971.275940	598.692444	147.041916	75.153793	33.985886	157.983017	255.102295	144.266556	1.213003	99998.000000	3.916419	3.431325	0.498103	0.618767	3.773814	4.862735	2.987343	2.777204	2.167441	1.875951	1.531299	2.198610	2.406714	2.159166	0.083862	4.999991	61452.000000		1
6130.802734	1736.268311	3.259512	6.044128	5039.285645	60868.863281	831.462341	503.488190	112.679817	57.554901	37.020283	186.436676	228.656143	116.503647	0.892316	99998.000000	3.787517	3.239617	0.513153	0.781334	3.702369	4.784395	2.919842	2.701989	2.051846	1.760082	1.568440	2.270531	2.359183	2.066339	0.000000	4.999991	61486.000000		1
8585.637695	1998.509399	1.526451	2.053770	4153.241211	48710.539062	704.116211	426.539673	104.418480	33.236538	26.794605	128.187943	172.300812	82.838470	1.345630	0.000000	3.933773	3.300706	0.183683	0.312552	3.618387	4.687623	2.847644	2.629959	2.018777	1.521616	1.428047	2.107847	2.236287	1.918232	0.128926	0.000000	61572.000000		1
11524.344727	3547.197021	3.129995	4.822968	9606.577148	99998.000000	1639.232300	973.009033	223.848602	81.086914	69.319366	300.424011	408.586121	205.895065	3.289801	0.000000	4.061616	3.549885	0.495544	0.683314	3.982569	4.999991	3.214641	2.988117	2.349954	1.908951	1.840855	2.477735	2.611284	2.313646	0.517170	0.000000	61924.000000		1
11597.994141	1822.881226	3.734408	4.761292	5854.290039	72199.906250	963.952087	595.605652	144.087692	54.677773	26.970379	180.833527	217.107544	127.219643	1.332499	99998.000000	4.064383	3.260758	0.572222	0.677725	3.767474	4.858537	2.984056	2.774959	2.158627	1.737811	1.430887	2.257279	2.336675	2.104554	0.124667	4.999991	62085.000000		1
8710.004883	2461.199707	1.881081	3.447620	4909.108398	61352.468750	827.687805	495.507477	117.364014	59.472984	27.528536	120.793129	170.311813	116.047256	1.335211	0.000000	3.940018	3.391147	0.274407	0.537519	3.691003	4.787832	2.917866	2.695050	2.069535	1.774320	1.439783	2.082042	2.231245	2.064635	0.125550	0.000000	62111.000000		1
10020.170898	3193.301025	2.652015	3.521630	9425.062500	99998.000000	1551.314819	961.441895	201.106018	86.344688	49.808548	254.800079	336.192291	163.598511	2.028794	0.000000	4.000875	3.504240	0.423576	0.546744	3.974284	4.999991	3.190700	2.982923	2.303425	1.936236	1.697304	2.406199	2.526588	2.213779	0.307238	0.000000	62169.000000		1
8860.305664	2879.268311	3.512378	3.308852	5796.574707	69253.171875	942.076050	589.370300	122.732803	42.907143	29.246178	168.859360	172.192886	136.066895	4.119221	99998.000000	3.947449	3.459282	0.545601	0.519677	3.763171	4.840440	2.974086	2.770388	2.088961	1.632530	1.466069	2.227525	2.236015	2.133753	0.614815	4.999991	62216.000000		1
10192.694336	2066.986816	2.063021	1.671386	6205.083496	74528.250000	1036.530884	626.819214	140.646240	38.774933	28.296387	154.430557	221.282928	101.717125	1.328433	99998.000000	4.008289	3.315338	0.314504	0.223077	3.792748	4.872321	3.015582	2.797142	2.148128	1.588551	1.451731	2.188733	2.344948	2.007394	0.123340	4.999991	62237.000000		1
20088.443359	5064.307129	2.778449	5.374957	14523.558594	99998.000000	2283.585693	1479.593262	507.182526	293.621277	172.769547	540.314209	709.259888	410.877350	1.437033	99998.000000	4.302946	3.704520	0.443802	0.730375	4.162073	4.999991	3.358617	3.170142	2.705164	2.467788	2.237467	2.732646	2.850805	2.613712	0.157467	4.999991	62335.000000		1
6105.071777	3360.760254	3.129995	6.074965	9184.943359	99998.000000	1517.316650	937.589172	231.067627	135.995956	66.957222	292.215088	378.732452	238.379166	2.392482	0.000000	3.785691	3.526438	0.495544	0.783544	3.963077	4.999991	3.181076	2.972013	2.363739	2.133526	1.825797	2.465703	2.578332	2.377268	0.378849	0.000000	62398.000000		1
12866.258789	3123.907471	2.309720	4.073619	8411.702148	99998.000000	1445.977417	857.439697	228.616058	91.386597	40.748524	242.511383	323.333099	219.589951	1.690816	99998.000000	4.109452	3.494698	0.363559	0.609980	3.924884	4.999991	3.160161	2.933204	2.359107	1.960883	1.610112	2.384732	2.509650	2.341613	0.228096	4.999991	62456.000000		1
15711.901367	6057.554688	2.359060	5.371873	5470.234863	67985.476562	902.798462	553.965942	137.405228	79.461777	48.630562	209.737411	287.092987	226.290924	1.138115	99998.000000	4.196229	3.782297	0.372739	0.730126	3.738006	4.832416	2.955591	2.743483	2.138003	1.900158	1.686909	2.321676	2.458023	2.354667	0.056186	4.999991	62587.000000		1
7251.405273	3867.699219	2.195622	4.563933	8262.785156	99998.000000	1369.149170	832.298035	245.231247	119.149498	67.086739	337.940765	482.642120	243.566025	0.763095	0.000000	3.860422	3.587453	0.341558	0.659339	3.917126	4.999991	3.136451	2.920279	2.389576	2.076092	1.826637	2.528841	2.683625	2.386617	0.000000	0.000000	62634.000000		1
6695.074219	2030.962646	2.830872	4.539263	7717.947266	95076.960938	1290.630981	787.923035	169.510040	85.484322	55.390114	264.745148	353.396454	220.089523	1.571102	0.000000	3.825755	3.307702	0.451920	0.656985	3.887502	4.978076	3.110802	2.896484	2.229195	1.931886	1.743432	2.422828	2.548262	2.342599	0.196204	0.000000	62682.000000		1
25074.753906	7834.327637	2.211041	5.550730	20260.287109	99998.000000	3455.532715	2064.044922	514.817871	196.249130	156.129700	756.937622	983.620178	533.946289	4.377669	99998.000000	4.399237	3.894002	0.344597	0.744350	4.306645	4.999991	3.538515	3.314719	2.711654	2.292808	2.193485	2.879060	2.992827	2.727498	0.641243	4.999991	62715.000000		1
15645.607422	6000.986328	2.211041	7.962214	16261.525391	99998.000000	2718.093750	1663.038696	342.282654	136.060715	124.521370	529.625977	657.980408	343.318817	1.593149	0.000000	4.194392	3.778223	0.344597	0.901034	4.211161	4.999991	3.434264	3.220902	2.534385	2.133733	2.095244	2.723969	2.818213	2.535698	0.202256	0.000000	62764.000000		1
19884.441406	5133.894531	1.205742	4.662613	11809.383789	99998.000000	2014.316650	1196.003418	270.789276	101.862061	68.924644	387.610535	492.056763	280.438293	3.136703	99998.000000	4.298513	3.710447	0.081254	0.668629	4.072227	4.999991	3.304128	3.077732	2.432631	2.008013	1.838374	2.588396	2.692015	2.447837	0.496473	4.999991	62807.000000		1
12126.968750	3448.137939	3.648063	3.971855	9562.026367	99998.000000	1593.145752	970.310730	220.740189	79.338432	69.677078	283.552856	359.255554	195.262344	2.105682	0.000000	4.083752	3.537585	0.562062	0.598993	3.980550	4.999991	3.202255	2.986911	2.343881	1.899484	1.843090	2.452634	2.555403	2.290618	0.323393	0.000000	62841.000000		1
7261.655762	2203.439209	1.828657	3.429117	4153.213379	50249.359375	701.550537	429.894775	91.457527	32.675297	26.171690	121.573318	159.783920	107.949356	0.050709	0.000000	3.861036	3.343101	0.262132	0.535182	3.618384	4.701130	2.846059	2.633362	1.961219	1.514220	1.417832	2.084838	2.203533	2.033220	0.000000	0.000000	62912.000000		1
8132.047363	3045.352295	2.340558	3.953353	8154.867188	94418.210938	1337.244751	826.790466	180.750259	44.189976	64.582741	240.627213	320.986359	181.922089	3.147740	0.000000	3.910200	3.483638	0.369319	0.596966	3.911417	4.975056	3.126211	2.917395	2.257079	1.645324	1.810117	2.381345	2.506487	2.259886	0.497999	0.000000	62997.000000		1
13530.406250	5116.986328	3.506211	5.692582	11653.016602	99998.000000	1959.364380	1191.377808	284.900452	114.887772	89.061462	429.151581	605.029541	349.202576	3.062763	0.000000	4.131311	3.709014	0.544838	0.755309	4.066438	4.999991	3.292115	3.076050	2.454693	2.060274	1.949690	2.632611	2.781777	2.543077	0.486113	0.000000	63077.000000		1
8097.080566	3115.994629	1.837908	1.566539	5447.831543	63899.820312	920.980164	550.077332	112.698318	38.111927	29.391113	123.438980	165.683121	131.965515	0.579338	0.000000	3.908329	3.493597	0.264324	0.194941	3.736224	4.805500	2.964250	2.740424	2.051918	1.581061	1.468216	2.091452	2.219278	2.120461	0.000000	0.000000	63119.000000		1
14120.825195	19311.673828	1.834825	19.621830	54236.722656	99998.000000	8838.562500	5543.742188	1425.760498	668.372620	445.131531	1696.426392	2250.494141	1312.914062	5.025389	99998.000000	4.149860	4.285820	0.263595	1.292740	4.734293	4.999991	3.946382	3.743803	3.154047	2.825019	2.648488	3.229535	3.352278	3.118236	0.701170	4.999991	63174.000000		0
25221.646484	6504.699707	3.595639	9.473246	19567.080078	99998.000000	3347.854736	1999.009033	465.955994	184.330490	143.745392	677.722534	875.686218	473.945984	4.395707	0.000000	4.401773	3.813227	0.555776	0.976499	4.291526	4.999991	3.524767	3.300815	2.668345	2.265597	2.157594	2.831052	2.942348	2.675729	0.643029	0.000000	63225.000000		1
5377.118164	2222.746582	3.533965	5.526060	6829.771973	78369.929688	1148.230103	695.919678	164.671646	65.803902	47.079441	218.205353	296.782104	163.542999	1.069059	0.000000	3.730550	3.346890	0.548262	0.742416	3.834406	4.894149	3.060029	2.842559	2.216619	1.818252	1.672831	2.338866	2.472438	2.213632	0.029002	0.000000	63318.000000		1
7322.833984	2977.550293	2.738360	3.725156	6160.215332	71949.250000	1029.549316	629.190613	136.927246	34.799992	43.918606	172.624619	232.945618	179.538361	0.745044	99998.000000	3.864679	3.473859	0.437491	0.571145	3.789596	4.857026	3.012647	2.798782	2.136490	1.541579	1.642649	2.237103	2.367254	2.254157	0.000000	4.999991	63385.000000		1
17238.802734	6699.465820	2.346725	5.729587	13123.818359	99998.000000	2157.177002	1336.631104	333.194885	106.472244	99.832962	472.740234	620.583923	372.003754	3.520137	0.000000	4.236507	3.826040	0.370462	0.758123	4.118060	4.999991	3.333886	3.126012	2.522698	2.027236	1.999274	2.674623	2.792800	2.570547	0.546560	0.000000	63434.000000		1
5779.015625	2291.708252	3.148497	3.749826	3468.283936	38912.496094	572.853821	353.303955	81.645065	29.178335	21.934633	100.147499	106.429077	82.218643	0.215254	99998.000000	3.761854	3.360159	0.498103	0.574011	3.540115	4.590089	2.758044	2.548148	1.911930	1.465060	1.341130	2.000640	2.027060	1.914970	0.000000	4.999991	63590.000000		1
12041.669922	2572.248291	3.463039	3.617226	6872.969238	78977.601562	1134.390259	694.889709	159.416962	52.189194	35.749783	207.504776	287.031311	139.224640	1.453384	99998.000000	4.080687	3.410313	0.539457	0.558376	3.837144	4.897504	3.054763	2.841916	2.202534	1.717581	1.553273	2.317028	2.457929	2.143716	0.162381	4.999991	63764.000000		1
6415.903320	1619.474731	2.161701	2.392981	3158.210938	37692.679688	505.316864	312.450592	68.998657	33.936546	9.670605	68.147545	128.292786	50.622654	1.011303	99998.000000	3.807258	3.209374	0.334796	0.378939	3.499441	4.576257	2.703564	2.494781	1.838841	1.530668	0.985454	1.833450	2.108202	1.704345	0.004881	4.999991	63781.000000		1
5349.713379	1162.131592	1.794736	2.454656	3450.481689	51883.921875	566.920715	352.566925	108.467430	53.435024	34.920258	148.556030	214.085480	70.617615	0.121956	99998.000000	3.728331	3.065255	0.254001	0.389991	3.537880	4.715033	2.753522	2.547241	2.035299	1.727826	1.543077	2.171890	2.330587	1.848913	0.000000	4.999991	63817.000000		1
11040.765625	1908.584473	3.062153	4.718120	7976.626953	91764.429688	1321.887817	812.478821	169.251007	76.337952	56.833305	241.700363	311.291077	123.068932	1.887689	99998.000000	4.042999	3.280711	0.486027	0.673769	3.901819	4.962674	3.121195	2.909812	2.228531	1.882740	1.754603	2.383277	2.493167	2.090148	0.275930	4.999991	63851.000000		1
5781.069824	1156.648682	3.157748	3.867008	4012.274170	49072.535156	661.739502	408.496704	99.265549	33.292042	27.395935	111.924301	144.093857	122.982582	0.696896	0.000000	3.762008	3.063201	0.499378	0.587375	3.603391	4.690838	2.820687	2.611189	1.996799	1.522340	1.437686	2.048924	2.158645	2.089844	0.000000	0.000000	63885.000000		1
9485.568359	4657.882324	3.210172	4.261727	147.337952	4892.940430	0.000000	12.082088	12.550817	14.586084	1.612795	3.533965	4.896977	30.566019	0.594103	0.000000	3.977063	3.668189	0.506528	0.629586	2.168315	3.689570	0.000000	1.082142	1.098672	1.163939	0.207579	0.548262	0.689928	1.485239	0.000000	0.000000	63908.000000		1
20559.791016	6078.049316	2.220292	5.498306	15315.287109	99998.000000	2505.485352	1559.582397	339.183502	154.362717	107.613228	501.190796	656.287476	366.601044	2.618042	99998.000000	4.313019	3.783764	0.346410	0.740229	4.185125	4.999991	3.398892	3.193008	2.530435	2.188542	2.031866	2.700003	2.817094	2.564194	0.417977	4.999991	63987.000000		1
4466.271484	1058.872681	2.756862	2.985059	3185.440430	41898.761719	524.821472	317.224213	88.124001	15.236753	29.717991	109.108841	122.701965	77.022545	0.718415	0.000000	3.649945	3.024844	0.440415	0.474953	3.503170	4.622201	2.720012	2.501366	1.945094	1.182892	1.473019	2.037860	2.088851	1.886618	0.000000	0.000000	64013.000000		1
19238.958984	3889.291504	3.265679	8.424774	13961.791016	99998.000000	2364.373535	1422.904907	356.563446	152.589554	120.968903	499.682861	668.816650	402.492676	2.703832	0.000000	4.284182	3.589870	0.513974	0.925558	4.144941	4.999991	3.373716	3.153176	2.552137	2.183525	2.082674	2.698694	2.825307	2.604758	0.431980	0.000000	64076.000000		1
24448.126953	8772.166992	2.167868	6.155142	21540.683594	99998.000000	3529.702881	2198.869141	565.458984	242.536057	195.438110	1009.754822	1286.440186	709.629944	3.069104	99998.000000	4.388246	3.943107	0.336033	0.789238	4.333260	4.999991	3.547738	3.342199	2.752401	2.384776	2.291009	3.004216	3.109390	2.851032	0.487012	4.999991	64295.000000		1
16942.283203	2558.362061	3.574053	6.290827	9317.417969	99998.000000	1554.784058	949.822388	203.970810	91.997177	60.490620	269.830231	307.541260	196.098038	3.649750	0.000000	4.228972	3.407962	0.553161	0.798708	3.969296	4.999991	3.191670	2.977642	2.309568	1.963774	1.781688	2.431091	2.487903	2.292473	0.562263	0.000000	64408.000000		1
7365.664062	2625.532227	2.722941	3.792999	7073.270020	99930.742188	1160.478760	719.325256	205.525024	70.056374	57.487057	252.940582	365.419952	208.725937	1.114762	99998.000000	3.867212	3.419217	0.435038	0.578983	3.849620	4.999699	3.064637	2.856925	2.312865	1.845448	1.759570	2.403018	2.562792	2.319577	0.047182	4.999991	64511.000000		1
9206.467773	1656.387085	2.220292	3.299600	5435.037109	69016.687500	928.075867	552.763245	141.053299	60.552296	43.930943	148.509781	249.508392	137.963394	1.260212	99998.000000	3.964093	3.219162	0.346410	0.518461	3.735203	4.838954	2.967583	2.742539	2.149383	1.782131	1.642771	2.171755	2.397085	2.139764	0.100444	4.999991	64599.000000		1
10526.777344	7009.005371	1.341426	7.878953	17061.277344	99998.000000	2855.027100	1735.842651	411.096283	160.372925	125.357063	521.651428	680.584229	398.147675	1.789729	0.000000	4.022295	3.845656	0.127567	0.896468	4.232011	4.999991	3.455610	3.239510	2.613944	2.205131	2.098149	2.717380	2.832882	2.600044	0.252787	0.000000	64646.000000		1
12389.046875	3328.701660	3.012813	3.429117	10912.987305	99998.000000	1815.341553	1112.930542	239.850113	132.967728	75.576271	333.009857	421.975739	249.616318	1.310477	99998.000000	4.093038	3.522275	0.478972	0.535182	4.037944	4.999991	3.258958	3.046468	2.379940	2.123746	1.878385	2.522457	2.625288	2.397273	0.117430	4.999991	64693.000000		1
10058.637695	2287.397217	3.074487	3.225591	6689.973633	84503.828125	1108.178467	683.424377	174.798645	66.244873	45.324791	183.050735	270.141693	169.876999	0.569049	0.000000	4.002539	3.359342	0.487773	0.508609	3.825424	4.926877	3.044610	2.834691	2.242538	1.821152	1.656336	2.262572	2.431592	2.230134	0.000000	0.000000	64792.000000		1
13593.848633	5652.474609	2.556419	6.519024	18626.673828	99998.000000	3116.796387	1890.538452	442.658356	166.521896	118.945969	620.522217	841.247009	466.292145	3.129560	99998.000000	4.133342	3.752239	0.407632	0.814183	4.270135	4.999991	3.493708	3.276586	2.646069	2.221471	2.075350	2.792757	2.924923	2.668658	0.495483	4.999991	64901.000000		1
7163.148926	2142.378174	2.050686	2.544085	4407.316406	59034.125000	748.497375	441.585236	93.591469	51.942497	34.911007	145.401367	229.895813	164.366364	0.533288	0.000000	3.855104	3.330896	0.311899	0.405532	3.644174	4.771103	2.874190	2.645015	1.971236	1.715523	1.542962	2.162569	2.361531	2.215813	0.000000	0.000000	64932.000000		1
15196.041992	4062.153564	1.285919	3.367443	9472.270508	99998.000000	1597.614136	967.856079	210.446671	67.441368	60.672562	280.484528	338.344727	196.079529	2.486562	99998.000000	4.181730	3.608756	0.109214	0.527300	3.976454	4.999991	3.203472	2.985811	2.323142	1.828926	1.782992	2.447909	2.529359	2.292432	0.395599	4.999991	64986.000000		1
19885.943359	3894.225586	4.015028	5.328701	12251.071289	99998.000000	2094.950195	1242.996460	252.891251	95.213516	80.309807	394.582886	501.332672	311.630310	2.663514	99998.000000	4.298546	3.590421	0.603689	0.726621	4.088174	4.999991	3.321174	3.094470	2.402934	1.978699	1.904769	2.596138	2.700126	2.493640	0.425455	4.999991	65204.000000		1
4857.961914	5519.065918	1.005299	5.723419	15153.622070	99998.000000	2515.057129	1546.337769	390.197784	161.193192	106.435242	498.480194	628.595459	334.301941	2.260143	0.000000	3.686454	3.741866	0.002295	0.757656	4.180516	4.999991	3.400548	3.189304	2.591285	2.207347	2.027086	2.697648	2.798371	2.524139	0.354136	0.000000	65305.000000		1
12294.413086	3399.899170	2.303553	3.731324	7264.391113	90817.078125	1185.305908	741.044006	191.031448	111.763947	71.684593	262.518677	330.067963	203.921478	1.753846	99998.000000	4.089708	3.531466	0.362398	0.571863	3.861199	4.958168	3.073830	2.869844	2.281105	2.048302	1.855426	2.419160	2.518603	2.309463	0.243991	4.999991	65360.000000		1
17403.931641	3499.802979	2.827788	4.563933	12394.160156	99998.000000	2097.386475	1256.543335	278.874817	103.385422	61.791958	332.618225	415.364197	214.304428	3.155608	99998.000000	4.240647	3.544044	0.451447	0.659339	4.093217	4.999991	3.321678	3.099177	2.445409	2.014459	1.790932	2.521946	2.618429	2.331031	0.499083	4.999991	65461.000000		1
16079.933594	5849.494629	1.982844	6.765723	17736.882812	99998.000000	2997.492676	1817.549438	397.574097	205.833389	105.429947	512.347778	669.199036	417.242188	1.158604	0.000000	4.206284	3.767118	0.297289	0.830314	4.248878	4.999991	3.476758	3.259486	2.599418	2.313516	2.022964	2.709565	2.825555	2.620388	0.063935	0.000000	65537.000000		1
8081.627930	2982.499512	2.001346	3.978023	2156.609619	32039.605469	365.524811	217.064377	77.997002	37.356411	25.113968	113.608017	165.572098	74.916351	1.230409	0.000000	3.907499	3.474580	0.301322	0.599667	3.333771	4.505687	2.562917	2.336589	1.892078	1.572365	1.399915	2.055409	2.218987	1.874577	0.090049	0.000000	65609.000000		1
6719.639648	1367.326660	2.667434	3.151581	3363.813232	40090.226562	560.414001	338.717865	89.952660	55.599812	23.781794	97.060677	134.657623	63.700790	1.322717	99998.000000	3.827346	3.135872	0.426094	0.498528	3.526832	4.603038	2.748509	2.529838	1.954014	1.745073	1.376245	1.987043	2.129231	1.804145	0.121467	4.999991	65636.000000		1
8366.664062	1671.722534	2.685936	2.972724	5538.721680	72459.320312	936.522217	562.060730	153.971069	91.984840	42.296562	214.467865	272.839966	189.131866	0.350350	0.000000	3.922552	3.223164	0.429096	0.473155	3.743410	4.860094	2.971518	2.749783	2.187439	1.963716	1.626305	2.331362	2.435908	2.276765	0.000000	0.000000	65664.000000		1
10892.215820	2208.709473	4.129126	4.563933	9631.588867	99998.000000	1609.110352	981.652710	234.617004	63.099461	66.621094	287.530884	401.539795	228.585220	2.345420	99998.000000	4.037116	3.344139	0.615858	0.659339	3.983698	4.999991	3.206586	2.991958	2.370359	1.800026	1.823612	2.458684	2.603729	2.359048	0.370221	4.999991	65746.000000		1
4725.163574	995.316772	2.574922	1.989012	2388.910645	31999.974609	409.915222	238.080048	59.084435	22.893677	20.142981	96.595032	135.992874	67.459869	0.063234	0.000000	3.674417	2.997961	0.410764	0.298637	3.378200	4.505150	2.612694	2.376723	1.771473	1.359716	1.304124	1.984955	2.133516	1.829046	0.000000	0.000000	65769.000000		1
9836.522461	1620.899414	1.989012	5.646326	6919.860352	93612.664062	1185.429321	702.722412	188.095734	80.541092	61.967731	300.692291	393.457306	243.269989	3.144341	0.000000	3.992841	3.209756	0.298637	0.751766	3.840097	4.971334	3.073876	2.846784	2.274379	1.906018	1.792166	2.478122	2.594898	2.386089	0.497530	0.000000	65914.000000		1
10414.130859	2547.889893	1.871829	2.707523	6108.325195	79378.250000	1043.460083	622.054871	140.371780	60.687977	41.550297	190.312943	227.672424	140.933029	1.476851	99998.000000	4.017623	3.406181	0.272266	0.432572	3.785922	4.899702	3.018476	2.793829	2.147280	1.783103	1.618574	2.279468	2.357311	2.149013	0.169337	4.999991	66021.000000		1
7506.144043	3384.147217	2.713690	4.119875	4830.550293	58930.882812	783.855530	492.062927	112.050728	97.791527	31.861189	129.220993	159.531052	98.910919	1.366035	99998.000000	3.875417	3.529449	0.433560	0.614884	3.683997	4.770343	2.894236	2.692021	2.049415	1.990301	1.503262	2.111333	2.202845	1.995244	0.135462	4.999991	66089.000000		1
6008.689453	1525.966553	3.814585	5.347203	3876.654297	47489.671875	651.964050	391.937042	90.501564	39.980675	20.439020	90.924034	124.373352	54.067192	0.366085	99998.000000	3.778780	3.183545	0.581447	0.728127	3.588457	4.676599	2.814224	2.593216	1.956656	1.601850	1.310460	1.958679	2.094727	1.732934	0.000000	4.999991	66114.000000		1
11839.500000	4480.789551	1.618963	4.798297	8457.930664	99811.500000	1397.016968	859.530518	208.679688	83.199272	42.672775	217.360413	282.939209	241.028107	0.461796	99998.000000	4.073333	3.651355	0.209237	0.681087	3.927264	4.999181	3.145202	2.934261	2.319480	1.920120	1.630151	2.337180	2.451693	2.382068	0.000000	4.999991	66164.000000		1
8737.237305	1844.587646	3.105325	5.359538	5331.861328	64722.250000	890.762634	534.171387	132.813538	72.566544	32.376175	146.471420	189.310715	129.072968	1.505822	99998.000000	3.941374	3.265899	0.492107	0.729127	3.726879	4.811054	2.949762	2.727681	2.123242	1.860736	1.510226	2.165753	2.277175	2.110835	0.177774	4.999991	66235.000000		1
14464.917969	1986.612305	3.422950	3.867008	7514.889160	88830.070312	1247.699219	766.549622	160.255737	64.647499	43.110668	203.354065	273.293274	169.997269	2.721840	0.000000	4.160316	3.298113	0.534401	0.587375	3.875923	4.948560	3.096110	2.884540	2.204813	1.810552	1.634585	2.308253	2.436629	2.230442	0.434863	0.000000	66271.000000		1
13828.841797	2392.475586	2.689020	4.952485	10336.578125	99998.000000	1736.653687	1049.991455	247.602631	103.440933	74.182419	306.918365	366.465332	265.139862	1.788526	0.000000	4.140786	3.378848	0.429594	0.694823	4.014377	4.999991	3.239713	3.021186	2.393755	2.014693	1.870301	2.487023	2.564033	2.423475	0.252495	0.000000	66304.000000		1
10525.016602	4009.400146	2.170952	4.767460	11968.421875	99998.000000	1988.305298	1220.605469	323.052460	126.957527	85.848206	444.749146	552.260620	310.748352	6.901617	0.000000	4.022223	3.603079	0.336650	0.678287	4.078037	4.999991	3.298483	3.086575	2.509273	2.103658	1.933731	2.648115	2.742144	2.492409	0.838951	0.000000	66457.000000		1
24089.625000	6082.982910	1.930420	8.455611	14242.907227	99998.000000	2365.224609	1446.893311	326.759125	130.059769	100.622398	427.381531	572.323425	293.423920	2.562165	99998.000000	4.381830	3.784117	0.285652	0.927145	4.153599	4.999991	3.373872	3.160436	2.514228	2.114143	2.002695	2.630816	2.757642	2.467495	0.408607	4.999991	66586.000000		1
22890.302734	8279.660156	2.655099	8.862665	25689.773438	99998.000000	4240.810059	2627.175781	608.757812	216.379776	165.109543	781.814148	1030.714966	691.812134	3.106712	0.000000	4.359652	3.918013	0.424081	0.947564	4.409760	4.999991	3.627449	3.419489	2.784445	2.335217	2.217772	2.893104	3.013139	2.839988	0.492301	0.000000	66651.000000		1
13647.659180	3012.670898	2.796951	4.045865	8597.371094	99998.000000	1420.456421	877.684448	191.450836	95.099419	51.788307	227.906799	284.370056	179.106628	2.431329	0.000000	4.135058	3.478952	0.446685	0.607011	3.934366	4.999991	3.152428	2.943338	2.282057	1.978178	1.714232	2.357757	2.453884	2.253112	0.385844	0.000000	66705.000000		1
11991.438477	3907.935791	1.427771	3.570970	8282.625977	97999.390625	1369.562378	844.219727	195.583054	69.701744	50.243355	217.641037	300.713867	199.702927	1.908279	99998.000000	4.078871	3.591947	0.154659	0.552786	3.918168	4.991223	3.136582	2.926455	2.291331	1.843244	1.701079	2.337741	2.478153	2.300385	0.280642	4.999991	66798.000000		1
7205.633789	2369.341309	2.692104	3.555551	5826.749023	70830.539062	986.302979	594.365967	106.703529	55.202007	31.275278	155.090469	230.595810	169.411362	0.846793	99998.000000	3.857672	3.374628	0.430092	0.550907	3.765426	4.850221	2.994010	2.774054	2.028179	1.741955	1.495201	2.190585	2.362851	2.228943	0.000000	4.999991	66847.000000		1
12914.173828	2291.593994	2.994310	3.987274	8272.671875	97132.648438	1394.250854	842.424988	172.609192	99.940887	52.624001	245.064713	297.210754	193.449097	1.006278	99998.000000	4.111067	3.360138	0.476297	0.600676	3.917646	4.987365	3.144341	2.925531	2.237064	1.999743	1.721184	2.389281	2.473064	2.286567	0.002718	4.999991	66906.000000		1
11761.521484	2875.074463	1.723810	2.485493	6185.206055	70196.195312	980.598083	630.920593	144.497833	51.230152	34.180161	146.952484	217.597855	81.860931	2.239256	0.000000	4.070464	3.458649	0.236489	0.395413	3.791354	4.846313	2.991491	2.799975	2.159861	1.709526	1.533774	2.167177	2.337655	1.913077	0.350104	0.000000	66951.000000		1
12902.297852	3326.635498	2.704439	4.323402	8977.651367	99998.000000	1475.371582	903.100647	194.281708	101.723289	49.561848	252.511948	350.972656	184.743698	0.976272	0.000000	4.110667	3.522005	0.432077	0.635826	3.953163	4.999991	3.168901	2.955736	2.288432	2.007420	1.695148	2.402282	2.545273	2.266570	0.000000	0.000000	67008.000000		1
8281.469727	1472.947754	3.503127	3.555551	4256.882324	50524.066406	735.160217	433.928284	98.543953	51.954830	34.716732	126.787918	182.208878	95.842598	0.130468	99998.000000	3.918108	3.168187	0.544456	0.550907	3.629092	4.703498	2.866382	2.637418	1.993630	1.715626	1.540539	2.103078	2.260570	1.981559	0.000000	4.999991	67177.000000		1
6752.219238	2436.542236	2.340558	5.624740	7455.098633	87985.414062	1289.169312	759.244263	153.693542	68.462082	59.112186	251.155106	368.087402	249.844513	0.329081	0.000000	3.829447	3.386774	0.369319	0.750102	3.872453	4.944411	3.110310	2.880382	2.186656	1.835450	1.771677	2.399942	2.565951	2.397670	0.000000	0.000000	67299.000000		1
11314.777344	3371.525635	1.865662	3.484625	8024.070312	99998.000000	1348.380127	808.531616	210.582352	92.629341	50.039829	235.872101	296.720428	251.244537	1.956293	99998.000000	4.053646	3.527827	0.270833	0.542156	3.904395	4.999991	3.129812	2.907697	2.323422	1.966749	1.699316	2.372677	2.472347	2.400097	0.291434	4.999991	67330.000000		1
34230.679688	7245.111816	3.049818	7.481150	23773.355469	99998.000000	3913.834961	2414.154297	513.744690	213.151108	166.534225	785.446777	1061.287231	582.894470	4.343355	0.000000	4.534416	3.860045	0.484274	0.873968	4.376091	4.999991	3.592602	3.382765	2.710747	2.328688	2.221503	2.895117	3.025833	2.765590	0.637825	0.000000	67360.000000		1
19001.400391	5198.356934	2.383730	4.890810	11702.067383	99998.000000	1938.302490	1195.898560	257.486023	83.630997	74.651146	336.553070	457.762512	263.659668	2.121145	0.000000	4.278786	3.715866	0.377257	0.689381	4.068263	4.999991	3.287421	3.077694	2.410754	1.922367	1.873037	2.527054	2.660640	2.421044	0.326570	0.000000	67533.000000		1
12721.337891	1827.713501	1.652884	3.345856	7563.060547	88258.437500	1253.616943	771.529846	161.433731	71.807938	44.763550	212.885910	307.202057	189.640686	1.987214	0.000000	4.104533	3.261908	0.218242	0.524507	3.878698	4.945756	3.098165	2.887353	2.207994	1.856172	1.650925	2.328147	2.487424	2.277931	0.298245	0.000000	67576.000000		1
7462.314941	1492.495605	2.550252	3.059069	3968.222900	49565.117188	660.635498	404.561859	102.959869	25.459347	18.311241	116.102760	127.142548	54.424904	0.296104	0.000000	3.872874	3.173913	0.406583	0.485589	3.598596	4.695176	2.819962	2.606985	2.012668	1.405847	1.262718	2.064842	2.104291	1.735798	0.000000	0.000000	67612.000000		1
16825.927734	5437.254395	2.186371	8.535789	18875.767578	99998.000000	3177.761963	1926.753906	434.508026	202.947021	131.814407	578.922607	760.184753	471.084259	2.985993	0.000000	4.225979	3.735380	0.339724	0.931244	4.275905	4.999991	3.502121	3.284826	2.637998	2.307383	2.119963	2.762620	2.880919	2.673099	0.475089	0.000000	67788.000000		1
5362.436523	1125.499878	3.117660	3.817669	3693.575928	44343.503906	629.058044	362.653839	78.382469	41.013725	23.479588	109.426468	158.423996	103.804817	0.867380	0.000000	3.729362	3.051345	0.493829	0.581798	3.567447	4.646830	2.798691	2.559492	1.894219	1.612929	1.370690	2.039122	2.199821	2.016217	0.000000	0.000000	67836.000000		1
9809.088867	1555.274414	3.586388	2.553336	74.068321	2930.692871	9.044606	12.575486	19.766766	25.712214	8.628301	5.624740	12.893112	27.698141	0.139852	0.000000	3.991629	3.191807	0.554657	0.407108	1.869632	3.466970	0.956390	1.099525	1.295936	1.410139	0.935925	0.750102	1.110358	1.442451	0.000000	0.000000	67905.000000		1
9093.359375	1738.516357	2.322055	4.452919	6538.664062	85392.976562	1114.086914	664.548767	178.594727	85.216034	40.002258	198.503342	264.307251	114.576317	1.870887	99998.000000	3.958724	3.240179	0.365873	0.648645	3.815489	4.931422	3.046919	2.822527	2.251869	1.930521	1.602085	2.297768	2.422109	2.059095	0.272048	4.999991	67986.000000		1
10427.347656	2801.946777	1.316756	2.985059	5652.931152	64739.765625	924.733093	575.789551	152.466217	53.536789	37.800468	151.692200	192.952621	130.654922	0.591564	0.000000	4.018174	3.447460	0.119505	0.474953	3.752274	4.811171	2.966016	2.760264	2.183174	1.728652	1.577497	2.180963	2.285451	2.116126	0.000000	0.000000	68030.000000		1
12868.682617	4213.164062	3.863925	4.002693	7778.175781	97028.507812	1277.959961	784.478455	179.855972	93.412613	48.473289	203.347900	305.552246	220.619919	1.458286	0.000000	4.109534	3.624608	0.587029	0.602352	3.890878	4.986899	3.106517	2.894581	2.254925	1.970406	1.685503	2.308240	2.485085	2.343645	0.163843	0.000000	68052.000000		1
6447.117188	817.930847	2.229543	2.497828	91.642548	2316.581543	2.596508	9.769284	15.107236	18.360580	8.918173	5.415045	13.818233	15.085649	0.366313	0.000000	3.809366	2.912717	0.348216	0.397563	1.962097	3.364848	0.414390	0.989863	1.179185	1.263886	0.950276	0.733602	1.140453	1.178564	0.000000	0.000000	68188.000000		1
22833.306641	4349.067871	1.551121	6.543694	15784.464844	99998.000000	2591.089844	1609.893555	401.286926	159.648239	115.412010	471.293976	604.684143	424.603058	2.984312	99998.000000	4.358569	3.638396	0.190646	0.815823	4.198230	4.999991	3.413482	3.206797	2.603455	2.203164	2.062251	2.673292	2.781528	2.627983	0.474844	4.999991	68241.000000		1
9985.821289	2536.837646	1.526451	3.570970	6857.325195	83534.796875	1153.950439	697.214844	151.063110	66.442238	30.189802	197.436371	262.287415	148.099640	2.006003	0.000000	3.999384	3.404293	0.183683	0.552786	3.836155	4.921867	3.062187	2.843367	2.179158	1.822444	1.479860	2.295427	2.418777	2.170554	0.302332	0.000000	68386.000000		1
17371.982422	3900.433105	2.414567	4.637943	10122.616211	99998.000000	1724.090576	1025.781006	230.133255	129.498520	64.940453	332.143341	406.871582	228.381699	7.357760	0.000000	4.239850	3.591113	0.382839	0.666325	4.005293	4.999991	3.236560	3.011055	2.361979	2.112265	1.812515	2.521326	2.609457	2.358661	0.866746	0.000000	68426.000000		1
12862.993164	4638.183594	3.117660	5.797429	13363.184570	99998.000000	2243.435303	1364.320068	337.385681	149.808029	97.205612	451.255829	560.851929	387.160309	0.216900	0.000000	4.109342	3.666348	0.493829	0.763235	4.125910	4.999991	3.350914	3.134916	2.528127	2.175535	1.987691	2.654423	2.748848	2.587891	0.000000	0.000000	68501.000000		1
12945.729492	3742.684326	2.852458	5.902276	15795.915039	99998.000000	2584.678711	1607.226074	390.398254	141.007034	99.493744	453.695068	615.424805	355.092529	3.553672	0.000000	4.112126	3.573183	0.455219	0.771020	4.198545	4.999991	3.412407	3.206077	2.591508	2.149241	1.997796	2.656764	2.789175	2.550342	0.550677	0.000000	68541.000000		1
11763.004883	2442.228516	2.340558	5.393459	8317.472656	99368.726562	1405.571167	848.555481	200.794571	67.410530	49.164047	266.040314	376.860626	198.389252	1.626773	0.000000	4.070518	3.387786	0.369319	0.731867	3.919991	4.997250	3.147853	2.928680	2.302752	1.828728	1.691648	2.424948	2.576181	2.297518	0.211327	0.000000	68627.000000		1
7420.739746	2828.997314	1.921169	2.229543	7318.794434	83635.906250	1213.445068	741.632996	157.218246	50.172428	44.371918	213.431732	246.982803	178.082825	1.791280	99998.000000	3.870447	3.451632	0.283566	0.348216	3.864439	4.922393	3.084020	2.870189	2.196503	1.700465	1.647108	2.329259	2.392667	2.250622	0.253164	4.999991	68651.000000		1
12044.578125	3012.282471	2.833956	3.068320	7074.275391	87534.546875	1193.669067	721.150818	168.575668	65.005211	48.578136	208.809204	240.457611	152.271942	2.027240	0.000000	4.080791	3.478896	0.452393	0.486901	3.849682	4.942180	3.076884	2.858026	2.226795	1.812948	1.686441	2.319750	2.381038	2.182620	0.306905	0.000000	68688.000000		1
16370.372070	6155.472656	2.337474	6.981585	15815.018555	99998.000000	2672.876709	1613.384399	368.935425	181.040131	105.457695	491.421509	662.627625	420.054565	4.171257	0.000000	4.214058	3.789261	0.368747	0.843954	4.199069	4.999991	3.426979	3.207738	2.566950	2.257775	2.023078	2.691454	2.821270	2.623306	0.620267	0.000000	68758.000000		1
26131.154297	5113.023926	3.555551	5.088169	15275.787109	99998.000000	2523.830566	1557.281860	354.454193	141.105713	86.946014	433.567505	574.371033	313.258514	2.084398	0.000000	4.417159	3.708678	0.550907	0.706562	4.184004	4.999991	3.402060	3.192367	2.549560	2.149545	1.939250	2.637057	2.759192	2.495903	0.318981	0.000000	69024.000000		1
9767.813477	2057.417969	1.403101	4.625608	5412.180664	65303.898438	891.545898	549.146057	130.010422	37.418087	31.269112	157.310760	226.044220	153.912491	0.818776	0.000000	3.989797	3.313323	0.147089	0.665169	3.733372	4.814939	2.950144	2.739688	2.113978	1.573082	1.495116	2.196759	2.354193	2.187274	0.000000	0.000000	69194.000000		1
11906.164062	2430.723145	4.431333	4.705785	7198.192383	94858.484375	1188.294067	721.212463	182.594345	64.123260	46.274582	213.996048	280.222412	153.527023	3.978443	99998.000000	4.075772	3.385736	0.646534	0.672632	3.857224	4.977076	3.074924	2.858063	2.261487	1.807016	1.665342	2.330406	2.447503	2.186185	0.599713	4.999991	69244.000000		1
9265.494141	3229.158691	2.803118	4.958652	6519.141113	78495.890625	1038.516846	650.116882	145.771408	36.557724	31.219770	167.554947	242.829010	112.701401	0.249558	99998.000000	3.966869	3.509089	0.447641	0.695364	3.814190	4.894847	3.016413	2.812991	2.163672	1.562979	1.494430	2.224157	2.385301	2.051929	0.000000	4.999991	69306.000000		1
8865.085938	1718.499756	2.426902	2.578006	5334.476562	60842.953125	898.977661	542.583862	116.805855	75.650276	25.554943	140.556808	177.826874	118.918221	1.645678	0.000000	3.947683	3.235149	0.385052	0.411284	3.727092	4.784210	2.953749	2.734467	2.067465	1.878811	1.407475	2.147852	2.249997	2.075248	0.216345	0.000000	69480.000000		1
13961.818359	3893.581055	3.330438	5.464385	10275.048828	99998.000000	1670.442749	1047.009521	261.300598	95.284447	64.388466	298.968475	462.459045	283.176636	0.753859	0.000000	4.144942	3.590349	0.522501	0.737541	4.011784	4.999991	3.222831	3.019951	2.417140	1.979022	1.808808	2.475626	2.665073	2.452057	0.000000	0.000000	69561.000000		1
8012.287109	2217.775635	2.186371	3.737491	7364.631348	87891.960938	1218.135376	744.824646	145.432205	87.254387	36.326443	185.169266	271.486206	147.492142	1.213301	0.000000	3.903757	3.345918	0.339724	0.572580	3.867151	4.943949	3.085696	2.872054	2.162661	1.940787	1.560223	2.267569	2.433748	2.168769	0.083968	0.000000	69603.000000		1
10994.838867	2820.606445	2.473158	2.726025	106.774452	2923.745117	1.005299	12.698836	9.541088	7.425643	8.970596	3.863925	10.885598	33.807030	0.699368	0.000000	4.041189	3.450342	0.393252	0.435530	2.028467	3.465940	0.002295	1.103764	0.979598	0.870734	0.952821	0.587029	1.036852	1.529007	0.000000	0.000000	69680.000000		1
7223.306641	2012.682251	2.886379	4.240141	6046.225098	78081.398438	1040.101929	612.704956	162.932419	69.476631	47.168869	257.948578	334.671997	223.746826	1.616751	0.000000	3.858736	3.303775	0.460353	0.627380	3.781484	4.892548	3.017076	2.787251	2.212008	1.841839	1.673656	2.411533	2.524619	2.349757	0.208643	0.000000	69934.000000		1
6057.098145	3405.906250	2.692104	3.207088	5927.044434	70422.671875	1000.614624	601.646667	135.912704	39.730888	31.253693	166.176514	211.414963	135.274368	0.533657	0.000000	3.782265	3.532233	0.430092	0.506111	3.772838	4.847713	3.000267	2.779341	2.133260	1.599128	1.494901	2.220570	2.325136	2.131216	0.000000	0.000000	69983.000000		1
23842.976562	16255.645508	2.063021	13.716470	41069.246094	99998.000000	6712.436035	4197.492676	1106.914185	566.566040	310.575653	1145.081665	1576.623169	996.325134	4.400779	0.000000	4.377360	4.211004	0.314504	1.137242	4.613517	4.999991	3.826880	3.622990	3.044114	2.753251	2.492167	3.058836	3.197728	2.998401	0.643530	0.000000	70097.000000		1
21891.748047	7103.290527	2.587257	6.081133	14844.369141	99998.000000	2448.833984	1515.139526	400.121277	209.308762	117.808075	412.073853	532.438354	306.754913	2.064507	0.000000	4.340281	3.851460	0.412840	0.783984	4.171562	4.999991	3.388959	3.180453	2.602192	2.320787	2.071175	2.614975	2.726269	2.486792	0.314816	0.000000	70226.000000		1
4728.842285	1661.358032	2.476242	4.594771	4368.313477	53875.808594	716.805847	436.836273	92.237709	62.310024	34.328178	147.125183	214.810150	100.569969	0.050977	0.000000	3.674755	3.220463	0.393793	0.662264	3.640314	4.731394	2.855402	2.640319	1.964908	1.794558	1.535651	2.167687	2.332055	2.002468	0.000000	0.000000	70265.000000		1
17099.460938	3812.117920	2.590341	5.316366	10632.428711	99998.000000	1834.102905	1075.231812	268.686157	43.073662	49.867138	293.442413	412.237274	279.772186	2.575907	99998.000000	4.232983	3.581166	0.413357	0.725615	4.026632	4.999991	3.263424	3.031502	2.429245	1.634212	1.697814	2.467523	2.615147	2.446805	0.410930	4.999991	70306.000000		1
7270.950195	787.099670	3.055985	5.069666	4468.044434	55905.757812	738.706543	453.272583	105.713646	36.307941	38.034832	148.907578	195.259247	127.996742	0.147851	0.000000	3.861591	2.896030	0.485151	0.704979	3.650117	4.747457	2.868472	2.656359	2.024131	1.560002	1.580181	2.172917	2.290612	2.107199	0.000000	0.000000	70423.000000		1
5847.668945	5812.835449	1.692973	2.565671	7302.959473	92018.570312	1204.144531	743.785461	197.473373	75.230888	66.553253	249.983276	342.458435	202.789749	2.657757	99998.000000	3.766983	3.764388	0.228650	0.409201	3.863499	4.963875	3.080679	2.871448	2.295509	1.876396	1.823169	2.397911	2.534608	2.307046	0.424515	4.999991	70487.000000		1
15230.545898	2820.776123	1.902667	4.526928	8097.040527	98248.187500	1363.761841	822.174072	186.960907	96.887985	53.647804	211.035660	275.747925	178.252441	1.541257	0.000000	4.182715	3.450369	0.279363	0.655804	3.908326	4.992324	3.134738	2.914964	2.271751	1.986270	1.729552	2.324356	2.440512	2.251035	0.187875	0.000000	70657.000000		1
9954.068359	1648.042480	2.507080	3.145414	5917.787109	75665.570312	1002.640625	601.942749	144.426910	59.173862	49.031445	189.933640	238.274323	136.899506	1.740634	99998.000000	3.998001	3.216968	0.399168	0.497678	3.772159	4.878898	3.001145	2.779555	2.159648	1.772130	1.690475	2.278602	2.377077	2.136402	0.240707	4.999991	70804.000000		1
19153.111328	4388.379395	3.413699	5.618572	11652.283203	99998.000000	1916.852051	1183.150391	258.707184	87.319145	67.034309	301.984375	417.562897	279.022858	1.576498	99998.000000	4.282239	3.642304	0.533225	0.749626	4.066411	4.999991	3.282588	3.073040	2.412808	1.941109	1.826297	2.479985	2.620722	2.445640	0.197693	4.999991	70836.000000		1
8404.883789	2227.964355	2.001346	4.662613	6776.438965	91266.359375	1123.726685	687.497986	194.849121	85.179031	52.096684	225.260956	323.074066	152.207184	1.721249	0.000000	3.924532	3.347908	0.301322	0.668629	3.831002	4.960311	3.050661	2.837271	2.289698	1.930333	1.716810	2.352686	2.509302	2.182435	0.235844	0.000000	71029.000000		1
8101.139160	2448.556396	1.526451	4.526928	5281.719727	63297.117188	862.589600	534.587708	145.096069	52.401974	60.102070	212.552856	293.241974	191.672867	1.266401	0.000000	3.908546	3.388910	0.183683	0.655804	3.722775	4.801384	2.935804	2.728019	2.161656	1.719348	1.778889	2.327467	2.467226	2.282561	0.102571	0.000000	71238.000000		1
6654.079102	3089.135254	2.997394	4.036614	7160.533691	88531.484375	1192.996704	724.888306	171.178345	94.846550	43.752087	215.732193	308.472565	177.111450	1.445859	0.000000	3.823088	3.489837	0.476744	0.606017	3.854945	4.947098	3.076639	2.860271	2.233449	1.977022	1.640999	2.333915	2.489217	2.248247	0.160126	0.000000	71275.000000		1
22629.341797	5678.026367	2.063021	8.227415	17848.279297	99998.000000	2993.348145	1824.935059	388.933472	175.097763	129.273407	596.540039	780.987671	393.454224	2.937508	0.000000	4.354672	3.754197	0.314504	0.915263	4.251596	4.999991	3.476157	3.261247	2.589875	2.243281	2.111509	2.775640	2.892644	2.594894	0.467979	0.000000	71341.000000		1
6321.994629	1691.467651	2.155533	3.737491	2832.981445	35233.847656	505.767090	291.052521	72.800903	71.955963	30.414915	101.541351	116.654755	83.174599	0.460834	0.000000	3.800854	3.228264	0.333555	0.572580	3.452244	4.546960	2.703951	2.463971	1.862137	1.857067	1.483087	2.006643	2.066902	1.919991	0.000000	0.000000	71430.000000		1
8120.042480	1782.425659	2.969640	5.738838	3964.713623	44098.218750	629.418823	402.511169	74.324272	36.662571	21.660181	88.848679	124.068062	46.083393	0.700532	99998.000000	3.909558	3.251011	0.472704	0.758824	3.598212	4.644421	2.798940	2.604778	1.871131	1.564223	1.335662	1.948651	2.093660	1.663544	0.000000	4.999991	71560.000000		1
5696.757324	1969.469849	3.413699	5.458218	3342.193115	41462.628906	553.367676	338.594513	79.659142	23.408661	17.605064	92.419647	117.604546	111.726936	0.406135	0.000000	3.755628	3.294349	0.533225	0.737051	3.524032	4.617657	2.743014	2.529680	1.901236	1.369377	1.245638	1.965764	2.070424	2.048158	0.000000	0.000000	71677.000000		1
13512.456055	5419.020020	1.239663	2.948054	8551.408203	99998.000000	1431.514648	869.410828	197.476456	103.989838	59.374306	296.048157	360.168365	201.096771	1.396007	0.000000	4.130734	3.733921	0.093304	0.469535	3.932038	4.999991	3.155796	2.939225	2.295515	2.016991	1.773599	2.471362	2.556506	2.303405	0.144888	0.000000	71735.000000		1
10549.463867	3446.639404	2.303553	7.638421	14097.687500	99998.000000	2373.495117	1435.992310	326.157806	148.352509	91.173820	437.332733	572.539246	355.564331	1.993794	99998.000000	4.023231	3.537396	0.362398	0.883004	4.149148	4.999991	3.375388	3.157152	2.513428	2.171295	1.959870	2.640812	2.757805	2.550918	0.299680	4.999991	71790.000000		1
27871.306641	6464.096191	2.389898	5.775843	21785.871094	99998.000000	3609.186279	2226.811035	590.869019	264.772888	149.200531	716.022522	954.065613	503.611542	4.856876	99998.000000	4.445158	3.810508	0.378379	0.761615	4.338175	4.999991	3.557409	3.347683	2.771491	2.422873	2.173770	2.854927	2.979578	2.702096	0.686357	4.999991	71888.000000		1
106.166954	17.043823	0.000000	0.000000	110.447189	1072.259155	0.804856	5.029578	0.000000	0.000000	0.000000	0.000000	0.000000	0.000000	7.699325	0.000000	2.025989	1.231567	0.000000	0.000000	2.043155	3.030300	0.000000	0.701532	0.000000	0.000000	0.000000	0.000000	0.000000	0.000000	0.886453	0.000000	71904.000000		0
7167.990234	2975.160400	2.920300	3.928683	11482.214844	99998.000000	1908.874390	1167.639160	242.690247	100.622398	70.867401	331.668427	455.206085	255.327408	1.926487	0.000000	3.855397	3.473511	0.465428	0.594247	4.060026	4.999991	3.280777	3.067309	2.385052	2.002695	1.850446	2.520704	2.658208	2.407097	0.284766	0.000000	71923.000000		1
10899.610352	3331.116211	4.073619	4.212387	6670.324219	75557.890625	1080.831909	674.108398	175.988968	73.525581	45.710258	209.422867	279.198608	163.595428	0.342731	0.000000	4.037411	3.522590	0.609980	0.624528	3.824147	4.878280	3.033758	2.828730	2.245486	1.866439	1.660014	2.321024	2.445913	2.213771	0.000000	0.000000	71980.000000		1
9307.414062	3642.835938	2.211041	7.465732	14054.768555	99998.000000	2348.390381	1428.788696	313.406525	139.625519	92.678688	469.314209	620.821350	361.438843	0.890682	0.000000	3.968829	3.561440	0.344597	0.873072	4.147824	4.999991	3.370770	3.154968	2.496108	2.144965	1.966980	2.671464	2.792967	2.558035	0.000000	0.000000	72029.000000		1
10855.602539	2952.648926	2.318972	3.860841	7768.810547	89206.664062	1282.761353	794.312500	164.357101	48.982105	53.922256	197.272934	292.258270	167.295914	0.208837	0.000000	4.035654	3.470212	0.365295	0.586682	3.890355	4.950397	3.108146	2.899992	2.215788	1.690037	1.731768	2.295068	2.465767	2.223485	0.000000	0.000000	72092.000000		1
9158.629883	2002.694092	2.679769	3.503127	4587.819824	61721.937500	773.864258	467.130920	130.035095	54.350895	25.749218	136.350586	179.621613	102.188934	0.235708	99998.000000	3.961831	3.301615	0.428097	0.544456	3.661606	4.790440	2.888665	2.669439	2.114061	1.735207	1.410764	2.134657	2.254359	2.009404	0.000000	4.999991	72173.000000		1
17567.775391	5207.793457	2.448488	4.391244	11269.616211	99998.000000	1860.542969	1144.326050	286.522491	123.608582	85.579918	376.253143	501.301819	268.803345	2.572906	0.000000	4.244717	3.716654	0.388898	0.642588	4.051909	4.999991	3.269640	3.058550	2.457159	2.092049	1.932372	2.575480	2.700099	2.429435	0.410424	0.000000	72225.000000		1
7032.099121	2794.702881	1.396934	2.648932	6375.808594	78617.968750	1065.521118	630.131165	115.242401	47.662266	20.062805	154.896194	206.403885	110.302254	0.827030	0.000000	3.847085	3.446336	0.145176	0.423071	3.804535	4.895522	3.027562	2.799431	2.061612	1.678175	1.302392	2.190041	2.314718	2.042584	0.000000	0.000000	72265.000000		1
8916.772461	2270.482910	1.902667	3.441453	8682.143555	99998.000000	1404.414795	866.761841	171.665573	59.528492	47.560501	238.126312	326.965729	148.870575	1.426603	0.000000	3.950208	3.356118	0.279363	0.536742	3.938627	4.999991	3.147496	2.937900	2.234683	1.774725	1.677246	2.376807	2.514502	2.172809	0.154303	0.000000	72302.000000		1
9695.724609	1943.856323	1.625130	3.145414	5663.520508	67977.570312	930.215942	553.817871	105.192497	63.595943	30.189802	151.294388	238.030716	79.541954	0.082456	99998.000000	3.986580	3.288664	0.210888	0.497678	3.753087	4.832366	2.968584	2.743367	2.021985	1.803429	1.479860	2.179823	2.376633	1.900596	0.000000	4.999991	72331.000000		1
8526.555664	2156.517090	3.096074	3.614142	6295.791992	77109.765625	1026.625977	621.524475	126.908188	58.165482	26.544823	148.531357	214.279755	149.838867	2.109157	0.000000	3.930774	3.333753	0.490811	0.558005	3.799050	4.887109	3.011412	2.793458	2.103490	1.764665	1.423980	2.171818	2.330981	2.175624	0.324109	0.000000	72350.000000		1
21865.830078	7631.350098	2.534833	8.875000	23832.617188	99998.000000	3948.261719	2415.554199	545.257446	204.192841	163.018768	684.670166	952.869080	483.166351	4.934728	0.000000	4.339766	3.882601	0.403949	0.948168	4.377172	4.999991	3.596406	3.383017	2.736602	2.310040	2.212238	2.835481	2.979033	2.684097	0.693263	0.000000	72371.000000		1
5752.905762	1808.477051	2.121612	3.490792	4387.025391	51443.859375	731.006409	446.821411	87.195793	51.338081	21.324053	106.419823	154.131424	82.671951	0.657756	0.000000	3.759887	3.257313	0.326666	0.542924	3.642170	4.711334	2.863921	2.650134	1.940495	1.710440	1.328870	2.027023	2.187891	1.917358	0.000000	0.000000	72497.000000		1
14749.701172	3452.082031	2.735276	4.477589	8994.602539	99998.000000	1484.715332	910.538635	199.610413	67.700401	51.156143	225.578568	309.459351	156.182114	1.795071	99998.000000	4.168783	3.538081	0.437001	0.651044	3.953982	4.999991	3.171643	2.959298	2.300183	1.830591	1.708898	2.353298	2.490604	2.193631	0.254082	4.999991	72540.000000		1
9614.403320	2702.998779	2.278883	5.908443	9266.021484	99998.000000	1547.389282	931.104065	207.353683	108.189888	49.793129	281.039612	404.105469	215.380646	1.498113	99998.000000	3.982922	3.431846	0.357722	0.771473	3.966893	4.999991	3.189600	2.968998	2.316712	2.034187	1.697169	2.448767	2.606495	2.333207	0.175545	4.999991	72605.000000		1
10216.035156	2519.269531	2.692104	3.681984	6987.569824	84413.164062	1195.368164	710.314575	181.249832	79.375435	41.211086	184.385986	282.652405	116.500565	1.543798	0.000000	4.009283	3.401275	0.430092	0.566082	3.844326	4.926410	3.077502	2.851451	2.258278	1.899686	1.615014	2.265728	2.451253	2.066328	0.188590	0.000000	72716.000000		1
8075.053711	1108.634888	2.935719	3.441453	4968.122070	62739.335938	853.412354	504.607605	113.876305	47.125694	30.849722	150.344604	216.176254	116.827446	1.567220	99998.000000	3.907146	3.044789	0.467715	0.536742	3.696192	4.797540	2.931159	2.702954	2.056433	1.673258	1.489251	2.177088	2.334808	2.067545	0.195130	4.999991	72917.000000		1
9956.665039	2079.321777	2.932636	3.820752	4499.791504	55782.195312	760.718262	452.421478	107.400452	43.345032	24.685329	105.183243	168.276535	99.718857	0.248610	0.000000	3.998114	3.317922	0.467258	0.582149	3.653192	4.746496	2.881224	2.655543	2.031006	1.636939	1.392439	2.021947	2.226024	1.998777	0.000000	0.000000	72941.000000		1
17356.755859	6328.612305	2.898715	4.773628	10623.300781	99998.000000	1770.830811	1082.836304	223.204102	94.054031	49.534096	263.126190	359.190796	198.894989	1.725941	0.000000	4.239469	3.801308	0.462205	0.678849	4.026259	4.999991	3.248177	3.034563	2.348702	1.973377	1.694904	2.420164	2.555325	2.298624	0.237026	0.000000	73083.000000		1
14520.388672	3092.521240	1.674470	3.752910	9257.759766	99998.000000	1593.682373	943.001160	206.906540	78.697014	53.749565	285.807068	419.320618	211.208344	1.985827	99998.000000	4.161978	3.490313	0.223877	0.574368	3.966506	4.999991	3.202402	2.974512	2.315774	1.895958	1.730375	2.456073	2.622546	2.324711	0.297941	4.999991	73142.000000		1
9059.414062	2726.361084	2.248045	3.570970	4184.161621	52049.207031	689.246460	423.949310	102.682335	39.345421	27.334261	129.742142	193.193146	150.933594	0.873980	99998.000000	3.957100	3.435583	0.351805	0.552786	3.621608	4.716414	2.838375	2.627314	2.011496	1.594894	1.436707	2.113081	2.285992	2.178786	0.000000	4.999991	73247.000000		1
6233.164062	2168.176758	1.840992	1.652884	4341.450684	54063.824219	737.510071	436.034485	109.719421	50.443798	28.484495	127.746964	198.185715	137.278793	1.092602	99998.000000	3.794708	3.336095	0.265052	0.218242	3.637635	4.732907	2.867768	2.639521	2.040283	1.702808	1.454609	2.106351	2.297072	2.137604	0.038462	4.999991	73270.000000		1
9240.525391	5049.982910	3.299600	4.903145	10861.332031	99998.000000	1824.931885	1105.563477	231.021378	101.535179	65.921082	316.690704	477.510773	247.130829	0.043079	0.000000	3.965697	3.703290	0.518461	0.690475	4.035883	4.999991	3.261247	3.043584	2.363652	2.006617	1.819024	2.500635	2.678983	2.392927	0.000000	0.000000	73323.000000		1
7633.918457	1305.846191	2.124696	3.188586	3884.462402	49254.496094	682.801453	394.579803	101.923737	54.076443	21.475157	110.080223	169.479202	107.372696	0.940717	99998.000000	3.882747	3.115892	0.327297	0.503598	3.589331	4.692446	2.834294	2.596135	2.008275	1.733008	1.331936	2.041709	2.229116	2.030894	0.000000	4.999991	73419.000000		1
9372.965820	1612.767578	2.174036	4.085954	5067.587891	64324.632812	822.719910	514.472473	110.786400	85.154366	30.424166	146.918564	211.627747	117.478111	0.023360	99998.000000	3.971877	3.207572	0.337267	0.611293	3.704801	4.808377	2.915252	2.711362	2.044487	1.930207	1.483219	2.167077	2.325572	2.069957	0.000000	4.999991	73523.000000		1
8140.910156	2442.863770	3.389029	4.557766	5601.777832	66871.679688	935.886963	569.736145	147.208435	80.143288	33.992054	153.730545	242.425034	131.823669	0.440505	0.000000	3.910673	3.387899	0.530075	0.658752	3.748326	4.825242	2.971223	2.755674	2.167933	1.903867	1.531377	2.186760	2.384578	2.119993	0.000000	0.000000	73621.000000		1
6344.456543	1369.987915	2.889463	4.872307	4898.734863	59749.425781	818.405762	498.631317	130.621002	53.428856	47.326138	161.495392	222.504089	104.847115	0.956481	99998.000000	3.802394	3.136717	0.460817	0.687735	3.690084	4.776334	2.912969	2.697780	2.116013	1.727776	1.675101	2.208160	2.347338	2.020556	0.000000	4.999991	73740.000000		1
9120.055664	2687.990234	2.698272	3.780664	7341.302734	86996.664062	1232.064697	747.319397	179.183731	40.973637	29.267765	180.953796	219.700974	204.525894	1.062361	99998.000000	3.959997	3.429428	0.431086	0.577568	3.865773	4.939503	3.090634	2.873506	2.253299	1.612504	1.466390	2.257568	2.341832	2.310748	0.026272	4.999991	73805.000000		1
8116.878418	1496.507568	2.278883	2.685936	5593.495117	66155.625000	953.356323	563.621094	130.090607	49.389160	31.025496	171.064240	194.728851	148.744141	0.778829	0.000000	3.909389	3.175079	0.357722	0.429096	3.747683	4.820567	2.979255	2.750987	2.114246	1.693632	1.491719	2.233159	2.289430	2.172440	0.000000	0.000000	73831.000000		1
11324.204102	3901.151611	2.081524	3.746742	7200.946289	93146.117188	1188.583984	735.391541	209.358109	89.527100	56.216557	207.640472	269.990570	153.810715	0.649081	99998.000000	4.054008	3.591193	0.318381	0.573654	3.857390	4.969165	3.075030	2.866519	2.320890	1.951954	1.749864	2.317312	2.431349	2.186987	0.000000	4.999991	73884.000000		1
12869.786133	9591.833984	1.618963	9.978978	23466.398438	99998.000000	4027.023682	2397.384766	555.541687	187.349457	147.131348	685.333191	856.372742	413.711304	2.590926	0.000000	4.109571	3.981902	0.209237	0.999086	4.370446	4.999991	3.604984	3.379738	2.744717	2.272652	2.167705	2.835902	2.932663	2.616697	0.413455	0.000000	74011.000000		1
9086.596680	1542.677368	2.103110	2.966557	5022.994141	60483.242188	853.261292	504.872803	127.133301	60.490620	32.360756	165.245224	222.266632	121.727501	2.402348	0.000000	3.958401	3.188275	0.322862	0.472253	3.700963	4.781635	2.931082	2.703182	2.104259	1.781688	1.510019	2.218129	2.346874	2.085389	0.380636	0.000000	74038.000000		1
7566.933594	2623.194824	2.340558	2.639680	5622.408203	71101.382812	931.369263	567.555969	139.671783	58.541695	41.473202	142.622925	204.714005	136.480103	0.602366	0.000000	3.878920	3.418831	0.369319	0.421551	3.749922	4.851878	2.969122	2.754009	2.145109	1.767465	1.617768	2.154189	2.311147	2.135069	0.000000	0.000000	74069.000000		1
12728.754883	3978.695312	2.019849	2.849375	9350.006836	99998.000000	1512.367188	956.261230	202.506042	81.253433	51.979500	232.637253	290.346344	181.767899	2.051969	99998.000000	4.104786	3.599741	0.305319	0.454750	3.970812	4.999991	3.179657	2.980577	2.306438	1.909842	1.715832	2.366679	2.462916	2.259517	0.312171	4.999991	74120.000000		1
8944.337891	1865.356689	2.769197	3.355108	3590.588135	47042.820312	607.194336	366.079865	72.887253	49.497089	22.372524	103.780144	151.871048	117.351677	0.692119	99998.000000	3.951548	3.270762	0.442354	0.525706	3.555166	4.672493	2.783328	2.563576	1.862652	1.694580	1.349715	2.016114	2.181475	2.069489	0.000000	4.999991	74182.000000		1
8382.416016	2603.653076	1.631298	4.425165	7610.380371	88411.593750	1287.507202	774.221924	158.596680	61.906055	42.262638	202.459778	267.091858	174.058548	1.409984	0.000000	3.923369	3.415583	0.212533	0.645930	3.881406	4.946509	3.109750	2.888865	2.200294	1.791733	1.625957	2.306339	2.426661	2.240695	0.149214	0.000000	74273.000000		1
11610.541992	3489.811523	2.692104	4.385077	9306.779297	99998.000000	1542.843872	947.916626	207.128571	82.459175	43.573227	237.910446	328.868408	176.605713	1.977530	99998.000000	4.064853	3.542802	0.430092	0.641977	3.968799	4.999991	3.188322	2.976770	2.316240	1.916239	1.639220	2.376414	2.517022	2.247005	0.296123	4.999991	74505.000000		1
31363.816406	7433.148926	2.466991	8.819493	26971.433594	99998.000000	4464.232910	2744.502930	646.246765	267.273804	197.060150	927.517700	1245.475830	766.999817	3.197645	0.000000	4.496429	3.871173	0.392168	0.945444	4.430904	4.999991	3.649747	3.438464	2.810398	2.426956	2.294599	2.967322	3.095335	2.884795	0.504830	0.000000	74573.000000		1
8272.000000	3564.401123	3.062153	4.526928	5520.422852	66683.101562	906.813477	560.247498	129.294998	54.101112	35.746700	159.503296	201.920135	107.122917	0.462963	0.000000	3.917610	3.551986	0.486027	0.655804	3.741972	4.824016	2.957518	2.748380	2.111582	1.733206	1.553236	2.202770	2.305180	2.029882	0.000000	0.000000	74626.000000		1
5212.958496	1446.313599	2.618094	3.296517	2650.701660	43284.781250	463.140564	270.567230	114.042824	44.297909	24.524975	150.720810	206.151016	94.507339	1.763555	0.000000	3.717084	3.160263	0.417985	0.518055	3.423361	4.636335	2.665713	2.432275	2.057068	1.646383	1.389609	2.178173	2.314185	1.975466	0.246389	0.000000	74767.000000		1
11360.758789	1605.116821	2.180203	2.337474	6385.673828	74701.148438	1067.929565	651.180786	141.192062	72.646721	39.172733	184.586441	216.250259	124.126656	2.336407	0.000000	4.055408	3.205507	0.338497	0.368747	3.805207	4.873327	3.028543	2.813702	2.149810	1.861216	1.592984	2.266200	2.334957	2.093865	0.368549	0.000000	74851.000000		1
6286.565430	2373.140381	3.265679	2.127780	3083.843506	36738.707031	513.103271	314.504333	77.694801	41.457783	16.464081	90.011253	110.471855	65.526367	0.528739	99998.000000	3.798414	3.375324	0.513974	0.327927	3.489092	4.565124	2.710205	2.497627	1.890392	1.617606	1.216537	1.954297	2.043252	1.816416	0.000000	4.999991	74903.000000		1
3847.272461	1898.636353	1.427771	3.225591	5309.217285	65355.316406	867.693176	537.921204	131.737320	79.912003	43.493050	166.793259	240.235580	159.170258	0.497622	0.000000	3.585153	3.278442	0.154659	0.508609	3.725030	4.815281	2.938366	2.730719	2.119709	1.902612	1.638420	2.222178	2.380637	2.201862	0.000000	0.000000	74947.000000		1
8170.202148	1142.287720	3.204005	5.615488	4146.096191	53069.687500	680.426941	421.880127	107.159920	31.077919	20.667217	113.105370	166.867264	91.954002	1.797626	0.000000	3.912233	3.057775	0.505693	0.749388	3.617639	4.724846	2.832782	2.625189	2.030032	1.492452	1.315282	2.053483	2.222371	1.963571	0.254699	0.000000	75007.000000		1
6085.856934	1714.534058	2.747611	3.281098	2778.127930	35976.695312	444.073792	282.285431	59.411312	17.561892	22.239923	79.538872	107.829094	76.088173	1.102173	0.000000	3.784322	3.234146	0.438955	0.516019	3.443752	4.556021	2.647455	2.450688	1.773869	1.244571	1.347133	1.900579	2.032736	1.881317	0.042250	0.000000	75064.000000		1
20076.853516	6973.600586	3.533965	5.939281	13408.410156	99998.000000	2262.045654	1366.410767	362.555176	173.870438	87.713867	417.075653	530.181030	327.477631	3.130157	0.000000	4.302696	3.843457	0.548262	0.773734	4.127378	4.999991	3.354501	3.135581	2.559374	2.240226	1.943068	2.620215	2.724424	2.515182	0.495566	0.000000	75194.000000		1
10950.556641	2233.428711	2.001346	3.990358	5450.181152	67082.992188	932.824829	555.797668	132.452744	82.357414	30.467339	147.257782	206.598160	121.656578	1.711070	0.000000	4.039436	3.348972	0.301322	0.601012	3.736411	4.826612	2.969800	2.744917	2.122061	1.915703	1.483835	2.168078	2.315126	2.085136	0.233268	0.000000	75275.000000		1
8782.666992	1583.222290	2.951138	4.662613	4920.980957	60579.394531	829.602844	498.375366	95.225853	57.487057	25.783140	144.244965	181.996094	121.927948	0.846080	99998.000000	3.943626	3.199542	0.469990	0.668629	3.692052	4.782325	2.918870	2.697556	1.978755	1.759570	1.411336	2.159101	2.260062	2.086103	0.000000	4.999991	75301.000000		1
16761.375000	6431.861816	3.117660	6.266157	20858.587891	99998.000000	3417.747803	2109.702881	458.773987	149.431808	120.025276	642.342773	871.520081	516.674255	3.242845	99998.000000	4.224309	3.808337	0.493829	0.797001	4.319285	4.999991	3.533740	3.324221	2.661599	2.174443	2.079273	2.807767	2.940277	2.713217	0.510926	4.999991	75354.000000		1
5461.474121	1405.198120	1.881081	2.938803	3029.492676	38079.960938	514.049988	306.551392	93.976936	37.837475	26.544823	117.135818	174.746231	106.484581	1.557107	99998.000000	3.737310	3.147738	0.274407	0.468170	3.481370	4.580697	2.711005	2.486503	1.973021	1.577922	1.423980	2.068690	2.242408	2.027287	0.192318	4.999991	75496.000000		1
4747.501953	1391.210205	3.592556	4.631775	2887.890381	37430.628906	514.170288	294.817749	76.097420	31.666914	18.440758	95.796341	136.695969	79.415527	0.008050	99998.000000	3.676465	3.143393	0.555404	0.665747	3.460581	4.573227	2.711107	2.469554	1.881370	1.500606	1.265779	1.981349	2.135756	1.899905	0.000000	4.999991	75542.000000		1
19494.484375	6272.176758	2.685936	6.389507	15594.704102	99998.000000	2588.175781	1581.785278	344.472107	130.152283	78.737099	415.435120	528.534302	357.753784	4.139875	99998.000000	4.289912	3.797418	0.429096	0.805467	4.192977	4.999991	3.412994	3.199147	2.537154	2.114452	1.896179	2.618503	2.723073	2.553584	0.616987	4.999991	75584.000000		1
7269.205078	1887.763062	1.890332	2.078440	3986.256592	59467.792969	650.104553	391.946289	114.160011	55.020065	38.633080	150.748566	200.369003	85.962303	0.925110	0.000000	3.861487	3.275948	0.276538	0.317737	3.600565	4.774282	2.812983	2.593227	2.057514	1.740521	1.586959	2.178253	2.301831	1.934308	0.000000	0.000000	75609.000000		1
12606.164062	4246.811035	2.309720	5.569232	11733.024414	99998.000000	1995.052490	1198.229858	312.243958	110.851158	109.173599	499.642761	632.585815	454.339569	3.620808	0.000000	4.100583	3.628063	0.363559	0.745795	4.069410	4.999991	3.299954	3.078540	2.494494	2.044740	2.038118	2.698660	2.801120	2.657381	0.558806	0.000000	75712.000000		1
7687.470703	1640.336182	1.717642	2.738360	6585.721680	75089.554688	1084.082153	671.496460	134.315323	45.324791	36.341862	167.348328	234.626266	116.192192	1.804567	99998.000000	3.885783	3.214933	0.234933	0.437491	3.818603	4.875579	3.035062	2.827044	2.128126	1.656336	1.560407	2.223621	2.370377	2.065177	0.256373	4.999991	75795.000000		1
6900.694824	1910.841797	1.831741	2.433070	3303.732666	42737.207031	562.436951	332.137177	74.567886	39.928249	18.203310	93.335518	132.067276	96.807808	0.284442	0.000000	3.838893	3.281225	0.262864	0.386155	3.519005	4.630806	2.750074	2.521317	1.872552	1.601280	1.260150	1.970047	2.120795	1.985910	0.000000	0.000000	75820.000000		1
17183.287109	4150.132812	2.790784	5.254691	16253.659180	99998.000000	2771.090820	1656.828125	395.594330	162.735062	95.269028	434.557373	541.671021	324.970551	2.708087	99998.000000	4.235106	3.618062	0.445726	0.720547	4.210951	4.999991	3.442651	3.219277	2.597250	2.211481	1.978952	2.638047	2.733736	2.511844	0.432663	4.999991	75869.000000		1
12631.481445	4351.235352	1.612795	4.375825	11159.492188	99998.000000	1870.984497	1137.979736	261.605896	115.041954	62.655403	356.045380	428.411499	245.508774	1.747076	99998.000000	4.101454	3.638613	0.207579	0.641060	4.047645	4.999991	3.272070	3.056134	2.417648	2.060856	1.796959	2.551505	2.631861	2.390067	0.242312	4.999991	75983.000000		1
8792.713867	2364.379639	1.859494	3.500043	5616.055664	67569.085938	931.930542	570.257324	150.261337	72.005302	31.204353	175.042267	222.158707	138.370438	1.985682	99998.000000	3.944123	3.373717	0.269395	0.544073	3.749431	4.829748	2.969383	2.756071	2.176847	1.857365	1.494215	2.243143	2.346663	2.141043	0.297910	4.999991	76068.000000		1
8352.078125	2254.891357	2.500912	4.829135	5381.312012	67629.210938	893.945007	544.896667	144.241882	52.907707	27.852329	140.069580	187.053421	130.806030	0.275783	0.000000	3.921795	3.353126	0.398098	0.683869	3.730888	4.830134	2.951311	2.736314	2.159091	1.723519	1.444862	2.146344	2.271966	2.116628	0.000000	0.000000	76102.000000		1
16199.505859	2233.237549	2.402232	3.811501	9653.786133	99998.000000	1639.139771	982.559326	244.552811	102.195099	58.819233	247.759903	311.448364	171.017990	1.705742	99998.000000	4.209502	3.348935	0.380615	0.581096	3.984698	4.999991	3.214616	2.992359	2.388373	2.009430	1.769519	2.394031	2.493386	2.233042	0.231913	4.999991	76219.000000		1
18017.068359	7290.223633	2.275799	5.541479	21127.193359	99998.000000	3457.876465	2144.758789	518.956238	215.140121	136.683640	592.864197	777.974854	379.598999	3.324528	99998.000000	4.255684	3.862741	0.357134	0.743626	4.324842	4.999991	3.538810	3.331378	2.715131	2.332721	2.135716	2.772955	2.890965	2.579325	0.521730	4.999991	76281.000000		1
26136.619141	6255.012695	1.803987	3.941018	16221.610352	99998.000000	2698.638428	1650.657471	353.661652	145.022064	89.749130	417.205170	621.055725	289.128265	1.753769	99998.000000	4.417249	3.796228	0.256233	0.595608	4.210094	4.999991	3.431145	3.217657	2.548588	2.161434	1.953030	2.620350	2.793131	2.461091	0.243972	4.999991	76383.000000		1
9955.588867	940.907288	2.041435	5.942365	6447.240234	80428.335938	1080.748657	658.680420	174.551941	67.540047	53.983929	230.734589	275.889771	224.915573	0.425199	0.000000	3.998067	2.973547	0.309936	0.773959	3.809374	4.905409	3.033725	2.818675	2.241925	1.829561	1.732265	2.363113	2.440736	2.352020	0.000000	0.000000	76438.000000		1
5844.042480	2350.857422	3.475374	5.516809	5000.492188	67378.804688	809.502991	509.301056	143.233490	80.229630	43.560894	222.047699	285.976685	208.818451	0.177899	0.000000	3.766713	3.371226	0.541001	0.741688	3.699013	4.828523	2.908218	2.706975	2.156044	1.904335	1.639097	2.346446	2.456331	2.319769	0.000000	0.000000	76498.000000		1
9426.174805	2271.022461	1.514116	3.577137	5857.222656	73360.187500	988.668213	596.342651	117.120399	77.571449	46.906750	205.321487	300.001526	146.520767	3.111243	0.000000	3.974335	3.356221	0.180159	0.553536	3.767692	4.865460	2.995051	2.775496	2.068633	1.889702	1.671235	2.312434	2.477123	2.165899	0.492934	0.000000	76558.000000		1
5572.889648	1154.255737	2.124696	4.918563	3698.124268	48800.921875	609.960449	377.437286	105.118484	50.579483	29.653233	134.275238	194.124435	93.317017	0.615348	0.000000	3.746080	3.062302	0.327297	0.691838	3.567981	4.688428	2.785302	2.576845	2.021679	1.703974	1.472072	2.127996	2.288080	1.969961	0.000000	0.000000	76616.000000		1
16488.646484	6152.585938	3.114576	5.893025	14597.981445	99998.000000	2448.938721	1489.485962	338.156616	138.404358	79.156487	424.482819	571.873169	244.700836	2.933168	0.000000	4.217185	3.789058	0.493399	0.770338	4.164293	4.999991	3.388978	3.173036	2.529118	2.141150	1.898486	2.627860	2.757300	2.388635	0.467337	0.000000	76668.000000		1
26160.101562	4344.666992	3.123827	8.005385	16396.552734	99998.000000	2743.247803	1672.613770	374.572510	175.927292	125.810371	597.952393	774.995972	420.581879	3.224791	0.000000	4.417639	3.637956	0.494687	0.903382	4.214753	4.999991	3.438265	3.223396	2.573536	2.245333	2.099716	2.776667	2.889299	2.623851	0.508502	0.000000	76938.000000		1
5407.856934	1997.158691	3.681984	1.844076	3008.591064	35736.863281	480.279968	298.018677	72.375351	34.766071	11.221725	84.910744	136.692886	33.575748	0.814324	99998.000000	3.733025	3.300413	0.566082	0.265779	3.478363	4.553116	2.681494	2.474243	1.859591	1.541156	1.050060	1.928963	2.135746	1.526026	0.000000	4.999991	76972.000000		1
19865.279297	5639.621582	1.637465	8.847246	22407.695312	99998.000000	3671.197266	2286.879150	587.143860	262.364502	186.106720	736.606506	986.299927	500.990356	2.755115	0.000000	4.298095	3.751250	0.214172	0.946808	4.350397	4.999991	3.564808	3.359243	2.768744	2.418905	2.269762	2.867236	2.994009	2.699829	0.440140	0.000000	77012.000000		1
21572.753906	4234.981445	1.427771	8.233582	13368.352539	99998.000000	2282.965820	1365.294434	285.369171	109.978462	96.212646	417.075653	561.499512	320.603973	2.430748	99998.000000	4.333906	3.626852	0.154659	0.915589	4.126078	4.999991	3.358500	3.135226	2.455407	2.041308	1.983232	2.620215	2.749349	2.505969	0.385740	4.999991	77056.000000		1
10205.090820	4530.736816	2.161701	5.032661	11399.561523	99998.000000	1946.320190	1162.291992	235.847427	116.404968	76.026497	326.506256	426.894287	277.490234	2.709559	0.000000	4.008817	3.656169	0.334796	0.701798	4.056888	4.999991	3.289214	3.065315	2.372631	2.065972	1.880965	2.513891	2.630320	2.443248	0.432899	0.000000	77106.000000		1
8312.513672	2331.855469	1.911918	4.412830	6571.730957	82232.375000	1088.013916	669.054138	149.579834	61.397240	46.934505	171.310944	223.463135	117.746399	0.875691	99998.000000	3.919732	3.367702	0.281469	0.644717	3.817680	4.915043	3.036634	2.825461	2.174873	1.788149	1.671492	2.233785	2.349206	2.070948	0.000000	4.999991	77150.000000		1
14010.365234	4004.342773	1.464776	7.339298	14026.968750	99998.000000	2333.798096	1421.884155	277.172607	142.616745	94.778709	384.733429	489.753235	355.086365	3.667974	0.000000	4.146450	3.602531	0.165771	0.865655	4.146964	4.999991	3.368063	3.152864	2.442750	2.154171	1.976711	2.585160	2.689977	2.550334	0.564426	0.000000	77178.000000		1
5706.008301	1752.701538	2.840123	3.811501	74.907097	2986.172363	4.369658	13.327919	16.923559	21.580004	8.538873	6.000956	11.708956	8.150322	0.230278	0.000000	3.756332	3.243708	0.453337	0.581096	1.874523	3.475115	0.640447	1.124762	1.228492	1.334051	0.931401	0.778220	1.068518	0.911175	0.000000	0.000000	77251.000000		1
16957.574219	1856.731445	1.514116	4.412830	6407.583496	90752.398438	1076.083008	652.839844	187.630081	70.987663	64.662918	308.306030	399.664886	185.536224	0.236866	0.000000	4.229364	3.268749	0.180159	0.644717	3.806694	4.957858	3.031846	2.814807	2.273303	1.851183	1.810655	2.488982	2.601696	2.268429	0.000000	0.000000	77345.000000		1
7801.359375	1313.136108	1.896499	2.454656	4327.117676	52218.601562	728.598022	437.971069	116.842865	61.280056	25.678293	118.890465	158.152618	62.818844	1.143539	0.000000	3.892170	3.118310	0.277953	0.389991	3.636199	4.717825	2.862488	2.641445	2.067602	1.787319	1.409566	2.075147	2.199076	1.798090	0.058251	0.000000	77374.000000		1
8694.144531	3877.123047	2.047602	3.250261	8311.307617	99607.054688	1428.067139	843.877441	176.183243	73.824707	51.288742	253.440155	336.343384	246.264297	3.026347	0.000000	3.939227	3.588510	0.311246	0.511918	3.919669	4.998290	3.154749	2.926279	2.245965	1.868202	1.710022	2.403875	2.526783	2.391402	0.480919	0.000000	77409.000000		1
19060.654297	7943.748047	3.281098	9.491748	23506.916016	99998.000000	3974.202148	2401.489258	531.568726	206.339127	154.236282	685.129639	889.794312	557.906921	3.534817	0.000000	4.280138	3.900025	0.516019	0.977346	4.371196	4.999991	3.599250	3.380481	2.725559	2.314582	2.188187	2.835773	2.949290	2.746562	0.548367	0.000000	77514.000000		1
9819.006836	2525.575928	2.152450	4.440584	8146.380371	99998.000000	1374.052368	823.759155	227.764938	81.786919	47.245960	273.869934	373.804657	256.493042	2.563644	99998.000000	3.992068	3.402360	0.332933	0.647440	3.910965	4.999991	3.138003	2.915800	2.357487	1.912684	1.674365	2.437544	2.572645	2.409075	0.408858	4.999991	77572.000000		1
7057.530762	4795.432617	2.275799	4.622524	8967.287109	99998.000000	1531.292114	908.827148	229.874222	142.758606	78.024757	325.451630	440.647766	223.438461	1.399109	0.000000	3.848653	3.680828	0.357134	0.664879	3.952661	4.999991	3.185058	2.958481	2.361490	2.154602	1.892232	2.512486	2.644092	2.349158	0.145852	0.000000	77610.000000		1
11276.856445	4578.198730	1.387682	5.051164	10874.668945	99998.000000	1780.205322	1108.323486	269.796295	82.243309	66.806114	291.323883	421.022858	249.789001	2.394921	99998.000000	4.052188	3.660695	0.142290	0.703391	4.036416	4.999991	3.250470	3.044667	2.431036	1.915101	1.824816	2.464376	2.624306	2.397573	0.379291	4.999991	77696.000000		1
21238.626953	5678.732422	2.007514	9.849462	20000.632812	99998.000000	3354.238037	2040.713501	455.150574	181.724731	124.869835	617.068481	789.326111	393.287720	6.779171	0.000000	4.327127	3.754251	0.302659	0.993412	4.301044	4.999991	3.525594	3.309782	2.658155	2.259414	2.096457	2.790333	2.897256	2.594710	0.831177	0.000000	77771.000000		1
6086.329102	1445.539551	0.607497	2.278883	4014.636230	47353.539062	680.627380	405.900208	78.980721	40.822533	22.116575	104.335220	154.788269	117.712479	1.129977	0.000000	3.784355	3.160030	0.000000	0.357722	3.603646	4.675353	2.832909	2.608419	1.897521	1.610900	1.344718	2.018431	2.189738	2.070822	0.053070	0.000000	77830.000000		1
11205.550781	2197.169922	1.396934	4.662613	10776.705078	99998.000000	1815.942871	1097.811035	228.011642	98.864662	65.825485	293.886475	389.571808	199.487061	1.410240	99998.000000	4.049433	3.341864	0.145176	0.668629	4.032486	4.999991	3.259102	3.040528	2.357957	1.995041	1.818394	2.468180	2.590588	2.299915	0.149293	4.999991	77862.000000		1
25684.822266	4368.815918	2.405316	7.302293	14174.460938	99998.000000	2394.865479	1435.640747	323.854248	153.184723	83.328789	395.181122	524.978760	339.815674	3.178135	99998.000000	4.409677	3.640364	0.381172	0.863459	4.151506	4.999991	3.379281	3.157046	2.510350	2.185215	1.920795	2.596796	2.720142	2.531243	0.502172	4.999991	77939.000000		1
15466.886719	6349.855957	1.634382	6.247655	13844.232422	99998.000000	2317.750488	1409.595459	317.649750	135.524155	93.970772	407.448242	549.472900	278.288910	2.126595	0.000000	4.189403	3.802764	0.213353	0.795717	4.141269	4.999991	3.365067	3.149095	2.501949	2.132017	1.972993	2.610072	2.739946	2.444496	0.327685	0.000000	77988.000000		1
[truncated: 8,816 more rows]
