# Supplementary material for: Distinct elongation stalls during translation are linked with distinct pathways for mRNA degradation
Source: eLife. 2022 Jul 27;11:e76038. doi: 10.7554/eLife.76038 (PMC9352352; doi:10.7554/eLife.76038)
Supplement: Figure 3—source data 1. [file elife-76038-fig3-data1.zip › 3B_flow_cytometry_data/list_mode_data.WT_CGA_3.CSV]

FSC-HLin	SSC-HLin	BLU-V-HLin	GRN-V-HLin	YEL-V-HLin	ORG-V-HLin	GRN-B-HLin	YEL-B-HLin	RED-B-HLin	NIR-B-HLin	YEL-G-HLin	ORG-G-HLin	RED-G-HLin	NIR-G-HLin	BLU-V-ALin	BLU-V-W	FSC-HLog	SSC-HLog	BLU-V-HLog	GRN-V-HLog	YEL-V-HLog	ORG-V-HLog	GRN-B-HLog	YEL-B-HLog	RED-B-HLog	NIR-B-HLog	YEL-G-HLog	ORG-G-HLog	RED-G-HLog	NIR-G-HLog	BLU-V-ALog	BLU-V-WLog	TIME		P01.R1
13119.726562	2430.427002	2.784616	3.213256	2824.612305	55550.187500	467.241913	285.668304	124.324013	49.247307	50.560982	188.104980	283.441833	139.110535	1.461813	99998.000000	4.117925	3.385683	0.444765	0.506945	3.450959	4.744686	2.669542	2.455862	2.094555	1.692382	1.703815	2.274400	2.452464	2.143360	0.164892	4.999991	172.000000		1
7948.339844	2876.326416	1.649800	5.085085	3386.312012	75353.781250	560.580505	342.813080	208.562500	56.549603	73.843208	327.175415	457.435638	266.438110	2.163631	0.000000	3.900276	3.458838	0.217431	0.706298	3.529727	4.877105	2.748638	2.535057	2.319236	1.752430	1.868311	2.514781	2.660330	2.425596	0.335183	0.000000	217.000000		1
7502.051758	1502.089111	2.948054	2.926468	2827.288818	56281.585938	485.614838	288.804474	117.909836	58.480022	47.363144	224.536270	294.296600	166.309113	0.695308	0.000000	3.875180	3.176696	0.469535	0.466344	3.451370	4.750366	2.686292	2.460604	2.071550	1.767008	1.675441	2.351286	2.468785	2.220916	0.000000	0.000000	286.000000		1
13505.797852	3257.982422	1.646716	3.126911	2807.713379	52939.863281	392.245392	282.223785	111.338387	72.486366	40.147194	227.703262	291.034027	155.364929	0.956601	99998.000000	4.130520	3.512949	0.216619	0.495116	3.448353	4.723783	2.593558	2.450594	2.046645	1.860256	1.603655	2.357369	2.463944	2.191353	0.000000	4.999991	316.000000		1
8761.574219	2428.397949	2.630429	4.002693	1727.677002	36754.671875	287.635742	178.169174	104.187195	59.787525	32.983669	157.107239	196.868973	149.826538	0.268381	0.000000	3.942582	3.385320	0.420027	0.602352	3.237463	4.565312	2.458843	2.250833	2.017814	1.776611	1.518299	2.196196	2.294177	2.175589	0.000000	0.000000	369.000000		1
8602.711914	2884.705078	1.760815	3.336605	2786.336914	54268.484375	442.960571	284.533478	100.930771	40.628258	52.152191	256.699677	333.534088	213.129517	1.663203	99998.000000	3.934635	3.460101	0.245714	0.523305	3.445034	4.734548	2.646365	2.454133	2.004024	1.608828	1.717273	2.409425	2.523140	2.328644	0.220945	4.999991	442.000000		1
8127.702148	2505.460693	1.813238	2.158617	1780.038818	36523.285156	271.461517	179.812805	80.750786	36.480629	28.308722	167.610458	216.123825	123.432808	1.310755	0.000000	3.909968	3.398888	0.258455	0.334176	3.250429	4.562570	2.433708	2.254821	1.907147	1.562062	1.451920	2.224301	2.334703	2.091431	0.117522	0.000000	585.000000		1
17558.687500	2062.503174	1.908834	3.247177	2920.177246	60449.988281	485.975647	293.374573	122.146889	32.496437	38.466557	201.929382	294.731415	134.438675	0.962122	0.000000	4.244492	3.314395	0.280768	0.511506	3.465409	4.781396	2.686615	2.467422	2.086882	1.511836	1.585083	2.305200	2.469426	2.128524	0.000000	0.000000	611.000000		1
6375.864258	3698.895264	1.785485	2.078440	2179.435547	46111.140625	355.496490	218.939285	110.234406	41.556465	29.511379	190.587387	261.948181	171.610062	0.022932	99998.000000	3.804539	3.568072	0.251756	0.317737	3.338344	4.663806	2.550835	2.340324	2.042317	1.618639	1.469990	2.280094	2.418215	2.234543	0.000000	4.999991	645.000000		1
19215.226562	8936.227539	4.018112	4.499175	10623.183594	99998.000000	1665.903564	1080.640747	499.503998	165.248306	144.664352	747.519836	1025.947510	594.797668	1.487506	0.000000	4.283646	3.951154	0.604022	0.653133	4.026255	4.999991	3.221650	3.033681	2.698539	2.218137	2.160362	2.873623	3.011125	2.774369	0.172459	0.000000	704.000000		1
7016.097656	2224.936035	3.882427	5.334868	2793.370850	45875.781250	432.796570	288.369659	97.816193	54.668522	52.167610	215.664352	288.545441	156.425735	0.558737	0.000000	3.846096	3.347317	0.589103	0.727124	3.446129	4.661583	2.636284	2.459949	1.990411	1.737737	1.717401	2.333778	2.460214	2.194308	0.000000	0.000000	757.000000		1
7600.792969	3291.406982	1.874913	3.410615	2177.175049	46918.445312	365.213348	220.043259	111.754692	21.505995	44.430508	203.668610	273.984009	168.785355	0.090473	0.000000	3.880859	3.517382	0.272981	0.532833	3.337893	4.671344	2.562547	2.342508	2.048266	1.332560	1.647681	2.308924	2.437725	2.227335	0.000000	0.000000	804.000000		1
17445.619141	4374.598145	2.278883	3.379778	4798.383789	88361.250000	794.667114	482.993652	221.628311	103.641373	95.269028	413.652710	529.385437	311.645721	1.548209	0.000000	4.241686	3.640938	0.357722	0.528888	3.681095	4.946262	2.900185	2.683941	2.345625	2.015533	1.978952	2.616636	2.723772	2.493661	0.189830	0.000000	824.000000		1
11688.976562	4446.149902	2.981975	3.984190	3839.337891	75348.859375	629.853638	388.631256	174.021545	84.522194	46.666218	288.884644	399.115967	192.379044	0.645031	0.000000	4.067777	3.647984	0.474504	0.600340	3.584256	4.877077	2.799240	2.589538	2.240603	1.926971	1.669003	2.460724	2.601099	2.284158	0.000000	0.000000	903.000000		1
8301.887695	1883.100464	1.264333	3.444536	1616.168945	29792.814453	269.339905	164.008652	68.539177	35.493832	25.302076	131.521454	189.224380	103.693802	1.032108	0.000000	3.919177	3.274873	0.101861	0.537131	3.208487	4.474112	2.430301	2.214867	1.835939	1.550153	1.403156	2.118997	2.276977	2.015753	0.013725	0.000000	1021.000000		1
24225.201172	5865.656738	3.049818	2.571838	9198.401367	99998.000000	1495.520752	938.449524	484.939514	161.424469	158.322235	805.999878	1031.060425	638.901306	2.447479	0.000000	4.384267	3.768317	0.484274	0.410244	3.963712	4.999991	3.174793	2.972411	2.685688	2.207969	2.199542	2.906335	3.013284	2.805434	0.388719	0.000000	1134.000000		1
13597.554688	2636.309814	1.455525	1.893416	2328.265869	41887.574219	367.970215	232.908615	104.594254	43.369701	33.785442	148.852066	188.336258	63.562023	0.126035	0.000000	4.133461	3.420996	0.163020	0.277246	3.367033	4.622085	2.565813	2.367186	2.019508	1.637186	1.528730	2.172755	2.274934	1.803198	0.000000	0.000000	1172.000000		1
9792.171875	2857.077881	2.796951	3.139246	2409.904785	45588.582031	399.800568	238.335999	111.862625	63.232063	34.624218	156.610764	221.788666	143.415436	1.119015	0.000000	3.990879	3.455922	0.446685	0.496825	3.382000	4.658856	2.601843	2.377190	2.048685	1.800937	1.539380	2.194822	2.345939	2.156596	0.048836	0.000000	1204.000000		1
6059.602051	1763.260254	1.779317	3.817669	2003.952148	40552.433594	333.444672	203.727203	80.389984	31.034746	34.025974	178.415878	255.493927	103.493355	0.245727	99998.000000	3.782444	3.246316	0.250253	0.581798	3.301887	4.608017	2.523024	2.309049	1.905202	1.491848	1.531811	2.251434	2.407381	2.014912	0.000000	4.999991	1335.000000		1
16253.113281	4085.216797	2.161701	2.581089	3637.460938	81684.640625	584.920471	367.476807	225.526154	95.494141	69.646240	394.533539	530.245789	316.857239	1.249529	0.000000	4.210937	3.611215	0.334796	0.411803	3.560798	4.912140	2.767097	2.565230	2.353197	1.979977	1.842898	2.596084	2.724477	2.500864	0.096746	0.000000	1384.000000		1
5774.911621	2313.630615	3.814585	3.102241	1381.789429	26963.490234	219.102722	141.876648	63.753216	35.808372	25.764637	125.650017	167.292831	145.500046	0.891786	0.000000	3.761545	3.364294	0.581447	0.491676	3.140442	4.430776	2.340648	2.151911	1.804502	1.553985	1.411024	2.099163	2.223477	2.162863	0.000000	0.000000	1450.000000		1
6588.604980	2270.476562	2.180203	3.207088	2051.848877	34378.660156	318.577972	209.829926	84.482109	35.385902	23.448750	140.436554	179.637039	111.002258	0.462637	99998.000000	3.818794	3.356117	0.338497	0.506111	3.312145	4.536289	2.503216	2.321867	1.926765	1.548830	1.370120	2.147480	2.254396	2.045332	0.000000	4.999991	1514.000000		1
6367.115723	1870.000732	1.723810	2.565671	2442.108398	48979.093750	378.858887	246.054596	146.181549	52.713428	49.046864	241.228546	325.892609	180.358627	0.090345	0.000000	3.803943	3.271842	0.236489	0.409201	3.387765	4.690011	2.578477	2.391032	2.164893	1.721921	1.690611	2.382429	2.513074	2.256137	0.000000	0.000000	1748.000000		1
7918.538574	2724.702148	1.834825	3.049818	1354.627808	26660.746094	179.862152	134.987579	85.771111	16.211214	32.888073	145.574051	199.298950	179.732635	0.288635	0.000000	3.898645	3.435319	0.263595	0.484274	3.131820	4.425872	2.254940	2.130294	1.933341	1.209816	1.517038	2.163084	2.299505	2.254627	0.000000	0.000000	1792.000000		1
13585.383789	5517.265137	3.407531	4.998741	7079.795410	99998.000000	1161.875610	712.309753	330.681641	125.443405	144.192535	647.477234	867.890503	469.042816	1.760721	0.000000	4.133072	3.741724	0.532440	0.698861	3.850021	4.999991	3.065160	2.852669	2.519410	2.098448	2.158943	2.811224	2.938465	2.671212	0.245690	0.000000	1873.000000		1
8333.360352	2754.043945	3.191670	2.729109	1795.691895	36351.351562	291.521240	183.550293	81.234932	73.769196	30.525930	164.024063	232.029755	159.947357	0.230687	99998.000000	3.920820	3.439971	0.504018	0.436021	3.254232	4.560521	2.464670	2.263755	1.909743	1.867875	1.484669	2.214908	2.365544	2.203977	0.000000	4.999991	1954.000000		1
9239.892578	3276.873291	2.861710	3.515462	3042.058838	64152.515625	492.932556	310.301208	158.263641	71.055511	57.965038	290.238403	399.788239	230.558807	2.761193	99998.000000	3.965667	3.515460	0.456626	0.545982	3.483168	4.807214	2.692787	2.491783	2.199381	1.851598	1.763166	2.462755	2.601830	2.362782	0.441097	4.999991	2003.000000		1
6592.228516	1171.271851	2.100026	3.142330	1998.971924	36881.050781	333.774628	204.676987	112.716820	63.759384	37.892982	192.049088	213.962128	172.541351	0.032794	0.000000	3.819032	3.068658	0.322225	0.497252	3.300807	4.566803	2.523453	2.311069	2.051989	1.804544	1.578559	2.283412	2.330337	2.236893	0.000000	0.000000	2075.000000		1
19050.884766	8446.117188	1.261249	4.903145	9683.815430	99998.000000	1556.955078	985.519714	503.441925	249.403534	177.086777	966.810669	1249.200928	687.448608	1.775492	99998.000000	4.279915	3.926657	0.100801	0.690475	3.986047	4.999991	3.192276	2.993665	2.701949	2.396903	2.248186	2.985342	3.096632	2.837240	0.249319	4.999991	2195.000000		1
21858.640625	6090.680176	2.204873	2.673601	5519.482422	99998.000000	887.037476	564.043579	292.955170	142.366974	98.004303	512.480347	673.297363	417.781830	1.902530	99998.000000	4.339623	3.784666	0.343384	0.427097	3.741898	4.999991	2.947942	2.751313	2.466801	2.153409	1.991245	2.709677	2.828207	2.620950	0.279332	4.999991	2263.000000		1
13985.063477	4641.507812	1.649800	3.570970	3392.720215	58126.570312	535.281555	343.044342	160.190979	49.358322	60.524540	299.258331	410.325348	271.473846	1.578905	99998.000000	4.145664	3.666659	0.217431	0.552786	3.530548	4.764375	2.728582	2.535350	2.204638	1.693360	1.781932	2.476046	2.613128	2.433728	0.198356	4.999991	2334.000000		1
15790.299805	2200.808838	2.920300	2.010598	4361.458008	87152.796875	711.807068	440.169800	238.702972	122.066711	94.340820	454.795959	578.111572	324.612854	1.534290	0.000000	4.198390	3.342582	0.465428	0.303325	3.639632	4.940281	2.852362	2.643620	2.377858	2.086597	1.974700	2.657817	2.762012	2.511366	0.185907	0.000000	2372.000000		1
24360.263672	5053.362793	3.241009	4.005776	6911.935059	99998.000000	1106.214233	688.907227	328.849915	130.960220	111.606674	582.086548	751.229614	392.640106	3.753984	99998.000000	4.386682	3.703580	0.510680	0.602687	3.839600	4.999991	3.043839	2.838161	2.516998	2.117139	2.047690	2.764987	2.875773	2.593995	0.574492	4.999991	2418.000000		1
24011.937500	6153.178223	1.887248	2.830872	7395.015137	99998.000000	1231.694580	752.783813	332.982117	117.946838	123.294044	624.454041	860.412476	345.458923	2.238244	99998.000000	4.380427	3.789099	0.275829	0.451920	3.868939	4.999991	3.090503	2.876670	2.522421	2.071686	2.090942	2.795501	2.934707	2.538396	0.349907	4.999991	2634.000000		1
14872.258789	3921.528809	2.824705	2.226459	255.521683	8867.368164	9.365314	27.075226	40.261292	38.818104	12.045084	12.976373	25.292826	37.720291	0.134634	0.000000	4.172377	3.593455	0.450973	0.347615	2.407428	3.947795	0.971522	1.432572	1.604888	1.589034	1.080810	1.113153	1.402997	1.576575	0.000000	0.000000	2702.000000		1
17219.832031	5830.869141	4.092121	4.955568	6190.438965	99998.000000	992.276184	627.213989	263.730591	149.154282	118.514244	564.641846	787.383362	447.401154	3.723896	99998.000000	4.236029	3.765733	0.611948	0.695093	3.791721	4.999991	2.996633	2.797416	2.421160	2.173636	2.073771	2.751773	2.896186	2.650697	0.570998	4.999991	2806.000000		1
15767.193359	4203.629395	2.433070	3.694319	2320.066162	49104.906250	352.924652	226.870667	127.247398	86.394028	32.203484	220.786438	316.286743	115.455177	2.536264	0.000000	4.197754	3.623624	0.386155	0.567534	3.365500	4.691125	2.547682	2.355778	2.104649	1.936484	1.507903	2.343972	2.500081	2.062413	0.404194	0.000000	2840.000000		1
9288.014648	3554.311035	2.177119	4.169215	3248.916016	59817.363281	535.034851	333.558777	141.555939	67.580132	45.207611	217.274063	296.347290	170.854538	2.108141	99998.000000	3.967923	3.550756	0.337882	0.620054	3.511739	4.776827	2.728382	2.523172	2.150928	1.829819	1.655212	2.337008	2.471801	2.232626	0.323900	4.999991	2940.000000		1
13948.518555	5178.238770	3.419866	5.125174	3613.333984	67130.570312	585.743835	365.367523	165.923645	64.761597	64.937370	299.884338	404.148621	228.054810	2.518688	99998.000000	4.144528	3.714182	0.534009	0.709709	3.557908	4.826921	2.767708	2.562730	2.219908	1.811318	1.812495	2.476954	2.606541	2.358039	0.401174	4.999991	3018.000000		1
10891.660156	2957.922119	1.637465	3.484625	4644.406738	84789.132812	749.237488	476.604156	234.595428	82.304985	72.803986	410.103333	504.456482	334.406799	2.297274	99998.000000	4.037094	3.470987	0.214172	0.542156	3.666930	4.928340	2.874619	2.678158	2.370320	1.915426	1.862155	2.612893	2.702824	2.524275	0.361213	4.999991	3082.000000		1
8561.106445	2700.682861	3.296517	3.743659	1655.449585	28276.810547	271.122314	168.113098	74.737495	31.124176	28.259382	126.383949	173.454132	146.144547	0.812972	99998.000000	3.932530	3.431473	0.518055	0.573296	3.218916	4.451430	2.433165	2.225601	1.873538	1.493098	1.451163	2.101692	2.239185	2.164783	0.000000	4.999991	3159.000000		1
7692.916504	3549.170410	2.198706	4.052033	2591.216309	64876.113281	405.144684	260.193542	168.270370	64.274368	67.614059	342.276489	431.106689	247.294266	1.752669	99998.000000	3.886091	3.550127	0.342167	0.607673	3.413504	4.812085	2.607610	2.415297	2.226008	1.808038	1.830037	2.534377	2.634585	2.393214	0.243700	4.999991	3185.000000		1
13876.318359	2405.757080	3.194753	3.743659	3206.579590	58551.453125	508.335815	325.908020	167.002960	72.097809	62.260685	289.788177	399.128296	203.366409	0.042818	0.000000	4.142274	3.381252	0.504437	0.573296	3.506042	4.767538	2.706151	2.513095	2.222724	1.857922	1.794214	2.462081	2.601113	2.308279	0.000000	0.000000	3255.000000		1
5600.248535	2294.076416	2.204873	2.571838	1880.019775	36369.972656	312.903900	192.274200	87.794044	43.530056	42.352070	203.073441	253.486404	145.287262	0.118240	0.000000	3.748207	3.360608	0.343384	0.410244	3.274163	4.560743	2.495411	2.283921	1.943465	1.638789	1.626875	2.307653	2.403955	2.162228	0.000000	0.000000	3309.000000		1
8034.483887	2432.021484	3.207088	2.470075	1688.319214	32417.158203	278.350586	170.660263	90.979546	36.107498	29.906099	129.122314	168.689758	111.258209	0.294616	0.000000	3.904958	3.385967	0.506111	0.392710	3.227455	4.510775	2.444592	2.232132	1.958944	1.557597	1.475760	2.111001	2.227089	2.046332	0.000000	0.000000	3364.000000		1
7109.442383	2904.733887	1.029969	1.221161	1641.208984	31154.007812	265.133698	166.380035	85.879044	23.525843	23.328484	125.656189	139.545349	92.561501	1.085847	99998.000000	3.851835	3.463106	0.012824	0.086773	3.215164	4.493514	2.423465	2.221101	1.933887	1.371545	1.367887	2.099184	2.144715	1.966430	0.035768	4.999991	3403.000000		1
7093.098633	2147.941162	1.797820	2.883296	2085.520264	38250.406250	327.554718	209.632553	74.959518	36.986362	22.418781	156.703262	201.957138	101.149712	0.781715	0.000000	3.850836	3.332022	0.254746	0.459889	3.319214	4.582636	2.515284	2.321459	1.874827	1.568042	1.350612	2.195078	2.305259	2.004965	0.000000	0.000000	3431.000000		1
8998.205078	4005.832031	2.355976	3.623393	8111.494141	99998.000000	1264.271240	825.430542	393.491241	155.281662	111.834869	597.980103	757.764038	390.459930	1.784755	99998.000000	3.954156	3.602693	0.372171	0.559115	3.909101	4.999991	3.101840	2.916681	2.594935	2.191120	2.048577	2.776687	2.879534	2.591577	0.251579	4.999991	3533.000000		1
22254.097656	8332.663086	3.802250	4.576268	8399.962891	99998.000000	1341.016235	853.140991	394.527374	168.196365	153.289566	666.032043	956.403076	567.497375	1.539375	0.000000	4.347410	3.920784	0.580041	0.660511	3.924277	4.999991	3.127434	2.931021	2.596077	2.225816	2.185513	2.823495	2.980641	2.753964	0.187344	0.000000	3575.000000		1
13958.747070	2982.733887	1.677554	2.898715	4889.832031	92244.046875	779.661682	499.531769	244.589828	73.528664	84.025711	474.581238	651.008118	280.971771	1.763290	99998.000000	4.144846	3.474615	0.224676	0.462205	3.689294	4.964938	2.891906	2.698563	2.388438	1.866457	1.924412	2.676311	2.813586	2.448663	0.246324	4.999991	3626.000000		1
8744.588867	1117.969360	2.177119	3.009729	1986.421143	40023.535156	307.430237	201.102936	119.026146	40.125610	37.553772	205.133392	271.153137	144.081528	0.053315	0.000000	3.941739	3.048430	0.337882	0.478527	3.298071	4.602315	2.487746	2.303418	2.075642	1.603422	1.574654	2.312036	2.433215	2.158608	0.000000	0.000000	3690.000000		1
22631.285156	9397.367188	2.988143	5.186849	10078.953125	99998.000000	1649.775513	1026.114014	472.542877	202.851425	176.695145	822.288208	1042.087891	579.921753	0.563912	0.000000	4.354709	3.973006	0.475401	0.714904	4.003416	4.999991	3.217425	3.011196	2.674441	2.307178	2.247225	2.915024	3.017904	2.763369	0.000000	0.000000	3738.000000		1
6352.893555	1769.729858	3.318103	3.034399	1612.539429	36677.214844	275.353210	165.208221	86.187416	39.595207	27.858496	159.663651	222.760040	132.915314	0.867316	0.000000	3.802972	3.247907	0.520890	0.482073	3.207510	4.564396	2.439890	2.218032	1.935444	1.597643	1.444958	2.203206	2.347837	2.123575	0.000000	0.000000	3845.000000		1
18835.376953	4582.793457	2.056854	2.429986	2094.308838	41111.667969	331.270630	212.543610	122.134560	75.184631	36.681072	168.652756	239.908707	119.066238	1.848902	0.000000	4.274974	3.661130	0.313203	0.385604	3.321041	4.613965	2.520183	2.327448	2.086838	1.876129	1.564442	2.226994	2.380046	2.075789	0.266914	0.000000	3937.000000		1
6572.283203	2752.292236	2.211041	2.874044	1933.097168	31524.783203	306.924530	197.174255	71.000000	35.706612	34.840080	158.001526	229.541183	118.501915	0.201825	99998.000000	3.817716	3.439695	0.344597	0.458493	3.286254	4.498652	2.487032	2.294850	1.851258	1.552749	1.542079	2.198661	2.360861	2.073725	0.000000	4.999991	4013.000000		1
11821.385742	3149.413086	3.167000	3.555551	3088.712891	56989.421875	492.685852	310.908722	151.649017	107.048904	56.463257	267.255310	387.592041	261.198853	2.596273	0.000000	4.072669	3.498230	0.500648	0.550907	3.489778	4.755794	2.692570	2.492633	2.180840	2.029582	1.751766	2.426926	2.588375	2.416971	0.414350	0.000000	4044.000000		1
15474.038086	3695.015869	2.426902	3.907097	250.007950	9462.705078	0.000000	18.659702	39.869659	26.921040	10.617312	0.394719	19.868528	3.015897	0.662927	0.000000	4.189604	3.567616	0.385052	0.591854	2.397954	3.976015	0.000000	1.270905	1.600643	1.430092	1.026015	0.000000	1.298166	0.479416	0.000000	0.000000	4088.000000		1
5031.594727	941.490112	2.741444	3.265679	1163.753662	25874.677734	195.385681	109.460388	53.172909	59.932461	23.504257	113.685112	162.926254	104.939629	0.207694	0.000000	3.701706	2.973816	0.437979	0.513974	3.065861	4.412875	2.290893	2.039257	1.725690	1.777662	1.371147	2.055704	2.211991	2.020940	0.000000	0.000000	4119.000000		1
9521.734375	2402.565430	2.174036	2.294302	1755.174683	34046.968750	286.639679	169.420609	86.060982	34.815411	28.123697	115.917740	140.273102	85.428818	0.477890	99998.000000	3.978716	3.380675	0.337267	0.360651	3.244320	4.532078	2.457336	2.228966	1.934806	1.541772	1.449072	2.064150	2.146974	1.931604	0.000000	4.999991	4151.000000		1
12618.060547	3539.034180	2.753779	4.462170	2136.815186	36265.542969	345.252319	217.736633	99.826790	23.710867	25.187979	119.161835	148.870575	82.437592	0.171688	99998.000000	4.100993	3.548885	0.439929	0.649546	3.329767	4.559494	2.538137	2.337931	1.999247	1.374947	1.401193	2.076137	2.172809	1.916125	0.000000	4.999991	4249.000000		1
8121.062988	3036.989258	1.797820	3.225591	2899.426758	55288.156250	473.464905	296.242432	138.614059	56.916565	48.914265	232.498489	328.560028	227.117355	0.078437	0.000000	3.909613	3.482443	0.254746	0.508609	3.462312	4.742632	2.675288	2.471647	2.141807	1.755239	1.689435	2.366420	2.516615	2.356250	0.000000	0.000000	4304.000000		1
9145.317383	2138.504883	1.699140	2.849375	1431.823120	33468.820312	202.684891	146.206223	70.898239	36.536137	34.507038	156.006348	219.389511	144.534836	0.682110	99998.000000	3.961199	3.330110	0.230229	0.454750	3.155889	4.524641	2.306821	2.164966	1.850635	1.562723	1.537908	2.193142	2.341216	2.159972	0.000000	4.999991	4353.000000		1
19754.019531	3121.298584	2.522498	3.299600	3348.514648	67539.648438	548.082153	340.025360	197.966782	77.327835	65.658966	334.860107	431.945465	191.605026	1.590581	99998.000000	4.295655	3.494335	0.401831	0.518461	3.524852	4.829559	2.738846	2.531511	2.296592	1.888336	1.817294	2.524863	2.635429	2.282407	0.201556	4.999991	4439.000000		1
14763.239258	14712.329102	1.803987	4.514594	13348.398438	99998.000000	2145.579102	1363.906860	668.961609	297.438934	251.824280	1233.612671	1593.253662	877.132507	3.390356	99998.000000	4.169182	4.167681	0.256233	0.654619	4.125429	4.999991	3.331545	3.134785	2.825401	2.473398	2.401098	3.091179	3.202285	2.943065	0.530245	4.999991	4549.000000		1
15578.147461	6027.664062	1.307505	4.119875	6368.457031	99998.000000	1011.259705	648.988220	305.302460	135.740005	96.064629	513.229736	645.568359	433.234467	1.788531	99998.000000	4.192516	3.780149	0.116443	0.614884	3.804034	4.999991	3.004863	2.812237	2.484730	2.132708	1.982563	2.710312	2.809942	2.636723	0.252497	4.999991	4621.000000		1
6642.311523	1518.106079	2.359060	2.275799	2496.422119	50092.816406	394.786407	252.114151	129.677383	38.263031	24.888855	185.943283	225.060501	154.544647	1.852456	99998.000000	3.822319	3.181302	0.372739	0.357134	3.397318	4.699775	2.596362	2.401597	2.112864	1.582779	1.396005	2.269381	2.352299	2.189054	0.267748	4.999991	4688.000000		1
10016.513672	2539.517334	2.682853	4.298732	2450.548584	46331.175781	405.792267	245.379257	121.560982	48.988274	40.569668	198.592773	258.404968	159.586563	1.474918	99998.000000	4.000717	3.404751	0.428597	0.633340	3.389263	4.665874	2.608304	2.389838	2.084794	1.690092	1.608202	2.297963	2.412301	2.202996	0.168768	4.999991	4820.000000		1
9487.831055	2882.093018	2.852458	3.305768	2387.911621	51187.523438	386.842682	240.852325	121.462303	43.736668	42.953396	213.955963	294.546387	134.645279	0.438356	99998.000000	3.977167	3.459708	0.455219	0.519272	3.378018	4.709164	2.587534	2.381751	2.084441	1.640846	1.632998	2.330324	2.469154	2.129191	0.000000	4.999991	4869.000000		1
8724.393555	4469.632812	2.263464	4.064368	5419.781738	99998.000000	867.930603	548.939392	258.812012	156.333221	82.878563	440.274628	571.348938	341.416138	1.827551	0.000000	3.940735	3.650272	0.354774	0.608993	3.733982	4.999991	2.938485	2.739524	2.412984	2.194051	1.918442	2.643724	2.756902	2.533284	0.261870	0.000000	4990.000000		1
17642.220703	5096.667480	1.921169	3.173167	4753.826660	89728.656250	725.221375	475.268890	200.227158	111.156448	75.773628	403.914276	512.557495	281.304810	1.137499	0.000000	4.246553	3.707286	0.283566	0.501493	3.677043	4.952931	2.860471	2.676939	2.301523	2.045935	1.879518	2.606289	2.709743	2.449177	0.055951	0.000000	5023.000000		1
6257.439453	2047.109131	2.278883	3.472290	2206.119141	38924.183594	360.174530	222.682938	89.776886	49.734539	44.680290	174.524200	263.354370	168.723679	0.530141	0.000000	3.796397	3.311141	0.357722	0.540616	3.343629	4.590219	2.556513	2.347687	1.953165	1.696658	1.650116	2.241856	2.420541	2.227176	0.000000	0.000000	5117.000000		1
2665.417236	833.559265	1.742312	1.659051	727.870300	19612.078125	128.477814	67.607887	44.381168	22.989273	11.150800	65.797737	103.397758	53.678642	1.018543	0.000000	3.425765	2.920937	0.241126	0.219860	2.862054	4.292523	2.108828	1.829997	1.647199	1.361525	1.047306	1.818211	2.014511	1.729802	0.007979	0.000000	5143.000000		1
23844.652344	7093.382324	1.699140	4.243225	6035.931152	99998.000000	973.795349	613.340210	281.677948	136.239578	104.945801	490.511810	658.319641	280.641815	1.498290	0.000000	4.377391	3.850853	0.230229	0.627696	3.780744	4.999991	2.988468	2.787701	2.449753	2.134303	2.020965	2.690650	2.818437	2.448152	0.175596	0.000000	5180.000000		1
10669.560547	3943.953857	2.312804	3.811501	3947.253418	75050.179688	638.241394	402.461823	196.384811	95.090172	74.635727	352.782806	453.691986	193.945587	1.087598	0.000000	4.028147	3.595932	0.364139	0.581096	3.596295	4.875352	2.804985	2.604725	2.293108	1.978136	1.872947	2.547508	2.656761	2.287680	0.036468	0.000000	5239.000000		1
23911.890625	7521.322266	2.883296	3.490792	8066.659668	99998.000000	1275.832153	820.820312	400.340210	196.893631	160.298904	812.565186	1065.271362	515.863220	2.798120	99998.000000	4.378614	3.876294	0.459889	0.542924	3.906694	4.999991	3.105793	2.914248	2.602429	2.294232	2.204931	2.909858	3.027460	2.712535	0.446866	4.999991	5314.000000		1
10136.400391	3040.757568	1.443190	2.944971	2798.135254	62477.718750	454.632507	286.411499	156.931458	69.023323	66.004341	319.068268	391.061249	230.111664	0.423744	0.000000	4.005884	3.482982	0.159323	0.469081	3.446869	4.795725	2.657660	2.456990	2.195710	1.838996	1.819572	2.503884	2.592245	2.361939	0.000000	0.000000	5369.000000		1
12778.929688	5560.807617	1.905751	3.990358	2868.228516	48451.285156	443.962799	291.663086	106.706612	42.096119	45.802773	176.352844	244.818024	112.679817	0.292151	0.000000	4.106494	3.745138	0.280066	0.601012	3.457614	4.685305	2.647346	2.464881	2.028191	1.624242	1.660892	2.246382	2.388843	2.051846	0.000000	0.000000	5408.000000		1
12999.589844	4801.156250	2.759946	5.072750	3125.430908	56751.507812	525.848389	317.489410	135.517990	69.063416	47.446404	293.087769	421.843140	228.128830	1.007181	0.000000	4.113930	3.681346	0.440901	0.705243	3.494910	4.753977	2.720860	2.501729	2.131997	1.839248	1.676203	2.466998	2.625151	2.358180	0.003108	0.000000	5457.000000		1
18758.099609	10242.258789	2.729109	5.569232	10686.826172	99998.000000	1687.008667	1085.765869	468.574097	226.765808	212.272247	1004.679016	1367.175537	797.164978	1.187050	0.000000	4.273189	4.010396	0.436021	0.745795	4.028849	4.999991	3.227117	3.035736	2.670778	2.355577	2.326893	3.002027	3.135824	2.901548	0.074469	0.000000	5483.000000		1
5751.854492	1684.177734	1.899583	1.239663	1348.885864	23811.593750	217.520767	133.994614	60.280926	32.616703	8.279839	92.802032	120.016029	71.687675	1.745265	99998.000000	3.759808	3.226388	0.278658	0.093304	3.129975	4.376789	2.337501	2.127087	1.780180	1.513440	0.918022	1.967557	2.079239	1.855445	0.241861	4.999991	5525.000000		1
18592.777344	3877.872314	3.937934	4.489923	4728.318359	87489.593750	778.862976	483.662842	243.411835	92.706436	100.375694	428.106201	532.783691	352.076630	1.493908	0.000000	4.269344	3.588593	0.595268	0.652239	3.674707	4.941957	2.891461	2.684543	2.386342	1.967110	2.001629	2.631552	2.726551	2.546637	0.174324	0.000000	5598.000000		1
15626.250977	3477.562988	2.109277	3.620309	4732.974609	83415.351562	767.527161	488.430298	207.649719	108.880646	77.044128	387.376190	456.137390	283.885895	1.919868	0.000000	4.193855	3.541275	0.324134	0.558746	3.675134	4.921246	2.885094	2.688802	2.317331	2.036951	1.886739	2.588133	2.659096	2.453144	0.283271	0.000000	5701.000000		1
8926.369141	2030.321289	3.194753	5.162179	1854.390869	39827.316406	311.143066	188.703232	93.764160	92.993225	33.399975	187.993973	259.049469	139.295563	0.501032	0.000000	3.950675	3.307565	0.504437	0.712833	3.268201	4.600181	2.492960	2.275779	1.972037	1.968451	1.523746	2.274144	2.413383	2.143937	0.000000	0.000000	5749.000000		1
6352.600586	1713.713745	2.075356	2.337474	1763.121460	33166.367188	258.374146	179.319412	88.534142	46.166653	25.308245	117.650803	173.481888	39.952919	0.245001	0.000000	3.802952	3.233938	0.317093	0.368747	3.246282	4.520698	2.412249	2.253627	1.947111	1.664328	1.403262	2.070595	2.239254	1.601549	0.000000	0.000000	5785.000000		1
14787.539062	5183.595215	2.223376	4.514594	5461.952148	95336.945312	870.798462	556.442139	220.163528	120.786964	85.197533	413.628052	504.043274	337.845154	0.406701	99998.000000	4.169896	3.714631	0.347013	0.654619	3.737348	4.979261	2.939918	2.745420	2.342745	2.082020	1.930427	2.616610	2.702468	2.528718	0.000000	4.999991	5855.000000		1
10369.704102	9419.533203	2.032184	2.969640	3831.758057	74576.765625	621.077332	388.458557	191.416916	81.996613	74.077576	362.320801	449.729370	350.448395	1.152869	0.000000	4.015766	3.974029	0.307963	0.472704	3.583398	4.872603	2.793146	2.589345	2.281980	1.913796	1.869687	2.559093	2.652951	2.544624	0.061780	0.000000	5919.000000		1
14405.648438	5286.718750	2.753779	3.059069	4366.944336	90136.007812	731.823608	444.428436	238.206482	170.740448	77.445015	350.448395	516.578674	302.058380	1.661369	99998.000000	4.158533	3.723186	0.439929	0.485589	3.640178	4.954898	2.864406	2.647802	2.376954	2.232337	1.888994	2.544624	2.713136	2.480091	0.220466	4.999991	5980.000000		1
14479.615234	4806.367676	3.284182	3.163916	4139.228516	79627.078125	690.489197	420.443115	192.576401	104.779274	68.795128	309.712219	424.942291	224.909409	1.928605	99998.000000	4.160757	3.681817	0.516427	0.500225	3.616920	4.901061	2.839157	2.623707	2.284603	2.020275	1.837558	2.490958	2.628330	2.352008	0.285243	4.999991	6056.000000		1
4524.960938	1490.253784	2.895631	4.027363	1788.633179	32928.261719	256.613312	183.756912	89.527100	60.287094	38.448055	152.669739	212.253738	149.289963	0.931469	0.000000	3.655615	3.173260	0.461743	0.605021	3.252521	4.517569	2.409279	2.264244	1.951954	1.780224	1.584874	2.183753	2.326855	2.174031	0.000000	0.000000	6157.000000		1
8511.766602	3494.434082	2.652015	2.763030	3008.375244	59452.269531	485.161530	304.263245	165.710876	52.207699	50.422211	283.796478	368.223083	225.686508	0.717750	0.000000	3.930020	3.543377	0.423576	0.441386	3.478332	4.774168	2.685886	2.483249	2.219351	1.717735	1.702622	2.453007	2.566111	2.353506	0.000000	0.000000	6211.000000		1
8992.798828	2966.673828	1.689889	3.361275	3230.854736	60405.136719	513.599792	324.285980	140.393372	63.454094	40.927380	242.381866	336.531494	188.579880	1.987233	99998.000000	3.953895	3.472270	0.227858	0.526504	3.509317	4.781074	2.710625	2.510928	2.147346	1.802460	1.612014	2.384500	2.527026	2.275495	0.298249	4.999991	6240.000000		1
5715.666504	1707.481567	2.433070	4.656446	1160.941284	26079.763672	196.822708	118.878128	59.941715	32.687630	27.858496	136.159393	150.887344	101.532097	0.465274	0.000000	3.757067	3.232356	0.386155	0.668055	3.064810	4.416304	2.294075	2.075102	1.777729	1.514383	1.444958	2.134048	2.178653	2.006603	0.000000	0.000000	6329.000000		1
8265.946289	3669.044678	1.285919	3.311935	3005.849609	59568.175781	490.798615	306.286194	174.666046	47.730110	45.654751	228.505035	333.077698	207.264252	1.023399	0.000000	3.917293	3.564553	0.109214	0.520082	3.477967	4.775014	2.690903	2.486127	2.242208	1.678792	1.659486	2.358896	2.522546	2.316525	0.010045	0.000000	6454.000000		1
10357.495117	3973.943115	2.790784	6.139724	3357.192383	68546.351562	546.299744	338.230621	167.551865	86.101067	61.573013	288.915497	379.913544	303.813019	2.443303	0.000000	4.015255	3.599222	0.445726	0.788149	3.525976	4.835984	2.737431	2.529213	2.224149	1.935009	1.789390	2.460771	2.579685	2.482606	0.387977	0.000000	6513.000000		1
8171.235352	1362.741211	2.260381	2.029100	1471.109863	28757.757812	232.489227	144.547165	82.749046	30.180552	20.306419	111.603592	135.551910	115.393501	0.030492	0.000000	3.912288	3.134413	0.354182	0.307303	3.167645	4.458755	2.366403	2.160010	1.917763	1.479727	1.307633	2.047678	2.132106	2.062181	0.000000	0.000000	6544.000000		1
10832.640625	3951.262207	1.366096	2.457740	5381.799316	96957.976562	855.589478	539.789978	192.246445	95.472549	88.028404	426.986816	569.486389	338.224457	1.622410	0.000000	4.034734	3.596736	0.135481	0.390536	3.730927	4.986584	2.932266	2.732225	2.283858	1.979879	1.944623	2.630414	2.755483	2.529205	0.210161	0.000000	6575.000000		1
24042.919922	5119.607422	2.531749	2.676685	5745.261230	99998.000000	888.412781	584.575073	292.875000	164.609970	100.051903	502.618591	617.123962	396.112396	1.773102	0.000000	4.380987	3.709237	0.403421	0.427597	3.759310	4.999991	2.948615	2.766840	2.466682	2.216456	2.000225	2.701239	2.790372	2.597818	0.248734	0.000000	6668.000000		1
17921.773438	5864.290527	3.561718	4.403579	4297.757324	77239.984375	679.227356	442.858795	211.735672	70.654625	93.406448	360.593903	455.107422	251.124268	1.453787	99998.000000	4.253381	3.768215	0.551660	0.643806	3.633242	4.887842	2.832015	2.646265	2.325794	1.849141	1.970377	2.557018	2.658114	2.399889	0.162501	4.999991	6758.000000		1
5442.653809	4770.648926	2.137031	2.991227	3954.971924	71491.140625	639.092529	403.568878	187.482071	83.057419	64.755432	296.069763	386.364716	245.265167	1.219815	99998.000000	3.735811	3.678577	0.329811	0.475849	3.597143	4.854252	2.805564	2.605918	2.272960	1.919378	1.811276	2.471394	2.586998	2.389636	0.086294	4.999991	6850.000000		1
16019.816406	4243.184570	2.309720	3.459955	4737.557129	99998.000000	742.157227	479.083496	291.511993	108.374916	105.880173	570.722961	688.762329	407.667175	0.967052	99998.000000	4.204658	3.627692	0.363559	0.539070	3.675555	4.999991	2.870496	2.680411	2.464656	2.034929	2.024815	2.756425	2.838069	2.610306	0.000000	4.999991	6923.000000		1
5721.433105	2382.342285	2.901798	4.755125	2073.169922	37537.871094	321.963898	208.146194	86.239838	50.388290	43.406708	169.691971	226.759644	158.303726	0.333107	99998.000000	3.757505	3.377004	0.462667	0.677162	3.316635	4.574470	2.507807	2.318368	1.935708	1.702330	1.637557	2.229661	2.355566	2.199491	0.000000	4.999991	6984.000000		1
12303.648438	2779.910400	2.186371	3.836171	3076.004639	61859.640625	506.948151	310.970398	150.011551	81.086914	63.719296	277.625916	403.834106	174.607452	2.711740	0.000000	4.090034	3.444031	0.339724	0.583898	3.487987	4.791408	2.704963	2.492719	2.176125	1.908951	1.804271	2.443460	2.606203	2.242063	0.433248	0.000000	7026.000000		1
11056.073242	3584.022949	1.877997	2.183287	2418.203125	43953.335938	367.609406	236.192795	104.683678	25.915741	31.034746	175.529495	237.256699	136.742233	0.708055	0.000000	4.043601	3.554371	0.273695	0.339111	3.383493	4.642992	2.565387	2.373267	2.019879	1.413564	1.491848	2.244350	2.375218	2.135903	0.000000	0.000000	7087.000000		1
15759.666016	7115.329590	1.292086	2.874044	7646.953613	99998.000000	1197.536011	780.589844	380.675201	193.288742	130.069016	606.226013	808.053650	516.347412	2.682514	99998.000000	4.197547	3.852195	0.111292	0.458493	3.883488	4.999991	3.078289	2.892423	2.580554	2.286206	2.114174	2.782634	2.907440	2.712942	0.428542	4.999991	7160.000000		1
9230.666016	2577.339600	1.745396	2.800035	2630.361328	53544.781250	434.569702	262.971985	137.109192	48.704571	48.063152	236.769455	337.058807	149.092606	0.724540	0.000000	3.965233	3.411172	0.241894	0.447163	3.420015	4.728717	2.638059	2.419909	2.137067	1.687570	1.681812	2.374326	2.527706	2.173456	0.000000	0.000000	7184.000000		1
23828.595703	9259.406250	2.790784	4.348072	7818.211914	99998.000000	1247.458618	793.236267	361.364838	135.878784	125.335480	627.827637	874.400269	422.191589	2.989956	0.000000	4.377099	3.966583	0.445726	0.638297	3.893107	4.999991	3.096026	2.899403	2.557946	2.133152	2.098074	2.797840	2.941710	2.625510	0.475665	0.000000	7215.000000		1
6924.356445	2228.445312	2.932636	2.565671	1454.556396	31412.314453	227.391815	141.491180	53.444275	41.676731	31.707003	136.026794	199.952698	78.456482	0.008908	0.000000	3.840379	3.348002	0.467258	0.409201	3.162730	4.497100	2.356775	2.150729	1.727901	1.619894	1.501155	2.133625	2.300927	1.894629	0.000000	0.000000	7263.000000		1
12339.611328	4273.389648	3.352024	2.935719	2941.664795	55956.886719	471.910706	301.373779	119.784744	63.031620	52.713428	286.380646	392.196075	272.226288	0.037136	0.000000	4.091301	3.630773	0.525307	0.467715	3.468593	4.747854	2.673860	2.479105	2.078402	1.799559	1.721921	2.456944	2.593503	2.434930	0.000000	0.000000	7347.000000		1
7886.233398	1338.937744	2.211041	4.452919	2001.118286	32947.343750	337.715637	203.613098	87.824883	31.312283	25.813976	114.073662	128.107758	88.108582	0.703895	0.000000	3.896870	3.126760	0.344597	0.648645	3.301273	4.517820	2.528551	2.308806	1.943618	1.495715	1.411855	2.057185	2.107575	1.945018	0.000000	0.000000	7378.000000		1
5630.397949	3654.797852	3.882427	5.347203	2271.491211	48917.003906	392.726471	226.189148	105.525543	52.170692	38.235275	214.319839	265.257050	121.631905	1.382193	0.000000	3.750539	3.562863	0.589103	0.728127	3.356311	4.689460	2.594090	2.354472	2.023358	1.717427	1.582464	2.331062	2.423667	2.085047	0.140569	0.000000	7404.000000		1
7760.500000	1315.011108	1.538786	3.170084	2191.644043	45560.957031	352.236969	216.577133	114.005821	85.126610	33.409225	203.791962	254.611969	163.404236	0.384070	99998.000000	3.889890	3.118929	0.187178	0.501071	3.340770	4.658593	2.546835	2.335613	2.056927	1.930065	1.523866	2.309187	2.405879	2.213263	0.000000	4.999991	7432.000000		1
6088.354980	1198.155884	1.289003	3.410615	1490.358643	32570.597656	257.350342	155.102814	84.216904	46.391766	29.085823	143.310593	197.791000	102.694672	0.953659	0.000000	3.784500	3.078513	0.110254	0.532833	3.173291	4.512826	2.410525	2.190620	1.925399	1.666441	1.463681	2.156278	2.296206	2.011548	0.000000	0.000000	7470.000000		1
14772.693359	4205.470215	1.600460	2.275799	7254.036133	99998.000000	1137.464844	738.953247	352.813629	151.861801	133.769501	603.142273	780.438782	493.595551	2.801550	99998.000000	4.169460	3.623815	0.204245	0.357134	3.860580	4.999991	3.055938	2.868617	2.547545	2.181448	2.126357	2.780420	2.892339	2.693371	0.447398	4.999991	7511.000000		1
4632.697754	1484.018433	2.981975	2.229543	1163.920166	23273.464844	200.063721	120.114708	32.181896	31.892027	22.751825	92.660179	112.652061	90.316544	1.560104	99998.000000	3.665834	3.171439	0.474504	0.348216	3.065923	4.366861	2.301168	2.079596	1.507612	1.503682	1.357016	1.966893	2.051739	1.955767	0.193154	4.999991	7571.000000		1
6981.933105	564.123718	2.096942	3.638812	1700.160767	29071.458984	265.790527	174.847992	73.904884	33.807030	25.937326	143.242752	192.061417	152.663574	0.167242	0.000000	3.843976	2.751374	0.321587	0.560960	3.230490	4.463467	2.424540	2.242661	1.868673	1.529007	1.413925	2.156073	2.283440	2.183735	0.000000	0.000000	7615.000000		1
9834.834961	3992.544434	1.705307	4.076703	2802.276611	56759.136719	460.177094	286.096954	135.604324	63.253651	42.598766	243.097290	305.274719	193.914749	3.564196	99998.000000	3.992767	3.601250	0.231803	0.610309	3.447511	4.754036	2.662925	2.456513	2.132273	1.801086	1.629397	2.385780	2.484691	2.287611	0.551962	4.999991	7654.000000		1
23740.539062	11686.617188	5.004908	4.514594	10125.949219	99998.000000	1643.296631	1025.506592	453.204742	153.422165	207.122391	992.939209	1181.984741	747.714111	3.844480	0.000000	4.375491	4.067689	0.699396	0.654619	4.005436	4.999991	3.215716	3.010938	2.656294	2.185888	2.316227	2.996923	3.072612	2.873736	0.584838	0.000000	7792.000000		1
14719.166016	5696.211426	1.461692	5.427380	6554.548340	99998.000000	1037.881592	662.282227	295.536285	153.187805	128.184845	633.847107	823.179382	427.060822	2.474113	99998.000000	4.167883	3.755586	0.164856	0.734590	3.816543	4.999991	3.016148	2.821043	2.470611	2.185224	2.107837	2.801985	2.915494	2.630490	0.393420	4.999991	7951.000000		1
7071.728516	2785.609131	1.588125	3.194753	1580.132446	29931.400391	264.106812	160.952667	90.544739	46.262249	25.030708	121.622658	150.834915	118.205872	0.094566	99998.000000	3.849526	3.444920	0.200885	0.504437	3.198694	4.476127	2.421780	2.206698	1.956863	1.665227	1.398473	2.085015	2.178502	2.072639	0.000000	4.999991	8055.000000		1
9759.474609	2600.029541	2.026016	3.873176	2785.609131	56878.203125	453.611816	280.962524	159.765427	51.319580	58.874741	236.177383	286.090790	171.878342	1.047311	0.000000	3.989426	3.414978	0.306643	0.588067	3.444920	4.754946	2.656684	2.448648	2.203483	1.710283	1.769929	2.373238	2.456504	2.235221	0.020075	0.000000	8089.000000		1
10878.693359	3105.614746	2.223376	2.837040	2838.618408	76891.093750	433.579834	287.783752	213.761688	86.720901	75.674950	390.509247	540.819946	250.803558	2.056024	99998.000000	4.036577	3.492148	0.347013	0.452865	3.453107	4.885876	2.637069	2.459066	2.329930	1.938124	1.878952	2.591631	2.733053	2.399334	0.313028	4.999991	8136.000000		1
4700.626465	1227.482178	3.092990	2.439237	1683.520874	29209.685547	280.095978	166.373871	69.125092	35.364315	22.495874	144.827789	168.211777	100.536049	1.028023	0.000000	3.672156	3.089015	0.490378	0.387254	3.226218	4.465527	2.447307	2.221085	1.839636	1.548565	1.352103	2.160852	2.225856	2.002322	0.012003	0.000000	8158.000000		1
9543.424805	4325.912109	1.834825	3.120744	2926.671631	57413.148438	463.279327	292.409363	146.610199	53.311676	47.224377	248.361237	334.301941	174.989838	0.727676	0.000000	3.979704	3.636078	0.263595	0.494258	3.466374	4.759011	2.665843	2.465991	2.166164	1.726822	1.674166	2.395084	2.524139	2.243013	0.000000	0.000000	8189.000000		1
8419.565430	2595.175781	3.022064	4.280230	3185.502197	62325.757812	528.330811	322.423401	154.819107	52.645588	63.410919	267.868958	357.195618	226.611633	0.324146	0.000000	3.925290	3.414167	0.480304	0.631467	3.503178	4.794668	2.722906	2.508427	2.189825	1.721362	1.802164	2.427922	2.552906	2.355282	0.000000	0.000000	8350.000000		1
8924.043945	2318.832764	1.033052	2.235711	1842.176147	38594.281250	305.172943	188.897507	88.284355	69.285439	29.569971	182.696106	245.033875	167.850983	1.427113	99998.000000	3.950562	3.365269	0.014122	0.349416	3.265331	4.586523	2.484546	2.276226	1.945884	1.840642	1.470851	2.261729	2.389226	2.224924	0.154458	4.999991	8392.000000		1
18507.261719	4089.626465	1.600460	3.062153	5005.401367	99998.000000	820.829590	508.221741	277.043091	101.331657	90.772934	505.930511	644.106689	380.601196	1.157103	99998.000000	4.267342	3.611684	0.204245	0.486027	3.699439	4.999991	2.914253	2.706053	2.442547	2.005745	1.957956	2.704091	2.808958	2.580470	0.063372	4.999991	8426.000000		1
9103.708984	6103.548340	3.518546	4.656446	5389.764648	99998.000000	879.439148	542.266235	226.358765	108.060371	95.454048	520.365479	674.900879	290.512848	1.194297	99998.000000	3.959218	3.785582	0.546363	0.668055	3.731570	4.999991	2.944206	2.734213	2.354797	2.033666	1.979794	2.716309	2.829240	2.463165	0.077112	4.999991	8478.000000		1
8851.486328	2259.097656	3.987274	3.096074	2297.767822	39852.171875	353.202179	234.561508	109.845856	63.373917	36.215427	188.860489	261.211182	169.176987	0.100843	0.000000	3.947016	3.353935	0.600676	0.490811	3.361306	4.600452	2.548023	2.370257	2.040784	1.801911	1.558894	2.276141	2.416992	2.228341	0.000000	0.000000	8584.000000		1
7893.880859	2167.029541	3.339689	3.108409	2043.362427	43947.875000	318.016724	204.100327	97.023674	35.623348	48.624393	204.643066	311.787567	169.725891	0.487757	0.000000	3.897290	3.335865	0.523706	0.492538	3.310345	4.642938	2.502450	2.309844	1.986878	1.551735	1.686854	2.310997	2.493859	2.229748	0.000000	0.000000	8607.000000		1
15857.947266	2992.783936	2.026016	2.861710	3828.372314	67388.507812	611.292603	385.618439	161.581741	72.686806	59.664177	281.835205	364.177216	179.088135	1.851337	0.000000	4.200247	3.476075	0.306643	0.456626	3.583014	4.828586	2.786249	2.586158	2.208392	1.861456	1.775714	2.449995	2.561313	2.253067	0.267485	0.000000	8648.000000		1
23731.339844	5596.868652	1.939672	3.811501	6449.686035	99998.000000	993.139648	653.160522	297.701050	155.105896	97.686676	487.058044	594.137756	340.423157	1.982669	0.000000	4.375322	3.747945	0.287728	0.581096	3.809539	4.999991	2.997010	2.815020	2.473780	2.190628	1.989835	2.687581	2.773887	2.532019	0.297250	0.000000	8714.000000		1
7366.879395	1808.187256	2.198706	3.453787	1344.007446	33536.054688	192.157013	135.410049	76.529144	41.038395	25.524105	169.904755	219.115051	139.471329	0.746194	0.000000	3.867284	3.257243	0.342167	0.538296	3.128402	4.525512	2.283656	2.131651	1.883827	1.613190	1.406950	2.230206	2.340672	2.144485	0.000000	0.000000	8831.000000		1
4780.448730	589.703369	1.649800	2.041435	979.870300	26376.966797	177.395157	101.612274	85.860535	50.486969	24.395456	96.083130	113.133125	137.500824	0.778487	0.000000	3.679469	2.770634	0.217431	0.309936	2.991168	4.421225	2.248942	2.006946	1.933794	1.703179	1.387309	1.982647	2.053590	2.138305	0.000000	0.000000	8899.000000		1
13051.171875	4068.012695	3.129995	4.785963	2819.351318	51877.121094	454.536926	285.363007	130.719681	64.450142	54.653103	246.350632	355.740112	202.428940	0.657863	99998.000000	4.115650	3.609382	0.495544	0.679969	3.450149	4.714976	2.657569	2.455398	2.116341	1.809224	1.737615	2.391554	2.551133	2.306273	0.000000	4.999991	8996.000000		1
10396.029297	2647.457520	2.784616	4.335737	2108.074707	41073.636719	330.653900	210.363403	112.482452	51.874653	29.816669	183.883347	245.172653	122.112968	0.645415	0.000000	4.016868	3.422829	0.444765	0.637063	3.323886	4.613563	2.519374	2.322970	2.051085	1.714955	1.474459	2.264542	2.389472	2.086762	0.000000	0.000000	9023.000000		1
6364.235352	2684.055420	1.899583	4.465254	1611.201050	29652.099609	262.549530	159.993622	80.929642	40.396976	29.384947	138.499954	185.326538	108.337914	0.728223	0.000000	3.803746	3.428792	0.278658	0.649846	3.207150	4.472055	2.419211	2.204103	1.908108	1.606349	1.468125	2.141450	2.267938	2.034781	0.000000	0.000000	9148.000000		1
5105.292969	1185.231934	2.636597	3.836171	1183.711670	20256.169922	197.584396	121.231018	57.968121	36.967861	16.303726	81.376785	119.679901	77.756470	1.901726	99998.000000	3.708021	3.073803	0.421044	0.583898	3.073246	4.306557	2.295753	2.083614	1.763189	1.567824	1.212287	1.910501	2.078021	1.890737	0.279148	4.999991	9214.000000		1
14788.223633	5102.208984	2.318972	3.389029	4727.803223	89091.156250	787.938416	478.047363	205.879654	117.767982	72.390770	387.955933	519.591492	290.371002	0.834609	99998.000000	4.169916	3.707758	0.365295	0.530075	3.674659	4.949835	2.896492	2.679471	2.313613	2.071027	1.859683	2.588782	2.715662	2.462953	0.000000	4.999991	9255.000000		1
7032.185547	1562.869629	2.630429	3.339689	1432.701904	28774.187500	238.425430	147.248520	65.794647	34.371353	13.509859	104.378387	139.462082	57.135513	0.930422	99998.000000	3.847090	3.193923	0.420027	0.523706	3.156156	4.459003	2.377352	2.168051	1.818191	1.536197	1.130651	2.018610	2.144456	1.756906	0.000000	4.999991	9293.000000		1
10647.767578	2800.312256	2.275799	3.592556	3318.812256	66480.843750	512.113403	334.989624	197.254440	78.299210	63.016201	312.444397	390.786804	266.250000	0.620906	0.000000	4.027258	3.447206	0.357134	0.555404	3.520983	4.822697	2.709366	2.525031	2.295027	1.893757	1.799452	2.494773	2.591940	2.425290	0.000000	0.000000	9376.000000		1
7981.270996	4028.990967	3.228674	5.828266	4526.102051	85452.406250	724.660095	460.423767	217.440582	110.706223	68.320229	382.436035	521.962891	235.455795	1.214424	0.000000	3.902072	3.605196	0.509024	0.765539	3.655724	4.931724	2.860134	2.663158	2.337341	2.044172	1.834549	2.582559	2.717640	2.371909	0.084370	0.000000	9441.000000		1
5980.923828	1861.801147	1.699140	2.682853	2218.756104	45886.320312	341.459320	218.785095	118.282967	37.775799	42.660442	192.786102	248.509262	199.434631	1.148008	0.000000	3.776768	3.269933	0.230229	0.428597	3.346110	4.661683	2.533339	2.340018	2.072922	1.577214	1.630025	2.285076	2.395343	2.299801	0.059945	0.000000	9479.000000		1
14065.974609	5257.228516	3.080655	2.738360	4282.440430	78782.812500	669.757202	429.059082	194.408142	89.231064	84.371094	390.527771	466.773193	365.043732	1.037500	0.000000	4.148170	3.720757	0.488643	0.437491	3.631691	4.896431	2.825917	2.632517	2.288714	1.950516	1.926194	2.591652	2.669106	2.562345	0.015988	0.000000	9518.000000		1
17183.871094	3113.287109	2.895631	2.701355	3738.620117	64137.757812	628.586243	385.775726	183.041473	44.060459	55.877346	251.842773	309.949677	237.944366	2.520716	0.000000	4.235121	3.493219	0.461743	0.431582	3.572711	4.807114	2.798365	2.586335	2.262549	1.644049	1.747236	2.401129	2.491291	2.376475	0.401524	0.000000	9585.000000		1
8962.750977	1581.705078	2.488577	3.126911	1854.600586	37792.371094	312.105194	189.156540	98.787567	55.220509	29.548386	149.993057	186.217728	121.406792	0.540069	99998.000000	3.952441	3.199126	0.395951	0.495116	3.268250	4.577404	2.494301	2.276821	1.994702	1.742100	1.470534	2.176071	2.270021	2.084243	0.000000	4.999991	9618.000000		1
17829.375000	4865.606445	2.778449	4.058200	5148.949219	99998.000000	834.687927	516.618774	223.873260	96.329834	112.827835	476.610321	640.184143	341.567230	2.414806	0.000000	4.251136	3.687137	0.443802	0.608333	3.711719	4.999991	2.921524	2.713170	2.350002	1.983761	2.052416	2.678164	2.806305	2.533476	0.382882	0.000000	9686.000000		1
5555.463379	2468.643799	3.194753	5.748089	2503.795410	46909.316406	409.326233	257.652527	131.876083	40.353806	47.804119	248.459915	304.146057	189.113358	0.853493	0.000000	3.744720	3.392458	0.504437	0.759523	3.398599	4.671259	2.612070	2.411034	2.120166	1.605885	1.679465	2.395256	2.483082	2.276722	0.000000	0.000000	9764.000000		1
18127.375000	4781.068848	2.738360	4.705785	7404.932617	99998.000000	1179.789062	751.957336	351.632568	149.132690	160.940323	742.382324	920.341858	575.573669	2.206779	0.000000	4.258335	3.679525	0.437491	0.672632	3.869521	4.999991	3.071804	2.876193	2.546089	2.173573	2.206665	2.870628	2.963949	2.760101	0.343759	0.000000	9832.000000		1
11015.898438	2682.809570	2.093859	2.442321	2144.431885	43320.964844	367.082092	220.647675	110.952919	29.742661	33.671345	166.096344	179.627777	123.651756	0.836365	0.000000	4.042020	3.428590	0.320947	0.387803	3.331312	4.636698	2.564763	2.343699	2.045139	1.473380	1.527260	2.220360	2.254374	2.092200	0.000000	0.000000	9894.000000		1
18492.867188	7678.401367	1.871829	3.315019	6596.471680	99998.000000	1068.157715	671.484131	380.702972	157.875092	140.482803	654.283020	936.512939	490.949707	2.118941	99998.000000	4.267004	3.885271	0.272266	0.520486	3.819312	4.999991	3.028635	2.827036	2.580586	2.198314	2.147623	2.815766	2.971514	2.691037	0.326119	4.999991	10018.000000		1
10336.408203	2280.782471	1.532618	3.213256	2982.006104	57102.964844	497.545837	304.802917	143.649796	70.512772	51.455265	258.293945	351.845337	206.807861	0.603527	0.000000	4.014369	3.358084	0.185434	0.506945	3.474509	4.756659	2.696833	2.484019	2.157305	1.848268	1.711430	2.412114	2.546352	2.315567	0.000000	0.000000	10079.000000		1
21332.339844	7763.010254	1.261249	2.713690	7115.252441	99998.000000	1143.937500	721.755249	308.873444	169.349686	102.521980	588.574707	731.555359	526.973938	4.418391	0.000000	4.329039	3.890030	0.100801	0.433560	3.852190	4.999991	3.058402	2.858390	2.489781	2.228784	2.010817	2.769802	2.864247	2.721789	0.645264	0.000000	10127.000000		1
14597.494141	4941.873047	2.796951	3.718989	3660.246826	74347.093750	594.458496	373.163239	231.120056	113.210220	70.111885	348.406982	511.712524	296.606323	0.575100	0.000000	4.164279	3.693892	0.446685	0.570425	3.563510	4.871264	2.774122	2.571899	2.363838	2.053886	1.845792	2.542087	2.709026	2.472180	0.000000	0.000000	10251.000000		1
5964.897461	2043.920532	1.692973	2.235711	2129.559082	42075.378906	355.678436	218.692581	101.969986	79.131821	29.159834	210.866058	273.358032	133.242188	0.755499	0.000000	3.775603	3.310464	0.228650	0.349416	3.328290	4.624028	2.551058	2.339834	2.008472	1.898351	1.464785	2.324007	2.436732	2.124642	0.000000	0.000000	10309.000000		1
9068.936523	2148.465576	1.871829	3.867008	2531.145020	46860.171875	404.901062	255.623444	132.532928	65.686722	45.142853	250.615448	320.718079	280.318024	0.206554	99998.000000	3.957556	3.332128	0.272266	0.587375	3.403317	4.670804	2.607349	2.407601	2.122324	1.817478	1.654589	2.399008	2.506124	2.447651	0.000000	4.999991	10360.000000		1
7626.033691	2917.266113	2.174036	2.491661	2925.678711	53898.109375	465.070984	297.990936	139.693359	81.139336	45.071926	241.314896	295.271057	156.323975	1.106935	99998.000000	3.882299	3.464976	0.337267	0.396489	3.466227	4.731574	2.667519	2.474203	2.145176	1.909231	1.653906	2.382584	2.470221	2.194026	0.044122	4.999991	10398.000000		1
20669.369141	11099.365234	2.470075	4.452919	10721.820312	99998.000000	1696.562012	1088.775635	526.264709	225.396637	198.993668	944.382629	1236.520630	628.385803	2.071931	0.000000	4.315327	4.045298	0.392710	0.648645	4.030269	4.999991	3.229570	3.036938	2.721204	2.352947	2.298839	2.975148	3.092201	2.798226	0.316375	0.000000	10439.000000		1
11254.298828	3513.143311	2.081524	3.731324	3042.663330	54958.066406	449.726288	296.396637	139.095123	54.471161	49.389160	221.615967	290.670135	164.193665	1.589110	0.000000	4.051319	3.545696	0.318381	0.571863	3.483254	4.740031	2.652948	2.471873	2.143312	1.736167	1.693632	2.345601	2.463400	2.215356	0.201154	0.000000	10497.000000		1
27429.093750	9424.019531	4.092121	5.205351	7489.494629	99998.000000	1217.364502	768.674316	398.696594	155.352585	134.907410	695.339905	890.071838	566.710999	2.770597	99998.000000	4.438211	3.974236	0.611948	0.716450	3.874453	4.999991	3.085421	2.885742	2.600642	2.191319	2.130036	2.842197	2.949425	2.753362	0.442573	4.999991	10541.000000		1
13131.348633	6236.941895	2.599592	4.061284	4209.766113	76385.710938	669.806580	428.914154	188.416443	88.318275	74.842339	349.723724	475.062286	302.437683	1.072778	0.000000	4.118309	3.794972	0.414905	0.608663	3.624258	4.883012	2.825949	2.632370	2.275119	1.946051	1.874147	2.543725	2.676751	2.480636	0.030510	0.000000	10601.000000		1
9164.150391	3328.556885	2.155533	3.089906	3078.570312	52327.171875	491.202576	308.336884	139.267807	49.469337	50.200184	262.765381	335.788300	189.899719	0.406220	0.000000	3.962092	3.522256	0.333555	0.489945	3.488349	4.718727	2.691261	2.489026	2.143851	1.694336	1.700705	2.419568	2.526066	2.278524	0.000000	0.000000	10731.000000		1
9629.643555	1436.723145	1.572707	3.355108	1886.286011	40754.406250	267.782623	193.328827	133.945282	69.276192	44.297909	223.481628	306.381775	191.259644	1.521283	0.000000	3.983610	3.157373	0.196648	0.525706	3.275608	4.610175	2.427782	2.286297	2.126927	1.840584	1.646383	2.349242	2.486263	2.281623	0.182210	0.000000	10820.000000		1
17400.039062	5078.850098	2.550252	3.718989	5264.349121	99998.000000	839.529358	532.592529	263.419128	87.701530	84.164482	422.638733	526.113586	241.604767	2.410708	0.000000	4.240550	3.705765	0.406583	0.570425	3.721345	4.999991	2.924036	2.726395	2.420647	1.943007	1.925129	2.625969	2.721080	2.383106	0.382145	0.000000	10985.000000		1
10703.428711	3081.697266	2.096942	2.812370	2902.757324	59661.914062	468.352081	290.913757	139.952393	47.067104	49.521759	270.036835	356.788574	189.344650	0.843223	0.000000	4.029523	3.488790	0.321587	0.449072	3.462811	4.775697	2.670573	2.463764	2.145980	1.672717	1.694796	2.431423	2.552411	2.277253	0.000000	0.000000	11022.000000		1
13229.809570	3801.867432	2.766114	4.644111	2917.324707	55671.500000	460.784576	293.177216	133.966858	44.819057	39.194321	229.198883	287.564819	196.051773	2.390206	0.000000	4.121553	3.579997	0.441870	0.666903	3.464985	4.745633	2.663498	2.467130	2.126997	1.651463	1.593223	2.360213	2.458736	2.292371	0.378435	0.000000	11145.000000		1
8442.191406	2050.985352	2.174036	2.522498	2065.210693	39664.437500	333.330566	211.948441	127.697624	34.735233	42.999653	187.947708	216.176254	150.144150	0.610577	0.000000	3.926455	3.311963	0.337267	0.401831	3.314964	4.598401	2.522875	2.326230	2.106183	1.540770	1.633465	2.274037	2.334808	2.176508	0.000000	0.000000	11279.000000		1
16752.451172	2627.296143	1.548037	1.615879	3311.022705	66881.523438	525.614014	337.394928	147.359543	63.093296	47.187370	260.693115	362.558258	169.812241	1.486422	0.000000	4.224078	3.419509	0.189781	0.208409	3.519962	4.825306	2.720667	2.528139	2.168378	1.799983	1.673826	2.416130	2.559378	2.229969	0.172142	0.000000	11322.000000		1
5955.488770	1944.346680	2.553336	2.494745	1416.435181	30743.919922	245.709213	143.094727	68.119789	42.549427	36.147587	135.283615	182.211960	141.333908	0.518086	99998.000000	3.774917	3.288774	0.407108	0.397026	3.151197	4.487759	2.390421	2.155624	1.833273	1.628894	1.558079	2.131245	2.260577	2.150246	0.000000	4.999991	11370.000000		1
10793.686523	4431.699707	2.445405	3.993442	4340.886719	82945.281250	716.013306	439.892242	197.202011	83.193108	73.238792	386.370880	533.582397	285.763916	0.657085	99998.000000	4.033170	3.646570	0.388351	0.601347	3.637578	4.918792	2.854921	2.643346	2.294911	1.920087	1.864741	2.587004	2.727201	2.456007	0.000000	4.999991	11409.000000		1
8854.252930	1539.846436	1.418520	3.299600	2124.646729	42042.554688	370.005463	212.244492	75.422081	51.726635	28.805204	139.921555	200.908661	140.985458	0.623102	0.000000	3.947152	3.187477	0.151835	0.518461	3.327287	4.623689	2.568208	2.326836	1.877499	1.713714	1.459471	2.145885	2.302999	2.149174	0.000000	0.000000	11453.000000		1
15120.283203	3475.456787	2.701355	2.966557	4598.461914	89396.531250	722.535400	460.818512	222.938889	123.553078	93.138161	465.431763	634.346619	376.043427	2.599474	99998.000000	4.179560	3.541012	0.431582	0.472253	3.662613	4.951321	2.858859	2.663530	2.348186	2.091854	1.969128	2.667856	2.802327	2.575238	0.414886	4.999991	11506.000000		1
15147.349609	1140.011963	2.346725	3.028231	3068.887451	60794.109375	473.742462	306.736420	144.849380	77.438850	39.823402	226.485199	292.674561	199.067673	0.051466	0.000000	4.180336	3.056909	0.370462	0.481189	3.486981	4.783862	2.675542	2.486765	2.160917	1.888959	1.600138	2.355040	2.466385	2.299001	0.000000	0.000000	11550.000000		1
16517.744141	7300.486328	3.728240	3.953353	6113.703125	99998.000000	953.587646	624.401611	276.990662	148.269241	113.749870	529.212769	697.409119	362.875885	2.636643	99998.000000	4.217951	3.863352	0.571504	0.596966	3.786304	4.999991	2.979361	2.795464	2.442465	2.171051	2.055951	2.723630	2.843488	2.559758	0.421051	4.999991	11634.000000		1
8529.883789	2933.838135	2.713690	4.782879	2091.440918	38283.449219	316.992920	213.881958	97.483147	40.908878	41.423862	172.411835	220.647675	142.666092	1.565615	99998.000000	3.930943	3.467436	0.433560	0.679689	3.320446	4.583011	2.501050	2.330174	1.988930	1.611818	1.617251	2.236567	2.343699	2.154321	0.194685	4.999991	11715.000000		1
5721.143555	2248.693115	1.825573	2.756862	1171.669678	24265.556641	200.236404	116.707176	60.749653	46.354759	17.558809	92.080437	103.946663	67.339600	1.821212	0.000000	3.757483	3.351930	0.261399	0.440415	3.068805	4.384990	2.301543	2.067098	1.783544	1.666094	1.244495	1.964167	2.016811	1.828271	0.260361	0.000000	11732.000000		1
12933.971680	6895.499023	2.679769	2.454656	5559.700195	99998.000000	901.481689	562.002136	257.128296	133.821930	95.965950	522.798584	679.905823	410.365448	0.769388	99998.000000	4.111732	3.838566	0.428097	0.389991	3.745051	4.999991	2.954957	2.749738	2.410150	2.126527	1.982117	2.718334	2.832449	2.613171	0.000000	4.999991	11799.000000		1
14091.514648	1625.225952	1.844076	3.256428	2821.568604	53466.187500	473.890472	287.487701	137.611847	42.487751	39.132645	211.757263	296.223938	196.539001	1.186080	0.000000	4.148958	3.210914	0.265779	0.512742	3.450491	4.728079	2.675678	2.458619	2.138656	1.628264	1.592539	2.325838	2.471620	2.293449	0.074114	0.000000	11912.000000		1
10434.499023	2474.250000	2.445405	4.058200	2180.656494	45468.875000	354.922913	216.555557	122.313416	57.080006	44.344162	203.403412	285.369171	156.891373	3.072618	0.000000	4.018472	3.393444	0.388351	0.608333	3.338587	4.657714	2.550134	2.335569	2.087474	1.756484	1.646836	2.308358	2.455407	2.195599	0.487509	0.000000	11960.000000		1
6407.389160	1615.601562	1.828657	3.385945	1420.848022	34266.972656	218.371872	135.564240	88.420044	30.236059	30.843555	126.396286	195.142075	98.753647	0.560160	24446.525391	3.806681	3.208334	0.262132	0.529680	3.152548	4.534876	2.339197	2.132145	1.946551	1.480525	1.489164	2.101734	2.290351	1.994553	0.000000	4.388217	11997.000000		1
8278.475586	3535.709961	2.840123	4.008861	3170.545898	59418.242188	501.526947	321.624695	155.466690	78.373222	51.516941	257.004944	307.710876	234.629349	0.142581	0.000000	3.917950	3.548477	0.453337	0.603021	3.501134	4.773920	2.700294	2.507349	2.191637	1.894168	1.711950	2.409941	2.488143	2.370382	0.000000	0.000000	12055.000000		1
13485.868164	3616.208008	1.773150	2.618094	4858.399414	89182.281250	766.531128	495.041840	211.738754	90.828438	88.127083	426.160370	576.461792	299.597565	1.792912	99998.000000	4.129879	3.558253	0.248745	0.417985	3.686493	4.950279	2.884530	2.694642	2.325800	1.958222	1.945109	2.629573	2.760771	2.476538	0.253559	4.999991	12193.000000		1
15309.436523	5616.447266	2.038351	3.441453	4810.687988	90295.867188	754.495300	486.783569	223.404541	136.751480	94.362404	469.752106	637.714111	305.379578	0.503997	0.000000	4.184959	3.749462	0.309279	0.536742	3.682207	4.955668	2.877656	2.687336	2.349092	2.135932	1.974799	2.671869	2.804626	2.484840	0.000000	0.000000	12241.000000		1
24392.958984	11206.935547	2.661267	3.385945	7896.902832	99998.000000	1269.757202	800.661926	387.598206	132.970810	116.775017	608.689941	780.111877	431.048096	2.508969	0.000000	4.387264	4.049487	0.425088	0.529680	3.897457	4.999991	3.103721	2.903449	2.588382	2.123756	2.067350	2.784396	2.892157	2.634526	0.399495	0.000000	12272.000000		1
6887.764648	2473.485352	1.655968	4.002693	2039.150024	39733.707031	333.182556	209.404358	102.358543	46.644630	38.611492	164.033310	218.421219	169.839996	0.989096	0.000000	3.838078	3.393309	0.219052	0.602352	3.309449	4.599159	2.522682	2.320986	2.010124	1.668802	1.586717	2.214932	2.339295	2.230040	0.000000	0.000000	12377.000000		1
13600.511719	2263.932861	2.164785	3.601807	2972.215332	54932.679688	470.482941	300.494934	140.010986	67.641808	35.595596	210.613190	267.563690	205.065536	1.934676	0.000000	4.133555	3.354864	0.335415	0.556520	3.473080	4.739831	2.672544	2.477837	2.146162	1.830215	1.551396	2.323486	2.427427	2.311893	0.286608	0.000000	12401.000000		1
11021.753906	3432.188965	2.285050	3.688152	3865.447998	80511.656250	608.341492	385.387177	213.918961	109.287704	73.911049	373.434601	511.715607	310.153198	0.361697	0.000000	4.042251	3.535571	0.358896	0.566809	3.587200	4.905859	2.784148	2.585897	2.330249	2.038571	1.868709	2.572215	2.709029	2.491576	0.000000	0.000000	12532.000000		1
12922.252930	6243.306641	2.272716	3.231758	4705.976562	87151.234375	718.717712	473.532745	229.562759	81.089996	74.466125	413.874756	547.887878	279.140045	1.097100	0.000000	4.111338	3.795415	0.356545	0.509439	3.672650	4.940274	2.856558	2.675350	2.360901	1.908967	1.871959	2.616869	2.738692	2.445822	0.040246	0.000000	12564.000000		1
20215.939453	6944.117188	2.266548	2.837040	5021.017578	93395.453125	800.951782	511.888306	257.381165	100.135162	78.959129	408.950012	522.940430	329.096588	2.631966	99998.000000	4.305694	3.841617	0.355365	0.452865	3.700792	4.970326	2.903606	2.709175	2.410577	2.000587	1.897402	2.611670	2.718452	2.517323	0.420280	4.999991	12612.000000		1
9116.465820	1320.629639	2.867877	3.712821	2054.445312	38800.046875	320.455963	211.636993	98.889336	45.833611	35.441410	162.278671	221.628311	184.900970	0.755039	0.000000	3.959826	3.120781	0.457561	0.569704	3.312695	4.588832	2.505768	2.325592	1.995149	1.661184	1.549511	2.210261	2.345625	2.266939	0.000000	0.000000	12665.000000		1
6737.753418	1547.666748	1.261249	2.186371	1465.010254	27703.531250	247.220245	149.993057	63.204308	64.400803	19.584826	124.937675	210.788956	82.582527	1.203478	99998.000000	3.828515	3.189677	0.100801	0.339724	3.165841	4.442535	2.393084	2.176071	1.800747	1.808891	1.291920	2.096694	2.323848	1.916888	0.080438	4.999991	12717.000000		1
6869.940918	3124.585938	2.658183	3.278014	2821.670410	57120.554688	445.039001	285.455536	151.019943	67.614059	43.141506	239.853195	348.317535	239.797699	1.585817	99998.000000	3.836953	3.494792	0.424585	0.515611	3.450506	4.756793	2.648398	2.455539	2.179034	1.830037	1.634895	2.379946	2.541975	2.379845	0.200253	4.999991	12855.000000		1
19120.707031	4590.049316	2.648932	3.811501	2439.126221	54433.835938	371.923553	242.156754	143.967422	76.328705	38.395630	207.211823	296.304108	209.114487	1.080613	0.000000	4.281504	3.661817	0.423071	0.581096	3.387234	4.735869	2.570454	2.384097	2.158264	1.882688	1.584282	2.316415	2.471738	2.320384	0.033670	0.000000	13007.000000		1
15399.241211	2952.562744	1.705307	2.960389	3201.130615	62303.242188	519.838196	325.180237	158.559677	66.019760	52.343380	258.593079	359.616364	176.210999	0.609067	0.000000	4.187500	3.470199	0.231803	0.471349	3.505303	4.794511	2.715868	2.512124	2.200193	1.819674	1.718862	2.412617	2.555840	2.246033	0.000000	0.000000	13066.000000		1
14355.608398	3778.640869	2.297385	3.592556	4032.722412	78838.578125	618.631897	403.346863	202.003387	118.443321	72.307503	385.880554	474.306763	305.117462	0.410747	0.000000	4.157022	3.577336	0.361234	0.555404	3.605598	4.896739	2.791432	2.605679	2.305359	2.073511	1.859183	2.586453	2.676059	2.484467	0.000000	0.000000	13113.000000		1
11614.596680	4524.144043	2.895631	3.928683	4831.897949	91370.507812	794.768921	487.239960	206.514908	92.857544	92.265465	418.327667	548.183899	348.897278	1.519330	0.000000	4.065004	3.655536	0.461743	0.594247	3.684118	4.960806	2.900241	2.687743	2.314951	1.967817	1.965039	2.621517	2.738926	2.542698	0.181652	0.000000	13203.000000		1
5081.193359	1974.983521	2.189455	3.540132	1988.795654	35202.925781	332.476379	205.962906	90.082176	92.561501	42.290394	196.875137	249.116745	134.481842	0.896267	0.000000	3.705966	3.295563	0.340336	0.549019	3.298590	4.546579	2.521761	2.313789	1.954639	1.966430	1.626242	2.294191	2.396403	2.128664	0.000000	0.000000	13268.000000		1
19293.513672	3719.090576	3.814585	2.846291	4482.793945	79404.148438	705.140015	455.092010	202.980942	71.373131	76.889938	376.243866	533.348022	341.881775	4.455097	99998.000000	4.285411	3.570437	0.581447	0.454279	3.651549	4.899843	2.848275	2.658099	2.307455	1.853535	1.885870	2.575469	2.727011	2.533876	0.648857	4.999991	13354.000000		1
22033.855469	5997.628418	2.889463	2.550252	8068.093750	99998.000000	1277.081055	826.704102	421.238708	207.998184	154.072845	754.325684	1010.806396	513.701538	1.327678	99998.000000	4.343091	3.777980	0.460817	0.406583	3.906771	4.999991	3.106219	2.917350	2.624528	2.318059	2.187726	2.877559	3.004668	2.710711	0.123093	4.999991	13420.000000		1
13181.219727	3308.975098	3.401364	4.471421	2990.912109	55899.117188	480.613007	303.532410	146.024277	55.057072	58.436848	261.698395	331.273712	179.698715	1.605747	0.000000	4.119956	3.519694	0.531653	0.650446	3.475804	4.747405	2.681796	2.482205	2.164425	1.740813	1.766687	2.417801	2.520187	2.254545	0.205677	0.000000	13457.000000		1
8321.625977	972.395325	2.334390	3.299600	1870.114868	35001.441406	293.938904	191.996658	92.965469	36.474461	37.504429	165.266815	235.936859	128.875610	0.153324	0.000000	3.920208	2.987843	0.368173	0.518461	3.271868	4.544086	2.468257	2.283294	1.968322	1.561989	1.574083	2.218186	2.372796	2.110171	0.000000	0.000000	13524.000000		1
14846.851562	1589.266479	1.791652	2.022933	3663.586426	63150.332031	590.221436	373.428436	151.797043	60.277840	57.502476	224.326569	328.732727	210.212296	0.829848	99998.000000	4.171634	3.201197	0.253254	0.305981	3.563906	4.800375	2.771015	2.572207	2.181263	1.780158	1.759687	2.350881	2.516843	2.322658	0.000000	4.999991	13618.000000		1
9045.620117	1997.772339	2.901798	4.579352	2019.044067	39851.378906	331.850372	206.061584	112.858673	35.401321	48.889595	202.398102	252.206665	163.015686	1.868817	0.000000	3.956438	3.300546	0.462667	0.660804	3.305146	4.600443	2.520942	2.313997	2.052535	1.549019	1.689216	2.306206	2.401757	2.212229	0.271567	0.000000	13672.000000		1
17779.822266	5919.150391	2.590341	4.369658	3540.597656	69803.914062	553.188782	357.244965	173.398636	77.559113	72.726898	351.654144	458.724640	335.698883	1.302431	0.000000	4.249928	3.772259	0.413357	0.640447	3.549077	4.843880	2.742873	2.552966	2.239046	1.889633	1.861695	2.546116	2.661552	2.525950	0.114755	0.000000	13717.000000		1
7366.654297	3754.063477	1.659051	2.611927	1587.277466	29369.148438	237.287537	156.848206	68.887642	19.230194	20.334173	107.437462	144.793869	93.027145	0.755556	0.000000	3.867270	3.574502	0.219860	0.416961	3.200653	4.467891	2.375275	2.195480	1.838141	1.283984	1.308226	2.031156	2.160750	1.968610	0.000000	0.000000	13747.000000		1
5155.622559	1683.755249	1.918085	2.812370	1076.280273	21825.105469	182.104019	104.033012	42.469250	23.747871	12.091340	71.302208	107.625565	82.477676	0.597043	0.000000	3.712281	3.226279	0.282868	0.449072	3.031925	4.338956	2.260319	2.017171	1.628075	1.375625	1.082474	1.853103	2.031915	1.916336	0.000000	0.000000	13768.000000		1
16052.762695	4415.704102	2.389898	3.651147	3879.713379	70429.773438	628.842163	393.506653	186.979416	100.684067	73.652016	345.153625	472.003235	255.870132	2.819609	0.000000	4.205550	3.645000	0.378379	0.562429	3.588800	4.847756	2.798542	2.594952	2.271794	2.002961	1.867185	2.538013	2.673945	2.408020	0.450189	0.000000	13834.000000		1
15862.114258	3478.401855	1.683721	2.911049	3195.249756	58696.113281	522.181824	313.400360	119.180336	44.375000	39.135727	263.986542	373.024445	164.730240	0.601390	0.000000	4.200361	3.541380	0.226270	0.464050	3.504505	4.768610	2.717822	2.496099	2.076205	1.647138	1.592573	2.421582	2.571737	2.216773	0.000000	0.000000	13874.000000		1
17413.275391	5147.999512	3.632644	5.180681	6774.838379	99998.000000	1092.254150	696.480896	307.433350	126.254433	113.376740	565.853699	710.360779	437.021301	3.510790	0.000000	4.240880	3.711638	0.560223	0.714387	3.830899	4.999991	3.038324	2.842909	2.487751	2.101247	2.054524	2.752704	2.851479	2.640503	0.545405	0.000000	13940.000000		1
19881.789062	4251.272949	3.099157	4.625608	4661.863770	88958.476562	755.016418	474.183411	261.608978	138.487625	98.284920	466.699188	768.066833	383.869965	3.130969	99998.000000	4.298455	3.628519	0.491244	0.665169	3.668560	4.949187	2.877956	2.675946	2.417653	2.141411	1.992487	2.669037	2.885399	2.584184	0.495679	4.999991	13994.000000		1
24474.623047	8393.094727	2.285050	2.133947	6810.529785	99998.000000	1078.457397	684.842896	339.424042	145.589478	103.012291	569.029968	769.272522	355.012329	1.969945	0.000000	4.388716	3.923922	0.358896	0.329184	3.833181	4.999991	3.032803	2.835591	2.530743	2.163130	2.012889	2.755135	2.886080	2.550243	0.294454	0.000000	14046.000000		1
5616.274414	2204.238037	1.899583	5.174514	2411.292480	47361.269531	374.945618	239.261124	99.450577	37.849808	29.366444	161.976456	217.280228	131.086655	0.610085	0.000000	3.749448	3.343258	0.278658	0.713870	3.382250	4.675423	2.573968	2.378872	1.997607	1.578064	1.467851	2.209452	2.337020	2.117558	0.000000	0.000000	14084.000000		1
6548.911133	2500.005615	2.340558	3.185502	2838.149902	55560.355469	454.814453	282.550659	112.494789	39.900497	43.856934	214.585037	279.263367	187.053421	0.528894	0.000000	3.816169	3.397941	0.369319	0.503178	3.453035	4.744765	2.657834	2.451096	2.051132	1.600978	1.642038	2.331599	2.446014	2.271966	0.000000	0.000000	14109.000000		1
9270.884766	2633.065674	2.618094	3.774496	2153.362549	47358.527344	349.202576	225.328796	108.011032	45.667088	37.470509	190.667572	232.211700	132.736450	0.360282	0.000000	3.967121	3.420462	0.417985	0.576859	3.333117	4.675398	2.543077	2.352817	2.033468	1.659603	1.573690	2.280277	2.365884	2.122990	0.000000	0.000000	14169.000000		1
10720.115234	3656.148438	1.655968	2.670518	3006.352295	61246.066406	489.503448	305.043427	150.739319	81.370613	54.594509	270.891022	325.636658	183.519455	0.881962	99998.000000	4.030200	3.563024	0.219052	0.426595	3.478040	4.787078	2.689756	2.484362	2.178226	1.910468	1.737149	2.432795	2.512733	2.263682	0.000000	4.999991	14349.000000		1
7653.919922	2328.290527	3.123827	4.841470	1589.599487	29172.982422	256.437561	156.530579	79.326096	48.467121	15.079482	113.339737	137.910965	95.003822	0.264727	99998.000000	3.883884	3.367037	0.494687	0.684977	3.201288	4.464981	2.408982	2.194599	1.899416	1.685447	1.178386	2.054382	2.139599	1.977741	0.000000	4.999991	14368.000000		1
8801.212891	2013.992920	2.969640	3.216340	1955.506714	37155.523438	303.057495	192.453049	82.675034	41.411530	26.335129	120.416916	167.277405	127.805550	1.456787	0.000000	3.944542	3.304058	0.472704	0.507362	3.291259	4.570024	2.481525	2.284325	1.917374	1.617121	1.420535	2.080688	2.223437	2.106550	0.163396	0.000000	14397.000000		1
7826.245117	4115.533203	2.796951	4.816800	2935.568115	53605.007812	471.158264	298.610748	135.866440	54.119614	47.366226	227.579926	310.671265	184.663528	0.735365	0.000000	3.893553	3.614426	0.446685	0.682759	3.467692	4.729205	2.673167	2.475106	2.133112	1.733355	1.675469	2.357134	2.492301	2.266381	0.000000	0.000000	14529.000000		1
8871.845703	2641.502930	2.852458	3.484625	2478.234375	44387.234375	419.197266	250.149811	106.919388	66.047516	42.910225	209.271759	287.789917	175.689850	0.711751	99998.000000	3.948014	3.421851	0.455219	0.542156	3.394142	4.647258	2.622418	2.398200	2.029057	1.819857	1.632561	2.320711	2.459076	2.244747	0.000000	4.999991	14641.000000		1
6952.804199	2947.252441	2.624262	4.520761	2684.132568	65211.183594	420.834747	273.462860	183.957352	76.501389	58.424515	309.881836	412.641235	211.393372	1.948010	0.000000	3.842160	3.469417	0.419007	0.655212	3.428804	4.814322	2.624112	2.436898	2.264717	1.883669	1.766595	2.491196	2.615573	2.325091	0.289591	0.000000	14709.000000		1
7417.354004	3160.443604	2.479326	3.416783	3134.672852	58380.984375	497.521149	319.737457	148.889069	79.921257	63.605194	301.087006	389.537872	258.719513	0.390805	0.000000	3.870249	3.499748	0.394334	0.533617	3.496192	4.766272	2.696811	2.504793	2.172863	1.902662	1.803493	2.478692	2.590550	2.412829	0.000000	0.000000	14802.000000		1
6339.827637	2171.997559	2.574922	2.988143	1413.181885	28043.445312	237.383118	144.463913	67.108322	36.400452	20.827572	99.373482	143.054642	80.121696	2.039434	99998.000000	3.802078	3.336859	0.410764	0.475401	3.150198	4.447831	2.375450	2.159759	1.826776	1.561107	1.318639	1.997270	2.155502	1.903750	0.309510	4.999991	14845.000000		1
10768.079102	3766.873291	3.512378	3.718989	2893.623291	58499.980469	465.070984	284.777100	133.322357	74.040565	44.896152	240.007385	319.438324	202.669479	0.818202	0.000000	4.032138	3.575981	0.545601	0.570425	3.461442	4.767156	2.667519	2.454505	2.124903	1.869470	1.652209	2.380225	2.504387	2.306788	0.000000	0.000000	14908.000000		1
9647.140625	3116.043945	1.588125	3.305768	2201.869629	42831.550781	364.365326	218.273193	99.117531	36.634815	40.927380	172.054123	215.750702	109.750259	0.534720	0.000000	3.984399	3.493603	0.200885	0.519272	3.342792	4.631764	2.561537	2.339000	1.996150	1.563894	1.612014	2.235665	2.333952	2.040406	0.000000	0.000000	14960.000000		1
6571.922363	1071.466675	2.414567	2.824705	109.272285	4645.482910	0.000000	4.958652	14.265375	41.214169	7.567495	0.000000	0.000000	13.516026	0.204848	99998.000000	3.817693	3.029979	0.382839	0.450973	2.038510	3.667031	0.000000	0.695364	1.154283	1.615047	0.878952	0.000000	0.000000	1.130849	0.000000	4.999991	14986.000000		1
7904.828125	2412.655518	2.679769	4.067451	2613.114014	50856.921875	429.490784	266.795837	143.662140	47.686935	43.345032	186.165314	262.401489	111.982887	0.126482	99998.000000	3.897892	3.382495	0.428097	0.609322	3.417158	4.706350	2.632954	2.426179	2.157342	1.678399	1.636939	2.269899	2.418966	2.049152	0.000000	4.999991	15059.000000		1
22042.978516	4378.008789	1.816322	3.410615	5363.003906	99998.000000	863.795288	540.122986	245.345337	117.727898	79.030060	435.941986	596.496826	358.231750	2.844929	99998.000000	4.343270	3.641277	0.259193	0.532833	3.729408	4.999991	2.936411	2.732493	2.389778	2.070879	1.897792	2.639429	2.775608	2.554164	0.454071	4.999991	15098.000000		1
8181.387207	1755.122192	2.907966	3.188586	2044.851807	34200.179688	308.799438	209.897766	93.002480	52.830612	36.736580	146.323410	189.609848	98.149239	1.054464	99998.000000	3.912827	3.244307	0.463589	0.503598	3.310662	4.534029	2.489676	2.322008	1.968495	1.722886	1.565099	2.165314	2.277861	1.991887	0.023032	4.999991	15143.000000		1
8474.554688	2670.227783	1.766982	2.926468	2111.827637	39852.734375	350.880127	215.840134	123.244705	78.453400	35.355064	160.934158	223.333618	121.881691	2.673022	0.000000	3.928117	3.426548	0.247232	0.466344	3.324658	4.600458	2.545159	2.334132	2.090768	1.894612	1.548452	2.206648	2.348954	2.085938	0.427003	0.000000	15198.000000		1
9553.734375	3295.832031	3.234842	4.613273	2081.684082	39672.273438	340.685303	212.787231	115.433594	63.947491	34.938759	160.628860	197.831085	97.295044	0.796010	0.000000	3.980173	3.517965	0.509853	0.664009	3.318415	4.598487	2.532353	2.327945	2.062332	1.805824	1.543307	2.205824	2.296294	1.988091	0.000000	0.000000	15277.000000		1
12126.549805	3296.667725	1.828657	3.651147	2859.239502	53758.101562	473.477234	289.522980	163.407318	91.127563	49.743790	226.179901	301.790100	136.658966	1.706892	0.000000	4.083737	3.518075	0.262132	0.562429	3.456250	4.730444	2.675299	2.461683	2.213272	1.959650	1.696739	2.354454	2.479705	2.135638	0.232206	0.000000	15370.000000		1
8461.643555	2406.907471	2.534833	2.800035	2983.767090	54624.921875	470.038879	304.038147	132.517502	57.126259	47.973724	214.248917	300.427094	149.555161	1.323097	0.000000	3.927455	3.381459	0.403949	0.447163	3.474765	4.737391	2.672134	2.482928	2.122273	1.756836	1.681003	2.330919	2.477739	2.174801	0.121592	0.000000	15500.000000		1
8081.449219	2856.167969	2.895631	4.304899	2596.939697	51018.445312	422.521545	263.949524	113.762207	33.273540	36.224678	208.109192	257.763550	171.270844	0.842523	0.000000	3.907489	3.455784	0.461743	0.633963	3.414462	4.707727	2.625849	2.421521	2.055998	1.522099	1.559005	2.318291	2.411222	2.233683	0.000000	0.000000	15579.000000		1
21109.533203	5537.556152	1.289003	4.742790	7573.458984	99998.000000	1214.511963	762.405090	427.387695	174.826401	173.047089	888.927795	1151.437256	651.945557	4.808536	99998.000000	4.324479	3.743318	0.110254	0.676034	3.879294	4.999991	3.084402	2.882186	2.630822	2.242607	2.238164	2.948866	3.061240	2.814211	0.682013	4.999991	15616.000000		1
5668.957031	2132.806152	2.155533	3.641896	2134.601074	39895.843750	347.944397	209.805252	106.641853	46.718643	48.365360	172.223724	203.236893	110.564369	0.472370	0.000000	3.753503	3.328951	0.333555	0.561327	3.329317	4.600928	2.541510	2.321816	2.027928	1.669490	1.684534	2.236093	2.308002	2.043615	0.000000	0.000000	15653.000000		1
9227.878906	2661.627441	2.722941	5.066583	2477.543457	49994.781250	411.117889	251.565247	127.327576	90.809937	50.338951	217.307983	267.088776	222.393066	1.250187	0.000000	3.965102	3.425147	0.435038	0.704715	3.394021	4.698925	2.613966	2.400651	2.104923	1.958133	1.701904	2.337076	2.426656	2.347121	0.096975	0.000000	15790.000000		1
10020.159180	4254.443359	3.179335	3.743659	5306.719727	99998.000000	850.599976	522.823242	286.667450	124.875999	93.017899	541.353394	722.572388	316.453278	1.537584	0.000000	4.000875	3.628843	0.502336	0.573296	3.724826	4.999991	2.929725	2.718355	2.457378	2.096479	1.968567	2.733481	2.858881	2.500310	0.186839	0.000000	15826.000000		1
7355.876465	3079.560303	1.131732	2.248045	4456.995605	82919.382812	728.718323	456.263824	229.609024	96.709129	68.421997	357.056854	480.375580	301.783936	2.609087	0.000000	3.866634	3.488489	0.053744	0.351805	3.649042	4.918656	2.862560	2.659216	2.360989	1.985467	1.835196	2.552737	2.681581	2.479696	0.416488	0.000000	15947.000000		1
13198.126953	4475.121582	2.796951	3.188586	5376.313477	99998.000000	848.977966	540.153870	247.793823	102.855019	95.879608	528.700867	673.244934	394.915924	2.245092	0.000000	4.120512	3.650805	0.446685	0.503598	3.730484	4.999991	2.928896	2.732517	2.394090	2.012225	1.981726	2.723210	2.828173	2.596505	0.351234	0.000000	16012.000000		1
8779.435547	1732.240845	3.540132	3.416783	2465.578613	46567.437500	428.806213	251.617661	96.215736	33.785442	52.913872	204.639984	305.851379	179.214554	0.158763	99998.000000	3.943467	3.238608	0.549019	0.533617	3.391919	4.668082	2.632261	2.400741	1.983246	1.528730	1.723570	2.310991	2.485510	2.253373	0.000000	4.999991	16084.000000		1
9021.070312	1396.853516	1.495613	4.351155	2179.367676	40938.738281	347.703888	219.873657	100.388031	43.878517	29.754995	157.668472	218.849854	104.440063	1.517250	99998.000000	3.955258	3.145151	0.174819	0.638605	3.338331	4.612134	2.541209	2.342173	2.001682	1.642252	1.473560	2.197745	2.340146	2.018867	0.181057	4.999991	16111.000000		1
13172.569336	5892.629883	3.259512	2.800035	7657.108398	99998.000000	1242.524658	774.237366	378.578278	148.531357	120.037613	651.646423	836.457947	518.561523	2.971876	99998.000000	4.119670	3.770309	0.513153	0.447163	3.884065	4.999991	3.094305	2.888874	2.578156	2.171818	2.079317	2.814012	2.922444	2.714800	0.473031	4.999991	16168.000000		1
5879.218750	1179.724365	4.042781	3.706654	1291.093628	26418.087891	221.181168	136.085388	80.562675	57.699837	30.353241	133.276108	190.158752	113.867050	0.071632	0.000000	3.769320	3.071780	0.606680	0.568982	3.110958	4.421901	2.344748	2.133811	1.906134	1.761175	1.482205	2.124752	2.279116	2.056398	0.000000	0.000000	16233.000000		1
9840.728516	3002.247803	2.420735	3.811501	2504.538574	50352.359375	424.513641	253.489487	128.696747	71.456398	51.708130	200.637299	266.552216	171.579224	0.263029	0.000000	3.993027	3.477447	0.383947	0.581096	3.398728	4.702020	2.627892	2.403960	2.109568	1.854041	1.713559	2.302412	2.425782	2.234465	0.000000	0.000000	16303.000000		1
7074.293945	1822.076416	1.992095	3.749826	1797.539062	37955.347656	299.757904	183.155579	97.705177	28.977894	37.559937	179.316330	227.764938	123.790527	0.955019	99998.000000	3.849683	3.260566	0.299310	0.574011	3.254678	4.579273	2.476771	2.262820	1.989918	1.462067	1.574725	2.253620	2.357487	2.092687	0.000000	4.999991	16368.000000		1
17300.980469	5555.509766	2.118529	2.433070	6343.078125	99998.000000	1044.934082	641.744507	320.563904	116.182938	104.424644	508.012024	693.662354	383.536926	2.948974	0.000000	4.238070	3.744724	0.326034	0.386155	3.802300	4.999991	3.019089	2.807362	2.505915	2.065142	2.018803	2.705874	2.841148	2.583807	0.469671	0.000000	16388.000000		1
6309.431152	3894.774414	2.685936	2.793867	2829.194580	57545.085938	461.876221	280.734314	151.565765	111.298302	43.665741	236.186630	304.414368	202.706482	0.125207	0.000000	3.799990	3.590482	0.429096	0.446206	3.451663	4.760008	2.664526	2.448296	2.180601	2.046489	1.640141	2.373255	2.483465	2.306868	0.000000	0.000000	16412.000000		1
8456.141602	2761.244385	2.004430	3.678900	2078.072998	42353.558594	336.639435	210.977066	100.560722	28.361145	41.365273	201.648758	270.631989	141.867401	0.889291	0.000000	3.927172	3.441105	0.301991	0.565718	3.317661	4.626890	2.527165	2.324235	2.002428	1.452724	1.616636	2.304595	2.432379	2.151883	0.000000	0.000000	16481.000000		1
12430.640625	4506.665039	2.426902	3.786831	4615.110840	88108.390625	762.004150	472.314667	214.868744	99.481415	83.507645	427.800903	581.805908	332.547302	2.229630	0.000000	4.094493	3.653855	0.385052	0.578276	3.664182	4.945017	2.881957	2.674232	2.332173	1.997742	1.921726	2.631242	2.764778	2.521853	0.348233	0.000000	16523.000000		1
12171.559570	3254.904785	3.123827	4.434416	3219.528076	62032.945312	524.821472	327.628754	134.161133	60.564629	59.442146	289.365723	373.564117	250.263901	0.559180	0.000000	4.085346	3.512538	0.494687	0.646836	3.507792	4.792623	2.720012	2.515382	2.127627	1.782219	1.774094	2.461447	2.572365	2.398398	0.000000	0.000000	16604.000000		1
7991.391602	3857.547363	2.133947	2.411484	4323.660645	83541.273438	687.217346	440.814301	215.112366	136.356766	82.215561	426.129517	570.815491	329.235382	1.384974	0.000000	3.902622	3.586311	0.329184	0.382284	3.635852	4.921901	2.837094	2.644256	2.332665	2.134677	1.914954	2.629542	2.756496	2.517507	0.141442	0.000000	16713.000000		1
9210.625000	1962.731812	2.858626	3.207088	344.774323	11080.711914	4.530012	36.690323	39.132645	54.767200	12.489141	6.768806	23.467253	33.532574	0.566047	0.000000	3.964289	3.292861	0.456157	0.506111	2.537535	4.044568	0.656099	1.564552	1.592539	1.738521	1.096533	0.830512	1.370462	1.525467	0.000000	0.000000	16761.000000		1
5505.380371	2921.447754	2.525582	3.293433	3092.669189	58714.742188	492.355896	312.444397	174.169571	56.281315	40.945885	243.812714	312.604767	227.323975	0.795260	0.000000	3.740787	3.465598	0.402361	0.517649	3.490334	4.768747	2.692279	2.494773	2.240972	1.750364	1.612210	2.387056	2.494996	2.356645	0.000000	0.000000	16787.000000		1
24454.076172	6243.716797	3.481541	3.361275	8442.111328	99998.000000	1335.807739	857.976318	382.411346	177.074448	129.122314	635.700378	906.535950	436.398376	1.955395	0.000000	4.388351	3.795443	0.541772	0.526504	3.926451	4.999991	3.125744	2.933475	2.582531	2.248156	2.111001	2.803252	2.957385	2.639883	0.291234	0.000000	16829.000000		1
22501.789062	8741.600586	3.493876	4.193885	8611.858398	99998.000000	1354.862183	879.473022	413.711304	154.732758	148.034882	744.457703	1014.802917	555.159302	1.597282	99998.000000	4.352217	3.941591	0.543307	0.622617	3.935097	4.999991	3.131895	2.944222	2.616697	2.189582	2.170364	2.871840	3.006382	2.744418	0.203382	4.999991	16890.000000		1
7003.895508	3041.867676	1.406185	4.218554	2149.766846	38978.601562	343.648773	217.681122	87.997566	25.570362	36.804420	150.548126	210.576187	118.927467	1.198797	99998.000000	3.845340	3.483140	0.148042	0.625164	3.332391	4.590826	2.536115	2.337821	1.944471	1.407737	1.565900	2.177675	2.323409	2.075282	0.078746	4.999991	16934.000000		1
8921.324219	3416.930664	1.680638	2.775365	3919.302490	76652.015625	619.301086	396.035309	193.853073	71.490318	68.295563	392.775818	505.720825	267.205963	1.337592	0.000000	3.950429	3.533636	0.225474	0.443320	3.593209	4.884523	2.791902	2.597734	2.287473	1.854247	1.834392	2.594145	2.703911	2.426846	0.126324	0.000000	17022.000000		1
10853.724609	1718.012573	2.559503	3.194753	2223.554443	43253.183594	367.754333	223.709824	122.763641	56.053120	31.447968	172.714035	228.279922	166.635986	0.563594	0.000000	4.035579	3.235026	0.408156	0.504437	3.347048	4.636018	2.565558	2.349685	2.089070	1.748600	1.497593	2.237328	2.358468	2.221769	0.000000	0.000000	17063.000000		1
11309.229492	2616.761963	3.327354	3.435285	2841.868896	54140.117188	460.704407	279.392883	146.579361	45.824356	44.230064	232.723602	328.837555	160.853973	0.713030	99998.000000	4.053433	3.417764	0.522099	0.535963	3.453604	4.733519	2.663422	2.446215	2.166073	1.661096	1.645718	2.366840	2.516981	2.206432	0.000000	4.999991	17134.000000		1
15778.689453	5515.078613	2.920300	2.704439	6238.391113	99998.000000	1032.226074	639.237427	345.116608	193.936325	143.023804	677.068787	922.882812	502.800507	3.313993	0.000000	4.198071	3.741552	0.465428	0.432077	3.795073	4.999991	3.013775	2.805662	2.537966	2.287659	2.155408	2.830633	2.965147	2.701396	0.520352	0.000000	17204.000000		1
12806.760742	2510.052246	3.487709	3.086823	3167.795410	57869.960938	494.909241	317.301300	142.465652	64.622826	56.506428	269.179565	393.630005	176.352844	0.493307	99998.000000	4.107440	3.399683	0.542540	0.489512	3.500757	4.762453	2.694525	2.501472	2.153710	1.810386	1.752098	2.430042	2.595088	2.246382	0.000000	4.999991	17237.000000		1
16850.035156	6556.814941	2.112361	4.502259	5483.239258	99998.000000	898.471985	559.488892	277.073914	125.483498	76.680244	416.073456	555.498535	284.234375	1.565331	0.000000	4.226601	3.816693	0.324768	0.653430	3.739037	4.999991	2.953505	2.747792	2.442596	2.098587	1.884683	2.619170	2.744683	2.453677	0.194606	0.000000	17284.000000		1
5898.920898	2957.644775	1.918085	2.522498	2294.215332	43461.003906	378.288391	233.439026	97.011337	58.782227	38.947620	150.699234	226.617798	152.345947	1.505970	0.000000	3.770772	3.470946	0.282868	0.401831	3.360634	4.638100	2.577823	2.368173	1.986822	1.769246	1.590481	2.178111	2.355294	2.182831	0.177816	0.000000	17325.000000		1
5665.201172	1818.563965	1.757731	3.182418	1466.570679	24412.351562	231.816971	152.370621	67.607887	25.095467	22.437283	102.133430	148.142807	75.166130	1.489907	99998.000000	3.753215	3.259729	0.244952	0.502757	3.166303	4.387609	2.365145	2.182901	1.829997	1.399595	1.350970	2.009168	2.170681	1.876022	0.173159	4.999991	17368.000000		1
13238.746094	3536.203369	2.254213	3.318103	5031.674805	92541.257812	766.077820	511.814301	241.937805	133.784927	70.814980	389.809235	521.919678	276.000793	2.055425	99998.000000	4.121847	3.548537	0.352995	0.520890	3.701713	4.966335	2.884273	2.709112	2.383704	2.126407	1.850125	2.590852	2.717604	2.440910	0.312902	4.999991	17453.000000		1
21602.283203	7603.118164	2.473158	4.027363	9285.119141	99998.000000	1511.485352	946.214417	459.696014	182.603592	199.141678	982.898560	1233.884033	761.430603	3.111214	0.000000	4.334500	3.880992	0.393252	0.605021	3.967788	4.999991	3.179404	2.975990	2.662471	2.261509	2.299162	2.992509	3.091274	2.881630	0.492930	0.000000	17551.000000		1
6789.122070	1824.654419	1.649800	1.871829	1417.021118	27922.527344	258.845947	145.379776	72.893417	30.387161	22.461952	125.594513	187.047256	112.500954	0.494241	0.000000	3.831814	3.261181	0.217431	0.272266	3.151376	4.445955	2.413041	2.162504	1.862688	1.482690	1.351447	2.098971	2.271951	2.051156	0.000000	0.000000	17622.000000		1
18653.285156	3753.280029	2.241878	3.546299	4772.030273	97368.078125	798.589661	482.642120	248.984146	131.916183	84.219986	458.505707	578.281189	382.167755	3.177887	0.000000	4.270755	3.574411	0.350612	0.549775	3.678703	4.988417	2.902324	2.683625	2.396172	2.120298	1.925415	2.661345	2.762139	2.582254	0.502138	0.000000	17653.000000		1
12141.240234	2538.724854	3.432201	2.325139	4903.582520	96862.031250	792.696655	499.029114	239.736023	131.102066	82.847725	483.323639	612.600098	295.604126	2.312425	0.000000	4.084263	3.404616	0.535573	0.366449	3.690513	4.986154	2.899107	2.698126	2.379733	2.117610	1.918281	2.684238	2.787177	2.470711	0.364068	0.000000	17719.000000		1
18964.898438	4500.454590	2.525582	2.781532	5142.236328	99408.632812	799.542542	526.054993	253.477158	104.794693	102.429466	512.020874	709.077942	300.522675	1.954015	0.000000	4.277950	3.653256	0.402361	0.444284	3.711152	4.997424	2.902842	2.721031	2.403939	2.020339	2.010425	2.709288	2.850694	2.477877	0.290928	0.000000	17779.000000		1
12263.939453	2100.396240	1.973593	3.231758	2168.361816	49955.304688	354.710144	219.111969	134.142639	71.783272	54.514332	217.156876	304.189240	187.620834	0.191316	99998.000000	4.088630	3.322301	0.295258	0.509439	3.336132	4.698582	2.549874	2.340666	2.127567	1.856023	1.736511	2.336774	2.483144	2.273281	0.000000	4.999991	17815.000000		1
12885.210938	4612.930664	2.106194	3.672733	3115.291504	60305.207031	510.824402	315.250610	167.277405	50.049080	49.691368	280.614044	380.021454	224.042877	0.602515	0.000000	4.110092	3.663977	0.323498	0.564989	3.493499	4.780355	2.708272	2.498656	2.223437	1.699396	1.696281	2.448109	2.579808	2.350331	0.000000	0.000000	17858.000000		1
6871.735352	1918.659058	2.106194	3.447620	1460.810181	27362.748047	233.673386	149.771027	79.437111	31.703918	21.580004	101.461174	136.591125	48.898846	0.787695	0.000000	3.837066	3.282998	0.323498	0.537519	3.164594	4.437160	2.368609	2.175428	1.900023	1.501113	1.334051	2.006300	2.135422	1.689299	0.000000	0.000000	17970.000000		1
8565.355469	1833.967285	2.624262	2.380646	1824.401489	34195.546875	285.455536	184.947235	75.002693	35.438324	33.131691	161.026672	219.111969	136.477020	0.668151	0.000000	3.932745	3.263391	0.419007	0.376695	3.261120	4.533969	2.455539	2.267048	1.875077	1.549473	1.520244	2.206898	2.340666	2.135060	0.000000	0.000000	18025.000000		1
16077.328125	2633.475830	3.555551	4.705785	3220.410156	59312.500000	523.902527	322.084167	150.060898	91.784401	43.958694	216.860840	330.243744	134.182724	1.825568	99998.000000	4.206214	3.420529	0.550907	0.672632	3.507911	4.773146	2.719250	2.507969	2.176268	1.962769	1.643045	2.336181	2.518835	2.127697	0.261398	4.999991	18046.000000		1
7300.751465	1729.866455	2.581089	2.177119	1970.015625	38245.570312	309.576538	202.700317	104.890289	49.034531	43.779839	166.099426	212.913666	113.743706	0.339596	0.000000	3.863368	3.238013	0.411803	0.337882	3.294470	4.582581	2.490768	2.306854	2.020735	1.690502	1.641274	2.220368	2.328203	2.055927	0.000000	0.000000	18082.000000		1
7736.135254	5858.446777	1.612795	2.439237	3985.328369	79067.835938	668.375732	406.449097	190.831009	112.679817	62.337780	335.775970	425.901337	245.669128	1.885600	99998.000000	3.888524	3.767782	0.207579	0.387254	3.600464	4.898000	2.825021	2.609006	2.280649	2.051846	1.794751	2.526050	2.629309	2.390351	0.275450	4.999991	18146.000000		1
13240.806641	4635.759766	1.384599	2.784616	4331.182129	79831.929688	702.568176	441.653076	216.774506	127.950485	56.127129	309.564209	413.390594	263.391388	2.058888	99998.000000	4.121914	3.666121	0.141324	0.444765	3.636606	4.902177	2.846689	2.645081	2.336008	2.107042	1.749173	2.490751	2.616361	2.420602	0.313633	4.999991	18217.000000		1
19294.349609	4749.318359	1.606628	3.459955	6424.266602	99998.000000	1028.846313	649.521729	294.197937	164.572968	113.521675	627.886230	760.625732	440.527496	2.261106	99998.000000	4.285430	3.676631	0.205915	0.539070	3.807824	4.999991	3.012351	2.812594	2.468640	2.216358	2.055079	2.797881	2.881171	2.643973	0.354321	4.999991	18331.000000		1
7604.623047	2883.132324	3.244093	2.744528	2511.680664	41667.988281	403.932770	255.604935	119.353027	63.488014	44.510685	183.143250	287.681976	184.891724	1.730586	0.000000	3.881078	3.459865	0.511093	0.438468	3.399964	4.619802	2.606309	2.407569	2.076833	1.802692	1.648464	2.262791	2.458913	2.266917	0.238193	0.000000	18391.000000		1
11456.034180	2210.812500	3.237926	2.047602	2385.675781	46774.242188	414.062866	242.869095	132.643936	39.774063	37.217644	178.150665	243.507431	133.060242	0.983458	0.000000	4.059034	3.344552	0.510267	0.311246	3.377611	4.670007	2.617066	2.385372	2.122687	1.599600	1.570749	2.250787	2.386512	2.124048	0.000000	0.000000	18439.000000		1
16271.254883	5024.045898	1.748480	2.818537	5433.359375	99998.000000	865.491394	551.455750	257.948578	99.943970	97.699013	555.831604	722.557007	315.435638	2.832982	99998.000000	4.211421	3.701054	0.242661	0.450024	3.735068	4.999991	2.937263	2.741511	2.411533	1.999757	1.989890	2.744943	2.858872	2.498911	0.452244	4.999991	18484.000000		1
25420.882812	5176.616699	2.889463	3.287266	7251.793945	99998.000000	1147.144653	733.513489	361.571442	199.573410	153.193970	724.752625	942.205566	561.138672	2.400200	0.000000	4.405190	3.714046	0.460817	0.516835	3.860445	4.999991	3.059618	2.865408	2.558194	2.300103	2.185242	2.860190	2.974146	2.749070	0.380248	0.000000	18613.000000		1
5582.991699	2736.935303	2.735276	1.840992	2148.385254	39977.535156	374.100677	216.015900	125.724030	41.451614	34.877087	172.060287	230.712997	143.122482	1.777042	99998.000000	3.746867	3.437264	0.437001	0.265052	3.332112	4.601816	2.572989	2.334486	2.099418	1.617541	1.542540	2.235681	2.363072	2.155708	0.249698	4.999991	18657.000000		1
14327.346680	6272.287598	2.377563	4.150712	5050.615234	99998.000000	829.704590	511.638519	253.619003	105.346680	85.801949	447.163696	533.058167	374.748260	2.093384	0.000000	4.156166	3.797426	0.376132	0.618123	3.703344	4.999991	2.918923	2.708963	2.404182	2.022621	1.933497	2.650466	2.726775	2.573740	0.320849	0.000000	18794.000000		1
15145.541992	5080.573730	2.584173	5.504474	5175.087402	95360.515625	818.448914	523.782288	262.395325	139.986328	103.283661	479.142090	616.784729	387.218903	1.290675	99998.000000	4.180285	3.705913	0.412322	0.740716	3.713918	4.979369	2.912992	2.719151	2.418956	2.146086	2.014032	2.680464	2.790134	2.587957	0.110817	4.999991	18882.000000		1
7187.183594	2624.903076	3.515462	6.216817	1568.593018	33471.761719	240.136902	160.681290	83.652580	31.102589	28.786701	121.749092	165.701614	94.390160	1.323879	99998.000000	3.856559	3.419113	0.545982	0.793568	3.195510	4.524679	2.380459	2.205965	1.922479	1.492797	1.459192	2.085466	2.219327	1.974927	0.121848	4.999991	18934.000000		1
12388.405273	4636.860840	2.966557	1.942755	3227.835693	61411.289062	489.278320	327.110657	155.593124	89.977333	40.372307	282.458130	370.884338	208.522415	1.899054	99998.000000	4.093015	3.666224	0.472253	0.288418	3.508911	4.788248	2.689556	2.514695	2.191990	1.954133	1.606084	2.450954	2.569238	2.319153	0.278537	4.999991	19137.000000		1
15036.899414	4574.886719	2.627345	3.543216	5439.995605	99998.000000	837.876465	547.323547	253.810196	109.821190	84.642464	512.841187	697.245667	305.743439	2.432500	0.000000	4.177158	3.660380	0.419517	0.549398	3.735599	4.999991	2.923180	2.738244	2.404509	2.040686	1.927588	2.709983	2.843386	2.485357	0.386053	0.000000	19197.000000		1
16055.713867	3635.188232	2.106194	3.404448	4915.004883	91021.031250	785.107544	504.795685	229.140289	96.780060	99.407402	487.024109	636.166077	320.230865	1.599626	99998.000000	4.205630	3.560527	0.323498	0.532047	3.691524	4.959142	2.894929	2.703116	2.360101	1.985786	1.997419	2.687551	2.803571	2.505463	0.204019	4.999991	19303.000000		1
7588.214355	3499.340332	2.655099	3.567886	2260.257080	41813.226562	378.661530	229.544266	107.110580	38.956871	35.863880	186.825226	265.463654	156.546005	0.109608	0.000000	3.880140	3.543986	0.424081	0.552411	3.354158	4.621314	2.578251	2.360867	2.029832	1.590584	1.554657	2.271435	2.424005	2.194642	0.000000	0.000000	19389.000000		1
8320.328125	1572.879395	1.874913	2.448488	1927.123901	42277.187500	307.713959	195.024887	95.706917	32.487186	25.931160	143.190323	197.522720	137.047516	0.078364	0.000000	3.920141	3.196695	0.272981	0.388898	3.284910	4.626106	2.488147	2.290090	1.980943	1.511712	1.413822	2.155914	2.295617	2.136871	0.000000	0.000000	19424.000000		1
6658.171387	2157.679688	2.698272	3.688152	2019.503540	40479.472656	321.461273	209.234756	86.754822	37.559937	39.178902	191.601944	241.629440	237.509552	0.462358	0.000000	3.823355	3.333987	0.431086	0.566809	3.305245	4.607235	2.507129	2.320634	1.938294	1.574725	1.593052	2.282400	2.383150	2.375681	0.000000	0.000000	19488.000000		1
9807.473633	1888.382935	3.352024	2.380646	2129.037842	39764.421875	332.988281	215.044525	82.508514	54.323143	22.785746	137.096863	165.670776	104.267372	1.342820	0.000000	3.991557	3.276090	0.525307	0.376695	3.328183	4.599494	2.522429	2.332528	1.916499	1.734985	1.357663	2.137028	2.219246	2.018148	0.128018	0.000000	19548.000000		1
8008.956543	3035.068115	2.790784	4.415914	3532.845215	76925.453125	567.244507	361.892151	191.814713	114.702744	69.603065	359.631775	485.004272	312.438232	0.901869	99998.000000	3.903576	3.482168	0.445726	0.645021	3.548125	4.886070	2.753770	2.558579	2.282882	2.059574	1.842628	2.555858	2.685745	2.494764	0.000000	4.999991	19622.000000		1
7877.373535	3779.297607	1.754647	2.534833	422.749756	8815.999023	35.651104	36.212345	18.138552	2.685936	8.912005	16.257471	43.008904	8.779405	0.228991	0.000000	3.896381	3.577411	0.244190	0.403949	2.626083	3.945271	1.552073	1.558857	1.258603	0.429096	0.949975	1.211053	1.633558	0.943465	0.000000	0.000000	19646.000000		1
5120.061035	927.221680	1.588125	4.348072	1785.595703	34729.792969	263.918701	182.948975	89.144722	63.922821	27.340427	152.678986	198.759293	101.587608	0.067675	0.000000	3.709275	2.967184	0.200885	0.638297	3.251783	4.540702	2.421470	2.262330	1.950096	1.805656	1.436805	2.183779	2.298327	2.006841	0.000000	0.000000	19827.000000		1
11361.270508	3339.772217	1.588125	2.756862	3220.431641	61220.738281	525.021912	324.507996	163.098938	64.672173	73.960388	336.164520	490.838684	237.879608	1.176409	0.000000	4.055427	3.523717	0.200885	0.440415	3.507914	4.786899	2.720177	2.511225	2.212451	1.810717	1.868999	2.526552	2.690939	2.376357	0.070558	0.000000	19928.000000		1
24593.423828	8305.655273	1.967425	5.526060	7566.199707	99998.000000	1244.689453	766.904236	382.405182	137.679688	140.529053	685.216003	909.080017	497.447144	3.259556	0.000000	4.390819	3.919374	0.293898	0.742416	3.878878	4.999991	3.095061	2.884741	2.582524	2.138870	2.147766	2.835828	2.958602	2.696747	0.513158	0.000000	19996.000000		1
23903.908203	7420.468262	2.010598	4.403579	9256.094727	99998.000000	1498.000122	935.671082	415.854492	214.908844	165.578262	821.551147	1072.071045	593.354492	6.255051	0.000000	4.378469	3.870431	0.303325	0.643806	3.966428	4.999991	3.175512	2.971123	2.618941	2.332254	2.219003	2.914635	3.030224	2.773314	0.796231	0.000000	20133.000000		1
14208.866211	3180.324463	1.649800	2.602675	4470.909180	79764.664062	701.683167	444.450012	194.701096	112.525627	64.628998	352.748871	503.771912	261.837189	1.690010	99998.000000	4.152559	3.502471	0.217431	0.415420	3.650396	4.901811	2.846141	2.647823	2.289368	2.051251	1.810427	2.547466	2.702234	2.418031	0.227889	4.999991	20188.000000		1
32003.423828	8963.651367	3.450704	4.745874	7428.609375	99998.000000	1193.693726	756.397949	363.273682	138.971771	132.520584	702.407837	874.205994	485.667267	1.820711	0.000000	4.505197	3.952485	0.537908	0.676316	3.870908	4.999991	3.076893	2.878750	2.560234	2.142927	2.122283	2.846589	2.941614	2.686339	0.260241	0.000000	20275.000000		1
9409.119141	1638.489136	1.970509	2.180203	2032.436646	41783.632812	322.762604	205.438675	87.127953	76.464386	43.082912	191.845551	252.946762	158.991409	0.305434	0.000000	3.973549	3.214444	0.294578	0.338497	3.308017	4.621006	2.508883	2.312682	1.940158	1.883459	1.634305	2.282952	2.403029	2.201374	0.000000	0.000000	20428.000000		1
7191.041504	2665.256836	2.608843	3.586388	1699.935669	27467.916016	260.760956	169.466858	94.433334	44.041958	29.847507	147.606232	189.535828	138.990280	1.675152	99998.000000	3.856792	3.425739	0.416448	0.554657	3.230433	4.438826	2.416243	2.229085	1.975125	1.643867	1.474908	2.169105	2.277691	2.142984	0.224054	4.999991	20478.000000		1
7959.838867	2767.569092	2.485493	2.547168	2675.266602	52431.539062	449.146545	272.309540	121.943367	56.006863	45.793522	234.185287	314.692444	135.299042	0.655606	99998.000000	3.900904	3.442098	0.395413	0.406058	3.427367	4.719593	2.652388	2.435063	2.086158	1.748241	1.660804	2.369560	2.497886	2.131295	0.000000	4.999991	20545.000000		1
6509.833984	2423.322266	1.930420	3.737491	2528.206299	50327.500000	414.102936	256.671906	136.492447	60.617054	55.269848	225.812943	292.736237	212.559021	0.253685	99998.000000	3.813570	3.384411	0.285652	0.572580	3.402812	4.701806	2.617108	2.409378	2.135109	1.782595	1.742488	2.353749	2.466476	2.327480	0.000000	4.999991	20588.000000		1
9368.515625	2883.107666	1.810155	3.842339	3125.418457	65923.976562	505.110229	318.365173	134.938248	62.488880	52.109016	243.100372	331.933624	190.390030	1.403163	0.000000	3.971671	3.459861	0.257716	0.584596	3.494908	4.819043	2.703386	2.502926	2.130135	1.795803	1.716913	2.385786	2.521051	2.279644	0.147108	0.000000	20743.000000		1
9601.375000	1606.997925	2.685936	3.786831	2044.694580	45533.765625	326.854736	205.962906	115.852982	54.344727	32.857235	206.289795	287.700500	142.749344	1.214596	0.000000	3.982333	3.206015	0.429096	0.578276	3.310628	4.658334	2.514355	2.313789	2.063907	1.735157	1.516631	2.314478	2.458941	2.154574	0.084432	0.000000	20778.000000		1
6259.675293	2059.604492	2.359060	3.629560	2388.139893	49655.640625	405.496216	244.290695	110.268333	57.092339	47.409401	240.139984	313.320190	190.152588	1.295748	99998.000000	3.796552	3.313784	0.372739	0.559854	3.378060	4.695969	2.607987	2.387907	2.042451	1.756578	1.675864	2.380465	2.495988	2.279102	0.112521	4.999991	20830.000000		1
22738.777344	7662.659180	4.437500	4.184633	9054.460938	99998.000000	1477.591919	921.655518	498.375366	173.192017	141.497345	737.735168	1030.153809	599.639160	2.359981	0.000000	4.356767	3.884380	0.647138	0.621657	3.956863	4.999991	3.169554	2.964569	2.697556	2.238528	2.150748	2.867900	3.012902	2.777890	0.372908	0.000000	20926.000000		1
16974.498047	4820.151855	4.018112	6.950747	4542.279297	82639.625000	740.091125	459.045349	224.412918	70.497353	87.016937	397.953400	592.873474	336.186127	0.617699	0.000000	4.229797	3.683061	0.604022	0.842031	3.657274	4.917188	2.869285	2.661856	2.351048	1.848173	1.939604	2.599832	2.772962	2.526580	0.000000	0.000000	21008.000000		1
6432.752930	2655.974854	1.760815	4.224722	1891.380371	36692.382812	274.233795	184.836212	77.441933	22.101156	20.525366	106.385902	129.705139	90.489227	0.646613	0.000000	3.808397	3.424224	0.245714	0.625798	3.276779	4.564576	2.438121	2.266787	1.888976	1.344415	1.312291	2.026884	2.112957	1.956597	0.000000	0.000000	21034.000000		1
6065.797363	1494.956421	3.043650	3.897846	1461.266602	25044.062500	233.799820	149.209778	67.416695	69.316277	14.764941	102.972206	148.303162	77.882904	0.582395	99998.000000	3.782888	3.174628	0.483395	0.590825	3.164729	4.398705	2.368844	2.173797	1.828767	1.840835	1.169232	2.012720	2.171150	1.891442	0.000000	4.999991	21120.000000		1
7347.371582	2885.133545	2.365228	2.547168	2283.268066	47207.484375	382.004303	228.486542	118.754776	48.531879	42.139290	242.101242	327.823029	204.763336	1.159873	99998.000000	3.866132	3.460166	0.373873	0.406058	3.358557	4.674011	2.582068	2.358861	2.074651	1.686027	1.624687	2.383997	2.515640	2.311252	0.064411	4.999991	21167.000000		1
7711.628906	1945.253296	2.744528	4.030447	2506.521484	51262.097656	406.526184	255.398331	116.556076	75.261726	48.507210	241.435165	317.378387	175.655930	0.251955	0.000000	3.887146	3.288976	0.438468	0.605353	3.399071	4.709796	2.609088	2.407218	2.066535	1.876574	1.685806	2.382801	2.501577	2.244663	0.000000	0.000000	21244.000000		1
11690.244141	3595.438965	2.707523	2.997394	2703.017334	62839.089844	430.964813	268.220520	140.714081	78.774109	54.514332	285.770081	364.260468	222.306732	2.747325	99998.000000	4.067823	3.555752	0.432572	0.476744	3.431849	4.798230	2.634442	2.428492	2.148338	1.896384	1.736511	2.456017	2.561412	2.346953	0.438910	4.999991	21265.000000		1
12751.660156	2935.824219	2.423819	3.651147	2895.288330	56914.066406	484.221008	295.736725	151.550339	41.069233	42.669693	223.096161	279.244873	162.775146	1.664852	99998.000000	4.105567	3.467730	0.384500	0.562429	3.461692	4.755219	2.685044	2.470905	2.180557	1.613517	1.630120	2.348492	2.445985	2.211588	0.221376	4.999991	21383.000000		1
7703.820801	1884.969238	2.223376	3.281098	1594.089355	30758.105469	268.914368	158.824875	70.639206	61.791958	24.389290	129.072968	189.773285	109.996964	0.454237	10983.033203	3.886706	3.275304	0.347013	0.516019	3.202513	4.487959	2.429614	2.200918	1.849046	1.790932	1.387199	2.110835	2.278235	2.041381	0.000000	4.040722	21406.000000		1
6769.469727	1960.616455	1.446273	2.584173	1844.427368	36992.097656	296.970215	184.626526	86.147324	48.272846	32.875740	122.905495	211.516724	86.967598	0.333763	99998.000000	3.830555	3.292393	0.160250	0.412322	3.265862	4.568109	2.472713	2.266294	1.935242	1.683703	1.516876	2.089571	2.325345	1.939358	0.000000	4.999991	21429.000000		1
12513.901367	2371.721924	2.744528	2.158617	2608.929443	44305.011719	405.949524	260.575928	101.436501	65.942673	35.466080	156.811203	219.540619	143.227325	1.505678	99998.000000	4.097393	3.375064	0.438468	0.334176	3.416462	4.646453	2.608472	2.415934	2.006194	1.819167	1.549813	2.195377	2.341515	2.156026	0.177732	4.999991	21472.000000		1
9005.306641	3393.333740	2.204873	3.663482	3731.949951	71078.726562	564.601746	374.483063	199.342117	99.826790	69.575317	317.406158	455.147491	230.999786	0.932200	0.000000	3.954499	3.530627	0.343384	0.563894	3.571936	4.851739	2.751742	2.573432	2.299599	1.999247	1.842455	2.501615	2.658152	2.363611	0.000000	0.000000	21503.000000		1
8562.003906	2102.079834	2.174036	3.441453	2627.450195	50840.023438	450.010010	269.589691	135.126343	31.488056	33.557243	199.046082	255.857803	173.500397	0.208990	0.000000	3.932575	3.322649	0.337267	0.536742	3.419534	4.706206	2.653222	2.430703	2.130740	1.498146	1.525786	2.298954	2.407999	2.239300	0.000000	0.000000	21566.000000		1
6099.209473	1236.412720	1.020718	2.516331	1286.505005	23987.421875	211.707916	131.250092	69.430382	17.145588	29.807419	116.478981	133.319275	67.734322	1.537083	0.000000	3.785274	3.092164	0.008906	0.400768	3.109411	4.379983	2.325737	2.118100	1.841550	1.234152	1.474324	2.066247	2.124893	1.830809	0.186697	0.000000	21647.000000		1
9822.707031	2816.307617	3.352024	3.426034	1784.747681	37547.832031	298.755707	179.017197	110.132645	64.817108	32.860321	151.599686	179.760376	169.152328	0.656538	99998.000000	3.992231	3.449680	0.525307	0.534792	3.251577	4.574585	2.475316	2.252895	2.041916	1.811690	1.516672	2.180698	2.254694	2.228278	0.000000	4.999991	21765.000000		1
4813.062500	1277.148926	2.599592	2.929552	1137.461670	24996.974609	146.289490	113.833130	76.726501	40.847202	26.131601	129.766815	184.142380	155.327927	0.033769	0.000000	3.682421	3.106241	0.414905	0.466801	3.055937	4.397887	2.165213	2.056269	1.884945	1.611162	1.417166	2.113164	2.265154	2.191250	0.000000	0.000000	21801.000000		1
15719.568359	5691.696777	2.402232	3.435285	4859.950684	94740.414062	754.338013	494.397339	285.400024	134.047043	96.459351	492.195557	634.325073	329.815125	2.117740	0.000000	4.196441	3.755242	0.380615	0.535963	3.686632	4.976535	2.877566	2.694076	2.455454	2.127257	1.984344	2.692138	2.802312	2.518270	0.325873	0.000000	21862.000000		1
7167.299805	1565.931763	3.157748	5.680247	2062.669678	40366.921875	344.715729	206.863358	121.983452	55.010815	44.103630	224.881653	297.947754	156.246872	3.078326	0.000000	3.855356	3.194773	0.499378	0.754367	3.314430	4.606026	2.537461	2.315684	2.086301	1.740448	1.644474	2.351954	2.474140	2.193811	0.488315	0.000000	21924.000000		1
13349.776367	4708.604004	2.241878	4.206220	4061.379639	80734.398438	668.850586	414.047424	196.030182	97.859367	91.229324	366.527008	477.260986	279.072205	2.832005	0.000000	4.125474	3.672892	0.350612	0.623892	3.608674	4.907059	2.825329	2.617050	2.292323	1.990602	1.960135	2.564106	2.678756	2.445717	0.452094	0.000000	22027.000000		1
16221.150391	4821.302246	2.244962	3.330438	4088.124756	80522.867188	673.066101	405.471558	198.265900	113.990402	70.784142	389.485443	520.553589	376.771210	1.350097	0.000000	4.210082	3.683164	0.351209	0.522501	3.611524	4.905919	2.828058	2.607960	2.297248	2.056868	1.849936	2.590491	2.716465	2.576078	0.130365	0.000000	22142.000000		1
21563.560547	7892.410156	2.217208	4.456003	11410.308594	99998.000000	1857.317383	1159.877441	567.441833	270.604248	230.071579	1116.174683	1456.758179	808.072144	3.104962	0.000000	4.333721	3.897210	0.345806	0.648945	4.057297	4.999991	3.268886	3.064412	2.753921	2.432335	2.361863	3.047732	3.163388	2.907450	0.492056	0.000000	22234.000000		1
11871.925781	3367.177490	1.902667	2.318972	3625.588623	63563.082031	548.714294	362.499664	164.804245	87.035446	45.182941	293.214203	373.083038	194.661011	2.143083	99998.000000	4.074521	3.527266	0.279363	0.365295	3.559379	4.803205	2.739346	2.559308	2.216968	1.939696	1.654974	2.467185	2.571805	2.289279	0.331039	4.999991	22269.000000		1
18341.496094	3330.138672	1.245830	2.892547	4272.261230	99471.531250	639.524231	429.860840	293.245056	173.275284	102.469559	501.674957	654.936768	362.832703	1.956155	99998.000000	4.263435	3.522462	0.095459	0.461280	3.630658	4.997699	2.805857	2.633328	2.467231	2.238737	2.010595	2.700423	2.816199	2.559706	0.291403	4.999991	22306.000000		1
10433.758789	2487.281982	2.895631	4.637943	449.871216	14296.961914	12.079004	50.406796	66.766029	45.337128	21.237709	15.659225	39.881992	38.586823	0.115479	99998.000000	4.018441	3.395725	0.461743	0.666325	2.653088	4.155244	1.082031	1.702489	1.824556	1.656454	1.327108	1.194770	1.600777	1.586439	0.000000	4.999991	22352.000000		1
8141.378906	1816.334473	1.952007	4.292564	1771.876221	35907.703125	317.415405	182.057770	79.973679	34.815411	29.221508	159.682159	231.564117	102.842690	1.144692	99998.000000	3.910698	3.259196	0.290481	0.632717	3.248433	4.555188	2.501628	2.260209	1.902947	1.541772	1.465703	2.203256	2.364671	2.012173	0.058689	4.999991	22376.000000		1
12386.521484	2108.833252	2.877128	2.880212	1089.022339	23608.625000	151.161789	113.888641	55.087910	13.827484	20.031967	81.786919	140.168259	62.229847	0.723091	99998.000000	4.092949	3.324042	0.458959	0.459424	3.037037	4.373071	2.179442	2.056480	1.741056	1.140743	1.301724	1.912684	2.146650	1.793999	0.000000	4.999991	22457.000000		1
11501.374023	2077.949707	3.022064	3.225591	2932.376465	55068.562500	461.145386	296.193115	127.463257	65.236496	49.793129	268.254425	370.369354	216.999619	1.748578	0.000000	4.060750	3.317635	0.480304	0.508609	3.467220	4.740904	2.663838	2.471575	2.105385	1.814491	1.697169	2.428547	2.568635	2.336459	0.242685	0.000000	22571.000000		1
5579.365234	2031.011963	3.080655	4.693450	1810.808350	36654.316406	286.574921	177.123779	73.534836	43.961781	29.761162	160.980408	200.430679	126.482628	0.989250	0.000000	3.746585	3.307713	0.488643	0.671492	3.257873	4.564125	2.457238	2.248277	1.866493	1.643075	1.473650	2.206773	2.301964	2.102031	0.000000	0.000000	22611.000000		1
9139.579102	1985.921631	2.223376	4.039698	1787.156128	36536.839844	296.236267	182.538834	80.405403	69.572227	31.250608	174.228149	207.097733	120.706787	0.527141	0.000000	3.960926	3.297962	0.347013	0.606349	3.252162	4.562731	2.471638	2.261355	1.905285	1.842436	1.494859	2.241118	2.316175	2.081732	0.000000	0.000000	22679.000000		1
7250.400391	1923.121216	2.553336	3.910181	2475.064209	46748.019531	386.676178	246.723770	111.252045	55.322273	45.929207	251.731766	299.656158	198.987488	0.693048	99998.000000	3.860362	3.284007	0.407108	0.592197	3.393586	4.669763	2.587348	2.392211	2.046308	1.742900	1.662089	2.400938	2.476623	2.298826	0.000000	4.999991	22814.000000		1
20242.111328	3316.517822	2.951138	3.685068	5243.447754	98035.742188	812.993774	529.958984	237.429382	74.376694	100.591560	485.839966	689.875549	429.984192	2.705164	99998.000000	4.306256	3.520682	0.469990	0.566445	3.719617	4.991385	2.910087	2.724242	2.375535	1.871437	2.002562	2.686493	2.838771	2.633452	0.432194	4.999991	22872.000000		1
16075.548828	4574.448730	2.180203	1.862578	4751.840820	99998.000000	763.934570	484.930267	256.363525	160.354416	75.138382	431.649414	590.622314	349.079224	2.315821	0.000000	4.206166	3.660339	0.338497	0.270115	3.676862	4.999991	2.883056	2.685679	2.408856	2.205081	1.875862	2.635131	2.771310	2.542924	0.364705	0.000000	22928.000000		1
10260.208984	2215.989990	2.821621	4.958652	2278.885986	43869.613281	356.310608	233.035049	120.315147	51.011208	32.894241	161.621826	237.176514	110.956001	0.575097	0.000000	4.011156	3.345568	0.450499	0.695364	3.357723	4.642164	2.551829	2.367421	2.080320	1.707666	1.517120	2.208500	2.375072	2.045151	0.000000	0.000000	23068.000000		1
18304.142578	3671.083008	3.450704	3.570970	6088.663086	99998.000000	931.258240	616.630554	276.309174	101.251480	97.069931	512.801086	653.508972	465.089478	1.842045	0.000000	4.262549	3.564794	0.537908	0.552786	3.784522	4.999991	2.969070	2.790025	2.441395	2.005401	1.987085	2.709949	2.815252	2.667536	0.265300	0.000000	23097.000000		1
12259.409180	2395.281738	1.655968	3.941018	2494.935791	57606.347656	401.724823	253.529587	136.751480	52.263203	53.373352	227.925293	296.285614	183.966599	1.784321	99998.000000	4.088470	3.379357	0.219052	0.595608	3.397059	4.760470	2.603929	2.404029	2.135932	1.718196	1.727324	2.357793	2.471711	2.264739	0.251473	4.999991	23147.000000		1
15135.513672	3951.120361	2.223376	2.645848	288.859985	8113.988770	5.905360	28.746613	38.256863	32.866489	13.648627	5.082002	15.579048	50.564064	0.611913	99998.000000	4.179997	3.596720	0.347013	0.422565	2.460687	3.909234	0.771246	1.458587	1.582709	1.516753	1.135089	0.706035	1.192541	1.703842	0.000000	4.999991	23251.000000		1
24688.042969	7283.395996	2.112361	4.835302	7871.051758	99998.000000	1236.832153	797.343811	401.536713	179.273148	134.657623	702.133362	894.777649	520.658447	2.391276	0.000000	4.392487	3.862334	0.324768	0.684424	3.896033	4.999991	3.092311	2.901646	2.603725	2.253515	2.129231	2.846420	2.951715	2.716553	0.378630	0.000000	23281.000000		1
8526.605469	1537.749512	1.560372	4.021195	1293.782593	30070.064453	219.753387	135.064667	82.286484	28.086693	23.479588	111.267464	151.013763	89.169388	1.203744	99998.000000	3.930776	3.186886	0.193228	0.604355	3.111861	4.478134	2.341936	2.130542	1.915329	1.448501	1.370690	2.046368	2.179017	1.950216	0.080534	4.999991	23351.000000		1
8082.263184	2540.905029	1.526451	3.512378	2312.187256	50239.128906	392.581543	240.087570	121.147758	77.580696	33.726852	202.484451	244.793350	139.570023	1.050197	0.000000	3.907533	3.404989	0.183683	0.545601	3.364023	4.701042	2.593930	2.380370	2.083315	1.889754	1.527976	2.306392	2.388800	2.144792	0.021271	0.000000	23445.000000		1
16515.853516	7871.548340	2.081524	4.079786	6423.104004	99998.000000	1019.471680	656.003723	326.074524	146.468338	119.377693	580.778992	805.460205	399.134460	2.699204	99998.000000	4.217901	3.896060	0.318381	0.610637	3.807745	4.999991	3.008375	2.816906	2.513317	2.165744	2.076923	2.764011	2.906044	2.601119	0.431236	4.999991	23537.000000		1
8747.934570	2415.338379	1.708391	2.633513	2827.686768	57133.347656	464.663910	291.000092	147.522980	65.069969	47.828789	245.370010	344.388855	253.008423	0.459809	0.000000	3.941905	3.382978	0.232587	0.420535	3.451431	4.756890	2.667139	2.463893	2.168860	1.813381	1.679689	2.389822	2.537049	2.403135	0.000000	0.000000	23597.000000		1
6584.328125	3033.517090	3.241009	3.749826	2587.586670	50054.164062	440.024841	265.630157	121.943367	65.578789	43.548557	199.761505	287.068329	220.203613	0.635053	0.000000	3.818511	3.481946	0.510680	0.574011	3.412895	4.699440	2.643477	2.424277	2.086158	1.816763	1.638974	2.300512	2.457985	2.342824	0.000000	0.000000	23686.000000		1
6882.245117	711.036133	2.975808	3.712821	1376.025879	28807.384766	242.425034	144.436157	67.441368	34.025974	24.891939	105.812325	124.872917	125.634598	0.175583	0.000000	3.837730	2.851892	0.473605	0.569704	3.138627	4.459504	2.384578	2.159676	1.828926	1.531811	1.396059	2.024536	2.096468	2.099109	0.000000	0.000000	23785.000000		1
5696.044922	2060.137939	3.185502	3.194753	2217.821777	42708.441406	337.527527	228.899765	102.284531	41.032227	40.094772	197.954437	253.588165	139.366486	1.456760	0.000000	3.755574	3.313896	0.503178	0.504437	3.345927	4.630514	2.528309	2.359645	2.009810	1.613125	1.603088	2.296565	2.404129	2.144158	0.163388	0.000000	23836.000000		1
19991.921875	3510.386230	1.989012	3.133079	3813.357422	72147.343750	627.346558	385.282318	170.099030	110.866577	38.580654	275.794189	334.258789	205.121048	2.097814	99998.000000	4.300855	3.545355	0.298637	0.495971	3.581307	4.858221	2.797508	2.585779	2.230702	2.044801	1.586370	2.440585	2.524083	2.312010	0.321767	4.999991	23858.000000		1
9177.092773	1682.296631	1.255082	3.848506	2027.971436	39821.828125	335.797577	212.562119	90.119179	59.978718	27.183157	161.094513	201.636429	128.647415	0.706840	0.000000	3.962705	3.225903	0.098672	0.585292	3.307062	4.600121	2.526078	2.327486	1.954817	1.777997	1.434300	2.207081	2.304569	2.109401	0.000000	0.000000	23912.000000		1
10922.756836	3330.598145	3.860841	3.817669	3577.716797	65937.179688	578.931885	365.793091	162.213913	57.542564	54.862797	294.123932	443.968964	229.951309	0.555394	99998.000000	4.038332	3.522522	0.586682	0.581798	3.553606	4.819130	2.762627	2.563236	2.210088	1.759989	1.739278	2.468530	2.647353	2.361636	0.000000	4.999991	23929.000000		1
18911.669922	6950.364746	1.939672	1.856411	5867.802734	99998.000000	955.721558	598.985413	252.404022	145.225586	82.366661	458.259003	590.616150	365.870178	3.429200	99998.000000	4.276730	3.842008	0.287728	0.268674	3.768476	4.999991	2.980331	2.777416	2.402096	2.162043	1.915751	2.661111	2.771305	2.563327	0.535193	4.999991	24177.000000		1
4661.573730	313.819763	2.544085	2.892547	993.179749	21316.949219	161.405975	104.177948	49.432331	25.218815	17.817842	94.362404	119.013817	90.103760	0.550045	99998.000000	3.668533	2.496680	0.405532	0.461280	2.997028	4.328725	2.207920	2.017776	1.694011	1.401725	1.250855	1.974799	2.075597	1.954743	0.000000	4.999991	24253.000000		1
8639.353516	4990.685547	2.322055	4.582436	405.585663	11600.087891	30.538265	40.458652	27.611797	23.627605	7.851199	9.676772	30.772629	1.054639	0.596516	99998.000000	3.936481	3.698160	0.365873	0.661096	2.608083	4.064461	1.484844	1.607011	1.441095	1.373420	0.894936	0.985731	1.488165	0.023104	0.000000	4.999991	24276.000000		1
16447.115234	4706.248047	2.112361	2.837040	4194.834473	77728.078125	656.614319	427.264343	209.361191	82.940239	61.202965	325.624298	413.480042	226.793564	3.374538	0.000000	4.216090	3.672675	0.324768	0.452865	3.622715	4.890578	2.817310	2.630697	2.320896	1.918765	1.786772	2.512717	2.616455	2.355631	0.528214	0.000000	24300.000000		1
6457.077637	2029.692139	2.858626	2.756862	1662.862915	35382.582031	265.701111	167.323669	85.616920	51.242485	28.561588	153.625702	169.093735	197.399368	1.458348	0.000000	3.810036	3.307430	0.456157	0.440415	3.220856	4.548790	2.424393	2.223557	1.932560	1.709630	1.455782	2.186464	2.228127	2.295346	0.163861	0.000000	24321.000000		1
3485.093506	2619.102539	2.007514	4.545431	2056.554688	48100.968750	353.488983	206.197281	101.097290	69.569145	43.314194	166.454056	258.593079	221.511124	0.412435	0.000000	3.542214	3.418153	0.302659	0.657575	3.313140	4.682154	2.548376	2.314283	2.004740	1.842417	1.636630	2.221294	2.412617	2.345396	0.000000	0.000000	24353.000000		1
5203.112305	3109.673096	2.907966	3.432201	2285.050293	45238.718750	380.669037	235.338608	104.791611	48.251259	45.793522	183.590393	241.570847	160.067627	0.621557	0.000000	3.716263	3.492715	0.463589	0.535573	3.358896	4.655510	2.580548	2.371693	2.020327	1.683509	1.660804	2.263850	2.383044	2.204304	0.000000	0.000000	24470.000000		1
6268.981934	614.629211	2.146282	3.755994	1339.560669	27644.810547	223.382950	139.554596	68.347984	33.125523	29.363359	131.755829	144.300476	113.136208	1.650190	48059.820312	3.797197	2.788613	0.331687	0.574725	3.126962	4.441614	2.349050	2.144744	1.834726	1.520163	1.467806	2.119770	2.159268	2.053602	0.217534	4.681782	24566.000000		1
6501.541992	757.619080	2.951138	4.264811	1204.431274	29405.794922	203.104279	123.935463	67.120659	31.386293	24.324532	119.581223	140.926865	63.158054	1.140007	0.000000	3.813016	2.879451	0.469990	0.629900	3.080782	4.468433	2.307719	2.093196	1.826856	1.496740	1.386045	2.077663	2.148994	1.800429	0.056907	0.000000	24584.000000		1
10605.906250	4507.781738	2.994310	4.810632	3994.089355	79077.382812	626.686646	401.857422	212.161224	113.635773	57.042999	326.734467	403.753906	214.264343	0.858833	0.000000	4.025548	3.653963	0.476297	0.682202	3.601418	4.898052	2.797050	2.604072	2.326666	2.055515	1.756202	2.514195	2.606117	2.330950	0.000000	0.000000	24625.000000		1
6569.665039	1306.062012	2.673601	2.929552	1447.519287	31098.210938	236.997665	151.491745	93.406448	24.373871	23.390158	133.476547	169.698151	104.452400	0.597295	0.000000	3.817543	3.115964	0.427097	0.466801	3.160624	4.492735	2.374744	2.180389	1.970377	1.386925	1.369033	2.125405	2.229677	2.018919	0.000000	0.000000	24838.000000		1
10042.469727	3018.832275	2.618094	3.392113	3128.943359	62567.417969	486.580048	314.741791	150.424774	82.705872	63.901234	290.904480	389.235687	245.829483	0.019221	0.000000	4.001841	3.479839	0.417985	0.530470	3.495398	4.796348	2.687154	2.497954	2.177319	1.917536	1.805509	2.463750	2.590213	2.390634	0.000000	0.000000	24859.000000		1
22844.595703	5587.392090	2.337474	2.849375	5650.603027	99998.000000	888.449829	568.320740	238.638214	111.921211	86.686981	445.285706	621.589233	324.634430	1.561907	0.000000	4.358783	3.747209	0.368747	0.454750	3.752095	4.999991	2.948633	2.754594	2.377740	2.048912	1.937954	2.648639	2.793504	2.511395	0.193655	0.000000	24924.000000		1
5707.004395	2038.227905	2.815454	1.831741	1958.787720	41617.449219	328.757385	187.805862	89.474678	60.453613	22.011726	182.887299	262.025269	128.678253	0.745459	0.000000	3.756408	3.309253	0.449548	0.262864	3.291987	4.619276	2.516876	2.273709	1.951700	1.781422	1.342654	2.262183	2.418343	2.109505	0.000000	0.000000	24947.000000		1
25717.861328	5595.628906	1.282835	2.812370	6542.309082	99998.000000	1036.574097	674.265625	362.666168	127.339905	116.978546	562.560303	765.343872	456.066467	2.095505	99998.000000	4.410235	3.747849	0.108171	0.449072	3.815731	4.999991	3.015600	2.828831	2.559507	2.104964	2.068106	2.750169	2.883857	2.659028	0.321289	4.999991	25014.000000		1
11283.356445	2468.998535	2.118529	4.240141	3182.757568	59825.476562	505.153412	328.020386	143.270508	84.691803	54.634598	310.165527	401.888245	241.549255	0.480307	0.000000	4.052438	3.392521	0.326034	0.627380	3.502804	4.776886	2.703423	2.515901	2.156157	1.927841	1.737468	2.491594	2.604105	2.383006	0.000000	0.000000	25036.000000		1
25119.324219	10272.260742	2.174036	3.244093	12035.154297	99998.000000	1948.984619	1227.389648	591.726318	273.290192	208.889374	1082.962769	1568.889038	786.741943	2.910070	0.000000	4.400008	4.011666	0.337267	0.511093	4.080451	4.999991	3.289809	3.088982	2.772121	2.436624	2.319916	3.034614	3.195592	2.895832	0.463903	0.000000	25069.000000		1
7210.021973	1465.861328	3.358191	2.170952	1807.755493	37581.246094	300.991394	190.093994	104.692932	22.572968	31.818016	171.017990	219.398758	87.905060	1.330690	99998.000000	3.857937	3.166093	0.526105	0.336650	3.257140	4.574971	2.478554	2.278968	2.019917	1.353589	1.502673	2.233042	2.341234	1.944014	0.124077	4.999991	25116.000000		1
6233.324707	2173.329590	1.884164	2.463907	2227.961182	41886.199219	374.446075	228.505035	124.490532	48.942017	31.065584	169.960266	209.725067	161.609497	1.361235	99998.000000	3.794720	3.337126	0.275119	0.391624	3.347908	4.622071	2.573389	2.358896	2.095136	1.689682	1.492280	2.230347	2.321650	2.208467	0.133933	4.999991	25133.000000		1
16801.888672	7145.072266	2.729109	3.139246	7312.151855	99998.000000	1182.141968	746.533081	420.255005	122.960999	116.139771	591.276062	809.654114	405.320465	3.923922	0.000000	4.225358	3.854007	0.436021	0.496825	3.864045	4.999991	3.072670	2.873049	2.623513	2.089767	2.064981	2.771790	2.908299	2.607799	0.593720	0.000000	25160.000000		1
8265.437500	2357.216064	1.594293	3.139246	1777.152466	38789.003906	301.984375	189.730118	107.924690	27.124565	25.576529	165.091034	212.932159	114.992615	0.666300	99998.000000	3.917266	3.372399	0.202568	0.496825	3.249725	4.588708	2.479985	2.278136	2.033121	1.433363	1.407842	2.217723	2.328241	2.060670	0.000000	4.999991	25238.000000		1
7672.181641	1316.719482	2.186371	2.895631	1897.103760	33499.839844	270.397644	197.525803	87.797127	57.974289	37.963909	175.853287	207.501694	184.262634	0.709888	0.000000	3.884919	3.119493	0.339724	0.461743	3.278091	4.525043	2.432003	2.295624	1.943480	1.763235	1.579371	2.245151	2.317022	2.265437	0.000000	0.000000	25292.000000		1
8834.892578	3176.556152	2.753779	4.465254	2901.381836	54688.449219	453.284912	290.025635	126.189674	64.706093	43.980282	251.309296	326.133118	217.835312	0.354232	99998.000000	3.946201	3.501956	0.439929	0.649846	3.462605	4.737895	2.656371	2.462436	2.101024	1.810945	1.643258	2.400208	2.513395	2.338128	0.000000	4.999991	25335.000000		1
11682.497070	2852.378174	2.217208	3.774496	2109.453125	43561.226562	340.225800	207.202576	91.781319	54.989231	25.595032	151.966644	205.327667	72.119400	1.402376	0.000000	4.067536	3.455207	0.345806	0.576859	3.324170	4.639100	2.531767	2.316395	1.962754	1.740278	1.408156	2.181748	2.312448	1.858052	0.146864	0.000000	25392.000000		1
11255.226562	5911.804688	2.223376	3.129995	5280.652832	97668.414062	867.896667	538.957336	276.148804	97.174774	86.446449	487.341736	663.275208	423.940063	1.834646	0.000000	4.051354	3.771720	0.347013	0.495544	3.722688	4.989754	2.938468	2.731554	2.441143	1.987554	1.936747	2.687834	2.821694	2.627305	0.263552	0.000000	25423.000000		1
5667.575684	1822.264526	0.724679	1.165653	1087.474243	23177.294922	193.849991	115.319496	65.603455	39.767895	16.430161	96.743050	143.193405	72.264336	1.095991	0.000000	3.753397	3.260612	0.000000	0.066569	3.036419	4.365063	2.287466	2.061903	1.816927	1.599533	1.215642	1.985620	2.155923	1.858924	0.039807	0.000000	25493.000000		1
7882.572754	1433.947754	2.377563	2.571838	1768.524170	42409.667969	294.830109	184.321228	105.852417	65.063805	36.474461	162.725815	222.060028	96.203400	1.064662	0.000000	3.896668	3.156533	0.376132	0.410244	3.247611	4.627465	2.469572	2.265575	2.024701	1.813339	1.561989	2.211457	2.346470	1.983190	0.027212	0.000000	25536.000000		1
13827.126953	3475.971924	1.255082	2.510163	2748.493164	56965.046875	439.824402	282.751099	144.004425	68.924644	49.583435	249.005737	297.364929	152.481628	2.901894	0.000000	4.140732	3.541076	0.098672	0.399702	3.439095	4.755609	2.643279	2.451404	2.158376	1.838374	1.695337	2.396209	2.473290	2.183218	0.462682	0.000000	25581.000000		1
6756.098633	2052.320557	2.383730	3.182418	81.904099	3905.419434	0.000000	13.568451	5.643242	18.450008	9.177207	3.907097	0.000000	22.252258	1.039458	0.000000	3.829696	3.312245	0.377257	0.502757	1.913306	3.591668	0.000000	1.132530	0.751529	1.265997	0.962710	0.591854	0.000000	1.347374	0.016807	0.000000	25645.000000		1
11186.897461	1247.403198	2.383730	2.460824	2289.935059	46371.226562	398.187775	236.097214	106.358147	66.352806	36.415871	183.371445	255.574097	127.019196	1.502507	99998.000000	4.048710	3.096007	0.377257	0.391080	3.359823	4.666249	2.600088	2.373091	2.026771	1.821859	1.561291	2.263332	2.407517	2.103869	0.176816	4.999991	25658.000000		1
6679.279297	1032.318604	2.710606	2.285050	1295.515625	30410.484375	214.952011	132.489746	69.652405	29.283184	16.809460	120.080788	152.126999	92.000259	0.547905	0.000000	3.824730	3.013814	0.433066	0.358896	3.112443	4.483023	2.332341	2.122182	1.842936	1.466618	1.225554	2.079473	2.182206	1.963789	0.000000	0.000000	25674.000000		1
13923.321289	2961.409912	2.167868	2.445405	3416.048584	74060.593750	532.561707	345.779633	185.403625	100.190674	60.327183	316.644470	378.198975	149.308456	1.386618	99998.000000	4.143743	3.471498	0.336033	0.388351	3.533524	4.869587	2.726370	2.538800	2.268118	2.000827	1.780513	2.500572	2.577720	2.174084	0.141957	4.999991	25703.000000		1
18934.408203	7007.552734	3.530881	3.959521	5418.116699	99998.000000	831.298889	557.268616	329.293945	148.466599	108.868317	630.411804	825.310242	398.918610	2.252076	0.000000	4.277252	3.845566	0.547883	0.597643	3.733848	4.999991	2.919757	2.746065	2.517584	2.171629	2.036901	2.799624	2.916617	2.600884	0.352583	0.000000	25754.000000		1
17253.408203	2894.804199	2.652015	4.286397	3634.876953	73857.796875	627.651855	372.861023	234.993225	75.477592	79.520370	378.565948	486.811340	273.052734	2.017999	0.000000	4.236875	3.461619	0.423576	0.632092	3.560490	4.868396	2.797719	2.571547	2.371055	1.877818	1.900478	2.578141	2.687361	2.436247	0.304921	0.000000	25890.000000		1
6516.310059	2342.361816	2.229543	2.664350	1384.956421	30894.785156	211.914520	140.026413	77.565277	30.723289	16.174210	101.599937	124.811241	68.388077	1.510099	0.000000	3.814002	3.369654	0.348216	0.425591	3.141436	4.489885	2.326161	2.146210	1.889667	1.487468	1.208823	2.006893	2.096254	1.834980	0.179005	0.000000	25922.000000		1
10031.482422	3080.343506	2.223376	3.768329	3112.358887	60888.222656	509.529236	322.506653	175.914963	71.197357	45.287788	244.056335	286.041443	156.234543	0.826864	0.000000	4.001365	3.488599	0.347013	0.576149	3.493090	4.784534	2.707169	2.508539	2.245303	1.852464	1.655981	2.387490	2.456429	2.193777	0.000000	0.000000	25991.000000		1
8666.823242	2133.925537	2.334390	3.823836	2592.295654	50181.707031	407.247803	268.254425	136.301254	54.452660	47.893547	191.330566	256.283356	91.562370	1.983160	0.000000	3.937860	3.329179	0.368173	0.582499	3.413685	4.700545	2.609859	2.428547	2.134500	1.736019	1.680277	2.281784	2.408720	1.961717	0.297358	0.000000	26035.000000		1
6424.880371	752.503174	4.375825	4.508426	1526.345825	28096.449219	220.135773	157.495789	56.672951	47.329224	27.824575	110.622963	170.626343	90.609497	0.183026	99998.000000	3.807865	2.876508	0.641060	0.654025	3.183653	4.448651	2.342691	2.197269	1.753376	1.675129	1.444429	2.043845	2.232046	1.957174	0.000000	4.999991	26148.000000		1
7682.500000	4923.709961	3.179335	3.028231	2773.351074	57894.234375	447.225372	285.646729	146.681122	74.688156	46.225243	260.421722	328.291748	174.296005	0.701702	0.000000	3.885503	3.692292	0.502336	0.481189	3.443005	4.762635	2.650527	2.455829	2.166374	1.873252	1.664879	2.415677	2.516260	2.241287	0.000000	0.000000	26194.000000		1
31991.919922	6103.243164	0.752432	3.697403	7717.852051	99998.000000	1218.705933	788.925232	371.627533	178.585480	126.942108	593.619690	769.861572	445.254883	2.326420	99998.000000	4.505040	3.785561	0.000000	0.567897	3.887496	4.999991	3.085899	2.897036	2.570108	2.251846	2.103606	2.773508	2.886413	2.648609	0.366688	4.999991	26259.000000		1
17850.382812	5928.228516	2.318972	3.515462	6064.699707	99998.000000	973.770691	617.426147	293.864899	115.809807	108.729546	627.457581	858.463501	437.863159	2.645200	0.000000	4.251647	3.772925	0.365295	0.545982	3.782809	4.999991	2.988457	2.790585	2.468148	2.063745	2.036348	2.797584	2.933722	2.641338	0.422459	0.000000	26291.000000		1
6547.221191	1759.285278	2.075356	2.960389	1141.526123	23742.507812	179.843643	121.289612	53.015636	19.196274	22.008644	118.958305	142.647583	84.580788	0.293960	3510.839844	3.816057	3.245336	0.317093	0.471349	3.057486	4.375526	2.254895	2.083824	1.724404	1.283217	1.342593	2.075395	2.154264	1.927272	0.000000	3.545411	26365.000000		1
16439.791016	3519.557373	2.710606	4.428249	3496.864258	71756.132812	578.139343	359.730469	161.603333	85.431900	68.206131	314.794220	437.440674	245.166489	0.410665	0.000000	4.215896	3.546488	0.433066	0.646232	3.543679	4.855859	2.762033	2.555977	2.208450	1.931620	1.833823	2.498027	2.640919	2.389461	0.000000	0.000000	26413.000000		1
8707.543945	2600.205322	2.161701	1.597377	1801.221069	36833.691406	288.079803	188.527451	101.251480	65.134727	27.395935	128.857101	161.137680	130.861542	1.434517	99998.000000	3.939896	3.415008	0.334796	0.203407	3.255567	4.566245	2.459513	2.275375	2.005401	1.813813	1.437686	2.110108	2.207197	2.116812	0.156706	4.999991	26475.000000		1
10857.134766	2080.771240	2.796951	4.156880	2220.994873	44048.886719	382.574799	230.629730	125.461914	86.378609	37.011032	183.750748	275.069489	132.807373	0.423152	99998.000000	4.035715	3.318224	0.446685	0.618767	3.346548	4.643935	2.582716	2.362915	2.098512	1.936406	1.568331	2.264229	2.439442	2.123222	0.000000	4.999991	26531.000000		1
21912.236328	7299.237305	2.377563	3.688152	9481.016602	99998.000000	1522.031738	966.758240	495.390289	305.367218	194.401978	948.536438	1246.946777	614.811157	2.562733	0.000000	4.340687	3.863277	0.376132	0.566809	3.976855	4.999991	3.182424	2.985318	2.694947	2.484823	2.288701	2.977054	3.095848	2.788742	0.408703	0.000000	26566.000000		1
7687.316406	2769.203613	1.486362	4.357323	5070.758301	96800.796875	832.075989	521.947449	217.906235	92.012596	85.373306	380.644379	472.299255	239.433807	2.207311	99998.000000	3.885775	3.442355	0.172125	0.639220	3.705073	4.985879	2.920163	2.717627	2.338270	1.963847	1.931322	2.580519	2.674217	2.379185	0.343864	4.999991	26622.000000		1
6074.132812	3233.694824	1.936588	3.182418	2493.887451	49645.597656	420.483185	255.117706	134.426346	55.399368	38.725590	197.420959	275.899017	122.566284	0.568186	0.000000	3.783484	3.509699	0.287037	0.502757	3.396877	4.695881	2.623749	2.406741	2.128484	1.743505	1.587998	2.295393	2.440750	2.088371	0.000000	0.000000	26662.000000		1
12954.910156	4222.859375	1.643633	4.270978	3715.430420	71657.523438	589.900696	381.976562	181.518112	65.159401	63.333828	289.510651	352.122864	208.692017	0.942175	99998.000000	4.112434	3.625607	0.215805	0.630527	3.570009	4.855262	2.770779	2.582037	2.258920	1.813977	1.801636	2.461664	2.546694	2.319506	0.000000	4.999991	26744.000000		1
12049.437500	2114.316162	2.630429	4.462170	3047.622070	65711.789062	502.556915	312.210052	178.258606	91.833740	50.036743	316.292908	396.772339	236.664612	0.715074	0.000000	4.080967	3.325170	0.420027	0.649546	3.483961	4.817643	2.701185	2.494447	2.251050	1.963002	1.699289	2.500089	2.598541	2.374133	0.000000	0.000000	26784.000000		1
8346.924805	1867.943970	1.181072	2.269632	1665.601318	31182.369141	260.147278	175.575745	81.904099	30.988491	27.176991	145.410614	211.828186	137.343552	1.331776	0.000000	3.921526	3.271364	0.072276	0.355955	3.221571	4.493909	2.415219	2.244465	1.913306	1.491200	1.434201	2.162596	2.325984	2.137808	0.124431	0.000000	26875.000000		1
16320.101562	4824.185547	1.285919	3.873176	4271.499512	84135.546875	685.212891	438.038910	201.738190	81.275017	68.884560	321.738800	414.423645	186.933167	2.144100	0.000000	4.212723	3.683424	0.109214	0.588067	3.630580	4.924980	2.835825	2.641513	2.304788	1.909957	1.838122	2.507504	2.617445	2.271686	0.331245	0.000000	26984.000000		1
6245.418945	2158.712646	1.304422	2.750695	1285.428711	29240.322266	207.988922	130.463730	57.943451	39.484192	14.009425	109.867447	115.584694	73.439240	1.137230	99998.000000	3.795562	3.334195	0.115418	0.439442	3.109048	4.465982	2.318040	2.115490	1.763004	1.596423	1.146420	2.040869	2.062900	1.865928	0.055848	4.999991	26999.000000		1
11705.381836	2182.318848	1.945839	3.737491	1893.489624	45806.652344	338.199799	191.635864	116.293953	41.642807	42.823879	205.195053	259.465790	201.078262	1.095247	99998.000000	4.068386	3.338918	0.289107	0.572580	3.277263	4.660929	2.529173	2.282477	2.065557	1.619540	1.631686	2.312167	2.414080	2.303365	0.039512	4.999991	27023.000000		1
9214.402344	3469.033447	3.237926	5.600070	2258.480957	45162.410156	365.062256	235.720993	94.473419	80.164871	42.046780	208.951050	287.543213	155.186066	0.913678	99998.000000	3.964467	3.540209	0.510267	0.748193	3.353817	4.654777	2.562367	2.372398	1.975310	1.903984	1.623733	2.320045	2.458703	2.190853	0.000000	4.999991	27070.000000		1
6721.927734	1902.022339	3.302684	3.182418	2238.205322	44502.121094	373.718292	230.108582	107.079742	56.346073	27.028971	173.185852	232.689682	54.739445	0.884347	99998.000000	3.827494	3.279216	0.518867	0.502757	3.349900	4.648381	2.572544	2.361933	2.029707	1.750864	1.431829	2.238513	2.366777	1.738300	0.000000	4.999991	27184.000000		1
10038.692383	2528.067627	1.643633	3.959521	4174.747070	83646.976562	664.357605	427.844086	223.250351	87.254387	77.771889	442.646027	518.068115	350.158539	2.015694	0.000000	4.001677	3.402789	0.215805	0.597643	3.620630	4.922450	2.822402	2.631285	2.348792	1.940787	1.890823	2.646057	2.714387	2.544265	0.304425	0.000000	27227.000000		1
12628.030273	3577.420654	3.086823	3.971855	3202.268311	66648.218750	527.960754	329.263123	170.348816	43.240185	67.333435	280.715820	387.727722	199.783096	0.502146	99998.000000	4.101336	3.553570	0.489512	0.598993	3.505458	4.823789	2.722602	2.517543	2.231339	1.635888	1.828231	2.448267	2.588527	2.300559	0.000000	4.999991	27322.000000		1
11079.712891	4527.742676	2.735276	4.030447	3216.231689	63112.128906	489.895081	324.538818	181.527359	91.531532	51.393589	278.973511	340.691467	265.839874	0.988229	99998.000000	4.044528	3.655882	0.437001	0.605353	3.507347	4.800113	2.690103	2.511267	2.258942	1.961571	1.710909	2.445563	2.532361	2.424620	0.000000	4.999991	27419.000000		1
6446.389160	881.730347	1.766982	4.718120	1124.140015	29962.943359	172.041779	120.922646	86.128822	76.328705	34.830830	177.419830	213.308380	112.750740	1.804950	0.000000	3.809317	2.945336	0.247232	0.673769	3.050820	4.476584	2.235634	2.082508	1.935148	1.882688	1.541964	2.249002	2.329008	2.052119	0.256465	0.000000	27469.000000		1
11215.746094	1810.490723	2.790784	5.674079	2593.655518	54274.621094	419.117096	265.257050	130.472992	46.083393	48.137161	183.004471	244.269119	152.617310	0.388496	0.000000	4.049828	3.257796	0.445726	0.753895	3.413912	4.734597	2.622335	2.423667	2.115521	1.663544	1.682480	2.262462	2.387869	2.183604	0.000000	0.000000	27513.000000		1
4589.324707	1106.007568	2.377563	1.803987	1068.240967	28680.900391	158.312973	111.171867	80.846382	43.727417	33.307461	138.956345	211.587646	131.641724	0.332009	0.000000	3.661749	3.043758	0.376132	0.256233	3.028669	4.457593	2.199517	2.045995	1.907661	1.640754	1.522542	2.142878	2.325490	2.119394	0.000000	0.000000	27605.000000		1
5271.006836	2588.999023	1.668303	3.213256	2872.314453	49200.484375	455.378784	298.126617	141.130386	49.897976	44.501434	225.294876	312.028107	247.195587	1.151078	0.000000	3.721894	3.413132	0.222275	0.506945	3.458232	4.691969	2.658373	2.474401	2.149621	1.698083	1.648374	2.352751	2.494194	2.393041	0.061105	0.000000	27683.000000		1
10779.276367	6672.902344	1.446273	2.781532	5297.678223	99998.000000	813.391602	537.952087	251.454224	103.036964	68.881470	431.297882	566.464294	254.525635	2.556517	0.000000	4.032589	3.824315	0.160250	0.444284	3.724086	4.999991	2.910300	2.730744	2.400459	2.012993	1.838102	2.634777	2.753173	2.405731	0.407649	0.000000	27709.000000		1
18357.986328	6187.552734	1.070057	3.743659	5631.394043	99998.000000	920.212341	575.993042	236.578262	96.699883	90.301125	477.671143	608.390808	314.754120	2.277018	0.000000	4.263825	3.791519	0.029407	0.573296	3.750616	4.999991	2.963888	2.760417	2.373975	1.985426	1.955693	2.679129	2.784183	2.497972	0.357366	0.000000	27767.000000		1
18467.367188	5658.170410	2.988143	4.446751	5656.366211	99998.000000	889.038818	579.135376	295.178558	121.662743	95.330696	505.643738	694.729309	375.691895	1.685493	0.000000	4.266405	3.752676	0.475401	0.648043	3.752537	4.999991	2.948921	2.762780	2.470085	2.085158	1.979233	2.703845	2.841816	2.574832	0.226727	0.000000	27883.000000		1
11766.819336	3771.640625	4.011944	4.008861	3495.522705	68284.023438	588.839905	357.763031	171.603897	70.528191	50.045998	298.934540	359.847656	270.339050	1.569187	99998.000000	4.070659	3.576530	0.603355	0.603021	3.543512	4.834319	2.769997	2.553596	2.234527	1.848363	1.699369	2.475576	2.556119	2.431909	0.195675	4.999991	27915.000000		1
6965.795898	938.730164	1.766982	3.808417	1801.393799	32655.220703	285.788574	188.977676	86.418694	67.792915	36.758167	163.250046	197.211258	139.381912	0.389437	0.000000	3.842971	2.972541	0.247232	0.580745	3.255609	4.513953	2.456045	2.276411	1.936608	1.831184	1.565354	2.212853	2.294932	2.144207	0.000000	0.000000	27967.000000		1
10177.414062	2447.600342	0.453310	1.498697	1994.235352	37827.125000	314.680115	204.405624	102.287613	53.367184	31.737839	139.896896	200.322754	161.920959	1.982570	0.000000	4.007638	3.388741	0.000000	0.175714	3.299776	4.577803	2.497869	2.310493	2.009823	1.727274	1.501577	2.145808	2.301730	2.209303	0.297228	0.000000	27985.000000		1
10031.010742	1862.155762	2.790784	2.479326	2361.061523	53929.273438	393.765686	243.165131	130.371216	58.202484	54.002434	272.411316	357.781525	147.741928	0.124042	0.000000	4.001345	3.270016	0.445726	0.394334	3.373107	4.731824	2.595238	2.385901	2.115182	1.764942	1.732413	2.435225	2.553618	2.169504	0.000000	0.000000	28030.000000		1
5509.414062	1931.046509	2.174036	2.312804	2711.525391	48940.707031	439.469788	279.544006	115.230064	57.949619	43.650322	205.592865	273.034241	165.717041	1.202547	0.000000	3.741105	3.285793	0.337267	0.364139	3.433214	4.689670	2.642929	2.446450	2.061566	1.763051	1.639987	2.313008	2.436217	2.219367	0.080102	0.000000	28076.000000		1
11219.819336	1524.859497	1.794736	2.516331	2326.208984	51864.675781	403.818665	242.147507	141.993835	55.760162	42.604935	190.877258	249.224686	145.533966	0.797924	0.000000	4.049986	3.183230	0.254001	0.400768	3.366649	4.714872	2.606186	2.384080	2.152270	1.746324	1.629460	2.280754	2.396591	2.162964	0.000000	0.000000	28120.000000		1
11787.733398	5707.201660	2.297385	3.703570	5367.663574	99998.000000	863.477661	548.538513	232.066757	105.608803	83.334953	456.880554	557.102051	378.269897	1.913926	0.000000	4.071430	3.756423	0.361234	0.568621	3.729785	4.999991	2.936251	2.739207	2.365613	2.023700	1.920827	2.659803	2.745935	2.577802	0.281925	0.000000	28149.000000		1
14435.801758	3475.148438	2.593424	3.694319	3896.754150	69182.109375	650.607178	402.014679	175.137863	94.448753	64.209610	294.170166	392.837494	182.927383	1.960871	0.000000	4.159441	3.540973	0.413874	0.567534	3.590703	4.839994	2.813319	2.604242	2.243380	1.975196	1.807600	2.468599	2.594213	2.262279	0.292449	0.000000	28243.000000		1
4998.487793	1484.246582	2.451572	3.176251	1188.565430	28469.970703	205.774796	121.382126	76.415047	32.419346	13.583869	99.247047	161.319626	90.483063	0.552534	0.000000	3.698839	3.171506	0.389445	0.501915	3.075023	4.454387	2.313392	2.084155	1.883179	1.510804	1.133024	1.996718	2.207687	1.956567	0.000000	0.000000	28270.000000		1
5188.267090	1457.510620	1.643633	3.170084	1132.663452	27571.658203	182.711517	119.507210	76.593903	48.260513	22.705568	118.859627	152.700577	94.340820	0.750139	0.000000	3.715022	3.163612	0.215805	0.501071	3.054101	4.440463	2.261766	2.077394	1.884194	1.683592	1.356132	2.075034	2.183841	1.974700	0.000000	0.000000	28455.000000		1
13388.094727	2612.213623	3.179335	4.147629	2994.837646	57494.765625	479.077332	300.411652	142.733932	61.465080	48.010727	265.960144	343.349640	223.207184	0.556048	0.000000	4.126719	3.417009	0.502336	0.617800	3.476373	4.759628	2.680406	2.477717	2.154527	1.788628	1.681338	2.424817	2.535737	2.348708	0.000000	0.000000	28499.000000		1
4985.751953	1330.429688	2.618094	4.452919	1016.964600	25699.173828	202.589294	108.408836	72.369179	29.474375	34.328178	110.120308	145.524719	81.111580	0.158724	0.000000	3.697731	3.123992	0.417985	0.648645	3.007306	4.409919	2.306617	2.035065	1.859554	1.469445	1.535651	2.041867	2.162937	1.909083	0.000000	0.000000	28549.000000		1
7028.099609	1253.468872	2.214124	3.780664	1444.972168	34473.746094	223.358276	147.199188	80.978981	47.458740	26.520153	133.800339	178.850677	154.079010	0.683161	0.000000	3.846838	3.098114	0.345202	0.577568	3.159859	4.537488	2.349002	2.167905	1.908372	1.676316	1.423576	2.126457	2.252491	2.187743	0.000000	0.000000	28587.000000		1
4095.507324	1513.881348	2.679769	2.602675	1118.465820	31370.753906	190.578140	119.636726	64.684502	35.765202	24.136423	91.704224	157.637634	78.527405	0.392622	99998.000000	3.612308	3.180092	0.428097	0.415420	3.048623	4.496525	2.280073	2.077864	1.810800	1.553461	1.382673	1.962389	2.197660	1.895021	0.000000	4.999991	28655.000000		1
4601.145020	1306.333374	1.736145	3.472290	1219.359619	27472.646484	192.878601	126.658401	64.851028	21.407314	31.198185	128.906448	166.602066	136.566452	0.354830	0.000000	3.662866	3.116054	0.239586	0.540616	3.086132	4.438900	2.285284	2.102634	1.811917	1.330562	1.494129	2.110275	2.221680	2.135344	0.000000	0.000000	28679.000000		1
21349.271484	6763.209473	3.666565	4.767460	7387.413574	99998.000000	1149.886108	734.623657	378.979156	156.869797	103.453270	624.577393	896.226990	457.673096	2.241102	99998.000000	4.329383	3.830153	0.564259	0.678287	3.868492	4.999991	3.060655	2.866065	2.578615	2.195539	2.014744	2.795586	2.952418	2.660555	0.350462	4.999991	28794.000000		1
7404.790527	1315.501343	3.398280	4.255559	1473.385742	35018.660156	225.014252	130.386642	59.654926	8.998350	17.358366	99.444405	166.790176	89.332825	0.428658	0.000000	3.869513	3.119091	0.531259	0.628957	3.168316	4.544300	2.352210	2.115233	1.775646	0.954163	1.239509	1.997580	2.222170	1.951011	0.000000	0.000000	28808.000000		1
15821.618164	5526.047363	2.809286	2.553336	4402.302246	84940.304688	662.834229	438.116028	182.995224	93.477371	50.132339	326.065277	416.495911	268.575134	2.564789	99998.000000	4.199251	3.742415	0.448596	0.407108	3.643680	4.929114	2.821405	2.641589	2.262440	1.970706	1.700118	2.513304	2.619611	2.429066	0.409052	4.999991	28831.000000		1
7690.252441	1099.806152	2.772281	3.607974	1725.145264	31316.476562	301.423126	184.608017	83.347290	59.331135	40.754692	166.056244	231.058380	101.208305	0.638859	99998.000000	3.885941	3.041316	0.442837	0.557263	3.236826	4.495773	2.479177	2.266251	1.920892	1.773283	1.610178	2.220255	2.363722	2.005216	0.000000	4.999991	28893.000000		1
6395.572266	1763.439087	2.488577	1.927337	1315.967041	23656.603516	226.358765	140.229935	68.391159	11.653449	24.269024	102.155014	142.915878	88.956612	0.324451	0.000000	3.805879	3.246361	0.395951	0.284958	3.119245	4.373952	2.354797	2.146841	1.835000	1.066455	1.385052	2.009260	2.155081	1.949178	0.000000	0.000000	28913.000000		1
16806.496094	5223.600586	2.186371	4.212387	5627.588867	99998.000000	905.404175	578.228760	298.629272	108.026451	112.294350	494.594696	688.160950	406.766724	2.447831	99998.000000	4.225477	3.717970	0.339724	0.624528	3.750322	4.999991	2.956842	2.762100	2.475132	2.033530	2.050358	2.694249	2.837690	2.609345	0.388781	4.999991	29034.000000		1
11593.815430	1689.688354	1.396934	3.592556	2531.428711	48076.324219	401.496613	262.071533	120.481674	70.956825	41.766159	226.034973	311.204742	153.138474	1.844702	0.000000	4.064226	3.227807	0.145176	0.555404	3.403366	4.681931	2.603682	2.418420	2.080921	1.850994	1.620825	2.354176	2.493046	2.185084	0.265926	0.000000	29124.000000		1
7265.125000	3550.650635	0.983713	3.379778	3045.907471	63525.937500	519.677795	316.619781	161.994965	35.688110	52.812111	253.711517	302.678223	160.847809	2.640504	0.000000	3.861243	3.550308	0.000000	0.528888	3.483717	4.802951	2.715734	2.500538	2.209502	1.552523	1.722733	2.404340	2.480981	2.206415	0.421687	0.000000	29192.000000		1
6131.110840	1629.493774	2.463907	4.406662	2148.203369	39672.382812	324.714600	220.690842	97.381386	77.540611	39.678467	165.541260	190.905014	98.744400	0.475450	0.000000	3.787539	3.212053	0.391624	0.644110	3.332075	4.598488	2.511502	2.343784	1.988476	1.889529	1.598555	2.218906	2.280817	1.994512	0.000000	0.000000	29213.000000		1
2747.050049	1517.847046	1.646716	3.219423	787.787292	23080.449219	150.767075	82.650368	49.296646	27.028971	16.353067	94.313065	122.868484	90.424469	1.588429	0.000000	3.438867	3.181228	0.216619	0.507778	2.896409	4.363244	2.178307	1.917245	1.692817	1.431829	1.213599	1.974572	2.089441	1.956286	0.200968	0.000000	29345.000000		1
10205.926758	3639.570312	3.447620	4.483756	2901.733398	57672.328125	485.281799	298.077271	140.717163	98.358932	49.247307	265.324890	389.870911	188.533615	2.165346	99998.000000	4.008852	3.561050	0.537519	0.651642	3.462657	4.760967	2.685994	2.474329	2.148347	1.992814	1.692382	2.423778	2.590921	2.275389	0.335527	4.999991	29392.000000		1
5324.990723	2603.045654	2.124696	4.200052	2538.851318	53349.394531	458.662964	262.086945	128.141678	90.606415	48.297516	265.904633	332.797089	189.316895	0.115442	0.000000	3.726319	3.415482	0.327297	0.623255	3.404637	4.727129	2.661494	2.418445	2.107690	1.957159	1.683925	2.424726	2.522180	2.277189	0.000000	0.000000	29515.000000		1
8755.307617	1623.107422	1.267417	2.578006	2006.391479	37931.363281	313.714905	203.474335	101.686287	57.419216	40.606670	175.517151	245.400848	137.479248	1.247655	0.000000	3.942271	3.210347	0.102919	0.411284	3.302416	4.578999	2.496535	2.308510	2.007262	1.759057	1.608597	2.244320	2.389876	2.138237	0.096095	0.000000	29626.000000		1
16267.746094	3209.872803	2.257297	2.766114	3550.181885	71201.554688	627.599426	365.518646	201.546997	79.400108	51.529274	282.778839	388.267365	228.875092	2.379295	0.000000	4.211328	3.506488	0.353589	0.441870	3.550251	4.852489	2.797683	2.562910	2.304376	1.899821	1.712054	2.451447	2.589131	2.359599	0.376448	0.000000	29695.000000		1
6822.639160	1611.290527	0.804856	3.589472	1739.311890	33431.269531	282.251526	178.095169	98.087563	66.907883	39.607540	171.184509	227.953049	122.264076	0.994195	0.000000	3.833952	3.207174	0.000000	0.555031	3.240377	4.524153	2.450636	2.250652	1.991614	1.825477	1.597778	2.233464	2.357845	2.087299	0.000000	0.000000	29730.000000		1
6563.648438	1942.052368	4.332653	5.852936	2720.239990	51264.781250	418.577454	280.200836	132.070358	76.267029	46.009380	244.102585	289.109772	139.631683	1.454020	0.000000	3.817145	3.288261	0.636754	0.767374	3.434607	4.709819	2.621776	2.447469	2.120805	1.882337	1.662846	2.387572	2.461063	2.144984	0.162570	0.000000	29817.000000		1
13768.998047	2413.118164	1.696056	1.779317	2542.851074	60782.648438	405.052155	258.602325	171.523712	63.965992	57.619659	312.330322	443.346039	270.092346	2.618029	0.000000	4.138902	3.382579	0.229440	0.250253	3.405321	4.783780	2.607511	2.412632	2.234324	1.805949	1.760571	2.494614	2.646743	2.431512	0.417974	0.000000	29846.000000		1
12010.536133	3241.481201	1.822490	3.336605	3530.643311	68021.421875	554.739929	359.462189	185.832260	53.009468	58.452267	331.791779	474.158752	205.204315	0.159774	0.000000	4.079562	3.510744	0.260665	0.523305	3.547854	4.832646	2.744089	2.555653	2.269121	1.724353	1.766801	2.520866	2.675924	2.312186	0.000000	0.000000	29876.000000		1
6628.770996	2094.200928	1.372264	3.271847	1271.524170	26803.083984	216.102249	134.888901	57.961952	27.044390	24.617487	97.927208	130.250961	69.846680	1.281971	0.000000	3.821433	3.321018	0.137438	0.514793	3.104325	4.428185	2.334659	2.129976	1.763143	1.432077	1.391244	1.990903	2.114781	1.844146	0.107878	0.000000	29945.000000		1
14979.069336	3733.060059	3.102241	4.656446	3783.667236	72613.070312	618.064514	386.176605	196.724030	106.456833	65.069969	316.246674	404.950409	282.495148	1.279418	99998.000000	4.175485	3.572065	0.491676	0.668055	3.577913	4.861015	2.791034	2.586786	2.293857	2.027174	1.813381	2.500026	2.607402	2.451011	0.107013	4.999991	29998.000000		1
22277.054688	4930.676270	0.869614	2.843207	7046.602051	99998.000000	1130.686768	719.103210	273.799011	104.816277	99.006516	486.746582	700.421936	413.600281	3.097074	0.000000	4.347858	3.692906	0.000000	0.453808	3.847980	4.999991	3.053342	2.856791	2.437432	2.020429	1.995664	2.687303	2.845360	2.616581	0.490952	0.000000	30088.000000		1
4925.652832	998.385071	1.557288	3.068320	1223.149536	25279.820312	186.593948	121.462303	61.286224	11.742877	20.614794	98.926338	143.779312	94.309982	0.536035	0.000000	3.692464	2.999298	0.192369	0.486901	3.087480	4.402774	2.270898	2.084441	1.787363	1.069775	1.314179	1.995312	2.157696	1.974558	0.000000	0.000000	30110.000000		1
7706.636230	2185.883545	3.413699	3.805334	1841.762939	34799.046875	283.022461	181.181992	62.686241	10.160919	24.136423	118.212044	168.443054	127.235062	0.913315	99998.000000	3.886865	3.339627	0.533225	0.580393	3.265234	4.541567	2.451821	2.258115	1.797172	1.006933	1.382673	2.072662	2.226453	2.104607	0.000000	4.999991	30141.000000		1
1482.137329	831.246460	1.816322	4.200052	666.861572	17371.921875	121.184769	73.806206	39.962170	38.281532	17.546473	80.004517	110.854240	60.311764	0.401743	0.000000	3.170888	2.919730	0.259193	0.623255	2.824036	4.239848	2.083448	1.868093	1.601649	1.582989	1.244190	1.903115	2.044752	1.780402	0.000000	0.000000	30200.000000		1
6979.743652	2691.758545	2.297385	3.762161	1823.454834	35745.921875	313.653229	188.882080	91.796738	61.095032	31.660746	132.936890	204.791092	89.212563	0.214579	99998.000000	3.843839	3.430036	0.361234	0.575437	3.260895	4.553226	2.496450	2.276191	1.962827	1.786006	1.500521	2.123646	2.311311	1.950426	0.000000	4.999991	30248.000000		1
8769.881836	3328.606201	2.488577	3.860841	2575.328857	52516.742188	427.335266	265.747345	133.772583	80.374565	42.592598	220.999222	334.773773	151.479416	0.641985	0.000000	3.942994	3.522262	0.395951	0.586682	3.410833	4.720298	2.630769	2.424469	2.126367	1.905119	1.629334	2.344391	2.524751	2.180354	0.000000	0.000000	30331.000000		1
5979.856445	1618.108643	2.923384	4.647194	1421.523438	29901.462891	253.501831	151.134033	51.547775	63.839561	29.653233	116.213776	146.193893	77.704048	1.275363	99998.000000	3.776691	3.209008	0.465886	0.667191	3.152754	4.475692	2.403981	2.179362	1.712210	1.805090	1.472072	2.065258	2.164929	1.890444	0.105634	4.999991	30392.000000		1
13037.076172	5203.839844	1.205742	2.189455	7768.934082	99998.000000	1251.720337	794.590027	365.105408	205.981415	118.397064	644.267029	893.812439	484.822327	1.964181	99998.000000	4.115180	3.716324	0.081254	0.340336	3.890362	4.999991	3.097507	2.900143	2.562418	2.313828	2.073341	2.809066	2.951247	2.685583	0.293182	4.999991	30427.000000		1
12808.339844	3027.941650	1.313673	3.219423	2603.551270	48667.179688	417.698578	265.164520	139.869141	59.275627	44.137554	195.530624	224.897064	144.855545	0.781534	0.000000	4.107493	3.481148	0.118487	0.507778	3.415566	4.687236	2.620863	2.423515	2.145722	1.772876	1.644808	2.291215	2.351984	2.160935	0.000000	0.000000	30457.000000		1
6619.297852	3036.539062	1.711475	3.120744	2297.829346	45019.984375	385.467346	237.512650	112.525627	74.324272	38.534401	181.123398	237.339951	145.947189	0.609077	13915.115234	3.820812	3.482379	0.233371	0.494258	3.361318	4.653405	2.585988	2.375687	2.051251	1.871131	1.585849	2.257975	2.375371	2.164196	0.000000	4.143487	30534.000000		1
10647.887695	2683.996826	3.055985	4.721204	4164.996094	83381.468750	715.837524	429.657318	204.223679	111.273628	80.704529	381.726776	555.828491	286.926483	0.683720	99998.000000	4.027264	3.428782	0.485151	0.674053	3.619615	4.921070	2.854815	2.633122	2.310106	2.046392	1.906898	2.581753	2.744941	2.457771	0.000000	4.999991	30584.000000		1
8195.489258	3083.303955	2.149366	6.956914	4927.802246	93024.195312	779.825134	504.351654	224.002777	104.884125	85.573753	397.506256	540.616394	410.266785	2.532717	0.000000	3.913575	3.489016	0.332310	0.842417	3.692653	4.968596	2.891997	2.702734	2.350253	2.020710	1.932341	2.599344	2.732889	2.613066	0.403587	0.000000	30695.000000		1
17600.777344	4979.306641	2.377563	4.132210	5541.231934	99998.000000	887.623352	563.503906	300.063202	101.504341	82.446838	419.530334	527.772644	349.908752	2.214051	0.000000	4.245532	3.697169	0.376132	0.616182	3.743606	4.999991	2.948229	2.750897	2.477213	2.006485	1.916174	2.622763	2.722447	2.543955	0.345188	0.000000	30750.000000		1
25502.898438	11393.119141	3.216340	4.089037	12991.439453	99998.000000	2076.179443	1311.390747	685.971497	289.393463	262.290497	1362.710327	1781.722534	938.098022	2.900061	99998.000000	4.406590	4.056643	0.507362	0.611621	4.113657	4.999991	3.317265	3.117732	2.836306	2.461489	2.418782	3.134403	3.250840	2.972248	0.462407	4.999991	30820.000000		1
10083.544922	2923.285645	1.514116	3.089906	2488.959473	57939.726562	405.527069	235.992355	128.117004	62.004734	29.625479	178.039658	235.486633	122.405930	1.651241	0.000000	4.003613	3.465871	0.180159	0.489945	3.396018	4.762977	2.608020	2.372898	2.107607	1.792425	1.471665	2.250517	2.371966	2.087802	0.217811	0.000000	30851.000000		1
18770.193359	9016.951172	3.524713	7.049427	5954.730469	99998.000000	975.935486	611.147705	298.280792	148.056458	111.797867	609.152527	819.115051	441.202850	1.275254	0.000000	4.273469	3.955060	0.547124	0.848154	3.774862	4.999991	2.989421	2.786146	2.474625	2.170427	2.048434	2.784726	2.913345	2.644638	0.105597	0.000000	30906.000000		1
4381.631836	558.261536	2.713690	4.838386	2229.049805	41650.968750	365.000580	232.473816	96.730721	35.916306	37.809719	202.623215	255.571014	177.712784	0.258761	0.000000	3.641636	2.746838	0.433560	0.684700	3.348120	4.619625	2.562294	2.366374	1.985564	1.555292	1.577603	2.306689	2.407512	2.249719	0.000000	0.000000	30989.000000		1
5322.659668	1695.750977	2.624262	4.286397	1332.637695	22513.289062	180.007080	139.243134	84.226158	27.281837	20.235495	90.766769	115.359581	54.415653	0.013831	99998.000000	3.726129	3.229362	0.419007	0.632092	3.124712	4.352439	2.255290	2.143774	1.925447	1.435874	1.306114	1.957927	2.062054	1.735724	0.000000	4.999991	31037.000000		1
9513.204102	1965.439453	2.056854	2.917217	1971.582153	40056.988281	327.974121	201.355804	87.411659	56.854893	26.439976	138.900848	190.584305	114.048996	0.169325	0.000000	3.978327	3.293460	0.313203	0.464969	3.294815	4.602678	2.515840	2.303964	1.941569	1.754768	1.422261	2.142705	2.280087	2.057091	0.000000	0.000000	31061.000000		1
5911.641113	1311.390747	2.371395	1.554204	1412.006958	22083.326172	207.955002	146.526932	55.602894	23.368572	3.876260	75.977158	94.467255	65.436935	0.682479	0.000000	3.771708	3.117732	0.375004	0.191508	3.149837	4.344065	2.317969	2.165917	1.745097	1.368632	0.588413	1.880683	1.975281	1.815823	0.000000	0.000000	31097.000000		1
9505.581055	2284.757568	1.279752	2.130863	2302.754150	46767.214844	367.156097	236.356247	114.613319	53.509033	37.914566	182.828705	250.726456	232.920959	0.812908	0.000000	3.977979	3.358840	0.107126	0.328556	3.362247	4.669941	2.564851	2.373567	2.059235	1.728427	1.578806	2.262044	2.399200	2.367208	0.000000	0.000000	31226.000000		1
8428.024414	2671.455322	1.807071	3.718989	2545.219238	55100.656250	409.613007	260.742432	127.173386	50.616489	54.653103	262.151703	361.179810	223.672821	1.375749	0.000000	3.925726	3.426748	0.256975	0.570425	3.405725	4.741157	2.612374	2.416212	2.104396	1.704292	1.737615	2.418553	2.557724	2.349613	0.138539	0.000000	31327.000000		1
9851.508789	1369.050537	2.618094	2.371395	1895.087036	40515.644531	308.358459	187.583832	80.756950	60.441280	34.537872	138.302597	179.862152	96.391502	0.686862	0.000000	3.993503	3.136420	0.417985	0.375004	3.277629	4.607623	2.489056	2.273196	1.907180	1.781334	1.538296	2.140830	2.254940	1.984039	0.000000	0.000000	31354.000000		1
6799.085938	1555.940430	2.044519	1.936588	2274.864746	41937.371094	360.452057	235.175171	97.415306	47.122612	35.552425	180.380219	260.036255	132.705612	0.196086	99998.000000	3.832451	3.191993	0.310591	0.287037	3.356956	4.622601	2.556848	2.371392	1.988627	1.673229	1.550869	2.256189	2.415034	2.122889	0.000000	4.999991	31419.000000		1
8256.914062	2894.548340	1.668303	3.530881	2896.124023	63791.515625	482.238159	295.906311	176.877090	100.273933	63.127216	330.829651	414.405151	292.529633	1.659858	0.000000	3.916818	3.461581	0.222275	0.547883	3.461817	4.804763	2.683262	2.471154	2.247672	2.001188	1.800217	2.519604	2.617425	2.466170	0.220071	0.000000	31454.000000		1
2950.712402	1282.887695	2.525582	3.971855	1133.418945	27486.476562	181.040131	120.006775	71.231285	38.963039	16.960564	125.992317	162.439026	99.947060	0.039053	99998.000000	3.469927	3.108189	0.402361	0.598993	3.054390	4.439119	2.257775	2.079206	1.852671	1.590653	1.229440	2.100344	2.210690	1.999770	0.000000	4.999991	31513.000000		1
6019.612305	2028.649902	1.070057	2.152450	1317.015503	25742.453125	215.849380	138.888504	73.066109	44.603199	29.773499	92.502914	139.884552	87.642937	2.212149	99998.000000	3.779568	3.307207	0.029407	0.332933	3.119591	4.410650	2.334151	2.142666	1.863716	1.649366	1.473830	1.966155	2.145770	1.942717	0.344814	4.999991	31585.000000		1
7400.861816	5746.337402	1.655968	2.599592	3669.106445	70890.695312	594.958069	377.128906	171.798172	88.188759	61.206047	306.024078	406.621796	196.720947	1.164900	0.000000	3.869282	3.759391	0.219052	0.414905	3.564560	4.850589	2.774486	2.576490	2.235018	1.945413	1.786794	2.485756	2.609191	2.293851	0.066289	0.000000	31734.000000		1
21343.148438	8909.911133	3.537048	3.614142	6957.062500	99998.000000	1148.680298	712.837036	323.194336	135.656754	114.678078	503.374084	661.215271	382.167755	3.237049	99998.000000	4.329258	3.949873	0.548641	0.558005	3.842426	4.999991	3.060199	2.852990	2.509464	2.132442	2.059480	2.701891	2.820343	2.582254	0.510149	4.999991	31793.000000		1
8179.943848	2537.445068	2.112361	1.924253	1568.408081	30970.716797	243.960739	162.291000	75.489922	34.667393	27.183157	117.425690	156.752609	128.215683	0.910368	0.000000	3.912750	3.404397	0.324768	0.284262	3.195459	4.490951	2.387320	2.210294	1.877889	1.539921	1.434300	2.069763	2.195215	2.107941	0.000000	0.000000	31836.000000		1
10635.368164	3327.594727	1.649800	4.946317	3898.801758	69066.460938	629.933838	400.355621	182.174957	79.640640	50.900192	297.392670	384.730316	224.317322	2.112059	0.000000	4.026752	3.522130	0.217431	0.694282	3.590931	4.839267	2.799295	2.602446	2.260489	1.901135	1.706719	2.473330	2.585156	2.350863	0.324706	0.000000	31937.000000		1
9932.592773	2361.388428	2.544085	3.373610	2086.651855	39656.863281	341.366791	211.899109	107.508385	28.943972	42.253387	176.420700	232.039001	140.239182	0.645959	0.000000	3.997063	3.373168	0.405532	0.528095	3.319450	4.598319	2.533221	2.326129	2.031442	1.461558	1.625862	2.246550	2.365561	2.146869	0.000000	0.000000	31960.000000		1
10942.557617	3050.101318	3.025148	3.916348	2813.516846	75416.062500	441.702393	284.345367	205.639114	122.029709	82.921738	379.780914	488.451874	282.007904	0.724324	0.000000	4.039119	3.484314	0.480747	0.592881	3.449250	4.877464	2.645130	2.453846	2.313106	2.086466	1.918668	2.579533	2.688822	2.450261	0.000000	0.000000	32017.000000		1
7832.687012	3162.380371	2.655099	4.304899	3523.689697	56071.351562	554.977356	368.260071	170.265549	47.680767	44.023453	244.707001	328.094391	190.556549	0.671309	0.000000	3.893911	3.500014	0.424081	0.633963	3.546998	4.748741	2.744275	2.566155	2.231127	1.678343	1.643684	2.388646	2.515999	2.280024	0.000000	0.000000	32120.000000		1
22175.357422	8687.305664	1.588125	3.934851	6154.217285	99998.000000	964.457825	628.065063	280.638733	156.789612	111.261292	595.300354	775.335205	357.044525	2.294249	99998.000000	4.345870	3.938885	0.200885	0.594928	3.789173	4.999991	2.984283	2.798005	2.448148	2.195317	2.046344	2.774736	2.889489	2.552722	0.360641	4.999991	32209.000000		1
14871.980469	3199.369629	2.806202	4.329569	4638.936035	87991.835938	763.869812	477.655701	212.309250	100.872177	89.286575	421.106110	573.831360	342.621887	2.585432	0.000000	4.172369	3.505064	0.448119	0.636445	3.666418	4.944442	2.883019	2.679115	2.326969	2.003771	1.950786	2.624392	2.758784	2.534815	0.412533	0.000000	32289.000000		1
5657.729492	1379.723267	1.766982	2.460824	1358.516479	31672.537109	228.622223	136.248825	71.033920	48.803249	26.032923	140.303940	179.976242	129.739059	0.148392	0.000000	3.752642	3.139792	0.247232	0.391080	3.133065	4.500683	2.359118	2.134333	1.851466	1.688449	1.415523	2.147070	2.255215	2.113071	0.000000	0.000000	32345.000000		1
6771.782227	1814.453369	3.092990	5.519892	1970.373413	46648.593750	354.888977	209.533875	140.754166	48.642895	37.455090	202.299423	306.609985	91.065887	0.283459	0.000000	3.830703	3.258746	0.490378	0.741931	3.294549	4.668839	2.550092	2.321254	2.148461	1.687019	1.573511	2.305995	2.486586	1.959356	0.000000	0.000000	32410.000000		1
11308.323242	1591.051880	1.165653	3.515462	2377.621094	44157.082031	382.932526	246.137863	81.959610	29.643980	39.092556	194.349548	222.531845	141.102631	0.548099	0.000000	4.053398	3.201684	0.066569	0.545982	3.376143	4.645000	2.583122	2.391178	1.913600	1.471936	1.592094	2.288584	2.347392	2.149535	0.000000	0.000000	32549.000000		1
9781.699219	1999.138550	2.944971	3.752910	2080.499756	35298.390625	324.252045	212.349335	93.446533	44.239315	32.403927	147.445877	181.937500	201.349640	2.005819	0.000000	3.990414	3.300843	0.469081	0.574368	3.318168	4.547755	2.510883	2.327051	1.970563	1.645808	1.510598	2.168633	2.259922	2.303951	0.302292	0.000000	32569.000000		1
5767.831055	1546.584473	1.766982	2.497828	1719.625366	31415.279297	256.286438	173.210526	76.458221	63.222813	19.634165	104.165611	142.918961	114.727417	0.307108	0.000000	3.761013	3.189374	0.247232	0.397563	3.235434	4.497141	2.408726	2.238574	1.883424	1.800874	1.293012	2.017724	2.155090	2.059667	0.000000	0.000000	32610.000000		1
14550.066406	4231.290527	2.507080	3.577137	4226.782227	80763.164062	690.547791	429.102234	214.137909	114.937111	69.741837	365.962708	462.721161	300.266724	1.059301	0.000000	4.162865	3.626473	0.399168	0.553536	3.626010	4.907213	2.839194	2.632561	2.330693	2.060460	1.843493	2.563437	2.665319	2.477507	0.025020	0.000000	32699.000000		1
9274.051758	2396.388916	0.943624	2.719858	2667.585205	45629.371094	457.805695	264.806824	125.224464	14.021760	36.890766	170.688019	216.456879	212.589859	0.536841	99998.000000	3.967269	3.379557	0.000000	0.434546	3.426118	4.659245	2.660681	2.422929	2.097689	1.146803	1.566918	2.232203	2.335371	2.327543	0.000000	4.999991	32726.000000		1
11204.927734	2090.768799	2.158617	3.475374	2531.786621	48596.871094	410.729340	265.041168	122.270241	64.505646	46.752563	260.286041	334.631897	202.968597	0.437725	0.000000	4.049409	3.320306	0.334176	0.541001	3.403427	4.686608	2.613556	2.423313	2.087321	1.809598	1.669805	2.415451	2.524567	2.307429	0.000000	0.000000	32780.000000		1
10910.418945	2648.114502	2.232627	2.775365	3153.076660	60316.140625	513.152649	326.247223	146.779800	61.169041	63.953659	286.741455	380.733795	212.808807	0.316088	99998.000000	4.037841	3.422937	0.348816	0.443320	3.498734	4.780434	2.710247	2.513547	2.166666	1.786532	1.805865	2.457490	2.580621	2.327990	0.000000	4.999991	32881.000000		1
8674.893555	2721.282227	2.100026	4.298732	2869.027344	55192.433594	470.239319	293.615112	152.089996	101.066452	46.579872	242.384949	342.501617	217.178467	0.177510	0.000000	3.938264	3.434774	0.322225	0.633340	3.457735	4.741879	2.672319	2.467778	2.182101	2.004607	1.668198	2.384506	2.534663	2.336817	0.000000	0.000000	32900.000000		1
17915.417969	4304.143555	3.937934	5.951616	4153.950195	76490.460938	673.901794	423.770477	201.738190	79.063980	73.343643	362.675446	511.894470	269.657532	0.228302	0.000000	4.253227	3.633887	0.595268	0.774635	3.618461	4.883607	2.828597	2.627131	2.304788	1.897979	1.865363	2.559518	2.709180	2.430813	0.000000	0.000000	32979.000000		1
9132.763672	4098.097656	1.655968	3.669649	3283.287598	59725.730469	561.036926	340.198059	143.615875	67.555466	59.195450	294.284271	380.459351	234.364151	0.062689	0.000000	3.960602	3.612582	0.219052	0.564625	3.516309	4.776162	2.748991	2.531732	2.157202	1.829661	1.772288	2.468767	2.580308	2.369891	0.000000	0.000000	33078.000000		1
5896.447754	2361.561035	2.063021	2.682853	1872.760742	39465.085938	293.877228	190.935852	95.577400	38.441887	22.261511	131.802078	200.578705	112.167915	0.229353	0.000000	3.770591	3.373199	0.314504	0.428597	3.272482	4.596213	2.468166	2.280887	1.980355	1.584805	1.347555	2.119922	2.302285	2.049869	0.000000	0.000000	33098.000000		1
10809.781250	8181.473633	3.160832	3.025148	6452.041992	99998.000000	1063.871338	662.553589	286.991241	168.143936	96.675209	534.088135	688.191833	377.307770	3.375613	99998.000000	4.033817	3.912832	0.499801	0.480747	3.809697	4.999991	3.026889	2.821221	2.457869	2.225681	1.985315	2.727613	2.837709	2.576696	0.528353	4.999991	33200.000000		1
18892.908203	7085.685547	2.217208	5.593902	9221.119141	99998.000000	1494.416748	925.050720	420.288910	203.082703	164.264603	871.072937	1181.876831	669.599976	3.452842	99998.000000	4.276299	3.850382	0.345806	0.747715	3.964784	4.999991	3.174472	2.966166	2.623548	2.307673	2.215544	2.940054	3.072572	2.825815	0.538177	4.999991	33284.000000		1
28750.414062	7306.400879	3.031315	3.453787	8680.758789	99998.000000	1383.852417	895.234009	456.390259	174.296005	161.402893	784.052917	1081.482544	533.711914	2.602062	99998.000000	4.458644	3.863703	0.481631	0.538296	3.938558	4.999991	3.141090	2.951936	2.659336	2.241287	2.207911	2.894345	3.034019	2.727307	0.415318	4.999991	33330.000000		1
9556.179688	3051.689453	2.685936	3.197837	2220.433838	47598.433594	372.941193	228.523544	127.235062	71.524239	42.148540	247.457703	329.260040	170.339554	1.002890	99998.000000	3.980284	3.484540	0.429096	0.504856	3.346438	4.677593	2.571640	2.358931	2.104607	1.854453	1.624783	2.393501	2.517539	2.231316	0.001254	4.999991	33363.000000		1
19280.000000	8884.186523	1.347594	3.126911	6774.542480	99998.000000	1088.954468	694.091003	360.945465	170.472168	115.433594	571.675842	756.521301	399.452087	1.842234	99998.000000	4.285107	3.948618	0.129559	0.495116	3.830880	4.999991	3.037010	2.841416	2.557441	2.231653	2.062332	2.757150	2.878821	2.601465	0.265345	4.999991	33428.000000		1
7871.101074	1472.272461	1.316756	2.710606	1967.141602	40027.605469	314.735626	202.761993	106.956398	62.920605	35.681942	188.687805	201.525406	135.505646	0.263474	0.000000	3.896035	3.167988	0.119505	0.433066	3.293836	4.602360	2.497946	2.306987	2.029207	1.798793	1.552449	2.275744	2.304330	2.131957	0.000000	0.000000	33570.000000		1
5497.495117	1577.245972	2.130863	2.103110	1396.415527	27684.388672	235.366364	138.922424	55.541218	19.076008	27.436024	109.454224	151.969727	89.656624	0.217168	0.000000	3.740165	3.197899	0.328556	0.322862	3.145015	4.442235	2.371744	2.142772	1.744615	1.280488	1.438321	2.039232	2.181757	1.952582	0.000000	0.000000	33615.000000		1
27277.892578	7272.689453	2.420735	5.322533	8325.000000	99998.000000	1321.829224	851.451111	429.792999	149.474991	129.335083	620.142944	870.456177	408.058807	1.840690	0.000000	4.435811	3.861695	0.383947	0.726118	3.920384	4.999991	3.121175	2.930160	2.633259	2.174569	2.111716	2.792492	2.939747	2.610723	0.264981	0.000000	33669.000000		1
10639.212891	2796.766113	1.896499	4.884642	2791.425049	52702.179688	442.491852	283.327759	113.888641	58.517025	41.325184	238.554947	323.345428	177.771378	0.923610	99998.000000	4.026909	3.446656	0.277953	0.688833	3.445826	4.721828	2.645905	2.452289	2.056480	1.767282	1.616215	2.377589	2.509667	2.249862	0.000000	4.999991	33698.000000		1
20478.701172	6455.307617	2.707523	3.145414	5866.782227	99998.000000	919.395142	603.065186	264.313416	121.252609	85.604591	412.443878	533.542297	277.305206	2.440937	0.000000	4.311302	3.809917	0.432572	0.497678	3.768400	4.999991	2.963502	2.780364	2.422119	2.083691	1.932497	2.615365	2.727169	2.442958	0.387556	0.000000	33768.000000		1
5437.639648	1182.114258	0.629083	0.974461	1274.351929	32584.472656	197.226685	129.584869	70.155060	52.904621	18.021370	129.621872	161.387466	99.795952	0.794701	99998.000000	3.735410	3.072659	0.000000	0.000000	3.105289	4.513011	2.294966	2.112554	1.846059	1.723494	1.255788	2.112678	2.207870	1.999113	0.000000	4.999991	33791.000000		1
11140.311523	5645.573242	3.006645	4.610189	5463.515625	99998.000000	870.866333	557.530701	263.163177	69.094254	81.009819	434.474121	599.259888	304.901581	1.973078	0.000000	4.046897	3.751708	0.478082	0.663719	3.737472	4.999991	2.939951	2.746269	2.420225	1.839442	1.908538	2.637964	2.777615	2.484160	0.295144	0.000000	33924.000000		1
5954.098145	1878.191162	1.668303	3.083739	1909.235229	33869.363281	312.561584	199.530228	84.839821	28.709608	29.258512	140.859024	206.465561	107.082825	0.765460	99998.000000	3.774816	3.273740	0.222275	0.489078	3.280859	4.529807	2.494936	2.300009	1.928600	1.458027	1.466252	2.148785	2.314848	2.029720	0.000000	4.999991	33986.000000		1
20059.908203	10430.197266	2.981975	5.532228	7105.288574	99998.000000	1123.594116	726.374634	352.033447	151.402328	118.828789	628.398132	837.333740	430.610199	1.288048	0.000000	4.302329	4.018292	0.474504	0.742900	3.851582	4.999991	3.050609	2.861161	2.546584	2.180133	2.074922	2.798235	2.922899	2.634084	0.109932	0.000000	34026.000000		1
3548.710938	2194.835693	1.828657	4.224722	1832.881836	33757.929688	300.300659	190.152588	83.834518	52.565411	31.956785	147.905365	206.178772	120.327484	1.512431	0.000000	3.550071	3.341402	0.262132	0.625798	3.263134	4.528376	2.477556	2.279102	1.923423	1.720700	1.504563	2.169984	2.314244	2.080365	0.179676	0.000000	34083.000000		1
6253.032715	2538.222168	1.911918	3.577137	2261.311768	49978.269531	385.960754	233.349594	122.276405	44.189976	39.255993	193.109894	235.625397	167.083130	0.774105	0.000000	3.796091	3.404530	0.281469	0.553536	3.354360	4.698781	2.586543	2.368007	2.087343	1.645324	1.593906	2.285805	2.372222	2.222933	0.000000	0.000000	34140.000000		1
5692.100586	2353.299805	0.996048	4.459086	1980.629883	39088.437500	331.474152	207.045303	94.115707	35.771370	30.667782	165.433334	216.749832	152.423035	0.421028	99998.000000	3.755273	3.371677	0.000000	0.649246	3.296803	4.592048	2.520450	2.316065	1.973662	1.553536	1.486682	2.218623	2.335959	2.183051	0.000000	4.999991	34253.000000		1
9007.844727	2615.324951	1.446273	2.633513	1959.179443	39509.812500	305.237701	201.815277	87.652191	73.639679	31.324617	150.649887	188.798828	84.568451	0.021995	0.000000	3.954621	3.417526	0.160250	0.420535	3.292074	4.596705	2.484638	2.304954	1.942763	1.867112	1.495886	2.177969	2.275999	1.927208	0.000000	0.000000	34283.000000		1
8726.342773	2947.344971	2.463907	4.298732	3859.693848	70272.359375	629.761108	393.386383	164.048737	79.116402	57.511726	316.255920	428.911041	246.341385	0.190214	99998.000000	3.940832	3.469431	0.391624	0.633340	3.586553	4.846785	2.799176	2.594819	2.214973	1.898267	1.759756	2.500039	2.632367	2.391537	0.000000	4.999991	34376.000000		1
11935.734375	2187.974365	2.217208	3.170084	2914.410645	57059.929688	496.864319	301.379944	146.711960	81.885597	50.505474	276.864227	390.549347	184.123871	1.367925	0.000000	4.076849	3.340042	0.345806	0.501071	3.464551	4.756331	2.696238	2.479114	2.166466	1.913208	1.703339	2.442267	2.591676	2.265110	0.136062	0.000000	34455.000000		1
9082.789062	1837.371704	1.810155	2.232627	1750.138916	39074.656250	289.532227	181.043213	107.548470	39.218990	28.817539	134.796387	200.911743	73.072273	0.680155	0.000000	3.958219	3.264197	0.257716	0.348816	3.243073	4.591895	2.461697	2.257782	2.031604	1.593496	1.459657	2.129678	2.303005	1.863753	0.000000	0.000000	34496.000000		1
9572.739258	3406.458252	2.716774	3.216340	3599.401611	67260.601562	562.128540	370.344696	172.744873	59.454483	53.206829	325.244995	398.924774	281.573090	0.757708	99998.000000	3.981036	3.532303	0.434053	0.507362	3.556230	4.827761	2.749836	2.568606	2.237405	1.774185	1.725967	2.512211	2.600891	2.449591	0.000000	4.999991	34617.000000		1
8241.116211	2006.169434	3.814585	4.397411	1661.691162	34433.500000	273.632477	163.320969	79.437111	47.751694	32.397758	159.953522	199.218781	166.370789	2.117749	0.000000	3.915986	3.302368	0.581447	0.643197	3.220550	4.536981	2.437168	2.213042	1.900023	1.678989	1.510515	2.203994	2.299330	2.221077	0.325875	0.000000	34659.000000		1
7197.760742	2266.285889	2.833956	3.348940	1673.927368	33570.468750	261.439362	176.334351	91.408180	36.681072	28.666435	130.035095	183.359100	96.419258	0.546380	99998.000000	3.857198	3.355315	0.452393	0.524907	3.223737	4.525958	2.417371	2.246337	1.960985	1.564442	1.457374	2.114061	2.263303	1.984164	0.000000	4.999991	34724.000000		1
8086.614746	1199.093262	1.828657	1.874913	1895.608154	47947.671875	309.995911	195.552216	108.350243	91.189240	31.731672	198.913483	242.024155	156.684769	0.492885	99998.000000	3.907767	3.078853	0.262132	0.272981	3.277749	4.680768	2.491356	2.291263	2.034830	1.959944	1.501493	2.298664	2.383859	2.195027	0.000000	4.999991	34740.000000		1
4043.339600	1082.281250	2.658183	2.676685	941.052246	18497.314453	155.327927	100.505211	43.844597	16.649105	19.674253	79.310677	121.813850	48.528797	0.664270	0.000000	3.606740	3.034340	0.424585	0.427597	2.973614	4.267109	2.191250	2.002189	1.641916	1.221391	1.293898	1.899332	2.085697	1.686000	0.000000	0.000000	34804.000000		1
4399.650391	1820.577637	3.160832	5.088169	1728.046997	31970.056641	272.895447	177.863876	85.345551	45.540653	21.179117	118.921303	171.462036	82.884727	0.095774	0.000000	3.643418	3.260209	0.499801	0.706562	3.237556	4.504744	2.435996	2.250088	1.931181	1.658399	1.325908	2.075260	2.234168	1.918475	0.000000	0.000000	34889.000000		1
18169.943359	6951.252930	1.119397	3.817669	7023.418457	99998.000000	1117.010376	718.578979	395.723846	164.893677	112.618141	582.333252	753.388184	413.295013	2.345287	0.000000	4.259354	3.842063	0.048984	0.581798	3.846549	4.999991	3.048057	2.856474	2.597392	2.217204	2.051608	2.765172	2.877019	2.616260	0.370196	0.000000	34943.000000		1
12439.666016	1335.841675	1.076225	0.419388	2512.932617	48502.890625	415.126740	259.502777	108.319405	47.224377	34.038307	192.240280	235.394119	98.303421	1.297213	99998.000000	4.094809	3.125755	0.031903	0.000000	3.400181	4.685768	2.618181	2.414142	2.034706	1.674166	1.531968	2.283844	2.371796	1.992569	0.113011	4.999991	34983.000000		1
13625.345703	5086.183105	3.413699	3.931767	4494.540039	88465.781250	745.629517	457.978363	241.018860	106.074448	81.031403	417.920624	519.360168	274.634705	0.366955	0.000000	4.134347	3.706392	0.533225	0.594588	3.652685	4.946775	2.872523	2.660845	2.382051	2.025611	1.908653	2.621094	2.715469	2.438756	0.000000	0.000000	35065.000000		1
16362.583008	5624.267578	2.223376	4.502259	5495.462891	99998.000000	882.590698	571.481567	255.783798	112.371437	116.614662	515.533264	656.296692	396.038391	2.038300	99998.000000	4.213852	3.750066	0.347013	0.653430	3.740004	4.999991	2.945759	2.757002	2.407873	2.050656	2.066753	2.712257	2.817100	2.597737	0.309268	4.999991	35124.000000		1
4753.953125	2411.048828	2.380646	4.468338	2195.387695	49436.550781	343.426727	234.906876	126.066322	75.715034	46.663136	249.921600	345.711792	179.026459	0.137624	0.000000	3.677055	3.382206	0.376695	0.650146	3.341511	4.694048	2.535834	2.370896	2.100599	1.879182	1.668974	2.397804	2.538714	2.252917	0.000000	0.000000	35191.000000		1
3694.149414	491.785400	3.120744	3.490792	840.947876	28640.326172	135.823273	93.329353	76.945450	36.659485	24.953613	130.682678	170.462906	124.095818	1.973952	99998.000000	3.567514	2.691776	0.494258	0.542924	2.924769	4.456978	2.132974	1.970018	1.886183	1.564186	1.397133	2.116218	2.231630	2.093757	0.295336	4.999991	35248.000000		1
6705.093262	1467.717773	2.263464	3.410615	1305.877075	33235.714844	214.187241	135.289780	87.229721	28.185371	20.149149	109.793434	141.278412	106.382820	0.823948	0.000000	3.826405	3.166643	0.354774	0.532833	3.115902	4.521605	2.330794	2.131265	1.940665	1.450024	1.304257	2.040576	2.150076	2.026871	0.000000	0.000000	35286.000000		1
17531.826172	5395.941406	2.368311	3.287266	5079.688477	91666.984375	811.220642	530.378418	208.701279	92.468987	80.087776	345.973907	450.460236	239.498566	1.470287	0.000000	4.243827	3.732067	0.374439	0.516835	3.705837	4.962213	2.909139	2.724586	2.319525	1.965996	1.903566	2.539043	2.653656	2.379303	0.167402	0.000000	35353.000000		1
7523.036621	1146.293579	2.362144	3.595639	2335.962891	49430.554688	385.710968	248.555511	107.227760	39.888161	40.569668	181.675385	252.311508	127.247398	0.389270	0.000000	3.876393	3.059296	0.373306	0.555776	3.368466	4.693995	2.586262	2.395423	2.030307	1.600844	1.608202	2.259296	2.401937	2.104649	0.000000	0.000000	35419.000000		1
6050.054688	2671.553955	0.111015	2.355976	1580.036865	34307.640625	259.456512	171.616226	99.524582	34.087646	26.273455	117.046387	149.462646	89.237228	1.864083	99998.000000	3.781759	3.426764	0.000000	0.372171	3.198667	4.535391	2.414065	2.234558	1.997930	1.532597	1.419517	2.068358	2.174533	1.950546	0.270465	4.999991	35472.000000		1
14321.993164	6509.399414	1.729977	3.268763	5077.542480	99998.000000	807.143921	524.695068	258.593079	94.294563	88.931938	485.269470	648.445496	321.809723	1.540942	0.000000	4.156003	3.813541	0.238040	0.514383	3.705654	4.999991	2.906951	2.719907	2.412617	1.974487	1.949058	2.685983	2.811873	2.507599	0.187786	0.000000	35490.000000		1
9341.104492	2073.718750	1.662135	2.522498	3073.673340	69935.703125	524.735168	322.327789	148.426514	105.716728	66.510078	352.184540	419.610504	246.865616	1.941726	0.000000	3.970398	3.316750	0.220666	0.401831	3.487658	4.844699	2.719940	2.508298	2.171511	2.024144	1.822887	2.546770	2.622846	2.392461	0.288188	0.000000	35540.000000		1
9882.179688	2633.176758	2.470075	4.576268	2873.625244	58188.273438	450.151855	297.383423	131.845245	34.870918	26.063761	196.724030	241.931641	169.183167	1.116492	0.000000	3.994853	3.420480	0.392710	0.660511	3.458430	4.764835	2.653359	2.473317	2.120064	1.542463	1.416037	2.293857	2.383693	2.228357	0.047856	0.000000	35563.000000		1
7751.510742	3000.854004	2.019849	3.123827	2317.189209	48510.308594	372.700653	242.236923	103.965172	42.691280	31.343121	147.899200	180.330872	103.826401	0.661754	99998.000000	3.889386	3.477245	0.305319	0.494687	3.364961	4.685834	2.571360	2.384240	2.016888	1.630339	1.496142	2.169966	2.256070	2.016308	0.000000	4.999991	35597.000000		1
18175.222656	4833.717285	1.884164	2.800035	5372.283203	99998.000000	853.581970	556.534668	311.877014	138.231674	98.303421	522.884888	680.226501	335.091400	3.543980	99998.000000	4.259480	3.684281	0.275119	0.447163	3.730159	4.999991	2.931245	2.745492	2.493983	2.140608	1.992569	2.718406	2.832654	2.525163	0.549491	4.999991	35630.000000		1
14149.636719	6119.997070	1.446273	3.564802	6749.656738	99998.000000	1123.788452	699.620117	365.469299	157.310760	138.629471	613.568420	841.937744	450.003815	2.765670	0.000000	4.150745	3.786751	0.160250	0.552035	3.829282	4.999991	3.050684	2.844862	2.562851	2.196759	2.141855	2.787863	2.925280	2.653216	0.441800	0.000000	35695.000000		1
12296.842773	2823.156738	2.451572	2.013681	2718.667236	53345.453125	434.474121	280.940948	120.860970	74.873177	37.600025	167.878738	239.119263	133.109589	0.612130	0.000000	4.089794	3.450735	0.389445	0.303991	3.434356	4.727098	2.637964	2.448615	2.082286	1.874326	1.575188	2.224996	2.378615	2.124209	0.000000	0.000000	35728.000000		1
9596.045898	3834.141846	2.167868	2.846291	2640.235352	60666.906250	429.259521	274.437317	167.903412	140.402618	54.711693	261.161835	378.232880	237.447891	0.705930	8605.576172	3.982092	3.583668	0.336033	0.454279	3.421643	4.782952	2.632720	2.438443	2.225060	2.147375	1.738080	2.416910	2.577759	2.375568	0.000000	3.934780	35801.000000		1
6263.369629	1632.756348	1.440106	1.902667	1799.454102	34697.625000	286.695190	195.487457	102.324615	59.950966	38.139683	134.312241	170.462906	127.888817	0.486022	0.000000	3.796808	3.212921	0.158394	0.279363	3.255141	4.540300	2.457420	2.291119	2.009980	1.777796	1.581377	2.128116	2.231630	2.106833	0.000000	0.000000	35848.000000		1
14460.619141	2973.266846	3.167000	2.951138	3549.044189	73630.484375	564.123718	368.337189	181.885086	81.663567	71.727760	343.907806	425.278412	363.215088	1.727051	99998.000000	4.160187	3.473234	0.500648	0.469990	3.550111	4.867058	2.751374	2.566246	2.259797	1.912028	1.855687	2.536442	2.628673	2.560164	0.237305	4.999991	35873.000000		1
11080.008789	2963.099854	2.396065	3.728240	2862.172119	56280.179688	466.218140	297.827484	145.950272	72.622047	45.784267	235.357101	319.052856	200.270325	0.437690	0.000000	4.044540	3.471746	0.379499	0.571504	3.456696	4.750355	2.668589	2.473965	2.164205	1.861068	1.660716	2.371727	2.503863	2.301617	0.000000	0.000000	36020.000000		1
6665.001953	3957.022705	0.943624	2.559503	3247.818359	75426.375000	525.758972	334.089172	180.256866	89.354416	66.349724	323.659973	443.327545	207.261169	2.405556	99998.000000	3.823800	3.597368	0.000000	0.408156	3.511592	4.877523	2.720787	2.523862	2.255892	1.951116	1.821839	2.510089	2.646725	2.316518	0.381216	4.999991	36059.000000		1
18923.246094	3054.714600	2.192538	3.672733	3736.575439	76769.195312	565.964722	392.266998	192.360535	80.898804	51.446014	299.252167	391.733490	174.946671	1.323586	0.000000	4.276996	3.484971	0.340947	0.564989	3.572474	4.885187	2.752789	2.593582	2.284116	1.907942	1.711352	2.476037	2.592991	2.242906	0.121752	0.000000	36104.000000		1
6581.074707	584.710815	3.043650	2.855542	1143.857422	32578.722656	177.271805	127.432419	90.964127	47.773281	30.306984	148.327835	179.889893	118.279884	1.369086	99998.000000	3.818297	2.766941	0.483395	0.455689	3.058372	4.512934	2.248640	2.105280	1.958870	1.679185	1.481543	2.171223	2.255007	2.072911	0.136431	4.999991	36220.000000		1
9274.110352	3362.348389	1.421604	3.626477	4737.304199	87619.117188	751.331360	492.232544	236.565933	74.160835	66.417564	383.327240	510.957001	285.193420	0.803566	0.000000	3.967272	3.526643	0.152779	0.559485	3.675531	4.942599	2.875832	2.692170	2.373952	1.870175	1.822283	2.583570	2.708384	2.455139	0.000000	0.000000	36301.000000		1
17539.156250	9586.887695	2.038351	3.392113	7915.994141	99998.000000	1291.651733	806.675232	446.253998	217.237061	143.591217	762.842957	1033.157349	601.168701	0.234997	0.000000	4.244009	3.981678	0.309279	0.530470	3.898505	4.999991	3.111145	2.906699	2.649582	2.336934	2.157128	2.882435	3.014166	2.778996	0.000000	0.000000	36339.000000		1
4401.429688	3197.642822	2.285050	3.096074	2146.504150	42063.699219	350.451477	230.617401	77.725632	67.382774	30.812717	130.118362	201.355804	98.334259	0.682010	0.000000	3.643594	3.504830	0.358896	0.490811	3.331732	4.623908	2.544628	2.362892	1.890564	1.828549	1.488730	2.114339	2.303964	1.992705	0.000000	0.000000	36476.000000		1
19769.828125	8684.548828	3.034399	3.315019	6115.565918	99998.000000	970.514282	632.514893	368.882996	148.765732	110.064804	523.069946	700.181396	333.330566	2.144146	99998.000000	4.296003	3.938747	0.482073	0.520486	3.786437	4.999991	2.987002	2.801071	2.566889	2.172503	2.041648	2.718560	2.845211	2.522875	0.331254	4.999991	36563.000000		1
6367.784668	2232.941406	2.864793	2.207957	1443.636841	30553.146484	227.058762	151.763123	61.594597	22.998524	17.241184	96.505608	134.043961	119.414696	1.467875	4063.372314	3.803988	3.348877	0.457093	0.343991	3.159458	4.485056	2.356138	2.181166	1.789543	1.361700	1.236567	1.984553	2.127247	2.077058	0.166689	3.608887	36581.000000		1
5718.343262	1744.014648	1.834825	3.052901	1489.704834	31868.244141	251.466553	160.379089	53.108150	24.592817	22.785746	89.687454	150.683807	110.367012	0.911862	21327.394531	3.757270	3.241550	0.263595	0.484713	3.173100	4.503358	2.400480	2.205148	1.725161	1.390808	1.357663	1.952732	2.178066	2.042839	0.000000	4.328938	36608.000000		1
4383.923340	327.317291	1.190323	3.096074	1061.694214	27912.683594	174.382339	118.178123	65.560287	52.846031	20.331089	99.817543	118.992226	74.136162	0.535762	99998.000000	3.641863	2.514969	0.075665	0.490811	3.026000	4.445802	2.241503	2.072537	1.816641	1.723012	1.308161	1.999207	2.075519	1.870030	0.000000	4.999991	36673.000000		1
15139.137695	7867.225098	2.047602	3.860841	7302.429199	99998.000000	1167.466431	755.102783	364.334473	172.340912	133.649231	671.302185	791.953430	533.622498	1.780487	99998.000000	4.180101	3.895822	0.311246	0.586682	3.863467	4.999991	3.067244	2.878006	2.561500	2.236388	2.125967	2.826918	2.898700	2.727234	0.250539	4.999991	36708.000000		1
9717.533203	2926.986084	2.389898	3.836171	2464.357422	50190.222656	415.774323	265.923126	129.822311	43.499218	44.951660	197.433289	274.165955	164.511292	2.222069	0.000000	3.987556	3.466421	0.378379	0.583898	3.391704	4.700619	2.618858	2.424756	2.113349	1.638481	1.652746	2.295420	2.438014	2.216196	0.346758	0.000000	36776.000000		1
12345.995117	5248.282715	1.594293	3.237926	5647.975586	99998.000000	923.604431	585.361450	307.445679	129.455353	85.012512	450.158020	599.959900	317.103943	1.058790	0.000000	4.091526	3.720017	0.202568	0.510267	3.751893	4.999991	2.965486	2.767424	2.487768	2.112120	1.929483	2.653365	2.778122	2.501202	0.024810	0.000000	36834.000000		1
9846.356445	2954.659668	3.407531	3.466122	2841.992188	63676.949219	440.049530	296.116028	139.394241	95.891937	43.551643	202.558456	272.062866	157.178162	1.784644	99998.000000	3.993276	3.470507	0.532440	0.539844	3.453623	4.803982	2.643502	2.471462	2.144245	1.981782	1.639005	2.306550	2.434669	2.196392	0.251552	4.999991	36954.000000		1
9119.130859	3028.095703	2.417651	3.385945	4691.772949	99998.000000	750.696106	480.064117	265.386566	125.754868	94.183548	516.914795	709.836548	376.783539	3.081459	99998.000000	3.959954	3.481170	0.383394	0.529680	3.671337	4.999991	2.875464	2.681299	2.423879	2.099525	1.973975	2.713419	2.851158	2.576092	0.488756	4.999991	36975.000000		1
24755.601562	11572.475586	2.402232	4.301816	8378.610352	99998.000000	1278.138794	855.290344	479.234589	228.020889	137.158539	722.856140	891.040161	596.351929	2.431841	0.000000	4.393673	4.063426	0.380615	0.633652	3.923172	4.999991	3.106578	2.932114	2.680548	2.357975	2.137223	2.859052	2.949897	2.775503	0.385935	0.000000	37008.000000		1
17684.341797	7101.076172	2.824705	2.775365	6445.938965	99998.000000	1020.076111	654.912109	344.151398	128.298950	99.996399	522.539551	723.115173	408.848236	1.068579	99998.000000	4.247589	3.851324	0.450973	0.443320	3.809286	4.999991	3.008633	2.816183	2.536750	2.108223	1.999984	2.718119	2.859207	2.611562	0.028807	4.999991	37039.000000		1
6475.444336	2823.640869	1.865662	1.982844	2459.324707	50543.632812	378.633789	251.148941	99.197708	43.708912	27.929422	152.074570	220.817276	91.704224	0.117561	0.000000	3.811270	3.450809	0.270833	0.297289	3.390816	4.703667	2.578219	2.399931	1.996502	1.640570	1.446062	2.182057	2.344033	1.962389	0.000000	0.000000	37063.000000		1
8903.447266	1366.410767	0.996048	2.084607	2056.989502	44195.371094	342.911743	218.273193	95.250519	40.554249	48.078571	186.334915	223.065323	130.633347	0.521662	99998.000000	3.949558	3.135581	0.000000	0.319024	3.313232	4.645377	2.535182	2.339000	1.978867	1.608036	1.681952	2.270294	2.348432	2.116054	0.000000	4.999991	37097.000000		1
7147.372559	5825.682129	1.489446	3.244093	5180.779785	99998.000000	830.225708	539.210205	247.278839	103.055466	94.778709	409.545166	547.665833	348.274384	2.963649	99998.000000	3.854146	3.765347	0.173025	0.511093	3.714395	4.999991	2.919196	2.731758	2.393187	2.013071	1.976711	2.612302	2.738516	2.541922	0.471827	4.999991	37308.000000		1
14007.775391	11563.237305	1.921169	4.622524	7484.662598	99998.000000	1180.498413	767.690613	348.141785	146.283310	110.311501	586.958862	786.754272	447.650940	2.468223	99998.000000	4.146369	4.063079	0.283566	0.664879	3.874172	4.999991	3.072065	2.885186	2.541756	2.165195	2.042621	2.768608	2.895839	2.650939	0.392384	4.999991	37371.000000		1
6903.167969	3146.187500	3.151581	2.673601	1978.181396	46062.378906	341.224945	206.746185	129.954926	37.467426	38.768764	187.824356	221.286011	165.353149	1.524073	0.000000	3.839048	3.497785	0.498528	0.427097	3.296266	4.663346	2.533041	2.315438	2.113793	1.573654	1.588482	2.273752	2.344954	2.218412	0.183006	0.000000	37418.000000		1
12020.958984	3099.811279	2.815454	4.101373	3115.667725	58527.351562	495.322449	324.020752	151.103195	99.922386	65.646629	303.109924	388.557251	283.136566	0.089491	0.000000	4.079939	3.491335	0.449548	0.612929	3.493551	4.767359	2.694888	2.510573	2.179274	1.999663	1.817212	2.481600	2.589455	2.451996	0.000000	0.000000	37468.000000		1
10270.651367	2919.646729	2.519415	3.490792	3033.584717	58227.859375	468.987335	316.351501	134.256729	50.847767	40.236622	199.021408	319.392059	206.736923	0.041145	0.000000	4.011598	3.465330	0.401300	0.542924	3.481956	4.765131	2.671161	2.500170	2.127936	1.706272	1.604622	2.298900	2.504324	2.315418	0.000000	0.000000	37656.000000		1
6858.278320	2428.660156	3.237926	1.948923	1644.258789	37262.542969	266.724915	171.156754	79.011551	39.891243	17.031488	123.059677	172.424164	117.209824	0.589950	99998.000000	3.836215	3.385367	0.510267	0.289795	3.215970	4.571272	2.426064	2.233394	1.897691	1.600878	1.231253	2.090116	2.236598	2.068964	0.000000	4.999991	37679.000000		1
3828.291992	1969.519165	3.210172	3.139246	1915.621582	37957.609375	303.859283	205.302994	82.872398	71.653755	32.915829	136.504776	239.603424	138.472198	0.544235	0.000000	3.583005	3.294360	0.506528	0.496825	3.282310	4.579299	2.482672	2.312395	1.918410	1.855239	1.517405	2.135148	2.379493	2.141363	0.000000	0.000000	37727.000000		1
17095.982422	4640.952637	1.686805	2.106194	3702.407715	81003.195312	618.662781	380.496368	182.985977	95.614403	65.282753	322.361725	405.591827	301.669830	3.057372	0.000000	4.232894	3.666607	0.227065	0.323498	3.568484	4.908502	2.791454	2.580350	2.262418	1.980523	1.814798	2.508343	2.608089	2.479532	0.485348	0.000000	37762.000000		1
5789.115234	2202.520264	3.543216	3.762161	1073.517334	24486.726562	161.680420	112.291260	42.105370	4.789046	14.274627	64.095512	89.533272	32.329918	0.747735	99998.000000	3.762612	3.342920	0.549398	0.575437	3.030809	4.388931	2.208658	2.050346	1.624337	0.680249	1.154565	1.806828	1.951984	1.509605	0.000000	4.999991	37793.000000		1
12283.160156	2589.116211	2.812370	2.149366	2599.403564	51854.183594	430.816803	275.229858	108.140549	69.205261	35.697361	195.632385	250.849808	132.754959	1.052039	99998.000000	4.089310	3.413152	0.449072	0.332310	3.414874	4.714784	2.634293	2.439696	2.033988	1.840139	1.552636	2.291441	2.399414	2.123051	0.022032	4.999991	37826.000000		1
28743.476562	8516.700195	2.507080	4.656446	10788.669922	99998.000000	1684.936401	1110.744141	568.203552	256.474548	218.643250	1037.184692	1313.959473	734.648315	3.013007	99998.000000	4.458539	3.930271	0.399168	0.668055	4.032968	4.999991	3.226583	3.045614	2.754504	2.409044	2.339736	3.015856	3.118582	2.866080	0.479000	4.999991	37927.000000		1
3865.226074	3874.797852	1.973593	3.219423	1868.548340	42148.175781	307.544342	203.323227	85.943802	54.625347	44.285572	177.913223	223.657410	138.179245	0.368304	99998.000000	3.587175	3.588249	0.295258	0.507778	3.271504	4.624779	2.487908	2.308187	1.934215	1.737394	1.646262	2.250208	2.349583	2.140443	0.000000	4.999991	38041.000000		1
14326.291992	4741.818848	1.797820	2.380646	5667.714355	99998.000000	915.272156	586.335938	250.464340	185.866180	79.489532	422.765167	527.757202	359.116791	1.090193	99998.000000	4.156134	3.675945	0.254746	0.376695	3.753408	4.999991	2.961550	2.768147	2.398746	2.269200	1.900310	2.626099	2.722434	2.555236	0.037503	4.999991	38139.000000		1
7366.947266	3174.351318	2.500912	4.101373	3430.461914	70446.101562	582.391846	357.374481	186.997925	104.797775	65.933418	334.342041	416.095032	203.471252	0.555036	99998.000000	3.867288	3.501655	0.398098	0.612929	3.535353	4.847857	2.765215	2.553123	2.271837	2.020352	1.819106	2.524191	2.619193	2.308503	0.000000	4.999991	38208.000000		1
9164.880859	7351.269531	1.285919	2.738360	3024.413818	67126.359375	495.849762	322.380219	163.166779	91.719643	42.571014	203.665527	257.942413	113.469254	1.134119	0.000000	3.962127	3.866362	0.109214	0.437491	3.480641	4.826893	2.695350	2.508368	2.212632	1.962462	1.629114	2.308918	2.411523	2.054878	0.054659	0.000000	38259.000000		1
4961.075684	398.116852	1.585042	1.566539	1175.033936	26391.839844	186.489105	129.483109	41.778492	23.124956	19.668085	97.550995	121.770676	81.207176	0.065775	99998.000000	3.695576	2.600011	0.200041	0.194941	3.070050	4.421470	2.270653	2.112213	1.620953	1.364081	1.293762	1.989232	2.085543	1.909594	0.000000	4.999991	38292.000000		1
15185.880859	2783.703369	3.000478	4.092121	3727.459961	72986.703125	589.197632	382.112244	152.484711	70.056374	45.000999	230.497131	282.020233	164.400284	0.110157	99998.000000	4.181440	3.444623	0.477190	0.611948	3.571413	4.863244	2.770261	2.582191	2.183226	1.845448	1.653222	2.362665	2.450280	2.215903	0.000000	4.999991	38322.000000		1
8846.861328	1955.173584	1.683721	2.093859	2390.606689	49947.632812	393.926025	253.051605	109.201355	43.937111	36.138336	170.592422	208.880127	157.474197	0.780516	0.000000	3.946789	3.291185	0.226270	0.320947	3.378508	4.698515	2.595415	2.403209	2.038228	1.642831	1.557968	2.231960	2.319897	2.197209	0.000000	0.000000	38353.000000		1
4295.623535	662.596802	1.939672	4.323402	809.308716	20984.787109	147.125183	89.779968	30.917564	23.001608	16.593597	48.390030	75.850723	52.238533	0.111967	99998.000000	3.633026	2.821249	0.287728	0.635826	2.908114	4.321905	2.167687	1.953179	1.490205	1.361758	1.219941	1.684756	1.879960	1.717991	0.000000	4.999991	38372.000000		1
13710.012695	4133.276855	2.029100	3.225591	4365.686035	83193.140625	686.847290	450.932037	207.643555	102.259857	62.636902	309.733795	431.226929	239.662003	0.935102	99998.000000	4.137038	3.616294	0.307303	0.508609	3.640053	4.920087	2.836860	2.654111	2.317318	2.009705	1.796830	2.490988	2.634706	2.379599	0.000000	4.999991	38454.000000		1
16100.104492	5845.473633	2.692104	3.848506	6257.664551	99998.000000	989.460754	649.947266	295.496185	146.141464	122.208565	556.886230	699.271667	480.754883	1.688097	0.000000	4.206829	3.766820	0.430092	0.585292	3.796412	4.999991	2.995399	2.812878	2.470552	2.164773	2.087102	2.745766	2.844646	2.681924	0.227397	0.000000	38519.000000		1
9252.467773	1662.048828	1.702224	2.143198	1506.273804	31450.697266	242.563812	164.773407	74.065239	65.732979	22.872089	83.726593	116.226112	65.652802	0.695439	99998.000000	3.966258	3.220644	0.231017	0.331062	3.177904	4.497630	2.384826	2.216887	1.869614	1.817783	1.359306	1.922863	2.065304	1.817253	0.000000	4.999991	38594.000000		1
17694.251953	3318.244629	2.673601	3.601807	4799.019043	99822.531250	760.708984	495.492065	251.873611	88.592728	77.941498	437.832306	570.775391	350.399078	1.801392	99998.000000	4.247832	3.520908	0.427097	0.556520	3.681153	4.999228	2.881218	2.695037	2.401183	1.947398	1.891769	2.641308	2.756465	2.544563	0.255608	4.999991	38635.000000		1
18831.242188	6038.040527	1.952007	3.305768	5057.760254	99998.000000	802.845215	517.950928	262.568024	120.888725	65.279663	365.123932	487.391083	324.168793	1.888069	99998.000000	4.274879	3.780896	0.290481	0.519272	3.703958	4.999991	2.904632	2.714289	2.419242	2.082386	1.814778	2.562440	2.687878	2.510771	0.276018	4.999991	38664.000000		1
6552.827637	1454.118530	0.724679	1.042304	1293.625366	31111.427734	201.809113	135.585831	68.095116	38.352459	16.905056	69.741837	62.488880	38.901363	0.422552	0.000000	3.816429	3.162600	0.000000	0.017994	3.111809	4.492920	2.304941	2.132214	1.833116	1.583793	1.228017	1.843493	1.795803	1.589965	0.000000	0.000000	38691.000000		1
7424.603516	968.583862	2.479326	1.147151	1404.254395	33883.164062	228.335434	146.878479	77.321663	23.905144	17.857931	97.520157	143.569626	55.427120	1.637982	99998.000000	3.870673	2.986137	0.394334	0.059621	3.147446	4.529984	2.358573	2.166958	1.888301	1.378491	1.251831	1.989094	2.157063	1.743722	0.214309	4.999991	38712.000000		1
32649.095703	9250.528320	3.478457	3.342773	6893.846191	99998.000000	1105.526489	708.192932	334.604156	187.947708	139.477509	662.954468	872.519226	424.599976	3.676877	99998.000000	4.513871	3.966166	0.541387	0.524107	3.838462	4.999991	3.043569	2.850152	2.524531	2.274037	2.144504	2.821484	2.940775	2.627980	0.565479	4.999991	38738.000000		1
13260.754883	4257.613281	1.461692	2.849375	4361.902344	93720.867188	717.163513	458.576630	262.420013	94.183548	70.525108	370.764069	487.202972	263.067596	2.040520	99998.000000	4.122568	3.629166	0.164856	0.454750	3.639676	4.971836	2.855618	2.661412	2.418997	1.973975	1.848344	2.569098	2.687710	2.420067	0.309741	4.999991	38784.000000		1
5984.401855	3816.256104	2.260381	3.672733	2458.671143	58792.640625	398.277191	261.618225	142.351547	76.063499	43.554726	235.196762	316.036957	139.517593	1.059739	0.000000	3.777021	3.581638	0.354182	0.564989	3.390700	4.769323	2.600185	2.417668	2.153362	1.881176	1.639035	2.371431	2.499738	2.144629	0.025199	0.000000	38860.000000		1
13790.633789	3376.835693	3.860841	5.032661	2363.537842	57321.425781	384.825928	252.647629	136.554123	76.677162	45.670170	225.479889	321.822052	155.796646	0.080588	0.000000	4.139584	3.528510	0.586682	0.701798	3.373563	4.758317	2.585264	2.402515	2.135305	1.884666	1.659633	2.353108	2.507616	2.192558	0.000000	0.000000	38947.000000		1
5460.410156	400.892212	1.236579	2.689020	1188.685669	25424.691406	179.849808	125.409485	37.886814	23.504257	20.284834	89.120049	132.298553	52.873783	1.072605	99998.000000	3.737225	2.603028	0.092222	0.429594	3.075067	4.405256	2.254910	2.098330	1.578488	1.371147	1.307171	1.949975	2.121555	1.723240	0.030440	4.999991	38967.000000		1
10673.153320	2634.909912	2.821621	4.755125	3770.259277	71987.554688	563.932556	385.640045	154.143768	71.215866	67.524628	362.394806	402.896637	339.920532	0.688015	0.000000	4.028293	3.420766	0.450499	0.677162	3.576371	4.857257	2.751227	2.586182	2.187926	1.852577	1.829462	2.559182	2.605194	2.531377	0.000000	0.000000	38982.000000		1
17461.060547	6382.521973	3.148497	2.423819	3468.913086	80096.796875	534.344055	362.820374	212.562119	98.263336	65.862495	306.332428	411.802460	199.943451	1.979096	99998.000000	4.242071	3.804992	0.498103	0.384500	3.540193	4.903615	2.727821	2.559692	2.327486	1.992391	1.818638	2.486193	2.614689	2.300907	0.296467	4.999991	39022.000000		1
4310.110840	1176.100952	2.260381	3.142330	698.534668	19897.375000	142.493393	84.105888	17.281273	11.786050	16.938976	58.307331	63.555855	31.136511	0.004334	99998.000000	3.634488	3.070445	0.354182	0.497252	2.844188	4.298796	2.153795	1.924826	1.237576	1.071368	1.228887	1.765723	1.803156	1.493270	0.000000	4.999991	39094.000000		1
7481.976562	4853.480957	2.766114	2.867877	4664.000488	95424.101562	775.184082	485.466827	222.784698	81.626564	80.485580	419.761597	528.370911	365.234924	0.675927	0.000000	3.874016	3.686053	0.441870	0.457561	3.668759	4.979658	2.889405	2.686160	2.347885	1.911831	1.905718	2.623003	2.722939	2.562572	0.000000	0.000000	39148.000000		1
5664.448730	2597.291260	3.401364	3.231758	1547.204224	35636.039062	249.064331	167.992828	81.231850	25.823229	23.630690	106.854630	153.345078	114.696579	0.283508	0.000000	3.753158	3.414521	0.531653	0.509439	3.189548	4.551889	2.396312	2.225291	1.909726	1.412011	1.373476	2.028793	2.185670	2.059551	0.000000	0.000000	39183.000000		1
3752.126709	566.797363	1.563456	4.711953	838.783081	22277.734375	139.591599	95.543480	55.840340	52.938541	30.849722	104.720688	129.970337	62.874348	0.408436	0.000000	3.574277	2.753428	0.194086	0.673201	2.923650	4.347871	2.144859	1.980201	1.746948	1.723772	1.489251	2.020032	2.113844	1.798473	0.000000	0.000000	39219.000000		1
8230.147461	2908.711914	0.912787	1.689889	2889.173340	58730.796875	464.839691	304.531525	147.211517	75.998741	33.649757	203.236893	247.799988	223.848602	1.139480	99998.000000	3.915408	3.463701	0.000000	0.227858	3.460774	4.768866	2.667303	2.483632	2.167942	1.880806	1.526982	2.308002	2.394101	2.349954	0.056707	4.999991	39255.000000		1
10136.783203	3188.703125	1.279752	3.352024	4117.839844	75948.367188	661.776489	428.503998	180.744095	94.963737	61.872135	245.157227	304.377350	185.641068	0.766681	0.000000	4.005900	3.503614	0.107126	0.525307	3.614670	4.880518	2.820711	2.631955	2.257064	1.977558	1.791495	2.389445	2.483412	2.268674	0.000000	0.000000	39294.000000		1
12830.487305	4583.558105	2.445405	2.180203	3419.708984	71542.492188	572.637939	352.286316	160.175552	67.216255	52.389637	295.872406	351.173096	189.822617	0.050084	99998.000000	4.108243	3.661203	0.388351	0.338497	3.533989	4.854564	2.757880	2.546896	2.204596	1.827474	1.719245	2.471104	2.545521	2.278348	0.000000	4.999991	39315.000000		1
12324.426758	2223.116699	1.902667	4.563933	2183.641602	50801.449219	368.972412	231.187897	113.811546	52.790524	39.755562	206.807861	278.791565	146.193893	1.423451	0.000000	4.090767	3.346962	0.279363	0.659339	3.339181	4.705876	2.566994	2.363965	2.056186	1.722556	1.599398	2.315567	2.445280	2.164929	0.153343	0.000000	39370.000000		1
10078.814453	5545.478027	3.324270	3.765245	4703.293457	94067.875000	750.665283	490.533417	241.317978	89.736801	76.532227	406.612549	551.739441	217.779800	1.124836	99998.000000	4.003409	3.743939	0.521696	0.575793	3.672402	4.973441	2.875446	2.690669	2.382590	1.952971	1.883844	2.609181	2.741734	2.338018	0.051089	4.999991	39445.000000		1
4422.781250	1423.151611	2.655099	3.028231	1208.677612	28719.537109	183.430038	131.120575	58.452267	46.468861	16.695362	88.188759	82.456093	106.080612	0.136090	99998.000000	3.645695	3.153251	0.424081	0.481189	3.082310	4.458178	2.263470	2.117671	1.766801	1.667162	1.222596	1.945413	1.916223	2.025636	0.000000	4.999991	39468.000000		1
8092.189941	1328.517822	1.387682	2.553336	1720.584351	39267.214844	297.170654	180.818100	87.223549	58.668129	32.656792	152.950363	196.301559	77.697884	2.528996	99998.000000	3.908066	3.123367	0.142290	0.407108	3.235676	4.594030	2.473006	2.257242	1.940634	1.768402	1.513973	2.184551	2.292924	1.890409	0.402948	4.999991	39481.000000		1
16190.942383	4497.543457	1.674470	3.441453	4220.506836	99281.492188	655.664551	439.849091	268.757080	154.917786	83.837608	443.981293	562.699036	259.410278	1.161994	0.000000	4.209272	3.652975	0.223877	0.536742	3.625365	4.996868	2.816682	2.643304	2.429360	2.190101	1.923439	2.647365	2.750276	2.413987	0.065204	0.000000	39601.000000		1
7177.328125	1228.691040	1.964342	3.361275	1336.874756	29831.253906	213.055511	142.536575	82.576355	35.102200	16.649105	92.900711	107.517632	68.199966	0.067458	0.000000	3.855963	3.089443	0.293217	0.526504	3.126091	4.474671	2.328493	2.153926	1.916856	1.545334	1.221391	1.968019	2.031480	1.833784	0.000000	0.000000	39651.000000		1
6906.964355	1844.624634	2.275799	2.698272	1235.333374	26392.289062	199.073837	129.125397	36.671822	22.517460	19.686588	67.361191	100.597725	47.440235	0.438506	0.000000	3.839287	3.265908	0.357134	0.431086	3.091784	4.421477	2.299014	2.111012	1.564332	1.352519	1.294170	1.828410	2.002588	1.676147	0.000000	0.000000	39677.000000		1
3710.530273	2035.101074	2.827788	4.804465	1356.252930	28243.744141	229.553513	145.971863	54.193626	20.491444	25.567278	97.353630	138.404358	99.287140	0.624173	0.000000	3.569436	3.308586	0.451447	0.681645	3.132341	4.450922	2.360884	2.164269	1.733948	1.311573	1.407684	1.988352	2.141150	1.996893	0.000000	0.000000	39707.000000		1
25303.531250	9907.672852	1.606628	4.674948	8723.005859	99998.000000	1407.057617	898.879028	412.363708	156.212952	155.290909	848.228577	1077.794434	617.241150	1.957191	0.000000	4.403181	3.995972	0.205915	0.669777	3.940666	4.999991	3.148312	2.953701	2.615280	2.193717	2.191146	2.928513	3.032536	2.790455	0.291633	0.000000	39801.000000		1
14371.117188	1993.704956	2.340558	2.824705	3546.940918	67051.023438	589.222290	367.088257	157.548218	60.237751	63.827225	311.981842	415.453613	157.474197	0.749028	0.000000	4.157491	3.299661	0.369319	0.450973	3.549854	4.826406	2.770279	2.564770	2.197413	1.779869	1.805006	2.494129	2.618523	2.197209	0.000000	0.000000	39839.000000		1
4898.833496	2300.401367	0.866531	1.911918	1539.365356	36028.554688	258.395721	157.918259	88.817841	32.693798	25.345249	94.652275	164.548294	89.403755	1.774218	0.000000	3.690093	3.361804	0.000000	0.281469	3.187342	4.556647	2.412285	2.198432	1.948500	1.514465	1.403897	1.976131	2.216293	1.951356	0.249007	0.000000	39866.000000		1
14909.170898	3172.655273	1.563456	0.801772	2854.367188	65040.058594	454.845306	305.327148	181.795654	78.354721	58.652710	279.815369	342.174744	137.383652	1.890365	0.000000	4.173453	3.501423	0.194086	0.000000	3.455510	4.813181	2.657864	2.484766	2.259583	1.894065	1.768288	2.446872	2.534248	2.137935	0.276546	0.000000	39913.000000		1
6952.085449	578.318176	1.504864	4.261727	1332.588379	28113.976562	229.673782	145.799164	81.423035	9.599679	31.774843	119.291351	136.168655	49.549515	1.001513	99998.000000	3.842115	2.762167	0.177497	0.629586	3.124696	4.448922	2.361111	2.163755	1.910747	0.982257	1.502083	2.076609	2.134077	1.695039	0.000657	4.999991	40112.000000		1
9029.366211	2931.183105	2.790784	2.985059	2076.676025	45912.796875	335.368927	215.466995	99.672607	52.633251	25.456263	156.993134	197.343857	126.279099	0.837162	99998.000000	3.955657	3.467043	0.445726	0.474953	3.317369	4.661934	2.525523	2.333381	1.998576	1.721260	1.405795	2.195881	2.295224	2.101331	0.000000	4.999991	40141.000000		1
16007.031250	3467.778320	2.328223	4.637943	5459.247559	99998.000000	859.616821	564.977966	266.237671	119.365356	95.586647	469.218597	635.284119	441.551300	1.847565	99998.000000	4.204311	3.540051	0.367025	0.666325	3.737133	4.999991	2.934305	2.752032	2.425270	2.076878	1.980397	2.671375	2.802968	2.644981	0.266600	4.999991	40249.000000		1
5542.002930	1174.546753	3.043650	1.147151	1252.855225	31443.638672	223.984283	135.110931	48.914265	32.107887	11.514681	65.273499	64.188019	53.339428	1.065492	99998.000000	3.743667	3.069870	0.483395	0.059621	3.097901	4.497533	2.350218	2.130691	1.689435	1.506612	1.061252	1.814737	1.807454	1.727048	0.027550	4.999991	40281.000000		1
11535.316406	1877.145752	2.053770	2.615010	1697.804810	39453.851562	278.369110	180.238358	102.713173	22.980021	26.631168	118.964470	173.592911	77.691711	0.451550	0.000000	4.062029	3.273498	0.312552	0.417473	3.229888	4.596089	2.444621	2.255847	2.011626	1.361350	1.425390	2.075417	2.239532	1.890375	0.000000	0.000000	40322.000000		1
7058.024414	2229.882324	0.354630	2.479326	2289.904297	47920.441406	367.812927	239.779190	100.351028	49.284313	40.689934	184.688202	228.979935	132.239975	1.344852	0.000000	3.848683	3.348282	0.000000	0.394334	3.359817	4.680521	2.565627	2.379812	2.001522	1.692709	1.609487	2.266439	2.359797	2.121363	0.128675	0.000000	40354.000000		1
6799.579102	1487.977905	3.247177	3.046734	1536.839844	28522.708984	260.600586	159.799347	54.699356	24.719250	17.086996	82.335823	127.802467	82.724373	0.536534	0.000000	3.832482	3.172596	0.511506	0.483835	3.186629	4.455191	2.415975	2.203575	1.737982	1.393035	1.232666	1.915589	2.106539	1.917634	0.000000	0.000000	40369.000000		1
28135.519531	12118.748047	2.581089	6.845900	11985.138672	99998.000000	1958.019897	1235.080566	626.569458	221.218170	186.871490	926.083740	1182.940674	661.387939	2.023438	99998.000000	4.449255	4.083458	0.411803	0.835431	4.078643	4.999991	3.291817	3.091695	2.796969	2.344821	2.271543	2.966650	3.072963	2.820456	0.306090	4.999991	40438.000000		1
6353.874023	5777.736328	2.809286	3.737491	1428.776367	36843.734375	241.472168	151.436249	62.575226	57.092339	31.842686	124.653969	165.670776	79.788658	0.601622	0.000000	3.803039	3.761758	0.448596	0.572580	3.154964	4.566364	2.382867	2.180230	1.796402	1.756578	1.503010	2.095706	2.219246	1.901941	0.000000	0.000000	40473.000000		1
33038.445312	10302.555664	2.846291	4.113708	12433.597656	99998.000000	1982.103882	1272.446167	667.604797	300.979065	195.080399	1133.465210	1515.987549	829.282104	4.439798	0.000000	4.519020	4.012945	0.454279	0.614233	4.094597	4.999991	3.297126	3.104640	2.824519	2.478536	2.290214	3.054408	3.180696	2.918702	0.647363	0.000000	40509.000000		1
5467.755371	610.719055	0.792521	0.268285	1140.008911	28516.375000	182.128693	116.808937	32.696880	44.544605	9.118615	62.772587	72.116318	49.225723	1.019983	99998.000000	3.737809	2.785841	0.000000	0.000000	3.056908	4.455094	2.260378	2.067476	1.514506	1.648795	0.959929	1.797770	1.858034	1.692192	0.008593	4.999991	40530.000000		1
13502.723633	4353.708496	1.770066	3.570970	4519.453613	88375.007812	727.577332	473.884308	225.587830	125.819626	74.848511	364.186462	512.431030	295.776794	2.025052	0.000000	4.130421	3.638859	0.247989	0.552786	3.655086	4.946330	2.861879	2.675672	2.353316	2.099748	1.874183	2.561324	2.709635	2.470964	0.306436	0.000000	40593.000000		1
11788.849609	2516.435547	3.537048	3.361275	3432.509521	69923.960938	545.960510	362.780273	196.464996	71.962128	58.998089	303.701996	352.933899	195.866745	0.740053	99998.000000	4.071471	3.400786	0.548641	0.526504	3.535612	4.844626	2.737161	2.559644	2.293285	1.857104	1.770838	2.482448	2.547693	2.291961	0.000000	4.999991	40707.000000		1
4401.599121	1121.740845	1.193407	2.053770	858.923035	19334.992188	147.405792	97.180946	26.998133	12.264029	16.272890	57.989708	53.391853	56.318321	0.630194	0.000000	3.643610	3.049892	0.076789	0.312552	2.933954	4.286344	2.168514	1.987581	1.431334	1.088633	1.211465	1.763351	1.727475	1.750650	0.000000	0.000000	40743.000000		1
6951.996094	2890.604248	4.826051	3.934851	2150.448242	46294.625000	355.798706	228.128830	118.125694	43.856934	32.437847	142.175781	177.999573	126.821838	0.025631	18471.224609	3.842109	3.460989	0.683592	0.594928	3.332529	4.665531	2.551204	2.358180	2.072344	1.642038	1.511052	2.152826	2.250419	2.103194	0.000000	4.266496	40780.000000		1
13625.028320	4555.333008	3.379778	4.292564	3838.637939	81713.960938	629.138184	396.134003	194.112106	105.833916	64.345291	342.353607	423.668701	265.479065	0.554318	0.000000	4.134337	3.658520	0.528888	0.632717	3.584177	4.912296	2.798746	2.597842	2.288053	2.024625	1.808517	2.534475	2.627026	2.424030	0.000000	0.000000	40813.000000		1
10518.481445	843.214417	1.668303	2.035268	1845.096436	41034.046875	297.136719	199.810852	100.573059	23.877390	21.234625	119.605888	183.482452	107.193840	1.409292	0.000000	4.021953	2.925938	0.222275	0.308622	3.266019	4.613144	2.472956	2.300619	2.002482	1.377987	1.327045	2.077753	2.263595	2.030170	0.149001	0.000000	40870.000000		1
8635.609375	2480.608887	2.371395	2.522498	2015.056763	43646.941406	325.587311	215.491669	106.555511	78.811111	42.114620	207.094650	279.152374	162.503784	2.725698	99998.000000	3.936293	3.394558	0.375004	0.401831	3.304287	4.639954	2.512667	2.333431	2.027576	1.896587	1.624433	2.316169	2.445841	2.210864	0.435478	4.999991	40926.000000		1
6667.878906	1703.867432	1.699140	1.751564	1305.204712	36768.527344	235.847427	143.628220	77.420341	44.856064	29.640898	143.569626	161.723602	69.310112	1.698535	0.000000	3.823988	3.231436	0.230229	0.243426	3.115679	4.565476	2.372631	2.157240	1.888855	1.651821	1.471891	2.157063	2.208773	1.840797	0.230074	0.000000	41015.000000		1
6963.199219	3293.581055	1.427771	2.781532	2102.258789	44515.050781	349.967346	225.828354	98.870834	50.792259	42.133121	179.371826	292.026978	116.321709	0.368372	0.000000	3.842809	3.517668	0.154659	0.444284	3.322686	4.648507	2.544028	2.353778	1.995068	1.705798	1.624624	2.253754	2.465423	2.065661	0.000000	0.000000	41091.000000		1
6408.804688	2293.752686	2.285050	3.611058	1683.320435	35325.718750	275.997711	181.986847	103.977501	23.220552	40.643677	182.825623	200.739059	118.230545	0.674843	99998.000000	3.806777	3.360547	0.358896	0.557634	3.226167	4.548091	2.440906	2.260040	2.016939	1.365873	1.608993	2.262037	2.302632	2.072730	0.000000	4.999991	41143.000000		1
6225.288574	689.792297	1.236579	1.572707	1309.173584	34323.429688	219.423431	142.974457	64.604324	31.059416	21.348722	126.997612	177.533920	86.387856	0.983598	99998.000000	3.794159	2.838718	0.092222	0.196648	3.116997	4.535591	2.341283	2.155258	1.810262	1.492193	1.329372	2.103796	2.249281	1.936453	0.000000	4.999991	41183.000000		1
5699.686523	2519.701416	1.625130	3.429117	2919.646729	54628.839844	455.215332	307.325409	117.438026	52.543823	47.230541	204.858932	264.387421	170.182297	1.238697	0.000000	3.755851	3.401349	0.210888	0.535182	3.465330	4.737422	2.658217	2.487598	2.069809	1.720522	1.674223	2.311455	2.422241	2.230914	0.092965	0.000000	41308.000000		1
9757.094727	1718.142090	2.201789	3.151581	2686.377441	50700.863281	426.255951	281.384979	108.418083	61.671692	47.711605	190.948181	251.361710	137.966476	0.646324	99998.000000	3.989321	3.235059	0.342776	0.498528	3.429167	4.705015	2.629670	2.449301	2.035102	1.790086	1.678624	2.280915	2.400299	2.139774	0.000000	4.999991	41355.000000		1
9103.711914	2644.345947	1.877997	2.809286	2560.619385	52448.148438	399.134460	262.062286	93.844337	50.474636	38.124264	207.335175	250.593857	178.153748	0.853356	99998.000000	3.959219	3.422318	0.273695	0.448596	3.408345	4.719730	2.601119	2.418405	1.972408	1.703073	1.581201	2.316673	2.398970	2.250795	0.000000	4.999991	41411.000000		1
7848.179688	4601.320801	2.337474	3.342773	3463.127930	82260.023438	577.834045	363.893494	220.585999	92.253128	78.336212	374.230194	494.816711	367.692688	1.703546	0.000000	3.894769	3.662883	0.368747	0.524107	3.539469	4.915189	2.761803	2.560974	2.343578	1.964981	1.893963	2.573139	2.694444	2.565485	0.231354	0.000000	41464.000000		1
12080.882812	4369.404785	1.723810	5.933114	4328.024414	89469.304688	706.444458	452.554077	193.646454	93.150497	93.051819	453.136902	583.609863	348.595093	1.796854	0.000000	4.082098	3.640422	0.236489	0.773283	3.636290	4.951674	2.849078	2.655670	2.287009	1.969185	1.968725	2.656229	2.766123	2.542321	0.254513	0.000000	41566.000000		1
4656.723145	1010.245178	2.127780	1.779317	856.915466	22455.322266	130.136856	96.413094	56.006863	9.245049	18.727545	81.608063	91.044304	80.908051	0.791970	99998.000000	3.668080	3.004427	0.327927	0.250253	2.932938	4.351319	2.114400	1.984136	1.748241	0.965909	1.272481	1.911733	1.959253	1.907992	0.000000	4.999991	41600.000000		1
9397.737305	3275.368408	3.083739	2.633513	2578.958496	54869.914062	423.967834	272.291046	141.235229	71.533485	50.104588	253.227371	287.139252	134.910492	1.529380	99998.000000	3.973023	3.515260	0.489078	0.420535	3.411444	4.739334	2.627333	2.435033	2.149943	1.854509	1.699878	2.403511	2.458092	2.130046	0.184515	4.999991	41689.000000		1
4104.295898	383.111359	3.108409	5.165262	1169.443115	25779.296875	179.896072	131.046555	57.283531	31.466471	12.738925	70.417175	104.464737	71.188110	0.216740	0.000000	3.613239	2.583325	0.492538	0.713092	3.067979	4.411271	2.255022	2.117426	1.758030	1.497848	1.105133	1.847679	2.018970	1.852407	0.000000	0.000000	41788.000000		1
6120.518555	925.935730	2.143198	3.549383	1481.159790	29576.119141	231.150894	161.039001	60.626305	42.925644	14.820449	81.737579	119.032318	47.008514	0.183334	0.000000	3.786788	2.966581	0.331062	0.550153	3.170602	4.470941	2.363896	2.206931	1.782661	1.632717	1.170861	1.912422	2.075665	1.672176	0.000000	0.000000	41827.000000		1
4571.522461	1689.685303	2.500912	3.355108	1897.270264	39926.062500	330.027893	203.150543	78.447227	46.422604	28.379648	145.688156	162.799820	113.885559	0.825924	0.000000	3.660061	3.227806	0.398098	0.525706	3.278129	4.601256	2.518551	2.307818	1.894578	1.666729	1.453007	2.163424	2.211654	2.056469	0.000000	0.000000	41937.000000		1
4412.410645	1549.541748	2.658183	2.096942	1458.272339	32409.638672	228.141159	157.733231	75.212387	58.137726	29.304770	151.636688	171.449707	113.290398	0.594954	99998.000000	3.644676	3.190203	0.424585	0.321587	3.163839	4.510674	2.358204	2.197923	1.876289	1.764458	1.466938	2.180804	2.234137	2.054193	0.000000	4.999991	41993.000000		1
7682.666504	2208.860596	1.810155	2.115445	1927.287354	42232.449219	319.500000	202.108231	85.734108	74.009727	36.776669	188.027893	251.855118	121.486969	0.246063	99998.000000	3.885512	3.344168	0.257716	0.325402	3.284946	4.625646	2.504471	2.305584	1.933154	1.869289	1.565572	2.274222	2.401151	2.084530	0.000000	4.999991	42027.000000		1
22883.275391	5075.439453	2.075356	3.299600	6390.234375	99998.000000	1038.350342	661.474304	348.052338	184.342819	105.500870	567.580627	723.170654	387.891174	2.264609	0.000000	4.359518	3.705474	0.317093	0.518461	3.805517	4.999991	3.016344	2.820513	2.541645	2.265626	2.023256	2.754028	2.859241	2.588710	0.354993	0.000000	42114.000000		1
7792.296387	1576.968506	2.198706	4.101373	1667.593384	32867.675781	264.640289	181.055557	71.351547	66.429901	26.344379	108.806641	142.551987	54.153538	0.564682	0.000000	3.891665	3.197823	0.342167	0.612929	3.222090	4.516769	2.422656	2.257812	1.853403	1.822364	1.420688	2.036655	2.153973	1.733627	0.000000	0.000000	42172.000000		1
12891.877930	4419.164062	2.611927	5.051164	4724.559082	99492.406250	764.289246	492.152374	254.411530	105.056808	91.648712	456.991577	597.847534	369.453491	1.309617	62.113705	4.110316	3.645340	0.416961	0.703391	3.674361	4.997790	2.883258	2.692100	2.405537	2.021424	1.962126	2.659908	2.776590	2.567560	0.117144	1.793187	42265.000000		1
19680.531250	12209.530273	2.377563	4.070535	9182.979492	99998.000000	1461.534912	946.313049	419.884949	188.194412	140.726425	628.694153	792.234070	456.492004	2.660460	99998.000000	4.294037	4.086699	0.376132	0.609652	3.962984	4.999991	3.164809	2.976035	2.623130	2.274607	2.148376	2.798440	2.898854	2.659433	0.424957	4.999991	42361.000000		1
6584.423828	2914.194824	1.705307	3.065236	2288.232910	47923.539062	378.590607	243.029449	109.155098	89.255737	36.018070	169.815323	240.328094	198.867233	1.504545	0.000000	3.818518	3.464519	0.231803	0.486464	3.359500	4.680549	2.578170	2.385659	2.038044	1.950636	1.556520	2.229977	2.380805	2.298563	0.177405	0.000000	42451.000000		1
7745.093750	3489.231934	2.969640	4.493007	2493.403320	58720.675781	412.672089	259.767975	152.089996	70.636116	39.885078	232.887039	295.372833	149.743271	1.194104	99998.000000	3.889027	3.542730	0.472704	0.652537	3.396793	4.768791	2.615605	2.414586	2.182101	1.849027	1.600810	2.367145	2.470371	2.175347	0.077042	4.999991	42473.000000		1
28122.845703	11213.633789	2.932636	3.490792	11244.576172	99998.000000	1791.565918	1154.949585	596.336487	261.433197	207.557205	1030.227783	1338.034302	770.835999	2.548500	99998.000000	4.449059	4.049747	0.467258	0.542924	4.050943	4.999991	3.253233	3.062563	2.775491	2.417361	2.317138	3.012933	3.126467	2.886962	0.406285	4.999991	42512.000000		1
6926.058594	2478.690674	1.643633	3.811501	2996.009521	59909.730469	460.747589	316.077057	135.363800	81.407616	44.732716	256.878510	309.373016	171.801254	0.541407	0.000000	3.840486	3.394222	0.215805	0.581096	3.476543	4.777497	2.663463	2.499793	2.131503	1.910665	1.650625	2.409728	2.490482	2.235026	0.000000	0.000000	42559.000000		1
8625.546875	1943.964233	1.754647	2.608843	2453.080322	57183.585938	375.701141	258.186035	151.652100	79.437111	55.963692	281.088959	380.163300	234.644760	2.272995	0.000000	3.935787	3.288688	0.244190	0.416448	3.389712	4.757271	2.574842	2.411933	2.180848	1.900023	1.747906	2.448844	2.579970	2.370411	0.356599	0.000000	42597.000000		1
7331.897461	3144.571777	1.415436	3.361275	2600.365723	50729.433594	426.940552	278.467773	96.471680	57.863274	40.501823	219.041046	296.853027	174.669128	0.143395	0.000000	3.865216	3.497561	0.150890	0.526504	3.415035	4.705260	2.630368	2.444775	1.984400	1.762403	1.607475	2.340525	2.472542	2.242216	0.000000	0.000000	42654.000000		1
9200.429688	4698.501465	1.921169	3.974939	3536.308350	71550.171875	574.435791	370.714752	170.228546	109.337044	63.574360	328.701874	439.839813	267.375580	1.854668	99998.000000	3.963808	3.671959	0.283566	0.599330	3.548550	4.854610	2.759242	2.569040	2.231032	2.038767	1.803282	2.516802	2.643295	2.427122	0.268266	4.999991	42720.000000		1
9580.781250	2472.927246	1.125565	2.004430	2455.204834	48442.695312	387.629059	256.912445	99.450577	27.186241	41.901844	155.244659	183.211090	75.018112	1.468931	0.000000	3.981401	3.393211	0.051370	0.301991	3.390088	4.685228	2.588416	2.409785	1.997607	1.434349	1.622233	2.191017	2.262952	1.875166	0.167001	0.000000	42737.000000		1
4721.333496	1039.213745	3.879343	2.652015	1024.513550	24465.912109	178.215424	108.504433	38.423386	19.606411	15.202832	75.015030	87.035446	71.477982	0.985132	0.000000	3.674065	3.016705	0.588758	0.423576	3.010518	4.388561	2.250945	2.035448	1.584596	1.292398	1.181924	1.875148	1.939696	1.854172	0.000000	0.000000	42758.000000		1
4528.500977	1256.814697	2.103110	2.359060	985.390198	26750.265625	148.185989	102.373962	62.340862	17.891851	20.001129	74.126915	120.336739	87.137207	0.018880	0.000000	3.655954	3.099271	0.322862	0.372739	2.993608	4.427328	2.170807	2.010190	1.794773	1.252655	1.301054	1.869976	2.080398	1.940204	0.000000	0.000000	42781.000000		1
18535.148438	4934.851562	1.840992	3.823836	4848.010254	98558.296875	761.618713	491.689819	248.950226	88.617401	93.566803	479.450439	647.477234	387.681458	1.189995	0.000000	4.267996	3.693274	0.265052	0.582499	3.685564	4.993693	2.881738	2.691691	2.396112	1.947519	1.971122	2.680744	2.811224	2.588475	0.075545	0.000000	42799.000000		1
8213.226562	1314.795166	1.958174	3.237926	1963.542847	39090.644531	345.335571	209.429031	101.189804	38.037918	30.643112	146.610199	172.516678	114.304947	0.432817	99998.000000	3.914514	3.118858	0.291851	0.510267	3.293040	4.592073	2.538241	2.321037	2.005137	1.580217	1.486333	2.166164	2.236831	2.058065	0.000000	4.999991	42997.000000		1
9203.134766	2653.711426	3.324270	4.277146	2339.336670	44503.347656	360.257782	245.400848	94.547432	52.084347	32.394676	181.897415	223.117752	169.886246	0.330163	0.000000	3.963936	3.423854	0.521696	0.631154	3.369093	4.648393	2.556613	2.389876	1.975650	1.716707	1.510474	2.259826	2.348534	2.230158	0.000000	0.000000	43064.000000		1
7588.245605	2843.937988	2.537917	5.112839	4504.355469	88621.976562	718.649902	470.603210	256.539307	100.181419	79.171906	377.498962	459.483246	263.419128	0.477979	99998.000000	3.880141	3.453920	0.404477	0.708662	3.653633	4.947541	2.856517	2.672655	2.409154	2.000787	1.898571	2.576916	2.662270	2.420647	0.000000	4.999991	43157.000000		1
6670.062012	1640.265259	1.915002	3.262596	1481.289307	31954.041016	226.882996	152.978119	66.830788	53.829742	25.027624	90.754433	126.007736	82.338905	0.019002	0.000000	3.824130	3.214914	0.282169	0.513563	3.170640	4.504526	2.355802	2.184629	1.824977	1.731022	1.398420	1.957868	2.100397	1.915605	0.000000	0.000000	43201.000000		1
5808.758301	2040.984863	1.754647	2.889463	2026.278442	45564.292969	311.380524	204.960693	74.367447	35.993401	33.452396	175.409225	217.995667	141.374008	0.201339	0.000000	3.764083	3.309840	0.244190	0.460817	3.306699	4.658625	2.493291	2.311671	1.871383	1.556223	1.524427	2.244052	2.338448	2.150370	0.000000	0.000000	43225.000000		1
8378.314453	4984.114258	3.123827	5.775843	7685.309082	99998.000000	1264.647461	795.166687	377.949188	187.216858	159.891861	782.868774	973.400635	620.559265	0.977862	99998.000000	3.923157	3.697588	0.494687	0.761615	3.885661	4.999991	3.101969	2.900458	2.577433	2.272345	2.203826	2.893689	2.988292	2.792783	0.000000	4.999991	43284.000000		1
7080.526367	2687.120605	1.316756	2.346725	2545.398193	52252.132812	414.198547	271.631134	117.996178	53.549122	40.060848	187.633163	248.903976	159.882599	1.284300	0.000000	3.850065	3.429287	0.119505	0.370462	3.405756	4.718104	2.617208	2.433980	2.071868	1.728752	1.602720	2.273310	2.396032	2.203801	0.108667	0.000000	43356.000000		1
19617.707031	6550.780273	2.371395	4.113708	6763.243652	99998.000000	1124.408203	693.835022	316.869568	174.659882	89.542519	500.715912	655.855713	417.932953	2.833416	0.000000	4.292648	3.816293	0.375004	0.614233	3.830155	4.999991	3.050924	2.841256	2.500880	2.242193	1.952029	2.699591	2.816808	2.621107	0.452310	0.000000	43421.000000		1
6993.080566	1096.296875	2.312804	4.545431	1100.990356	31290.494141	173.034744	119.729240	62.371700	32.043129	26.652754	92.160614	133.445709	93.773415	1.235150	99998.000000	3.844669	3.039928	0.364139	0.657575	3.041784	4.495412	2.238133	2.078200	1.794988	1.505735	1.425742	1.964545	2.125305	1.972080	0.091720	4.999991	43452.000000		1
12076.296875	6421.676270	2.766114	2.985059	5631.838379	99998.000000	908.145630	585.651306	318.494720	127.253563	114.585564	566.353271	749.465698	462.116760	2.203781	99998.000000	4.081934	3.807648	0.441870	0.474953	3.750650	4.999991	2.958155	2.767639	2.503102	2.104670	2.059130	2.753088	2.874752	2.664752	0.343168	4.999991	43525.000000		1
5419.803223	2105.965332	2.559503	2.611927	2528.391357	45369.980469	401.339355	266.330170	103.921997	54.236797	39.521194	147.569229	190.975937	138.959442	0.065608	0.000000	3.733984	3.323451	0.408156	0.416961	3.402844	4.656769	2.603512	2.425420	2.016707	1.734294	1.596830	2.168996	2.280979	2.142888	0.000000	0.000000	43559.000000		1
8055.002930	2398.140381	1.171821	2.371395	1362.167603	35370.910156	244.679245	143.029968	55.075573	20.960173	26.063761	100.372612	109.907532	141.568283	1.317775	0.000000	3.906066	3.379875	0.068861	0.375004	3.134231	4.548646	2.388597	2.155427	1.740959	1.321395	1.416037	2.001615	2.041028	2.150966	0.119841	0.000000	43585.000000		1
9285.010742	3496.888916	2.069189	2.322055	5575.597168	99998.000000	893.186401	578.352112	278.982758	117.478111	61.184460	368.241577	439.599304	267.606842	1.586046	0.000000	3.967782	3.543682	0.315800	0.365873	3.746291	4.999991	2.950942	2.762192	2.445577	2.069957	1.786641	2.566133	2.643057	2.427497	0.200316	0.000000	43667.000000		1
8230.412109	2863.652344	3.259512	3.657314	2247.074219	47039.183594	354.882812	239.554077	122.001953	52.849113	43.200096	198.888809	280.441376	123.331047	1.000889	99998.000000	3.915421	3.456920	0.513153	0.563162	3.351617	4.672460	2.550085	2.379404	2.086367	1.723038	1.635485	2.298610	2.447842	2.091072	0.000386	4.999991	43756.000000		1
6249.042480	1328.221802	2.426902	5.559981	1856.577271	42463.031250	331.865784	198.993668	91.001129	55.525799	46.317757	190.895767	263.992706	157.955261	0.808837	0.000000	3.795814	3.123271	0.385052	0.745073	3.268713	4.628011	2.520962	2.298839	1.959047	1.744495	1.665748	2.280796	2.421592	2.198534	0.000000	0.000000	43831.000000		1
12714.380859	2808.400879	2.026016	3.022064	2541.253662	58389.761719	424.797333	268.201996	131.746567	49.302814	53.620049	244.364716	324.449402	163.542999	0.658203	99998.000000	4.104295	3.448459	0.306643	0.480304	3.405048	4.766337	2.628182	2.428462	2.119739	1.692872	1.729327	2.388038	2.511147	2.213632	0.000000	4.999991	43929.000000		1
26775.623047	11780.208984	2.729109	4.434416	10534.063477	99998.000000	1713.809448	1083.113892	494.529938	203.384903	152.490875	825.341064	1005.437622	486.996368	2.968845	99998.000000	4.427740	4.071153	0.436021	0.646836	4.022596	4.999991	3.233963	3.034674	2.694193	2.308319	2.183244	2.916633	3.002355	2.687526	0.472587	4.999991	44027.000000		1
4276.415039	1239.360718	1.921169	3.262596	1036.019043	23749.681641	161.914780	114.659576	44.251652	36.983280	11.773715	63.423256	80.652100	81.786919	0.586567	99998.000000	3.631080	3.093198	0.283566	0.513563	3.015368	4.375658	2.209286	2.059410	1.645929	1.568005	1.070914	1.802248	1.906616	1.912684	0.000000	4.999991	44084.000000		1
3543.382324	2573.817871	2.211041	3.700486	1410.631592	32374.949219	221.995270	152.762253	71.807938	42.197880	27.328093	132.717941	155.334091	82.437592	0.474004	0.000000	3.549418	3.410578	0.344597	0.568259	3.149414	4.510209	2.346344	2.184016	1.856172	1.625291	1.436609	2.122930	2.191267	1.916125	0.000000	0.000000	44099.000000		1
8820.806641	3542.996826	1.853327	3.120744	2945.969727	63864.968750	470.603210	306.005554	156.043350	92.388809	53.416523	257.205383	310.662018	266.216095	0.943287	99998.000000	3.945508	3.549371	0.267952	0.494258	3.469228	4.805263	2.672655	2.485729	2.193245	1.965619	1.727676	2.410280	2.492288	2.425234	0.000000	4.999991	44119.000000		1
7386.723145	2499.838867	1.834825	3.274930	1695.969971	36339.253906	302.181732	186.600113	95.195015	44.492184	28.462908	124.265419	161.344299	69.618484	0.602493	4225.418457	3.868452	3.397912	0.263595	0.515202	3.229418	4.560376	2.480268	2.270912	1.978614	1.648284	1.454279	2.094350	2.207754	1.842725	0.000000	3.625870	44160.000000		1
11491.725586	4413.178711	1.918085	2.898715	3295.249268	66675.609375	529.363831	346.155853	155.571533	70.654625	64.777016	304.068970	400.738007	255.333572	2.540099	0.000000	4.060385	3.644752	0.282868	0.462205	3.517888	4.823967	2.723754	2.539272	2.191930	1.849141	1.811421	2.482972	2.602860	2.407108	0.404851	0.000000	44211.000000		1
4158.579102	2091.370117	1.298254	3.108409	1841.062988	43907.839844	295.200134	197.914352	112.229591	48.581219	43.101418	165.926727	222.414658	217.298737	1.152191	99998.000000	3.618945	3.320431	0.113360	0.492538	3.265069	4.642542	2.470117	2.296477	2.050107	1.686468	1.634492	2.219916	2.347163	2.337057	0.061524	4.999991	44295.000000		1
20300.921875	3451.203125	1.332175	2.907966	5527.956543	99998.000000	901.210327	571.570984	282.976196	107.085915	92.487495	462.832184	569.915039	432.753387	1.599787	0.000000	4.307516	3.537971	0.124561	0.463589	3.742565	4.999991	2.954826	2.757070	2.451750	2.029732	1.966083	2.665424	2.755810	2.636240	0.204062	0.000000	44352.000000		1
4803.632324	1157.869873	2.944971	4.218554	1229.218384	22972.035156	199.681335	129.880905	53.727982	12.384295	14.453484	73.559502	105.004387	92.197624	1.328610	0.000000	3.681570	3.063660	0.469081	0.625164	3.089629	4.361199	2.300338	2.113545	1.730201	1.092871	1.159973	1.866639	2.021207	1.964720	0.123398	0.000000	44374.000000		1
5731.800781	737.889343	2.753779	3.626477	1433.488281	26526.544922	227.031021	156.610764	53.823578	35.857716	25.792391	113.777626	156.749527	123.451317	0.343813	99998.000000	3.758291	2.867991	0.439929	0.559485	3.156394	4.423681	2.356085	2.194822	1.730973	1.554583	1.411492	2.056057	2.195206	2.091496	0.000000	4.999991	44482.000000		1
7049.944824	1757.339478	0.394719	1.319840	1540.860962	31260.898438	253.168777	164.098068	54.693192	20.577789	17.327528	108.208389	114.823013	47.504997	1.888420	99998.000000	3.848186	3.244856	0.000000	0.120521	3.187763	4.495001	2.403410	2.215103	1.737933	1.313399	1.238737	2.034261	2.060029	1.676739	0.276099	4.999991	44497.000000		1
6584.667480	3111.279541	3.629560	3.543216	1565.299683	38162.382812	261.747742	170.533844	101.492012	42.271893	49.111622	138.712738	169.932510	103.061630	0.853537	0.000000	3.818534	3.492939	0.559854	0.549398	3.194597	4.581635	2.417883	2.231811	2.006432	1.626052	1.691184	2.142116	2.230277	2.013097	0.000000	0.000000	44550.000000		1
19603.351562	5777.137695	2.365228	2.639680	7490.895020	99998.000000	1215.967529	770.533813	320.579315	146.471420	126.945190	654.171997	906.014771	451.850983	2.307595	99998.000000	4.292330	3.761713	0.373873	0.421551	3.874534	4.999991	3.084922	2.886792	2.505935	2.165753	2.103616	2.815692	2.957135	2.654995	0.363160	4.999991	44572.000000		1
5538.117188	635.367371	2.417651	2.929552	1443.035522	30357.843750	225.032745	152.765335	67.620224	9.667521	27.368181	120.827049	143.850250	125.640770	0.285758	0.000000	3.743362	2.803025	0.383394	0.466801	3.159277	4.482271	2.352246	2.184025	1.830077	0.985315	1.437246	2.082164	2.157911	2.099131	0.000000	0.000000	44607.000000		1
7076.483398	2426.233154	3.204005	3.225591	1613.541626	43629.238281	250.479767	175.119354	121.422211	35.762119	34.315845	154.445969	179.307068	105.963432	0.017151	0.000000	3.849818	3.384933	0.505693	0.508609	3.207780	4.639778	2.398773	2.243334	2.084298	1.553423	1.535495	2.188776	2.253597	2.025156	0.000000	0.000000	44672.000000		1
7468.661133	2165.274902	3.358191	3.429117	2650.165039	54380.562500	409.178223	279.821533	129.393677	98.815323	67.438286	276.611359	395.884216	263.070679	0.574528	99998.000000	3.873243	3.335513	0.526105	0.535182	3.423273	4.735444	2.611912	2.446881	2.111913	1.994824	1.828907	2.441870	2.597568	2.420073	0.000000	4.999991	44753.000000		1
8155.018066	1005.280334	2.143198	2.167868	1652.840820	36796.097656	263.212524	170.672607	88.848679	76.186852	18.709044	146.933990	184.956482	107.517632	0.044963	0.000000	3.911425	3.002287	0.331062	0.336033	3.218231	4.565802	2.420306	2.232164	1.948651	1.881880	1.272052	2.167122	2.267070	2.031480	0.000000	0.000000	44782.000000		1
12747.552734	4930.284668	0.663004	5.529144	6635.120117	99998.000000	1084.409058	689.295776	341.499390	153.181641	138.287186	663.222778	858.519043	440.623108	1.778381	0.000000	4.105427	3.692872	0.000000	0.742658	3.821849	4.999991	3.035193	2.838406	2.533390	2.185207	2.140782	2.821659	2.933750	2.644067	0.250025	0.000000	44869.000000		1
19087.337891	4192.888672	1.563456	2.152450	4071.447998	89634.968750	686.054749	424.180603	216.293442	75.927818	62.430290	346.297699	436.308929	264.948669	2.475572	99998.000000	4.280746	3.622513	0.194086	0.332933	3.609749	4.952477	2.836359	2.627551	2.335043	1.880401	1.795395	2.539450	2.639794	2.423162	0.393676	4.999991	44925.000000		1
13290.975586	6349.051270	2.143198	3.139246	4398.481445	85620.429688	699.654053	452.779205	200.665054	87.439415	60.774323	319.385895	374.924042	193.862320	0.905420	0.000000	4.123557	3.802709	0.331062	0.496825	3.643303	4.932578	2.844883	2.655886	2.302472	1.941707	1.783720	2.504316	2.573943	2.287493	0.000000	0.000000	44946.000000		1
16232.979492	3834.666260	2.340558	2.747611	5283.776855	99998.000000	874.779602	546.845581	260.871948	120.938065	85.629257	444.042969	563.380554	307.932892	0.384019	0.000000	4.210398	3.583728	0.369319	0.438955	3.722944	4.999991	2.941899	2.737865	2.416427	2.082563	1.932622	2.647425	2.750802	2.488456	0.000000	0.000000	44990.000000		1
9066.525391	2666.780273	2.204873	4.230890	2363.038086	48153.988281	361.115051	247.044479	91.346512	73.645851	49.308983	213.527328	244.370880	185.573227	0.335731	0.000000	3.957441	3.425987	0.343384	0.626432	3.373471	4.682632	2.557646	2.392775	1.960692	1.867148	1.692926	2.329453	2.388049	2.268515	0.000000	0.000000	45031.000000		1
8731.587891	3677.928955	2.254213	2.352893	2736.361816	61542.742188	430.320312	286.889465	143.344513	94.664612	38.460388	230.827103	271.967255	196.172043	1.445870	99998.000000	3.941093	3.565603	0.352995	0.371602	3.437174	4.789177	2.633792	2.457715	2.156381	1.976188	1.585014	2.363287	2.434517	2.292637	0.160129	4.999991	45068.000000		1
5320.966309	2214.904541	1.495613	2.818537	998.705811	27491.552734	171.452789	108.208389	61.421909	25.675209	24.367704	75.018112	97.267288	57.801598	0.558293	0.000000	3.725991	3.345355	0.174819	0.450024	2.999438	4.439199	2.234144	2.034261	1.788323	1.409514	1.386815	1.875166	1.987967	1.761940	0.000000	0.000000	45095.000000		1
7493.321777	1789.771118	2.833956	4.792130	1342.502563	31396.533203	234.509079	151.908051	59.287960	25.484016	26.782270	138.577057	161.150024	62.754082	0.872222	0.000000	3.874674	3.252798	0.452393	0.680529	3.127915	4.496881	2.370160	2.181581	1.772967	1.406268	1.427847	2.141691	2.207230	1.797642	0.000000	0.000000	45158.000000		1
12179.879883	2484.879883	3.105325	3.830003	3302.958740	73397.000000	505.443298	343.923218	196.452667	97.402969	58.381344	312.444397	420.961182	240.531616	2.406684	0.000000	4.085643	3.395305	0.492107	0.583199	3.518903	4.865678	2.703672	2.536462	2.293258	1.988572	1.766274	2.494773	2.624242	2.381172	0.381419	0.000000	45249.000000		1
3794.654541	1634.948975	1.760815	0.814107	928.905396	25136.171875	145.580215	97.705177	38.620743	37.960823	4.159964	31.608322	62.106499	22.150496	0.467588	0.000000	3.579172	3.213504	0.245714	0.000000	2.967972	4.400299	2.163102	1.989918	1.586821	1.579336	0.619090	1.499801	1.793137	1.345383	0.000000	0.000000	45270.000000		1
9580.546875	1734.294678	1.773150	2.325139	1240.995117	33685.496094	184.561768	128.564148	66.984970	42.173210	26.800774	109.836609	139.347992	86.209000	0.765986	99998.000000	3.981390	3.239123	0.248745	0.366449	3.093770	4.527443	2.266142	2.109120	1.825977	1.625037	1.428147	2.040747	2.144101	1.935553	0.000000	4.999991	45292.000000		1
1817.074585	1076.949463	2.266548	3.413699	639.764771	20729.404297	120.120872	80.029190	49.561848	24.805595	22.418781	64.539566	79.844162	41.599636	0.094289	0.000000	3.259373	3.032195	0.355365	0.533225	2.806020	4.316587	2.079618	1.903248	1.695148	1.394550	1.350612	1.809826	1.902243	1.619089	0.000000	0.000000	45341.000000		1
26827.324219	9489.731445	1.884164	3.463039	7822.109863	99998.000000	1284.189087	808.469971	403.149506	176.849335	143.831741	655.285217	881.455872	486.046570	3.506399	0.000000	4.428577	3.977254	0.275119	0.539457	3.893324	4.999991	3.108629	2.907664	2.605466	2.247603	2.157855	2.816430	2.945201	2.686678	0.544861	0.000000	45357.000000		1
22136.341797	3791.506104	2.340558	3.163916	3697.763672	73768.125000	608.474060	384.980103	175.541824	96.502518	51.446014	274.190643	345.872131	182.489487	0.039661	0.000000	4.345106	3.578812	0.369319	0.500225	3.567939	4.867869	2.784242	2.585438	2.244381	1.984539	1.711352	2.438053	2.538916	2.261238	0.000000	0.000000	45394.000000		1
4536.932129	1390.824707	1.680638	3.429117	890.824280	28045.500000	145.271851	103.447098	71.875786	24.531141	29.875261	127.919647	187.105850	75.946320	0.516681	0.000000	3.656762	3.143272	0.225474	0.535182	2.949792	4.447863	2.162181	2.014718	1.856583	1.389718	1.475312	2.106937	2.272087	1.880507	0.000000	0.000000	45449.000000		1
2043.655396	891.730896	0.844944	1.770066	580.390442	21556.443359	95.065498	71.074013	40.489491	37.356411	16.926641	66.750610	80.575012	24.145674	1.716418	99998.000000	3.310408	2.950234	0.000000	0.247989	2.763720	4.333577	1.978023	1.851711	1.607342	1.572365	1.228571	1.824455	1.906200	1.382839	0.234623	4.999991	45500.000000		1
6463.436035	741.929016	2.599592	4.563933	1566.295654	38206.972656	258.599243	169.482285	77.762642	53.336346	27.710476	120.432335	165.735535	99.317970	0.606452	0.000000	3.810463	2.870362	0.414905	0.659339	3.194874	4.582143	2.412627	2.229124	1.890771	1.727023	1.442644	2.080743	2.219416	1.997028	0.000000	0.000000	45549.000000		1
10128.888672	1847.381592	2.081524	2.497828	2253.769043	51571.722656	360.257782	241.506088	115.001869	45.670170	53.539871	253.474075	347.269073	222.106277	1.284353	99998.000000	4.005562	3.266557	0.318381	0.397563	3.352909	4.712411	2.556613	2.382928	2.060705	1.659633	1.728677	2.403934	2.540666	2.346561	0.108684	4.999991	45604.000000		1
17175.314453	6949.001953	3.136162	4.064368	7306.623047	99998.000000	1157.996338	752.620361	373.974243	118.834953	130.778275	657.079956	841.191528	497.820282	1.730053	99998.000000	4.234905	3.841923	0.496399	0.608993	3.863717	4.999991	3.063707	2.876576	2.572842	2.074944	2.116536	2.817618	2.924895	2.697073	0.238059	4.999991	45633.000000		1
5872.335938	2167.825195	1.927337	3.336605	2157.081543	52342.339844	341.687500	232.347382	144.368317	36.764332	42.105370	207.853241	247.087646	181.080231	1.246410	99998.000000	3.768811	3.336024	0.284958	0.523305	3.333867	4.718853	2.533629	2.366138	2.159472	1.565427	1.624337	2.317757	2.392851	2.257871	0.095661	4.999991	45676.000000		1
9611.119141	3299.168701	2.901798	2.972724	3620.352539	71854.804688	580.341125	377.054901	150.070145	96.669044	59.917046	319.740540	442.439423	214.387680	0.628276	99998.000000	3.982774	3.518404	0.462667	0.473155	3.558751	4.856456	2.763683	2.576405	2.176294	1.985287	1.777550	2.504798	2.645854	2.331200	0.000000	4.999991	45694.000000		1
22558.232422	5991.463867	2.488577	3.120744	6467.833496	99998.000000	1011.201111	669.205200	330.801910	158.935898	110.271416	552.982178	799.776917	413.332001	1.732996	99998.000000	4.353305	3.777533	0.395951	0.494258	3.810759	4.999991	3.004838	2.825559	2.519568	2.201222	2.042463	2.742711	2.902969	2.616299	0.238798	4.999991	45735.000000		1
6449.238770	570.241882	2.602675	5.748089	1229.588379	27513.363281	202.866837	137.436066	44.035789	31.707003	24.984451	86.597549	135.946625	56.688370	0.654920	0.000000	3.809509	2.756059	0.415420	0.759523	3.089760	4.439544	2.307211	2.138101	1.643806	1.501155	1.397670	1.937506	2.133368	1.753494	0.000000	0.000000	45791.000000		1
13465.212891	5619.577148	3.265679	4.933982	5757.429688	99998.000000	907.741699	597.375732	293.189545	127.654449	81.975029	466.674530	625.018311	393.158203	1.498815	0.000000	4.129213	3.749704	0.513974	0.693198	3.760229	4.999991	2.957962	2.776248	2.467149	2.106036	1.913682	2.669014	2.795893	2.594567	0.175748	0.000000	45891.000000		1
12084.385742	3868.698242	2.235711	2.494745	3326.734375	67703.804688	550.438110	347.364655	167.585785	48.112492	53.274670	228.107239	277.027679	244.127258	0.985159	19493.535156	4.082224	3.587565	0.349416	0.397026	3.522018	4.830613	2.740709	2.540786	2.224237	1.682258	1.726521	2.358139	2.442523	2.387616	0.000000	4.289891	45940.000000		1
11978.924805	2737.730957	2.550252	3.324270	3113.447510	61296.542969	478.987885	322.969208	144.655106	71.437889	47.449490	267.936798	379.296783	187.398804	1.094702	0.000000	4.078418	3.437391	0.406583	0.521696	3.493242	4.787436	2.680325	2.509161	2.160334	1.853929	1.676232	2.428032	2.578979	2.272767	0.039296	0.000000	45969.000000		1
6788.129395	2697.077881	2.507080	3.749826	3428.809082	70505.976562	538.312866	353.661652	173.195099	122.294914	72.874916	382.877014	492.019775	304.291016	1.381851	0.000000	3.831750	3.430893	0.399168	0.574011	3.535143	4.848226	2.731035	2.548588	2.238536	2.087408	1.862578	2.583059	2.691983	2.483289	0.140461	0.000000	46004.000000		1
4993.797363	2278.907715	2.211041	3.182418	1524.890259	33795.410156	251.148941	166.265945	75.039696	54.480412	25.675209	124.820496	195.613876	98.901672	0.513532	0.000000	3.698431	3.357727	0.344597	0.502757	3.183239	4.528858	2.399931	2.220803	1.875291	1.736240	1.409514	2.096286	2.291400	1.995204	0.000000	0.000000	46042.000000		1
12560.160156	4626.539551	1.520283	3.830003	952.341797	29629.953125	123.950882	104.329048	74.749825	32.613621	25.866400	73.907967	99.684937	51.239403	1.029380	0.000000	4.098995	3.665256	0.181925	0.583199	2.978793	4.471731	2.093250	2.018405	1.873610	1.513399	1.412736	1.868691	1.998630	1.709604	0.012576	0.000000	46057.000000		1
10075.089844	2729.719482	2.019849	1.942755	2467.857422	45931.437500	378.686188	255.345901	101.692451	41.019894	27.226330	122.075966	176.056808	92.644760	0.186788	99998.000000	4.003249	3.436118	0.305319	0.288418	3.392320	4.662110	2.578279	2.407129	2.007289	1.612995	1.434989	2.086630	2.245653	1.966821	0.000000	4.999991	46073.000000		1
7492.103516	3521.493896	1.714559	1.683721	2764.454590	50707.101562	441.964508	283.901337	103.342255	59.503822	31.691584	179.769638	249.440536	168.618835	1.009141	0.000000	3.874604	3.546727	0.234152	0.226270	3.441609	4.705069	2.645387	2.453167	2.014278	1.774545	1.500944	2.254716	2.396967	2.226906	0.003952	0.000000	46094.000000		1
4213.645508	1504.142944	2.716774	3.003561	930.268372	23143.316406	164.961517	111.396980	64.971291	30.032532	28.465992	109.312370	123.331047	95.432465	0.348421	0.000000	3.624658	3.177289	0.434053	0.477637	2.968608	4.364426	2.217383	2.046873	1.812721	1.477592	1.454326	2.038669	2.091072	1.979696	0.000000	0.000000	46135.000000		1
8375.912109	2514.847656	1.711475	2.420735	3105.170654	60787.214844	501.024292	327.474548	140.775757	46.496613	59.352718	284.252869	337.817413	251.219864	1.331341	99998.000000	3.923032	3.400512	0.233371	0.383947	3.492085	4.783812	2.699859	2.515177	2.148528	1.667421	1.773441	2.453705	2.528682	2.400054	0.124289	4.999991	46157.000000		1
13525.734375	8684.373047	3.006645	3.990358	9216.580078	99998.000000	1484.610474	950.775269	393.990784	255.762207	199.308197	982.630249	1260.768066	684.044189	2.729885	99998.000000	4.131161	3.938739	0.478082	0.601012	3.964570	4.999991	3.171613	2.978078	2.595486	2.407836	2.299525	2.992390	3.100635	2.835084	0.436144	4.999991	46209.000000		1
4582.540527	2022.260376	1.865662	3.126911	873.697205	24982.513672	149.993057	98.889336	69.445793	29.295519	18.678205	57.089256	64.086258	54.258385	0.192103	0.000000	3.661106	3.305837	0.270833	0.495116	2.941361	4.397636	2.176071	1.995149	1.841646	1.466801	1.271335	1.756554	1.806765	1.734467	0.000000	0.000000	46333.000000		1
7277.327637	1148.171509	1.665219	1.985928	2021.532593	50167.371094	354.694702	214.566544	112.285095	65.517113	32.592033	170.706528	222.917313	115.171478	0.121755	99998.000000	3.861972	3.060007	0.221471	0.297963	3.305681	4.700421	2.549855	2.331562	2.050322	1.816355	1.513111	2.232250	2.348144	2.061345	0.000000	4.999991	46365.000000		1
16714.837891	3949.085205	2.886379	3.052901	4497.922852	97078.414062	717.407166	457.447968	267.002441	90.692757	88.827095	450.657593	559.507385	406.553955	1.360257	99998.000000	4.223102	3.596497	0.460353	0.484713	3.653012	4.987123	2.855766	2.660342	2.426515	1.957573	1.948545	2.653847	2.747806	2.609118	0.133621	4.999991	46399.000000		1
13750.446289	4926.220215	2.220292	2.846291	4021.408203	80779.054688	627.553162	422.203918	238.650543	71.055511	75.705788	375.522278	480.461914	300.137207	1.024198	99998.000000	4.138317	3.692514	0.346410	0.454279	3.604378	4.907299	2.797651	2.625522	2.377762	1.851598	1.879129	2.574636	2.681659	2.477320	0.010384	4.999991	46489.000000		1
6107.899902	2007.535522	1.674470	3.743659	2328.358398	55866.109375	374.415222	248.271805	118.859627	35.475330	58.023628	238.018372	273.866852	170.700363	0.218663	99998.000000	3.785892	3.302663	0.223877	0.573296	3.367050	4.747149	2.573354	2.394928	2.075034	1.549926	1.763605	2.376611	2.437540	2.232234	0.000000	4.999991	46579.000000		1
7505.518066	2860.294189	3.438369	5.575400	3476.906250	68447.515625	562.008301	362.336212	143.301346	63.235146	70.293823	335.461426	482.990570	269.635956	0.008597	99998.000000	3.875381	3.456411	0.536352	0.746276	3.541193	4.835358	2.749743	2.559112	2.156250	1.800959	1.846917	2.525643	2.683939	2.430778	0.000000	4.999991	46663.000000		1
4394.355469	1446.082275	2.328223	2.852458	1646.870728	38125.421875	263.107666	180.833527	92.314804	37.812805	37.535267	142.872696	184.102280	122.523109	0.473610	99998.000000	3.642895	3.160193	0.367025	0.455219	3.216660	4.581214	2.420134	2.257279	1.965271	1.577639	1.574440	2.154949	2.265059	2.088218	0.000000	4.999991	46731.000000		1
8583.321289	4413.045898	2.978892	3.318103	3926.953125	76658.500000	609.676758	408.385681	159.697586	84.266243	61.452747	289.051178	413.254913	238.915741	1.158437	0.000000	3.933655	3.644738	0.474055	0.520890	3.594056	4.884560	2.785100	2.611070	2.203298	1.925654	1.788541	2.460975	2.616218	2.378245	0.063873	0.000000	46747.000000		1
14799.645508	5006.659668	2.112361	3.219423	5832.083984	99998.000000	928.072754	577.686035	316.447113	126.658401	146.610199	674.444519	853.184143	448.616150	2.017359	0.000000	4.170251	3.699548	0.324768	0.507778	3.765824	4.999991	2.967582	2.761692	2.500301	2.102634	2.166164	2.828946	2.931043	2.651875	0.304783	0.000000	46805.000000		1
4585.960449	1580.863281	1.958174	3.182418	1434.404175	24309.525391	201.411316	132.699448	55.488796	23.010859	11.742877	81.287354	137.177032	52.047344	0.688861	99998.000000	3.661430	3.198894	0.291851	0.502757	3.156672	4.385777	2.304084	2.122869	1.744205	1.361933	1.069775	1.910023	2.137281	1.716399	0.000000	4.999991	46831.000000		1
5130.265137	2647.642578	2.106194	2.201789	2383.082520	45703.816406	373.046051	236.442581	92.009514	88.620483	24.056246	150.958267	220.542831	97.988884	1.026167	0.000000	3.710140	3.422859	0.323498	0.342776	3.377139	4.659953	2.571763	2.373726	1.963833	1.947534	1.381228	2.178857	2.343493	1.991177	0.011218	0.000000	46858.000000		1
11444.948242	2697.808838	2.272716	2.769197	3295.708740	67302.953125	521.642151	335.082123	151.948151	78.129608	63.814888	301.938110	391.835266	239.147018	2.317909	0.000000	4.058614	3.431011	0.356545	0.442354	3.517949	4.828034	2.717373	2.525151	2.181695	1.892816	1.804922	2.479918	2.593103	2.378665	0.365096	0.000000	46917.000000		1
12887.191406	3227.807861	2.673601	2.719858	4316.204102	85347.312500	709.155090	440.049530	207.856323	75.477592	69.038742	380.138641	500.447632	269.312164	0.601375	0.000000	4.110158	3.508908	0.427097	0.434546	3.635102	4.931190	2.850741	2.643502	2.317763	1.877818	1.839093	2.579942	2.699359	2.430256	0.000000	0.000000	47009.000000		1
5872.440918	3132.838135	3.422950	4.366574	2345.658203	43704.730469	373.490112	236.217468	84.731888	46.814240	43.508469	204.741745	281.912323	189.258301	0.510905	0.000000	3.768819	3.495938	0.534401	0.640141	3.370265	4.640529	2.572279	2.373312	1.928047	1.670378	1.638574	2.311206	2.450114	2.277055	0.000000	0.000000	47074.000000		1
13900.285156	1957.767090	3.401364	5.149844	2674.754883	48182.296875	411.487946	268.174255	120.786964	59.383556	34.044476	158.383911	224.465347	182.359970	1.090072	0.000000	4.143023	3.291761	0.531653	0.711794	3.427284	4.682888	2.614357	2.428417	2.082020	1.773666	1.532047	2.199711	2.351149	2.260930	0.037455	0.000000	47130.000000		1
6986.046875	1241.710571	3.456871	3.157748	1515.006958	30446.417969	245.943588	154.886948	61.529839	40.723854	23.889725	133.741745	184.743698	113.284225	0.780078	99998.000000	3.844232	3.094020	0.538683	0.499378	3.180415	4.483536	2.390836	2.190015	1.789086	1.609849	1.378211	2.126267	2.266570	2.054169	0.000000	4.999991	47194.000000		1
6404.250000	1603.522583	1.955090	2.689020	1540.512573	35575.300781	257.119049	153.286484	74.244095	39.151146	28.123697	131.857590	173.614487	86.304596	0.353281	0.000000	3.806468	3.205075	0.291167	0.429594	3.187665	4.551148	2.410134	2.185504	1.870662	1.592744	1.449072	2.120105	2.239586	1.936034	0.000000	0.000000	47230.000000		1
13563.498047	4193.690430	1.877997	3.345856	6517.712891	99998.000000	1032.734863	665.810059	362.592163	170.919312	136.773071	659.229309	896.122131	501.804474	3.547713	99998.000000	4.132372	3.622596	0.273695	0.524507	3.814095	4.999991	3.013989	2.823350	2.559418	2.232791	2.136001	2.819036	2.952367	2.700535	0.549949	4.999991	47296.000000		1
10904.420898	4080.606689	2.932636	3.102241	3872.108887	72118.765625	612.849915	394.083313	179.584610	92.758865	63.043957	318.932587	403.679901	255.006699	0.980804	99998.000000	4.037602	3.610725	0.467258	0.491676	3.587948	4.858048	2.787354	2.595588	2.254269	1.967355	1.799644	2.503699	2.606037	2.406552	0.000000	4.999991	47384.000000		1
21983.460938	5949.935059	2.753779	3.484625	6813.561035	99998.000000	1078.617798	692.031067	314.670868	151.408493	119.013817	566.942261	757.720886	361.435760	1.942415	0.000000	4.342096	3.774512	0.439929	0.542156	3.833374	4.999991	3.032868	2.840126	2.497857	2.180150	2.075597	2.753539	2.879509	2.558031	0.288342	0.000000	47514.000000		1
7542.538086	3003.839111	2.556419	3.990358	3545.479248	72311.898438	588.352661	358.096069	190.242004	81.577225	54.983063	294.777679	406.014282	243.340912	0.464375	99998.000000	3.877517	3.477677	0.407632	0.601012	3.549675	4.859210	2.769638	2.554000	2.279306	1.911569	1.740229	2.469495	2.608541	2.386215	0.000000	4.999991	47558.000000		1
2654.815430	1545.853516	3.521630	3.851590	1907.946167	37674.722656	317.353729	194.257034	93.835083	63.481846	34.500870	161.464554	254.368362	163.145203	0.556326	99998.000000	3.424034	3.189168	0.546744	0.585640	3.280566	4.576050	2.501544	2.288377	1.972365	1.802649	1.537830	2.208077	2.405463	2.212574	0.000000	4.999991	47615.000000		1
10561.774414	5647.448242	2.596508	3.962604	3764.952148	69514.171875	619.177734	379.648315	165.979156	95.361534	61.508255	311.929413	405.354370	244.327698	3.254405	0.000000	4.023737	3.751852	0.414390	0.597981	3.575759	4.842073	2.791815	2.579381	2.220053	1.979373	1.788933	2.494056	2.607835	2.387973	0.512472	0.000000	47693.000000		1
9113.977539	1501.762329	1.655968	2.417651	2140.191895	44132.339844	333.944244	212.500443	99.083611	50.610321	23.254475	139.681030	189.323059	130.732025	0.985542	99998.000000	3.959708	3.176601	0.219052	0.383394	3.330453	4.644757	2.523674	2.327360	1.996002	1.704239	1.366507	2.145138	2.277204	2.116382	0.000000	4.999991	47728.000000		1
12819.515625	2854.061768	2.278883	3.318103	1147.949463	21946.025391	161.341217	111.548080	49.805466	43.678074	17.386120	59.701183	75.163048	44.883816	1.192410	11040.652344	4.107872	3.455463	0.357722	0.520890	3.059923	4.341356	2.207745	2.047462	1.697277	1.640263	1.240203	1.775983	1.876004	1.652090	0.076426	4.042994	47756.000000		1
4283.004883	1091.927246	3.419866	3.117660	1305.025879	23167.357422	203.946152	133.528976	60.842167	33.285877	34.411442	112.386856	140.467377	84.605453	0.415718	99998.000000	3.631749	3.038194	0.534009	0.493829	3.115619	4.364876	2.309515	2.125576	1.784205	1.522260	1.536703	2.050715	2.147575	1.927398	0.000000	4.999991	47856.000000		1
5697.540527	3443.931885	1.970509	3.111492	2862.548340	54226.714844	454.382751	287.521637	111.082436	54.230629	51.671127	287.752899	361.488190	186.991745	0.959332	0.000000	3.755687	3.537055	0.294578	0.492969	3.456753	4.734213	2.657422	2.458671	2.045645	1.734245	1.713248	2.459020	2.558094	2.271822	0.000000	0.000000	47879.000000		1
6442.821289	1552.132080	1.631298	2.837040	1076.218628	28699.464844	159.500214	105.429947	80.649017	72.911919	21.869875	103.370010	134.574356	59.648758	0.847334	0.000000	3.809076	3.190929	0.212533	0.452865	3.031900	4.457874	2.202761	2.022964	1.906599	1.862799	1.339846	2.014395	2.128962	1.775601	0.000000	0.000000	47914.000000		1
18675.843750	5578.896484	2.735276	2.833956	7102.041504	99998.000000	1145.303711	719.266663	361.037964	141.546692	122.849983	665.066833	925.750732	520.121887	2.053829	99998.000000	4.271280	3.746548	0.437001	0.452393	3.851383	4.999991	3.058921	2.856890	2.557553	2.150900	2.089375	2.822865	2.966494	2.716105	0.312564	4.999991	47953.000000		1
18484.732422	5192.143555	3.154665	4.292564	5336.934082	99998.000000	859.129639	529.804810	266.120483	126.920517	95.232018	511.616943	663.275208	379.910461	0.612165	99998.000000	4.266813	3.715347	0.498953	0.632717	3.727292	4.999991	2.934059	2.724116	2.425078	2.103532	1.978783	2.708945	2.821694	2.579681	0.000000	4.999991	48123.000000		1
6416.372070	1148.951660	1.992095	2.898715	1586.170410	28959.093750	248.940979	165.276062	75.113708	38.805767	34.127735	128.200272	182.745438	88.250435	0.075214	0.000000	3.807290	3.060302	0.299310	0.462205	3.200350	4.461785	2.396096	2.218210	1.875719	1.588896	1.533108	2.107889	2.261847	1.945717	0.000000	0.000000	48218.000000		1
10688.032227	6056.882324	1.970509	3.688152	5813.763184	99998.000000	960.322510	592.256714	284.209686	114.739754	88.688324	490.804779	578.490906	411.262817	1.258918	99998.000000	4.028898	3.782249	0.294578	0.566809	3.764457	4.999991	2.982417	2.772510	2.453639	2.059714	1.947866	2.690909	2.762296	2.614120	0.099997	4.999991	48238.000000		1
23634.576172	6703.542480	3.068320	4.292564	5541.978027	99998.000000	877.638245	563.698181	288.061279	130.923218	109.041000	536.471863	745.160828	414.812195	1.248267	0.000000	4.373548	3.826304	0.486901	0.632717	3.743665	4.999991	2.943316	2.751047	2.459485	2.117017	2.037590	2.729547	2.872250	2.617851	0.096307	0.000000	48309.000000		1
5524.246582	1539.596680	2.180203	3.805334	1842.207031	37206.902344	278.652802	181.252914	102.262947	67.311852	38.019417	177.358154	226.660965	180.377136	0.761084	99998.000000	3.742273	3.187407	0.338497	0.580393	3.265338	4.570623	2.445063	2.258285	2.009718	1.828092	1.580005	2.248851	2.355377	2.256181	0.000000	4.999991	48338.000000		1
12107.297852	4409.783203	1.403101	2.201789	3491.211670	65975.234375	556.901611	357.793884	153.052124	40.859539	51.199314	269.420074	378.177399	192.792267	0.613905	0.000000	4.083047	3.644417	0.147089	0.342776	3.542976	4.819381	2.745779	2.553633	2.184839	1.611293	1.709264	2.430430	2.577696	2.285089	0.000000	0.000000	48377.000000		1
4896.468262	736.199463	1.612795	3.231758	1345.573975	29381.363281	192.739838	137.849289	72.208824	25.459347	32.699966	160.742966	172.035614	128.980453	0.000360	0.000000	3.689883	2.866996	0.207579	0.509439	3.128908	4.468072	2.284971	2.139405	1.858590	1.405847	1.514547	2.206132	2.235618	2.110524	0.000000	0.000000	48474.000000		1
23289.511719	7138.886230	2.174036	5.038829	8284.291016	99998.000000	1345.953247	842.933838	424.970032	213.326874	138.564713	699.956299	926.389038	522.228088	2.058647	99998.000000	4.367160	3.853631	0.337267	0.702330	3.918255	4.999991	3.129030	2.925793	2.628358	2.329046	2.141653	2.845071	2.966793	2.717860	0.313582	4.999991	48616.000000		1
8511.569336	1797.591553	0.989880	1.702224	1999.224854	39561.460938	321.908417	195.817413	86.011642	44.738880	17.472464	129.868576	189.390900	102.648415	1.092003	0.000000	3.930010	3.254691	0.000000	0.231017	3.300862	4.597272	2.507732	2.291851	1.934557	1.650685	1.242354	2.113504	2.277359	2.011352	0.038224	0.000000	48642.000000		1
17693.306641	6066.762695	2.846291	2.553336	5333.689941	99998.000000	850.877502	530.427734	294.728333	111.273628	94.420998	521.121033	676.066528	463.433502	0.098332	99998.000000	4.247809	3.782957	0.454279	0.407108	3.727028	4.999991	2.929867	2.724626	2.469422	2.046392	1.975069	2.716938	2.829989	2.665987	0.000000	4.999991	48660.000000		1
13928.007812	5320.084473	1.125565	3.660398	5701.690918	99998.000000	916.925049	577.312927	242.209183	113.241051	89.493179	402.446411	502.051178	298.801941	2.228378	0.000000	4.143889	3.725919	0.051370	0.563528	3.756004	4.999991	2.962334	2.761411	2.384191	2.054004	1.951790	2.604708	2.700748	2.475384	0.347989	0.000000	48695.000000		1
15464.314453	3698.670166	2.901798	3.086823	2672.161377	68983.539062	420.800812	269.546509	182.878036	78.672340	57.635078	293.019928	390.937897	261.803253	0.397321	0.000000	4.189331	3.568046	0.462667	0.489512	3.426863	4.838746	2.624077	2.430634	2.262161	1.895822	1.760687	2.466897	2.592108	2.417975	0.000000	0.000000	48780.000000		1
9627.102539	1400.803711	2.599592	3.379778	2147.719238	40412.167969	324.819458	219.355591	99.660271	67.607887	38.861275	196.924469	253.492569	173.417130	0.955716	99998.000000	3.983496	3.146377	0.414905	0.528888	3.331978	4.606512	2.511642	2.341149	1.998522	1.829997	1.589517	2.294300	2.403965	2.239092	0.000000	4.999991	48857.000000		1
13176.463867	6625.190918	2.248045	4.465254	7099.972168	99998.000000	1151.307739	716.096558	400.565338	156.919128	114.258690	648.035339	859.801880	501.693451	1.826380	99998.000000	4.119799	3.821198	0.351805	0.649846	3.851257	4.999991	3.061191	2.854972	2.602673	2.195676	2.057889	2.811599	2.934398	2.700438	0.261591	4.999991	48917.000000		1
11000.405273	3787.694580	0.774018	1.622047	3964.392822	91338.507812	632.181885	390.388977	227.919128	85.089600	73.800034	440.854370	600.077087	346.914429	1.407159	0.000000	4.041409	3.578375	0.000000	0.210063	3.598177	4.960654	2.800842	2.591498	2.357781	1.929876	1.868057	2.644295	2.778207	2.540222	0.148343	0.000000	48945.000000		1
3801.700928	1760.932007	1.070057	0.912787	773.191956	19735.261719	141.417175	80.078529	33.020676	15.400191	16.707697	69.775757	83.902367	49.336735	0.846959	0.000000	3.579978	3.245743	0.029407	0.000000	2.888287	4.295243	2.150502	1.903516	1.518786	1.187526	1.222917	1.843705	1.923774	1.693170	0.000000	0.000000	49034.000000		1
13230.664062	4313.397949	2.140115	4.739707	4114.500000	78183.265625	656.256592	408.953094	178.455963	100.702576	65.498611	335.726624	430.514587	238.083130	1.686053	99998.000000	4.121582	3.634820	0.330437	0.675751	3.614317	4.893114	2.817074	2.611674	2.251531	2.003041	1.816232	2.525986	2.633988	2.376729	0.226871	4.999991	49090.000000		1
12602.126953	2716.712158	2.285050	2.741444	3910.874512	77790.820312	617.524841	400.121277	181.644547	81.608063	71.296043	336.158356	473.748627	239.291962	1.628296	99998.000000	4.100444	3.434044	0.358896	0.437979	3.592274	4.890928	2.790654	2.602192	2.259222	1.911733	1.853065	2.526544	2.675548	2.378928	0.211733	4.999991	49166.000000		1
10552.547852	1815.686890	1.489446	2.935719	2661.374512	47257.246094	412.409973	268.106415	104.134773	46.101894	32.135643	179.744965	228.239838	130.590164	0.777355	99998.000000	4.023357	3.259041	0.173025	0.467715	3.425106	4.674469	2.615329	2.428307	2.017596	1.663719	1.506987	2.254657	2.358392	2.115911	0.000000	4.999991	49186.000000		1
18560.984375	7811.584961	2.759946	5.066583	10068.931641	99998.000000	1633.678467	1016.588379	447.518341	249.067413	187.287796	913.637756	1201.208740	749.200500	1.893318	0.000000	4.268601	3.892739	0.440901	0.704715	4.002984	4.999991	3.213166	3.007145	2.650811	2.396317	2.272510	2.960774	3.079618	2.874598	0.277224	0.000000	49225.000000		1
5240.416016	1507.821777	3.592556	5.334868	2171.371582	36775.027344	336.947784	224.801468	96.443932	50.172428	47.545086	159.928864	206.154099	102.802597	0.950367	0.000000	3.719366	3.178350	0.555404	0.727124	3.336734	4.565553	2.527563	2.351799	1.984275	1.700465	1.677106	2.203927	2.314192	2.012004	0.000000	0.000000	49302.000000		1
16631.552734	3723.404785	2.337474	3.644979	4355.910645	94017.335938	665.501648	437.826141	239.726761	103.635208	81.256516	421.867798	579.489990	297.923096	2.221850	99998.000000	4.220933	3.570940	0.368747	0.561695	3.639079	4.973208	2.823149	2.641302	2.379717	2.015507	1.909858	2.625176	2.763046	2.474104	0.346715	4.999991	49363.000000		1
7205.254395	1501.941162	1.612795	2.648932	1331.601562	28562.673828	204.337784	136.387604	62.199009	22.918346	18.730629	102.682335	106.182373	103.558113	1.491169	99998.000000	3.857649	3.176653	0.207579	0.423071	3.124374	4.455799	2.310349	2.134775	1.793783	1.360183	1.272552	2.011496	2.026052	2.015184	0.173527	4.999991	49423.000000		1
5569.922852	2305.945801	1.174904	3.984190	2425.841553	53539.687500	385.806549	245.348419	129.143890	77.861320	40.187283	211.822021	304.781311	140.337860	0.848920	0.000000	3.745849	3.362849	0.070003	0.600340	3.384862	4.728676	2.586370	2.389783	2.111074	1.891322	1.604089	2.325971	2.483988	2.147175	0.000000	0.000000	49565.000000		1
5704.824219	2108.635986	1.566539	3.160832	1330.047363	28741.691406	208.935638	129.652710	85.431900	21.441235	22.313934	124.394936	146.557770	121.061417	0.567258	99998.000000	3.756242	3.324002	0.194941	0.499801	3.123867	4.458512	2.320013	2.112782	1.931620	1.331250	1.348576	2.094803	2.166009	2.083006	0.000000	4.999991	49598.000000		1
13332.643555	4670.143555	2.544085	3.176251	5274.839844	97213.414062	863.681213	533.190735	267.992310	103.496437	93.357109	439.358765	528.475708	263.591827	0.859694	0.000000	4.124916	3.669330	0.405532	0.501915	3.722209	4.987726	2.936353	2.726883	2.428122	2.014925	1.970147	2.642819	2.723025	2.420932	0.000000	0.000000	49637.000000		1
11944.522461	3428.901611	1.908834	3.848506	3420.075928	57402.121094	507.876343	341.887939	152.330521	63.216644	48.531879	204.399460	291.206696	159.762344	0.885741	0.000000	4.077169	3.535155	0.280768	0.585292	3.534036	4.758928	2.705758	2.533884	2.182787	1.800831	1.686027	2.310480	2.464201	2.203475	0.000000	0.000000	49665.000000		1
6451.273926	2752.292236	2.377563	3.577137	1789.838989	30968.576172	280.891602	185.280273	62.593731	49.543346	31.540480	121.002823	148.956909	95.444801	0.781185	0.000000	3.809645	3.439695	0.376132	0.553536	3.252814	4.490921	2.448539	2.267829	1.796531	1.694985	1.498868	2.082796	2.173061	1.979752	0.000000	0.000000	49716.000000		1
5698.949707	1675.450806	1.810155	2.722941	1533.197876	30048.197266	230.990540	157.289185	75.733543	37.985493	30.158964	99.345726	134.047043	64.724594	0.668782	0.000000	3.755795	3.224132	0.257716	0.435038	3.185598	4.477818	2.363594	2.196699	1.879288	1.579618	1.479416	1.997149	2.127257	1.811069	0.000000	0.000000	49758.000000		1
6594.605957	1215.495728	3.364359	3.712821	1661.370361	32078.152344	284.666077	167.101639	72.504868	46.740227	30.158964	157.699310	236.528931	102.324615	0.329133	0.000000	3.819189	3.084754	0.526902	0.569704	3.220466	4.506209	2.454336	2.222981	1.860367	1.669691	1.479416	2.197830	2.373884	2.009980	0.000000	0.000000	49976.000000		1
7879.698730	2816.782471	2.093859	5.495223	2940.354248	56911.621094	451.314423	298.731018	132.471252	78.882034	41.029144	229.044693	287.490784	200.766815	0.651753	0.000000	3.896510	3.449753	0.320947	0.739985	3.468400	4.755201	2.654479	2.475280	2.122122	1.896978	1.613092	2.359920	2.458624	2.302692	0.000000	0.000000	50052.000000		1
6171.498535	556.735107	1.264333	1.665219	1388.444092	32120.345703	220.086441	137.679688	64.715340	30.374826	35.413654	144.103119	170.688019	89.055290	0.249964	0.000000	3.790391	2.745649	0.101861	0.221471	3.142528	4.506780	2.342593	2.138870	1.811007	1.482514	1.549171	2.158673	2.232203	1.949660	0.000000	0.000000	50073.000000		1
4696.219727	1343.131714	2.692104	2.602675	1093.638672	20015.521484	173.654587	104.470901	29.193754	37.929985	18.369831	83.307205	92.641678	46.570621	0.899831	99998.000000	3.671748	3.128119	0.430092	0.415420	3.038874	4.301367	2.239686	2.018995	1.465290	1.578983	1.264105	1.920683	1.966806	1.668112	0.000000	4.999991	50089.000000		1
8787.008789	1213.824341	1.884164	3.126911	1651.397583	35038.742188	270.684418	159.928864	85.296211	29.366444	18.064541	117.407188	149.616837	82.403664	0.819520	12824.534180	3.943841	3.084156	0.275119	0.495116	3.217852	4.544549	2.432463	2.203927	1.930930	1.467851	1.256827	2.069695	2.174980	1.915946	0.000000	4.108042	50110.000000		1
5732.756836	3794.182861	3.197837	2.615010	3068.387939	60102.769531	499.038361	311.574799	142.006165	72.751564	40.483322	230.999786	271.868561	171.409622	1.964600	0.000000	3.758363	3.579118	0.504856	0.417473	3.486910	4.778894	2.698134	2.493562	2.152307	1.861842	1.607276	2.363611	2.434359	2.234035	0.293274	0.000000	50169.000000		1
20382.125000	4646.602051	3.129995	2.941887	4914.862793	86624.632812	805.595886	498.039215	224.795303	64.986710	70.987663	359.089050	476.120026	262.139374	3.643854	99998.000000	4.309249	3.667135	0.495544	0.468626	3.691511	4.937642	2.906117	2.697263	2.351787	1.812825	1.851183	2.555202	2.677716	2.418532	0.561561	4.999991	50277.000000		1
11902.541016	3524.327881	2.063021	4.378909	3792.863037	72479.093750	605.276245	373.468506	177.842300	101.960739	64.212692	352.758118	469.563995	355.314545	2.417716	99998.000000	4.075640	3.547076	0.314504	0.641366	3.578967	4.860213	2.781954	2.572254	2.250035	2.008433	1.807621	2.547477	2.671695	2.550613	0.383405	4.999991	50334.000000		1
7234.654785	3228.193359	2.149366	2.784616	4227.078125	82127.343750	688.833252	431.606232	228.332352	102.392464	70.654625	395.326050	556.938660	325.531799	0.930596	99998.000000	3.859418	3.508960	0.332310	0.444765	3.626040	4.914488	2.838114	2.635088	2.358567	2.010268	1.849141	2.596956	2.745807	2.512594	0.000000	4.999991	50550.000000		1
19043.054688	4981.755371	3.225591	3.086823	4501.558594	85179.914062	686.816467	448.554474	216.848511	94.257561	58.686634	341.197205	443.102417	232.005081	2.135013	99998.000000	4.279737	3.697382	0.508609	0.489512	3.653363	4.930337	2.836841	2.651815	2.336156	1.974316	1.768539	2.533005	2.646504	2.365498	0.329401	4.999991	50597.000000		1
5262.384766	976.206848	3.142330	3.299600	1538.717773	32889.394531	230.379959	151.448578	47.027016	42.974983	23.812630	93.455788	134.525024	102.247528	0.616836	0.000000	3.721183	2.989542	0.497252	0.518461	3.187159	4.517056	2.362445	2.180265	1.672347	1.633216	1.376807	1.970606	2.128803	2.009653	0.000000	0.000000	50643.000000		1
14754.138672	4644.067383	2.818537	3.774496	5793.102539	99998.000000	938.110352	583.205933	289.541473	107.958611	83.291786	463.223816	621.916077	371.223541	1.112830	0.000000	4.168914	3.666898	0.450024	0.576859	3.762911	4.999991	2.972254	2.765822	2.461711	2.033257	1.920602	2.665791	2.793732	2.569635	0.046429	0.000000	50670.000000		1
7868.011230	1934.250488	3.549383	3.657314	1868.372559	38304.683594	293.229645	186.134476	102.969124	42.833130	42.789959	166.262863	218.698746	165.596771	2.205799	0.000000	3.895865	3.286513	0.550153	0.563162	3.271463	4.583252	2.467208	2.269827	2.012707	1.631780	1.631342	2.220795	2.339846	2.219052	0.343566	0.000000	50697.000000		1
5911.897461	2935.176514	2.624262	1.899583	2464.517822	45250.632812	370.872009	240.568634	123.941628	30.784964	39.074055	185.197021	301.611237	167.613541	0.360936	0.000000	3.771727	3.467634	0.419007	0.278658	3.391732	4.655625	2.569224	2.381239	2.093217	1.488339	1.591888	2.267634	2.479448	2.224309	0.000000	0.000000	50723.000000		1
10195.580078	2875.296631	2.636597	4.237057	3454.095703	70440.031250	553.380005	339.528900	136.214905	86.690063	56.096291	288.826050	399.418182	296.227020	1.686151	0.000000	4.008412	3.458683	0.421044	0.627064	3.538334	4.847819	2.743023	2.530877	2.134225	1.937969	1.748934	2.460636	2.601428	2.471625	0.226896	0.000000	50745.000000		1
4209.087402	852.881958	5.054248	5.948532	1146.771484	23320.978516	184.990402	118.168869	67.173080	40.507992	22.350939	97.739098	116.238449	99.993309	0.944756	0.000000	3.624188	2.930889	0.703657	0.774410	3.059477	4.367747	2.267149	2.072503	1.827195	1.607541	1.349296	1.990068	2.065350	1.999971	0.000000	0.000000	50853.000000		1
5219.856934	1532.056885	4.181550	4.113708	1578.858765	29898.142578	239.165527	159.839432	75.440582	36.702660	38.392548	140.421127	211.704834	121.425301	0.281904	0.000000	3.717659	3.185275	0.621337	0.614233	3.198343	4.475644	2.378699	2.203684	1.877605	1.564698	1.584247	2.147433	2.325731	2.084309	0.000000	0.000000	51060.000000		1
16993.435547	4733.899902	1.177988	3.416783	5976.840820	99998.000000	939.723145	603.635681	378.393250	157.622223	126.198921	610.518616	804.103394	430.375824	2.418520	0.000000	4.230281	3.675219	0.071141	0.533617	3.776472	4.999991	2.973000	2.780775	2.577943	2.197618	2.101056	2.785699	2.905312	2.633848	0.383550	0.000000	51132.000000		1
6980.727051	1143.234497	1.655968	3.231758	1672.262207	34189.839844	265.207703	161.224030	96.231148	30.621527	30.544432	136.298172	202.031143	94.581352	0.084617	0.000000	3.843901	3.058135	0.219052	0.509439	3.223304	4.533897	2.423586	2.207430	1.983316	1.486027	1.484932	2.134490	2.305418	1.975806	0.000000	0.000000	51151.000000		1
16197.719727	6565.526367	2.177119	5.316366	5119.250000	93599.609375	817.240112	516.239441	220.141937	85.709435	92.086609	430.329590	614.172852	314.482758	1.436368	99998.000000	4.209454	3.817270	0.337882	0.725615	3.709206	4.971274	2.912350	2.712851	2.342703	1.933029	1.964196	2.633801	2.788291	2.497597	0.157266	4.999991	51259.000000		1
11997.726562	4087.282959	2.368311	3.978023	5496.184570	99998.000000	904.657959	560.648376	291.305389	118.378563	71.610580	430.193878	561.727661	333.222656	1.976636	0.000000	4.079099	3.611435	0.374439	0.599667	3.740061	4.999991	2.956484	2.748691	2.464349	2.073273	1.854977	2.633664	2.749526	2.522734	0.295927	0.000000	51315.000000		1
10695.941406	5695.751953	1.082392	3.947186	5634.055664	99998.000000	897.753418	572.705811	280.672638	138.823746	77.232239	462.807526	597.147522	362.135773	2.133227	0.000000	4.029219	3.755551	0.034385	0.596288	3.750821	4.999991	2.953157	2.757931	2.448200	2.142464	1.887799	2.665401	2.776082	2.558872	0.329037	0.000000	51376.000000		1
5807.972168	2845.646484	2.639680	1.720726	1962.053467	36997.687500	314.710968	199.619659	86.461868	38.528233	30.032532	136.116226	194.818283	90.516983	0.269953	0.000000	3.764024	3.454181	0.421551	0.235712	3.292711	4.568174	2.497912	2.300203	1.936825	1.585779	1.477592	2.133910	2.289630	1.956730	0.000000	0.000000	51442.000000		1
7779.952148	2438.278320	0.712344	2.325139	2465.412109	48859.816406	385.547516	249.042740	124.413437	55.519634	58.461517	241.086700	331.249054	196.628433	1.983166	0.000000	3.890977	3.387083	0.000000	0.366449	3.391890	4.688952	2.586078	2.396274	2.094867	1.744447	1.766870	2.382173	2.520155	2.293646	0.297359	0.000000	51477.000000		1
10534.859375	6807.624512	2.266548	2.886379	7245.003906	99998.000000	1143.598389	733.926758	299.005463	139.314072	119.427032	569.847168	787.861328	472.027893	1.633026	0.000000	4.022629	3.832996	0.355365	0.460353	3.860039	4.999991	3.058274	2.865653	2.475679	2.143995	2.077103	2.755758	2.896450	2.673968	0.212993	0.000000	51516.000000		1
4606.495117	2906.395996	2.322055	3.126911	2008.488403	40174.910156	336.035004	209.299515	92.231544	39.339256	44.331829	172.183640	221.560455	138.462952	0.378858	99998.000000	3.663371	3.463355	0.365873	0.495116	3.302869	4.603955	2.526385	2.320768	1.964880	1.594826	1.646716	2.235992	2.345492	2.141334	0.000000	4.999991	51588.000000		1
6756.283691	2551.769043	2.204873	2.466991	1476.580444	26627.849609	223.386032	149.808029	66.661179	57.073837	33.791611	94.448753	131.724991	107.474464	0.634120	0.000000	3.829708	3.406841	0.343384	0.392168	3.169257	4.425336	2.349056	2.175535	1.823873	1.756437	1.528809	1.975196	2.119668	2.031305	0.000000	0.000000	51615.000000		1
5995.210449	5037.342773	2.510163	3.854673	3189.396973	60753.898438	505.060913	321.701782	158.023102	69.393372	46.798820	240.479202	308.654510	148.546783	1.084490	99998.000000	3.777804	3.702202	0.399702	0.585988	3.503709	4.783574	2.703344	2.507453	2.198721	1.841318	1.670235	2.381078	2.489473	2.171863	0.035225	4.999991	51771.000000		1
10433.688477	3349.779053	1.455525	2.744528	3251.136475	65831.960938	494.869141	323.262177	174.410095	79.295258	64.443970	312.071289	439.278595	327.462219	1.187605	99998.000000	4.018438	3.525016	0.163020	0.438468	3.512035	4.818437	2.694490	2.509555	2.241572	1.899247	1.809182	2.494254	2.642740	2.515161	0.074672	4.999991	51793.000000		1
7933.084473	2651.984375	2.772281	2.639680	1848.331299	36889.605469	282.954620	177.768295	74.342773	40.156445	27.577875	151.840210	211.578400	133.384033	0.466013	99998.000000	3.899442	3.423571	0.442837	0.421551	3.266780	4.566904	2.451717	2.249854	1.871239	1.603755	1.440561	2.181387	2.325471	2.125104	0.000000	4.999991	51814.000000		1
9803.366211	1181.713379	3.867008	5.513725	1940.886719	37998.812500	320.727325	192.980377	85.046432	47.690022	32.662960	185.884689	209.231674	141.352417	2.190375	0.000000	3.991375	3.072512	0.587375	0.741445	3.288000	4.579770	2.506136	2.285513	1.929656	1.678428	1.514055	2.269244	2.320627	2.150303	0.340519	0.000000	51876.000000		1
7308.281738	2154.722412	2.112361	2.272716	1579.645142	29994.722656	245.326843	161.578659	56.389248	51.254822	21.792782	125.865883	168.578751	105.701317	0.179725	0.000000	3.863815	3.333391	0.324768	0.356545	3.198560	4.477045	2.389745	2.208384	1.751196	1.709735	1.338313	2.099908	2.226803	2.024081	0.000000	0.000000	51946.000000		1
6660.002930	1524.298218	1.495613	2.281967	2834.973633	53939.523438	452.199463	287.475372	131.613968	80.978981	65.208740	246.461655	334.283447	227.117355	0.328676	99998.000000	3.823474	3.183070	0.174819	0.358309	3.452549	4.731907	2.655330	2.458601	2.119302	1.908372	1.814306	2.391749	2.524115	2.356250	0.000000	4.999991	51967.000000		1
12719.765625	3137.870605	1.588125	3.706654	3111.470703	59651.960938	503.290833	316.206573	149.012421	47.427902	44.886902	225.504562	288.887726	166.861099	0.439487	0.000000	4.104479	3.496635	0.200885	0.568982	3.492966	4.775625	2.701819	2.499971	2.173223	1.676034	1.652120	2.353155	2.460729	2.222355	0.000000	0.000000	52056.000000		1
5670.280273	1471.328857	1.791652	3.669649	1287.991333	29469.011719	190.297516	126.612144	65.517113	36.745831	22.187500	91.491447	128.499390	71.212776	0.560808	99998.000000	3.753604	3.167710	0.253254	0.564625	3.109913	4.469366	2.279433	2.102475	1.816355	1.565208	1.346108	1.961380	2.108901	1.852558	0.000000	4.999991	52070.000000		1
8492.613281	1353.844604	2.121612	2.923384	1648.801147	34362.792969	254.920349	169.827667	80.602760	21.965471	27.232496	119.201920	173.722427	149.749435	0.181948	99998.000000	3.929041	3.131569	0.326666	0.465886	3.217168	4.536088	2.406404	2.230008	1.906350	1.341740	1.435087	2.076283	2.239856	2.175365	0.000000	4.999991	52107.000000		1
5068.476074	2515.720215	2.223376	2.599592	2827.359863	58173.195312	449.390167	286.029114	129.079132	60.287094	58.649628	259.916016	309.095459	219.811981	1.260464	50492.640625	3.704877	3.400662	0.347013	0.414905	3.451381	4.764723	2.652624	2.456410	2.110856	1.780224	1.768265	2.414833	2.490093	2.342051	0.100530	4.703228	52149.000000		1
15266.048828	6324.461426	1.939672	3.675817	8272.946289	99998.000000	1299.549194	841.194580	427.474030	179.205307	167.952744	884.277527	1155.476929	627.025879	2.280059	99998.000000	4.183727	3.801023	0.287728	0.565354	3.917660	4.999991	3.113793	2.924896	2.630910	2.253351	2.225187	2.946589	3.062761	2.797286	0.357946	4.999991	52186.000000		1
13043.194336	2539.557617	2.957305	4.477589	4076.388184	75825.648438	649.666687	414.528503	186.893066	92.509079	85.783447	370.446442	557.734253	318.315857	1.339826	99998.000000	4.115384	3.404758	0.470896	0.651044	3.610276	4.879816	2.812690	2.617554	2.271593	1.966184	1.933403	2.568725	2.746427	2.502858	0.127048	4.999991	52280.000000		1
9068.375000	2542.628906	1.544953	3.031315	2846.852051	54166.976562	446.494537	290.774963	156.925293	46.151234	48.756992	217.644119	314.806549	179.704880	1.477189	0.000000	3.957530	3.405283	0.188915	0.481631	3.454365	4.733735	2.649816	2.463557	2.195693	1.664183	1.688037	2.337747	2.498044	2.254560	0.169436	0.000000	52366.000000		1
26401.833984	19821.800781	1.785485	4.980238	13099.537109	99998.000000	2042.147339	1327.817871	687.575073	279.331238	208.759857	1115.924927	1486.170898	831.560974	0.910970	99998.000000	4.421634	4.297143	0.251756	0.697250	4.117256	4.999991	3.310087	3.123138	2.837320	2.446120	2.319647	3.047635	3.172069	2.919894	0.000000	4.999991	52591.000000		1
8663.073242	1800.585815	2.796951	3.786831	2019.238281	40817.906250	309.542603	197.149582	86.782578	29.967773	33.039177	126.075577	186.529190	184.500092	1.231948	0.000000	3.937672	3.255414	0.446685	0.578276	3.305187	4.610851	2.490721	2.294796	1.938433	1.476655	1.519029	2.100631	2.270747	2.265997	0.090592	0.000000	52624.000000		1
230.204178	4010.981934	3.006645	0.878866	49.231888	5426.818848	0.000000	0.024670	13.284746	22.036398	2.513247	0.000000	0.000000	10.201008	0.735376	99998.000000	2.362113	3.603251	0.478082	0.000000	1.692246	3.734545	0.000000	0.000000	1.123353	1.343141	0.400235	0.000000	0.000000	1.008643	0.000000	4.999991	52648.000000		0
9282.149414	2410.244141	1.600460	0.888117	2530.155273	51162.765625	390.049774	251.756424	110.169647	49.518677	24.423210	175.992050	234.431992	143.017639	1.076557	99998.000000	3.967649	3.382061	0.204245	0.000000	3.403147	4.708954	2.591120	2.400980	2.042062	1.694769	1.387803	2.245493	2.370017	2.155390	0.032037	4.999991	52664.000000		1
16923.308594	2977.988037	2.568754	4.089037	3933.703613	75841.992188	630.273010	396.784668	176.463867	76.448967	61.474331	300.427094	359.400513	209.385864	0.173374	0.000000	4.228485	3.473923	0.409723	0.611621	3.594802	4.879910	2.799529	2.598555	2.246656	1.883372	1.788694	2.477739	2.555579	2.320947	0.000000	0.000000	52800.000000		1
4521.020020	2020.320679	1.643633	3.126911	2374.966064	54657.714844	401.811157	241.071274	127.019196	55.525799	48.063152	257.075867	310.304291	228.104156	1.252532	0.000000	3.655236	3.305420	0.215805	0.495116	3.375657	4.737651	2.604022	2.382145	2.103869	1.744495	1.681812	2.410061	2.491788	2.358133	0.097789	0.000000	52849.000000		1
4515.241211	1242.157715	0.659920	3.564802	1371.135132	27597.433594	220.104935	135.807861	52.269371	49.765377	25.474766	116.574577	152.811584	116.059593	2.137837	99998.000000	3.654681	3.094177	0.000000	0.552035	3.137080	4.440869	2.342630	2.132925	1.718247	1.696927	1.406110	2.066604	2.184156	2.064681	0.329975	4.999991	52899.000000		1
6966.504883	1425.698730	2.698272	3.336605	2624.767334	51167.292969	415.361115	260.187378	140.245361	70.790306	49.450836	249.998703	286.611938	149.598328	0.443310	99998.000000	3.843015	3.154028	0.431086	0.523305	3.419091	4.708992	2.618426	2.415286	2.146888	1.849974	1.694174	2.397938	2.457294	2.174927	0.000000	4.999991	52921.000000		1
8424.604492	3457.953613	1.979760	4.486840	3067.197510	56215.558594	510.108978	310.393738	129.618790	86.773323	43.721249	218.097427	291.789520	213.428650	1.120928	0.000000	3.925550	3.538819	0.296613	0.651941	3.486742	4.749856	2.707663	2.491913	2.112668	1.938386	1.640693	2.338650	2.465070	2.329253	0.049578	0.000000	52988.000000		1
17931.824219	9391.384766	1.671386	3.891678	9154.753906	99998.000000	1476.006836	929.778076	432.167480	142.968292	177.734360	880.222412	1204.576172	628.903870	2.802112	0.000000	4.253624	3.972730	0.223077	0.590137	3.961647	4.999991	3.169088	2.968379	2.635652	2.155240	2.249771	2.944592	3.080834	2.798584	0.447486	0.000000	53181.000000		1
8855.832031	508.264893	1.606628	1.517200	2029.917236	38196.691406	314.818878	204.470383	85.197533	51.294910	25.070797	134.799469	177.284134	109.802689	0.757192	99998.000000	3.947229	2.706090	0.205915	0.181043	3.307478	4.582026	2.498061	2.310630	1.930427	1.710074	1.399168	2.129688	2.248670	2.040613	0.000000	4.999991	53225.000000		1
3442.155518	733.017029	2.013681	2.781532	883.929016	20907.484375	153.816895	90.298035	54.532837	26.665089	22.172081	87.430161	125.495834	96.884903	0.068893	0.000000	3.536830	2.865114	0.303991	0.444284	2.946417	4.320302	2.187004	1.955678	1.736658	1.425943	1.345806	1.941661	2.098629	1.986256	0.000000	0.000000	53282.000000		1
17304.087891	3912.629150	1.847160	2.837040	4993.482910	91703.101562	789.545044	508.345093	273.213074	93.967690	85.731018	424.479736	524.062927	354.907501	1.907357	0.000000	4.238149	3.592469	0.266504	0.452865	3.698404	4.962384	2.897377	2.706159	2.436502	1.972979	1.933138	2.627857	2.719383	2.550115	0.280432	0.000000	53345.000000		1
6496.059082	2057.575439	0.687674	1.992095	1368.581787	28002.607422	215.217209	133.908264	77.408012	34.824661	15.384772	86.640724	124.675560	64.413132	1.872582	99998.000000	3.812650	3.313356	0.000000	0.299310	3.136271	4.447198	2.332877	2.126807	1.888786	1.541887	1.187091	1.937722	2.095781	1.808974	0.272441	4.999991	53368.000000		1
11657.165039	5222.175781	2.510163	4.452919	5869.631348	99998.000000	943.809082	583.495789	294.864014	152.460037	102.929031	546.364502	747.498291	434.723907	2.068872	99998.000000	4.066593	3.717851	0.399702	0.648645	3.768611	4.999991	2.974884	2.766038	2.469622	2.183156	2.012538	2.737483	2.873610	2.638214	0.315734	4.999991	53432.000000		1
5594.636230	1504.448242	3.432201	3.830003	2040.306396	35670.148438	311.244843	211.408798	90.581741	34.371353	28.971725	142.333038	153.693542	109.737930	0.213546	0.000000	3.747772	3.177377	0.535573	0.583199	3.309695	4.552305	2.493102	2.325123	1.957041	1.536197	1.461974	2.153306	2.186656	2.040357	0.000000	0.000000	53472.000000		1
11343.120117	3516.587646	1.634382	3.728240	3362.487061	71394.687500	562.094666	342.353607	170.176117	84.099724	64.314453	325.167908	423.264740	274.967743	0.897836	0.000000	4.054732	3.546121	0.213353	0.571504	3.526661	4.853666	2.749810	2.534475	2.230899	1.924795	1.808309	2.512108	2.626612	2.439282	0.000000	0.000000	53524.000000		1
4759.445312	821.788635	1.662135	3.657314	1230.140381	22290.189453	184.432251	124.934593	53.200661	30.889811	21.061935	89.379082	110.052467	90.193192	0.335771	99998.000000	3.677556	2.914760	0.220666	0.563162	3.089955	4.348114	2.265837	2.096683	1.725917	1.489815	1.323498	1.951236	2.041600	1.955174	0.000000	4.999991	53662.000000		1
11025.333984	5308.949219	2.581089	2.244962	3873.296143	70800.812500	589.311707	393.892120	176.352844	109.941452	60.265507	312.684937	408.361023	226.682556	2.227366	99998.000000	4.042392	3.725008	0.411803	0.351209	3.588081	4.850038	2.770345	2.595377	2.246382	2.041162	1.780069	2.495107	2.611044	2.355418	0.347792	4.999991	53694.000000		1
5547.084961	2226.903320	3.080655	3.256428	2265.687500	44752.566406	370.357025	230.059250	84.377258	49.151711	34.577961	200.609543	266.552216	158.741623	1.191026	0.000000	3.744065	3.347701	0.488643	0.512742	3.355200	4.650818	2.568621	2.361840	1.926225	1.691539	1.538799	2.302351	2.425782	2.200691	0.075921	0.000000	53756.000000		1
6882.633301	2751.209961	1.156402	3.336605	1774.707031	34440.355469	287.870087	178.221603	65.748390	38.540565	25.277407	104.341385	141.423340	62.439541	0.013842	0.000000	3.837755	3.439524	0.063109	0.523305	3.249127	4.537067	2.459197	2.250960	1.817885	1.585918	1.402732	2.018457	2.150521	1.795460	0.000000	0.000000	53786.000000		1
17261.412109	3170.718750	2.901798	4.122959	5180.854004	99998.000000	817.249390	525.025024	277.098602	150.652969	114.610237	547.305054	660.589233	368.392670	2.189860	99998.000000	4.237076	3.501158	0.462667	0.615209	3.714401	4.999991	2.912355	2.720180	2.442634	2.177978	2.059223	2.738230	2.819932	2.566311	0.340416	4.999991	53819.000000		1
8819.150391	1787.038940	2.451572	3.490792	2498.642578	48968.226562	362.407135	245.370010	100.119743	42.509338	37.091209	210.141373	284.311462	203.946152	1.052393	99998.000000	3.945427	3.252134	0.389445	0.542924	3.397704	4.689914	2.559197	2.389822	2.000520	1.628484	1.569271	2.322512	2.453794	2.309515	0.022178	4.999991	53893.000000		1
11115.373047	1872.597290	1.350678	1.763899	2537.636475	50216.156250	399.630951	255.722122	87.238968	48.155663	51.230152	225.948624	308.262848	195.327103	1.066901	0.000000	4.045924	3.272444	0.130552	0.246474	3.404429	4.700843	2.601659	2.407768	1.940711	1.682647	1.709526	2.354010	2.488921	2.290762	0.028124	0.000000	53927.000000		1
11432.866211	3089.422119	2.303553	3.441453	3276.481689	59393.929688	510.623962	331.165802	136.227249	80.103195	52.688759	261.223511	350.463837	201.183121	1.006356	0.000000	4.058155	3.489877	0.362398	0.536742	3.515408	4.773742	2.708101	2.520046	2.134264	1.903650	1.721718	2.417012	2.544643	2.303591	0.002752	0.000000	54034.000000		1
14227.615234	5939.302246	1.443190	3.364359	5363.781250	99599.851562	854.880249	538.118591	242.616226	121.511642	87.510338	481.969879	587.063660	441.196655	2.244787	99998.000000	4.153132	3.773736	0.159323	0.526902	3.729471	4.998259	2.931905	2.730878	2.384920	2.084618	1.942059	2.683020	2.768685	2.644632	0.351175	4.999991	54058.000000		1
8580.348633	2773.755127	3.456871	3.937934	2507.708740	44028.488281	415.197662	255.145462	107.076660	44.575443	43.311111	193.529282	275.405609	190.476379	0.464424	0.000000	3.933505	3.443068	0.538683	0.595268	3.399277	4.643734	2.618255	2.406788	2.029695	1.649096	1.636599	2.286747	2.439973	2.279841	0.000000	0.000000	54214.000000		1
6889.763184	1713.430054	1.144067	2.331306	1563.723877	29606.322266	249.813675	148.620789	59.614838	25.089298	14.521326	85.570663	143.705307	70.303078	1.087095	99998.000000	3.838204	3.233866	0.058451	0.367599	3.194160	4.471385	2.397616	2.172080	1.775354	1.399489	1.162006	1.932325	2.157473	1.846974	0.036267	4.999991	54246.000000		1
15118.127930	6472.958984	2.180203	3.737491	4989.282715	99831.812500	818.633972	510.506775	251.639252	108.467430	96.283577	497.607513	686.844238	326.330475	1.322617	0.000000	4.179498	3.811103	0.338497	0.572580	3.698038	4.999269	2.913090	2.708002	2.400778	2.035299	1.983552	2.696887	2.836858	2.513658	0.121434	0.000000	54315.000000		1
14754.937500	3724.299072	1.816322	3.148497	3523.415039	68857.617188	558.591492	356.810150	159.040741	73.473160	62.541306	264.816071	335.856140	231.212570	1.731106	0.000000	4.168937	3.571044	0.259193	0.498103	3.546964	4.837952	2.747094	2.552437	2.201508	1.866129	1.796167	2.422944	2.526153	2.364012	0.238324	0.000000	54365.000000		1
17310.757812	6896.683105	1.233495	3.219423	6102.777344	99998.000000	979.117920	619.785217	297.235413	105.507034	94.787964	522.702942	694.831116	369.823547	1.280062	0.000000	4.238316	3.838640	0.091138	0.507778	3.785527	4.999991	2.990835	2.792241	2.473101	2.023281	1.976753	2.718255	2.841879	2.567995	0.107231	0.000000	54408.000000		1
23087.212891	11419.075195	1.236579	3.956437	9928.455078	99998.000000	1618.802490	1011.466309	543.792664	215.602676	157.942932	797.094055	1049.390137	606.596069	2.657437	99998.000000	4.363371	4.057631	0.092222	0.597304	3.996882	4.999991	3.209194	3.004951	2.735433	2.333654	2.198500	2.901510	3.020937	2.782900	0.424463	4.999991	54522.000000		1
5021.412109	1390.760010	1.529534	3.092990	2430.167969	47624.167969	378.997650	244.861191	123.479065	52.562328	43.412872	181.320755	255.290390	160.252655	1.200039	0.000000	3.700826	3.143252	0.184559	0.490378	3.385636	4.677827	2.578636	2.388920	2.091593	1.720675	1.637619	2.258447	2.407034	2.204805	0.079195	0.000000	54582.000000		1
12397.511719	3017.497070	2.679769	2.954222	2851.409912	53971.195312	430.678040	289.106689	120.068451	45.836693	59.411312	246.304382	308.694580	191.768463	0.356460	0.000000	4.093335	3.479647	0.428097	0.470443	3.455060	4.732162	2.634153	2.461058	2.079429	1.661213	1.773869	2.391472	2.489529	2.282777	0.000000	0.000000	54628.000000		1
24799.888672	10622.095703	2.485493	6.007123	10315.648438	99998.000000	1647.262329	1046.775146	592.253601	311.491547	213.043182	1054.111328	1361.593994	727.453979	2.110559	0.000000	4.394450	4.026210	0.395413	0.778666	4.013496	4.999991	3.216763	3.019853	2.772508	2.493446	2.328468	3.022887	3.134048	2.861805	0.324397	0.000000	54696.000000		1
12129.112305	4632.296875	2.143198	3.219423	4617.547363	84920.234375	750.557312	473.409393	235.098068	101.112709	62.134251	335.726624	468.629608	258.081177	1.150789	99998.000000	4.083829	3.665796	0.331062	0.507778	3.664411	4.929011	2.875384	2.675237	2.371249	2.004806	1.793331	2.525986	2.670830	2.411756	0.060996	4.999991	54747.000000		1
19354.568359	5635.051270	1.964342	3.071404	2521.289551	53602.375000	376.222290	255.154709	124.851334	65.150146	43.588646	207.036057	289.109772	157.983017	1.594488	0.000000	4.286784	3.750898	0.293217	0.487337	3.401623	4.729184	2.575444	2.406804	2.096393	1.813915	1.639373	2.316046	2.461063	2.198610	0.202621	0.000000	54781.000000		1
10308.402344	3530.618652	2.883296	3.823836	2750.812256	54157.230469	436.219513	278.729889	111.859543	46.672386	49.897976	241.176117	315.885864	220.727859	1.687529	0.000000	4.013191	3.547851	0.459889	0.582499	3.439461	4.733656	2.639705	2.445184	2.048673	1.669060	1.698083	2.382334	2.499530	2.343857	0.227251	0.000000	54885.000000		1
14717.291016	5950.243652	2.926468	3.287266	8854.832031	99998.000000	1462.062256	904.201538	399.162231	175.322876	145.419861	723.161377	888.721191	612.328735	1.422113	0.000000	4.167828	3.774535	0.466344	0.516835	3.947180	4.999991	3.164966	2.956265	2.601150	2.243839	2.162624	2.859235	2.948766	2.786985	0.152934	0.000000	54947.000000		1
11258.110352	3797.692139	1.927337	5.205351	4359.919434	81396.203125	710.900452	445.569397	223.275024	110.203575	82.446838	411.185730	535.466553	327.193939	1.109393	0.000000	4.051466	3.579520	0.284958	0.716450	3.639478	4.910604	2.851809	2.648915	2.348840	2.042196	1.916174	2.614038	2.728732	2.514805	0.045086	0.000000	55041.000000		1
16499.488281	8796.731445	1.739229	3.941018	8296.922852	99998.000000	1309.306152	847.571777	363.628296	161.446060	137.747528	754.214661	939.565857	491.998169	4.666821	0.000000	4.217471	3.944321	0.240357	0.595608	3.918917	4.999991	3.117041	2.928176	2.560658	2.208027	2.139084	2.877495	2.972927	2.691963	0.669021	0.000000	55143.000000		1
15814.029297	6888.159668	2.985059	4.687283	5899.315430	99998.000000	933.194824	600.453247	253.208878	99.111366	98.516205	520.078735	642.675842	323.428680	2.234951	0.000000	4.199042	3.838103	0.474953	0.670921	3.770802	4.999991	2.969972	2.778479	2.403479	1.996123	1.993508	2.716069	2.807992	2.509778	0.349268	0.000000	55180.000000		1
13911.140625	4152.470215	2.084607	2.130863	5134.443359	99998.000000	826.620850	514.188782	289.692596	123.830612	115.026543	566.902222	753.012024	419.573486	2.097431	0.000000	4.143363	3.618307	0.319024	0.328556	3.710493	4.999991	2.917306	2.711123	2.461937	2.092828	2.060798	2.753508	2.876802	2.622808	0.321688	0.000000	55214.000000		1
5121.741699	1438.338989	2.519415	2.510163	1214.323853	24721.267578	180.512817	124.752647	60.737320	58.840820	12.291782	71.259033	93.085739	35.018936	0.431149	99998.000000	3.709418	3.157861	0.401300	0.399702	3.084335	4.393071	2.256508	2.096050	1.783456	1.769679	1.089615	1.852840	1.968883	1.544303	0.000000	4.999991	55310.000000		1
10389.183594	2997.603760	1.514116	3.768329	4041.017578	76275.242188	662.966797	409.807281	193.529282	86.122658	65.640465	289.288605	334.517822	210.021118	1.474059	0.000000	4.016582	3.476774	0.180159	0.576149	3.606491	4.882384	2.821492	2.612580	2.286747	1.935117	1.817172	2.461331	2.524419	2.322263	0.168515	0.000000	55359.000000		1
7454.432617	746.406616	3.049818	3.250261	1435.526611	29804.605469	227.123520	144.266556	74.204002	52.759686	23.383991	98.519287	158.837219	81.978111	0.158236	0.000000	3.872415	2.872976	0.484274	0.511918	3.157011	4.474283	2.356262	2.159166	1.870427	1.722302	1.368919	1.993521	2.200952	1.913698	0.000000	0.000000	55479.000000		1
9879.642578	1903.567261	2.685936	3.086823	2720.832031	52406.503906	447.903809	276.577454	134.525024	86.878174	55.140331	300.238983	387.632141	212.660797	0.870932	0.000000	3.994741	3.279568	0.429096	0.489512	3.434702	4.719385	2.651185	2.441817	2.128803	1.938911	1.741469	2.477467	2.588420	2.327688	0.000000	0.000000	55529.000000		1
13411.302734	4561.774902	2.032184	2.966557	3185.566895	65203.335938	520.519653	323.218994	163.012604	78.940628	55.279102	280.330353	379.771667	352.872223	1.508182	0.000000	4.127471	3.659134	0.307963	0.472253	3.503187	4.814270	2.716437	2.509497	2.212221	1.897301	1.742561	2.447670	2.579523	2.547617	0.178454	0.000000	55597.000000		1
7579.730957	2878.272217	3.715905	4.249392	1864.154053	35944.031250	293.072357	191.395325	91.997177	52.195362	33.227283	123.990967	173.000824	117.095726	0.928938	99998.000000	3.879654	3.459132	0.570065	0.628327	3.270482	4.555627	2.466975	2.281931	1.963774	1.717632	1.521495	2.093390	2.238048	2.068541	0.000000	4.999991	55692.000000		1
12670.148438	3399.562988	2.180203	5.328701	5262.480469	94879.460938	813.595154	535.623840	269.827148	107.440544	90.776016	411.762390	522.187988	283.019379	1.502343	99998.000000	4.102782	3.531423	0.338497	0.726621	3.721190	4.977172	2.910408	2.728860	2.431086	2.031168	1.957971	2.614647	2.717827	2.451816	0.176769	4.999991	55766.000000		1
15094.401367	2096.939209	1.190323	3.814585	3376.388672	67988.312500	531.155518	337.934601	162.630219	66.852371	49.148628	244.210526	313.539124	205.821060	1.288001	0.000000	4.178816	3.321586	0.075665	0.581447	3.528452	4.832434	2.725222	2.528833	2.211201	1.825117	1.691511	2.387764	2.496292	2.313490	0.109916	0.000000	55788.000000		1
7434.045898	2237.403564	1.995179	2.920300	1727.091064	34512.304688	278.020630	168.742188	74.904015	60.697231	19.523149	112.516373	156.268463	73.978889	0.089683	0.000000	3.871225	3.349744	0.299982	0.465428	3.237315	4.537974	2.444077	2.227224	1.874505	1.783169	1.290550	2.051216	2.193871	1.869108	0.000000	0.000000	55814.000000		1
5295.047852	2948.899170	1.507948	1.714559	2399.864258	41805.593750	365.509399	244.617569	92.034180	42.740620	32.058548	156.561417	239.958054	110.675385	0.275630	99998.000000	3.723870	3.469660	0.178386	0.234152	3.380187	4.621234	2.562899	2.388488	1.963949	1.630841	1.505944	2.194685	2.380135	2.044051	0.000000	4.999991	55904.000000		1
10331.384766	2680.675537	1.699140	3.947186	4081.692139	73064.960938	623.636841	414.491486	164.572968	88.568062	65.600372	314.310059	417.232941	185.992615	0.652021	0.000000	4.014159	3.428244	0.230229	0.596288	3.610840	4.863709	2.794932	2.617516	2.216358	1.947277	1.816906	2.497358	2.620378	2.269496	0.000000	0.000000	55970.000000		1
8476.568359	3003.043457	1.643633	2.411484	3324.177979	65822.554688	524.469971	331.908966	185.061325	57.968121	72.652885	358.222504	423.681030	236.097214	1.111846	0.000000	3.928220	3.477562	0.215805	0.382284	3.521684	4.818375	2.719721	2.521019	2.267316	1.763189	1.861253	2.554153	2.627039	2.373091	0.046045	0.000000	55996.000000		1
9393.820312	2364.549316	0.971378	2.272716	2058.333984	33294.746094	290.284668	211.248444	99.142204	49.783878	35.543171	150.986023	167.117050	113.922562	1.990112	0.000000	3.972842	3.373748	0.000000	0.356545	3.313516	4.522376	2.462824	2.324794	1.996259	1.697089	1.550756	2.178937	2.223021	2.056610	0.298877	0.000000	56084.000000		1
8019.851562	2197.367432	2.815454	3.441453	2274.288086	48449.632812	390.114532	231.138550	116.164436	53.564541	36.270935	171.616226	209.145325	148.944580	0.106322	99998.000000	3.904166	3.341903	0.449548	0.536742	3.356845	4.685290	2.591192	2.363872	2.065073	1.728877	1.559559	2.234558	2.320448	2.173025	0.000000	4.999991	56173.000000		1
12104.655273	4832.949707	3.302684	4.415914	3707.794922	70440.898438	569.372253	375.081299	168.248779	88.876434	76.831352	356.754639	481.362366	294.250366	0.562371	0.000000	4.082952	3.684212	0.518867	0.645021	3.569116	4.847825	2.755396	2.574126	2.225952	1.948787	1.885538	2.552370	2.682472	2.468717	0.000000	0.000000	56309.000000		1
19261.136719	6123.712891	3.154665	2.837040	7212.522461	99998.000000	1125.601685	732.810425	378.060211	160.101547	146.909317	753.625671	978.171204	608.952087	3.007070	0.000000	4.284682	3.787015	0.498953	0.452865	3.858087	4.999991	3.051385	2.864992	2.577561	2.204396	2.167049	2.877156	2.990415	2.784583	0.478144	0.000000	56370.000000		1
13864.276367	4260.962402	2.886379	3.475374	3299.594238	72433.351562	536.897400	337.922272	177.031281	88.074661	76.313286	378.146545	501.468353	311.439117	0.359101	0.000000	4.141897	3.629508	0.460353	0.541001	3.518461	4.859939	2.729891	2.528817	2.248050	1.944851	1.882600	2.577660	2.700243	2.493373	0.000000	0.000000	56429.000000		1
5336.613281	2996.132812	2.531749	2.473158	1955.577637	34091.214844	296.902374	200.313507	87.868050	44.023453	29.684069	160.650452	181.838821	142.086349	0.396007	99998.000000	3.727266	3.476561	0.403421	0.393252	3.291275	4.532642	2.472614	2.301710	1.943831	1.643684	1.472523	2.205882	2.259687	2.152552	0.000000	4.999991	56536.000000		1
8517.989258	1800.490234	1.847160	2.399149	1635.914185	34010.609375	256.813751	163.660187	75.039696	49.888725	20.556202	119.053902	187.386475	91.636383	1.128043	0.000000	3.930337	3.255391	0.266504	0.380057	3.213761	4.531614	2.409618	2.213943	1.875291	1.698002	1.312943	2.075744	2.272738	1.962068	0.052326	0.000000	56556.000000		1
6904.472656	1490.534424	3.059069	2.019849	1449.061157	31923.177734	250.843643	144.932632	42.512421	50.730587	20.426685	124.885254	167.212646	79.594383	0.023610	99998.000000	3.839130	3.173342	0.485589	0.305319	3.161087	4.504106	2.399403	2.161166	1.628516	1.705270	1.310198	2.096511	2.223269	1.900882	0.000000	4.999991	56590.000000		1
13193.960938	5554.467285	2.830872	4.570101	5427.182617	96501.851562	884.157227	548.035889	241.688019	86.973770	81.996613	441.964508	617.432312	339.485718	1.247748	0.000000	4.120375	3.744642	0.451920	0.659926	3.734574	4.984536	2.946529	2.738809	2.383255	1.939388	1.913796	2.645387	2.790589	2.530822	0.096127	0.000000	56620.000000		1
13636.338867	3904.694824	2.806202	2.593424	4224.805176	83609.515625	631.854980	419.530334	193.362747	101.078789	84.756561	421.198639	530.020691	335.594025	1.125933	99998.000000	4.134698	3.591587	0.448119	0.413874	3.625807	4.922256	2.800617	2.622763	2.286373	2.004660	1.928173	2.624487	2.724293	2.525814	0.051513	4.999991	56664.000000		1
10795.132812	2428.616943	2.004430	3.339689	2416.756836	44097.542969	393.636169	246.483246	112.078484	69.069580	34.803074	160.977325	196.859711	141.130386	0.422670	99998.000000	4.033228	3.385359	0.301991	0.523706	3.383233	4.644414	2.595095	2.391787	2.049522	1.839287	1.541618	2.206765	2.294157	2.149621	0.000000	4.999991	56769.000000		1
16616.853516	8854.128906	2.315888	5.834434	10150.054688	99998.000000	1593.003906	1024.146606	486.163757	186.612457	162.463699	874.421875	1099.846313	784.706665	1.791923	99998.000000	4.220549	3.947146	0.364717	0.765999	4.006468	4.999991	3.202217	3.010362	2.686783	2.270941	2.210756	2.941721	3.041332	2.894707	0.253319	4.999991	56818.000000		1
5970.729004	1566.480713	2.106194	3.105325	1827.417358	35475.792969	292.239746	182.693024	62.414871	23.661528	21.305552	123.090515	166.648331	86.511208	0.553736	0.000000	3.776027	3.194925	0.323498	0.492107	3.261838	4.549932	2.465739	2.261722	1.795288	1.374043	1.328493	2.090225	2.221801	1.937072	0.000000	0.000000	56849.000000		1
9380.837891	3369.394775	2.877128	2.701355	3219.676025	76743.648438	491.332092	324.150269	183.315933	101.803467	63.611362	372.651337	498.492523	294.734497	1.384627	0.000000	3.972242	3.527552	0.458959	0.431582	3.507812	4.885043	2.691375	2.510746	2.263200	2.007763	1.803535	2.571303	2.697659	2.469431	0.141333	0.000000	56890.000000		1
10787.426758	4022.561523	2.463907	4.415914	3484.004883	72924.312500	590.005554	354.599121	191.703705	96.804726	68.816711	351.533875	489.629883	243.384079	1.687776	0.000000	4.032918	3.604503	0.391624	0.645021	3.542079	4.862872	2.770856	2.549738	2.282630	1.985897	1.837694	2.545967	2.689868	2.386292	0.227315	0.000000	56986.000000		1
8098.178711	2477.709961	2.275799	3.601807	2081.983154	40028.339844	310.615753	203.344818	100.751915	32.835651	25.342165	142.906616	200.905579	141.645370	0.478362	99998.000000	3.908387	3.394050	0.357134	0.556520	3.318477	4.602367	2.492224	2.308233	2.003253	1.516346	1.403844	2.155052	2.302992	2.151202	0.000000	4.999991	57017.000000		1
22014.435547	7718.221680	1.797820	4.437500	8998.133789	99998.000000	1422.806274	917.085388	499.309723	199.690582	169.121490	873.154480	1048.107300	631.050110	1.890217	99998.000000	4.342708	3.887517	0.254746	0.647138	3.954152	4.999991	3.153146	2.962410	2.698370	2.300358	2.228199	2.941091	3.020406	2.800064	0.276512	4.999991	57128.000000		1
3797.192627	1842.207031	2.497828	3.762161	1520.696411	29915.029297	238.157150	153.206314	81.521721	51.890072	33.705265	129.415268	180.250702	119.174171	0.252541	0.000000	3.579463	3.265338	0.397563	0.575437	3.182043	4.475889	2.376864	2.185277	1.911273	1.715084	1.527698	2.111985	2.255877	2.076182	0.000000	0.000000	57233.000000		1
4440.626953	1086.092773	2.482410	2.436154	983.422791	21311.755859	152.333603	100.258514	44.023453	28.441322	19.205524	83.553902	99.419739	96.015289	0.767439	99998.000000	3.647444	3.035867	0.394873	0.386705	2.992740	4.328619	2.182796	2.001121	1.643684	1.453950	1.283426	1.921967	1.997473	1.982340	0.000000	4.999991	57309.000000		1
9770.407227	2008.765869	2.103110	2.676685	2818.771484	55099.855469	445.831543	284.425568	138.540054	66.531662	31.910528	185.733582	279.374390	128.443893	2.167569	99998.000000	3.989913	3.302929	0.322862	0.427597	3.450060	4.741150	2.649171	2.453969	2.141575	1.823028	1.503934	2.268890	2.446187	2.108713	0.335973	4.999991	57337.000000		1
3673.149170	713.028259	1.248914	2.251129	993.926025	21886.900391	155.842911	94.590599	44.408920	27.226330	11.607193	86.505043	139.008774	66.861626	0.418983	0.000000	3.565039	2.853107	0.096533	0.352400	2.997354	4.340184	2.192687	1.975848	1.647470	1.434989	1.064727	1.937041	2.143042	1.825177	0.000000	0.000000	57356.000000		1
16914.267578	5808.746094	2.957305	3.799166	4919.143066	91291.335938	773.922852	489.824158	238.810898	127.167221	58.751392	374.871613	493.253265	293.695282	2.396563	0.000000	4.228253	3.764082	0.470896	0.579688	3.691890	4.960430	2.888698	2.690040	2.378054	2.104375	1.769018	2.573883	2.693070	2.467897	0.379589	0.000000	57373.000000		1
7942.644043	3059.383301	2.963473	3.404448	2491.765869	48077.847656	377.788849	233.149155	97.970383	64.135597	33.754604	165.556686	259.811157	156.061844	1.452500	0.000000	3.899965	3.485634	0.471801	0.532047	3.396507	4.681945	2.577249	2.367634	1.991095	1.807099	1.528333	2.218947	2.414658	2.193297	0.162116	0.000000	57424.000000		1
10722.353516	1944.186279	0.777102	3.860841	3394.561035	59887.007812	551.560608	349.976593	154.116013	39.292999	53.182159	244.605240	264.196228	211.797348	1.746698	99998.000000	4.030290	3.288738	0.000000	0.586682	3.530784	4.777333	2.741593	2.544039	2.187848	1.594315	1.725766	2.388466	2.421926	2.325921	0.242218	4.999991	57467.000000		1
11360.555664	2648.913086	1.273584	3.250261	3468.197754	73399.718750	552.550476	352.588531	212.944489	71.351547	56.333740	292.566620	367.430542	305.425812	1.655171	0.000000	4.055399	3.423068	0.105028	0.511918	3.540104	4.865695	2.742372	2.547268	2.328266	1.853403	1.750769	2.466225	2.565175	2.484906	0.218843	0.000000	57504.000000		1
7946.699219	2914.398438	2.081524	4.073619	2170.532715	41057.488281	352.162964	220.444153	107.329529	54.397152	37.470509	176.053726	239.976547	107.644066	0.295156	99998.000000	3.900187	3.464549	0.318381	0.609980	3.336566	4.613392	2.546744	2.343299	2.030719	1.735576	1.573690	2.245645	2.380169	2.031990	0.000000	4.999991	57615.000000		1
16055.079102	8788.793945	2.981975	3.836171	7641.976562	99998.000000	1240.304443	768.908691	377.452698	136.103897	149.141937	741.444885	943.059753	635.129944	1.288657	0.000000	4.205613	3.943929	0.474504	0.583898	3.883206	4.999991	3.093528	2.885875	2.576863	2.133871	2.173600	2.870079	2.974539	2.802863	0.110137	0.000000	57655.000000		1
7102.741699	2404.076660	1.760815	4.856888	2495.990479	43121.367188	390.857727	255.789963	96.755386	63.056290	39.178902	191.157883	252.650711	107.437462	1.325855	0.000000	3.851426	3.380948	0.245714	0.686358	3.397243	4.634693	2.592019	2.407883	1.985675	1.799728	1.593052	2.281392	2.402520	2.031156	0.122496	0.000000	57735.000000		1
16909.617188	4434.456543	1.791652	2.349809	4006.143555	72983.226562	633.424622	405.718262	147.600067	84.022629	74.089905	387.101715	514.053101	277.647491	0.633905	0.000000	4.228134	3.646840	0.253254	0.371033	3.602726	4.863223	2.801695	2.608225	2.169086	1.924396	1.869759	2.587825	2.711008	2.443494	0.000000	0.000000	57756.000000		1
6357.041016	1113.821777	1.877997	2.183287	1179.576294	24144.919922	190.855682	115.251656	41.630474	12.760511	24.312197	87.794044	130.707352	117.104980	0.785819	93.239105	3.803255	3.046816	0.273695	0.339111	3.071726	4.382826	2.280705	2.061647	1.619411	1.105868	1.385824	1.943465	2.116300	2.068575	0.000000	1.969598	57781.000000		1
8605.345703	2069.694336	2.352893	3.734408	1553.859009	33014.128906	251.108841	158.393158	102.040916	46.342426	35.506168	109.034836	197.701569	85.653931	0.813935	0.000000	3.934768	3.315906	0.371602	0.572222	3.191411	4.518700	2.399862	2.199736	2.008774	1.665979	1.550304	2.037565	2.296010	1.932747	0.000000	0.000000	58027.000000		1
11141.332031	2679.016602	2.439237	3.755994	3402.813232	65592.945312	537.979797	342.788391	177.074448	90.501564	69.476631	328.276337	452.476990	379.620575	1.706904	99998.000000	4.046937	3.427975	0.387254	0.574725	3.531838	4.816857	2.730766	2.535026	2.248156	1.956656	1.841839	2.516240	2.655596	2.579350	0.232209	4.999991	58048.000000		1
5671.701660	1495.671875	1.995179	2.278883	1431.915527	33384.730469	230.148682	141.858154	79.569710	38.614578	23.846552	126.300690	169.540878	85.524414	0.737552	0.000000	3.753713	3.174836	0.299982	0.357722	3.155917	4.523548	2.362009	2.151854	1.900748	1.586751	1.377426	2.101406	2.229275	1.932090	0.000000	0.000000	58099.000000		1
4946.193848	1749.145996	2.695188	5.600070	1949.666016	39820.761719	301.503296	196.813461	108.495178	74.157753	38.466557	176.642731	266.203735	134.811813	0.362164	0.000000	3.694271	3.242826	0.430589	0.748193	3.289960	4.600110	2.479292	2.294055	2.035410	1.870157	1.585083	2.247096	2.425214	2.129728	0.000000	0.000000	58276.000000		1
24065.062500	9907.374023	1.785485	3.231758	9058.686523	99998.000000	1436.695435	914.636902	457.836517	188.826569	172.168213	870.887939	1173.091187	502.970123	3.465230	99998.000000	4.381387	3.995959	0.251756	0.509439	3.957065	4.999991	3.157365	2.961249	2.660710	2.276063	2.235953	2.939962	3.069332	2.701542	0.539732	4.999991	58325.000000		1
11068.358398	5031.866211	2.365228	5.439715	7134.445312	99998.000000	1106.075439	734.000732	413.193237	164.535965	154.868439	779.865173	1062.992554	560.284485	1.949072	0.000000	4.044083	3.701729	0.373873	0.735576	3.853360	4.999991	3.043785	2.865696	2.616153	2.216261	2.189963	2.892020	3.026530	2.748409	0.289828	0.000000	58499.000000		1
6944.752441	1247.850342	2.596508	3.003561	1836.446655	33187.644531	277.265106	190.889603	84.358757	37.307072	20.198488	112.726067	130.883118	103.363838	1.958746	99998.000000	3.841657	3.096163	0.414390	0.477637	3.263978	4.520977	2.442895	2.280782	1.926130	1.571791	1.305319	2.052024	2.116884	2.014369	0.291978	4.999991	58531.000000		1
10155.963867	3346.584229	2.050686	2.479326	3663.049805	77900.171875	603.472229	383.540009	224.465347	97.211777	54.588345	321.458191	435.423920	247.778412	1.748534	0.000000	4.006721	3.524602	0.311899	0.394334	3.563843	4.891539	2.780657	2.583811	2.351149	1.987719	1.737100	2.507124	2.638912	2.394063	0.242674	0.000000	58576.000000		1
8560.797852	2753.649170	1.779317	4.200052	2199.649414	45373.460938	373.866333	227.385651	115.763550	59.149193	47.501911	190.411621	251.127350	138.271759	0.075386	0.000000	3.932514	3.439909	0.250253	0.623255	3.342354	4.656802	2.572716	2.356763	2.063572	1.771949	1.676711	2.279693	2.399894	2.140733	0.000000	0.000000	58612.000000		1
8939.083008	1991.469238	2.827788	1.874913	2015.540894	41396.269531	303.498474	206.937378	86.730156	39.271412	23.066366	146.807556	183.467041	146.264816	1.566118	99998.000000	3.951293	3.299174	0.451447	0.272981	3.304392	4.616961	2.482157	2.315839	1.938170	1.594077	1.362979	2.166749	2.263558	2.165140	0.194824	4.999991	58631.000000		1
23888.755859	8377.756836	2.544085	2.923384	9611.483398	99998.000000	1576.505981	991.505249	510.309418	174.234329	168.643509	801.315674	1023.039612	625.493225	3.357000	0.000000	4.378193	3.923128	0.405532	0.465886	3.982790	4.999991	3.197696	2.996295	2.707834	2.241134	2.226970	2.903804	3.009892	2.796223	0.525951	0.000000	58697.000000		1
15449.500000	7638.898926	2.735276	4.483756	6094.007324	99998.000000	964.016846	624.506409	316.249756	84.173737	83.664917	468.139282	609.550293	339.402466	3.024572	99998.000000	4.188914	3.883031	0.437001	0.651642	3.784903	4.999991	2.984085	2.795537	2.500030	1.925177	1.922543	2.670375	2.785010	2.530715	0.480664	4.999991	58755.000000		1
16273.585938	10711.539062	2.562587	2.843207	8670.277344	99998.000000	1359.728394	896.291748	460.337433	200.261078	163.203796	847.975708	1132.136108	547.064514	1.508651	99998.000000	4.211483	4.029852	0.408679	0.453808	3.938033	4.999991	3.133452	2.952449	2.663076	2.301597	2.212730	2.928383	3.053899	2.738039	0.178589	4.999991	58809.000000		1
13432.926758	4612.243164	2.941887	4.129126	2950.607666	69062.500000	491.131653	308.478729	187.916870	74.059067	59.568581	337.604645	399.547699	254.451614	0.735172	99998.000000	4.128170	3.663912	0.468626	0.615858	3.469912	4.839242	2.691198	2.489225	2.273966	1.869578	1.775017	2.528409	2.601569	2.405605	0.000000	4.999991	58893.000000		1
26548.931641	7307.930664	2.944971	3.620309	9587.732422	99998.000000	1581.381348	979.361511	556.019653	236.750961	180.179779	885.779297	1202.417603	610.068359	1.705271	0.000000	4.424047	3.863794	0.469081	0.558746	3.981716	4.999991	3.199037	2.990943	2.745090	2.374292	2.255706	2.947325	3.080055	2.785378	0.231793	0.000000	58937.000000		1
16647.695312	5407.508789	1.396934	2.929552	6168.544434	99998.000000	951.376587	638.522034	287.102234	146.224731	92.135948	441.246002	589.937744	376.456665	1.188553	99998.000000	4.221354	3.732997	0.145176	0.466801	3.790183	4.999991	2.978353	2.805176	2.458037	2.165021	1.964429	2.644681	2.770806	2.575715	0.075019	4.999991	59013.000000		1
13417.689453	4413.934082	3.200921	5.341035	5756.260742	99998.000000	950.957214	590.816589	282.199097	145.626480	93.579140	497.527313	661.936829	316.271332	0.327685	0.000000	4.127678	3.644826	0.505275	0.727625	3.760140	4.999991	2.978161	2.771453	2.450556	2.163240	1.971179	2.696817	2.820817	2.500060	0.000000	0.000000	59034.000000		1
10811.539062	2552.287109	0.971378	0.000000	2034.660034	40781.785156	328.877655	218.051163	90.045174	55.871178	37.729542	142.215866	184.207138	100.246178	1.681629	0.000000	4.033887	3.406929	0.000000	0.000000	3.308492	4.610466	2.517034	2.338558	1.954460	1.747188	1.576681	2.152948	2.265306	2.001068	0.225730	0.000000	59077.000000		1
9569.082031	2947.233887	2.167868	3.515462	2426.005127	52101.312500	369.092682	256.138428	127.290565	75.924728	32.761639	171.721069	245.465607	124.672478	0.902328	0.000000	3.980870	3.469415	0.336033	0.545982	3.384892	4.716849	2.567135	2.408475	2.104796	1.880383	1.515366	2.234823	2.389991	2.095771	0.000000	0.000000	59195.000000		1
7322.306641	2203.917236	2.164785	3.583304	2306.991211	50040.097656	380.357574	240.494614	96.175644	60.247005	46.111145	188.764893	250.896072	140.285446	0.012485	0.000000	3.864648	3.343195	0.335415	0.554284	3.363046	4.699318	2.580192	2.381105	1.983065	1.779935	1.663806	2.275921	2.399494	2.147013	0.000000	0.000000	59272.000000		1
4479.753418	1861.104126	2.445405	2.917217	792.974182	16948.208984	112.214172	82.332741	40.433983	17.194927	6.728718	37.078876	62.738667	29.829004	0.329123	99998.000000	3.651254	3.269771	0.388351	0.464969	2.899259	4.229124	2.050048	1.915573	1.606747	1.235400	0.827932	1.569127	1.797535	1.474639	0.000000	4.999991	59288.000000		1
13181.145508	4558.250000	1.989012	3.851590	4707.052734	90884.468750	758.050842	479.496704	209.197754	96.548775	80.963562	435.793945	594.029846	387.015381	1.631200	0.000000	4.119953	3.658798	0.298637	0.585640	3.672749	4.958490	2.879698	2.680786	2.320557	1.984747	1.908290	2.639281	2.773808	2.587728	0.212507	0.000000	59373.000000		1
4081.383789	1027.649780	2.901798	3.663482	1028.994263	21406.871094	176.741409	102.972206	46.175903	32.373089	20.044302	75.826050	113.509338	116.488228	0.977826	0.000000	3.610807	3.011845	0.462667	0.563894	3.012413	4.330553	2.247338	2.012720	1.664415	1.510184	1.301991	1.879818	2.055032	2.066282	0.000000	0.000000	59404.000000		1
7620.146484	1420.644531	2.368311	2.325139	1551.330322	38189.015625	247.661224	171.079651	84.879906	72.782402	32.018459	148.568359	162.617874	92.080437	0.163225	99998.000000	3.881963	3.152485	0.374439	0.366449	3.190704	4.581938	2.393858	2.233198	1.928805	1.862026	1.505400	2.171926	2.211168	1.964167	0.000000	4.999991	59450.000000		1
5033.962891	2853.278564	2.121612	2.528666	1756.728882	38790.867188	300.235901	188.330093	113.743706	50.560982	20.179987	117.647720	153.653458	193.146896	1.044927	0.000000	3.701910	3.455344	0.326666	0.402891	3.244705	4.588729	2.477463	2.274920	2.055927	1.703815	1.304921	2.070584	2.186542	2.285888	0.019086	0.000000	59476.000000		1
16403.849609	5451.007812	2.170952	4.933982	6247.259766	99998.000000	1011.000671	644.297852	303.680420	96.335999	100.011818	465.653809	574.528259	356.467865	1.091379	0.000000	4.214946	3.736477	0.336650	0.693198	3.795690	4.999991	3.004751	2.809087	2.482417	1.983789	2.000051	2.668063	2.759311	2.552020	0.037976	0.000000	59529.000000		1
11010.683594	4562.647461	1.794736	3.151581	4505.684570	86391.687500	738.058960	471.195282	218.168350	134.660706	73.087692	409.242981	545.864929	267.844299	1.470414	99998.000000	4.041814	3.659217	0.254001	0.498528	3.653761	4.936472	2.868091	2.673201	2.338792	2.129241	1.863844	2.611981	2.737085	2.427882	0.167440	4.999991	59600.000000		1
16686.134766	5631.834961	1.532618	3.540132	7128.241211	99998.000000	1123.853149	734.096375	340.725372	162.799820	138.262512	664.462463	892.930481	544.945984	1.968026	0.000000	4.222356	3.750650	0.185434	0.549019	3.852982	4.999991	3.050709	2.865753	2.532404	2.211654	2.140704	2.822470	2.950818	2.736353	0.294031	0.000000	59650.000000		1
12068.572266	2910.987793	2.392981	4.465254	3048.738281	62550.062500	487.249237	320.443634	147.119003	80.473244	76.384209	316.675293	400.497498	256.551636	2.173469	0.000000	4.081656	3.464040	0.378939	0.649846	3.484120	4.796228	2.687751	2.505752	2.167669	1.905651	1.883004	2.500614	2.602600	2.409175	0.337154	0.000000	59712.000000		1
10153.654297	3864.868164	3.065236	3.900929	3580.865234	89528.593750	557.432007	372.321381	244.330795	122.883904	98.300339	491.221069	658.948730	376.946960	0.159037	99998.000000	4.006622	3.587135	0.486464	0.591168	3.553988	4.951962	2.746192	2.570918	2.387978	2.089495	1.992555	2.691277	2.818852	2.576280	0.000000	4.999991	59806.000000		1
7432.433105	2542.181885	1.470943	1.788568	1872.862427	39858.488281	310.396820	198.851807	105.522453	53.848248	31.333870	163.576920	193.359665	77.408012	1.816703	0.000000	3.871131	3.405207	0.167596	0.252506	3.272506	4.600521	2.491917	2.298530	2.023345	1.731172	1.496014	2.213722	2.286366	1.888786	0.259284	0.000000	59867.000000		1
5069.580078	2344.017578	1.825573	1.890332	2212.033691	41554.847656	359.335754	231.767639	91.790565	78.111099	27.651886	166.040833	254.541046	169.004303	1.333200	99998.000000	3.704972	3.369961	0.261399	0.276538	3.344792	4.618622	2.555501	2.365053	1.962798	1.892713	1.441725	2.220215	2.405758	2.227898	0.124895	4.999991	59897.000000		1
8001.756348	3131.592285	2.143198	4.073619	2696.698730	61171.578125	424.581482	281.421997	144.667435	81.472382	56.346073	251.990799	326.981140	197.075577	0.235495	0.000000	3.903185	3.495765	0.331062	0.609980	3.430832	4.786550	2.627961	2.449358	2.160371	1.911010	1.750864	2.401385	2.514523	2.294633	0.000000	0.000000	60051.000000		1
5569.136719	2777.196533	3.015897	1.979760	2529.597168	48017.640625	411.194977	265.102844	120.669785	42.931812	38.074921	196.566757	232.535492	157.051727	0.977544	99998.000000	3.745788	3.443607	0.479416	0.296613	3.403051	4.681401	2.614048	2.423414	2.081599	1.632779	1.580639	2.293510	2.366489	2.196043	0.000000	4.999991	60154.000000		1
4115.745605	2373.180664	0.786353	2.627345	2055.472168	42030.476562	325.519470	213.499573	87.572014	32.592033	23.094120	154.193100	200.230240	121.314285	1.227852	0.000000	3.614449	3.375331	0.000000	0.419517	3.312912	4.623564	2.512577	2.329397	1.942365	1.513111	1.363501	2.188065	2.301530	2.083912	0.089146	0.000000	60176.000000		1
8403.511719	1634.264404	1.893416	3.614142	1976.210938	37964.863281	339.982208	209.990280	101.868225	21.074270	31.497307	151.824799	177.071365	101.507431	0.248519	99998.000000	3.924461	3.213322	0.277246	0.558005	3.295833	4.579382	2.531456	2.322199	2.008039	1.323753	1.498273	2.181343	2.248148	2.006498	0.000000	4.999991	60257.000000		1
11831.186523	2022.994263	2.497828	3.358191	2382.049316	53286.820312	392.991669	247.685898	142.255951	57.533314	44.288654	237.253601	337.996277	184.993484	1.306688	99998.000000	4.073028	3.305995	0.397563	0.526105	3.376951	4.726620	2.594383	2.393901	2.153070	1.759919	1.646292	2.375213	2.528912	2.267156	0.116172	4.999991	60295.000000		1
7813.762207	1135.626831	2.106194	3.413699	1915.340942	38452.187500	305.277802	201.670349	97.273453	53.672474	47.008514	159.157928	197.525803	142.000000	2.494764	99998.000000	3.892860	3.055236	0.323498	0.533225	3.282246	4.584921	2.484695	2.304642	1.987994	1.729752	1.672176	2.201828	2.295624	2.152288	0.397029	4.999991	60326.000000		1
4679.780273	1646.414307	1.853327	2.405316	1200.036987	26719.535156	193.399765	127.509514	49.756126	20.559286	14.894458	68.998657	100.227676	69.371788	0.118742	0.000000	3.670225	3.216539	0.267952	0.381172	3.079195	4.426829	2.286456	2.105543	1.696847	1.313008	1.173025	1.838841	2.000988	1.841183	0.000000	0.000000	60364.000000		1
23472.753906	7023.554199	2.026016	2.726025	9981.741211	99998.000000	1605.863159	1028.170898	483.175598	261.750824	175.162521	900.007629	1200.974365	590.693237	3.335836	0.000000	4.370564	3.846557	0.306643	0.435530	3.999206	4.999991	3.205709	3.012065	2.684105	2.417888	2.243441	2.954246	3.079534	2.771362	0.523205	0.000000	60423.000000		1
2671.862305	656.197998	1.359929	2.695188	777.734314	19895.708984	130.830704	89.696709	50.523975	40.486404	15.736319	71.357712	80.479416	62.803425	0.120170	0.000000	3.426814	2.817035	0.133516	0.430589	2.890831	4.298759	2.116710	1.952777	1.703498	1.607309	1.196903	1.853441	1.905685	1.797983	0.000000	0.000000	60474.000000		1
9180.835938	4592.174316	1.921169	4.459086	4200.699707	78889.976562	644.230042	435.337555	189.902802	71.363884	76.902275	322.713257	431.680267	284.851105	0.393136	0.000000	3.962882	3.662018	0.283566	0.649246	3.623322	4.897022	2.809041	2.638826	2.278531	1.853478	1.885939	2.508817	2.635162	2.454618	0.000000	0.000000	60506.000000		1
24739.353516	9112.386719	1.773150	4.255559	7925.245605	99998.000000	1279.159546	811.963806	409.591431	218.883774	163.530670	867.273743	1123.347412	610.148560	2.517505	0.000000	4.393388	3.959632	0.248745	0.628957	3.899013	4.999991	3.106925	2.909537	2.612351	2.340214	2.213599	2.938156	3.050514	2.785436	0.400970	0.000000	60523.000000		1
7180.522461	1489.670898	1.662135	2.565671	1908.809570	37038.675781	309.810883	204.513550	96.428513	54.782619	34.038307	130.312637	160.286575	100.816673	1.018929	99998.000000	3.856156	3.173090	0.220666	0.409201	3.280763	4.568655	2.491097	2.310722	1.984205	1.738643	1.531968	2.114986	2.204897	2.003532	0.008144	4.999991	60863.000000		1
16232.593750	12388.599609	2.044519	5.763508	12202.410156	99998.000000	1966.087036	1251.023438	609.800110	226.590042	212.040955	1028.050659	1413.567383	919.873108	2.049851	0.000000	4.210388	4.093022	0.310591	0.760687	4.086446	4.999991	3.293603	3.097265	2.785187	2.355241	2.326420	3.012015	3.150316	2.963728	0.311722	0.000000	60925.000000		1
28402.386719	11321.591797	3.311935	4.665697	10916.234375	99998.000000	1704.573608	1120.976074	590.680908	273.061981	199.613495	961.374084	1346.634766	796.942932	2.889237	99998.000000	4.453355	4.053907	0.520082	0.668917	4.038073	4.999991	3.231616	3.049596	2.771353	2.436261	2.300190	2.982893	3.129250	2.901427	0.460783	4.999991	60979.000000		1
8274.457031	3467.250977	1.261249	2.177119	1995.931396	38465.285156	332.960510	212.549774	92.641678	45.457394	42.931812	159.919601	213.598251	115.572357	0.752538	99998.000000	3.917739	3.539985	0.100801	0.337882	3.300146	4.585069	2.522393	2.327461	1.966806	1.657605	1.632779	2.203902	2.329598	2.062854	0.000000	4.999991	61115.000000		1
14988.277344	2576.173828	2.238794	4.150712	2696.920654	62144.921875	438.498413	278.803894	152.796173	82.940239	52.805943	256.326538	342.418365	205.235153	0.272218	0.000000	4.175752	3.410975	0.350014	0.618123	3.430868	4.793406	2.641968	2.445299	2.184113	1.918765	1.722683	2.408794	2.534557	2.312252	0.000000	0.000000	61156.000000		1
5149.732910	1542.994995	2.019849	2.325139	1117.651733	26287.972656	189.955231	114.221680	58.467686	23.695448	15.252172	61.267723	73.584175	85.885208	0.812030	9766.747070	3.711785	3.188365	0.305319	0.366449	3.048306	4.419757	2.278651	2.057749	1.766916	1.374665	1.183332	1.787232	1.866784	1.933918	0.000000	3.989750	61182.000000		1
7768.048828	2330.310547	1.933504	2.541001	2194.006104	42690.128906	349.905670	235.264603	76.593903	37.424255	36.354195	155.442017	201.830704	133.757172	0.208916	0.000000	3.890312	3.367414	0.286345	0.405005	3.341238	4.630328	2.543951	2.371557	1.884194	1.573153	1.560555	2.191568	2.304987	2.126317	0.000000	0.000000	61217.000000		1
11532.239258	4369.889160	1.615879	3.681984	3400.777832	61286.281250	544.828796	351.607880	153.579437	66.343559	41.889507	206.046173	328.128296	191.401489	1.118587	99998.000000	4.061913	3.640471	0.208409	0.566082	3.531578	4.787363	2.736260	2.546059	2.186333	1.821799	1.622105	2.313965	2.516044	2.281945	0.048670	4.999991	61300.000000		1
9921.793945	3026.482910	1.989012	3.028231	3271.908447	64683.691406	534.458191	344.663300	158.436325	84.186066	55.556637	253.208878	269.531097	184.404495	1.205046	0.000000	3.996590	3.480938	0.298637	0.481189	3.514801	4.810795	2.727914	2.537395	2.199855	1.925240	1.744736	2.403479	2.430609	2.265771	0.081004	0.000000	61371.000000		1
7621.935059	1069.752075	2.988143	3.823836	2167.023438	42006.312500	349.948853	228.326187	119.032318	64.863358	39.234409	196.205963	260.696198	136.936508	0.463471	0.000000	3.882065	3.029283	0.475401	0.582499	3.335864	4.623314	2.544005	2.358556	2.075665	1.811999	1.593667	2.292712	2.416135	2.136519	0.000000	0.000000	61450.000000		1
4601.400879	2386.181641	3.268763	4.810632	1955.330933	45146.015625	328.849915	209.564713	105.269592	65.683632	56.497177	212.040955	269.626709	204.239105	0.620348	99998.000000	3.662890	3.377703	0.514383	0.682202	3.291220	4.654619	2.516998	2.321318	2.022303	1.817457	1.752027	2.326420	2.430763	2.310139	0.000000	4.999991	61514.000000		1
7703.790039	843.106506	1.369180	1.548037	1816.473267	36350.398438	275.390198	195.472031	81.552551	25.625870	24.367704	139.175293	203.036438	129.048294	0.662090	99998.000000	3.886704	2.925882	0.136461	0.189781	3.259229	4.560509	2.439949	2.291085	1.911438	1.408679	1.386815	2.143562	2.307574	2.110752	0.000000	4.999991	61600.000000		1
5986.696289	1424.147705	2.870961	6.247655	1690.410034	35629.886719	270.228027	178.409698	100.788918	74.102242	44.967079	145.897842	191.987411	129.393677	0.600584	0.000000	3.777187	3.153555	0.458027	0.795717	3.227992	4.551815	2.431731	2.251418	2.003413	1.869831	1.652895	2.164049	2.283273	2.111913	0.000000	0.000000	61649.000000		1
7847.131348	2506.077393	1.853327	4.946317	2158.601807	41427.500000	370.051727	224.613358	99.469078	83.883858	43.863098	182.748520	233.408188	120.598854	0.851050	0.000000	3.894711	3.398994	0.267952	0.694282	3.334172	4.617289	2.568262	2.351436	1.997688	1.923678	1.642099	2.261854	2.368116	2.081343	0.000000	0.000000	61765.000000		1
24130.072266	10486.774414	2.978892	4.693450	9299.831055	99998.000000	1472.966309	955.610535	542.913818	226.004135	170.348816	914.658508	1279.020752	693.588379	2.516954	0.000000	4.382559	4.020642	0.474055	0.671492	3.968475	4.999991	3.168193	2.980281	2.734731	2.354116	2.231339	2.961259	3.106878	2.841102	0.400875	0.000000	61884.000000		1
7562.856934	2257.290527	1.692973	2.602675	2694.287109	55608.093750	460.167816	274.896820	124.416527	110.367012	42.086868	210.995575	317.054596	179.535263	2.085956	99998.000000	3.878686	3.353587	0.228650	0.415420	3.430444	4.745138	2.662916	2.439170	2.094878	2.042839	1.624147	2.324273	2.501134	2.254150	0.319305	4.999991	61913.000000		1
7023.116211	2890.154053	2.593424	3.330438	2198.625488	41351.777344	356.890350	221.356934	128.850937	82.082954	23.942148	152.188675	194.707260	130.439072	0.043002	1512.961304	3.846530	3.460921	0.413874	0.522501	3.342151	4.616494	2.552535	2.345093	2.110088	1.914253	1.379163	2.182382	2.289382	2.115408	0.000000	3.179828	61939.000000		1
9560.046875	1213.198364	1.156402	3.953353	2155.369873	43339.773438	326.225647	215.035263	90.655754	45.201443	32.243572	161.113022	166.472549	169.328094	0.713925	99998.000000	3.980460	3.083932	0.063109	0.596966	3.333522	4.636887	2.513518	2.332510	1.957395	1.655152	1.508443	2.207131	2.221343	2.228729	0.000000	4.999991	61962.000000		1
6424.979004	1897.649536	3.598723	3.108409	1480.675659	32988.839844	217.989487	143.896500	84.617790	15.532792	13.155230	92.499825	113.163963	86.609886	0.842356	99998.000000	3.807872	3.278216	0.556148	0.492538	3.170460	4.518367	2.338436	2.158050	1.927462	1.191249	1.119098	1.966141	2.053708	1.937567	0.000000	4.999991	61979.000000		1
14220.858398	3503.346191	2.275799	4.403579	4178.873047	81517.000000	698.846130	441.477295	204.858932	137.991135	82.930984	440.407227	542.306274	374.523163	1.034668	0.000000	4.152926	3.544483	0.357134	0.643806	3.621059	4.911248	2.844382	2.644908	2.311455	2.139851	1.918717	2.643854	2.734245	2.573479	0.014801	0.000000	62023.000000		1
24765.349609	6001.627930	1.535702	2.615010	6575.042969	99998.000000	1018.660645	679.464844	359.557770	157.699310	126.679985	736.686707	995.936584	506.393066	3.222717	0.000000	4.393845	3.778269	0.186307	0.417473	3.817899	4.999991	3.008029	2.832167	2.555769	2.197830	2.102708	2.867283	2.998232	2.704488	0.508222	0.000000	62040.000000		1
21945.896484	13827.391602	3.814585	3.253344	9270.560547	99998.000000	1499.998413	953.966919	475.204132	195.330185	154.825272	774.015320	967.597046	539.222534	1.250497	99998.000000	4.341353	4.140740	0.581447	0.512330	3.967106	4.999991	3.176091	2.979533	2.676880	2.290769	2.189842	2.888750	2.985695	2.731768	0.097083	4.999991	62085.000000		1
6633.510742	1281.308838	2.121612	4.656446	2962.288818	59332.367188	449.775635	306.899841	125.754868	67.762077	73.112366	262.407654	316.117157	166.447876	0.140939	0.000000	3.821743	3.107654	0.326666	0.668055	3.471627	4.773292	2.652996	2.486997	2.099525	1.830987	1.863991	2.418977	2.499848	2.221278	0.000000	0.000000	62117.000000		1
15106.656250	4821.225098	2.470075	4.514594	4143.024414	82118.781250	677.491211	433.431824	213.737015	124.694061	81.934937	366.696625	467.948090	302.995850	1.930967	0.000000	4.179168	3.683157	0.392710	0.654619	3.617317	4.914443	2.830904	2.636921	2.329880	2.095846	1.913469	2.564307	2.670198	2.481437	0.285775	0.000000	62176.000000		1
6837.765137	741.071777	2.624262	3.823836	1376.173950	29209.972656	219.210648	145.894760	65.779228	52.574661	23.026278	91.321838	142.083267	74.438370	0.371288	0.000000	3.834914	2.869860	0.419007	0.582499	3.138673	4.465531	2.340862	2.164040	1.818089	1.720776	1.362224	1.960575	2.152543	1.871797	0.000000	0.000000	62197.000000		1
3466.350586	1128.284546	2.312804	2.497828	943.161499	23428.169922	162.821411	107.711914	51.153057	33.233452	14.946881	77.707130	113.558678	63.235146	0.686685	5004.000488	3.539872	3.052419	0.364139	0.397563	2.974586	4.369739	2.211711	2.032264	1.708872	1.521575	1.174551	1.890461	2.055220	1.800959	0.000000	3.699317	62244.000000		1
11391.559570	7165.594238	2.389898	3.441453	4122.829102	89292.875000	667.166870	428.201782	202.910004	104.686760	79.011551	380.675201	496.346252	251.263031	1.090813	99998.000000	4.056583	3.855252	0.378379	0.536742	3.615195	4.950817	2.824234	2.631649	2.307303	2.019892	1.897691	2.580554	2.695785	2.400129	0.037750	4.999991	62272.000000		1
26744.619141	8478.042969	2.815454	4.045865	8931.858398	99998.000000	1437.006836	919.928589	501.249390	177.148453	176.861664	889.735718	1154.675171	653.558350	2.787959	0.000000	4.427237	3.928296	0.449548	0.607011	3.950942	4.999991	3.157459	2.963754	2.700054	2.248337	2.247634	2.949261	3.062460	2.815284	0.445286	0.000000	62337.000000		1
11328.422852	449.094116	2.315888	2.448488	2005.475586	46010.269531	308.657593	202.314850	88.774673	55.260597	18.456177	133.411789	156.487411	109.898285	0.192249	0.000000	4.054170	2.652337	0.364717	0.388898	3.302217	4.662855	2.489477	2.306028	1.948289	1.742416	1.266142	2.125194	2.194479	2.040991	0.000000	0.000000	62377.000000		1
15283.037109	4449.070312	2.275799	3.506211	3915.487793	78469.976562	610.870117	393.485077	162.352676	101.165131	43.955612	328.146820	400.657837	228.757904	3.275815	0.000000	4.184210	3.648269	0.357134	0.544838	3.592786	4.894703	2.785949	2.594928	2.210459	2.005031	1.643014	2.516068	2.602774	2.359376	0.515319	0.000000	62401.000000		1
14208.190430	4081.152344	2.756862	4.366574	2740.259521	57854.257812	454.095947	298.299286	131.410446	64.265114	53.783489	254.143250	354.127319	168.933380	0.937820	99998.000000	4.152539	3.610783	0.440415	0.640141	3.437792	4.762335	2.657148	2.474652	2.118630	1.807975	1.730649	2.405079	2.549160	2.227715	0.000000	4.999991	62468.000000		1
3676.451904	945.579163	1.782401	1.572707	847.735229	23650.363281	135.151016	98.118401	55.963692	34.312759	19.695839	84.256996	111.393898	144.198715	0.634151	0.000000	3.565429	2.975698	0.251005	0.196648	2.928260	4.373838	2.130819	1.991750	1.747906	1.535456	1.294374	1.925606	2.046861	2.158961	0.000000	0.000000	62518.000000		1
5574.209473	1053.374268	1.686805	2.436154	1878.163452	37338.281250	298.857452	199.591904	84.149063	36.455959	30.908314	119.121742	171.258514	145.614151	0.444705	0.000000	3.746183	3.022583	0.227065	0.386705	3.273733	4.572155	2.475464	2.300143	1.925049	1.561769	1.490075	2.075991	2.233652	2.163203	0.000000	0.000000	62608.000000		1
7381.496094	1693.317993	3.043650	4.181550	2198.107422	47303.792969	354.333923	231.385254	126.269852	66.346642	51.026627	235.267685	300.599762	188.481201	0.597619	0.000000	3.868145	3.228739	0.483395	0.621337	3.342049	4.674896	2.549413	2.364336	2.101300	1.821819	1.707797	2.371562	2.477989	2.275268	0.000000	0.000000	62649.000000		1
8284.044922	2498.019531	2.630429	4.027363	3135.533203	63717.128906	503.568359	323.357758	134.848816	78.080269	71.598244	285.258179	369.425720	272.806030	1.143117	0.000000	3.918242	3.397596	0.420027	0.605021	3.496311	4.804256	2.702058	2.509683	2.129847	1.892541	1.854902	2.455238	2.567527	2.435854	0.058091	0.000000	62788.000000		1
16457.818359	6134.419922	2.217208	2.821621	6864.528809	99998.000000	1086.900757	697.122314	345.366394	129.985748	80.470161	516.760620	695.327576	446.858429	3.336441	0.000000	4.216372	3.787774	0.345806	0.450499	3.836611	4.999991	3.036190	2.843309	2.538280	2.113896	1.905635	2.713289	2.842190	2.650170	0.523283	0.000000	62811.000000		1
6757.630859	947.262878	2.155533	2.738360	1468.701538	31673.138672	247.451538	158.917389	101.297737	48.562717	27.966427	92.444321	152.777664	104.341385	0.257819	99998.000000	3.829794	2.976470	0.333555	0.437491	3.166934	4.500691	2.393490	2.201171	2.005600	1.686303	1.446637	1.965880	2.184060	2.018457	0.000000	4.999991	62914.000000		1
6447.965332	2295.590576	2.491661	5.156011	2066.212891	42769.250000	335.264069	221.067062	107.314110	56.188805	38.848942	190.374619	226.340256	157.070236	0.296718	0.000000	3.809423	3.360894	0.396489	0.712314	3.315175	4.631132	2.525387	2.344524	2.030657	1.749650	1.589379	2.279609	2.354762	2.196094	0.000000	0.000000	62970.000000		1
4101.520508	1208.733032	2.476242	2.957305	840.892395	20507.583984	147.661743	95.355370	48.316017	37.905315	19.516983	90.091431	123.839867	77.710213	0.445568	99998.000000	3.612945	3.082330	0.393793	0.470896	2.924740	4.311914	2.169268	1.979345	1.684091	1.578700	1.290413	1.954684	2.092860	1.890478	0.000000	4.999991	63115.000000		1
12671.890625	1710.364868	2.827788	3.278014	2874.100098	53550.820312	464.022491	303.754425	107.554642	96.354500	68.708786	260.239807	344.203827	158.905060	0.960218	0.000000	4.102841	3.233089	0.451447	0.515611	3.458502	4.728766	2.666539	2.482523	2.031629	1.983872	1.837012	2.415374	2.536816	2.201138	0.000000	0.000000	63169.000000		1
6149.049316	818.880676	0.761683	2.386814	2393.841553	52894.968750	407.460571	249.949356	120.728371	44.103630	43.308025	217.320328	285.134827	145.111496	1.729756	99998.000000	3.788808	2.913221	0.000000	0.377819	3.379095	4.723414	2.610085	2.397852	2.081809	1.644474	1.636568	2.337100	2.455050	2.161702	0.237985	4.999991	63201.000000		1
7799.678711	2128.806641	2.716774	3.632644	2147.935059	45090.500000	352.193817	226.186066	115.868401	73.312805	35.105282	176.753738	223.438461	135.952789	0.082586	0.000000	3.892077	3.328136	0.434053	0.560223	3.332021	4.654085	2.546782	2.354466	2.063965	1.865180	1.545372	2.247369	2.349158	2.133388	0.000000	0.000000	63241.000000		1
7060.324707	2436.199951	4.042781	3.823836	1607.176758	36800.355469	262.632782	172.661621	71.764771	44.263985	19.627996	108.485931	163.771194	80.692192	0.500876	99998.000000	3.848825	3.386713	0.606680	0.582499	3.206064	4.565852	2.419349	2.237196	1.855911	1.646050	1.292876	2.035373	2.214237	1.906832	0.000000	4.999991	63383.000000		1
14637.471680	2933.094971	1.995179	5.664828	5079.583984	94660.937500	805.996826	520.309998	215.491669	82.619530	102.373962	453.062897	594.529419	361.358673	0.969911	99998.000000	4.165466	3.467326	0.299982	0.753187	3.705828	4.976171	2.906333	2.716262	2.333431	1.917083	2.010190	2.656158	2.774173	2.557939	0.000000	4.999991	63413.000000		1
5940.933594	1628.204834	2.183287	3.373610	1658.151001	35410.343750	266.539886	179.800476	68.181465	35.688110	28.058939	124.126656	149.767944	121.008995	0.289926	99998.000000	3.773855	3.211709	0.339111	0.528095	3.219624	4.549130	2.425762	2.254791	1.833666	1.552523	1.448071	2.093865	2.175419	2.082818	0.000000	4.999991	63467.000000		1
5095.113281	1485.668213	2.969640	2.451572	1264.739990	25096.271484	221.603638	136.643555	60.613968	36.875347	20.701138	68.048866	80.380737	63.395500	0.422148	0.000000	3.707154	3.171922	0.472704	0.389445	3.102001	4.399609	2.345577	2.135589	1.782573	1.566736	1.315994	1.832821	1.905152	1.802058	0.000000	0.000000	63493.000000		1
11830.501953	3039.135498	2.624262	3.941018	4495.008789	90702.070312	742.508789	460.251099	242.252350	91.531532	81.709824	451.755402	572.971008	280.891602	1.925938	99998.000000	4.073003	3.482750	0.419007	0.595608	3.652730	4.957617	2.870702	2.662995	2.384268	1.961571	1.912274	2.654903	2.758133	2.448539	0.284642	4.999991	63515.000000		1
6342.208496	1580.915649	2.146282	1.600460	1140.008911	29959.927734	205.676117	120.574188	63.420170	17.349113	18.301989	92.012596	99.546173	81.697495	0.019301	99998.000000	3.802241	3.198909	0.331687	0.204245	3.056908	4.476541	2.313184	2.081254	1.802227	1.239277	1.262498	1.963847	1.998025	1.912209	0.000000	4.999991	63541.000000		1
15293.404297	4832.711914	2.201789	3.546299	6766.826660	99998.000000	1011.013000	692.237671	362.101868	174.601288	145.885513	757.606750	978.359314	598.590698	1.485935	0.000000	4.184504	3.684191	0.342776	0.549775	3.830385	4.999991	3.004757	2.840255	2.558831	2.242048	2.164012	2.879444	2.990498	2.777130	0.172000	0.000000	63568.000000		1
5283.548340	2472.409180	2.278883	3.496960	2100.087646	47901.593750	360.316376	222.565765	146.822968	53.835911	50.335869	207.110062	270.995880	153.243317	1.068646	0.000000	3.722926	3.393120	0.357722	0.543691	3.322237	4.680350	2.556684	2.347458	2.166794	1.731072	1.701878	2.316201	2.432963	2.185382	0.028834	0.000000	63622.000000		1
7292.511719	1709.458252	2.130863	4.816800	2122.266113	45883.937500	341.545654	223.432297	113.595688	66.106110	40.088604	210.548431	312.111359	246.251953	0.587810	0.000000	3.862877	3.232858	0.328556	0.682759	3.326800	4.661661	2.533449	2.349146	2.055362	1.820242	1.603021	2.323352	2.494310	2.391380	0.000000	0.000000	63701.000000		1
13193.458984	2726.173096	3.080655	3.959521	2630.423096	57488.292969	425.238312	277.795532	154.896194	48.735409	44.868401	211.680161	276.876556	149.857361	0.531713	0.000000	4.120358	3.435553	0.488643	0.597643	3.420026	4.759579	2.628632	2.443725	2.190041	1.687845	1.651941	2.325680	2.442286	2.175678	0.000000	0.000000	63769.000000		1
6291.338867	5060.625000	0.903535	3.700486	5841.945801	99998.000000	915.839600	602.170898	327.153839	204.538223	103.299080	527.464233	691.889221	391.162994	2.223922	0.000000	3.798743	3.704204	0.000000	0.568259	3.766557	4.999991	2.961819	2.779720	2.514752	2.310775	2.014096	2.722193	2.840037	2.592358	0.347120	0.000000	63803.000000		1
7133.255371	2649.767334	1.285919	1.881081	2675.470215	54965.503906	440.641602	284.869629	133.100327	41.130909	58.332001	258.577667	369.894470	222.837128	0.719646	0.000000	3.853288	3.423208	0.109214	0.274407	3.427400	4.740090	2.644085	2.454646	2.124179	1.614168	1.765907	2.412591	2.568078	2.347988	0.000000	0.000000	63851.000000		1
22396.984375	5815.826660	3.071404	4.958652	7927.533691	99998.000000	1263.466309	815.059875	356.190338	179.063461	115.689545	631.731628	777.290283	354.719391	1.647298	99998.000000	4.350190	3.764611	0.487337	0.695364	3.899138	4.999991	3.101564	2.911190	2.551682	2.253007	2.063294	2.800533	2.890583	2.549885	0.216772	4.999991	63913.000000		1
20765.955078	5907.290039	2.519415	2.442321	5583.944824	99998.000000	899.541992	567.815002	261.642883	141.679291	70.691628	396.929596	501.452911	259.922180	0.747942	0.000000	4.317352	3.771388	0.401300	0.387803	3.746941	4.999991	2.954021	2.754207	2.417709	2.151306	1.849368	2.598713	2.700230	2.414843	0.000000	0.000000	63953.000000		1
32795.382812	23368.326172	3.028231	5.979370	20670.509766	99998.000000	3343.617676	2121.091064	1048.650024	465.074066	402.005432	1970.984009	2565.152588	1328.635010	5.109014	0.000000	4.515813	4.368628	0.481189	0.776655	4.315351	4.999991	3.524217	3.326559	3.020631	2.667522	2.604232	3.294683	3.409113	3.123406	0.708337	0.000000	64075.000000		0
13178.878906	5782.299805	2.997394	4.348072	4351.374512	99998.000000	663.540405	442.467163	268.877350	98.944839	98.217079	491.372192	621.832825	399.288666	1.390435	0.000000	4.119878	3.762101	0.476744	0.638297	3.638627	4.999991	2.821867	2.645881	2.429554	1.995393	1.992187	2.691411	2.793674	2.601287	0.143151	0.000000	64100.000000		1
3219.981445	2235.334473	3.873176	4.317234	2206.957764	41989.875000	328.359589	222.707611	98.482277	57.554901	28.632515	122.029709	153.884735	116.210693	0.152966	0.000000	3.507853	3.349343	0.588067	0.635206	3.343794	4.623145	2.516350	2.347735	1.993358	1.760082	1.456859	2.086466	2.187196	2.065246	0.000000	0.000000	64134.000000		1
8983.831055	3915.897949	2.624262	2.229543	3122.526123	67028.375000	525.062012	325.260437	158.621353	66.263382	45.812023	250.535278	324.612854	179.202225	1.618003	99998.000000	3.953462	3.592831	0.419007	0.348216	3.494506	4.826259	2.720211	2.512231	2.200362	1.821274	1.660980	2.398869	2.511366	2.253343	0.208979	4.999991	64172.000000		1
6971.488281	1057.133423	0.965210	3.046734	1347.880615	29255.681641	233.133728	147.433548	52.454395	31.580568	25.952745	105.059898	126.929771	68.761208	0.228713	0.000000	3.843326	3.024130	0.000000	0.483835	3.129652	4.466210	2.367605	2.168596	1.719782	1.499420	1.414183	2.021437	2.103564	1.837343	0.000000	0.000000	64230.000000		1
10636.841797	1215.776367	2.124696	2.096942	2363.719727	43866.953125	383.302551	250.973160	127.635948	62.760250	28.829874	163.055771	219.309326	163.287048	0.657305	0.000000	4.026813	3.084854	0.327297	0.321587	3.373596	4.642138	2.583542	2.399627	2.105973	1.797685	1.459843	2.212336	2.341057	2.212952	0.000000	0.000000	64356.000000		1
17664.425781	4809.682617	3.336605	3.361275	4629.425781	99998.000000	742.521118	478.719604	257.893066	104.421562	98.698143	481.217438	572.674927	390.487671	2.829608	0.000000	4.247099	3.682117	0.523305	0.526504	3.665527	4.999991	2.870709	2.680081	2.411440	2.018790	1.994309	2.682341	2.757908	2.591607	0.451726	0.000000	64414.000000		1
12647.633789	4570.754395	1.859494	5.353371	4556.128418	93407.382812	718.446350	466.773193	238.456268	66.947968	70.432594	353.880615	425.574463	284.366974	1.120732	0.000000	4.102009	3.659988	0.269395	0.728627	3.658596	4.970381	2.856394	2.669106	2.377409	1.825737	1.847774	2.548857	2.628976	2.453879	0.049502	0.000000	64464.000000		1
8884.152344	3533.212158	2.790784	2.439237	2658.447998	58956.695312	443.774689	275.769501	136.720642	56.475590	47.791782	185.209351	274.637787	142.629089	1.974467	99998.000000	3.948616	3.548170	0.445726	0.387254	3.424628	4.770533	2.647162	2.440546	2.135834	1.751861	1.679353	2.267663	2.438760	2.154208	0.295450	4.999991	64507.000000		1
7453.381348	3009.587158	0.077093	2.652015	3190.507080	57328.109375	478.269379	332.581238	131.324097	56.759296	42.919476	225.424393	289.596985	171.406540	2.169397	0.000000	3.872353	3.478507	0.000000	0.423576	3.503860	4.758368	2.679672	2.521898	2.118344	1.754037	1.632654	2.353001	2.461794	2.234027	0.336339	0.000000	64742.000000		1
17894.853516	6296.883301	2.359060	1.979760	4645.103516	86145.929688	731.154480	476.286530	217.246307	96.052292	69.248436	354.037872	434.178070	329.136688	0.264218	99998.000000	4.252728	3.799126	0.372739	0.296613	3.666995	4.935235	2.864009	2.677868	2.336952	1.982508	1.840410	2.549050	2.637668	2.517376	0.000000	4.999991	64807.000000		1
5293.111328	1412.321533	1.819406	0.370049	373.736816	10128.601562	47.785614	38.491226	5.131341	18.832392	3.327354	0.000000	0.000000	19.402884	0.187318	0.000000	3.723711	3.149934	0.259930	0.000000	2.572566	4.005549	1.679297	1.585362	0.710231	1.274905	0.522099	0.000000	0.000000	1.287866	0.000000	0.000000	64826.000000		1
6288.797852	2072.272461	1.224244	3.648063	3116.315430	67075.796875	478.876862	325.482452	175.079269	69.174431	57.067669	326.509338	433.518158	303.344299	1.983340	0.000000	3.798568	3.316447	0.087868	0.562062	3.493641	4.826566	2.680224	2.512527	2.243235	1.839946	1.756390	2.513896	2.637007	2.481936	0.297397	0.000000	64893.000000		1
9922.414062	5699.618652	1.760815	3.059069	4036.694092	82833.796875	641.874023	419.295959	203.187546	62.936024	72.578873	343.509979	444.465424	318.821594	1.084563	99998.000000	3.996617	3.755846	0.245714	0.485589	3.606026	4.918208	2.807450	2.622521	2.307897	1.798899	1.860810	2.535939	2.647838	2.503548	0.035255	4.999991	64935.000000		1
5129.139648	3233.065674	2.692104	3.191670	2589.236572	55378.347656	448.690155	273.021881	129.029800	74.734406	50.903275	245.632126	319.783722	159.537231	0.594712	99998.000000	3.710045	3.509614	0.430092	0.504018	3.413172	4.743340	2.651947	2.436198	2.110690	1.873521	1.706746	2.390285	2.504856	2.202862	0.000000	4.999991	64989.000000		1
7937.531250	1376.531616	1.816322	3.453787	2857.713135	55932.175781	447.654022	294.697479	144.149368	66.602592	42.854717	239.150101	297.691803	236.578262	1.568628	99998.000000	3.899685	3.138786	0.259193	0.538296	3.456019	4.747662	2.650943	2.469376	2.158813	1.823491	1.631999	2.378670	2.473767	2.373975	0.195520	4.999991	65016.000000		1
10710.154297	1045.338135	2.174036	1.400017	2197.345703	45098.425781	346.158936	236.195892	88.315193	86.227501	31.747091	151.374573	207.217987	120.635857	0.822405	0.000000	4.029796	3.019257	0.337267	0.146133	3.341898	4.654161	2.539276	2.373272	1.946035	1.935646	1.501704	2.180053	2.316427	2.081476	0.000000	0.000000	65070.000000		1
5969.874512	2038.533203	2.978892	2.793867	1826.627930	41490.636719	314.390259	193.433685	95.262856	62.414871	29.289351	124.496704	191.611191	126.498047	0.605465	0.000000	3.775965	3.309318	0.474055	0.446206	3.261650	4.617950	2.497469	2.286532	1.978924	1.795288	1.466710	2.095158	2.282421	2.102084	0.000000	0.000000	65110.000000		1
22009.494141	3736.180664	2.821621	5.156011	4647.135742	92174.164062	736.871704	486.493713	227.894455	83.442886	76.538399	386.102600	483.305115	340.401581	0.507223	0.000000	4.342610	3.572428	0.450499	0.712314	3.667185	4.964609	2.867392	2.687077	2.357734	1.921389	1.883879	2.586703	2.684222	2.531991	0.000000	0.000000	65196.000000		1
10208.575195	3092.027832	1.544953	2.750695	2107.590576	46817.753906	355.770935	223.040649	101.035614	62.843513	34.210999	193.788315	251.525146	151.109360	0.577650	0.000000	4.008965	3.490243	0.188915	0.439442	3.323786	4.670411	2.551170	2.348384	2.004474	1.798260	1.534166	2.287328	2.400581	2.179291	0.000000	0.000000	65310.000000		1
16623.316406	7780.479492	1.088560	4.428249	8857.219727	99998.000000	1435.452637	910.140808	452.498566	199.712173	195.842087	890.531311	1177.985107	730.630249	2.337075	0.000000	4.220718	3.891006	0.036852	0.646232	3.947297	4.999991	3.156989	2.959109	2.655617	2.300405	2.291906	2.949649	3.071140	2.863698	0.368673	0.000000	65392.000000		1
11065.814453	1814.169678	1.532618	3.570970	2658.355469	51620.277344	455.520630	279.781464	113.555595	61.613102	39.404015	200.671219	256.326538	175.301300	0.948074	99998.000000	4.043983	3.258678	0.185434	0.552786	3.424613	4.712821	2.658508	2.446819	2.055208	1.789673	1.595541	2.302485	2.408794	2.243785	0.000000	4.999991	65454.000000		1
20389.464844	10173.666992	2.269632	3.885511	10147.461914	99998.000000	1574.282593	1041.437134	509.455231	225.328796	208.448410	1026.992920	1340.603027	718.757812	2.357537	99998.000000	4.309406	4.007477	0.355955	0.589448	4.006357	4.999991	3.197083	3.017633	2.707106	2.352817	2.318999	3.011567	3.127300	2.856583	0.372458	4.999991	65476.000000		1
5870.476562	1497.247681	4.150712	2.997394	1351.796997	25923.134766	205.022369	140.603073	43.545475	4.085954	20.966339	67.293350	80.442406	64.459389	0.866427	0.000000	3.768673	3.175294	0.618123	0.476744	3.130912	4.413688	2.311801	2.147995	1.638943	0.611293	1.321523	1.827972	1.905485	1.809286	0.000000	0.000000	65505.000000		1
8758.774414	2552.598633	1.147151	2.578006	1466.693970	36264.867188	257.859161	150.875000	82.724373	70.346245	23.340818	108.535271	154.840683	73.155533	0.574544	0.000000	3.942443	3.406982	0.059621	0.411284	3.166339	4.559486	2.411383	2.178617	1.917634	1.847241	1.368116	2.035571	2.189885	1.864247	0.000000	0.000000	65530.000000		1
11879.104492	5157.368164	3.278014	4.940149	4110.343262	86140.679688	617.971985	427.887268	214.659058	102.978371	71.215866	334.844696	471.781189	214.187241	2.270273	10286.347656	4.074784	3.712428	0.515611	0.693740	3.613878	4.935208	2.790969	2.631329	2.331749	2.012746	1.852577	2.524843	2.673741	2.330794	0.356078	4.012261	65630.000000		1
17575.552734	5267.617676	2.981975	5.051164	4578.137207	96263.484375	745.509277	472.567535	223.191757	129.245651	63.478764	353.492065	450.373871	285.529541	0.643582	0.000000	4.244909	3.721614	0.474504	0.703391	3.660689	4.983461	2.872453	2.674464	2.348678	2.111416	1.802629	2.548380	2.653573	2.455651	0.000000	0.000000	65732.000000		1
6217.520508	1294.053955	2.803118	3.910181	1634.412354	32114.039062	278.384521	176.210999	77.142807	29.455873	28.894632	137.041351	167.335999	106.453743	0.734559	99998.000000	3.793617	3.111952	0.447641	0.592197	3.213362	4.506695	2.444645	2.246033	1.887295	1.469172	1.460817	2.136852	2.223589	2.027161	0.000000	4.999991	65812.000000		1
16430.937500	3645.577393	1.671386	3.759078	3422.959229	64927.550781	562.914917	354.114960	150.733154	52.886120	73.207954	295.147705	382.340424	278.760742	1.969104	0.000000	4.215662	3.561766	0.223077	0.575081	3.534402	4.812429	2.750443	2.549144	2.178209	1.723342	1.864558	2.470039	2.582450	2.445232	0.294269	0.000000	65843.000000		1
12958.637695	2083.959717	1.372264	3.749826	3671.770752	71674.781250	607.576721	383.333405	185.452957	103.909660	67.009644	354.429504	464.118103	278.165558	1.205112	0.000000	4.112559	3.318889	0.137438	0.574011	3.564876	4.855366	2.783601	2.583577	2.268234	2.016656	1.826137	2.549530	2.666629	2.444303	0.081027	0.000000	65914.000000		1
10519.924805	2918.385498	1.094727	3.077571	4388.545898	87107.093750	710.826477	461.025116	191.173294	93.122742	73.692108	366.005859	467.911102	253.859543	1.212277	0.000000	4.022013	3.465143	0.039306	0.488208	3.642321	4.940053	2.851763	2.663725	2.281427	1.969056	1.867421	2.563488	2.670163	2.404593	0.083602	0.000000	65986.000000		1
11068.459961	3535.450928	2.827788	4.940149	2676.549561	59055.812500	425.867401	280.478363	155.975510	85.305466	69.538307	321.843658	384.517548	244.182770	2.074806	99998.000000	4.044087	3.548445	0.451447	0.693740	3.427575	4.771263	2.629274	2.447899	2.193056	1.930977	1.842224	2.507645	2.584916	2.387715	0.316978	4.999991	66053.000000		1
6839.356445	3573.118896	0.915870	1.773150	3122.988525	58983.011719	496.130402	326.765289	147.168350	55.405533	52.272457	228.764069	319.811462	198.595856	1.517767	0.000000	3.835015	3.553047	0.000000	0.248745	3.494570	4.770727	2.695596	2.514236	2.167814	1.743553	1.718273	2.359388	2.504894	2.297970	0.181205	0.000000	66179.000000		1
7280.879883	1611.555664	2.618094	3.472290	1536.664062	34752.890625	252.684631	164.742569	81.438454	63.993748	36.067410	135.126343	180.935287	104.615837	0.271597	99998.000000	3.862184	3.207245	0.417985	0.540616	3.186579	4.540991	2.402579	2.216806	1.910830	1.806138	1.557115	2.130740	2.257523	2.019598	0.000000	4.999991	66209.000000		1
12486.780273	5856.840332	3.080655	4.058200	5544.469727	99998.000000	896.951660	571.793030	299.390930	123.602417	90.529320	459.433899	574.167480	298.968475	1.394940	0.000000	4.096450	3.767663	0.488643	0.608333	3.743860	4.999991	2.952769	2.757239	2.476239	2.092027	1.956789	2.662223	2.759039	2.475626	0.144556	0.000000	66245.000000		1
5412.122070	1446.023682	2.019849	1.714559	1314.986328	32143.992188	222.050781	146.619446	79.057808	25.073879	29.625479	108.220726	163.450485	94.834221	0.436297	0.000000	3.733368	3.160175	0.305319	0.234152	3.118921	4.507100	2.346452	2.166192	1.897945	1.399222	1.471665	2.034310	2.213386	1.976965	0.000000	0.000000	66297.000000		1
5606.236816	2744.058838	2.525582	4.292564	2166.378906	42002.636719	335.344269	229.016937	96.764641	30.877476	30.152798	152.093079	191.037613	132.350983	0.692293	0.000000	3.748672	3.438393	0.402361	0.632717	3.335734	4.623277	2.525491	2.359868	1.985717	1.489642	1.479328	2.182109	2.281119	2.121727	0.000000	0.000000	66322.000000		1
3030.938965	947.780945	1.766982	3.521630	891.107971	21856.912109	152.962692	99.684937	42.385990	21.968555	15.776407	68.243141	87.676857	87.152626	0.211510	0.000000	3.481577	2.976708	0.247232	0.546744	2.949930	4.339589	2.184586	1.998630	1.627222	1.341802	1.198008	1.834059	1.942885	1.940280	0.000000	0.000000	66411.000000		1
12034.284180	4143.490234	3.500043	5.704916	3747.525879	71982.898438	615.030090	387.363831	164.912186	99.530754	85.000175	344.410431	503.377167	315.744019	1.403959	0.000000	4.080420	3.617366	0.544073	0.756249	3.573745	4.857229	2.788896	2.588119	2.217253	1.997957	1.929420	2.537076	2.701894	2.499335	0.147354	0.000000	66445.000000		1
9615.753906	1342.906494	1.918085	3.604891	2096.202148	42381.855469	335.319580	224.456085	102.546646	53.798904	36.767418	150.813324	192.166260	138.176163	0.232600	0.000000	3.982983	3.128046	0.282868	0.556892	3.321433	4.627180	2.525459	2.351131	2.010921	1.730773	1.565463	2.178440	2.283677	2.140433	0.000000	0.000000	66499.000000		1
13907.599609	3037.226807	1.655968	3.200921	3627.987793	75911.382812	622.794983	373.628876	175.227280	110.993011	80.442406	355.012329	496.330841	260.915131	1.788000	99998.000000	4.143252	3.482477	0.219052	0.505275	3.559666	4.880307	2.794345	2.572440	2.243602	2.045296	1.905485	2.550243	2.695771	2.416499	0.252367	4.999991	66639.000000		1
9934.582031	5177.893555	1.239663	2.485493	2929.477783	59033.906250	440.200623	298.771118	123.759689	54.486580	34.568710	187.099686	215.667435	102.503479	2.074335	0.000000	3.997150	3.714153	0.093304	0.395413	3.466790	4.771101	2.643651	2.475339	2.092579	1.736290	1.538683	2.272073	2.333785	2.010739	0.316879	0.000000	66661.000000		1
6490.055176	2542.662842	2.747611	3.105325	3291.434814	70609.851562	535.099609	333.888733	156.385651	53.653969	43.184677	286.093872	373.332825	229.664520	0.151481	99998.000000	3.812248	3.405289	0.438955	0.492107	3.517385	4.848866	2.728435	2.523602	2.194197	1.729602	1.635330	2.456509	2.572096	2.361094	0.000000	4.999991	66684.000000		1
5559.031250	1348.673096	1.347594	2.349809	1306.160767	30604.169922	200.655792	127.728462	38.583740	29.674818	9.713777	74.842339	106.333481	77.364838	1.572368	99998.000000	3.744999	3.129907	0.129559	0.371033	3.115997	4.485781	2.302452	2.106288	1.586404	1.472388	0.987388	1.874147	2.026670	1.888544	0.196554	4.999991	66700.000000		1
7202.090332	2266.662109	1.606628	1.905751	2819.329834	50496.792969	473.841125	300.050873	141.460342	71.838776	44.430508	211.596909	255.814636	150.073227	1.220707	99998.000000	3.857459	3.355387	0.205915	0.280066	3.450146	4.703264	2.675633	2.477195	2.150635	1.856359	1.647681	2.325509	2.407925	2.176303	0.086611	4.999991	66759.000000		1
6670.965820	2156.378418	1.403101	2.029100	2402.177002	49914.667969	395.248962	252.095642	105.713646	51.640289	29.122829	155.728806	194.639420	121.169350	1.197319	0.000000	3.824189	3.333725	0.147089	0.307303	3.380605	4.698228	2.596871	2.401565	2.024131	1.712989	1.464234	2.192369	2.289231	2.083393	0.078210	0.000000	66789.000000		1
8272.749023	2232.583740	3.799166	2.827788	2538.663330	53685.894531	445.433716	264.362762	109.096512	38.802685	30.306984	209.866928	270.761505	154.985626	1.738645	99998.000000	3.917650	3.348808	0.579688	0.451447	3.404605	4.729860	2.648783	2.422200	2.037811	1.588862	1.481543	2.321944	2.432587	2.190291	0.240211	4.999991	66816.000000		1
6654.529297	3214.174805	2.670518	2.288134	1952.894775	38599.640625	324.477173	209.910095	80.969727	47.446404	21.505995	139.098206	155.001038	75.724289	0.053044	0.000000	3.823117	3.507070	0.426595	0.359481	3.290679	4.586583	2.511184	2.322033	1.908323	1.676203	1.332560	2.143322	2.190335	1.879235	0.000000	0.000000	66856.000000		1
5949.118164	2333.132080	1.998263	3.059069	2494.485596	50480.011719	444.203308	263.388306	106.203964	48.359192	59.059765	206.878784	236.837311	171.810501	0.576022	0.000000	3.774453	3.367939	0.300653	0.485589	3.396981	4.703119	2.647582	2.420597	2.026141	1.684479	1.771292	2.315716	2.374450	2.235050	0.000000	0.000000	66900.000000		1
9851.996094	2708.897949	1.261249	3.361275	3605.291504	81758.101562	597.822815	372.453979	208.368225	101.158966	71.104851	351.706573	474.390045	213.514984	0.761442	0.000000	3.993524	3.432793	0.100801	0.526504	3.556940	4.912531	2.776572	2.571073	2.318831	2.005004	1.851899	2.546180	2.676136	2.329428	0.000000	0.000000	66922.000000		1
7516.576172	2890.129395	2.383730	2.793867	2936.693848	67300.484375	513.226624	308.241272	170.962479	65.609627	62.368618	297.738068	370.693146	263.298859	1.954805	0.000000	3.876020	3.460917	0.377257	0.446206	3.467859	4.828018	2.710309	2.488891	2.232901	1.816968	1.794966	2.473834	2.569015	2.420449	0.291103	0.000000	67003.000000		1
14062.724609	3183.753662	1.594293	2.966557	4419.885742	88998.960938	744.519409	458.095551	200.427597	117.249916	57.854023	352.147552	405.508575	266.154419	0.625141	99998.000000	4.148069	3.502939	0.202568	0.472253	3.645411	4.949385	2.871876	2.660956	2.301958	2.069113	1.762334	2.546725	2.608000	2.425134	0.000000	4.999991	67056.000000		1
7850.236816	3239.658691	2.266548	3.373610	3610.274902	67118.734375	580.341125	378.495026	136.871750	80.926559	62.430290	309.237335	409.711700	260.378571	0.651832	0.000000	3.894883	3.510499	0.355365	0.528095	3.557540	4.826844	2.763683	2.578060	2.136314	1.908091	1.795395	2.490292	2.612478	2.415605	0.000000	0.000000	67118.000000		1
9554.200195	5021.652832	2.503996	4.428249	3971.386719	71297.140625	613.204529	412.462402	194.855286	79.856499	57.083088	263.403717	332.223511	245.906586	1.017641	0.000000	3.980194	3.700847	0.398634	0.646232	3.598942	4.853072	2.787605	2.615384	2.289712	1.902310	1.756508	2.420622	2.521430	2.390770	0.007594	0.000000	67171.000000		1
5757.629883	2671.177734	1.748480	2.571838	2333.431152	48488.820312	381.813110	243.455002	95.583565	67.392029	36.653320	192.739838	228.643814	204.041748	1.074299	99998.000000	3.760244	3.426703	0.242661	0.410244	3.367995	4.685642	2.581851	2.386419	1.980383	1.828609	1.564113	2.284971	2.359159	2.309719	0.031125	4.999991	67215.000000		1
6596.169434	1932.051758	1.526451	2.047602	1309.361694	29115.236328	212.090302	143.443192	50.283443	49.438499	21.530664	101.214470	110.974510	69.683243	1.615340	99998.000000	3.819292	3.286019	0.183683	0.311246	3.117060	4.464120	2.326521	2.156680	1.701425	1.694065	1.333057	2.005243	2.045223	1.843128	0.208264	4.999991	67264.000000		1
7344.586914	1975.874756	2.877128	2.035268	1761.955811	33784.367188	264.886993	185.172348	55.954441	52.244701	33.791611	127.068542	199.524063	148.284668	0.064195	0.000000	3.865967	3.295759	0.458959	0.308622	3.245995	4.528716	2.423061	2.267576	1.747835	1.718042	1.528809	2.104038	2.299995	2.171096	0.000000	0.000000	67319.000000		1
4977.323730	1664.111816	0.885033	1.387682	1316.756470	28939.691406	218.630905	141.697800	65.584953	60.188412	13.623958	79.763985	102.679253	110.496529	2.131429	0.000000	3.696996	3.221183	0.000000	0.142290	3.119505	4.461494	2.339712	2.151363	1.816804	1.779513	1.134303	1.901807	2.011483	2.043349	0.328671	0.000000	67391.000000		1
27235.728516	7307.659180	1.347594	5.128258	9284.594727	99998.000000	1516.706055	954.521973	409.165863	193.350418	165.140381	831.582581	1116.720459	530.714539	1.696334	99998.000000	4.435139	3.863778	0.129559	0.709970	3.967763	4.999991	3.180902	2.979786	2.611899	2.286345	2.217853	2.919905	3.047945	2.724861	0.229511	4.999991	67480.000000		1
19182.406250	9065.522461	2.075356	4.761292	9465.600586	99998.000000	1489.828247	963.609741	519.091919	221.091736	207.843994	1051.462402	1406.092407	727.965881	4.619830	0.000000	4.282903	3.957393	0.317093	0.677725	3.976148	4.999991	3.173136	2.983901	2.715244	2.344573	2.317738	3.021794	3.148014	2.862111	0.664626	0.000000	67523.000000		1
16470.960938	4677.119141	2.692104	2.602675	4980.265625	97804.476562	753.631836	493.268677	211.106583	82.804550	77.463516	449.146545	590.387939	357.325134	0.634751	0.000000	4.216719	3.669978	0.430092	0.415420	3.697253	4.990359	2.877159	2.693084	2.324502	1.918054	1.889097	2.652388	2.771137	2.553064	0.000000	0.000000	67570.000000		1
7560.195801	4495.477539	1.643633	3.163916	3584.544189	77101.273438	581.657898	375.716553	196.773376	91.960175	76.149841	317.313629	408.219177	242.369537	0.666669	0.000000	3.878533	3.652776	0.215805	0.500225	3.554434	4.887062	2.764668	2.574860	2.293966	1.963600	1.881669	2.501489	2.610893	2.384478	0.000000	0.000000	67705.000000		1
9076.235352	3112.263428	4.129126	4.952485	2754.305908	57879.285156	431.307129	285.409271	129.529358	84.938499	48.152580	226.938507	307.279144	177.561676	0.224984	99998.000000	3.957906	3.493076	0.615858	0.694823	3.440012	4.762523	2.634787	2.455468	2.112368	1.929105	1.682620	2.355908	2.487533	2.249349	0.000000	4.999991	67725.000000		1
33697.519531	12171.159180	1.921169	2.880212	9333.700195	99998.000000	1492.307495	962.012390	475.204132	165.917480	168.840866	798.349121	988.356750	583.501953	1.767002	99998.000000	4.527598	4.085332	0.283566	0.459424	3.970054	4.999991	3.173858	2.983181	2.676880	2.219892	2.227478	2.902193	2.994914	2.766042	0.247237	4.999991	67800.000000		1
5083.895020	2409.596436	3.059069	2.041435	1057.996826	22072.136719	152.962692	114.237099	53.419605	8.628301	9.559590	84.309418	117.043304	91.275581	0.099700	0.000000	3.706197	3.381944	0.485589	0.309936	3.024484	4.343844	2.184586	2.057807	1.727701	0.935925	0.980439	1.925876	2.068347	1.960355	0.000000	0.000000	67827.000000		1
5020.924805	2753.855713	2.371395	1.819406	2317.367920	42450.785156	362.132690	246.760773	94.516594	43.271023	35.626434	147.775848	180.688583	130.929382	0.850914	0.000000	3.700784	3.439941	0.375004	0.259930	3.364995	4.627886	2.558868	2.392276	1.975508	1.636197	1.551772	2.169603	2.256931	2.117037	0.000000	0.000000	67865.000000		1
8035.464355	2876.591797	1.002215	1.819406	1182.644653	25522.740234	197.781754	130.991058	60.240837	21.320971	17.127085	81.416870	108.522934	54.696274	1.207098	99998.000000	3.905011	3.458878	0.000961	0.259930	3.072854	4.406927	2.296186	2.117242	1.779891	1.328807	1.233683	1.910714	2.035522	1.737958	0.081743	4.999991	67903.000000		1
10416.869141	3576.372070	2.322055	3.336605	3883.037598	85941.429688	638.133484	403.578156	212.660797	134.537354	81.444626	371.602844	500.077576	293.448578	0.920353	99998.000000	4.017737	3.553443	0.365873	0.523305	3.589172	4.934203	2.804912	2.605928	2.327688	2.128843	1.910862	2.570079	2.699037	2.467532	0.000000	4.999991	67941.000000		1
16429.460938	8111.672852	1.822490	3.546299	8899.207031	99998.000000	1403.212158	909.644348	402.199707	213.820282	167.360672	808.469971	1017.047852	571.990356	0.964264	0.000000	4.215623	3.909111	0.260665	0.549775	3.949351	4.999991	3.147123	2.958872	2.604442	2.330049	2.223653	2.907664	3.007341	2.757389	0.000000	0.000000	68026.000000		1
8171.364746	3010.752930	2.291218	3.422950	1930.556152	38929.710938	322.059509	205.710037	86.039398	69.334785	32.329918	130.405151	169.084473	183.112411	0.067978	0.000000	3.912295	3.478675	0.360066	0.534401	3.285682	4.590281	2.507936	2.313256	1.934697	1.840951	1.509605	2.115295	2.228104	2.262718	0.000000	0.000000	68073.000000		1
11036.907227	2396.614014	1.689889	3.638812	5000.880859	99043.203125	816.234802	516.563232	239.285797	129.794571	100.280098	477.220917	606.281555	330.024811	1.746077	0.000000	4.042847	3.379598	0.227858	0.560960	3.699047	4.995825	2.911815	2.713124	2.378917	2.113256	2.001215	2.678720	2.782674	2.518547	0.242063	0.000000	68149.000000		1
10132.243164	5380.938965	2.664350	3.503127	587.187012	13229.208008	57.656662	68.674866	46.243748	25.860233	8.659139	17.947359	33.893372	58.609539	1.360249	0.000000	4.005706	3.730858	0.425591	0.544456	2.768776	4.121534	1.760849	1.836798	1.665053	1.412632	0.937475	1.254001	1.530115	1.767968	0.133618	0.000000	68203.000000		1
11209.988281	4565.860840	1.449357	2.078440	5711.238281	99998.000000	953.356323	587.526245	287.120758	110.912834	104.174866	563.571777	741.080994	393.330872	2.583489	0.000000	4.049605	3.659523	0.161175	0.317737	3.756730	4.999991	2.979255	2.769027	2.458065	2.044982	2.017763	2.750949	2.869866	2.594758	0.412207	0.000000	68233.000000		1
8274.189453	3315.231934	1.711475	2.331306	2505.349609	50357.015625	391.045837	253.381561	108.689453	65.637383	29.989359	136.436935	172.106537	127.278236	2.646302	99998.000000	3.917726	3.520514	0.233371	0.367599	3.398868	4.702060	2.592228	2.403775	2.036187	1.817151	1.476967	2.134932	2.235797	2.104754	0.422639	4.999991	68262.000000		1
11712.344727	2615.682617	0.740097	2.917217	2325.919189	46118.156250	391.119843	244.133423	117.496613	59.136860	30.849722	172.359406	208.873962	144.497833	2.334671	0.000000	4.068644	3.417585	0.000000	0.464969	3.366595	4.663872	2.592310	2.387627	2.070025	1.771858	1.489251	2.236435	2.319884	2.159861	0.368226	0.000000	68388.000000		1
26243.591797	12111.035156	2.692104	5.304030	13955.040039	99998.000000	2230.039551	1430.817749	709.953735	330.823486	280.530792	1316.639282	1703.118042	987.949707	2.537921	99998.000000	4.419023	4.083181	0.430092	0.724606	4.144731	4.999991	3.348313	3.155584	2.851230	2.519596	2.447981	3.119467	3.231245	2.994735	0.404478	4.999991	68431.000000		1
5559.234863	1487.287231	1.659051	1.976677	1202.793823	27902.507812	215.621185	133.754089	72.174904	17.999783	22.406446	85.808113	117.209824	103.675301	0.056744	0.000000	3.745015	3.172395	0.219860	0.295936	3.080191	4.445643	2.333691	2.126307	1.858386	1.255267	1.350373	1.933528	2.068964	2.015675	0.000000	0.000000	68481.000000		1
15884.729492	3284.116943	1.446273	1.316756	5960.216309	99998.000000	947.608276	615.730103	263.789185	145.071411	92.647850	472.206757	655.337646	415.028076	1.644753	99998.000000	4.200980	3.516419	0.160250	0.119505	3.775262	4.999991	2.976629	2.789390	2.421257	2.161582	1.966835	2.674132	2.816465	2.618078	0.216101	4.999991	68496.000000		1
14108.015625	4576.166504	1.939672	1.952007	5801.872559	99998.000000	899.711609	599.050171	258.812012	80.951225	108.411919	541.997925	733.269897	303.677338	2.634824	99998.000000	4.149466	3.660502	0.287728	0.290481	3.763568	4.999991	2.954103	2.777463	2.412984	1.908223	2.035077	2.733998	2.865264	2.482412	0.420752	4.999991	68529.000000		1
9777.666016	3440.274414	2.531749	4.332653	2076.343018	39184.277344	328.621704	220.370132	87.901970	34.790741	27.960258	156.965393	205.793304	75.085953	0.510880	99998.000000	3.990235	3.536593	0.403421	0.636754	3.317299	4.593112	2.516696	2.343153	1.943999	1.541464	1.446541	2.195804	2.313431	1.875559	0.000000	4.999991	68637.000000		1
5788.285645	1711.422607	2.639680	2.547168	2174.590820	46467.164062	357.241882	231.002869	118.853462	82.634949	42.959564	212.583694	267.270721	157.267593	0.145218	99998.000000	3.762550	3.233357	0.421551	0.406058	3.337378	4.667146	2.552962	2.363617	2.075012	1.917164	1.633060	2.327530	2.426951	2.196639	0.000000	4.999991	68745.000000		1
4260.980469	1163.546997	0.817191	2.349809	1536.947754	35667.843750	283.549774	164.455780	94.211304	62.828094	47.017765	160.338989	205.660706	147.748093	0.676862	0.000000	3.629509	3.065784	0.000000	0.371033	3.186659	4.552277	2.452629	2.216049	1.974103	1.798154	1.672262	2.205039	2.313151	2.169522	0.000000	0.000000	68822.000000		1
12730.388672	2656.196777	3.426034	3.978023	2462.044678	47679.082031	409.193634	253.760864	109.136597	32.317581	28.672604	146.058197	185.363541	102.512726	0.205580	0.000000	4.104842	3.424260	0.534792	0.599667	3.391296	4.678328	2.611929	2.404425	2.037970	1.509439	1.457467	2.164526	2.268024	2.010778	0.000000	0.000000	68844.000000		1
4962.759277	1488.681030	2.392981	2.729109	1822.511230	40346.652344	311.241760	193.236328	108.785049	45.966209	40.708435	187.448151	217.770554	130.294128	0.729909	0.000000	3.695723	3.172802	0.378939	0.436021	3.260670	4.605807	2.493098	2.286089	2.036569	1.662439	1.609684	2.272881	2.337999	2.114925	0.000000	0.000000	68909.000000		1
14685.744141	4086.971436	2.325139	3.762161	4350.304199	86851.148438	717.610657	444.046051	220.749435	96.558029	72.097809	387.977509	503.312408	283.155060	1.001100	0.000000	4.166896	3.611402	0.366449	0.575437	3.638520	4.938776	2.855889	2.647428	2.343899	1.984788	1.857922	2.588807	2.701838	2.452024	0.000478	0.000000	68949.000000		1
6503.046875	2752.193604	1.952007	4.212387	2350.789551	43261.832031	370.501953	249.092087	123.960129	42.592598	33.739185	159.555725	201.281799	127.031532	0.810375	0.000000	3.813117	3.439679	0.290481	0.624528	3.371214	4.636105	2.568790	2.396360	2.093282	1.629334	1.528135	2.202912	2.303804	2.103912	0.000000	0.000000	69026.000000		1
11761.734375	1447.738281	0.681506	1.063890	2515.300781	51662.484375	426.018494	260.495758	129.042130	54.412571	27.463778	181.977585	218.957779	144.991226	1.300857	99998.000000	4.070471	3.160690	0.000000	0.026897	3.400590	4.713175	2.629428	2.415801	2.110732	1.735699	1.438760	2.260018	2.340360	2.161342	0.114230	4.999991	69056.000000		1
9540.955078	1918.856445	1.834825	3.515462	3069.171143	65088.898438	488.081848	313.095093	164.893677	52.127522	58.751392	306.659302	395.742371	205.478760	0.191458	0.000000	3.979592	3.283042	0.263595	0.545982	3.487021	4.813507	2.688493	2.495676	2.217204	1.717067	1.769018	2.486656	2.597413	2.312767	0.000000	0.000000	69076.000000		1
17490.125000	5537.201172	1.181072	3.848506	6809.937500	99998.000000	1099.164795	702.161133	291.764862	178.159927	116.608498	562.819336	734.028503	392.140564	1.805597	99998.000000	4.242793	3.743290	0.072276	0.585292	3.833143	4.999991	3.041063	2.846437	2.465033	2.250810	2.066730	2.750369	2.865713	2.593442	0.256621	4.999991	69183.000000		1
13962.878906	8115.256348	1.480195	3.213256	7831.561523	99998.000000	1288.564941	806.027649	404.019104	195.536789	117.006302	614.817322	788.795715	466.396973	2.943328	99998.000000	4.144975	3.909302	0.170319	0.506945	3.893848	4.999991	3.110106	2.906350	2.606402	2.291229	2.068209	2.788746	2.896965	2.668756	0.468839	4.999991	69234.000000		1
6038.712891	1368.988770	1.958174	2.615010	1955.164429	32269.126953	304.537689	204.569061	74.934853	36.129082	22.073402	119.793999	164.683990	129.939499	1.108510	0.000000	3.780944	3.136400	0.291851	0.417473	3.291183	4.508787	2.483641	2.310840	1.874684	1.557857	1.343869	2.078435	2.216651	2.113741	0.044740	0.000000	69277.000000		1
6913.569824	3404.447510	2.581089	4.021195	2690.016357	58706.406250	447.404236	279.960297	141.031708	77.614624	51.575531	232.560165	289.072754	223.512466	1.581609	0.000000	3.839702	3.532047	0.411803	0.604355	3.429755	4.768685	2.650700	2.447096	2.149317	1.889944	1.712444	2.366535	2.461007	2.349302	0.199099	0.000000	69334.000000		1
17690.824219	10623.659180	1.563456	3.762161	12070.777344	99998.000000	1982.637451	1236.927734	614.478088	281.520691	231.927994	1223.131104	1524.501709	793.316467	2.400707	99998.000000	4.247748	4.026274	0.194086	0.575437	4.081735	4.999991	3.297243	3.092344	2.788507	2.449510	2.365353	3.087473	3.183128	2.899446	0.380339	4.999991	69380.000000		1
10757.264648	5391.411621	3.278014	3.293433	4829.529785	95427.289062	771.372559	489.737793	248.765198	100.110497	77.827400	399.307159	549.858398	361.916840	2.057587	99998.000000	4.031702	3.731703	0.515611	0.517649	3.683905	4.979672	2.887264	2.689964	2.395790	2.000480	1.891132	2.601307	2.740251	2.558609	0.313358	4.999991	69408.000000		1
24458.869141	8001.796387	1.955090	2.769197	8726.703125	99998.000000	1359.410767	876.574341	393.275360	201.559326	102.509644	589.188354	753.835327	505.418610	2.436453	0.000000	4.388436	3.903188	0.291167	0.442354	3.940850	4.999991	3.133351	2.942789	2.594697	2.304403	2.010765	2.770254	2.877276	2.703651	0.386758	0.000000	69462.000000		1
7401.244141	302.360596	2.846291	2.935719	2187.570312	50595.160156	326.241058	210.967819	88.068497	62.624565	33.464733	190.957443	218.553818	178.597809	1.007076	99998.000000	3.869305	2.480525	0.454279	0.467715	3.339962	4.704109	2.513539	2.324216	1.944821	1.796745	1.524587	2.280936	2.339558	2.251876	0.003062	4.999991	69518.000000		1
6554.677734	1687.890625	2.994310	2.954222	2000.270264	39152.500000	322.620758	219.963089	108.242317	79.551208	49.978153	205.164230	246.495575	142.607498	0.083226	0.000000	3.816551	3.227344	0.476297	0.470443	3.301089	4.592760	2.508692	2.342350	2.034397	1.900647	1.698780	2.312102	2.391809	2.154142	0.000000	0.000000	69585.000000		1
32342.666016	9169.851562	2.013681	3.561718	9112.781250	99998.000000	1473.271606	938.754822	502.088165	171.690231	188.268417	953.239136	1255.272827	721.021301	3.249727	0.000000	4.509776	3.962362	0.303991	0.551660	3.959651	4.999991	3.168283	2.972552	2.700780	2.234746	2.274777	2.979202	3.098738	2.857948	0.511847	0.000000	69627.000000		1
14136.401367	3684.068604	3.669649	4.909312	4588.797363	86026.273438	785.816833	480.175140	185.280273	88.765419	68.409660	318.917175	425.398682	250.411926	0.125160	99998.000000	4.150339	3.566328	0.564625	0.691021	3.661699	4.934631	2.895321	2.681400	2.267829	1.948244	1.835117	2.503678	2.628796	2.398655	0.000000	4.999991	69679.000000		1
12177.114258	4102.803223	2.167868	2.118529	3736.344238	71132.937500	596.348816	391.159912	201.892380	51.421345	71.240532	318.275757	414.901642	202.351852	1.286017	99998.000000	4.085545	3.613081	0.336033	0.326034	3.572447	4.852071	2.775500	2.592354	2.305120	1.711143	1.852727	2.502804	2.617945	2.306107	0.109247	4.999991	69741.000000		1
6225.500977	624.253540	2.251129	2.954222	1689.993652	38800.347656	305.216125	182.674515	119.698402	46.946838	27.041306	137.217117	183.889511	124.826660	0.101466	0.000000	3.794174	2.795361	0.352400	0.470443	3.227885	4.588836	2.484607	2.261678	2.078088	1.671606	1.432028	2.137408	2.264557	2.096307	0.000000	0.000000	69804.000000		1
5630.132812	2286.882080	1.251998	3.706654	2055.478516	38989.851562	338.776459	218.526062	125.656189	25.200314	28.638681	129.776062	159.608154	144.547165	0.082422	0.000000	3.750519	3.359244	0.097604	0.568982	3.312913	4.590951	2.529913	2.339503	2.099184	1.401406	1.456953	2.113195	2.203055	2.160010	0.000000	0.000000	69848.000000		1
4950.862305	1266.429810	0.619832	2.463907	1480.484497	32487.767578	238.829391	157.616058	65.341339	45.768852	25.490185	128.610413	201.537750	78.212868	0.819568	0.000000	3.694681	3.102581	0.000000	0.391624	3.170404	4.511720	2.378088	2.197600	1.815188	1.660570	1.406373	2.109276	2.304356	1.893278	0.000000	0.000000	69869.000000		1
8493.190430	1369.383545	2.170952	4.742790	3293.442139	68152.750000	529.727722	344.339508	162.358841	84.084305	55.698490	220.619919	290.062622	159.364532	0.573523	0.000000	3.929071	3.136525	0.336650	0.676034	3.517650	4.833483	2.724053	2.536987	2.210476	1.924715	1.745843	2.343645	2.462492	2.202392	0.000000	0.000000	69927.000000		1
8366.713867	1555.126343	1.800903	3.262596	2088.110596	36599.718750	296.575500	215.719864	80.519501	38.478893	26.507818	106.416740	148.500519	122.251740	0.111856	0.000000	3.922555	3.191766	0.255490	0.513563	3.319753	4.563478	2.472135	2.333890	1.905901	1.585223	1.423374	2.027010	2.171728	2.087255	0.000000	0.000000	69949.000000		1
13221.650391	5625.898926	2.266548	5.865271	4914.356934	99998.000000	750.412415	508.237152	275.818848	90.526237	101.137383	504.104950	653.715637	450.709991	1.374720	0.000000	4.121285	3.750192	0.355365	0.768288	3.691467	4.999991	2.875300	2.706066	2.440624	1.956774	2.004912	2.702521	2.815389	2.653897	0.138214	0.000000	70085.000000		1
7129.317383	2659.366943	2.322055	3.663482	2169.413330	42139.316406	330.663147	224.702789	90.196274	68.249306	32.144894	155.738052	188.283844	134.315323	1.636935	0.000000	3.853048	3.424778	0.365873	0.563894	3.336342	4.624688	2.519386	2.351609	1.955189	1.834098	1.507112	2.192395	2.274813	2.128126	0.214032	0.000000	70115.000000		1
14731.788086	3214.658936	2.507080	2.867877	2495.805420	53747.949219	390.722046	256.397461	147.044998	83.045082	39.527363	190.775497	198.373825	151.957397	0.223235	0.000000	4.168255	3.507135	0.399168	0.457561	3.397211	4.730362	2.591868	2.408914	2.167450	1.919314	1.596898	2.280523	2.297484	2.181722	0.000000	0.000000	70158.000000		1
9639.625000	1832.228027	1.446273	1.696056	1925.326172	36648.859375	308.127167	202.706482	92.185287	31.614491	25.588863	146.693451	157.856583	92.185287	0.392702	0.000000	3.984060	3.262980	0.160250	0.229440	3.284504	4.564061	2.488730	2.306868	1.964662	1.499886	1.408051	2.166411	2.198263	1.964662	0.000000	0.000000	70282.000000		1
14279.360352	2746.932861	2.544085	3.028231	2625.698730	52483.480469	442.229736	276.025452	149.474991	48.519547	56.719208	235.141251	310.893280	187.090424	1.119657	99998.000000	4.154709	3.438848	0.405532	0.481189	3.419245	4.720023	2.645648	2.440949	2.174569	1.685917	1.753730	2.371329	2.492611	2.272052	0.049085	4.999991	70315.000000		1
7997.657715	2894.175049	1.834825	2.904882	2573.086914	48777.742188	425.821136	269.355316	114.098335	52.836781	39.437935	190.698410	220.499649	126.809502	0.267195	0.000000	3.902963	3.461525	0.263595	0.463128	3.410455	4.688222	2.629227	2.430326	2.057279	1.722936	1.595914	2.280347	2.343408	2.103152	0.000000	0.000000	70424.000000		1
3994.798584	1971.434204	1.137900	0.622915	1523.820312	37194.535156	250.168304	160.070709	119.704575	56.009949	23.535093	118.717773	138.207001	119.655228	1.383997	99998.000000	3.601495	3.294782	0.056104	0.000000	3.182934	4.570479	2.398232	2.204312	2.078111	1.748265	1.371716	2.074516	2.140530	2.077932	0.141135	4.999991	70465.000000		1
5269.998535	1378.511353	2.966557	2.923384	1315.199219	30960.996094	220.912872	137.198624	90.489227	33.329048	32.878822	139.277054	174.360764	115.815979	1.448400	99998.000000	3.721811	3.139410	0.472253	0.465886	3.118992	4.490815	2.344221	2.137350	1.956597	1.522823	1.516916	2.143880	2.241449	2.063768	0.160888	4.999991	70491.000000		1
6022.578613	1535.461426	2.849375	3.410615	2305.002197	49657.601562	399.072784	242.184509	135.662918	77.281578	37.448925	197.433289	280.641815	101.615356	1.624190	99998.000000	3.779783	3.186239	0.454750	0.532833	3.362671	4.695986	2.601052	2.384146	2.132461	1.888076	1.573439	2.295420	2.448152	2.006959	0.210637	4.999991	70609.000000		1
8075.140137	1792.537231	0.823358	2.414567	2005.133301	41721.902344	322.253784	212.673126	99.401237	59.627174	39.234409	139.529922	201.334213	106.040527	1.236320	99998.000000	3.907150	3.253468	0.000000	0.382839	3.302143	4.620364	2.508198	2.327713	1.997392	1.775444	1.593667	2.144667	2.303918	2.025472	0.092131	4.999991	70672.000000		1
6465.582520	1198.575195	2.611927	2.192538	1254.446411	27646.396484	200.742142	137.291138	70.605286	38.148933	17.370701	83.470642	96.095467	52.272457	1.936976	0.000000	3.810608	3.078665	0.416961	0.340947	3.098452	4.441638	2.302639	2.137643	1.848837	1.581482	1.239817	1.921534	1.982703	1.718273	0.287124	0.000000	70710.000000		1
6907.735352	3127.716064	3.888595	3.817669	3711.202393	81086.515625	635.564697	383.447510	172.313156	67.216255	61.933807	348.703003	434.375427	284.000000	0.231365	0.000000	3.839336	3.495227	0.589793	0.581798	3.569515	4.908948	2.803160	2.583706	2.236318	1.827474	1.791928	2.542456	2.637865	2.453318	0.000000	0.000000	70756.000000		1
6646.230957	1686.225342	1.347594	2.534833	3905.585938	77246.914062	637.122009	406.985687	161.063675	82.101463	49.305901	324.295227	392.633942	181.675385	1.637161	99998.000000	3.822575	3.226916	0.129559	0.403949	3.591686	4.887881	2.804223	2.609579	2.206998	1.914351	1.692899	2.510941	2.593988	2.259296	0.214091	4.999991	70795.000000		1
15111.285156	3131.820312	1.248914	2.954222	3616.007568	76351.820312	560.719299	373.601105	192.671997	91.488358	66.025932	342.171661	452.736023	206.792435	1.886504	0.000000	4.179301	3.495797	0.096533	0.470443	3.558229	4.882819	2.748745	2.572408	2.284819	1.961366	1.819715	2.534244	2.655845	2.315535	0.275658	0.000000	70816.000000		1
18913.205078	5700.195312	1.168737	1.742312	5718.707031	99998.000000	955.851074	590.091919	327.055176	133.763336	104.847115	599.888977	762.809021	376.894562	2.323934	0.000000	4.276765	3.755890	0.067717	0.241126	3.757298	4.999991	2.980390	2.770920	2.514621	2.126337	2.020556	2.778071	2.882416	2.576220	0.366224	0.000000	70855.000000		1
4451.000488	2997.064209	1.162570	3.996526	1821.524414	44177.406250	310.239532	192.135422	102.185852	21.894545	25.169476	141.497345	187.771942	134.302994	1.083723	0.000000	3.648458	3.476696	0.065419	0.601683	3.260435	4.645200	2.491697	2.283607	2.009391	1.340336	1.400874	2.150748	2.273631	2.128086	0.034918	0.000000	70892.000000		1
5472.100586	2915.311035	2.180203	3.993442	1863.768555	43976.117188	331.862701	202.351852	108.948486	64.962044	38.592991	185.906281	241.672607	124.428856	0.221955	0.000000	3.738154	3.464685	0.338497	0.601347	3.270392	4.643217	2.520958	2.306107	2.037221	1.812660	1.586508	2.269294	2.383227	2.094921	0.000000	0.000000	70956.000000		1
5931.571289	2479.270508	2.149366	4.314150	2514.187500	47599.417969	422.882355	261.316010	116.022583	90.637253	41.803162	207.856323	279.596436	156.974640	1.606740	0.000000	3.773170	3.394324	0.332310	0.634895	3.400398	4.677602	2.626220	2.417166	2.064543	1.957307	1.621209	2.317763	2.446532	2.195829	0.205945	0.000000	71007.000000		1
13108.846680	4761.980469	3.111492	4.733539	3428.568604	71941.882812	565.499084	354.608368	203.758041	85.801949	82.557854	341.857117	477.248657	279.038269	2.876978	99998.000000	4.117565	3.677788	0.492969	0.675186	3.535113	4.856982	2.752432	2.549749	2.309115	1.933497	1.916758	2.533845	2.678745	2.445664	0.458937	4.999991	71135.000000		1
9318.842773	2842.241943	2.063021	4.156880	4315.066406	89337.960938	734.386230	439.583862	217.668777	99.339561	73.355980	377.838165	515.157043	292.807159	1.134688	0.000000	3.969362	3.453661	0.314504	0.618767	3.634988	4.951036	2.865925	2.643042	2.337796	1.997122	1.865435	2.577306	2.711940	2.466582	0.054877	0.000000	71162.000000		1
4335.076660	1897.402832	4.869224	3.709738	1408.886230	30026.085938	233.395844	139.184555	47.449490	33.248871	28.617096	125.242966	157.218246	59.263290	1.261338	0.000000	3.636997	3.278160	0.687460	0.569343	3.148876	4.477499	2.368093	2.143591	1.676232	1.521777	1.456626	2.097753	2.196503	1.772786	0.100831	0.000000	71186.000000		1
9328.279297	1404.855835	0.817191	1.190323	1885.545898	38592.597656	320.141418	201.830704	96.761551	39.872742	31.395544	137.880127	169.738235	100.483627	1.849734	99998.000000	3.969801	3.147632	0.000000	0.075665	3.275437	4.586504	2.505342	2.304987	1.985703	1.600676	1.496868	2.139502	2.229780	2.002095	0.267109	4.999991	71221.000000		1
9242.412109	2148.764648	2.534833	4.181550	1916.401733	42396.804688	333.444672	204.747925	94.985321	83.803688	25.792391	160.761475	210.329483	102.065582	0.673306	0.000000	3.965785	3.332189	0.403949	0.621337	3.282486	4.627333	2.523024	2.311219	1.977656	1.923263	1.411492	2.206182	2.322900	2.008879	0.000000	0.000000	71319.000000		1
5036.254395	1917.496460	2.137031	4.779795	1370.515259	30832.794922	255.752960	148.981583	79.927422	60.977852	34.183243	141.648453	178.844513	123.192276	0.055375	0.000000	3.702108	3.282735	0.329811	0.679409	3.136884	4.489013	2.407821	2.173133	1.902696	1.785172	1.533813	2.151212	2.252476	2.090584	0.000000	0.000000	71407.000000		1
26462.025391	5895.423828	2.294302	2.997394	6657.899902	99998.000000	1076.952637	683.772827	361.392609	144.436157	103.107887	524.858521	720.102356	368.392670	2.455967	99998.000000	4.422623	3.770515	0.360651	0.476744	3.823337	4.999991	3.032197	2.834912	2.557979	2.159676	2.013292	2.720042	2.857394	2.566311	0.390222	4.999991	71483.000000		1
29645.201172	10251.122070	2.679769	4.551599	9921.112305	99998.000000	1584.872070	1021.303467	567.497375	239.045258	189.489578	949.402954	1268.212280	641.966553	4.195640	99998.000000	4.471954	4.010771	0.428097	0.658164	3.996560	4.999991	3.199994	3.009155	2.753964	2.378480	2.277585	2.977451	3.103192	2.807512	0.622798	4.999991	71539.000000		1
9391.196289	2787.360596	2.713690	4.560850	3636.838135	71022.695312	563.984985	371.593597	164.764160	79.881172	36.348030	238.289749	301.512543	171.560715	0.543487	0.000000	3.972721	3.445193	0.433560	0.659046	3.560724	4.851397	2.751267	2.570068	2.216863	1.902444	1.560481	2.377105	2.479305	2.234418	0.000000	0.000000	71561.000000		1
11744.684570	4581.797363	1.307505	3.746742	3628.456543	72013.273438	606.996948	377.221436	154.461395	58.504692	53.465862	295.280334	400.593079	269.894989	1.492284	99998.000000	4.069841	3.661036	0.116443	0.573654	3.559722	4.857412	2.783186	2.576596	2.188820	1.767191	1.728077	2.470235	2.602703	2.431195	0.173851	4.999991	71601.000000		1
4813.546387	1084.436768	2.204873	4.064368	1289.224854	31180.962891	219.990845	138.015808	67.647980	32.397758	25.730717	132.458908	182.736191	105.016724	0.428923	99998.000000	3.682465	3.035204	0.343384	0.608993	3.110329	4.493889	2.342405	2.139929	1.830255	1.510515	1.410452	2.122081	2.261825	2.021258	0.000000	4.999991	71704.000000		1
4456.434082	1479.170776	1.594293	2.769197	1242.117676	24901.587891	198.725372	130.065933	48.038483	36.866096	19.014334	88.182594	116.682510	117.783401	1.913455	0.000000	3.648988	3.170018	0.202568	0.442354	3.094163	4.396227	2.298253	2.114164	1.681589	1.566627	1.279081	1.945383	2.067006	2.071084	0.281818	0.000000	71720.000000		1
13569.187500	3505.264160	2.007514	2.941887	3749.752197	70222.359375	601.406128	389.426849	195.801987	63.204308	66.954132	351.552399	482.629791	373.619629	0.818636	0.000000	4.132554	3.544721	0.302659	0.468626	3.574003	4.846476	2.779168	2.590426	2.291817	1.800747	1.825777	2.545990	2.683614	2.572430	0.000000	0.000000	71756.000000		1
9526.103516	3836.140137	1.711475	4.033530	4159.408691	86439.429688	703.570435	429.937927	206.067764	79.819496	71.129517	375.457520	448.754913	266.142059	1.690270	0.000000	3.978915	3.583894	0.233371	0.605685	3.619032	4.936712	2.847308	2.633406	2.314010	1.902109	1.852050	2.574561	2.652009	2.425113	0.227956	0.000000	71808.000000		1
12107.464844	2404.212158	1.501781	3.037483	3035.835938	57867.035156	458.521118	310.680511	126.757080	43.209347	43.659573	249.489883	285.729980	136.480103	0.635669	99998.000000	4.083053	3.380973	0.176607	0.482514	3.482278	4.762431	2.661359	2.492314	2.102972	1.635578	1.640079	2.397053	2.455956	2.135069	0.000000	4.999991	71824.000000		1
4832.125977	2234.433838	1.979760	3.379778	1489.430420	31708.519531	250.704880	157.819580	87.020027	42.953396	35.327312	148.118134	217.113708	132.526764	0.631368	0.000000	3.684138	3.349168	0.296613	0.528888	3.173020	4.501176	2.399163	2.198161	1.939619	1.632998	1.548111	2.170608	2.336687	2.122303	0.000000	0.000000	71864.000000		1
3904.370850	2085.375244	2.275799	5.415045	2475.758057	49350.195312	421.420654	255.117706	115.205399	77.281578	39.074055	197.624481	278.924164	206.551910	0.418353	0.000000	3.591551	3.319184	0.357134	0.733602	3.393708	4.693289	2.624716	2.406741	2.061473	1.888076	1.591888	2.295841	2.445486	2.315029	0.000000	0.000000	71895.000000		1
11114.096680	2976.964355	1.958174	4.015028	2841.578857	62469.804688	475.793121	297.966248	124.647804	68.363403	62.868183	303.199371	413.183990	242.391113	1.117315	0.000000	4.045874	3.473774	0.291851	0.603689	3.453560	4.795670	2.677418	2.474167	2.095685	1.834824	1.798431	2.481728	2.616143	2.384517	0.048176	0.000000	71978.000000		1
2693.738281	467.827850	1.720726	1.403101	858.417297	19809.291016	132.761124	94.424080	38.152016	22.403362	15.181246	73.337479	97.076096	45.303207	0.145255	0.000000	3.430355	2.670086	0.235712	0.147089	2.933698	4.296869	2.123071	1.975083	1.581517	1.350313	1.181307	1.865326	1.987112	1.656129	0.000000	0.000000	72015.000000		1
15652.687500	3321.155762	1.443190	3.709738	3407.179688	70532.273438	546.253479	355.376221	178.637909	100.449707	52.639420	270.823181	357.772278	291.888214	2.088190	99998.000000	4.194589	3.521289	0.159323	0.569343	3.532395	4.848388	2.737394	2.550688	2.251974	2.001949	1.721311	2.432686	2.553607	2.465217	0.319770	4.999991	72096.000000		1
8619.228516	1632.327759	1.566539	2.719858	1963.200562	40819.761719	332.886505	204.405624	85.758774	44.708046	31.777927	168.816193	215.164795	146.909317	1.149715	99998.000000	3.935468	3.212807	0.194941	0.434546	3.292965	4.610870	2.522296	2.310493	1.933279	1.650386	1.502126	2.227414	2.332771	2.167049	0.060590	4.999991	72121.000000		1
18049.937500	4560.670898	1.563456	3.046734	2919.418701	66165.375000	487.665527	298.530579	139.459000	77.482018	52.220032	249.634827	321.260834	156.848206	0.789674	0.000000	4.256476	3.659029	0.194086	0.483835	3.465296	4.820631	2.688122	2.474989	2.144447	1.889201	1.717837	2.397305	2.506858	2.195480	0.000000	0.000000	72139.000000		1
10522.407227	2680.006348	2.655099	4.456003	2641.697021	52723.070312	442.713867	277.918884	136.193329	66.010513	33.295128	173.204361	239.282715	180.540573	0.056913	0.000000	4.022115	3.428136	0.424081	0.648945	3.421883	4.722001	2.646123	2.443918	2.134156	1.819613	1.522381	2.238559	2.378911	2.256575	0.000000	0.000000	72195.000000		1
12017.527344	5642.563477	1.622047	3.059069	3775.834473	84348.960938	620.879944	387.863403	188.169739	113.629608	65.862495	379.161102	484.652710	310.097687	2.270604	99998.000000	4.079815	3.751477	0.210063	0.485589	3.577013	4.926080	2.793008	2.588679	2.274550	2.055491	1.818638	2.578824	2.685431	2.491498	0.356141	4.999991	72219.000000		1
17551.607422	10497.287109	2.636597	3.157748	10512.132812	99998.000000	1705.307495	1074.504150	550.176025	210.711868	218.871445	1016.847412	1304.402954	788.419495	2.496795	99998.000000	4.244317	4.021077	0.421044	0.499378	4.021691	4.999991	3.231803	3.031208	2.740502	2.323689	2.340189	3.007256	3.115412	2.896757	0.397383	4.999991	72249.000000		1
7531.618652	3587.353271	2.470075	3.614142	3629.946045	72284.242188	583.023987	379.404724	217.748962	76.078918	74.537048	310.211792	436.333618	233.580872	0.310288	99998.000000	3.876888	3.554774	0.392710	0.558005	3.559900	4.859044	2.765687	2.579103	2.337956	1.881264	1.872372	2.491658	2.639819	2.368437	0.000000	4.999991	72286.000000		1
6080.235352	1708.489990	2.053770	3.537048	1458.192139	33261.292969	249.631729	157.215164	84.509857	39.181984	31.787180	137.473068	218.100510	104.036095	1.187691	0.000000	3.783920	3.232612	0.312552	0.548641	3.163815	4.521939	2.397300	2.196494	1.926907	1.593086	1.502252	2.138218	2.338657	2.017184	0.074703	0.000000	72331.000000		1
4399.119629	1583.481323	2.081524	3.358191	1103.293823	25483.132812	195.447357	121.295776	69.695580	35.666523	22.958435	93.341690	116.229195	96.995918	0.279468	99998.000000	3.643366	3.199613	0.318381	0.526105	3.042691	4.406253	2.291030	2.083846	1.843205	1.552261	1.360942	1.970076	2.065315	1.986753	0.000000	4.999991	72448.000000		1
12037.466797	4031.316162	2.525582	4.699618	4448.194336	87352.445312	708.081909	461.367401	203.209137	125.976898	58.917912	345.588440	416.002533	245.329926	2.053546	0.000000	4.080535	3.605447	0.402361	0.672063	3.648184	4.941275	2.850084	2.664047	2.307943	2.100291	1.770247	2.538559	2.619096	2.389750	0.312504	0.000000	72524.000000		1
9878.602539	5604.013672	1.803987	4.434416	4052.769775	86402.234375	654.464966	420.655884	257.371918	128.012161	80.547256	385.482758	507.959625	266.681732	0.499790	99998.000000	3.994695	3.748499	0.256233	0.646836	3.607752	4.936525	2.815886	2.623927	2.410561	2.107251	1.906051	2.586005	2.705829	2.425993	0.000000	4.999991	72679.000000		1
6247.845703	2908.036621	2.100026	3.879343	2194.607422	45901.171875	381.662018	226.639374	96.937325	50.878605	42.071449	195.135910	274.637787	166.145676	0.658932	0.000000	3.795730	3.463600	0.322225	0.588758	3.341357	4.661824	2.581679	2.355335	1.986491	1.706535	1.623987	2.290337	2.438760	2.220489	0.000000	0.000000	72726.000000		1
12148.934570	3750.184082	1.773150	1.819406	3318.771973	72329.132812	547.490051	339.180420	164.292343	76.957787	53.166740	308.046997	400.361816	196.329315	2.792680	99998.000000	4.084538	3.574053	0.248745	0.259930	3.520977	4.859313	2.738376	2.530431	2.215617	1.886253	1.725640	2.488617	2.602453	2.292985	0.446021	4.999991	72758.000000		1
7802.053223	2058.065674	1.073141	1.677554	2901.872070	61573.351562	492.170868	307.553589	135.786270	86.332352	53.657055	266.869843	311.377441	208.840042	1.964534	99998.000000	3.892209	3.313459	0.030657	0.224676	3.462678	4.789393	2.692116	2.487921	2.132856	1.936174	1.729627	2.426300	2.493287	2.319814	0.293260	4.999991	72802.000000		1
12911.284180	3046.468750	2.365228	2.371395	2830.872070	52343.457031	459.085449	292.745483	143.301346	80.766205	49.675949	236.279144	318.581055	175.020676	0.737729	0.000000	4.110970	3.483797	0.373873	0.375004	3.451920	4.718863	2.661894	2.466490	2.156250	1.907230	1.696146	2.373425	2.503220	2.243089	0.000000	0.000000	72842.000000		1
10445.008789	4300.270508	2.735276	2.204873	3539.447510	68751.773438	565.178406	368.485199	198.404663	86.995354	52.112103	276.068634	410.396301	202.573883	3.184592	99998.000000	4.018909	3.633496	0.437001	0.343384	3.548935	4.837284	2.752186	2.566420	2.297552	1.939496	1.716939	2.441017	2.613204	2.306583	0.503054	4.999991	72975.000000		1
6447.952637	1789.148193	1.443190	1.443190	1457.448975	33137.253906	263.190948	150.597473	75.163048	50.961868	26.060677	121.357452	146.138382	169.334259	0.215243	0.000000	3.809422	3.252646	0.159323	0.159323	3.163593	4.520317	2.420271	2.177818	1.876004	1.707245	1.415986	2.084066	2.164764	2.228745	0.000000	0.000000	72997.000000		1
11397.452148	4623.748535	1.982844	3.771412	4304.698730	87131.609375	691.109009	447.724945	216.130005	81.552551	76.415047	384.788910	474.686066	290.371002	0.927035	99998.000000	4.056808	3.664994	0.297289	0.576504	3.633943	4.940176	2.839546	2.651011	2.334715	1.911438	1.883179	2.585222	2.676406	2.462953	0.000000	4.999991	73037.000000		1
9312.092773	2907.660400	2.328223	3.842339	2558.781494	50548.761719	425.882812	269.102448	134.105637	66.466904	52.596249	194.812119	303.162354	118.298386	0.110357	0.000000	3.969047	3.463544	0.367025	0.584596	3.408033	4.703711	2.629290	2.429918	2.127447	1.822605	1.720955	2.289616	2.481675	2.072979	0.000000	0.000000	73163.000000		1
17383.013672	3651.239258	1.998263	3.342773	4792.515625	91689.679688	763.829773	489.639130	237.639069	103.336082	85.391808	399.837555	555.143921	400.337128	4.400506	0.000000	4.240125	3.562440	0.300653	0.524107	3.680563	4.962320	2.882997	2.689876	2.375918	2.014252	1.931416	2.601884	2.744406	2.602426	0.643503	0.000000	73218.000000		1
5191.202637	1858.547729	2.084607	2.608843	1997.538086	46620.492188	350.312714	211.091171	112.399193	57.191017	42.398323	187.620834	228.520462	158.448669	0.453722	0.000000	3.715268	3.269174	0.319024	0.416448	3.300495	4.668577	2.544456	2.324470	2.050763	1.757328	1.627349	2.273281	2.358925	2.199889	0.000000	0.000000	73314.000000		1
6101.991211	2702.425293	1.489446	2.380646	2005.626709	42404.179688	329.417297	213.117188	98.281837	47.178120	34.494701	163.339478	244.278366	172.862061	2.128559	99998.000000	3.785472	3.431754	0.173025	0.376695	3.302250	4.627409	2.517746	2.328619	1.992473	1.673741	1.537752	2.213091	2.387885	2.237700	0.328086	4.999991	73422.000000		1
3372.006592	584.171143	0.881949	0.928205	1027.409180	25245.357422	173.734756	115.223900	59.929379	22.542130	12.664915	100.563805	117.586044	87.020027	1.456393	0.000000	3.527888	2.766540	0.000000	0.000000	3.011744	4.402182	2.239887	2.061543	1.777640	1.352995	1.102602	2.002442	2.070356	1.939619	0.163279	0.000000	73484.000000		1
12044.213867	4680.948730	3.438369	4.381993	7093.138672	99998.000000	1180.183838	729.082214	391.693420	165.161957	145.638809	731.820557	966.422119	486.256256	1.517847	99998.000000	4.080779	3.670334	0.536352	0.641672	3.850838	4.999991	3.071950	2.862777	2.592946	2.217910	2.163277	2.864405	2.985167	2.686865	0.181228	4.999991	73515.000000		1
[truncated: 8,812 more rows]
