# Supplementary material for: Distinct elongation stalls during translation are linked with distinct pathways for mRNA degradation
Source: eLife. 2022 Jul 27;11:e76038. doi: 10.7554/eLife.76038 (PMC9352352; doi:10.7554/eLife.76038)
Supplement: Figure 3—source data 1. [file elife-76038-fig3-data1.zip › 3B_flow_cytometry_data/list_mode_data.WT_NON_3.CSV]

FSC-HLin	SSC-HLin	BLU-V-HLin	GRN-V-HLin	YEL-V-HLin	ORG-V-HLin	GRN-B-HLin	YEL-B-HLin	RED-B-HLin	NIR-B-HLin	YEL-G-HLin	ORG-G-HLin	RED-G-HLin	NIR-G-HLin	BLU-V-ALin	BLU-V-W	FSC-HLog	SSC-HLog	BLU-V-HLog	GRN-V-HLog	YEL-V-HLog	ORG-V-HLog	GRN-B-HLog	YEL-B-HLog	RED-B-HLog	NIR-B-HLog	YEL-G-HLog	ORG-G-HLog	RED-G-HLog	NIR-G-HLog	BLU-V-ALog	BLU-V-WLog	TIME		P01.R1
9492.876953	4557.183105	1.945839	4.298732	5007.159180	98449.640625	790.932739	512.927490	255.984238	110.576706	105.001305	531.581055	680.627380	303.455322	2.991804	0.000000	3.977398	3.658696	0.289107	0.633340	3.699591	4.993214	2.898139	2.710056	2.408213	2.043664	2.021195	2.725569	2.832909	2.482095	0.475933	0.000000	32.000000		1
11414.570312	3694.614990	3.055985	3.913265	2605.635986	59825.617188	395.242798	260.520416	157.770248	89.150887	60.102070	325.917267	425.494263	249.958618	2.791052	0.000000	4.057459	3.567569	0.485151	0.592539	3.415914	4.776887	2.596864	2.415842	2.198025	1.950126	1.778889	2.513107	2.628894	2.397868	0.445768	0.000000	141.000000		1
16035.515625	4656.772461	2.204873	5.122090	5091.807617	99998.000000	804.498108	514.176453	275.402527	89.249565	88.916527	510.559204	647.159607	438.038910	3.800961	0.000000	4.205083	3.668085	0.343384	0.709447	3.706872	4.999991	2.905525	2.711112	2.439968	1.950606	1.948982	2.708046	2.811011	2.641513	0.579893	0.000000	172.000000		1
9771.103516	2521.832275	2.133947	3.792999	2273.128662	46741.253906	353.004822	237.898117	98.611801	65.245743	36.425121	162.790573	219.519028	128.357544	0.082781	99998.000000	3.989944	3.401716	0.329184	0.578983	3.356624	4.669700	2.547781	2.376391	1.993929	1.814552	1.561401	2.211629	2.341472	2.108421	0.000000	4.999991	257.000000		1
5577.197266	2116.607422	2.889463	2.994310	1132.564697	25002.212891	181.336166	117.663139	57.668999	46.459606	23.260641	90.294952	145.592560	74.219421	1.087868	0.000000	3.746416	3.325640	0.460817	0.476297	3.054063	4.397978	2.258484	2.070640	1.760942	1.667076	1.366622	1.955663	2.163139	1.870518	0.036576	0.000000	375.000000		1
12985.383789	5064.781738	2.359060	3.126911	3752.459717	78657.671875	595.895508	383.524597	199.718338	95.136421	66.984970	332.056976	393.361725	215.263474	1.832339	99998.000000	4.113455	3.704561	0.372739	0.495116	3.574316	4.895741	2.775170	2.583793	2.300418	1.978347	1.825977	2.521213	2.594792	2.332970	0.263006	4.999991	577.000000		1
13791.071289	3720.922363	2.322055	3.083739	2878.340088	52733.511719	474.713837	298.305481	148.531357	62.408707	60.916176	241.148376	316.897339	150.054733	2.011705	99998.000000	4.139598	3.570651	0.365873	0.489078	3.459142	4.722087	2.676432	2.474661	2.171818	1.795245	1.784733	2.382284	2.500919	2.176250	0.303564	4.999991	628.000000		1
13006.710938	7431.927734	3.200921	1.989012	7560.426758	99998.000000	1199.457153	771.983154	390.931732	173.336960	148.935333	707.230835	855.373596	444.869415	2.228109	99998.000000	4.114168	3.871101	0.505275	0.298637	3.878546	4.999991	3.078985	2.887608	2.592101	2.238891	2.172998	2.849561	2.932156	2.648232	0.347936	4.999991	711.000000		1
7905.380371	2374.500488	0.040089	1.905751	1383.944946	27359.593750	226.380341	141.848892	77.084221	28.481411	27.608713	100.036484	118.782532	66.932549	1.690643	99998.000000	3.897923	3.375572	0.000000	0.280066	3.141119	4.437109	2.354839	2.151826	1.886966	1.454561	1.441046	2.000158	2.074753	1.825637	0.228052	4.999991	743.000000		1
28331.933594	5473.599121	2.399149	4.311067	6502.152344	99998.000000	1008.712524	666.392883	354.885895	167.891068	122.066711	612.920837	798.201111	447.721863	2.227484	0.000000	4.452276	3.738273	0.380057	0.634585	3.813057	4.999991	3.003767	2.823730	2.550089	2.225028	2.086597	2.787404	2.902112	2.651008	0.347815	0.000000	819.000000		1
6776.281738	2228.405273	2.846291	3.620309	1235.684937	27476.957031	189.088699	130.281799	58.646545	25.009121	22.289263	111.874962	132.810455	80.389984	0.339758	99998.000000	3.830992	3.347994	0.454279	0.558746	3.091908	4.438969	2.276666	2.114884	1.768242	1.398098	1.348096	2.048733	2.123232	1.905202	0.000000	4.999991	877.000000		1
6568.561035	2133.919434	1.581958	3.361275	2117.736084	52190.539062	345.394165	212.670044	141.990753	70.358582	61.156708	272.784454	362.555176	238.332916	1.415580	0.000000	3.817470	3.329178	0.199195	0.526504	3.325872	4.717592	2.538315	2.327706	2.152260	1.847317	1.786444	2.435820	2.559374	2.377184	0.150934	0.000000	941.000000		1
4866.781250	2344.350830	1.865662	3.490792	1954.236206	43110.203125	291.086426	201.809113	90.998047	52.176861	36.807507	168.492401	222.029190	144.306641	0.961188	0.000000	3.687242	3.370023	0.270833	0.542924	3.290977	4.634580	2.464022	2.304941	1.959032	1.717478	1.565936	2.226580	2.346410	2.159286	0.000000	0.000000	975.000000		1
5590.398926	1763.041260	1.936588	2.997394	2216.942871	45311.730469	358.173187	229.405487	125.545174	99.277885	50.092251	232.877777	333.216461	202.271683	0.916176	0.000000	3.747443	3.246263	0.287037	0.476744	3.345754	4.656210	2.554093	2.360604	2.098800	1.996853	1.699771	2.367128	2.522727	2.305935	0.000000	0.000000	1057.000000		1
10182.030273	2414.943604	3.586388	3.947186	2273.720703	43207.687500	361.636200	233.756653	109.589905	34.408356	31.534313	166.679169	215.106201	136.433853	0.178373	0.000000	4.007834	3.382907	0.554657	0.596288	3.356737	4.635561	2.558272	2.368764	2.039771	1.536664	1.498783	2.221881	2.332653	2.134922	0.000000	0.000000	1175.000000		1
18220.125000	5434.497559	3.148497	2.676685	6998.612793	99998.000000	1081.726196	711.245850	366.335815	165.417908	128.431549	626.695862	863.915588	527.831238	1.842742	99998.000000	4.260551	3.735159	0.498103	0.427597	3.845012	4.999991	3.034117	2.852020	2.563879	2.218583	2.108672	2.797057	2.936471	2.722495	0.265465	4.999991	1206.000000		1
4876.112793	1675.099243	1.822490	3.669649	960.859070	26451.388672	150.467941	102.253693	60.771240	32.305248	19.128431	97.097679	123.657921	88.719162	0.192658	0.000000	3.688074	3.224041	0.260665	0.564625	2.982660	4.422449	2.177444	2.009679	1.783698	1.509273	1.281679	1.987209	2.092222	1.948017	0.000000	0.000000	1265.000000		1
4185.293457	1851.143677	1.930420	3.170084	890.972290	20747.486328	156.364059	90.874695	49.256557	29.017982	14.657010	65.452354	104.393806	77.645454	0.859244	0.000000	3.621726	3.267440	0.285652	0.501071	2.949864	4.316966	2.194137	1.958443	1.692464	1.462667	1.166045	1.815925	2.018675	1.890116	0.000000	0.000000	1310.000000		1
15591.169922	4218.641113	2.969640	3.777580	4158.908691	90753.593750	668.480530	418.602112	221.600555	103.613625	84.284744	401.792664	529.687622	325.467041	1.430564	99998.000000	4.192879	3.625173	0.472704	0.577214	3.618979	4.957864	2.825089	2.621801	2.345571	2.015417	1.925749	2.604002	2.724020	2.512507	0.155507	4.999991	1389.000000		1
4402.758789	1631.032593	2.402232	2.738360	1029.355103	33152.910156	168.304291	90.896286	63.518852	26.803858	10.213343	110.160400	142.203522	86.335434	0.155358	0.000000	3.643725	3.212463	0.380615	0.437491	3.012565	4.520522	2.226095	1.958546	1.802903	1.428197	1.009168	2.042026	2.152910	1.936189	0.000000	0.000000	1408.000000		1
17452.804688	3663.688232	1.865662	1.908834	3606.854980	86041.007812	557.558472	351.336517	228.782578	109.996964	64.977463	393.185944	513.676880	279.892456	2.474072	99998.000000	4.241865	3.563919	0.270833	0.280768	3.557129	4.934705	2.746290	2.545723	2.359423	2.041381	1.812763	2.594598	2.710690	2.446991	0.393412	4.999991	1441.000000		1
6467.577637	3381.196289	3.453787	3.632644	1797.921509	41736.304688	315.845764	191.783875	149.931381	41.019894	39.163483	196.403320	242.178345	141.337006	0.300795	99998.000000	3.810742	3.529070	0.538296	0.560223	3.254771	4.620514	2.499475	2.282812	2.175893	1.612995	1.592881	2.293149	2.384135	2.150256	0.000000	4.999991	1511.000000		1
8357.567383	2507.486572	2.241878	3.413699	572.647217	12693.988281	72.449356	63.198143	31.043999	30.695536	18.850895	33.779274	61.502087	58.285748	0.253719	0.000000	3.922080	3.399239	0.350612	0.533225	2.757887	4.103598	1.860035	1.800704	1.491978	1.487075	1.275332	1.528650	1.788890	1.765562	0.000000	0.000000	1532.000000		1
8269.659180	1996.091797	1.674470	2.864793	2572.386963	57256.839844	425.882812	265.109009	134.151886	62.451878	47.779449	257.988678	319.604858	218.371872	3.404688	0.000000	3.917488	3.300180	0.223877	0.457093	3.410336	4.757827	2.629290	2.423424	2.127597	1.795545	1.679241	2.411601	2.504613	2.339197	0.532077	0.000000	1647.000000		1
11957.600586	3536.524170	1.927337	2.997394	3885.174805	85839.929688	610.901001	398.853851	242.742661	78.610672	84.364922	452.288879	623.655334	291.348541	0.944670	0.000000	4.077644	3.548577	0.284958	0.476744	3.589411	4.933689	2.785971	2.600814	2.385146	1.895481	1.926162	2.655416	2.794945	2.464413	0.000000	0.000000	1687.000000		1
7832.551270	1800.817139	3.043650	2.704439	1808.403076	41656.425781	284.900452	179.852890	93.480453	45.886032	41.439281	219.303162	291.798767	139.295563	0.457281	0.000000	3.893903	3.255470	0.483395	0.432077	3.257295	4.619682	2.454693	2.254917	1.970721	1.661680	1.617412	2.341045	2.465083	2.143937	0.000000	0.000000	1728.000000		1
5555.642090	775.618896	3.080655	3.324270	1348.198242	28096.433594	216.459961	135.502563	67.083656	35.247135	26.905621	113.123871	133.436462	99.438240	0.390132	0.000000	3.744734	2.889648	0.488643	0.521696	3.129754	4.448651	2.335378	2.131948	1.826617	1.547124	1.429843	2.053554	2.125274	1.997553	0.000000	0.000000	1760.000000		1
20642.865234	6091.564941	1.437022	2.525582	4735.549805	91617.750000	747.122070	486.539978	238.274323	121.980370	94.121872	431.788177	597.613159	324.082428	1.783199	0.000000	4.314770	3.784729	0.157463	0.402361	3.675370	4.961979	2.873392	2.687119	2.377077	2.086290	1.973691	2.635271	2.776420	2.510655	0.251200	0.000000	1826.000000		1
5399.771484	2046.702026	2.127780	2.571838	1497.074951	34132.953125	254.497879	151.960480	92.413483	47.730110	28.919302	126.673820	193.948669	71.397804	2.240007	99998.000000	3.732375	3.311055	0.327927	0.410244	3.175244	4.533174	2.405684	2.181731	1.965735	1.678792	1.461188	2.102687	2.287687	1.853685	0.350249	4.999991	1848.000000		1
5686.445312	1712.239746	1.606628	4.153796	1224.682129	27670.550781	201.035095	129.782227	58.794563	30.852806	22.606890	113.962646	144.473160	66.710518	0.470325	0.000000	3.754841	3.233565	0.205915	0.618445	3.088023	4.442018	2.303272	2.113215	1.769337	1.489295	1.354241	2.056762	2.159787	1.824194	0.000000	0.000000	1895.000000		1
8085.630859	2453.869629	1.045387	3.820752	3270.989502	63251.835938	524.950989	335.091400	150.794830	62.032490	46.934505	242.045746	320.662567	226.522202	1.778384	0.000000	3.907714	3.389852	0.019277	0.582149	3.514679	4.801073	2.720119	2.525163	2.178386	1.792619	1.671492	2.383898	2.506048	2.355111	0.250025	0.000000	1919.000000		1
10410.406250	1270.953735	1.125565	2.960389	2263.621582	46491.953125	350.639587	234.459747	126.137253	64.252777	55.553555	233.297165	275.689331	171.684067	0.417241	0.000000	4.017467	3.104130	0.051370	0.471349	3.354804	4.667378	2.544861	2.370068	2.100843	1.807892	1.744712	2.367909	2.440420	2.234730	0.000000	0.000000	1994.000000		1
8124.985352	1961.825195	3.068320	4.169215	62.023239	4424.227539	0.000000	10.000565	6.651625	35.940975	6.694797	0.000000	0.000000	11.989576	0.537029	0.000000	3.909823	3.292660	0.486901	0.620054	1.792554	3.645838	0.000000	1.000025	0.822928	1.555590	0.825737	0.000000	0.000000	1.078804	0.000000	0.000000	2053.000000		1
10801.343750	2185.741699	1.023801	2.488577	2346.197754	47820.621094	393.303131	240.762909	102.589821	62.809589	46.703224	211.550644	274.508270	152.429199	1.426997	99998.000000	4.033478	3.339599	0.010216	0.395951	3.370365	4.679615	2.594728	2.381590	2.011104	1.798026	1.669347	2.325414	2.438555	2.183068	0.154423	4.999991	2178.000000		1
6945.875000	2775.463623	4.403579	5.276277	1709.433594	37577.773438	299.224426	176.423782	97.902534	68.351067	24.235104	131.928513	186.242401	100.952354	1.278386	0.000000	3.841727	3.443336	0.643806	0.722328	3.232852	4.574931	2.475997	2.246557	1.990794	1.834745	1.384445	2.120339	2.270079	2.004117	0.106662	0.000000	2257.000000		1
7141.340820	2614.079102	2.315888	3.555551	1592.852783	33505.871094	233.365021	163.629349	76.997871	24.518806	33.070015	148.796555	184.324310	116.599243	0.444787	0.000000	3.853780	3.417319	0.364717	0.550907	3.202176	4.525121	2.368036	2.213861	1.886479	1.389499	1.519434	2.172593	2.265583	2.066696	0.000000	0.000000	2297.000000		1
17271.707031	4554.386230	3.241009	3.654230	1981.795532	42180.410156	282.149750	203.896805	110.441017	70.500435	38.818104	141.417175	203.064194	115.689545	0.545752	0.000000	4.237335	3.658430	0.510680	0.562796	3.297059	4.625111	2.450480	2.309410	2.043130	1.848192	1.589034	2.150502	2.307633	2.063294	0.000000	0.000000	2366.000000		1
8363.126953	1613.473755	1.618963	3.392113	1759.889648	41840.199219	264.717377	175.023758	90.538567	46.200573	35.117619	197.902023	241.629440	202.768158	1.421949	99998.000000	3.922369	3.207762	0.209237	0.530470	3.245486	4.621594	2.422782	2.243097	1.956834	1.664647	1.545525	2.296450	2.383150	2.307000	0.152884	4.999991	2420.000000		1
19177.382812	12330.366211	2.772281	3.540132	10917.030273	99998.000000	1689.444824	1117.620972	603.962585	268.649139	233.297165	1164.450562	1554.099487	806.098572	2.928863	99998.000000	4.282789	4.090976	0.442837	0.549019	4.038105	4.999991	3.227744	3.048295	2.781010	2.429185	2.367909	3.066121	3.191479	2.906388	0.466699	4.999991	2498.000000		1
5373.423828	2434.864502	1.674470	3.737491	3134.657471	62314.812500	492.766022	316.900421	136.637375	85.117355	69.340950	328.344177	400.001007	299.520447	0.493204	0.000000	3.730251	3.386475	0.223877	0.572580	3.496190	4.794591	2.692641	2.500923	2.135570	1.930018	1.840990	2.516329	2.602061	2.476426	0.000000	0.000000	2527.000000		1
25559.732422	10111.946289	3.148497	6.037961	10884.259766	99998.000000	1760.062378	1115.314331	584.522705	262.978149	210.233887	1076.015137	1370.774292	833.910828	3.445952	0.000000	4.407557	4.004835	0.498103	0.780890	4.036799	4.999991	3.245528	3.047397	2.766801	2.419920	2.322703	3.031818	3.136966	2.921120	0.537309	0.000000	2640.000000		1
4115.477539	1695.054077	3.114576	4.943233	1078.753540	28058.560547	197.507294	115.424339	70.759468	47.168869	23.852718	105.781494	142.629089	84.562286	1.073434	99998.000000	3.614420	3.229184	0.493399	0.694011	3.032922	4.448065	2.295583	2.062297	1.849785	1.673656	1.377538	2.024410	2.154208	1.927177	0.030775	4.999991	2695.000000		1
4382.899414	2389.496582	2.300469	3.065236	2179.253418	46688.093750	351.620239	223.768417	119.920433	62.803425	35.006603	181.626038	259.052551	147.547653	0.715267	0.000000	3.641762	3.378306	0.361816	0.486464	3.338308	4.669206	2.546074	2.349799	2.078893	1.797983	1.544150	2.259178	2.413388	2.168932	0.000000	0.000000	2743.000000		1
7876.078613	3667.533691	2.914133	5.242356	3397.462891	69943.687500	547.986572	348.317535	203.313980	86.397110	51.899323	252.490356	317.322876	231.903320	0.132486	99998.000000	3.896310	3.564374	0.464509	0.719526	3.531155	4.844748	2.738770	2.541975	2.308167	1.936499	1.715162	2.402245	2.501501	2.365307	0.000000	4.999991	2861.000000		1
9887.545898	1670.738770	2.346725	3.879343	1941.484863	40382.964844	307.134216	198.420090	127.685287	59.025845	39.777145	218.541489	312.635590	147.257782	1.665126	0.000000	3.995089	3.222908	0.370462	0.588758	3.288134	4.606198	2.487328	2.297586	2.106141	1.771042	1.599634	2.339534	2.495039	2.168078	0.221447	0.000000	2985.000000		1
8082.935547	3395.325928	2.266548	4.980238	1949.804810	44716.742188	301.216522	195.058807	117.521286	46.564457	47.236710	229.676865	288.545441	153.881653	1.126620	99998.000000	3.907569	3.530881	0.355365	0.697250	3.289991	4.650470	2.478879	2.290166	2.070117	1.668055	1.674280	2.361117	2.460214	2.187187	0.051777	4.999991	3020.000000		1
10527.544922	2707.081543	1.347594	3.108409	2335.968994	46326.867188	370.091827	244.275284	128.271194	70.031708	39.727806	190.087830	237.947449	132.838211	0.405268	0.000000	4.022327	3.432501	0.129559	0.492538	3.368467	4.665833	2.568310	2.387880	2.108129	1.845295	1.599095	2.278954	2.376481	2.123323	0.000000	0.000000	3080.000000		1
8626.204102	2367.756348	1.794736	2.682853	1802.679688	40868.859375	305.441254	186.288651	110.003128	49.136292	36.203094	153.715118	204.476547	101.874390	0.556745	0.000000	3.935820	3.374337	0.254001	0.428597	3.255919	4.611392	2.484928	2.270186	2.041405	1.691402	1.558746	2.186717	2.310643	2.008065	0.000000	0.000000	3138.000000		1
8391.069336	2219.138672	1.896499	2.713690	2040.824463	45140.734375	317.686768	206.937378	133.932938	29.539133	50.900192	235.986191	262.635864	142.783264	0.174938	99998.000000	3.923817	3.346184	0.277953	0.433560	3.309806	4.654569	2.501999	2.315839	2.126887	1.470398	1.706719	2.372887	2.419354	2.154677	0.000000	4.999991	3169.000000		1
8443.536133	1330.953979	1.557288	3.373610	1608.216064	33076.164062	253.196533	170.068192	81.392204	62.960693	27.374350	136.097733	160.860153	123.081268	0.176133	0.000000	3.926524	3.124163	0.192369	0.528095	3.206344	4.519515	2.403458	2.230623	1.910583	1.799070	1.437344	2.133851	2.206449	2.090192	0.000000	0.000000	3229.000000		1
2187.450195	530.042297	3.234842	3.774496	673.772217	20307.335938	105.581047	72.662140	34.914089	11.119962	18.545605	98.306511	119.211174	85.434982	0.914723	99998.000000	3.339938	2.724311	0.509853	0.576859	2.828513	4.307653	2.023586	1.861308	1.543001	1.046103	1.268241	1.992582	2.076317	1.931636	0.000000	4.999991	3243.000000		1
16010.957031	3334.052002	1.751564	4.064368	3394.940430	89080.640625	519.893677	344.910004	242.199921	102.802597	91.571625	480.896729	616.858765	323.104889	2.071657	0.000000	4.204417	3.522972	0.243426	0.608993	3.530832	4.949783	2.715914	2.537706	2.384174	2.012004	1.961761	2.682052	2.790186	2.509344	0.316318	0.000000	3317.000000		1
10263.330078	1231.953613	3.055985	3.734408	2119.922363	39526.023438	317.964294	210.480591	103.181900	50.718250	31.235189	123.701096	194.975555	82.079872	0.424740	99998.000000	4.011288	3.090594	0.485151	0.572222	3.326320	4.596883	2.502378	2.323212	2.013603	1.705164	1.494644	2.092374	2.289980	1.914237	0.000000	4.999991	3339.000000		1
9145.468750	2390.427979	1.992095	3.586388	1956.280640	43016.136719	310.399902	203.656281	126.103333	62.433376	43.394371	209.305679	276.790222	137.432983	0.762455	0.000000	3.961206	3.378476	0.299310	0.554657	3.291431	4.633631	2.491922	2.308898	2.100727	1.795417	1.637433	2.320781	2.442151	2.138091	0.000000	0.000000	3397.000000		1
10431.320312	3303.899170	2.954222	2.547168	2093.673584	44831.363281	336.093597	213.200439	105.035225	43.169258	35.876217	167.881821	204.572144	151.978973	1.591874	99998.000000	4.018339	3.519027	0.470443	0.406058	3.320909	4.651582	2.526460	2.328788	2.021335	1.635175	1.554807	2.225004	2.310847	2.181783	0.201909	4.999991	3420.000000		1
6232.322266	3853.020508	3.870092	3.287266	2771.192627	60438.472656	438.667999	284.089447	144.972733	73.855545	53.317844	253.492569	372.518738	249.477554	0.046412	0.000000	3.794650	3.585801	0.587721	0.516835	3.442667	4.781313	2.642136	2.453455	2.161286	1.868383	1.726873	2.403965	2.571148	2.397032	0.000000	0.000000	3459.000000		1
16419.552734	4076.742676	3.629560	2.411484	350.707428	12027.081055	0.000000	34.914089	46.379433	44.489098	7.333131	12.618659	10.441540	21.814367	0.115035	0.000000	4.215361	3.610313	0.559854	0.382284	2.544945	4.080160	0.000000	1.543001	1.666325	1.648254	0.865289	1.101013	1.018764	1.338743	0.000000	0.000000	3479.000000		1
7828.860352	3650.351074	2.513247	4.397411	2650.143555	57770.652344	428.877136	269.210388	136.662048	86.264511	53.373352	245.484100	336.553070	239.945709	0.971534	0.000000	3.893698	3.562335	0.400235	0.643197	3.423270	4.761707	2.632333	2.430092	2.135648	1.935832	1.727324	2.390023	2.527054	2.380113	0.000000	0.000000	3580.000000		1
16046.894531	3691.895264	2.352893	2.365228	3785.637695	78603.523438	592.925842	382.007385	196.437241	69.007904	70.485016	369.259216	451.299011	310.032928	1.330913	99998.000000	4.205391	3.567249	0.371602	0.373873	3.578139	4.895442	2.773000	2.582072	2.293224	1.838899	1.848097	2.567331	2.654464	2.491408	0.124150	4.999991	3652.000000		1
16736.474609	5132.608887	2.235711	2.349809	3829.075439	77041.289062	607.351624	386.990723	163.172958	62.578312	51.535442	304.654877	367.331879	220.915955	0.904833	99998.000000	4.223664	3.710338	0.349416	0.371033	3.583094	4.886724	2.783440	2.587701	2.212648	1.796424	1.712106	2.483808	2.565059	2.344227	0.000000	4.999991	3700.000000		1
3519.412354	1738.858643	1.995179	2.664350	1248.016846	28598.728516	191.367569	129.020538	59.167694	28.623262	25.218815	109.287704	165.180466	60.576965	0.408044	99998.000000	3.546470	3.240264	0.299982	0.425591	3.096220	4.456347	2.281868	2.110659	1.772085	1.456719	1.401725	2.038571	2.217959	1.782308	0.000000	4.999991	3729.000000		1
15089.627930	4663.007812	1.612795	3.441453	4431.372559	94933.898438	702.327698	455.122833	258.044189	117.786484	103.780144	491.958099	611.974121	368.679474	1.346668	99998.000000	4.178679	3.668666	0.207579	0.536742	3.646538	4.977421	2.846540	2.658129	2.411694	2.071095	2.016114	2.691928	2.786733	2.566649	0.129261	4.999991	3775.000000		1
7316.376953	2306.180176	4.801381	4.255559	2483.584717	52839.359375	388.218048	256.727417	137.960297	59.090603	45.556072	204.368622	278.924164	216.133087	1.895883	0.000000	3.864296	3.362893	0.681366	0.628957	3.395079	4.722958	2.589076	2.409472	2.139754	1.771518	1.658546	2.310414	2.445486	2.334721	0.277812	0.000000	3874.000000		1
6420.458008	3571.502930	2.103110	3.700486	2013.980469	37418.144531	287.860840	206.505646	81.416870	34.103065	23.251390	135.456314	173.195099	114.292610	0.525118	0.000000	3.807566	3.552851	0.322862	0.568259	3.304055	4.573082	2.459183	2.314932	1.910714	1.532793	1.366449	2.131799	2.238536	2.058018	0.000000	0.000000	3915.000000		1
7114.870117	4441.157227	2.365228	3.324270	3460.432861	65965.898438	544.616028	352.909241	169.667313	103.120224	54.486580	274.304718	364.380737	273.123657	0.097234	0.000000	3.852167	3.647496	0.373873	0.521696	3.539130	4.819319	2.736090	2.547663	2.229598	2.013344	1.736290	2.438233	2.561555	2.436359	0.000000	0.000000	4002.000000		1
23041.406250	11425.433594	1.834825	3.737491	8217.235352	99998.000000	1279.301392	836.464111	411.466339	213.311462	148.525192	779.353271	953.183655	530.702209	2.298782	99998.000000	4.362509	4.057873	0.263595	0.572580	3.914726	4.999991	3.106973	2.922447	2.614334	2.329014	2.171800	2.891734	2.979177	2.724851	0.361498	4.999991	4036.000000		1
21077.375000	6404.610840	1.224244	3.114576	6548.291504	99998.000000	1026.490234	659.812134	295.360504	168.036011	116.762688	548.843811	654.952209	358.817688	3.414678	99998.000000	4.323816	3.806493	0.087868	0.493399	3.816128	4.999991	3.011355	2.819420	2.470352	2.225402	2.067304	2.739449	2.816210	2.554874	0.533350	4.999991	4063.000000		1
10094.347656	1833.569458	2.137031	3.792999	2448.932617	47053.667969	392.359497	244.620667	111.594337	79.591293	27.695057	174.551941	200.035965	149.154282	1.226998	99998.000000	4.004078	3.263297	0.329811	0.578983	3.388977	4.672594	2.593684	2.388493	2.047642	1.900866	1.442402	2.241925	2.301108	2.173636	0.088844	4.999991	4090.000000		1
10521.359375	2638.153809	2.365228	3.867008	2754.574219	56685.722656	447.324066	282.211426	146.653366	75.557770	42.302727	236.855804	321.004883	207.726807	0.619795	0.000000	4.022072	3.421300	0.373873	0.587375	3.440054	4.753474	2.650622	2.450575	2.166292	1.878279	1.626368	2.374484	2.506512	2.317492	0.000000	0.000000	4202.000000		1
7649.583984	2288.319092	2.513247	2.368311	1520.458984	30070.197266	218.541489	150.060898	63.013119	25.783140	23.442581	104.597336	150.279846	68.539177	1.246810	99998.000000	3.883638	3.359517	0.400235	0.374439	3.181975	4.478136	2.339534	2.176268	1.799431	1.411336	1.370005	2.019521	2.176901	1.835939	0.095800	4.999991	4243.000000		1
8984.152344	1571.149414	3.296517	2.473158	1816.063110	46350.292969	286.627350	178.832184	117.829659	55.448708	37.698708	202.536880	259.968414	137.605667	2.262555	0.000000	3.953477	3.196218	0.518055	0.393252	3.259131	4.666052	2.457318	2.252446	2.071255	1.743891	1.576326	2.306504	2.414921	2.138636	0.354599	0.000000	4274.000000		1
13897.546875	2025.744995	2.090775	4.724288	3276.564941	62759.085938	488.347046	330.727905	146.440582	112.368355	39.222073	226.201492	294.259613	151.590424	0.060784	0.000000	4.142938	3.306585	0.320307	0.674336	3.515419	4.797677	2.688729	2.519471	2.165661	2.050644	1.593531	2.354496	2.468731	2.180672	0.000000	0.000000	4300.000000		1
6754.251465	2658.676270	3.965688	3.651147	1321.471436	30739.250000	226.950836	141.432587	86.264511	4.280230	31.232105	127.309067	172.963821	166.244354	0.881563	99998.000000	3.829577	3.424665	0.598319	0.562429	3.121058	4.487693	2.355932	2.150549	1.935832	0.631467	1.494601	2.104859	2.237955	2.220747	0.000000	4.999991	4354.000000		1
7985.452637	1651.619629	1.335259	3.478457	1864.005981	40974.648438	289.772766	193.137634	100.955437	48.411613	32.736969	197.871185	232.788361	170.465988	0.573999	0.000000	3.902300	3.217910	0.125565	0.541387	3.270447	4.612515	2.462058	2.285867	2.004130	1.684950	1.515038	2.296383	2.366961	2.231638	0.000000	0.000000	4399.000000		1
11298.266602	892.051636	1.964342	3.250261	1871.508667	41117.656250	331.208954	193.594040	102.537399	24.972116	52.124435	176.562546	244.929031	166.978287	1.233405	99998.000000	4.053012	2.950390	0.293217	0.511918	3.272192	4.614028	2.520102	2.286892	2.010882	1.397455	1.717041	2.246899	2.389040	2.222660	0.091106	4.999991	4467.000000		1
9003.351562	2962.985596	1.261249	4.002693	2456.450684	48086.640625	359.637939	249.943192	141.787231	98.534706	40.538830	202.771240	276.574371	217.711960	1.594533	0.000000	3.954404	3.471730	0.100801	0.602352	3.390308	4.682024	2.555866	2.397841	2.151637	1.993589	1.607871	2.307006	2.441812	2.337882	0.202633	0.000000	4541.000000		1
6363.004883	1625.124146	2.803118	3.453787	1717.805908	33546.445312	259.619965	178.856842	84.858322	46.305420	34.170910	146.659531	211.581482	105.371353	0.128706	0.000000	3.803662	3.210886	0.447641	0.538296	3.234974	4.525647	2.414338	2.252506	1.928694	1.665632	1.533657	2.166310	2.325478	2.022722	0.000000	0.000000	4629.000000		1
16252.064453	3729.122070	2.661267	2.812370	3254.704346	68995.570312	514.373779	332.019989	167.496353	69.717163	70.552856	310.529419	401.925262	247.778412	1.263873	99998.000000	4.210908	3.571607	0.425088	0.449072	3.512511	4.838821	2.711279	2.521164	2.224005	1.843340	1.848515	2.492103	2.604145	2.394063	0.101703	4.999991	4664.000000		1
15435.780273	4550.377441	2.050686	3.311935	2494.417725	59009.363281	408.996277	255.142380	127.062370	59.337299	56.561935	211.047989	291.123444	204.673904	1.888021	0.000000	4.188529	3.658047	0.311899	0.520082	3.396969	4.770921	2.611719	2.406783	2.104017	1.773328	1.752524	2.324381	2.464077	2.311063	0.276007	0.000000	4702.000000		1
21356.001953	6034.617676	2.821621	3.694319	4828.339355	96867.093750	746.579346	495.744934	284.518066	107.449791	97.446144	476.696686	636.218506	403.279022	0.929558	99998.000000	4.329520	3.780650	0.450499	0.567534	3.683798	4.986176	2.873076	2.695258	2.454110	2.031206	1.988765	2.678242	2.803606	2.605606	0.000000	4.999991	4769.000000		1
9240.281250	3288.202881	2.389898	2.800035	2565.914307	62633.316406	434.597473	268.091003	157.958344	107.789001	58.060635	271.254913	372.429291	192.961868	1.607271	99998.000000	3.965685	3.516959	0.378379	0.447163	3.409242	4.796805	2.638087	2.428282	2.198543	2.032574	1.763882	2.433378	2.571044	2.285471	0.206089	4.999991	4852.000000		1
14541.477539	4891.102539	2.867877	2.824705	4791.078613	99290.007812	778.973999	488.313110	256.234009	109.349373	92.493660	431.729584	612.137573	351.129913	1.222559	0.000000	4.162609	3.689407	0.457561	0.450973	3.680433	4.996905	2.891523	2.688698	2.408637	2.038816	1.966112	2.635212	2.786849	2.545468	0.087270	0.000000	4881.000000		1
6897.151855	2612.157959	3.049818	1.609712	1509.909546	37543.414062	213.172699	147.014160	100.634727	22.505125	28.506081	152.268845	206.968216	98.648804	0.989434	99998.000000	3.838670	3.416999	0.484274	0.206748	3.178951	4.574534	2.328732	2.167359	2.002748	1.352281	1.454937	2.182611	2.315904	1.994092	0.000000	4.999991	4918.000000		1
5836.382812	2264.796387	3.018980	2.029100	1213.278564	27753.705078	200.806900	132.773453	93.825836	41.975853	26.776104	110.481110	155.522202	117.681641	0.628485	99998.000000	3.766144	3.355029	0.479860	0.307303	3.083961	4.443321	2.302779	2.123111	1.972322	1.623000	1.427747	2.043288	2.191792	2.070709	0.000000	4.999991	4960.000000		1
21420.148438	6482.444336	1.578874	3.367443	7520.205566	99998.000000	1170.275757	770.361084	427.766998	140.569153	148.275406	790.035339	961.716370	635.290283	3.012868	0.000000	4.330822	3.811739	0.198348	0.527300	3.876230	4.999991	3.068288	2.886694	2.631207	2.147890	2.171069	2.897646	2.983047	2.802972	0.478980	0.000000	5018.000000		1
14670.572266	6303.232910	2.001346	3.385945	3618.949463	76370.921875	586.631958	369.151276	184.475418	100.437370	58.618790	329.701019	369.370239	234.663269	2.358552	99998.000000	4.166447	3.799563	0.301322	0.529680	3.558583	4.882928	2.768366	2.567204	2.265939	2.001895	1.768037	2.518120	2.567462	2.370445	0.372646	4.999991	5122.000000		1
9589.869141	3046.018555	3.845422	3.345856	2217.134033	48518.421875	350.756775	229.078613	102.620659	63.935154	38.195187	204.192841	256.918610	104.008339	0.097824	0.000000	3.981813	3.483732	0.584944	0.524507	3.345792	4.685907	2.545006	2.359985	2.011235	1.805740	1.582009	2.310040	2.409796	2.017068	0.000000	0.000000	5212.000000		1
31761.062500	12252.456055	2.729109	4.409747	15436.956055	99998.000000	2457.635010	1571.183350	851.432617	349.588043	274.372559	1488.116699	1955.876709	1152.516479	3.401209	99998.000000	4.501895	4.088223	0.436021	0.644414	4.188561	4.999991	3.390517	3.196227	2.930150	2.543556	2.438341	3.172637	3.291342	3.061647	0.531633	4.999991	5330.000000		1
8452.089844	1900.221436	1.366096	3.435285	2485.163574	51731.187500	412.271210	258.876770	141.204391	49.114708	55.766331	250.310165	309.548767	210.804382	1.722376	0.000000	3.926964	3.278804	0.135481	0.535963	3.395355	4.713752	2.615183	2.413093	2.149848	1.691212	1.746372	2.398479	2.490729	2.323880	0.236128	0.000000	5396.000000		1
8403.964844	2513.876221	2.248045	4.218554	2235.688965	54261.300781	350.735199	228.936768	154.091339	53.536789	58.766808	288.792145	388.060760	194.423553	0.009441	0.000000	3.924484	3.400344	0.351805	0.625164	3.349411	4.734490	2.544979	2.359715	2.187778	1.728652	1.769132	2.460585	2.588900	2.288749	0.000000	0.000000	5426.000000		1
9591.186523	4492.082031	0.663004	0.962126	3289.146484	64283.167969	511.937653	331.545074	163.931549	42.256474	46.120396	265.833710	362.755615	204.436462	1.564886	99998.000000	3.981872	3.652448	0.000000	0.000000	3.517083	4.808097	2.709217	2.520543	2.214663	1.625893	1.663893	2.424610	2.559614	2.310558	0.194483	4.999991	5446.000000		1
20523.318359	7283.716797	2.975808	2.901798	5545.080566	99998.000000	856.998779	568.903564	368.392670	131.422775	129.294998	692.909912	914.448792	614.397949	2.068491	0.000000	4.312248	3.862353	0.473605	0.462667	3.743908	4.999991	2.932980	2.755039	2.566311	2.118671	2.111582	2.840677	2.961159	2.788450	0.315654	0.000000	5506.000000		1
4425.849609	2093.738281	3.558635	2.985059	1100.281128	26830.029297	182.039261	112.297432	57.918781	66.210953	22.378693	119.636726	168.902542	84.349503	0.353247	0.000000	3.645997	3.320922	0.551283	0.474953	3.041504	4.428621	2.260165	2.050370	1.762819	1.820930	1.349835	2.077864	2.227636	1.926082	0.000000	0.000000	5541.000000		1
19360.275391	7513.230469	2.174036	5.051164	10405.061523	99998.000000	1673.341553	1060.880127	524.809143	184.882477	171.832092	856.551636	1171.777588	682.943298	2.399446	99998.000000	4.286911	3.875827	0.337267	0.703391	4.017245	4.999991	3.223585	3.025666	2.720001	2.266896	2.235104	2.932754	3.068845	2.834385	0.380111	4.999991	5570.000000		1
9362.298828	3853.501709	0.181941	1.023801	2909.775879	56250.183594	465.330017	302.120056	154.291779	124.052643	41.846336	240.547043	325.093903	159.083908	2.408013	99998.000000	3.971383	3.585855	0.000000	0.010216	3.463860	4.750124	2.667761	2.480180	2.188343	2.093606	1.621657	2.381200	2.512009	2.201626	0.381659	4.999991	5633.000000		1
7301.325195	2835.947998	2.149366	3.860841	1819.220825	37501.921875	293.923462	186.516861	102.216690	45.685589	30.584520	147.476715	181.792572	101.692451	0.388371	0.000000	3.863402	3.452698	0.332310	0.586682	3.259885	4.574053	2.468234	2.270718	2.009522	1.659779	1.485502	2.168723	2.259576	2.007289	0.000000	0.000000	5659.000000		1
6995.710938	2295.652344	1.511032	2.146282	1372.528931	30253.117188	202.139069	138.503036	56.031532	21.031097	22.415697	101.436501	111.020760	71.524239	0.051472	0.000000	3.844832	3.360906	0.179274	0.331687	3.137522	4.480770	2.305650	2.141459	1.748433	1.322862	1.350552	2.006194	2.045404	1.854453	0.000000	0.000000	5682.000000		1
5078.809570	1627.924194	3.419866	3.022064	1137.915039	20646.781250	168.251877	120.586517	59.035095	27.796822	22.816584	81.182503	100.314018	81.059158	0.180034	99998.000000	3.705762	3.211634	0.534009	0.480304	3.056110	4.314852	2.225960	2.081299	1.771110	1.443995	1.358251	1.909462	2.001362	1.908802	0.000000	4.999991	5772.000000		1
24921.884766	8347.449219	1.822490	4.428249	9236.772461	99998.000000	1477.829346	945.850525	489.182739	206.354553	206.795517	1043.108521	1375.242676	752.783813	4.142309	0.000000	4.396581	3.921554	0.260665	0.646232	3.965520	4.999991	3.169624	2.975822	2.689471	2.314614	2.315541	3.018329	3.138379	2.876670	0.617242	0.000000	5882.000000		1
21251.197266	5865.169434	3.268763	2.652015	7028.895020	99998.000000	1131.941772	710.033936	397.645020	189.982971	141.306168	740.997742	975.775146	537.871887	2.420388	0.000000	4.327384	3.768281	0.514383	0.423576	3.846887	4.999991	3.053824	2.851279	2.599496	2.278715	2.150161	2.869817	2.989350	2.730679	0.383885	0.000000	5909.000000		1
25463.833984	12290.241211	1.779317	2.735276	8849.704102	99998.000000	1352.941040	891.478027	498.301331	221.606720	155.845993	815.803101	1069.863037	718.480286	3.528953	99998.000000	4.405924	4.089561	0.250253	0.437001	3.946929	4.999991	3.131279	2.950111	2.697492	2.345583	2.192696	2.911585	3.029328	2.856415	0.547646	4.999991	5941.000000		1
5119.558105	1541.252686	1.933504	2.710606	1230.979126	33224.406250	200.507782	135.841782	67.086739	40.924297	33.748436	153.308075	194.340302	156.490494	0.066194	99998.000000	3.709233	3.187874	0.286345	0.433066	3.090251	4.521457	2.302131	2.133033	1.826637	1.611981	1.528254	2.185565	2.288563	2.194488	0.000000	4.999991	5991.000000		1
11455.694336	3889.115723	1.739229	3.043650	2977.800049	61039.304688	480.622284	307.097198	169.124573	68.323318	62.060242	295.419098	354.537445	221.640640	0.286911	99998.000000	4.059021	3.589851	0.240357	0.483395	3.473896	4.785610	2.681804	2.487276	2.228207	1.834569	1.792813	2.470438	2.549662	2.345649	0.000000	4.999991	6051.000000		1
19404.568359	8760.229492	2.852458	5.217686	10800.294922	99998.000000	1735.349365	1102.075806	571.882446	225.038925	183.124741	919.953308	1283.011108	662.652283	1.607099	99998.000000	4.287904	3.942515	0.455219	0.717478	4.033436	4.999991	3.239387	3.042212	2.757307	2.352258	2.262747	2.963766	3.108230	2.821286	0.206043	4.999991	6114.000000		1
6228.880859	2326.717773	1.594293	2.544085	2565.291260	55724.378906	411.284393	253.973633	140.933029	40.495659	53.953094	253.452484	343.793701	200.742142	0.825787	0.000000	3.794410	3.366744	0.202568	0.405532	3.409137	4.746045	2.614142	2.404789	2.149013	1.607409	1.732016	2.403897	2.536298	2.302639	0.000000	0.000000	6141.000000		1
8711.666992	3387.801514	2.750695	1.973593	2536.153076	52158.660156	400.845947	265.139862	129.307327	50.542477	49.151711	237.759338	330.786499	163.481323	1.275053	99998.000000	3.940101	3.529918	0.439442	0.295258	3.404176	4.717327	2.602978	2.423475	2.111623	1.703657	1.691539	2.376137	2.519548	2.213468	0.105528	4.999991	6178.000000		1
5599.791992	2103.621826	2.112361	2.793867	1850.431396	43525.000000	264.137634	190.652145	115.171478	42.697445	27.201660	184.931808	240.130737	152.771500	1.187345	0.000000	3.748172	3.322968	0.324768	0.446206	3.267273	4.638739	2.421830	2.280242	2.061345	1.630402	1.434595	2.267012	2.380448	2.184042	0.074577	0.000000	6200.000000		1
17979.812500	6672.310059	3.416783	6.408009	5092.723633	99998.000000	826.929199	518.876038	275.532043	134.444839	114.425209	562.495544	755.608521	386.836517	0.381369	99998.000000	4.254785	3.824276	0.533617	0.806723	3.706950	4.999991	2.917468	2.715064	2.440172	2.128544	2.058522	2.750119	2.878297	2.587528	0.000000	4.999991	6230.000000		1
19281.447266	4104.601074	1.446273	1.992095	4364.643555	91762.812500	702.367737	430.977173	214.353760	73.704437	69.896019	366.061371	471.290863	187.093521	1.756907	0.000000	4.285140	3.613271	0.160250	0.299310	3.639949	4.962667	2.846565	2.634454	2.331131	1.867494	1.844452	2.563554	2.673289	2.272059	0.244749	0.000000	6289.000000		1
7287.984863	3576.390625	1.578874	2.948054	2562.574463	51619.699219	397.219482	250.115875	101.417999	63.719296	36.909267	213.074005	267.634613	197.840347	0.576057	99998.000000	3.862607	3.553445	0.198348	0.469535	3.408676	4.712815	2.599030	2.398141	2.006115	1.804271	1.567135	2.328531	2.427542	2.296315	0.000000	4.999991	6310.000000		1
20237.341797	5449.123535	2.729109	3.515462	4188.654785	85481.062500	678.111084	429.352020	210.323318	108.165222	84.426598	381.316620	461.709686	307.787964	2.037292	0.000000	4.306153	3.736327	0.436021	0.545982	3.622075	4.931870	2.831301	2.632813	2.322887	2.034088	1.926479	2.581286	2.664369	2.488252	0.309053	0.000000	6342.000000		1
18254.996094	3120.388916	1.211909	3.065236	2885.383301	62740.390625	464.836609	298.296204	143.005295	72.171822	46.934505	242.903015	331.208954	221.474121	0.882139	0.000000	4.261382	3.494209	0.083470	0.486464	3.460203	4.797547	2.667300	2.474648	2.155352	1.858368	1.671492	2.385433	2.520102	2.345323	0.000000	0.000000	6401.000000		1
12851.798828	6750.291992	2.519415	3.163916	4268.727051	81060.773438	659.605530	426.240540	228.073318	131.145248	67.398193	364.809387	502.017242	282.180603	3.258180	99998.000000	4.108964	3.829323	0.401300	0.500225	3.630298	4.908811	2.819284	2.629655	2.358074	2.117753	1.828648	2.562066	2.700719	2.450527	0.512975	4.999991	6492.000000		1
7471.424316	1438.357544	1.544953	1.245830	1410.002563	31923.394531	234.774277	145.213257	65.936501	44.085129	30.029448	141.266068	159.697586	83.171516	1.159617	99998.000000	3.873403	3.157867	0.188915	0.095459	3.149220	4.504109	2.370651	2.162006	1.819126	1.644292	1.477547	2.150038	2.203298	1.919975	0.064315	4.999991	6531.000000		1
20508.031250	6323.413086	2.439237	3.937934	6157.572754	99998.000000	1011.157959	629.292419	369.879059	186.766632	128.302032	637.599976	801.719666	490.403900	2.080520	0.000000	4.311924	3.800951	0.387254	0.595268	3.789410	4.999991	3.004819	2.798852	2.568060	2.271299	2.108233	2.804548	2.904022	2.690554	0.318172	0.000000	6641.000000		1
15653.372070	5463.142090	3.635728	5.778926	5961.354004	99998.000000	942.381287	602.655090	292.998352	135.413132	126.198921	605.415039	735.138672	422.370453	2.008712	0.000000	4.194608	3.737442	0.560591	0.761847	3.775345	4.999991	2.974227	2.780069	2.466865	2.131661	2.101056	2.782053	2.866369	2.625694	0.302918	0.000000	6741.000000		1
19549.529297	7484.887695	2.309720	3.780664	4921.030273	99998.000000	790.167969	500.484619	264.035889	109.805771	76.923866	422.432129	557.404297	350.590271	2.060505	0.000000	4.291136	3.874185	0.363559	0.577568	3.692056	4.999991	2.897719	2.699391	2.421663	2.040625	1.886061	2.625757	2.746170	2.544800	0.313974	0.000000	6783.000000		1
13583.000000	6927.989258	2.281967	2.960389	6656.978027	99998.000000	1048.878174	683.103638	382.220154	155.210739	143.831741	683.584717	945.159729	474.124847	3.364530	0.000000	4.132996	3.840607	0.358309	0.471349	3.823277	4.999991	3.020725	2.834486	2.582314	2.190922	2.157855	2.834792	2.975505	2.675893	0.526924	0.000000	6856.000000		1
10278.789062	4722.388184	2.405316	3.065236	2758.031250	65072.007812	445.547821	280.546204	188.465775	44.362667	62.744831	287.009735	397.620361	204.618408	0.748385	99998.000000	4.011942	3.674162	0.381172	0.486464	3.440599	4.813394	2.648894	2.448004	2.275233	1.647018	1.797578	2.457897	2.599469	2.310945	0.000000	4.999991	6890.000000		1
13328.020508	4956.915527	2.340558	3.669649	4511.429688	93806.039062	717.832703	452.535583	240.895508	102.000824	67.521545	412.579590	593.625854	291.006256	0.079262	0.000000	4.124766	3.695211	0.369319	0.564625	3.654314	4.972231	2.856023	2.655653	2.381829	2.008604	1.829442	2.615508	2.773513	2.463902	0.000000	0.000000	6916.000000		1
8586.469727	4365.007324	2.081524	1.544953	4155.960938	83903.164062	671.632141	411.660614	210.677948	121.190933	57.644329	332.880341	444.403748	246.276627	1.074678	99998.000000	3.933815	3.639985	0.318381	0.188915	3.618671	4.923779	2.827132	2.614539	2.323619	2.083470	1.760757	2.522288	2.647778	2.391423	0.031279	4.999991	6953.000000		1
9779.374023	2715.231934	1.936588	3.780664	2767.581543	64954.218750	468.891724	291.456482	158.013855	65.353676	78.293045	335.489197	466.890381	242.240021	1.500547	0.000000	3.990311	3.433807	0.287037	0.577568	3.442101	4.812607	2.671072	2.464574	2.198695	1.815270	1.893723	2.525679	2.669215	2.384246	0.176250	0.000000	7006.000000		1
4628.858398	591.458008	1.890332	2.466991	956.396912	23077.460938	153.619522	100.665565	61.995483	24.521891	26.862448	101.442673	123.691849	98.969513	1.224286	0.000000	3.665474	2.771924	0.276538	0.392168	2.980638	4.363188	2.186446	2.002881	1.792360	1.389554	1.429146	2.006221	2.092341	1.995501	0.087883	0.000000	7111.000000		1
11610.168945	2729.972168	3.752910	4.243225	2763.412354	67280.125000	410.858856	269.333740	179.526016	76.146759	69.599983	358.413696	488.356293	310.304291	0.702974	0.000000	4.064838	3.436158	0.574368	0.627696	3.441446	4.827887	2.613693	2.430291	2.254128	1.881651	1.842609	2.554385	2.688737	2.491788	0.000000	0.000000	7177.000000		1
6723.691406	3848.401123	3.672733	3.330438	2387.526123	43442.753906	369.456573	246.837875	122.378174	71.912788	36.909267	197.143417	253.477158	180.460388	0.496569	0.000000	3.827608	3.585280	0.564989	0.522501	3.377948	4.637918	2.567563	2.392412	2.087704	1.856806	1.567135	2.294782	2.403939	2.256382	0.000000	0.000000	7339.000000		1
7579.601562	1604.740601	2.420735	2.991227	1283.667969	28733.931641	200.708221	130.821442	95.833351	48.457870	21.765028	118.927467	166.901199	65.233406	0.494403	99998.000000	3.879646	3.205405	0.383947	0.475849	3.108453	4.458395	2.302565	2.116679	1.981517	1.685364	1.337759	2.075282	2.222460	1.814470	0.000000	4.999991	7384.000000		1
16665.572266	6200.146484	2.392981	5.137509	5306.534668	99998.000000	827.891357	537.378479	286.466980	180.805771	98.032051	464.947632	586.150879	310.187103	2.150119	99998.000000	4.221820	3.792402	0.378939	0.710753	3.724811	4.999991	2.917973	2.730280	2.457075	2.257212	1.991368	2.667404	2.768009	2.491624	0.332462	4.999991	7407.000000		1
16606.429688	2126.765137	3.105325	2.886379	2571.708496	56946.144531	384.320190	255.120789	147.735764	77.839737	45.195274	264.433685	363.733154	213.989883	1.441793	99998.000000	4.220276	3.327719	0.492107	0.460353	3.410222	4.755465	2.584693	2.406746	2.169486	1.891201	1.655093	2.422317	2.560783	2.330393	0.158903	4.999991	7433.000000		1
5843.922363	1757.657104	3.333522	2.263464	1097.971313	27436.775391	175.819366	100.918434	39.669216	26.335129	12.390462	86.690063	122.260994	66.155449	0.375859	99998.000000	3.766704	3.244934	0.522903	0.354774	3.040591	4.438333	2.245067	2.003970	1.598454	1.420535	1.093088	1.937969	2.087288	1.820566	0.000000	4.999991	7451.000000		1
13127.299805	5714.087891	2.907966	4.132210	3939.238770	78579.476562	615.927490	391.863007	213.000000	102.447968	58.714386	339.698486	393.133514	230.346039	1.418664	0.000000	4.118176	3.756947	0.463589	0.616182	3.595412	4.895309	2.789530	2.593134	2.328380	2.010503	1.768744	2.531094	2.594540	2.362381	0.151880	0.000000	7473.000000		1
4435.915039	2324.873779	1.230412	2.158617	1059.652832	29526.681641	168.591080	112.087738	76.914612	62.436459	28.388899	121.915611	114.169258	87.979065	0.348560	99998.000000	3.646983	3.366399	0.090050	0.334176	3.025164	4.470215	2.226835	2.049558	1.886009	1.795438	1.453149	2.086059	2.057549	1.944379	0.000000	4.999991	7507.000000		1
15815.956055	9448.286133	2.969640	4.748958	7605.424805	99998.000000	1177.180298	776.158569	379.225861	204.513550	147.054245	806.891052	1083.964966	645.395691	4.355164	0.000000	4.199095	3.975353	0.472704	0.676598	3.881124	4.999991	3.070843	2.889951	2.578898	2.310722	2.167478	2.906815	3.035015	2.809826	0.639004	0.000000	7580.000000		1
4942.036621	2241.606689	1.495613	1.853327	2156.245850	58616.457031	332.769318	225.664917	133.479630	65.911835	60.848331	308.158020	352.440491	282.988525	1.114839	99998.000000	3.693906	3.350559	0.174819	0.267952	3.333698	4.768020	2.522143	2.353464	2.125415	1.818963	1.784249	2.488774	2.547086	2.451769	0.047212	4.999991	7654.000000		1
8375.527344	3238.505371	3.139246	1.859494	2878.293945	57799.410156	441.341614	294.068420	140.871353	52.981716	47.693104	242.027237	286.312805	197.957520	1.547732	99998.000000	3.923012	3.510345	0.496825	0.269395	3.459135	4.761923	2.644775	2.468448	2.148823	1.724126	1.678456	2.383864	2.456841	2.296572	0.189696	4.999991	7679.000000		1
5761.910156	2050.334717	2.056854	2.211041	1969.429810	39071.316406	318.596466	201.016602	87.686111	64.320625	23.337734	138.802170	161.279541	65.621964	0.970815	99998.000000	3.760566	3.311825	0.313203	0.344597	3.294341	4.591858	2.503241	2.303232	1.942931	1.808350	1.368059	2.142396	2.207579	1.817049	0.000000	4.999991	7700.000000		1
5940.612793	2198.758057	1.890332	2.066105	1889.369751	39417.679688	309.542603	188.385605	84.966255	29.992443	19.276451	135.123260	168.147018	115.726547	0.519814	99998.000000	3.773831	3.342177	0.276538	0.315152	3.276317	4.595691	2.490721	2.275048	1.929246	1.477012	1.285027	2.130730	2.225689	2.063433	0.000000	4.999991	7715.000000		1
8772.228516	2672.435791	1.507948	3.219423	2490.106689	50250.488281	390.197784	259.302338	122.334999	47.199707	39.906662	214.578873	249.150665	188.518204	1.489682	99998.000000	3.943110	3.426907	0.178386	0.507778	3.396218	4.701140	2.591285	2.413806	2.087551	1.673939	1.601045	2.331587	2.396462	2.275353	0.173094	4.999991	7753.000000		1
5806.587402	3059.198242	1.773150	2.291218	1895.410767	41553.792969	300.272888	193.149979	100.733414	26.850113	29.619310	164.421860	213.666092	149.037094	0.147413	0.000000	3.763921	3.485608	0.248745	0.360066	3.277703	4.618611	2.477516	2.285895	2.003174	1.428946	1.471575	2.215960	2.329736	2.173294	0.000000	0.000000	7776.000000		1
10459.640625	2781.575439	3.052901	3.811501	3100.113281	60212.156250	504.801880	320.983276	180.855118	61.758038	63.293739	317.378387	408.194489	263.955688	1.781692	0.000000	4.019517	3.444291	0.484713	0.581096	3.491378	4.779684	2.703121	2.506482	2.257331	1.790694	1.801361	2.501577	2.610867	2.421531	0.250833	0.000000	7843.000000		1
8255.868164	2151.993164	2.322055	3.555551	2333.665527	54320.242188	355.727753	237.158005	132.853638	64.715340	40.785530	253.045441	328.223907	212.466522	1.566855	0.000000	3.916763	3.332841	0.365873	0.550907	3.368039	4.734962	2.551118	2.375038	2.123374	1.811007	1.610506	2.403198	2.516170	2.327291	0.195029	0.000000	7872.000000		1
6411.863770	842.569946	2.716774	2.769197	1203.299561	28209.058594	190.454788	119.716904	55.297604	39.385509	16.087866	87.269806	109.491226	57.641243	0.838182	99998.000000	3.806984	2.925606	0.434053	0.442354	3.080374	4.450388	2.279792	2.078156	1.742706	1.595336	1.206498	1.940864	2.039379	1.760733	0.000000	4.999991	7904.000000		1
8397.054688	3021.943604	3.049818	2.127780	2278.112061	49913.535156	373.776886	226.371094	138.768250	54.094944	38.229111	259.946838	375.679565	166.524979	0.480059	0.000000	3.924127	3.480286	0.484274	0.327927	3.357575	4.698218	2.572613	2.354821	2.142290	1.733157	1.582394	2.414885	2.574818	2.221479	0.000000	0.000000	7923.000000		1
12485.268555	3627.787354	2.969640	3.922516	3626.109863	80613.226562	603.481506	372.901123	214.424698	96.813980	99.071274	429.336609	583.619141	352.594696	1.496962	99998.000000	4.096398	3.559642	0.472704	0.593565	3.559441	4.906406	2.780664	2.571594	2.331275	1.985938	1.995948	2.632798	2.766129	2.547276	0.175211	4.999991	8008.000000		1
11072.290039	2422.696289	4.477589	4.607106	2612.808594	55721.753906	419.610504	266.459686	147.378036	74.614143	55.346943	227.940720	275.223694	299.381683	0.039004	99998.000000	4.044238	3.384299	0.651044	0.663428	3.417108	4.746025	2.622846	2.425632	2.168433	1.872821	1.743094	2.357822	2.439686	2.476225	0.000000	4.999991	8149.000000		1
3623.830811	1174.596069	2.204873	3.435285	912.965515	27408.677734	153.036697	96.373001	75.718124	33.489403	17.568060	95.238190	123.334129	89.252647	2.496484	99998.000000	3.559168	3.069889	0.343384	0.535963	2.960454	4.437888	2.184796	1.983955	1.879200	1.524907	1.244724	1.978811	2.091083	1.950621	0.397329	4.999991	8241.000000		1
8560.421875	2928.157959	2.753779	3.922516	2480.022949	49510.558594	402.572845	252.508865	128.918777	64.391548	51.902409	233.368103	321.831299	228.381699	0.922588	0.000000	3.932495	3.466594	0.439929	0.593565	3.394456	4.694698	2.604845	2.402277	2.110316	1.808829	1.715188	2.368042	2.507628	2.358661	0.000000	0.000000	8300.000000		1
17403.480469	4806.599121	2.106194	5.328701	4360.579102	90212.992188	671.607483	442.251312	217.181549	91.707306	90.063675	404.290497	538.664429	270.283539	0.780247	0.000000	4.240636	3.681838	0.323498	0.726621	3.639544	4.955269	2.827116	2.645669	2.336823	1.962404	1.954550	2.606694	2.731318	2.431820	0.000000	0.000000	8330.000000		1
6752.829590	2811.222656	1.588125	3.321187	1900.057983	38265.968750	309.323669	200.794571	94.350067	49.025280	43.841515	162.022720	191.472427	115.708046	0.500982	0.000000	3.829486	3.448895	0.200885	0.521293	3.278767	4.582813	2.490413	2.302752	1.974742	1.690420	1.641886	2.209576	2.282106	2.063364	0.000000	0.000000	8395.000000		1
7441.440918	2518.255127	2.066105	2.636597	3310.927002	68560.882812	545.423950	335.998016	178.795166	75.428253	54.625347	266.579956	345.091949	199.283539	2.306160	0.000000	3.871657	3.401100	0.315152	0.421044	3.519950	4.836076	2.736734	2.526337	2.252356	1.877534	1.737394	2.425828	2.537935	2.299471	0.362890	0.000000	8468.000000		1
5014.112793	1973.648315	2.920300	4.977154	1107.238037	24150.029297	178.474457	106.099113	39.040134	16.787874	13.297082	68.394241	119.205002	85.842033	1.290723	99998.000000	3.700194	3.295270	0.465428	0.696981	3.044241	4.382918	2.251576	2.025712	1.591511	1.224996	1.123756	1.835020	2.076294	1.933700	0.110833	4.999991	8493.000000		1
11754.407227	2952.285156	2.488577	2.300469	2534.302734	52772.941406	423.773560	265.747345	145.706650	69.165176	39.027798	209.654144	247.136993	191.281235	2.069432	99998.000000	4.070201	3.470158	0.395951	0.361816	3.403858	4.722411	2.627134	2.424469	2.163479	1.839887	1.591374	2.321503	2.392938	2.281672	0.315851	4.999991	8548.000000		1
8167.831055	1189.262329	2.698272	2.941887	1718.885254	39209.140625	282.470459	179.390335	119.174171	38.744095	28.802120	164.952271	205.753220	50.576401	1.746514	99998.000000	3.912107	3.075278	0.431086	0.468626	3.235247	4.593387	2.450973	2.253799	2.076182	1.588206	1.459424	2.217358	2.313347	1.703948	0.242172	4.999991	8618.000000		1
14818.869141	6776.053223	1.982844	2.821621	5933.313965	99998.000000	950.506958	602.355957	313.930786	144.204880	126.306854	658.236389	930.678528	461.296478	3.621956	0.000000	4.170815	3.830977	0.297289	0.450499	3.773297	4.999991	2.977955	2.779853	2.496834	2.158980	2.101427	2.818382	2.968800	2.663980	0.558943	0.000000	8647.000000		1
10329.929688	1863.743896	2.396065	2.756862	3575.610596	74892.148438	565.699524	368.235413	176.140076	112.821663	70.321579	350.519318	463.763458	232.069839	0.745525	99998.000000	4.014097	3.270386	0.379499	0.440415	3.553350	4.874436	2.752586	2.566126	2.245858	2.052392	1.847089	2.544712	2.666296	2.365619	0.000000	4.999991	8739.000000		1
19424.525391	6687.978516	2.599592	3.410615	6838.536133	99998.000000	1104.154297	695.114807	420.588043	169.562454	116.087349	641.895630	837.025391	491.128571	2.177814	0.000000	4.288351	3.825295	0.414905	0.532833	3.834963	4.999991	3.043030	2.842057	2.623857	2.229330	2.064785	2.807464	2.922739	2.691195	0.338021	0.000000	8762.000000		1
423.162964	244.377045	1.304422	1.356845	0.000000	1082.851807	0.000000	0.000000	2.917217	0.000000	5.670996	0.000000	0.000000	0.000000	0.214598	0.000000	2.626508	2.388060	0.115418	0.132530	0.000000	3.034569	0.000000	0.000000	0.464969	0.000000	0.753659	0.000000	0.000000	0.000000	0.000000	0.000000	8809.000000		0
22322.439453	8104.860840	2.867877	3.700486	7882.544922	99998.000000	1302.799438	807.131592	414.744354	197.935944	168.933380	855.796082	1078.182983	749.576721	1.772932	0.000000	4.348742	3.908746	0.457561	0.568259	3.896667	4.999991	3.114877	2.906944	2.617780	2.296525	2.227715	2.932370	3.032692	2.874816	0.248692	0.000000	8892.000000		1
7461.580566	2804.407471	2.414567	2.750695	2480.969482	58113.882812	393.207520	257.772797	177.996490	79.350769	63.552773	309.533356	404.358337	255.441498	1.451291	0.000000	3.872831	3.447841	0.382839	0.439442	3.394621	4.764280	2.594622	2.411237	2.250412	1.899551	1.803135	2.490707	2.606766	2.407291	0.161754	0.000000	8968.000000		1
13407.109375	2138.409424	2.513247	3.259512	2219.295898	50790.261719	348.289795	221.079391	124.459694	42.185547	47.671516	193.032791	263.897125	115.803642	0.864694	0.000000	4.127335	3.330091	0.400235	0.513153	3.346215	4.705781	2.541941	2.344548	2.095029	1.625164	1.678259	2.285631	2.421435	2.063722	0.000000	0.000000	9000.000000		1
7430.650879	3444.277100	2.352893	3.503127	1926.127930	37846.953125	285.202667	188.996185	95.472549	23.658443	22.005560	115.085129	168.825439	88.392288	0.634538	0.000000	3.871027	3.537098	0.371602	0.544456	3.284685	4.578031	2.455153	2.276453	1.979879	1.373986	1.342532	2.061019	2.227438	1.946414	0.000000	0.000000	9028.000000		1
8552.305664	3617.953369	3.049818	3.570970	3197.386963	65479.324219	510.417358	325.929596	168.597244	88.768501	56.956654	297.364929	402.579010	197.399368	0.791258	0.000000	3.932083	3.558463	0.484274	0.552786	3.504795	4.816104	2.707925	2.513124	2.226851	1.948259	1.755544	2.473290	2.604851	2.295346	0.000000	0.000000	9063.000000		1
4135.041016	1695.859009	1.828657	3.244093	1454.812378	37993.957031	249.514557	154.933197	113.660446	67.490707	41.800079	178.431290	249.388123	141.438766	1.603007	99998.000000	3.616480	3.229390	0.262132	0.511093	3.162807	4.579714	2.397096	2.190145	2.055609	1.829244	1.621177	2.251471	2.396876	2.150568	0.204935	4.999991	9121.000000		1
6778.033203	2891.282715	1.289003	2.886379	1888.253418	37535.839844	301.136353	194.238541	89.952660	25.447012	27.466862	130.941711	182.779358	99.416656	1.068653	99998.000000	3.831104	3.461091	0.110254	0.460353	3.276060	4.574446	2.478763	2.288335	1.954014	1.405637	1.438809	2.117078	2.261927	1.997459	0.028837	4.999991	9210.000000		1
6871.485840	1755.282593	2.698272	3.151581	1158.190552	29003.753906	190.100159	119.633644	86.107239	65.800819	29.190672	136.396851	195.120483	122.603287	0.342975	0.000000	3.837051	3.244347	0.431086	0.498528	3.063780	4.462454	2.278982	2.077853	1.935040	1.818231	1.465244	2.134804	2.290303	2.088502	0.000000	0.000000	9369.000000		1
5565.161621	1139.046753	2.371395	2.904882	1281.108398	28931.722656	197.642990	130.324966	86.270676	51.538525	25.647455	128.206436	165.584442	117.672386	0.581686	0.000000	3.745478	3.056541	0.375004	0.463128	3.107586	4.461374	2.295882	2.115028	1.935863	1.712132	1.409044	2.107910	2.219019	2.070675	0.000000	0.000000	9482.000000		1
5222.561523	1995.397949	3.919432	6.296995	1454.541016	31336.808594	224.579437	145.811508	66.639595	32.607452	28.453657	123.590080	174.903488	107.307938	0.070670	0.000000	3.717884	3.300030	0.593223	0.799133	3.162726	4.496055	2.351370	2.163792	1.823732	1.513317	1.454138	2.091984	2.242799	2.030632	0.000000	0.000000	9508.000000		1
18489.054688	4025.571045	2.812370	2.235711	5212.107422	99998.000000	805.935120	534.004883	273.447449	120.790047	97.180946	515.961914	673.587219	432.198334	1.419806	99998.000000	4.266915	3.604827	0.449072	0.349416	3.717013	4.999991	2.906300	2.727545	2.436874	2.082031	1.987581	2.712618	2.828394	2.635683	0.152229	4.999991	9648.000000		1
4445.018066	1850.036621	2.716774	3.299600	1571.710693	36536.242188	260.878143	162.457520	91.824486	56.845638	32.786312	156.897537	177.777542	107.304855	0.547828	99998.000000	3.647874	3.267180	0.434053	0.518461	3.196373	4.562724	2.416438	2.210740	1.962958	1.754697	1.515693	2.195616	2.249877	2.030619	0.000000	4.999991	9763.000000		1
21840.740234	6233.105469	3.475374	2.759946	6072.359375	99998.000000	922.358582	610.284241	297.408112	142.135681	95.740837	511.854370	659.624023	454.789795	2.570111	99998.000000	4.339267	3.794704	0.541001	0.440901	3.783357	4.999991	2.964900	2.785532	2.473353	2.152703	1.981097	2.709146	2.819296	2.657811	0.409952	4.999991	9814.000000		1
5031.425293	833.081299	3.080655	3.398280	1100.734375	25741.837891	162.531540	116.238449	50.369789	34.066063	22.458870	88.333694	111.134857	71.962128	0.543105	0.000000	3.701691	2.920687	0.488643	0.531259	3.041682	4.410640	2.210938	2.065350	1.702170	1.532322	1.351388	1.946126	2.045850	1.857104	0.000000	0.000000	9857.000000		1
5028.085449	1624.994629	2.322055	1.856411	915.401672	26183.957031	158.371567	94.519676	56.546516	30.763378	19.122265	93.292351	121.511642	62.686241	0.653826	0.000000	3.701403	3.210852	0.365873	0.268674	2.961612	4.418036	2.199677	1.975522	1.752406	1.488034	1.281539	1.969846	2.084618	1.797172	0.000000	0.000000	9883.000000		1
7668.789551	1861.363159	3.080655	3.540132	2888.686035	54395.203125	459.548004	285.831757	108.122047	67.447533	37.014114	232.535492	338.693207	155.216904	0.970986	0.000000	3.884727	3.269831	0.488643	0.549019	3.460700	4.735560	2.662331	2.456110	2.033914	1.828966	1.568367	2.366489	2.529806	2.190939	0.000000	0.000000	9944.000000		1
5385.823730	953.411865	2.207957	4.126042	944.499817	20352.542969	163.336395	102.873528	47.073273	18.366749	21.394979	93.609970	118.834953	66.244873	0.519058	0.000000	3.731252	2.979280	0.343991	0.615534	2.975202	4.308619	2.213083	2.012304	1.672774	1.264032	1.330312	1.971322	2.074944	1.821152	0.000000	0.000000	10026.000000		1
16984.037109	3920.076416	2.627345	2.556419	3303.630859	65856.921875	516.535461	336.355713	165.843475	98.584045	64.465561	315.229034	433.172791	218.072754	1.588743	99998.000000	4.230041	3.593295	0.419517	0.407632	3.518991	4.818602	2.713100	2.526799	2.219698	1.993807	1.809328	2.498626	2.636661	2.338601	0.201054	4.999991	10062.000000		1
8518.856445	1367.964966	2.244962	2.337474	2690.401611	65339.355469	435.060028	280.253265	194.787445	92.607758	52.867619	274.582275	371.954407	189.810287	0.015104	99998.000000	3.930381	3.136075	0.351209	0.368747	3.429817	4.815175	2.638549	2.447551	2.289561	1.966647	1.723190	2.438673	2.570490	2.278320	0.000000	4.999991	10115.000000		1
7076.036133	2679.306396	1.884164	1.887248	2199.189941	48530.957031	375.772064	224.462265	100.215340	37.769630	29.489794	179.664780	245.252823	139.061203	0.013522	0.000000	3.849790	3.428022	0.275119	0.275829	3.342263	4.686019	2.574924	2.351143	2.000934	1.577143	1.469672	2.254463	2.389614	2.143206	0.000000	0.000000	10136.000000		1
6677.080566	1963.632324	2.716774	2.408400	2249.784668	45877.851562	377.566803	234.835953	141.037872	58.254910	42.108452	203.514420	217.674957	184.956482	1.282367	99998.000000	3.824587	3.293060	0.434053	0.381729	3.352141	4.661603	2.576994	2.370764	2.149336	1.765333	1.624369	2.308595	2.337808	2.267070	0.108012	4.999991	10185.000000		1
8082.078613	2201.727783	2.081524	2.861710	2577.894531	65356.566406	422.947113	265.368042	168.273453	57.345207	68.502174	333.882568	414.824524	214.985931	1.766898	0.000000	3.907523	3.342764	0.318381	0.456626	3.411265	4.815289	2.626286	2.423849	2.226016	1.758497	1.835704	2.523594	2.617864	2.332410	0.247212	0.000000	10280.000000		1
7287.916992	4893.008301	2.183287	3.450704	263.702850	5342.142578	14.179030	30.825052	12.316453	8.005385	6.528275	2.541001	0.000000	26.751434	1.599961	45087.253906	3.862603	3.689576	0.339111	0.537908	2.421115	3.727715	1.151646	1.488904	1.090486	0.903382	0.814798	0.405005	0.000000	1.427347	0.204109	4.654054	10414.000000		1
15548.210938	6741.046875	2.223376	3.463039	5571.137695	99998.000000	864.809875	568.286804	317.066925	159.993622	133.658493	636.647095	840.910889	462.480621	2.393082	0.000000	4.191680	3.828727	0.347013	0.539457	3.745944	4.999991	2.936921	2.754568	2.501151	2.204103	2.125997	2.803899	2.924750	2.665093	0.378958	0.000000	10447.000000		1
11322.125977	2907.265625	1.834825	3.583304	3109.660645	71869.875000	502.362640	318.886353	200.988846	108.220726	57.033749	335.819153	428.189453	285.585052	1.544662	99998.000000	4.053928	3.463485	0.263595	0.554284	3.492713	4.856547	2.701017	2.503636	2.303172	2.034310	1.756132	2.526105	2.631636	2.455735	0.188833	4.999991	10513.000000		1
22438.082031	4238.953613	1.662135	2.800035	5127.085938	99998.000000	802.993225	524.189331	310.224121	109.608414	86.850418	478.858368	632.638245	334.508575	2.253101	99998.000000	4.350986	3.627259	0.220666	0.447163	3.709871	4.999991	2.904712	2.719488	2.491676	2.039844	1.938772	2.680207	2.801155	2.524407	0.352781	4.999991	10640.000000		1
4767.682129	2175.993896	2.470075	3.564802	1267.697266	28301.208984	198.731537	129.726715	75.570099	25.274323	30.923733	141.953751	211.513641	112.430031	0.119769	0.000000	3.678307	3.337658	0.392710	0.552035	3.103016	4.451805	2.298267	2.113029	1.878350	1.402680	1.490292	2.152147	2.325338	2.050882	0.000000	0.000000	10670.000000		1
7369.284668	924.665222	3.450704	3.367443	1701.039673	33410.136719	277.672180	176.883255	92.102028	50.107670	34.537872	136.594208	202.367279	162.889252	0.211917	99998.000000	3.867425	2.965985	0.537908	0.527300	3.230715	4.523878	2.443532	2.247687	1.964269	1.699904	1.538296	2.135432	2.306140	2.211892	0.000000	4.999991	10785.000000		1
25722.109375	6168.417969	2.507080	2.790784	5685.267090	99998.000000	855.108398	576.773254	299.548218	132.662445	92.274712	453.337341	643.983337	401.311584	2.592984	0.000000	4.410306	3.790174	0.399168	0.445726	3.754751	4.999991	2.932021	2.761005	2.476467	2.122748	1.965083	2.656421	2.808875	2.603482	0.413800	0.000000	10814.000000		1
12102.940430	3214.190186	2.180203	2.639680	2963.355713	62051.199219	474.140259	306.665497	173.608322	68.594688	67.755905	303.692749	472.428772	265.337219	0.983053	0.000000	4.082891	3.507071	0.338497	0.421551	3.471784	4.792750	2.675907	2.486665	2.239571	1.836290	1.830947	2.482435	2.674336	2.423798	0.000000	0.000000	10881.000000		1
9438.609375	3460.879883	1.982844	4.015028	3464.395508	75087.351562	536.804932	354.740967	204.319275	99.432076	68.792046	318.531708	412.015259	259.851257	1.132507	0.000000	3.974908	3.539186	0.297289	0.603689	3.539628	4.875567	2.729816	2.549911	2.310309	1.997527	1.837538	2.503153	2.614913	2.414725	0.054041	0.000000	11033.000000		1
11325.125977	7799.169922	1.813238	1.686805	4650.623535	95469.875000	733.732483	468.879395	280.601715	147.889938	92.913048	480.341644	567.263000	366.289581	2.765091	0.000000	4.054043	3.892048	0.258455	0.227065	3.667511	4.979867	2.865538	2.671061	2.448090	2.169939	1.968077	2.681550	2.753784	2.563825	0.441709	0.000000	11061.000000		1
15892.748047	2674.061035	2.605759	3.077571	2877.788086	57181.527344	444.237244	283.885895	145.287262	62.279186	40.273628	223.475464	290.549866	176.920258	0.792298	0.000000	4.201199	3.427171	0.415934	0.488208	3.459059	4.757256	2.647615	2.453144	2.162228	1.794343	1.605021	2.349230	2.463221	2.247777	0.000000	0.000000	11100.000000		1
13940.072266	3698.309326	2.309720	2.818537	5098.410156	99998.000000	787.645447	522.372986	269.577362	96.591949	94.294563	450.879608	565.261658	337.481293	1.490719	99998.000000	4.144265	3.568003	0.363559	0.450024	3.707435	4.999991	2.896331	2.717981	2.430683	1.984941	1.974487	2.654061	2.752249	2.528250	0.173396	4.999991	11278.000000		1
5441.812012	2487.121582	2.590341	2.238794	2045.857178	46077.082031	320.286346	209.120667	125.267639	66.941803	27.886250	177.968735	228.517380	119.584305	2.721284	0.000000	3.735744	3.395697	0.413357	0.350014	3.310875	4.663485	2.505538	2.320397	2.097839	1.825697	1.445390	2.250344	2.358919	2.077674	0.434774	0.000000	11316.000000		1
13507.475586	4777.377441	3.876260	3.811501	4024.260498	85471.507812	641.652039	407.266296	203.206055	99.515335	93.079567	433.888214	539.567932	324.921204	0.823328	0.000000	4.130574	3.679189	0.588413	0.581096	3.604686	4.931821	2.807300	2.609879	2.307937	1.997890	1.968854	2.637378	2.732046	2.511778	0.000000	0.000000	11344.000000		1
14263.198242	5261.545898	3.549383	3.851590	3082.557617	68857.718750	505.076324	319.706604	203.008682	74.740578	63.710041	320.628662	393.444977	187.038010	0.532825	0.000000	4.154217	3.721113	0.550153	0.585640	3.488911	4.837953	2.703357	2.504752	2.307515	1.873556	1.804208	2.506002	2.594884	2.271930	0.000000	0.000000	11399.000000		1
7454.244629	1082.016113	3.302684	3.345856	1801.384521	38535.621094	287.820770	187.099686	107.307938	33.699097	48.279015	193.939407	256.752075	143.575790	1.175939	0.000000	3.872404	3.034234	0.518867	0.524507	3.255606	4.585862	2.459122	2.272073	2.030632	1.527618	1.683758	2.287666	2.409514	2.157081	0.070385	0.000000	11477.000000		1
7599.380859	1274.484497	2.519415	4.459086	1870.324585	39289.687500	287.962616	191.040695	84.882996	33.270458	27.793737	146.693451	199.453140	106.170044	0.581431	99998.000000	3.880778	3.105335	0.401300	0.649246	3.271917	4.594279	2.459336	2.281126	1.928821	1.522059	1.443947	2.166411	2.299841	2.026002	0.000000	4.999991	11508.000000		1
7070.932617	1409.894653	0.851112	2.664350	1521.029419	34691.703125	262.046875	160.807724	82.221725	32.444016	22.961519	134.090210	167.937332	121.412964	1.027345	0.000000	3.849477	3.149187	0.000000	0.425591	3.182138	4.540226	2.418379	2.206307	1.914987	1.511135	1.361001	2.127397	2.225147	2.084265	0.011716	0.000000	11563.000000		1
11380.195312	3752.003418	2.291218	3.669649	3097.970215	65899.976562	487.613098	315.737854	191.947311	81.941109	60.589298	300.963654	376.024933	216.012817	0.010922	0.000000	4.056149	3.574263	0.360066	0.564625	3.491077	4.818885	2.688075	2.499327	2.283182	1.913502	1.782396	2.478514	2.575217	2.334480	0.000000	0.000000	11706.000000		1
5347.104492	2412.427246	2.414567	3.728240	1683.860107	41692.125000	254.744568	175.486328	97.788437	36.850677	29.193754	163.617004	217.770554	146.853806	0.593672	0.000000	3.728119	3.382454	0.382839	0.571504	3.226306	4.620054	2.406105	2.244243	1.990288	1.566445	1.465290	2.213828	2.337999	2.166885	0.000000	0.000000	11775.000000		1
8642.670898	1978.588501	2.001346	4.594771	1674.272827	38366.089844	277.413147	168.526321	96.610451	57.357540	34.025974	177.524673	224.816895	185.937119	0.966647	0.000000	3.936648	3.296355	0.301322	0.662264	3.223826	4.583948	2.443127	2.226668	1.985024	1.758590	1.531811	2.249259	2.351829	2.269366	0.000000	0.000000	11798.000000		1
32108.785156	8994.661133	3.142330	3.891678	10544.567383	99998.000000	1672.351562	1075.450806	533.277100	241.999481	189.582092	1046.109009	1456.036621	709.956848	4.878824	99998.000000	4.506624	3.953985	0.497252	0.590137	4.023029	4.999991	3.223328	3.031590	2.726953	2.383814	2.277797	3.019577	3.163172	2.851232	0.688315	4.999991	11882.000000		1
15530.633789	5017.921387	3.327354	3.031315	5792.029297	99998.000000	903.412109	582.552185	295.934082	160.009033	96.138641	498.100891	665.208679	351.684998	2.117655	99998.000000	4.191189	3.700524	0.522099	0.481631	3.762831	4.999991	2.955886	2.765335	2.471195	2.204144	1.982898	2.697317	2.822958	2.546154	0.325855	4.999991	11907.000000		1
9967.383789	3134.046875	3.543216	4.576268	4811.014648	99998.000000	748.275391	477.609467	250.229980	134.275238	94.794128	504.656921	582.108093	368.186066	2.423557	99998.000000	3.998581	3.496105	0.549398	0.660511	3.682237	4.999991	2.874061	2.679073	2.398339	2.127996	1.976781	2.702996	2.765004	2.566067	0.384453	4.999991	11943.000000		1
20694.154297	4460.060547	2.035268	3.299600	4243.113281	86685.109375	676.183716	437.712036	220.219040	95.605156	85.111191	424.630829	556.392822	342.998108	1.728581	0.000000	4.315848	3.649341	0.308622	0.518461	3.627685	4.937944	2.830065	2.641188	2.342855	1.980481	1.929987	2.628011	2.745382	2.535292	0.237690	0.000000	11997.000000		1
7550.885742	5086.071777	2.211041	2.565671	3747.408691	71802.109375	589.450500	385.106537	210.875305	94.960648	77.765724	338.529755	443.185669	351.848419	0.347676	0.000000	3.877998	3.706383	0.344597	0.409201	3.573731	4.856137	2.770447	2.585581	2.324026	1.977544	1.890788	2.529597	2.646586	2.546355	0.000000	0.000000	12042.000000		1
4868.572754	1222.970703	3.592556	3.459955	1232.459351	33123.781250	182.048523	128.690582	79.665306	80.975899	36.570057	141.855072	197.325363	143.942764	0.578495	0.000000	3.687402	3.087416	0.555404	0.539070	3.090773	4.520140	2.260187	2.109547	1.901269	1.908356	1.563126	2.151845	2.295183	2.158190	0.000000	0.000000	12127.000000		1
15516.029297	5226.798340	0.764767	2.750695	7848.621094	99998.000000	1305.926392	802.931580	439.633209	156.690933	173.463394	870.496277	1137.227295	617.931885	1.989733	99998.000000	4.190781	3.718236	0.000000	0.439442	3.894793	4.999991	3.115919	2.904679	2.643090	2.195044	2.239208	2.939767	3.055847	2.790941	0.298795	4.999991	12189.000000		1
5153.908203	1117.772095	1.822490	1.973593	1044.400635	31174.054688	167.039963	112.633560	69.757256	39.764812	39.780231	171.425034	212.805725	136.914917	0.321242	0.000000	3.712137	3.048353	0.260665	0.295258	3.018867	4.493793	2.222820	2.051668	1.843589	1.599499	1.599667	2.234074	2.327983	2.136451	0.000000	0.000000	12233.000000		1
4613.152832	1470.095337	1.899583	2.978892	1477.650513	37985.921875	252.576706	153.810715	113.228722	37.393417	30.337822	186.593948	193.085220	140.430374	1.024095	0.000000	3.663998	3.167346	0.278658	0.474055	3.169572	4.579623	2.402393	2.186987	2.053957	1.572795	1.481984	2.270898	2.285749	2.147461	0.010340	0.000000	12283.000000		1
8197.274414	2660.187256	1.514116	4.764376	1843.918457	47446.824219	300.923553	184.278061	123.867615	72.353760	45.349461	221.884247	283.882812	134.919739	1.211910	0.000000	3.913670	3.424912	0.180159	0.678006	3.265742	4.676207	2.478456	2.265474	2.092958	1.859461	1.656572	2.346127	2.453139	2.130075	0.083470	0.000000	12317.000000		1
10821.203125	5905.409180	1.964342	1.652884	3543.999023	71082.914062	534.393433	365.034485	186.652542	89.533272	59.220119	290.198334	338.659271	166.207352	0.276381	0.000000	4.034276	3.771250	0.293217	0.218242	3.549494	4.851765	2.727861	2.562334	2.271034	1.951984	1.772469	2.462695	2.529763	2.220650	0.000000	0.000000	12363.000000		1
9388.945312	2400.937256	2.137031	2.975808	3428.463623	79408.562500	548.060547	350.223297	190.158752	137.602585	83.519981	390.342743	526.243103	361.821228	0.576471	0.000000	3.972617	3.380381	0.329811	0.473605	3.535100	4.899868	2.738828	2.544345	2.279116	2.138627	1.921790	2.591446	2.721186	2.558494	0.000000	0.000000	12388.000000		1
11289.574219	2614.945801	2.439237	3.490792	2413.506592	53934.367188	396.744568	250.085052	128.036835	80.689110	46.219078	211.529053	270.662842	176.204834	0.686974	99998.000000	4.052678	3.417463	0.387254	0.542924	3.382648	4.731865	2.598511	2.398088	2.107335	1.906815	1.664821	2.325370	2.432429	2.246018	0.000000	4.999991	12439.000000		1
10307.270508	3024.515625	2.118529	3.379778	2580.941406	62809.792969	401.342438	263.675079	167.696793	74.833092	46.410267	281.739624	362.373230	188.394852	0.682323	0.000000	4.013144	3.480656	0.326034	0.528888	3.411778	4.798028	2.603515	2.421069	2.224525	1.874094	1.666614	2.449848	2.559156	2.275069	0.000000	0.000000	12479.000000		1
7905.697754	2561.473633	1.884164	3.287266	2313.050781	45897.085938	368.879913	242.304779	98.176994	40.406227	42.222549	201.528488	264.769806	166.919693	0.226148	0.000000	3.897940	3.408490	0.275119	0.516835	3.364185	4.661785	2.566885	2.384362	1.992010	1.606448	1.625544	2.304337	2.422868	2.222507	0.000000	0.000000	12544.000000		1
23204.197266	5627.823242	2.291218	2.972724	5046.359375	99998.000000	781.077087	517.577820	255.808472	148.556030	78.795692	436.836273	548.319580	320.810608	2.596227	0.000000	4.365567	3.750340	0.360066	0.473155	3.702978	4.999991	2.892694	2.713976	2.407915	2.171890	1.896502	2.640319	2.739034	2.506249	0.414343	0.000000	12594.000000		1
8382.002930	1909.309204	1.970509	2.744528	2200.497314	41414.304688	315.290710	223.392197	88.395370	53.752651	37.791218	181.104889	243.800385	177.490753	0.586981	0.000000	3.923348	3.280876	0.294578	0.438468	3.342521	4.617150	2.498711	2.349068	1.946429	1.730400	1.577391	2.257930	2.387034	2.249176	0.000000	0.000000	12621.000000		1
4364.976562	2773.237061	2.133947	3.644979	1984.324219	45146.214844	344.934692	207.634293	127.910400	46.209824	40.242790	195.798904	269.750061	152.762253	0.370103	0.000000	3.639982	3.442987	0.329184	0.561695	3.297613	4.654621	2.537737	2.317299	2.106906	1.664734	1.604688	2.291810	2.430962	2.184016	0.000000	0.000000	12669.000000		1
11471.810547	2386.397461	1.868746	4.875391	4291.395508	90139.250000	680.673645	437.366669	230.753082	114.563980	87.966728	479.043396	620.889221	442.914307	0.940844	0.000000	4.059632	3.377743	0.271550	0.688009	3.632599	4.954914	2.832939	2.640846	2.363147	2.059048	1.944318	2.680375	2.793014	2.646320	0.000000	0.000000	12844.000000		1
6216.209961	796.714722	2.429986	2.766114	1505.357910	31846.322266	204.347031	157.150406	91.173820	55.760162	30.535181	134.164215	174.101715	104.495575	0.337265	0.000000	3.793526	2.901303	0.385604	0.441870	3.177640	4.503059	2.310368	2.196316	1.959870	1.746324	1.484800	2.127637	2.240803	2.019098	0.000000	0.000000	12890.000000		1
6764.723633	2370.229492	3.108409	5.683331	1958.901855	43364.476562	321.954651	202.728073	104.433899	43.449879	36.024235	153.249481	233.698059	130.821442	0.695319	0.000000	3.830250	3.374790	0.492538	0.754603	3.292013	4.637134	2.507795	2.306914	2.018842	1.637989	1.556595	2.185399	2.368655	2.116679	0.000000	0.000000	12991.000000		1
16919.335938	5412.411621	1.298254	3.540132	3585.604980	87941.304688	581.250854	368.660980	236.621445	117.996178	79.517288	422.814514	544.267578	329.963135	1.276018	0.000000	4.228384	3.733391	0.113360	0.549019	3.554562	4.944193	2.764364	2.566627	2.374054	2.071868	1.900462	2.626150	2.735812	2.518466	0.105857	0.000000	13098.000000		1
18520.654297	13634.476562	2.257297	4.144545	12151.169922	99998.000000	1951.386841	1240.569580	685.650818	302.937256	223.413788	1132.897827	1562.351562	827.468872	1.680294	99998.000000	4.267656	4.134638	0.353589	0.617477	4.084618	4.999991	3.290343	3.093621	2.836103	2.481353	2.349110	3.054191	3.193779	2.917752	0.225385	4.999991	13147.000000		1
11570.400391	2355.877686	3.302684	3.484625	3214.001953	61180.539062	498.144073	320.110596	147.519897	43.292610	48.106323	231.820053	292.430939	253.976730	0.507425	99998.000000	4.063348	3.372153	0.518867	0.542156	3.507046	4.786613	2.697355	2.505300	2.168851	1.636414	1.682202	2.365151	2.466023	2.404794	0.000000	4.999991	13173.000000		1
27740.488281	6106.832520	1.834825	4.946317	5371.712402	99998.000000	871.387451	548.251770	285.042297	129.674301	131.077393	625.610413	796.184326	478.562347	2.036949	0.000000	4.443114	3.785816	0.263595	0.694282	3.730113	4.999991	2.940211	2.738980	2.454909	2.112854	2.117528	2.796304	2.901014	2.679939	0.308980	0.000000	13233.000000		1
7577.597168	1604.648071	2.044519	2.359060	1363.373291	30812.914062	205.364670	136.992004	64.906532	27.642633	18.924904	113.987320	149.252960	137.257217	0.224735	0.000000	3.879532	3.205380	0.310591	0.372739	3.134615	4.488733	2.312526	2.136695	1.812288	1.441579	1.277034	2.056857	2.173923	2.137535	0.000000	0.000000	13263.000000		1
9479.428711	3108.161865	2.315888	2.047602	3078.249756	63306.109375	488.371704	311.648804	137.602585	83.529228	39.342339	235.804245	323.101807	136.122391	0.375776	0.000000	3.976782	3.492504	0.364717	0.311246	3.488304	4.801445	2.688751	2.493665	2.138627	1.921839	1.594860	2.372552	2.509339	2.133929	0.000000	0.000000	13306.000000		1
17834.814453	4422.469727	2.050686	3.419866	4166.260742	92115.695312	662.146545	430.588623	224.070618	73.846291	72.221161	349.208740	497.801788	260.212036	0.276417	0.000000	4.251268	3.645665	0.311899	0.534009	3.619746	4.964334	2.820954	2.634063	2.350385	1.868329	1.858665	2.543085	2.697057	2.415327	0.000000	0.000000	13361.000000		1
11264.292969	2453.524414	2.997394	2.833956	291.055603	14275.418945	24.503387	33.255039	42.342815	61.838215	9.084694	27.053640	21.882210	48.072403	0.555015	0.000000	4.051704	3.389790	0.476744	0.452393	2.463976	4.154589	1.389226	1.521858	1.626780	1.791257	0.958310	1.432226	1.340091	1.681896	0.000000	0.000000	13404.000000		1
7362.527832	1090.468628	2.100026	3.614142	1981.622803	40176.210938	303.353546	203.304733	96.317497	42.216385	25.255821	121.841599	164.017899	119.726158	0.705830	0.000000	3.867027	3.037613	0.322225	0.558005	3.297021	4.603969	2.481949	2.308147	1.983705	1.625481	1.402362	2.085796	2.214891	2.078189	0.000000	0.000000	13577.000000		1
9896.010742	1824.611206	2.414567	1.677554	2278.491211	45684.660156	372.571136	235.486633	102.636078	62.168175	41.593468	191.410751	226.960083	185.363541	0.183030	99998.000000	3.995460	3.261170	0.382839	0.224676	3.357647	4.659770	2.571209	2.371966	2.011300	1.793568	1.619025	2.281966	2.355949	2.268024	0.000000	4.999991	13621.000000		1
6916.128906	910.729797	2.833956	4.428249	1665.934326	35055.839844	269.136383	170.354980	74.219421	34.818493	38.845856	149.502731	198.697617	171.184509	0.008260	0.000000	3.839863	2.959389	0.452393	0.646232	3.221658	4.544760	2.429972	2.231355	1.870518	1.541810	1.589345	2.174649	2.298193	2.233464	0.000000	0.000000	13664.000000		1
21265.857422	12429.631836	2.833956	6.438847	14849.414062	99998.000000	2340.532959	1518.374390	703.703003	337.490540	291.613770	1435.810303	1842.052856	1013.187012	2.697730	0.000000	4.327683	4.094458	0.452393	0.808808	4.171710	4.999991	3.369315	3.181379	2.847389	2.528262	2.464808	3.157097	3.265302	3.005690	0.430999	0.000000	13778.000000		1
5785.269531	1140.511475	1.279752	1.406185	1146.521729	27577.873047	169.907837	110.653801	68.428162	25.397673	10.672820	71.474899	98.075226	77.694801	0.720520	99998.000000	3.762324	3.057100	0.107126	0.148042	3.059382	4.440561	2.230213	2.043966	1.835235	1.404794	1.028279	1.854154	1.991559	1.890392	0.000000	4.999991	13798.000000		1
8019.475586	3275.257324	1.483278	1.498697	1641.159546	35383.312500	250.504440	172.784973	73.541000	57.231106	36.274017	151.883377	193.643372	99.385818	0.694492	99998.000000	3.904146	3.515245	0.171223	0.175714	3.215151	4.548799	2.398815	2.237506	1.866530	1.757632	1.559596	2.181510	2.287003	1.997324	0.000000	4.999991	13847.000000		1
22519.982422	3170.724854	3.429117	2.476242	5886.138672	99998.000000	933.682068	600.758545	334.536316	141.728638	98.904755	501.360413	658.705078	319.429077	0.664169	0.000000	4.352568	3.501158	0.535182	0.393793	3.769830	4.999991	2.970199	2.778700	2.524443	2.151458	1.995217	2.700150	2.818691	2.504375	0.000000	0.000000	13878.000000		1
8758.715820	2727.909180	2.411484	3.644979	1717.617798	36925.968750	272.374298	178.933945	99.308723	47.057854	37.874481	152.740662	195.246918	129.159317	0.137752	0.000000	3.942441	3.435830	0.382284	0.561695	3.234926	4.567332	2.435166	2.252693	1.996987	1.672632	1.578347	2.183955	2.290584	2.111126	0.000000	0.000000	13957.000000		1
7136.887695	2338.096924	2.642764	3.956437	3362.891113	65674.500000	506.815552	341.366791	148.361755	119.945099	57.776928	299.523560	409.397156	261.661407	1.033559	0.000000	3.853509	3.368863	0.422058	0.597304	3.526713	4.817397	2.704850	2.533221	2.171322	2.078983	1.761754	2.476431	2.612145	2.417740	0.014335	0.000000	13992.000000		1
5752.532715	2109.283447	2.957305	3.490792	2789.377441	56617.035156	448.091919	277.200348	129.066803	67.333435	43.055161	256.622559	316.255920	191.564941	0.918148	99998.000000	3.759859	3.324135	0.470896	0.542924	3.445507	4.752947	2.651367	2.442794	2.110815	1.828231	1.634025	2.409295	2.500039	2.282316	0.000000	4.999991	14018.000000		1
12600.347656	3562.893066	2.877128	4.323402	3281.662354	68066.757812	492.294220	338.329315	191.703705	67.947098	68.933899	304.670319	441.175079	255.022110	0.359011	0.000000	4.100382	3.551803	0.458959	0.635826	3.516094	4.832935	2.692225	2.529340	2.282630	1.832171	1.838433	2.483830	2.644611	2.406578	0.000000	0.000000	14066.000000		1
8641.647461	4041.782471	1.594293	3.891678	4601.838867	99179.804688	727.053101	468.382904	247.025970	126.106415	94.044777	471.722595	652.241577	306.869019	1.321976	0.000000	3.936597	3.606573	0.202568	0.590137	3.662931	4.996423	2.861566	2.670601	2.392743	2.100737	1.973335	2.673687	2.814409	2.486953	0.121224	0.000000	14093.000000		1
23408.041016	5636.864746	4.005776	3.524713	5881.010742	99998.000000	925.682861	601.224182	309.511780	127.518768	134.935150	637.217590	858.022583	603.210144	1.839906	0.000000	4.369365	3.751038	0.602687	0.547124	3.769452	4.999991	2.966462	2.779037	2.490677	2.105574	2.130125	2.804288	2.933499	2.780469	0.264796	0.000000	14245.000000		1
10308.167969	3128.095215	2.704439	1.952007	2727.628662	61464.816406	422.117584	278.387604	172.535187	67.718903	52.657925	262.765381	337.579956	157.418701	0.211716	99998.000000	4.013182	3.495280	0.432077	0.290481	3.435785	4.788627	2.625433	2.444650	2.236878	1.830710	1.721464	2.419568	2.528377	2.197056	0.000000	4.999991	14306.000000		1
6085.863281	2790.145264	2.408400	3.151581	2204.694336	45491.445312	341.302032	225.920868	118.097946	50.949532	39.089474	177.151535	239.785355	179.489014	0.520062	0.000000	3.784322	3.445627	0.381729	0.498528	3.343349	4.657930	2.533139	2.353956	2.072242	1.707140	1.592060	2.248345	2.379823	2.254038	0.000000	0.000000	14370.000000		1
7609.951660	2346.210205	2.966557	2.769197	1955.731812	40760.808594	293.325226	194.540741	106.046692	60.089733	27.053640	145.561722	193.455261	152.410706	0.904952	0.000000	3.881382	3.370367	0.472253	0.442354	3.291309	4.610243	2.467350	2.289011	2.025497	1.778800	1.432226	2.163047	2.286581	2.183016	0.000000	0.000000	14400.000000		1
20933.486328	5701.268555	2.408400	3.028231	4308.396484	88232.351562	673.840088	442.084778	231.141632	76.806679	72.301338	378.861969	507.672821	365.959625	1.956371	0.000000	4.320842	3.755971	0.381729	0.481189	3.634316	4.945628	2.828557	2.645506	2.363878	1.885399	1.859146	2.578481	2.705584	2.563433	0.291451	0.000000	14485.000000		1
3460.565430	731.512146	3.500043	2.405316	761.149963	22380.992188	117.965340	75.224724	38.367878	12.008079	18.348246	87.448662	86.474205	104.316711	1.536018	99998.000000	3.539147	2.864222	0.544073	0.381172	2.881470	4.349879	2.071754	1.876361	1.583968	1.079473	1.263595	1.941753	1.936887	2.018354	0.186396	4.999991	14514.000000		1
7212.395996	1044.456177	5.177598	6.037961	1587.040039	34101.777344	234.536835	157.073318	100.677902	43.496136	20.112144	116.491318	175.033005	102.879692	0.715971	99998.000000	3.858080	3.018890	0.714128	0.780890	3.200588	4.532777	2.370211	2.196102	2.002934	1.638451	1.303458	2.066293	2.243120	2.012330	0.000000	4.999991	14525.000000		1
7295.620117	1105.356934	1.902667	2.698272	1365.066284	32084.111328	225.131424	145.043655	71.952873	42.697445	31.787180	169.861588	252.496536	98.469948	0.364726	0.000000	3.863062	3.043503	0.279363	0.431086	3.135154	4.506290	2.352436	2.161499	1.857048	1.630402	1.502252	2.230095	2.402256	1.993304	0.000000	0.000000	14574.000000		1
8308.742188	2506.228516	2.630429	2.596508	2133.752930	41300.570312	336.775116	212.808807	101.812721	57.104675	38.879780	201.112183	293.439331	171.822845	1.746804	99998.000000	3.919535	3.399021	0.420027	0.414390	3.329144	4.615956	2.527340	2.327990	2.007802	1.756672	1.589724	2.303438	2.467518	2.235081	0.242244	4.999991	14625.000000		1
10296.067383	1661.065186	2.183287	1.893416	1809.309692	41021.058594	297.241577	183.149414	121.400627	50.132339	37.362579	163.222290	228.168915	122.600204	0.372924	0.000000	4.012671	3.220387	0.339111	0.277246	3.257513	4.613007	2.473109	2.262805	2.084221	1.700118	1.572437	2.212780	2.358257	2.088491	0.000000	0.000000	14665.000000		1
7601.786133	2450.998779	2.352893	3.308852	2130.659912	52505.093750	350.883209	212.299988	131.280930	75.261726	42.783791	226.290924	277.104767	181.046295	0.303969	0.000000	3.880916	3.389343	0.371602	0.519677	3.328514	4.720201	2.545163	2.326950	2.118202	1.876574	1.631279	2.354667	2.442644	2.257790	0.000000	0.000000	14686.000000		1
7714.237793	1859.500610	2.772281	4.378909	2975.795654	59933.722656	464.768768	297.463593	130.503830	37.054203	39.962170	225.933197	338.246063	252.135727	0.186959	0.000000	3.887293	3.269396	0.442837	0.641366	3.473603	4.777671	2.667237	2.473434	2.115623	1.568838	1.601649	2.353980	2.529233	2.401634	0.000000	0.000000	14727.000000		1
7994.454102	1506.613037	2.019849	3.040566	1923.475830	43590.128906	308.796356	200.402924	124.842079	56.198055	40.073185	191.197968	247.451538	136.322845	0.963163	0.000000	3.902789	3.178002	0.305319	0.482955	3.284087	4.639388	2.489672	2.301904	2.096361	1.749721	1.602854	2.281483	2.393490	2.134569	0.000000	0.000000	14792.000000		1
5995.142578	1383.565674	2.297385	3.783747	1122.644287	27430.328125	179.020279	118.144196	64.505646	25.721464	22.856672	114.480721	165.313065	98.957176	0.006296	0.000000	3.777800	3.141000	0.361234	0.577922	3.050242	4.438231	2.252902	2.072412	1.809598	1.410296	1.359013	2.058732	2.218307	1.995447	0.000000	0.000000	14867.000000		1
6981.883789	960.507507	1.760815	2.917217	1310.564331	28871.923828	213.345383	134.302994	95.133339	20.001129	24.978283	93.711739	112.087738	65.458519	0.136823	0.000000	3.843973	2.982501	0.245714	0.464969	3.117458	4.460476	2.329083	2.128086	1.978333	1.301054	1.397563	1.971794	2.049558	1.815966	0.000000	0.000000	14920.000000		1
1628.112305	677.679321	1.785485	2.491661	732.958435	20068.634766	93.619225	78.302292	50.696667	29.804335	19.714342	93.890594	95.170349	78.993050	0.354868	99998.000000	3.211684	2.831024	0.251756	0.396489	2.865079	4.302518	1.971365	1.893775	1.704979	1.474279	1.294782	1.972622	1.978502	1.897589	0.000000	4.999991	14963.000000		1
9592.851562	3983.653809	2.685936	4.878475	4615.428711	99998.000000	707.141357	471.182953	414.913971	148.981583	173.121094	922.463440	1197.178345	733.655396	1.374962	0.000000	3.981948	3.600281	0.429096	0.688284	3.664212	4.999991	2.849506	2.673190	2.617958	2.173133	2.238350	2.964949	3.078159	2.865492	0.138291	0.000000	15019.000000		1
4415.796875	1478.455322	2.318972	3.009729	1382.945801	32061.527344	216.080658	139.610107	95.543480	36.974026	25.339081	133.973022	181.058640	132.132034	0.225372	0.000000	3.645009	3.169808	0.365295	0.478527	3.140805	4.505984	2.334616	2.144917	1.980201	1.567897	1.403791	2.127017	2.257819	2.121008	0.000000	0.000000	15074.000000		1
9785.301758	1830.405518	2.408400	2.488577	1886.532715	43078.675781	315.444885	194.540741	97.122353	35.648022	40.560417	208.371307	261.396210	118.205872	1.115250	99998.000000	3.990574	3.262547	0.381729	0.395951	3.275664	4.634263	2.498924	2.289011	1.987319	1.552035	1.608102	2.318838	2.417299	2.072639	0.047372	4.999991	15119.000000		1
10240.625000	2830.181396	2.285050	4.958652	3635.734131	80159.359375	550.123596	360.291687	189.859634	119.297516	59.670345	368.158325	499.867889	301.228851	2.059349	0.000000	4.010326	3.451814	0.358896	0.695364	3.560592	4.903954	2.740460	2.556654	2.278433	2.076631	1.775759	2.566035	2.698855	2.478897	0.313730	0.000000	15216.000000		1
2641.761963	1448.709595	1.680638	3.614142	639.274475	20890.347656	108.677124	69.627739	68.903061	35.524670	22.995440	83.112930	107.912354	55.510380	0.170539	0.000000	3.421894	3.160981	0.225474	0.558005	2.805687	4.319946	2.036138	1.842782	1.838238	1.550530	1.361642	1.919669	2.033071	1.744374	0.000000	0.000000	15312.000000		1
12729.198242	2867.510010	1.948923	3.015897	2483.356445	50444.007812	403.334534	254.278931	149.098770	48.935852	40.495659	194.309464	257.812897	256.425201	0.764662	0.000000	4.104801	3.457505	0.289795	0.479416	3.395039	4.702810	2.605665	2.405310	2.173474	1.689627	1.607409	2.288494	2.411305	2.408961	0.000000	0.000000	15405.000000		1
5211.601562	2884.553955	3.089906	2.812370	1924.832764	41247.738281	317.159454	196.255295	94.328484	48.026146	29.887596	170.919312	214.594299	168.714432	0.162047	99998.000000	3.716971	3.460079	0.489945	0.449072	3.284393	4.615400	2.501278	2.292821	1.974643	1.681478	1.475491	2.232791	2.331618	2.227152	0.000000	4.999991	15451.000000		1
9876.944336	1679.481201	1.766982	3.222507	2236.154541	56532.648438	343.923218	229.602859	142.829529	70.796471	61.964645	287.860840	356.489441	244.145767	0.372038	0.000000	3.994623	3.225175	0.247232	0.508194	3.349502	4.752299	2.536462	2.360977	2.154818	1.850012	1.792144	2.459183	2.552047	2.387649	0.000000	0.000000	15529.000000		1
7611.833008	1640.357788	2.334390	4.064368	1574.162231	32800.507812	240.260254	162.676468	84.719551	32.422428	26.982714	132.437332	196.326233	125.477333	1.765258	0.000000	3.881489	3.214939	0.368173	0.608993	3.197049	4.515881	2.380682	2.211325	1.927984	1.510846	1.431086	2.122010	2.292978	2.098565	0.246808	0.000000	15578.000000		1
9521.135742	5851.193848	2.889463	3.941018	3716.157959	83778.968750	600.163391	382.001221	210.776627	81.657402	84.389595	377.135071	494.779724	264.193146	0.030162	0.000000	3.978689	3.767245	0.460817	0.595608	3.570094	4.923135	2.778270	2.582065	2.323822	1.911996	1.926289	2.576497	2.694412	2.421921	0.000000	0.000000	15671.000000		1
5868.062012	1720.516479	1.884164	1.927337	1944.904785	49097.320312	306.366364	200.048294	131.687973	59.291046	47.134945	266.037231	324.446320	201.944794	0.745437	0.000000	3.768495	3.235659	0.275119	0.284958	3.288898	4.691058	2.486241	2.301135	2.119546	1.772989	1.673343	2.424942	2.511143	2.305233	0.000000	0.000000	15711.000000		1
7195.947754	3771.430908	2.519415	2.889463	2780.434570	54575.089844	438.014252	287.256439	176.537872	50.690498	54.508167	264.819153	311.090637	139.773544	0.098501	0.000000	3.857088	3.576506	0.401300	0.460817	3.444113	4.736994	2.641488	2.458270	2.246838	1.704927	1.736462	2.422949	2.492887	2.145425	0.000000	0.000000	15763.000000		1
9847.315430	3212.521729	0.225113	0.817191	3387.801514	64295.914062	532.018921	347.777893	159.022247	71.089432	59.466820	288.952484	412.847870	316.336090	1.457406	0.000000	3.993318	3.506846	0.000000	0.000000	3.529918	4.808183	2.725927	2.541302	2.201458	1.851805	1.774275	2.460826	2.615790	2.500149	0.163581	0.000000	15817.000000		1
5565.238770	1313.429077	1.267417	1.603544	1148.276367	25902.650391	185.126083	116.250786	53.290089	38.559071	13.176816	85.123528	101.371742	117.897499	0.252565	99998.000000	3.745484	3.118407	0.102919	0.205081	3.060046	4.413344	2.267467	2.065396	1.726646	1.586127	1.119810	1.930050	2.005917	2.071505	0.000000	4.999991	15832.000000		1
6521.620117	2197.743652	2.127780	2.744528	1690.302002	38069.542969	275.942200	175.591171	102.401711	65.566452	29.036484	150.810242	231.243408	94.035530	0.465322	0.000000	3.814356	3.341977	0.327927	0.438468	3.227964	4.580578	2.440818	2.244503	2.010307	1.816682	1.462944	2.178431	2.364069	1.973292	0.000000	0.000000	15894.000000		1
30366.833984	9523.658203	2.747611	4.459086	10469.071289	99998.000000	1691.279541	1071.031860	545.667542	216.774506	204.365540	1012.052246	1370.697266	790.732300	3.134955	0.000000	4.482399	3.978804	0.438955	0.649246	4.019908	4.999991	3.228215	3.029802	2.736928	2.336008	2.310408	3.005203	3.136941	2.898030	0.496231	0.000000	15986.000000		1
1547.891968	513.439392	2.414567	2.041435	366.897064	15126.151367	52.377304	34.756821	43.573227	18.668955	13.173732	62.923691	88.077744	43.197014	0.218748	0.000000	3.189741	2.710489	0.382839	0.309936	2.564544	4.179729	1.719143	1.541040	1.639220	1.271120	1.119709	1.798814	1.944866	1.635454	0.000000	0.000000	16018.000000		1
3230.321289	855.657349	1.477111	2.130863	977.394104	30873.214844	160.983505	92.965469	63.432507	21.845205	21.009512	94.908226	124.875999	103.647545	1.195337	99998.000000	3.509246	2.932300	0.169413	0.328556	2.990070	4.489582	2.206781	1.968322	1.802312	1.339356	1.322416	1.977304	2.096479	2.015559	0.077491	4.999991	16045.000000		1
5757.003906	2510.767822	2.186371	2.895631	1926.010742	43320.039062	317.042267	198.999832	113.173210	24.561979	30.488926	146.961731	195.783493	101.680115	0.390091	0.000000	3.760196	3.399806	0.339724	0.461743	3.284659	4.636689	2.501117	2.298853	2.053744	1.390263	1.484142	2.167204	2.291776	2.007236	0.000000	0.000000	16078.000000		1
17112.677734	3619.692627	1.692973	2.735276	4594.598145	99998.000000	725.332336	472.928345	288.724304	119.938934	85.882126	462.610138	581.602356	394.573639	1.723435	99998.000000	4.233318	3.558672	0.228650	0.437001	3.662247	4.999991	2.860537	2.674795	2.460483	2.078960	1.933903	2.665215	2.764626	2.596128	0.236395	4.999991	16124.000000		1
7954.038574	4087.286133	2.658183	4.243225	3741.466309	76649.437500	598.883667	383.404327	205.312241	98.408272	75.156883	387.274414	555.325867	330.305420	1.003734	0.000000	3.900588	3.611435	0.424585	0.627696	3.573042	4.884509	2.777343	2.583657	2.312415	1.993032	1.875969	2.588019	2.744548	2.518916	0.001619	0.000000	16236.000000		1
4943.711426	1604.715942	0.690757	1.097811	1115.968018	25339.451172	163.200699	118.443321	68.465164	14.629256	19.288786	109.993881	121.095337	59.596336	1.204976	0.000000	3.694053	3.205398	0.000000	0.040528	3.047652	4.403797	2.212722	2.073511	1.835470	1.165222	1.285305	2.041368	2.083127	1.775220	0.080978	0.000000	16290.000000		1
5930.325684	1086.209961	3.102241	3.743659	1287.627441	31443.384766	221.116409	134.540436	63.284485	31.262943	34.994267	142.407059	199.246521	124.228416	0.965672	99998.000000	3.773078	3.035914	0.491676	0.573296	3.109790	4.497530	2.344621	2.128853	1.801297	1.495030	1.543997	2.153532	2.299391	2.094221	0.000000	4.999991	16334.000000		1
10980.083984	4203.977539	2.244962	3.157748	5954.974121	99998.000000	952.795105	605.183716	299.070221	127.244308	127.938156	634.525513	857.513733	461.919403	1.545786	0.000000	4.040606	3.623660	0.351209	0.499378	3.774880	4.999991	2.979000	2.781887	2.475773	2.104638	2.107000	2.802449	2.933241	2.664566	0.189149	0.000000	16405.000000		1
15854.275391	9096.869141	2.100026	3.614142	10136.378906	99998.000000	1589.540894	1027.791626	554.187927	204.513550	208.368225	1066.541870	1365.420898	913.335571	3.247307	99998.000000	4.200146	3.958892	0.322225	0.558005	4.005883	4.999991	3.201272	3.011905	2.743657	2.310722	2.318831	3.027978	3.135267	2.960630	0.511523	4.999991	16434.000000		1
28499.935547	15656.077148	3.484625	3.389029	12008.140625	99998.000000	1848.673584	1217.475464	648.553406	307.368591	203.893723	1064.839600	1462.133179	850.146667	3.806955	99998.000000	4.454844	4.194683	0.542156	0.530075	4.079476	4.999991	3.266860	3.085460	2.811946	2.487659	2.309404	3.027284	3.164987	2.929494	0.580578	4.999991	16517.000000		1
6956.541504	1835.799072	2.396065	1.933504	2322.271240	48850.531250	356.110138	232.236359	117.604546	43.616402	41.698315	213.018509	292.495697	209.842255	1.121733	0.000000	3.842393	3.263825	0.379499	0.286345	3.365913	4.688869	2.551584	2.365930	2.070424	1.639650	1.620118	2.328417	2.466120	2.321893	0.049890	0.000000	16554.000000		1
21397.476562	7398.857422	1.834825	2.047602	9204.328125	99998.000000	1474.548218	933.170166	494.943146	203.409576	183.581131	864.920898	1182.906738	689.215637	1.913046	99998.000000	4.330363	3.869165	0.263595	0.311246	3.963992	4.999991	3.168659	2.969961	2.694555	2.308371	2.263828	2.936976	3.072951	2.838355	0.281725	4.999991	16582.000000		1
6510.595703	1061.509277	1.927337	2.072273	1226.409058	28526.710938	207.501694	131.675644	64.943535	29.317104	24.867270	117.764900	139.539185	114.835350	0.501095	99998.000000	3.813621	3.025924	0.284958	0.316447	3.088635	4.455252	2.317022	2.119505	1.812536	1.467121	1.395628	2.071016	2.144696	2.060076	0.000000	4.999991	16648.000000		1
6918.990723	2219.178711	2.315888	2.954222	2295.282227	51155.117188	386.595978	232.285706	122.563194	74.561722	38.984627	220.468811	328.720398	130.886200	1.428079	0.000000	3.840043	3.346192	0.364717	0.470443	3.360836	4.708889	2.587257	2.366023	2.088360	1.872516	1.590893	2.343347	2.516827	2.116894	0.154752	0.000000	16672.000000		1
6633.757324	3119.867920	2.920300	5.174514	2373.695557	45099.171875	395.307556	241.990234	107.184593	53.798904	39.595207	191.749954	263.480804	193.683456	0.127511	0.000000	3.821759	3.494136	0.465428	0.713870	3.375425	4.654169	2.596935	2.383798	2.030132	1.730773	1.597643	2.282735	2.420749	2.287092	0.000000	0.000000	16792.000000		1
5566.074219	843.692444	2.463907	2.818537	1001.203613	24096.480469	170.894638	106.937889	61.307812	40.563499	26.822359	112.756905	159.154846	131.419693	0.116062	0.000000	3.745549	2.926184	0.391624	0.450024	3.000522	4.381954	2.232728	2.029132	1.787516	1.608135	1.428497	2.052143	2.201820	2.118660	0.000000	0.000000	16869.000000		1
4775.302246	1818.554810	2.537917	4.196969	1023.141357	19283.728516	150.594376	107.375786	49.728371	34.136990	20.263247	61.344814	92.654015	63.426338	0.972843	0.000000	3.679001	3.259726	0.404477	0.622936	3.009936	4.285191	2.177809	2.030906	1.696604	1.533225	1.306709	1.787778	1.966864	1.802270	0.000000	0.000000	16959.000000		1
7188.074707	3614.468750	2.032184	2.849375	2493.295410	54220.292969	372.876434	255.210220	142.326874	72.060806	43.456047	219.719467	269.771637	198.820969	1.653305	99998.000000	3.856613	3.558044	0.307963	0.454750	3.396774	4.734162	2.571565	2.406898	2.153287	1.857699	1.638050	2.341869	2.430996	2.298462	0.218353	4.999991	16992.000000		1
26300.576172	7204.539062	0.925122	3.373610	9425.089844	99998.000000	1501.410767	958.456848	531.032166	260.788696	204.569061	1038.516846	1327.302856	793.779053	3.048950	0.000000	4.419965	3.857606	0.000000	0.528095	3.974286	4.999991	3.176500	2.981573	2.725121	2.416289	2.310840	3.016413	3.122970	2.899700	0.484150	0.000000	17026.000000		1
14647.262695	1066.656006	1.939672	1.239663	2766.067383	54052.136719	418.679199	279.670441	151.368393	55.809505	45.004082	201.445236	301.571136	155.534531	0.405131	0.000000	4.165757	3.028024	0.287728	0.093304	3.441863	4.732813	2.621881	2.446646	2.180035	1.746708	1.653252	2.304157	2.479390	2.191827	0.000000	0.000000	17058.000000		1
31046.748047	6244.481445	2.537917	3.478457	6511.166504	99998.000000	1004.472412	662.609131	360.476715	153.425247	131.068146	652.867554	854.877136	434.575897	2.310638	0.000000	4.492016	3.795496	0.404477	0.541387	3.813659	4.999991	3.001938	2.821257	2.556877	2.185897	2.117497	2.814825	2.931904	2.638066	0.363732	0.000000	17094.000000		1
26023.804688	8805.323242	1.847160	3.817669	8316.053711	99998.000000	1303.289795	841.206909	439.028809	160.872482	199.875610	973.101501	1261.360107	598.029480	1.165539	0.000000	4.415371	3.944745	0.266504	0.581798	3.919917	4.999991	3.115041	2.924903	2.642493	2.206482	2.300760	2.988158	3.100839	2.776723	0.066527	0.000000	17140.000000		1
17844.027344	4373.811523	2.109277	4.776711	3893.923340	84745.742188	614.401001	401.027893	195.459702	90.563240	78.888206	418.814880	576.474121	405.465393	1.293425	0.000000	4.251493	3.640860	0.324134	0.679129	3.590387	4.928118	2.788452	2.603175	2.291057	1.956952	1.897012	2.622022	2.760780	2.607954	0.111741	0.000000	17231.000000		1
9846.945312	3816.524414	2.300469	2.491661	2763.609619	56898.660156	449.615265	282.347107	149.527405	63.558941	38.562153	215.180206	265.543823	191.950409	1.386234	99998.000000	3.993302	3.581668	0.361816	0.396489	3.441477	4.755102	2.652841	2.450783	2.174721	1.803177	1.586161	2.332802	2.424136	2.283189	0.141836	4.999991	17266.000000		1
7357.806641	2316.489014	0.749349	3.139246	2609.188477	47725.464844	399.908478	265.383484	138.928604	55.664570	34.106152	199.884857	225.772842	158.205048	1.000170	0.000000	3.866748	3.364830	0.000000	0.496825	3.416505	4.678750	2.601961	2.423874	2.142792	1.745579	1.532833	2.300780	2.353672	2.199220	0.000074	0.000000	17298.000000		1
9328.605469	2225.490967	1.902667	3.657314	2192.350098	43996.324219	350.701263	231.009033	113.197884	27.914003	37.362579	205.589783	232.008163	149.416397	0.071714	99998.000000	3.969817	3.347426	0.279363	0.563162	3.340910	4.643416	2.544937	2.363629	2.053838	1.445822	1.572437	2.313002	2.365503	2.174398	0.000000	4.999991	17349.000000		1
6734.342773	1814.120361	2.001346	1.856411	1464.091309	27582.333984	223.487793	152.786926	59.244789	41.556465	23.445665	112.485535	139.175293	78.055595	0.011051	0.000000	3.828295	3.258666	0.301322	0.268674	3.165568	4.440631	2.349254	2.184086	1.772650	1.618639	1.370063	2.051097	2.143562	1.892404	0.000000	0.000000	17366.000000		1
5379.761230	1967.659668	2.948054	3.028231	2295.599854	46527.871094	360.353363	233.377350	105.531708	54.261467	39.706219	206.314453	287.074493	171.610062	1.589493	99998.000000	3.730763	3.293950	0.469535	0.481189	3.360896	4.667713	2.556729	2.368059	2.023383	1.734492	1.598858	2.314530	2.457995	2.234543	0.201259	4.999991	17400.000000		1
9488.997070	2434.395996	1.834825	2.516331	2817.661377	58173.597656	451.928070	291.882050	141.407928	69.476631	55.723160	233.457520	272.460663	185.104507	0.246977	0.000000	3.977220	3.386391	0.263595	0.400768	3.449889	4.764726	2.655069	2.465207	2.150474	1.841839	1.746036	2.368208	2.435304	2.267417	0.000000	0.000000	17466.000000		1
6023.879883	1086.527588	1.205742	1.967425	1230.538208	36206.039062	220.286880	127.956657	92.845207	42.019024	30.649279	184.783798	243.547516	126.575142	0.750139	0.000000	3.779876	3.036041	0.081254	0.293898	3.090095	4.558781	2.342989	2.107063	1.967759	1.623446	1.486420	2.266664	2.386584	2.102348	0.000000	0.000000	17485.000000		1
7690.884766	2958.976807	3.678900	3.561718	2721.158936	55930.761719	422.564728	268.686157	132.687119	73.855545	45.926121	221.264420	322.503571	205.346161	1.054069	0.000000	3.885976	3.471142	0.565718	0.551660	3.434754	4.747651	2.625893	2.429245	2.122829	1.868383	1.662060	2.344912	2.508534	2.312487	0.022869	0.000000	17525.000000		1
6593.995605	2340.360352	3.426034	2.288134	1449.329468	31519.406250	221.375443	154.791351	70.981499	31.922863	21.823620	134.916656	166.919693	61.770370	0.675003	99998.000000	3.819149	3.369283	0.534792	0.359481	3.161167	4.498578	2.345129	2.189747	1.851145	1.504102	1.338927	2.130066	2.222507	1.790780	0.000000	4.999991	17566.000000		1
7205.661133	1980.386230	2.269632	2.288134	1306.635620	29704.601562	197.572052	136.584961	59.491489	37.473595	22.986189	93.637726	136.652802	82.490013	1.047491	99998.000000	3.857674	3.296750	0.355955	0.359481	3.116154	4.472824	2.295726	2.135403	1.774455	1.573725	1.361467	1.971451	2.135618	1.916401	0.020150	4.999991	17603.000000		1
20391.093750	6456.525391	2.081524	2.849375	7297.507324	99998.000000	1151.492676	743.498657	406.390503	179.655533	135.604324	693.677795	909.826294	553.981323	2.907817	0.000000	4.309441	3.809999	0.318381	0.454750	3.863174	4.999991	3.061261	2.871280	2.608943	2.254441	2.132273	2.841158	2.958958	2.743495	0.463567	0.000000	17671.000000		1
17256.746094	8407.887695	2.716774	4.496091	9337.863281	99998.000000	1494.601807	940.642090	532.071350	249.418961	203.727203	1104.490356	1468.618286	809.589355	6.016614	99998.000000	4.236959	3.924687	0.434053	0.652835	3.970248	4.999991	3.174525	2.973424	2.725970	2.396930	2.309049	3.043162	3.166909	2.908265	0.779352	4.999991	17768.000000		1
6228.905762	1809.103149	2.285050	4.838386	1385.517700	34203.289062	232.039001	157.051727	94.831131	50.042912	48.146412	150.218170	197.661484	74.971855	0.316948	0.000000	3.794412	3.257463	0.358896	0.684700	3.141612	4.534068	2.365561	2.196043	1.976951	1.699343	1.682564	2.176723	2.295922	1.874898	0.000000	0.000000	17825.000000		1
8346.774414	2813.035889	1.896499	4.082870	2529.686523	55478.570312	403.938934	264.190063	142.579742	74.092995	49.719120	275.313110	298.681671	212.858154	0.512732	0.000000	3.921519	3.449175	0.277953	0.610966	3.403067	4.744125	2.606316	2.421916	2.154058	1.869777	1.696523	2.439827	2.475209	2.328090	0.000000	0.000000	17868.000000		1
23418.091797	10601.400391	1.137900	5.026494	10562.264648	99998.000000	1665.061646	1078.371094	560.173462	302.453094	187.867538	877.110901	1206.602173	624.950500	1.230023	0.000000	4.369552	4.025363	0.056104	0.701265	4.023757	4.999991	3.221430	3.032768	2.748322	2.480658	2.273852	2.943054	3.081564	2.795846	0.089913	0.000000	17945.000000		1
18663.798828	7539.833984	1.322924	2.948054	7602.895996	99998.000000	1219.464478	775.732971	348.465576	138.157669	143.998260	711.147156	893.612000	473.949066	2.603116	99998.000000	4.271000	3.877362	0.121535	0.469535	3.880979	4.999991	3.086169	2.889712	2.542160	2.140375	2.158357	2.851959	2.951149	2.675732	0.415494	4.999991	18070.000000		1
5434.059570	1764.493774	1.477111	2.195622	1467.002319	29850.394531	223.888687	146.163055	65.726807	39.376259	24.142591	144.436157	203.548340	116.099678	0.820071	99998.000000	3.735124	3.246620	0.169413	0.341558	3.166431	4.474950	2.350032	2.164838	1.817743	1.595234	1.382784	2.159676	2.308668	2.064831	0.000000	4.999991	18092.000000		1
7408.083984	2448.346680	2.155533	3.398280	2453.576660	49953.085938	381.933380	251.303116	110.527367	72.147148	46.965340	202.823669	291.558258	158.602844	2.370653	0.000000	3.869706	3.388873	0.333555	0.531259	3.389800	4.698562	2.581988	2.400198	2.043470	1.858219	1.671777	2.307119	2.464725	2.200311	0.374868	0.000000	18304.000000		1
7093.185059	923.376221	2.263464	2.941887	1674.232666	35280.367188	252.912827	170.746613	96.043045	70.771805	39.123394	177.055939	263.564056	145.978027	0.011947	0.000000	3.850841	2.965379	0.354774	0.468626	3.223816	4.547533	2.402971	2.232352	1.982466	1.849860	1.592437	2.248111	2.420886	2.164288	0.000000	0.000000	18373.000000		1
19144.675781	6566.935547	3.025148	3.540132	6853.375000	99998.000000	1065.863403	692.780396	331.616028	161.538574	119.282097	612.806702	804.257568	415.114410	1.507387	0.000000	4.282048	3.817363	0.480747	0.549019	3.835905	4.999991	3.027702	2.840595	2.520636	2.208276	2.076575	2.787323	2.905395	2.618168	0.178225	0.000000	18526.000000		1
6631.857910	2283.132324	1.372264	0.357714	1387.500488	32355.339844	214.896500	139.946228	77.056465	48.272846	16.874218	111.514160	148.256912	126.655319	1.220679	99998.000000	3.821635	3.358531	0.137438	0.000000	3.142233	4.509946	2.332229	2.145961	1.886809	1.683703	1.227224	2.047330	2.171015	2.102623	0.086601	4.999991	18559.000000		1
7930.503418	3801.731689	1.717642	2.232627	3158.639648	68723.359375	515.468506	314.001709	142.450226	47.224377	49.244225	276.404755	384.502136	209.188507	0.859936	0.000000	3.899301	3.579982	0.234933	0.348816	3.499500	4.837104	2.712202	2.496932	2.153663	1.674166	1.692355	2.441545	2.584899	2.320538	0.000000	0.000000	18575.000000		1
12750.192383	3648.636475	1.791652	1.498697	2762.450195	59089.875000	447.169861	286.183289	148.204483	59.269459	45.216862	233.263245	272.735107	165.214386	0.790669	0.000000	4.105517	3.562131	0.253254	0.175714	3.441294	4.771513	2.650473	2.456644	2.170861	1.772831	1.655300	2.367846	2.435741	2.218048	0.000000	0.000000	18683.000000		1
11651.425781	5268.530762	2.840123	3.820752	4311.430664	86507.328125	659.041199	438.705017	230.145584	89.360580	87.578178	400.947723	536.000061	283.969177	1.242436	0.000000	4.066379	3.721689	0.453337	0.582149	3.634621	4.937053	2.818913	2.642173	2.362003	1.951146	1.942396	2.603088	2.729165	2.453271	0.094274	0.000000	18719.000000		1
5533.747559	1599.896118	2.026016	3.216340	1374.280518	33479.394531	208.229462	140.458130	77.019463	68.835213	32.299080	143.159485	186.717300	96.721466	0.044848	0.000000	3.743019	3.204092	0.306643	0.507362	3.138075	4.524777	2.318542	2.147547	1.886600	1.837811	1.509190	2.155820	2.271184	1.985523	0.000000	0.000000	18763.000000		1
23019.005859	7633.872559	1.807071	2.374479	6305.166504	99998.000000	989.688965	645.614624	376.216125	164.764160	128.937286	637.741821	824.042847	449.399414	2.147360	99998.000000	4.362087	3.882745	0.256975	0.375568	3.799696	4.999991	2.995499	2.809973	2.575437	2.216863	2.110379	2.804645	2.915950	2.652632	0.331905	4.999991	18830.000000		1
6095.305664	1584.360229	2.359060	2.349809	1218.496216	29177.722656	189.949051	122.797562	68.384987	35.114532	24.102503	120.589607	140.785004	125.514336	1.316080	99998.000000	3.784996	3.199854	0.372739	0.371033	3.085824	4.465051	2.278637	2.089190	1.834961	1.545487	1.382062	2.081310	2.148556	2.098693	0.119282	4.999991	18888.000000		1
12381.929688	2528.449951	2.241878	4.563933	2703.174561	54846.687500	414.621002	269.019196	151.442413	65.279663	41.127823	214.588135	271.979584	158.319153	0.311315	0.000000	4.092788	3.402854	0.350612	0.659339	3.431874	4.739151	2.617651	2.429783	2.180248	1.814778	1.614136	2.331606	2.434536	2.199533	0.000000	0.000000	18911.000000		1
9142.286133	3666.300293	1.088560	4.813716	2855.104248	62477.257812	460.735229	293.991302	162.818329	69.257690	54.872047	264.436768	374.415222	213.240540	0.114432	0.000000	3.961055	3.564228	0.036852	0.682481	3.455622	4.795722	2.663451	2.468334	2.211703	1.840468	1.739351	2.422322	2.573354	2.328870	0.000000	0.000000	19002.000000		1
18813.474609	3949.248535	2.877128	4.169215	4455.259277	89359.093750	720.691345	452.076111	252.817230	89.921822	80.966644	449.485748	590.165894	342.214813	0.976155	0.000000	4.274469	3.596514	0.458959	0.620054	3.648873	4.951139	2.857749	2.655211	2.402807	1.953865	1.908306	2.652716	2.770974	2.534299	0.000000	0.000000	19042.000000		1
17009.816406	5862.699219	3.549383	4.274062	4932.535645	99998.000000	774.906555	486.632477	309.548767	137.559418	89.829308	505.036224	674.641846	364.439331	1.437469	99998.000000	4.230700	3.768098	0.550153	0.630841	3.693070	4.999991	2.889249	2.687201	2.490729	2.138490	1.953418	2.703322	2.829073	2.561625	0.157598	4.999991	19104.000000		1
14304.613281	4766.815430	2.846291	4.742790	5657.266602	99998.000000	907.346985	587.486145	306.585297	109.435722	112.399193	501.903137	620.392700	348.471741	0.842434	99998.000000	4.155476	3.678228	0.454279	0.676034	3.752607	4.999991	2.957773	2.768998	2.486551	2.039159	2.050763	2.700620	2.792667	2.542168	0.000000	4.999991	19159.000000		1
14389.113281	2883.795410	3.561718	3.786831	3910.809814	96702.226562	616.630554	403.316010	254.010651	110.934418	82.514679	463.251556	534.418091	332.738495	0.857583	99998.000000	4.158034	3.459965	0.551660	0.578276	3.592267	4.985436	2.790025	2.605645	2.404852	2.045066	1.916531	2.665817	2.727881	2.522103	0.000000	4.999991	19181.000000		1
8123.773438	2413.056396	1.930420	2.207957	1734.652344	35494.636719	256.591736	175.736099	107.332611	49.231888	19.776016	165.550522	195.712570	148.531357	1.654147	0.000000	3.909758	3.382567	0.285652	0.343991	3.239213	4.550163	2.409243	2.244861	2.030732	1.692246	1.296139	2.218930	2.291619	2.171818	0.218574	0.000000	19211.000000		1
16903.804688	4168.058594	2.396065	2.738360	3961.719238	82175.664062	639.030823	409.662354	219.081131	108.239227	86.535873	369.968475	522.323669	275.488892	1.288382	0.000000	4.227984	3.619934	0.379499	0.437491	3.597884	4.914743	2.805522	2.612426	2.340605	2.034385	1.937196	2.568165	2.717940	2.440104	0.110045	0.000000	19264.000000		1
15176.518555	4581.670898	2.636597	3.962604	6397.841797	99998.000000	1025.380127	653.416504	361.352509	179.766556	158.177292	744.593384	927.708862	468.555603	1.393968	0.000000	4.181172	3.661024	0.421044	0.597981	3.806034	4.999991	3.010885	2.815190	2.557931	2.254709	2.199144	2.871919	2.967412	2.670761	0.144253	0.000000	19323.000000		1
17944.716797	6792.073242	2.463907	3.524713	6565.594238	99998.000000	1018.605164	671.955933	301.287445	126.195839	114.197014	624.790161	821.150269	466.794800	1.238593	99998.000000	4.253937	3.832002	0.391624	0.547124	3.817274	4.999991	3.008006	2.827341	2.478981	2.101045	2.057655	2.795734	2.914423	2.669126	0.092929	4.999991	19401.000000		1
9627.771484	3181.215820	0.885033	2.084607	1557.130737	33524.222656	226.864487	163.074280	70.805725	51.834564	28.456741	113.527840	144.877136	100.813591	1.070911	99998.000000	3.983526	3.502593	0.000000	0.319024	3.192325	4.525359	2.355767	2.212385	1.850068	1.714619	1.454185	2.055102	2.161000	2.003519	0.029753	4.999991	19465.000000		1
13129.174805	2034.003296	3.117660	2.436154	2075.818848	48028.804688	340.805542	210.872223	142.681503	43.961781	43.887772	219.441940	267.310822	197.328445	1.016090	0.000000	4.118237	3.308352	0.493829	0.386705	3.317189	4.681502	2.532507	2.324019	2.154368	1.643075	1.642344	2.341320	2.427016	2.295190	0.006932	0.000000	19486.000000		1
12069.136719	3319.132812	4.011944	2.867877	2334.196045	51354.640625	378.528931	233.917007	131.724991	50.049080	42.863968	205.941330	246.967392	151.396149	0.325548	99998.000000	4.081676	3.521025	0.603355	0.457561	3.368137	4.710580	2.578099	2.369062	2.119668	1.699396	1.632092	2.313744	2.392640	2.180115	0.000000	4.999991	19518.000000		1
895.909363	623.957520	2.161701	1.529534	380.459351	14179.123047	50.320450	34.941845	29.258512	37.825138	10.281185	41.661312	60.379604	20.947838	0.696191	0.000000	2.952264	2.795155	0.334796	0.184559	2.580308	4.151649	1.701745	1.543346	1.466252	1.577780	1.012043	1.619733	1.780890	1.321139	0.000000	0.000000	19539.000000		1
11432.887695	3489.885742	1.369180	2.652015	5005.950195	99998.000000	795.089600	510.124390	275.689331	144.883301	84.315582	479.993195	579.135376	289.911530	1.805612	0.000000	4.058156	3.542811	0.136461	0.423576	3.699486	4.999991	2.900416	2.707676	2.440420	2.161018	1.925908	2.681235	2.762780	2.462265	0.256624	0.000000	19575.000000		1
8846.031250	3129.674072	1.736145	3.614142	3098.725830	66126.953125	509.162262	316.925079	170.290222	66.565582	54.989231	274.576111	355.037018	253.680679	0.265168	0.000000	3.946748	3.495499	0.239586	0.558005	3.491183	4.820378	2.706856	2.500957	2.231190	1.823250	1.740278	2.438663	2.550274	2.404287	0.000000	0.000000	19613.000000		1
25670.894531	13440.750000	3.308852	7.064846	13424.569336	99998.000000	2166.881592	1372.572144	665.668152	256.437561	245.450180	1224.370728	1621.627197	812.151917	4.295234	99998.000000	4.409441	4.128424	0.519677	0.849103	4.127901	4.999991	3.335835	3.137535	2.823258	2.408982	2.389963	3.087913	3.209951	2.909637	0.632987	4.999991	19721.000000		1
7162.353516	3327.958496	1.847160	4.092121	3611.495850	75458.726562	575.872803	370.807251	207.955002	91.694969	78.956047	388.285889	534.603088	306.446533	0.879496	0.000000	3.855056	3.522178	0.266504	0.611948	3.557687	4.877709	2.760327	2.569148	2.317969	1.962345	1.897385	2.589152	2.728031	2.486355	0.000000	0.000000	19811.000000		1
10785.961914	1744.532715	3.617226	5.211518	2045.363770	52865.316406	330.441101	205.503433	127.910400	88.447792	38.460388	225.705002	357.553345	299.048645	0.256436	0.000000	4.032859	3.241679	0.558376	0.716964	3.310771	4.723171	2.519094	2.312819	2.106906	1.946687	1.585014	2.353541	2.553341	2.475742	0.000000	0.000000	19841.000000		1
5030.089844	1035.349854	1.736145	3.015897	890.996948	18806.599609	144.232635	96.064629	40.699184	17.861015	17.207262	62.306942	104.569580	57.274281	0.234293	0.000000	3.701576	3.015087	0.239586	0.479416	2.949876	4.274310	2.159064	1.982563	1.609586	1.251906	1.235712	1.794536	2.019405	1.757960	0.000000	0.000000	19917.000000		1
7850.511230	3601.032959	2.001346	3.836171	2894.841309	72785.796875	474.174164	297.901489	218.815933	74.607979	73.541000	347.272156	457.608337	246.418472	1.016170	0.000000	3.894898	3.556427	0.301322	0.583898	3.461625	4.862047	2.675938	2.474073	2.340079	1.872785	1.866530	2.540670	2.660494	2.391673	0.006966	0.000000	19956.000000		1
28499.830078	6214.840820	2.396065	3.022064	6200.087891	99998.000000	1026.496460	634.399048	343.383575	143.640549	134.161133	639.132629	890.090332	490.487152	4.054130	99998.000000	4.454842	3.793430	0.379499	0.480304	3.792398	4.999991	3.011358	2.802362	2.535779	2.157277	2.127627	2.805591	2.949434	2.690628	0.607898	4.999991	20047.000000		1
5280.378418	1189.080444	1.668303	1.560372	1069.570068	31961.197266	176.140076	111.242790	104.659012	54.212128	28.543085	138.006561	193.973328	89.770721	1.238743	0.000000	3.722665	3.075211	0.222275	0.193228	3.029209	4.504623	2.245858	2.046272	2.019777	1.734096	1.455501	2.139900	2.287742	1.953135	0.092981	0.000000	20124.000000		1
11584.410156	2473.300293	0.524236	1.338343	2613.141602	55237.199219	425.065643	267.847382	142.582825	54.868965	48.525715	220.542831	271.976501	167.033798	2.568346	0.000000	4.063874	3.393277	0.000000	0.126567	3.417163	4.742232	2.628456	2.427887	2.154067	1.739327	1.685972	2.343493	2.434531	2.222804	0.409653	0.000000	20157.000000		1
5630.321289	2635.745605	1.384599	3.577137	2502.450928	52562.394531	409.625366	255.530930	113.222549	53.361015	36.005733	198.472504	265.395813	153.033615	0.272659	0.000000	3.750533	3.420903	0.141324	0.553536	3.398365	4.720675	2.612387	2.407444	2.053933	1.727224	1.556372	2.297700	2.423894	2.184787	0.000000	0.000000	20189.000000		1
9256.958008	2295.288330	2.161701	4.718120	1895.928833	40821.515625	314.041779	190.723068	97.742180	40.230457	37.627781	197.149582	247.396027	182.128693	0.138235	99998.000000	3.966468	3.360837	0.334796	0.673769	3.277822	4.610889	2.496987	2.280403	1.990082	1.604555	1.575509	2.294796	2.393393	2.260378	0.000000	4.999991	20218.000000		1
11511.393555	3666.460449	3.321187	3.762161	3134.500244	69752.570312	491.736053	319.842285	180.145844	89.342079	53.206829	308.457123	398.789093	220.808029	1.737169	0.000000	4.061128	3.564247	0.521293	0.575437	3.496168	4.843560	2.691732	2.504936	2.255624	1.951056	1.725967	2.489195	2.600743	2.344015	0.239842	0.000000	20256.000000		1
29660.617188	12563.681641	2.753779	6.815063	10919.025391	99998.000000	1747.092163	1118.197632	596.552368	332.297516	227.897552	1069.471436	1438.471558	878.372131	2.085418	0.000000	4.472180	4.099117	0.439929	0.833470	4.038184	4.999991	3.242316	3.048519	2.775649	2.521527	2.357740	3.029169	3.157901	2.943679	0.319193	0.000000	20328.000000		1
18038.640625	5670.659668	1.952007	2.559503	5152.594238	99998.000000	821.532654	519.724060	295.773712	101.112709	89.832390	521.959778	675.708862	348.561157	2.909284	0.000000	4.256204	3.753633	0.290481	0.408156	3.712026	4.999991	2.914625	2.715773	2.470960	2.004806	1.953433	2.717637	2.829760	2.542279	0.463786	0.000000	20358.000000		1
22598.353516	6824.665527	2.325139	3.774496	5781.868164	99998.000000	916.314453	593.212646	335.375092	114.277191	113.762207	575.795715	752.789978	465.015472	1.945148	0.000000	4.354077	3.834081	0.366449	0.576859	3.762068	4.999991	2.962044	2.773210	2.525531	2.057960	2.055998	2.760268	2.876674	2.667467	0.288953	0.000000	20410.000000		1
22300.343750	9509.125000	1.674470	4.674948	11003.082031	99998.000000	1779.015015	1124.229370	686.292236	265.516083	246.359894	1282.813721	1697.437866	932.161804	2.009221	99998.000000	4.348311	3.978141	0.223877	0.669777	4.041514	4.999991	3.250180	3.050855	2.836509	2.424091	2.391570	3.108164	3.229794	2.969491	0.303028	4.999991	20619.000000		1
7698.738770	1714.429199	2.198706	2.941887	1355.574585	31588.941406	207.714478	137.534744	91.312592	23.815714	23.430246	126.158836	170.564667	145.481537	1.122624	99998.000000	3.886420	3.234120	0.342167	0.468626	3.132123	4.499535	2.317467	2.138412	1.960531	1.376864	1.369777	2.100918	2.231889	2.162808	0.050234	4.999991	20657.000000		1
10114.095703	2384.423828	3.311935	4.456003	1534.314209	33929.082031	236.047867	151.254303	75.807549	45.361797	35.046692	153.089127	177.691193	172.353241	1.254917	0.000000	4.004927	3.377383	0.520082	0.648945	3.185914	4.530572	2.373000	2.179708	1.879712	1.656690	1.544647	2.184944	2.249666	2.236419	0.098615	0.000000	20720.000000		1
10652.902344	1227.920044	2.087691	2.911049	1873.858521	39744.972656	305.438141	196.286133	129.427597	39.144981	33.156361	170.839127	215.741440	158.279053	0.332657	0.000000	4.027468	3.089170	0.319666	0.464050	3.272737	4.599282	2.484923	2.292890	2.112027	1.592676	1.520567	2.232587	2.333934	2.199424	0.000000	0.000000	20761.000000		1
12645.028320	8247.934570	1.470943	4.332653	9261.799805	99998.000000	1443.353149	948.453186	455.619324	231.715210	181.801819	982.577820	1222.372437	745.059021	2.864877	99998.000000	4.101920	3.916345	0.167596	0.636754	3.966695	4.999991	3.159373	2.977016	2.658602	2.364954	2.259598	2.992367	3.087204	2.872191	0.457106	4.999991	20791.000000		1
32940.562500	7861.976562	3.712821	3.799166	7058.789062	99998.000000	1128.188965	719.149475	344.049652	159.355286	161.014328	721.308105	906.440308	532.623352	3.091696	0.000000	4.517731	3.895532	0.569704	0.579688	3.848730	4.999991	3.052382	2.856819	2.536621	2.202367	2.206865	2.858121	2.957339	2.726420	0.490197	0.000000	20892.000000		1
16715.822266	3791.906982	4.474505	3.817669	3276.108643	93311.515625	510.808990	335.449097	253.495667	138.194672	93.807335	452.520172	565.687195	288.785980	1.174945	0.000000	4.223128	3.578858	0.650745	0.581798	3.515358	4.969935	2.708259	2.525627	2.403970	2.140491	1.972237	2.655638	2.752576	2.460576	0.070018	0.000000	20956.000000		1
17997.384766	4664.833496	2.602675	3.956437	5410.878906	99998.000000	866.024841	551.844299	273.037323	123.337212	96.980499	456.100372	574.796570	278.955017	0.810018	0.000000	4.255209	3.668836	0.415420	0.597304	3.733268	4.999991	2.937530	2.741817	2.436222	2.091094	1.986684	2.659060	2.759514	2.445534	0.000000	0.000000	20988.000000		1
27041.416016	15942.235352	1.474027	4.681116	16786.939453	99998.000000	2676.993652	1717.182983	921.562988	481.152679	283.500427	1503.630981	1957.637573	1061.977905	3.597865	99998.000000	4.432029	4.202549	0.168505	0.670349	4.224971	4.999991	3.427647	3.234817	2.964525	2.682283	2.452554	3.177141	3.291732	3.026115	0.556045	4.999991	21088.000000		1
7341.759277	2561.072754	2.263464	3.601807	1751.847290	39860.488281	294.916443	176.695145	100.927689	50.631908	30.831221	150.699234	198.312149	95.352287	0.152292	0.000000	3.865800	3.408422	0.354774	0.556520	3.243496	4.600543	2.469699	2.247225	2.004010	1.704424	1.488991	2.178111	2.297349	1.979331	0.000000	0.000000	21125.000000		1
7375.001953	2579.985352	2.260381	4.258643	1930.531494	40738.164062	301.737671	200.415268	98.368179	37.063457	43.335781	168.557159	210.421997	152.003647	0.472758	99998.000000	3.867762	3.411617	0.354182	0.629271	3.285677	4.610002	2.479630	2.301931	1.992855	1.568946	1.636847	2.226747	2.323091	2.181854	0.000000	4.999991	21195.000000		1
9887.993164	3316.733643	2.389898	4.085954	3198.564941	59856.132812	491.356750	327.486877	137.220200	47.427902	57.992790	281.051941	316.952850	180.324707	0.885262	0.000000	3.995108	3.520711	0.378379	0.611293	3.504955	4.777109	2.691397	2.515194	2.137418	1.676034	1.763374	2.448786	2.500995	2.256055	0.000000	0.000000	21267.000000		1
18969.607422	5404.733398	2.285050	4.896977	6737.571289	99998.000000	1061.638794	688.201050	414.047424	193.698883	156.212952	704.745300	902.209473	544.955200	2.377000	99998.000000	4.278059	3.732774	0.358896	0.689928	3.828503	4.999991	3.025977	2.837715	2.617050	2.287127	2.193717	2.848032	2.955307	2.736361	0.376029	4.999991	21483.000000		1
11014.365234	1180.233154	1.822490	1.403101	2613.397705	55295.531250	403.103241	260.958313	148.019455	45.090427	43.338863	222.655182	297.417358	192.681244	1.246253	0.000000	4.041959	3.071968	0.260665	0.147089	3.417206	4.742690	2.605416	2.416571	2.170319	1.654084	1.636878	2.347633	2.473366	2.284839	0.095606	0.000000	21520.000000		1
2530.216797	1059.862549	2.914133	2.793867	633.868652	20738.755859	106.114532	73.041435	61.162876	22.995440	19.557072	90.217857	103.977501	68.665611	0.930187	99998.000000	3.403158	3.025249	0.464509	0.446206	2.801999	4.316782	2.025775	1.863569	1.786488	1.361642	1.291304	1.955292	2.016939	1.836739	0.000000	4.999991	21569.000000		1
4085.195312	1483.000854	1.958174	3.071404	917.190247	22012.583984	141.367828	97.427643	59.035095	22.168999	15.181246	80.519501	58.304249	59.534660	0.799759	0.000000	3.611213	3.171141	0.291851	0.487337	2.962459	4.342671	2.150351	1.988682	1.771110	1.345746	1.181307	1.905901	1.765700	1.774770	0.000000	0.000000	21590.000000		1
8416.861328	1401.179932	2.087691	2.522498	1922.408936	43925.792969	288.739716	197.186584	83.313370	32.453266	32.672211	184.620361	235.326279	119.837173	0.205989	0.000000	3.925150	3.146494	0.319666	0.401831	3.283846	4.642720	2.460506	2.294877	1.920715	1.511258	1.514179	2.266280	2.371670	2.078592	0.000000	0.000000	21621.000000		1
6200.300781	6048.140137	1.720726	3.669649	3690.254639	76721.257812	576.347717	379.935120	198.194977	91.469856	70.525108	337.015656	455.921509	226.876831	0.727113	0.000000	3.792413	3.781622	0.235712	0.564625	3.567056	4.884916	2.760684	2.579710	2.297093	1.961278	1.848344	2.527650	2.658890	2.355790	0.000000	0.000000	21685.000000		1
5011.679688	1705.033081	1.464776	2.029100	988.791565	20182.265625	167.024536	103.857239	61.283142	34.621136	21.780447	83.782097	112.383774	59.007339	1.176313	0.000000	3.699983	3.231733	0.165771	0.307303	2.995105	4.304970	2.222780	2.016437	1.787341	1.539341	1.338067	1.923151	2.050704	1.770906	0.070523	0.000000	21736.000000		1
6790.599121	3006.466309	3.194753	3.842339	2020.333008	41317.695312	317.945801	208.072189	104.449318	61.357151	33.526409	157.588303	217.838394	134.503433	0.306815	99998.000000	3.831908	3.478056	0.504437	0.584596	3.305423	4.616136	2.502353	2.318214	2.018906	1.787865	1.525387	2.197524	2.338135	2.128733	0.000000	4.999991	21885.000000		1
4135.229004	2066.542969	2.405316	3.867008	3246.233398	60344.574219	516.446045	332.587402	141.509689	52.525322	48.800167	214.856415	319.663452	169.337341	0.930431	99998.000000	3.616500	3.315244	0.381172	0.587375	3.511380	4.780638	2.713025	2.521906	2.150786	1.720369	1.688421	2.332148	2.504693	2.228753	0.000000	4.999991	21967.000000		1
13189.277344	2276.591797	1.822490	4.027363	3017.647949	66402.742188	491.076141	303.553986	182.760864	61.335564	68.529922	282.855927	395.261292	246.134781	1.540120	0.000000	4.120221	3.357285	0.260665	0.605021	3.479669	4.822186	2.691149	2.482236	2.261883	1.787712	1.835880	2.451565	2.596884	2.391173	0.187555	0.000000	21987.000000		1
17343.587891	8126.555176	3.697403	5.359538	7175.391113	99998.000000	1109.467529	710.807922	376.225372	187.528320	117.752563	601.159424	826.515991	486.092834	3.698047	99998.000000	4.239139	3.909906	0.567897	0.729127	3.855846	4.999991	3.045115	2.851752	2.575448	2.273067	2.070970	2.778990	2.917251	2.686719	0.567972	4.999991	22068.000000		1
10749.321289	2736.549805	2.738360	2.497828	2134.869141	54332.492188	324.659088	192.826187	134.074799	62.809589	29.051903	160.736801	233.534622	97.995049	1.031768	99998.000000	4.031381	3.437203	0.437491	0.397563	3.329371	4.735060	2.511428	2.285166	2.127347	1.798026	1.463175	2.206115	2.368351	1.991204	0.013582	4.999991	22114.000000		1
22697.558594	6055.969727	2.087691	3.601807	6911.941406	99998.000000	1058.555054	679.477173	344.077393	112.667480	145.191666	666.099915	861.664429	488.578308	1.018013	0.000000	4.355979	3.782184	0.319666	0.556520	3.839600	4.999991	3.024714	2.832175	2.536656	2.051799	2.161942	2.823539	2.935338	2.688934	0.007753	0.000000	22138.000000		1
13579.314453	2987.214600	2.593424	3.830003	4719.760742	98532.734375	704.769958	453.161591	225.507645	107.508385	82.625694	453.741333	617.305908	278.449280	2.033585	99998.000000	4.132878	3.475266	0.413874	0.583199	3.673920	4.993580	2.848047	2.656253	2.353161	2.031442	1.917115	2.656808	2.790500	2.444746	0.308262	4.999991	22161.000000		1
4766.380859	1086.031128	3.188586	3.256428	934.354309	23922.523438	162.426682	105.741402	71.231285	33.853283	28.435156	117.237579	163.256210	98.343513	0.461835	0.000000	3.678189	3.035842	0.503598	0.512742	2.970512	4.378807	2.210657	2.024245	1.852671	1.529601	1.453856	2.069067	2.212870	1.992746	0.000000	0.000000	22248.000000		1
13527.665039	1701.323364	1.840992	2.454656	1808.729980	42895.019531	295.764465	188.579880	116.485146	47.233627	39.567451	190.988281	218.001831	102.059418	0.758103	99998.000000	4.131223	3.230787	0.265052	0.389991	3.257374	4.632407	2.470946	2.275495	2.066271	1.674251	1.597338	2.281007	2.338460	2.008853	0.000000	4.999991	22285.000000		1
4565.635742	2538.897705	3.345856	2.436154	1723.375122	37731.324219	288.329559	178.640991	91.917000	64.221947	26.088430	162.281754	225.378128	137.516251	0.980632	0.000000	3.659501	3.404645	0.524507	0.386705	3.236380	4.576702	2.459889	2.251981	1.963396	1.807683	1.416448	2.210270	2.352912	2.138354	0.000000	0.000000	22416.000000		1
4296.514648	1390.386841	1.776234	3.950269	1451.833496	39655.468750	225.193100	145.805328	108.331741	44.544605	38.281532	190.784744	223.453873	185.240189	0.681771	0.000000	3.633116	3.143136	0.249500	0.596627	3.161917	4.598303	2.352555	2.163773	2.034756	1.648795	1.582989	2.280544	2.349188	2.267735	0.000000	0.000000	22446.000000		1
6290.666504	3026.843750	2.127780	2.775365	1926.001465	38786.847656	321.729553	199.588821	121.539398	73.867882	38.623829	182.730026	246.304382	103.194237	1.874485	0.000000	3.798697	3.480990	0.327927	0.443320	3.284657	4.588685	2.507491	2.300136	2.084717	1.868456	1.586855	2.261810	2.391472	2.013655	0.272882	0.000000	22493.000000		1
9604.193359	3015.322998	2.371395	2.824705	2831.149658	58097.964844	457.201263	286.217224	163.721863	69.538307	50.601070	244.731674	362.098785	191.833221	0.194284	0.000000	3.982461	3.479334	0.375004	0.450973	3.451963	4.764161	2.660107	2.456696	2.214107	1.842224	1.704160	2.388690	2.558827	2.282924	0.000000	0.000000	22537.000000		1
7619.529785	3408.314697	1.890332	2.719858	1419.666992	29331.468750	236.177383	139.221558	67.703484	11.949488	17.817842	98.704308	129.449188	71.573578	0.002715	99998.000000	3.881928	3.532540	0.276538	0.434546	3.152186	4.467334	2.373238	2.143707	1.830611	1.077349	1.250855	1.994336	2.112099	1.854753	0.000000	4.999991	22566.000000		1
14795.750977	7934.768066	2.223376	3.626477	3645.071777	69336.203125	562.578796	363.511139	170.450577	72.948921	46.243748	272.584015	346.584473	192.755264	2.135597	0.000000	4.170137	3.899534	0.347013	0.559485	3.561706	4.840960	2.750183	2.560518	2.231598	1.863019	1.665053	2.435500	2.539809	2.285006	0.329519	0.000000	22607.000000		1
6670.549316	2138.751709	1.298254	3.370527	1454.562622	32051.357422	244.962952	153.610275	87.744705	35.601765	25.613535	130.426727	184.484665	127.635948	2.051925	0.000000	3.824162	3.330160	0.113360	0.527698	3.162732	4.505847	2.389100	2.186420	1.943221	1.551471	1.408470	2.115367	2.265960	2.105973	0.312161	0.000000	22711.000000		1
8929.706055	1840.924194	2.297385	2.827788	1952.564819	38736.558594	296.032745	202.718811	100.536049	51.920910	39.055550	137.306549	198.346069	105.725983	0.046319	99998.000000	3.950837	3.265036	0.361234	0.451447	3.290606	4.588121	2.471340	2.306894	2.002322	1.715342	1.591683	2.137691	2.297424	2.024182	0.000000	4.999991	22782.000000		1
16063.250977	3597.859619	3.598723	4.798297	3429.357910	74676.625000	539.910217	351.256348	187.250778	99.327225	73.679771	357.904877	463.125122	291.542816	0.966537	99998.000000	4.205833	3.556044	0.556148	0.681087	3.535213	4.873185	2.732322	2.545624	2.272424	1.997068	1.867348	2.553768	2.665698	2.464702	0.000000	4.999991	22823.000000		1
6433.801758	3260.304443	0.823358	3.231758	2575.353516	47043.179688	394.993011	259.934509	128.838608	53.768070	40.816364	155.981674	218.458221	160.113876	1.580276	0.000000	3.808468	3.513258	0.000000	0.509439	3.410837	4.672497	2.596589	2.414864	2.110046	1.730524	1.610834	2.193074	2.339368	2.204429	0.198733	0.000000	22843.000000		1
18477.132812	13320.971680	2.174036	3.028231	14162.933594	99998.000000	2194.169434	1443.020142	827.206726	320.668732	235.477371	1218.730591	1648.091797	938.992310	4.949840	0.000000	4.266634	4.124536	0.337267	0.481189	4.151153	4.999991	3.341270	3.159272	2.917614	2.506057	2.371949	3.085908	3.216981	2.972662	0.694591	0.000000	22873.000000		1
7080.794434	1787.877686	3.345856	2.442321	2671.091309	62261.343750	421.173950	277.172607	195.579956	89.249565	66.127693	335.569366	474.488708	284.271362	1.119655	0.000000	3.850082	3.252338	0.524507	0.387803	3.426689	4.794219	2.624461	2.442750	2.291324	1.950606	1.820383	2.525782	2.676226	2.453733	0.049084	0.000000	22923.000000		1
16965.580078	5795.621582	2.315888	3.552467	6065.300781	99998.000000	990.916260	621.731079	360.809784	154.504562	135.237366	673.331299	864.742004	457.340057	1.688665	0.000000	4.229568	3.763100	0.364717	0.550530	3.782852	4.999991	2.996037	2.793602	2.557278	2.188941	2.131097	2.828229	2.936887	2.660239	0.227544	0.000000	22999.000000		1
23141.083984	9663.247070	1.628214	2.824705	7298.512695	99998.000000	1136.459473	750.267456	520.621460	211.538315	148.549866	828.313843	1049.877319	508.422180	1.789386	99998.000000	4.364384	3.985123	0.211711	0.450973	3.863234	4.999991	3.055554	2.875216	2.716522	2.325389	2.171872	2.918195	3.021139	2.706224	0.252704	4.999991	23071.000000		1
4406.977051	1059.924194	1.699140	3.182418	1078.540771	23817.876953	175.859451	113.715950	59.772110	27.784487	20.984842	99.749695	129.455353	91.651802	0.719184	0.000000	3.644141	3.025275	0.230229	0.502757	3.032837	4.376903	2.245166	2.055821	1.776499	1.443802	1.321906	1.998912	2.112120	1.962141	0.000000	0.000000	23155.000000		1
9808.997070	2092.458496	0.363881	1.844076	2160.874512	50574.117188	353.590729	223.706741	133.186676	47.501911	49.598854	219.389511	281.024200	115.590866	2.242292	0.000000	3.991625	3.320657	0.000000	0.265779	3.334630	4.703928	2.548501	2.349679	2.124461	1.676711	1.695472	2.341216	2.448744	2.062923	0.350692	0.000000	23262.000000		1
9255.021484	2441.861572	0.974461	1.492530	1941.830322	40387.042969	311.836914	201.799866	101.744873	33.144024	28.826790	175.498657	202.724991	177.284134	1.413896	99998.000000	3.966377	3.387721	0.000000	0.173923	3.288211	4.606242	2.493927	2.304921	2.007513	1.520405	1.459796	2.244274	2.306907	2.248670	0.150417	4.999991	23320.000000		1
14260.114258	3232.670898	2.081524	4.311067	3784.283936	78059.062500	623.550476	384.227692	215.149368	104.742271	84.173737	366.946411	491.304352	253.810196	0.358691	0.000000	4.154123	3.509562	0.318381	0.634585	3.577984	4.892423	2.794872	2.584589	2.332740	2.020122	1.925177	2.564603	2.691351	2.404509	0.000000	0.000000	23439.000000		1
9293.549805	2015.380493	2.004430	3.589472	2035.014648	47012.257812	337.117401	205.882736	83.538483	40.199619	41.426945	172.248398	238.906494	131.139069	1.286904	99998.000000	3.968182	3.304357	0.301991	0.555031	3.308568	4.672211	2.527781	2.313620	1.921887	1.604222	1.617283	2.236155	2.378228	2.117732	0.109546	4.999991	23482.000000		1
28139.511719	5598.059082	2.698272	4.650278	6518.638184	99998.000000	1050.783936	655.837219	347.740875	146.397415	123.442062	640.819397	823.062195	433.653839	1.639657	99998.000000	4.449317	3.748038	0.431086	0.667479	3.814157	4.999991	3.021513	2.816796	2.541256	2.165533	2.091463	2.806736	2.915433	2.637143	0.214753	4.999991	23519.000000		1
16804.556641	3781.881836	1.797820	2.809286	3914.498047	83647.250000	628.154480	388.612762	225.322617	109.771851	73.652016	388.017609	596.968628	261.131012	2.873958	99998.000000	4.225427	3.577708	0.254746	0.448596	3.592676	4.922451	2.798066	2.589517	2.352805	2.040491	1.867185	2.588851	2.775952	2.416858	0.458480	4.999991	23565.000000		1
15761.605469	7609.760742	2.775365	6.827398	7607.707031	99998.000000	1201.507935	774.218872	401.135834	155.614716	149.453400	768.692810	988.807007	483.129364	1.661370	0.000000	4.197600	3.881371	0.443320	0.834255	3.881254	4.999991	3.079727	2.888864	2.603292	2.192051	2.174506	2.885753	2.995111	2.684063	0.220466	0.000000	23660.000000		1
21942.408203	9053.178711	1.329091	4.835302	7939.924316	99998.000000	1252.552979	803.051819	431.146759	192.823105	143.403107	750.705383	1036.725220	543.311584	2.013322	99998.000000	4.341284	3.956801	0.123555	0.684424	3.899816	4.999991	3.097796	2.904744	2.634625	2.285159	2.156559	2.875469	3.015664	2.735049	0.303913	4.999991	23684.000000		1
5147.534180	2410.207031	1.520283	4.015028	2337.011475	46310.437500	355.012329	226.627045	104.492485	58.137726	40.800949	202.947021	266.077301	159.003738	1.252577	0.000000	3.711599	3.382054	0.181925	0.603689	3.368661	4.665679	2.550243	2.355312	2.019085	1.764458	1.610670	2.307383	2.425008	2.201407	0.097804	0.000000	23718.000000		1
10252.947266	3874.033203	2.174036	2.405316	2678.517090	54024.328125	434.073242	273.894592	149.111099	57.647411	51.196232	296.769775	374.766785	290.352509	0.450263	0.000000	4.010849	3.588163	0.337267	0.381172	3.427894	4.732589	2.637563	2.437583	2.173510	1.760780	1.709238	2.472420	2.573761	2.462926	0.000000	0.000000	23799.000000		1
9968.330078	2583.371338	2.685936	4.169215	3326.398193	65148.710938	524.914001	338.492737	166.500305	71.277534	63.518852	304.954010	432.358673	195.928421	1.759499	99998.000000	3.998622	3.412187	0.429096	0.620054	3.521974	4.813906	2.720088	2.529549	2.221415	1.852953	1.802903	2.484234	2.635844	2.292097	0.245389	4.999991	23917.000000		1
10775.613281	1985.209229	1.137900	2.818537	2477.814941	53170.261719	406.535461	252.598297	143.911926	83.896194	45.778103	260.440247	334.391388	175.964294	2.259350	0.000000	4.032442	3.297806	0.056104	0.450024	3.394069	4.725669	2.609098	2.402431	2.158097	1.923742	1.660658	2.415708	2.524255	2.245425	0.353983	0.000000	23976.000000		1
5910.182617	1294.738525	1.995179	3.367443	672.998230	18722.349609	111.073189	69.075745	61.474331	56.191887	23.849636	104.458565	148.133560	87.723114	0.982070	99998.000000	3.771601	3.112182	0.299982	0.527300	2.828014	4.272360	2.045609	1.839326	1.788694	1.749674	1.377482	2.018944	2.170653	1.943114	0.000000	4.999991	24032.000000		1
15735.044922	5095.773438	1.631298	3.743659	3578.962402	80469.468750	575.030945	364.575012	239.073013	62.639984	75.681114	397.934906	525.561584	392.637024	1.935975	0.000000	4.196868	3.707210	0.212533	0.573296	3.553757	4.905631	2.759691	2.561787	2.378531	1.796852	1.878988	2.599812	2.720624	2.593991	0.286900	0.000000	24094.000000		1
6825.251465	1233.988892	1.921169	3.182418	1578.316040	29344.062500	239.202530	159.857941	88.675995	60.885338	25.073879	138.515381	184.848557	93.486626	0.016627	0.000000	3.834119	3.091311	0.283566	0.502757	3.198194	4.467520	2.378766	2.203734	1.947806	1.784513	1.399222	2.141498	2.266816	1.970749	0.000000	0.000000	24177.000000		1
7411.574707	1414.930298	1.696056	1.924253	1213.497437	32729.613281	194.050430	124.811241	94.754044	29.332523	37.957741	158.300644	218.001831	104.023758	0.628667	0.000000	3.869910	3.150735	0.229440	0.284262	3.084039	4.514941	2.287915	2.096254	1.976598	1.467349	1.579300	2.199483	2.338460	2.017133	0.000000	0.000000	24256.000000		1
15489.791992	4876.744629	1.797820	2.544085	3750.313477	75651.882812	591.488831	380.548767	188.277664	146.104462	74.919434	373.212555	480.791870	335.455261	2.717039	0.000000	4.190045	3.688130	0.254746	0.405532	3.574068	4.878820	2.771946	2.580410	2.274799	2.164664	1.874594	2.571956	2.681957	2.525635	0.434096	0.000000	24326.000000		1
11339.684570	2205.326416	3.278014	3.743659	2484.790283	47958.429688	382.744415	253.403152	153.536270	84.916916	57.289700	259.801910	346.729431	214.156403	0.861579	0.000000	4.054601	3.343473	0.515611	0.573296	3.395290	4.680865	2.582909	2.403812	2.186211	1.928994	1.758077	2.414642	2.539991	2.330731	0.000000	0.000000	24403.000000		1
9505.109375	2563.533691	1.908834	3.515462	1800.064697	41191.531250	255.231812	175.791611	88.614319	31.256777	30.621527	197.476456	248.681946	164.310852	0.368264	0.000000	3.977957	3.408839	0.280768	0.545982	3.255288	4.614808	2.406935	2.244998	1.947504	1.494944	1.486027	2.295515	2.395644	2.215666	0.000000	0.000000	24449.000000		1
15082.936523	4860.502441	2.278883	2.214124	6239.550781	99998.000000	989.214050	621.419617	332.291351	152.108490	93.483543	569.989014	775.955017	396.198761	2.694335	99998.000000	4.178486	3.686681	0.357722	0.345202	3.795153	4.999991	2.995290	2.793385	2.521519	2.182153	1.970735	2.755867	2.889837	2.597913	0.430452	4.999991	24496.000000		1
10763.041016	4769.501465	1.902667	2.420735	654.551331	20013.320312	78.212868	69.270027	68.033447	49.549515	10.965775	59.802944	92.512161	86.085648	0.670774	99998.000000	4.031935	3.678473	0.279363	0.383947	2.815944	4.301319	1.893278	1.840545	1.832722	1.695039	1.040039	1.776723	1.966199	1.934931	0.000000	4.999991	24590.000000		1
15196.846680	2769.820312	2.932636	4.946317	3192.749023	63482.660156	521.762451	323.838837	146.785965	83.072838	50.237186	264.217834	350.408325	211.584564	1.093676	0.000000	4.181754	3.442451	0.467258	0.694282	3.504165	4.802655	2.717473	2.510329	2.166685	1.919459	1.701025	2.421962	2.544574	2.325484	0.038889	0.000000	24626.000000		1
6195.342285	1986.920776	2.112361	4.298732	1720.849609	48630.769531	280.974854	173.605240	120.318237	70.463432	47.310719	231.554855	293.297485	161.011246	0.658420	0.000000	3.792065	3.298181	0.324768	0.633340	3.235743	4.686911	2.448668	2.239563	2.080332	1.847964	1.674960	2.364654	2.467308	2.206856	0.000000	0.000000	24668.000000		1
12305.628906	1849.765259	2.396065	2.331306	2500.569824	55901.640625	397.096130	254.186417	131.678726	49.345989	57.989708	267.936798	355.277527	192.758347	2.133352	99998.000000	4.090104	3.267117	0.379499	0.367599	3.398039	4.747425	2.598896	2.405152	2.119516	1.693252	1.763351	2.428032	2.550568	2.285013	0.329062	4.999991	24710.000000		1
8295.602539	1749.136719	1.316756	2.941887	2452.300049	52147.488281	402.353912	248.907059	155.664047	72.791656	45.694839	234.425827	327.977203	143.070053	1.604741	0.000000	3.918848	3.242824	0.119505	0.468626	3.389574	4.717233	2.604608	2.396037	2.192188	1.862082	1.659867	2.370005	2.515844	2.155549	0.205405	0.000000	24811.000000		1
6250.350098	1498.009399	1.840992	3.311935	1429.911133	26870.121094	227.058762	146.625610	72.088562	39.690800	21.083521	118.961388	133.609146	111.415482	0.781782	0.000000	3.795904	3.175514	0.265052	0.520082	3.155309	4.429270	2.356138	2.166210	1.857866	1.598690	1.323943	2.075406	2.125836	2.046946	0.000000	0.000000	24860.000000		1
7495.544922	2205.557861	2.161701	2.954222	1485.406128	29541.087891	231.798477	151.078522	68.819801	27.772152	25.243484	97.128517	131.416611	73.318970	0.402262	0.000000	3.874803	3.343518	0.334796	0.470443	3.171845	4.470427	2.365111	2.179203	1.837713	1.443609	1.402149	1.987347	2.118650	1.865216	0.000000	0.000000	24983.000000		1
6928.189453	1938.715698	2.420735	2.547168	2031.332764	43660.664062	339.050903	203.662445	110.058640	67.592468	38.158184	217.008865	295.477692	164.131989	0.416259	99998.000000	3.840620	3.287514	0.383947	0.406058	3.307781	4.640090	2.530265	2.308911	2.041624	1.829898	1.581588	2.336478	2.470525	2.215193	0.000000	4.999991	25000.000000		1
6181.619629	1422.155518	2.137031	1.868746	1346.816772	25114.779297	207.322845	131.185333	56.904232	20.352676	11.961823	71.511902	98.149239	31.167347	0.318081	0.000000	3.791102	3.152947	0.329811	0.271550	3.129308	4.399930	2.316647	2.117885	1.755145	1.308622	1.077797	1.854378	1.991887	1.493700	0.000000	0.000000	25019.000000		1
5554.485840	1962.133667	1.057722	2.383730	1711.518188	44648.824219	280.786743	176.155487	114.767502	79.128738	38.966122	214.258163	244.330795	188.687805	0.902115	0.000000	3.744644	3.292729	0.024372	0.377257	3.233382	4.649810	2.448377	2.245896	2.059819	1.898334	1.590687	2.330937	2.387978	2.275744	0.000000	0.000000	25069.000000		1
12779.651367	5513.373535	1.970509	4.212387	4414.023438	91214.679688	709.543640	448.526703	219.022537	95.463303	92.444321	457.888947	569.100891	320.801331	0.709735	0.000000	4.106519	3.741417	0.294578	0.624528	3.644835	4.960065	2.850979	2.651788	2.340489	1.979836	1.965880	2.660760	2.755189	2.506236	0.000000	0.000000	25113.000000		1
10111.687500	2544.047363	2.981975	4.970987	3294.826904	70067.937500	536.413269	337.101990	180.182861	94.430244	61.027191	343.950958	417.809601	281.246216	1.232541	99998.000000	4.004824	3.405525	0.474504	0.696443	3.517833	4.845520	2.729500	2.527761	2.255713	1.975111	1.785523	2.536497	2.620978	2.449087	0.090801	4.999991	25196.000000		1
21561.859375	7134.621094	1.982844	3.780664	6905.715332	99998.000000	1084.643433	701.115784	358.015900	138.154587	126.883514	657.425354	817.135254	468.894806	2.796826	99998.000000	4.333686	3.853371	0.297289	0.577568	3.839209	4.999991	3.035287	2.845790	2.553902	2.140365	2.103405	2.817847	2.912294	2.671075	0.446665	4.999991	25231.000000		1
16790.253906	6107.066895	1.088560	1.625130	6695.348633	99998.000000	1003.787781	680.386841	393.839691	172.199051	139.517593	720.225708	924.437012	571.903992	3.000814	0.000000	4.225057	3.785833	0.036852	0.210888	3.825773	4.999991	3.001642	2.832756	2.595320	2.236031	2.144629	2.857469	2.965877	2.757323	0.477239	0.000000	25302.000000		1
13355.956055	5771.395996	3.799166	2.420735	4401.777832	99998.000000	717.968384	447.925385	258.272369	128.446976	108.584610	557.888428	710.801758	471.460480	1.861210	99998.000000	4.125675	3.761281	0.579688	0.383947	3.643628	4.999991	2.856105	2.651206	2.412078	2.108724	2.035768	2.746547	2.851748	2.673445	0.269795	4.999991	25358.000000		1
14591.064453	12912.813477	2.476242	5.393459	9770.274414	99998.000000	1566.508423	995.862610	539.176331	182.501831	181.135727	904.068970	1231.478760	756.089600	2.331507	0.000000	4.164087	4.111021	0.393793	0.731867	3.989907	4.999991	3.194933	2.998199	2.731731	2.261267	2.258004	2.956202	3.090427	2.878573	0.367637	0.000000	25508.000000		1
11229.058594	3279.577637	1.921169	3.706654	3139.742432	71547.976562	493.888519	313.973938	175.446228	106.419823	58.501606	316.089386	412.820099	230.290527	2.451829	0.000000	4.050344	3.515818	0.283566	0.568982	3.496894	4.854598	2.693629	2.496894	2.244144	2.027023	1.767168	2.499810	2.615761	2.362276	0.389490	0.000000	25556.000000		1
8242.253906	2940.295654	2.590341	2.584173	2533.963623	50880.078125	430.647186	257.442841	150.640640	57.323620	61.076530	253.828705	353.202179	238.872574	0.446408	0.000000	3.916046	3.468391	0.413357	0.412322	3.403800	4.706548	2.634122	2.410681	2.177942	1.758334	1.785874	2.404541	2.548023	2.378166	0.000000	0.000000	25681.000000		1
11669.881836	3156.909668	3.678900	4.027363	2270.550781	49293.429688	347.299896	231.733719	117.274582	52.975548	37.340992	190.624390	225.896194	138.694229	0.434612	99998.000000	4.067067	3.499262	0.565718	0.605021	3.356131	4.692789	2.540705	2.364989	2.069204	1.724075	1.572186	2.280179	2.353909	2.142058	0.000000	4.999991	25746.000000		1
7346.399902	2420.704102	2.565671	4.033530	1936.193237	40382.601562	295.335815	194.833694	95.247437	39.286831	30.664698	160.098465	224.119965	171.918442	0.816795	0.000000	3.866075	3.383942	0.409201	0.605685	3.286949	4.606194	2.470316	2.289664	1.978853	1.594247	1.486639	2.204387	2.350481	2.235322	0.000000	0.000000	25786.000000		1
6037.729004	2523.577637	2.568754	3.848506	1203.965576	27800.064453	185.101425	111.384644	67.558548	21.974722	21.583088	106.617180	121.360542	117.259163	0.215001	99998.000000	3.780874	3.402017	0.409723	0.585292	3.080614	4.444046	2.267410	2.046825	1.829680	1.341923	1.334114	2.027827	2.084078	2.069147	0.000000	4.999991	25829.000000		1
15455.334961	3590.005371	1.631298	4.237057	2523.793457	48087.375000	407.435913	258.660919	116.568405	88.978195	55.519634	177.641861	219.549866	156.956131	0.695387	0.000000	4.189078	3.555095	0.212533	0.627064	3.402054	4.682031	2.610059	2.412731	2.066581	1.949284	1.744447	2.249545	2.341533	2.195778	0.000000	0.000000	25864.000000		1
5336.533203	1670.541504	1.961258	3.126911	1066.307495	21392.367188	176.833908	109.645416	61.773453	23.784878	18.943407	101.347076	138.429031	112.019897	0.252206	0.000000	3.727259	3.222857	0.292535	0.495116	3.027883	4.330259	2.247566	2.039990	1.790802	1.376301	1.277458	2.005811	2.141227	2.049295	0.000000	0.000000	25926.000000		1
8760.892578	1492.597412	1.692973	1.936588	1393.714233	34307.562500	238.058456	140.828186	83.862274	53.620049	25.015289	125.446495	193.165390	125.942978	0.147295	0.000000	3.942548	3.173943	0.228650	0.287037	3.144174	4.535390	2.376684	2.148690	1.923567	1.729327	1.398206	2.098459	2.285929	2.100174	0.000000	0.000000	25951.000000		1
14878.801758	3826.457275	3.746742	3.145414	3181.382324	79347.179688	512.828857	319.240967	215.732193	95.873436	84.898415	436.345947	566.488953	324.545013	1.530285	0.000000	4.172568	3.582797	0.573654	0.497678	3.502616	4.899531	2.709972	2.504119	2.333915	1.981698	1.928900	2.639831	2.753191	2.511275	0.184772	0.000000	25974.000000		1
30531.789062	6950.913574	2.759946	2.402232	6629.797852	99998.000000	1033.875854	668.354126	339.942108	144.633514	108.569191	561.804749	778.113647	471.309387	2.334051	99998.000000	4.484752	3.842042	0.440901	0.380615	3.821500	4.999991	3.014468	2.825007	2.531405	2.160269	2.035707	2.749585	2.891043	2.673306	0.368110	4.999991	25999.000000		1
12194.095703	4028.429688	3.231758	2.528666	3857.979248	87675.617188	614.052551	396.084656	258.642426	97.073013	91.667221	488.960693	652.960083	316.795563	2.107763	99998.000000	4.086150	3.605136	0.509439	0.402891	3.586360	4.942879	2.788206	2.597788	2.412700	1.987098	1.962214	2.689274	2.814887	2.500779	0.323822	4.999991	26067.000000		1
4727.371582	1155.353516	2.248045	3.336605	1227.275635	35367.003906	204.788010	123.371140	83.239357	49.734539	36.863014	174.613617	220.771027	170.459824	0.350098	0.000000	3.674620	3.062715	0.351805	0.523305	3.088942	4.548598	2.311305	2.091213	1.920329	1.696658	1.566591	2.242078	2.343942	2.231622	0.000000	0.000000	26101.000000		1
10366.910156	2150.963379	2.759946	3.885511	484.513947	9392.583984	61.560677	50.369789	12.637161	20.969423	12.359625	13.975504	17.768503	22.486624	0.452800	99998.000000	4.015649	3.332633	0.440901	0.589448	2.685306	3.972785	1.789303	1.702170	1.101650	1.321586	1.092005	1.145368	1.249651	1.351924	0.000000	4.999991	26266.000000		1
19415.656250	4620.433594	1.779317	3.392113	5037.043457	96091.531250	776.849304	510.044220	258.309387	96.113968	87.707695	418.457184	564.012756	343.957123	1.768018	0.000000	4.288152	3.664683	0.250253	0.530470	3.702176	4.982685	2.890337	2.707608	2.412140	1.982787	1.943038	2.621651	2.751289	2.536504	0.247487	0.000000	26293.000000		1
6565.600586	2114.174316	2.408400	3.102241	1223.223511	29021.808594	197.979111	125.680855	82.807640	55.553555	26.591080	111.646759	158.127960	90.942543	0.354999	0.000000	3.817275	3.325141	0.381729	0.491676	3.087506	4.462725	2.296619	2.099269	1.918070	1.744712	1.424736	2.047846	2.199009	1.958767	0.000000	0.000000	26380.000000		1
10450.543945	3435.143066	2.565671	4.274062	4293.427734	88966.656250	696.712158	434.696136	236.960648	111.107109	88.907272	456.704803	603.382812	308.321442	0.661261	0.000000	4.019139	3.535945	0.409201	0.630841	3.632804	4.949227	2.843053	2.638186	2.374676	2.045742	1.948937	2.659636	2.780593	2.489004	0.000000	0.000000	26420.000000		1
10398.154297	7208.396484	2.414567	3.478457	6472.418945	99998.000000	1030.751953	647.517273	395.387726	156.672424	145.774506	669.606140	874.280029	487.310913	3.841902	0.000000	4.016956	3.857839	0.382839	0.541387	3.811067	4.999991	3.013154	2.811251	2.597023	2.194993	2.163682	2.825819	2.941651	2.687806	0.584546	0.000000	26457.000000		1
9314.333984	1096.888916	3.083739	2.300469	2034.286987	45470.082031	326.426086	201.343475	109.744095	44.017288	48.198837	226.056549	286.661285	165.272980	0.750497	0.000000	3.969152	3.040163	0.489078	0.361816	3.308412	4.657726	2.513785	2.303938	2.040381	1.643623	1.683037	2.354217	2.457369	2.218202	0.000000	0.000000	26490.000000		1
15195.005859	3504.900391	1.350678	3.330438	3915.268799	76534.187500	636.107483	401.607635	205.521942	64.067757	85.068016	350.873962	534.769653	236.189713	1.340462	0.000000	4.181701	3.544676	0.130552	0.522501	3.592762	4.883855	2.803530	2.603802	2.312858	1.806640	1.929766	2.545151	2.728167	2.373261	0.127254	0.000000	26571.000000		1
10059.583984	3239.877686	1.409269	3.802250	5158.663086	99998.000000	806.810913	521.990601	290.090393	129.954926	118.048607	546.204163	698.232483	351.000397	1.148358	0.000000	4.002580	3.510529	0.148994	0.580041	3.712537	4.999991	2.906772	2.717663	2.462533	2.113793	2.072061	2.737355	2.844000	2.545308	0.060077	0.000000	26603.000000		1
8591.474609	3104.979492	2.633513	3.352024	3673.926270	76687.812500	617.734558	366.218658	181.610626	101.707870	62.649235	348.292877	487.431152	245.897324	1.688727	0.000000	3.934068	3.492059	0.420535	0.525307	3.565130	4.884727	2.790802	2.563740	2.259141	2.007354	1.796916	2.541945	2.687913	2.390754	0.227559	0.000000	26634.000000		1
15222.172852	3228.030029	3.860841	2.985059	3076.707764	62043.000000	471.938477	298.333221	151.346817	69.735664	40.350723	244.885864	361.152069	181.123398	1.815150	99998.000000	4.182477	3.508938	0.586682	0.474953	3.488086	4.792693	2.673885	2.474702	2.179973	1.843455	1.605851	2.388964	2.557690	2.257975	0.258913	4.999991	26677.000000		1
6035.743164	2016.660278	1.902667	3.225591	1740.493042	51145.972656	297.445099	177.543182	125.434158	70.062546	68.273979	320.431305	376.105103	217.656448	1.069621	0.000000	3.780731	3.304633	0.279363	0.508609	3.240672	4.708811	2.473407	2.249304	2.098416	1.845486	1.834255	2.505735	2.575309	2.337772	0.029230	0.000000	26795.000000		1
4267.188477	2049.896729	3.247177	4.607106	1014.913940	20448.333984	151.698364	100.776581	57.252693	48.149498	15.458782	63.568192	102.256775	57.283531	0.994108	0.000000	3.630142	3.311732	0.511506	0.663428	3.006429	4.310658	2.180981	2.003360	1.757796	1.682592	1.189175	1.803240	2.009692	1.758030	0.000000	0.000000	26825.000000		1
10775.696289	2429.622314	2.420735	4.252476	3338.896484	60134.410156	519.745667	337.956177	168.131607	70.491180	65.560287	331.748627	428.929565	279.812286	1.843024	0.000000	4.032445	3.385539	0.383947	0.628642	3.523603	4.779123	2.715791	2.528860	2.225649	1.848135	1.816641	2.520809	2.632386	2.446867	0.265531	0.000000	26873.000000		1
18164.812500	5103.933105	2.605759	3.595639	4864.135254	99998.000000	763.752686	487.082703	298.777283	110.737061	86.526627	511.758789	668.714905	396.155579	1.910623	0.000000	4.259231	3.707905	0.415934	0.555776	3.687006	4.999991	2.882953	2.687603	2.475348	2.044293	1.937150	2.709065	2.825241	2.597866	0.281175	0.000000	26928.000000		1
8221.315430	3975.790283	1.538786	2.781532	3927.101318	86309.601562	659.179993	397.601868	260.477234	125.902885	71.659920	393.562164	526.209167	328.840637	1.996482	99998.000000	3.914941	3.599423	0.187178	0.444284	3.594072	4.936059	2.819004	2.599448	2.415770	2.100036	1.855276	2.595013	2.721159	2.516985	0.300266	4.999991	27055.000000		1
12887.604492	3828.714600	2.133947	2.611927	4049.035400	87216.328125	633.532532	406.264069	223.648148	93.394112	95.299866	450.164185	529.070862	359.341919	1.726427	0.000000	4.110172	3.583053	0.329184	0.416961	3.607352	4.940598	2.801769	2.608809	2.349565	1.970320	1.979092	2.653371	2.723514	2.555508	0.237148	0.000000	27086.000000		1
12396.654297	3332.164795	2.513247	3.114576	3544.794678	75407.898438	572.924744	358.204010	194.084351	93.057983	76.473640	398.715088	545.285217	323.169647	2.721944	0.000000	4.093305	3.522727	0.400235	0.493399	3.549591	4.877417	2.758098	2.554131	2.287991	1.968754	1.883512	2.600663	2.736624	2.509431	0.434879	0.000000	27199.000000		1
5120.301270	1674.803223	2.741444	4.526928	2057.439697	39300.253906	317.440063	206.314453	105.084564	54.822708	37.270065	151.201874	208.136948	171.696411	0.353081	0.000000	3.709296	3.223964	0.437979	0.655804	3.313327	4.594395	2.501662	2.314530	2.021539	1.738961	1.571360	2.179557	2.318349	2.234761	0.000000	0.000000	27416.000000		1
8097.589355	2006.857056	2.214124	3.725156	1732.025024	41381.292969	280.095978	174.379257	97.415306	50.434547	40.572750	159.426208	226.796646	181.700058	0.837346	99998.000000	3.908356	3.302516	0.345202	0.571145	3.238554	4.616804	2.447307	2.241495	1.988627	1.702728	1.608234	2.202560	2.355637	2.259355	0.000000	4.999991	27527.000000		1
7463.689941	1488.727295	1.797820	3.268763	1394.836670	31248.246094	209.632553	142.690765	76.621658	61.949226	39.959087	144.571838	201.787521	134.592865	0.383720	0.000000	3.872954	3.172815	0.254746	0.514383	3.144523	4.494826	2.321459	2.154396	1.884351	1.792036	1.601616	2.160084	2.304894	2.129022	0.000000	0.000000	27633.000000		1
6885.627930	2342.747070	3.623393	5.088169	1261.539062	26608.947266	201.109100	125.116531	81.271935	30.803467	23.920561	104.637421	147.415054	76.051163	0.896408	99998.000000	3.837944	3.369725	0.559115	0.706562	3.100901	4.425028	2.303432	2.097315	1.909941	1.488600	1.378771	2.019687	2.168542	1.881106	0.000000	4.999991	27651.000000		1
3062.991455	455.776581	2.013681	2.383730	778.227722	15450.243164	118.430984	73.929550	46.916000	19.711258	13.549948	58.205570	83.316452	60.721901	0.008114	99998.000000	3.486146	2.658752	0.303991	0.377257	2.891107	4.188935	2.073465	1.868818	1.671321	1.294714	1.131938	1.764965	1.920731	1.783345	0.000000	4.999991	27687.000000		1
6795.598145	2260.109131	2.075356	3.848506	2099.135010	46627.464844	337.018738	213.342300	105.880173	82.490013	45.867531	210.835220	300.417816	243.621536	0.429530	0.000000	3.832228	3.354129	0.317093	0.585292	3.322040	4.668642	2.527654	2.329077	2.024815	1.916401	1.661505	2.323943	2.477726	2.386716	0.000000	0.000000	27809.000000		1
7723.942383	639.931274	2.248045	3.120744	1351.531738	32625.634766	212.444931	136.057632	85.663177	43.089081	29.702572	146.597855	192.918701	117.496613	0.511259	99998.000000	3.887839	2.806133	0.351805	0.494258	3.130826	4.513559	2.327246	2.133723	1.932794	1.634367	1.472794	2.166128	2.285374	2.070025	0.000000	4.999991	27942.000000		1
14857.277344	3103.567139	2.497828	3.472290	3415.336182	71667.578125	527.522827	334.049072	164.986191	71.107933	74.083740	354.907501	455.733429	276.833405	1.127144	0.000000	4.171939	3.491861	0.397563	0.540616	3.533433	4.855323	2.722241	2.523810	2.217448	1.851918	1.869723	2.550115	2.658711	2.442219	0.051979	0.000000	27976.000000		1
16341.671875	5822.777344	2.044519	3.262596	5702.551270	99998.000000	925.140137	575.219055	286.793884	104.356804	109.349373	571.524719	731.678711	433.946808	2.804504	99998.000000	4.213296	3.765130	0.310591	0.513563	3.756069	4.999991	2.966208	2.759833	2.457570	2.018521	2.038816	2.757035	2.864321	2.637436	0.447856	4.999991	28050.000000		1
16738.355469	4735.697754	2.143198	5.038829	4804.773438	99998.000000	733.707764	491.251923	300.861877	106.207047	103.070885	522.073914	720.990479	411.682220	1.705626	0.000000	4.223713	3.675384	0.331062	0.702330	3.681673	4.999991	2.865523	2.691304	2.478367	2.026153	2.013136	2.717732	2.857929	2.614562	0.231884	0.000000	28126.000000		1
16424.337891	8877.146484	2.241878	5.189932	8739.821289	99998.000000	1391.000488	891.397888	474.716919	181.077133	175.070023	933.904114	1237.072632	738.795959	1.816404	0.000000	4.215488	3.948273	0.350612	0.715162	3.941503	4.999991	3.143327	2.950072	2.676435	2.257864	2.243212	2.970302	3.092395	2.868525	0.259212	0.000000	28250.000000		1
17593.351562	6770.851074	2.149366	2.174036	4556.193359	94245.101562	698.873901	452.180939	200.720551	130.750519	92.129776	481.260590	655.528870	411.595856	2.459444	99998.000000	4.245348	3.830643	0.332310	0.337267	3.658602	4.974259	2.844399	2.655312	2.302592	2.116443	1.964400	2.682380	2.816592	2.614471	0.390837	4.999991	28339.000000		1
7558.110840	2297.366943	3.500043	5.075834	1605.850830	37239.218750	268.710815	164.014816	100.246178	39.404015	38.950703	159.931946	224.782974	142.607498	0.622696	0.000000	3.878413	3.361230	0.544073	0.705507	3.205705	4.571001	2.429285	2.214883	2.001068	1.595541	1.590515	2.203935	2.351763	2.154142	0.000000	0.000000	28405.000000		1
7086.783203	2151.481445	0.823358	2.559503	1577.045532	33987.320312	248.987228	162.124481	66.442238	44.109798	20.907749	144.112366	169.975677	112.029144	2.161512	99998.000000	3.850449	3.332738	0.000000	0.408156	3.197844	4.531317	2.396177	2.209849	1.822444	1.644535	1.320307	2.158701	2.230387	2.049331	0.334758	4.999991	28463.000000		1
13872.738281	5391.214355	2.470075	3.299600	3986.225830	85277.367188	651.162292	396.652069	221.471039	85.428818	70.019371	386.790253	536.703125	351.432129	3.670262	99998.000000	4.142162	3.731687	0.392710	0.518461	3.600562	4.930834	2.813689	2.598410	2.345317	1.931604	1.845218	2.587476	2.729734	2.545841	0.564697	4.999991	28512.000000		1
13205.065430	2811.099121	1.927337	3.157748	3023.833984	60976.917969	473.412476	314.306976	160.989670	80.830963	64.786270	302.915649	395.045441	212.158142	1.093027	0.000000	4.120740	3.448876	0.284958	0.499378	3.480558	4.785165	2.675240	2.497354	2.206798	1.907578	1.811483	2.481322	2.596647	2.326660	0.038631	0.000000	28584.000000		1
16061.224609	10589.870117	3.370527	4.866140	7853.456055	99998.000000	1219.051270	797.670715	474.895782	211.815842	141.944489	806.434692	1005.795288	512.255249	2.852707	0.000000	4.205779	4.024890	0.527698	0.687185	3.895061	4.999991	3.086022	2.901824	2.676598	2.325958	2.152118	2.906569	3.002510	2.709486	0.455257	0.000000	28631.000000		1
9046.080078	1736.070923	2.726025	2.331306	1652.859253	37127.121094	272.368134	170.512253	95.768593	35.944057	24.629822	153.394409	166.891937	94.279144	0.132559	0.000000	3.956460	3.239568	0.435530	0.367599	3.218236	4.569691	2.435156	2.231755	1.981223	1.555627	1.391461	2.185810	2.222435	1.974416	0.000000	0.000000	28698.000000		1
5374.672852	1465.756592	1.538786	1.400017	1550.559326	42031.058594	244.213608	156.980804	103.675301	50.567146	34.260338	221.733154	270.357544	164.798080	0.176196	0.000000	3.730352	3.166062	0.187178	0.146133	3.190488	4.623570	2.387770	2.195847	2.015675	1.703868	1.534792	2.345831	2.431938	2.216952	0.000000	0.000000	28718.000000		1
6250.118652	3041.029053	1.865662	3.200921	2210.448486	44418.078125	359.822968	226.870667	118.631432	57.351372	46.623047	202.342606	276.990662	188.761810	0.019146	0.000000	3.795888	3.483021	0.270833	0.505275	3.344481	4.647560	2.556089	2.355778	2.074200	1.758544	1.668601	2.306087	2.442465	2.275914	0.000000	0.000000	28765.000000		1
9153.338867	2941.627686	2.556419	4.511510	3467.041260	69115.132812	557.311768	351.179260	185.462219	75.422081	71.246696	362.888214	494.107452	242.397278	1.102731	99998.000000	3.961580	3.468588	0.407632	0.654322	3.539959	4.839573	2.746098	2.545529	2.268255	1.877499	1.852765	2.559773	2.693821	2.384528	0.042469	4.999991	28883.000000		1
25087.845703	11723.832031	3.062153	4.890810	10342.989258	99998.000000	1639.244629	1048.560547	538.707581	255.105377	170.003433	897.762695	1224.864136	642.429138	2.893666	99998.000000	4.399463	4.069069	0.486027	0.689381	4.014646	4.999991	3.214644	3.020593	2.731353	2.406720	2.230458	2.953161	3.088088	2.807825	0.461448	4.999991	28926.000000		1
11864.808594	4059.843750	3.885511	3.040566	3717.730713	74760.281250	594.140869	375.753571	188.182068	53.373352	62.710911	314.707886	409.566772	203.973892	0.888066	99998.000000	4.074261	3.608509	0.589448	0.482955	3.570278	4.873671	2.773890	2.574903	2.274578	1.727324	1.797343	2.497908	2.612325	2.309575	0.000000	4.999991	28965.000000		1
14116.230469	4620.100586	1.477111	2.972724	4562.712402	95921.000000	757.101013	466.282898	233.722733	124.101982	84.821320	480.727112	598.063354	371.325317	1.238881	99998.000000	4.149719	3.664651	0.169413	0.473155	3.659223	4.981914	2.879154	2.668649	2.368701	2.093779	1.928505	2.681899	2.776747	2.569755	0.093029	4.999991	29037.000000		1
32356.109375	20570.853516	2.143198	4.270978	17921.410156	99998.000000	2739.710693	1824.370728	1215.881226	448.014832	413.631134	2095.132080	2821.812256	1425.920776	4.552011	99998.000000	4.509956	4.313252	0.331062	0.630527	4.253372	4.999991	3.437705	3.261113	3.084891	2.651292	2.616613	3.321211	3.450528	3.154095	0.658203	4.999991	29116.000000		1
16208.396484	9161.322266	1.766982	3.139246	5061.115234	99998.000000	784.879333	501.459106	241.826797	114.779839	78.888206	404.786957	545.766235	326.438416	2.564739	0.000000	4.209740	3.961958	0.247232	0.496825	3.704246	4.999991	2.894803	2.700236	2.383504	2.059866	1.897012	2.607227	2.737007	2.513801	0.409043	0.000000	29169.000000		1
13564.374023	4369.491211	2.981975	4.656446	5113.202637	99998.000000	785.616394	507.592651	275.334686	98.383598	104.538742	531.072266	734.056274	394.246735	2.196292	0.000000	4.132400	3.640431	0.474504	0.668055	3.708693	4.999991	2.895211	2.705515	2.439861	1.992923	2.019277	2.725154	2.865729	2.595768	0.341690	0.000000	29200.000000		1
9741.468750	2313.574951	2.550252	3.953353	2679.198486	52998.644531	450.494141	279.007416	109.626915	87.112534	42.629604	237.487976	289.760437	203.828964	0.365254	0.000000	3.988624	3.364284	0.406583	0.596966	3.428005	4.724265	2.653689	2.445616	2.039917	1.940081	1.629711	2.375642	2.462039	2.309266	0.000000	0.000000	29303.000000		1
16806.783203	3953.726318	1.822490	2.827788	3389.559326	66107.132812	533.055054	343.109100	155.781235	96.610451	61.730282	298.311646	395.282898	240.568634	1.615468	4998.737793	4.225484	3.597007	0.260665	0.451447	3.530143	4.820248	2.726772	2.535432	2.192515	1.985024	1.790498	2.474670	2.596908	2.381239	0.208298	3.698860	29347.000000		1
28011.328125	8658.194336	2.528666	3.299600	8732.429688	99998.000000	1371.807373	892.347656	440.262299	188.253006	170.123703	774.114014	974.072876	526.372620	3.224317	99998.000000	4.447334	3.937427	0.402891	0.518461	3.941135	4.999991	3.137293	2.950534	2.643712	2.274742	2.230765	2.888805	2.988591	2.721293	0.508438	4.999991	29413.000000		1
12159.502930	6657.018066	1.945839	1.930420	4848.352539	99998.000000	786.461304	489.962921	268.075592	128.665909	84.679466	427.794739	598.603027	247.556381	1.025651	0.000000	4.084916	3.823280	0.289107	0.285652	3.685594	4.999991	2.895677	2.690163	2.428257	2.109463	1.927778	2.631235	2.777139	2.393674	0.011000	0.000000	29459.000000		1
9322.385742	2461.042480	1.677554	3.644979	1731.565552	38647.285156	281.193787	177.660355	99.311806	59.728935	32.752388	150.905838	215.528671	94.112625	0.077252	0.000000	3.969527	3.391119	0.224676	0.561695	3.238439	4.587119	2.449006	2.249591	1.997001	1.776185	1.515243	2.178706	2.333505	1.973648	0.000000	0.000000	29560.000000		1
8967.555664	3522.675049	2.726025	3.817669	3293.910889	75657.929688	569.692993	334.079926	233.223160	95.703835	66.272629	340.882660	448.326263	308.990631	0.220634	99998.000000	3.952674	3.546873	0.435530	0.581798	3.517712	4.878854	2.755641	2.523850	2.367772	1.980929	1.821334	2.532605	2.651594	2.489945	0.000000	4.999991	29670.000000		1
8531.144531	2699.196533	3.438369	4.015028	2711.664062	54567.375000	435.075439	273.950104	169.839996	44.445927	45.839775	248.688110	336.633270	234.962387	0.218352	0.000000	3.931007	3.431235	0.536352	0.603689	3.433236	4.736933	2.638565	2.437671	2.230040	1.647832	1.661242	2.395655	2.527157	2.370998	0.000000	0.000000	29816.000000		1
5741.604004	1541.400635	1.156402	3.213256	1240.674438	27942.142578	209.660309	127.142548	61.853630	43.952530	27.525452	119.880341	143.717651	116.105850	0.688548	0.000000	3.759033	3.187916	0.063109	0.506945	3.093658	4.446259	2.321516	2.104291	1.791365	1.642984	1.439734	2.078748	2.157510	2.064854	0.000000	0.000000	29892.000000		1
10821.838867	828.813354	1.692973	3.182418	1889.838501	41509.820312	294.500122	185.141510	110.330002	39.237492	31.996874	203.548340	258.300140	159.355286	0.441823	99998.000000	4.034301	2.918457	0.228650	0.502757	3.276425	4.618151	2.469085	2.267504	2.042694	1.593701	1.505108	2.308668	2.412125	2.202367	0.000000	4.999991	29940.000000		1
11916.756836	2406.777832	2.988143	3.059069	1710.716431	45506.281250	268.895844	164.844345	116.411140	59.124523	32.243572	203.138199	278.652802	182.054688	0.543858	99998.000000	4.076158	3.381436	0.475401	0.485589	3.233178	4.658072	2.429584	2.217074	2.065995	1.771768	1.508443	2.307792	2.445063	2.260202	0.000000	4.999991	29963.000000		1
5697.700684	2585.246094	2.451572	4.594771	2524.792480	50327.355469	379.000732	250.535278	108.060371	48.559635	57.009079	227.240707	289.186859	127.111710	1.198249	0.000000	3.755700	3.412502	0.389445	0.662264	3.402226	4.701804	2.578640	2.398869	2.033666	1.686275	1.755944	2.356486	2.461179	2.104186	0.078547	0.000000	30014.000000		1
7984.817383	3456.932861	1.591209	3.937934	2807.614502	56184.500000	464.164368	281.745789	141.898239	53.117401	44.704960	223.848602	327.530060	167.036880	1.865657	0.000000	3.902265	3.538691	0.201727	0.595268	3.448338	4.749617	2.666672	2.449857	2.151977	1.725237	1.650356	2.349954	2.515251	2.222812	0.270832	0.000000	30043.000000		1
9076.886719	2165.521729	3.586388	5.029578	3007.487061	63361.742188	486.734253	308.697662	161.831528	103.292915	46.323925	239.032928	317.224213	206.175690	0.716977	0.000000	3.957937	3.335562	0.554657	0.701532	3.478204	4.801827	2.687292	2.489533	2.209063	2.014071	1.665805	2.378458	2.501366	2.314237	0.000000	0.000000	30119.000000		1
8271.259766	1525.547119	2.331306	3.089906	2355.165283	55236.527344	372.663666	236.118790	157.258347	58.023628	36.640984	215.648941	285.051544	161.822281	0.826918	99998.000000	3.917572	3.183426	0.367599	0.489945	3.372021	4.742227	2.571317	2.373131	2.196614	1.763605	1.563967	2.333747	2.454923	2.209038	0.000000	4.999991	30150.000000		1
11734.427734	3794.697754	2.593424	3.059069	5991.571777	99998.000000	932.251221	608.501831	331.255219	128.224945	116.815109	576.646790	760.123108	373.860138	0.739979	0.000000	4.069462	3.579177	0.413874	0.485589	3.777541	4.999991	2.969533	2.784262	2.520163	2.107973	2.067499	2.760910	2.880884	2.572709	0.000000	0.000000	30185.000000		1
9088.154297	1329.270264	3.487709	4.082870	1560.652466	36531.105469	239.100769	153.132294	79.461777	40.544998	24.272108	119.297516	162.540787	151.090866	0.192145	0.000000	3.958476	3.123613	0.542540	0.610966	3.193306	4.562663	2.378581	2.185067	1.900158	1.607937	1.385108	2.076631	2.210962	2.179238	0.000000	0.000000	30220.000000		1
16854.279297	5206.214355	4.061284	4.391244	3957.090576	76450.117188	609.442383	390.401337	186.109802	112.470123	61.465080	299.418701	418.599030	274.594604	2.446319	0.000000	4.226710	3.716522	0.608663	0.642588	3.597376	4.883378	2.784933	2.591511	2.269769	2.051037	1.788628	2.476279	2.621798	2.438692	0.388513	0.000000	30248.000000		1
6628.564453	1189.657104	2.414567	4.246308	1463.132324	30232.531250	241.657181	155.352585	73.442322	36.024235	42.530926	140.285446	205.466431	136.261169	1.359771	99998.000000	3.821419	3.075422	0.382839	0.628012	3.165284	4.480474	2.383200	2.191319	1.865946	1.556595	1.628705	2.147013	2.312741	2.134372	0.133466	4.999991	30302.000000		1
7183.076172	1482.442627	1.470943	2.652015	1395.407227	33076.996094	234.481323	142.185028	76.526062	57.203354	24.639072	152.626572	170.518417	98.022804	0.296049	99998.000000	3.856310	3.170978	0.167596	0.423576	3.144701	4.519526	2.370108	2.152854	1.883809	1.757421	1.391624	2.183630	2.231771	1.991327	0.000000	4.999991	30372.000000		1
26866.769531	11256.195312	2.192538	3.311935	10463.751953	99998.000000	1621.923218	1052.014404	546.056152	205.528107	162.395844	928.658691	1214.141968	687.288269	2.877311	99998.000000	4.429215	4.051392	0.340947	0.520082	4.019688	4.999991	3.210030	3.022022	2.737237	2.312871	2.210575	2.967856	3.084270	2.837139	0.458987	4.999991	30445.000000		1
5576.105957	3459.612549	1.338343	3.219423	1765.616211	47845.199219	312.388916	187.065765	108.849808	60.842167	38.053337	223.688248	303.261047	135.083176	0.978086	0.000000	3.746331	3.539027	0.126567	0.507778	3.246896	4.679838	2.494696	2.271994	2.036828	1.784205	1.580393	2.349643	2.481817	2.130601	0.000000	0.000000	30502.000000		1
20289.431641	3380.820068	2.019849	1.773150	1957.128662	42431.101562	296.763611	200.353592	113.111534	52.722683	30.969988	154.449051	175.597336	132.218384	2.005334	99998.000000	4.307270	3.529022	0.305319	0.248745	3.291619	4.627684	2.472411	2.301797	2.053507	1.721997	1.490941	2.188785	2.244518	2.121292	0.302187	4.999991	30528.000000		1
5859.214844	4394.617676	2.087691	2.904882	2122.256836	45753.156250	336.343384	210.936981	135.610489	58.563282	33.403057	179.883728	248.873138	121.943367	2.662732	0.000000	3.767839	3.642921	0.319666	0.463128	3.326798	4.660421	2.526783	2.324153	2.132293	1.767625	1.523786	2.254992	2.395978	2.086158	0.425328	0.000000	30643.000000		1
6517.728516	1427.690918	3.370527	3.052901	1089.275146	27074.017578	163.401154	100.647064	102.895111	53.404186	17.497133	128.113922	178.659485	104.378387	0.882987	0.000000	3.814096	3.154634	0.527698	0.484713	3.037138	4.432553	2.213255	2.002801	2.012395	1.727575	1.242967	2.107596	2.252026	2.018610	0.000000	0.000000	30677.000000		1
9510.944336	1995.845093	3.820752	2.858626	1950.588135	38164.367188	306.646973	199.382217	98.170822	61.307812	45.515984	198.065460	266.845154	146.329575	0.311342	99998.000000	3.978224	3.300127	0.582149	0.456157	3.290166	4.581658	2.486639	2.299686	1.991982	1.787516	1.658164	2.296809	2.426259	2.165332	0.000000	4.999991	30740.000000		1
18594.068359	17709.603516	2.149366	3.867008	6989.882812	99998.000000	1098.477051	701.843506	342.470764	179.439667	138.025070	722.433655	927.403564	549.830627	2.791816	99998.000000	4.269374	4.248209	0.332310	0.587375	3.844470	4.999991	3.040791	2.846240	2.534623	2.253918	2.139958	2.858798	2.967269	2.740229	0.445887	4.999991	30790.000000		1
21340.300781	9427.332031	1.958174	4.872307	7807.866211	99998.000000	1238.318481	800.754456	422.546204	185.048996	142.148026	731.937744	955.613647	611.755188	2.804358	0.000000	4.329201	3.974389	0.291851	0.687735	3.892532	4.999991	3.092832	2.903499	2.625874	2.267287	2.152741	2.864474	2.980282	2.786578	0.447833	0.000000	30880.000000		1
24682.587891	8466.219727	1.896499	4.230890	8874.778320	99998.000000	1413.900391	903.973328	476.690491	163.675598	170.493744	838.283569	1082.238159	509.717346	2.768224	0.000000	4.392391	3.927690	0.277953	0.626432	3.948158	4.999991	3.150419	2.956156	2.678236	2.213984	2.231709	2.923391	3.034323	2.707330	0.442201	0.000000	30926.000000		1
6770.302246	2869.159912	1.847160	1.763899	2279.391846	47549.644531	371.544250	238.064636	132.801208	64.980545	45.112015	223.139343	269.685303	178.585480	1.821119	99998.000000	3.830608	3.457755	0.266504	0.246474	3.357819	4.677147	2.570011	2.376695	2.123202	1.812783	1.654292	2.348576	2.430857	2.251846	0.260338	4.999991	31029.000000		1
13265.704102	3000.154053	1.748480	2.710606	3117.567383	67605.421875	499.263458	318.328186	156.043350	92.524498	63.117966	328.957825	424.359467	228.631470	0.170810	99998.000000	4.122730	3.477144	0.242661	0.433066	3.493816	4.829981	2.698330	2.502875	2.193245	1.966257	1.800153	2.517140	2.627734	2.359136	0.000000	4.999991	31057.000000		1
5627.690430	2043.020142	2.812370	4.332653	1542.174683	38220.988281	249.773590	158.954391	119.627480	68.730370	40.033096	211.248444	295.113800	219.380264	1.945437	0.000000	3.750330	3.310273	0.449072	0.636754	3.188133	4.582302	2.397547	2.201272	2.077831	1.837149	1.602419	2.324794	2.469990	2.341197	0.289017	0.000000	31116.000000		1
10686.573242	5548.262695	1.239663	2.516331	4641.045410	95976.039062	739.986267	473.060944	261.433197	96.249657	84.648628	441.828827	516.637268	330.838898	1.495366	99998.000000	4.028839	3.744157	0.093304	0.400768	3.666616	4.982163	2.869224	2.674917	2.417361	1.983399	1.927620	2.645254	2.713186	2.519617	0.174748	4.999991	31189.000000		1
10739.333008	3491.301025	2.457740	3.416783	2572.612061	53058.703125	378.960663	259.456512	137.075272	56.265896	44.757385	219.497437	281.674866	177.376648	1.293857	0.000000	4.030977	3.542987	0.390536	0.533617	3.410374	4.724757	2.578594	2.414065	2.136959	1.750245	1.650865	2.341429	2.449748	2.248896	0.111886	0.000000	31237.000000		1
10475.102539	1702.553711	3.092990	2.164785	1927.537109	39766.984375	293.978973	189.662262	92.712608	71.675339	30.294649	145.083740	203.477417	106.170044	0.357931	99998.000000	4.020158	3.231101	0.490378	0.335415	3.285003	4.599523	2.468316	2.277981	1.967139	1.855370	1.481366	2.161619	2.308516	2.026002	0.000000	4.999991	31271.000000		1
6226.374023	2342.284668	1.631298	2.103110	1705.187256	40204.261719	290.645447	173.269119	84.864487	57.857105	31.173515	147.862183	192.709000	122.711220	0.318091	99998.000000	3.794235	3.369640	0.212533	0.322862	3.231772	4.604272	2.463363	2.238721	1.928726	1.762357	1.493786	2.169857	2.284902	2.088884	0.000000	4.999991	31350.000000		1
11529.556641	5443.644043	2.146282	3.947186	6873.823242	99998.000000	1069.246338	692.037231	399.449005	176.229507	162.735062	829.562744	1116.803711	708.205261	3.997976	0.000000	4.061812	3.735890	0.331687	0.596288	3.837198	4.999991	3.029078	2.840129	2.601461	2.246079	2.211481	2.918849	3.047977	2.850159	0.601840	0.000000	31389.000000		1
12365.634766	1620.899414	2.818537	2.417651	2811.345947	61884.402344	431.066589	273.876099	169.599457	61.153622	46.977676	283.367828	381.224121	195.274673	1.463715	99998.000000	4.092216	3.209756	0.450024	0.383394	3.448914	4.791581	2.634544	2.437554	2.229424	1.786422	1.671892	2.452351	2.581180	2.290646	0.165456	4.999991	31415.000000		1
5910.651367	2331.133789	2.044519	2.497828	2075.146484	45487.929688	322.383301	204.874344	120.870224	69.334785	39.866573	197.016983	258.355621	131.465958	0.276094	99998.000000	3.771635	3.367567	0.310591	0.397563	3.317049	4.657896	2.508373	2.311488	2.082319	1.840951	1.600609	2.294504	2.412218	2.118813	0.000000	4.999991	31450.000000		1
11643.204102	2852.017334	2.562587	4.351155	2205.335693	47622.718750	361.260010	223.265762	105.596466	60.533791	42.006691	194.133682	274.477417	167.588867	0.720133	0.000000	4.066072	3.455152	0.408679	0.638605	3.343475	4.677814	2.557820	2.348822	2.023649	1.781998	1.623318	2.288101	2.438507	2.224245	0.000000	0.000000	31485.000000		1
9470.167969	3581.383301	2.322055	4.021195	2841.640625	64708.976562	482.256653	279.633423	162.913925	80.954308	56.426250	273.910004	351.327271	200.199402	0.927321	99998.000000	3.976358	3.554051	0.365873	0.604355	3.453569	4.810965	2.683278	2.446589	2.211958	1.908240	1.751481	2.437608	2.545712	2.301463	0.000000	4.999991	31528.000000		1
11688.732422	3007.903564	2.217208	2.214124	1375.039062	35721.875000	221.483368	140.273102	106.321144	33.933460	24.037743	144.426910	208.738281	128.826263	0.219487	0.000000	4.067768	3.478264	0.345806	0.345202	3.138315	4.552934	2.345341	2.146974	2.026620	1.530628	1.380894	2.159648	2.319602	2.110004	0.000000	0.000000	31596.000000		1
12256.060547	3093.782471	1.748480	2.781532	3037.137207	69821.375000	456.781891	306.825836	179.751129	79.517288	57.579571	303.557068	413.776062	255.904053	0.643832	0.000000	4.088351	3.490490	0.242661	0.444284	3.482464	4.843988	2.659709	2.486892	2.254672	1.900462	1.760268	2.482240	2.616765	2.408077	0.000000	0.000000	31629.000000		1
3976.875732	1127.072632	2.544085	4.366574	1056.328491	23537.810547	165.054031	106.950226	52.093597	38.380211	26.921040	111.844124	154.464478	93.224503	0.535748	0.000000	3.599542	3.051952	0.405532	0.640141	3.023799	4.371766	2.217626	2.029182	1.716784	1.584107	1.430092	2.048613	2.188829	1.969530	0.000000	0.000000	31777.000000		1
6970.415039	4378.924316	3.648063	4.866140	3094.670654	64013.125000	481.063232	306.539062	147.054245	85.912964	47.847290	245.931244	336.833710	214.890335	0.120069	0.000000	3.843259	3.641367	0.562062	0.687185	3.490614	4.806269	2.682202	2.486486	2.167478	1.934059	1.679857	2.390814	2.527416	2.332217	0.000000	0.000000	31887.000000		1
9864.772461	2085.002197	2.719858	4.089037	1581.720581	31277.486328	250.430420	160.286575	80.519501	20.805984	34.210999	123.025757	144.559509	102.787178	0.717973	0.000000	3.994087	3.319107	0.434546	0.611621	3.199130	4.495232	2.398687	2.204897	1.905901	1.318188	1.534166	2.089996	2.160047	2.011939	0.000000	0.000000	32036.000000		1
15354.897461	5161.426270	3.389029	4.607106	3474.365234	75050.664062	577.201904	351.240936	192.579483	98.864662	77.244576	413.945679	538.038391	452.100769	1.324253	0.000000	4.186247	3.712770	0.530075	0.663428	3.540875	4.875355	2.761328	2.545605	2.284610	1.995041	1.887868	2.616943	2.730813	2.655235	0.121971	0.000000	32075.000000		1
14909.957031	5385.416504	2.679769	4.280230	4656.806152	98843.843750	734.003845	471.830536	243.029449	105.661224	82.070625	461.475342	561.866455	300.331482	3.203366	0.000000	4.173476	3.731219	0.428097	0.631467	3.668088	4.994950	2.865698	2.673786	2.385659	2.023916	1.914188	2.664149	2.749633	2.477601	0.505607	0.000000	32141.000000		1
19853.906250	9496.950195	3.484625	4.591687	12308.095703	99998.000000	1909.935181	1246.567505	635.712769	307.920563	236.596771	1249.793091	1599.689453	746.449829	4.667515	0.000000	4.297846	3.977584	0.542156	0.661972	4.090191	4.999991	3.281019	3.095716	2.803261	2.488439	2.374009	3.096838	3.204036	2.873001	0.669086	0.000000	32237.000000		1
15847.391602	2651.935059	2.143198	3.342773	2981.266113	59309.730469	497.678436	306.918365	154.260941	71.548904	37.822056	243.374832	342.316589	139.899979	2.345955	0.000000	4.199958	3.423563	0.331062	0.524107	3.474401	4.773126	2.696949	2.487023	2.188256	1.854603	1.577745	2.386276	2.534428	2.145818	0.370320	0.000000	32317.000000		1
9622.659180	1816.297485	2.359060	2.343642	1826.991821	38889.878906	288.462189	185.252518	105.981934	35.099113	29.610060	154.566238	197.695404	103.354591	1.823776	0.000000	3.983295	3.259187	0.372739	0.369891	3.261737	4.589837	2.460089	2.267764	2.025232	1.545296	1.471439	2.189115	2.295997	2.014330	0.260971	0.000000	32398.000000		1
5160.833984	870.579529	2.473158	2.266548	967.899231	24194.027344	158.482590	95.568146	53.983929	24.040827	18.264984	84.062721	126.865013	77.506691	0.843569	99998.000000	3.712720	2.939808	0.393252	0.355365	2.985830	4.383708	2.199981	1.980313	1.732265	1.380949	1.261619	1.924603	2.103342	1.889339	0.000000	4.999991	32418.000000		1
19572.757812	7329.217285	2.155533	3.157748	5943.739746	99998.000000	899.279907	599.515808	252.311508	114.708916	92.678688	454.311798	626.430664	307.340820	3.433515	99998.000000	4.291652	3.865058	0.333555	0.499378	3.774060	4.999991	2.953895	2.777801	2.401937	2.059597	1.966980	2.657354	2.796873	2.487620	0.535739	4.999991	32441.000000		1
30373.007812	11273.785156	4.258643	4.696534	9594.920898	99998.000000	1544.132812	975.923157	512.767151	199.265030	167.484024	839.436890	1096.460327	646.280701	3.083951	0.000000	4.482488	4.052070	0.629271	0.671777	3.982041	4.999991	3.188685	2.989416	2.709920	2.299431	2.223973	2.923988	3.039993	2.810421	0.489107	0.000000	32481.000000		1
14455.003906	3663.253418	1.859494	4.052033	4572.179199	94787.546875	730.522278	464.916779	261.578125	89.983498	102.747093	520.232910	690.153076	399.134460	0.439272	0.000000	4.160018	3.563867	0.269395	0.607673	3.660123	4.976751	2.863633	2.667375	2.417601	1.954163	2.011770	2.716198	2.838945	2.601119	0.000000	0.000000	32629.000000		1
9276.324219	2799.723389	1.723810	1.643633	1910.561157	39426.695312	272.537750	189.027023	116.799690	39.881992	28.731194	163.811279	198.475586	133.069489	0.952797	0.000000	3.967376	3.447115	0.236489	0.215805	3.281161	4.595790	2.435427	2.276524	2.067442	1.600777	1.458354	2.214344	2.297707	2.124079	0.000000	0.000000	32655.000000		1
10172.766602	2892.109131	2.355976	3.086823	2370.291016	46888.175781	360.791260	240.923264	140.297775	45.404968	48.963604	227.108109	342.035980	202.706482	1.162506	0.000000	4.007439	3.461215	0.372171	0.489512	3.374802	4.671063	2.557256	2.381879	2.147051	1.657103	1.689873	2.356233	2.534072	2.306868	0.065395	0.000000	32820.000000		1
23152.078125	8812.745117	2.291218	3.318103	6467.648438	99998.000000	1015.835938	659.386597	400.997040	190.957443	147.319458	717.980713	968.824341	582.259216	2.839183	0.000000	4.364590	3.945111	0.360066	0.520890	3.810746	4.999991	3.006824	2.819140	2.603141	2.280936	2.168260	2.856113	2.986245	2.765116	0.453193	0.000000	32882.000000		1
2487.448486	1138.405273	1.529534	2.254213	679.353821	18685.070312	113.219467	68.255470	42.537094	35.182377	24.901190	81.419952	99.327225	111.026932	0.894585	99998.000000	3.395754	3.056297	0.184559	0.352995	2.832096	4.271495	2.053921	1.834137	1.628768	1.546325	1.396220	1.910731	1.997068	2.045428	0.000000	4.999991	32924.000000		1
7307.424805	1722.986572	2.297385	3.256428	1280.531738	30906.423828	227.253036	128.036835	77.858238	37.430420	24.561979	112.904930	170.984070	88.096245	1.196303	99998.000000	3.863764	3.236282	0.361234	0.512742	3.107390	4.490049	2.356510	2.107335	1.891305	1.573225	1.390263	2.052713	2.232956	1.944957	0.077841	4.999991	32956.000000		1
14202.196289	4124.472656	1.967425	3.453787	5555.355469	99998.000000	878.581848	555.853149	328.936249	129.868576	122.103722	671.693787	855.595642	524.716675	3.563737	0.000000	4.152356	3.615368	0.293898	0.538296	3.744712	4.999991	2.943782	2.744960	2.517112	2.113504	2.086729	2.827171	2.932269	2.719925	0.551906	0.000000	33063.000000		1
10140.572266	4018.321289	1.440106	2.578006	4391.231445	92351.953125	678.450256	450.213531	233.007294	90.868530	94.106453	446.287933	609.824768	298.172882	0.993274	99998.000000	4.006063	3.604045	0.158394	0.411284	3.642586	4.965446	2.831518	2.653419	2.367369	1.958413	1.973619	2.649615	2.785205	2.474468	0.000000	4.999991	33144.000000		1
3613.555908	1634.033081	2.257297	2.571838	625.906433	18119.484375	96.329834	63.747047	47.693104	21.416565	18.554855	95.577400	110.629128	62.081829	0.373673	0.000000	3.557935	3.213261	0.353589	0.410244	2.796510	4.258146	1.983761	1.804460	1.678456	1.330750	1.268458	1.980355	2.043869	1.792964	0.000000	0.000000	33196.000000		1
5881.855469	1982.840942	2.963473	4.835302	1808.193359	34609.945312	263.699738	182.908875	75.674950	44.152973	21.771196	124.573792	159.703751	96.314415	0.014726	0.000000	3.769514	3.297288	0.471801	0.684424	3.257245	4.539201	2.421110	2.262235	1.878952	1.644960	1.337882	2.095427	2.203315	1.983691	0.000000	0.000000	33216.000000		1
11429.513672	1377.271729	1.544953	1.850243	1629.034302	33738.753906	276.953674	165.232895	89.875565	30.698620	26.594164	137.362061	200.039047	96.150970	2.248883	0.000000	4.058028	3.139020	0.188915	0.267229	3.211930	4.528129	2.442407	2.218096	1.953642	1.487119	1.424786	2.137867	2.301115	1.982954	0.351967	0.000000	33261.000000		1
6148.756348	2476.032471	1.480195	2.251129	1615.879150	31389.343750	263.675079	160.964996	70.210564	20.198488	25.554943	114.052078	164.369446	94.291481	0.182489	99998.000000	3.788787	3.393756	0.170319	0.352400	3.208409	4.496782	2.421069	2.206732	1.846402	1.305319	1.407475	2.057103	2.215821	1.974472	0.000000	4.999991	33280.000000		1
10838.037109	1655.628540	3.802250	3.691235	2041.984009	45313.585938	313.314026	207.486282	122.967163	54.819622	39.613708	180.198273	213.286789	114.949448	0.376787	99998.000000	4.034951	3.218963	0.580041	0.567172	3.310052	4.656229	2.495980	2.316989	2.089789	1.738936	1.597846	2.255751	2.328964	2.060507	0.000000	4.999991	33351.000000		1
14047.910156	2303.145752	2.019849	3.170084	2680.145264	52622.015625	415.724976	270.616577	141.349335	54.613014	45.987797	204.538223	283.913666	177.342728	1.705181	0.000000	4.147612	3.362321	0.305319	0.501071	3.428158	4.721168	2.618806	2.432354	2.150294	1.737296	1.662643	2.310775	2.453186	2.248813	0.231771	0.000000	33487.000000		1
6153.304688	1978.341797	1.199574	1.110146	1248.507080	25522.613281	191.244232	122.769806	62.815758	12.347290	17.845596	81.170174	94.720116	41.769241	0.925346	0.000000	3.789109	3.296301	0.079027	0.045380	3.096391	4.406925	2.281588	2.089092	1.798069	1.091572	1.251531	1.909397	1.976442	1.620857	0.000000	0.000000	33507.000000		1
21239.638672	9085.820312	1.865662	3.894762	9809.727539	99998.000000	1575.586914	995.541870	496.441864	240.210907	209.429031	1097.271362	1421.211914	817.557739	1.355562	99998.000000	4.327147	3.958364	0.270833	0.590481	3.991657	4.999991	3.197442	2.998060	2.695868	2.380593	2.321037	3.040314	3.152659	2.912519	0.132119	4.999991	33659.000000		1
12548.695312	5382.740234	3.028231	4.002693	4088.211182	82600.828125	633.461609	400.559174	236.988403	124.706398	68.810547	361.247650	482.996735	223.250351	0.242480	0.000000	4.098598	3.731004	0.481189	0.602352	3.611533	4.916985	2.801720	2.602667	2.374727	2.095889	1.837655	2.557805	2.683944	2.348792	0.000000	0.000000	33705.000000		1
12993.734375	8630.101562	1.939672	3.632644	5484.854980	99998.000000	848.096008	554.215698	320.770508	135.752350	119.482544	580.985657	691.186096	362.656921	1.118375	0.000000	4.113734	3.936016	0.287728	0.560223	3.739165	4.999991	2.928445	2.743679	2.506194	2.132747	2.077304	2.764165	2.839595	2.559496	0.048587	0.000000	33740.000000		1
12249.831055	3937.533447	2.895631	3.792999	4059.998047	85917.046875	675.431274	413.131561	225.211609	122.535446	87.232803	433.857361	538.652039	365.706757	1.751660	0.000000	4.088130	3.595224	0.461743	0.578983	3.608526	4.934079	2.829581	2.616088	2.352591	2.088262	1.940680	2.637347	2.731308	2.563133	0.243450	0.000000	33792.000000		1
20058.064453	5292.962891	2.796951	3.916348	6666.488281	99998.000000	1074.430054	677.053345	347.728546	161.936371	117.040222	596.860718	813.040039	453.099915	2.010127	0.000000	4.302289	3.723699	0.446685	0.592881	3.823897	4.999991	3.031178	2.830623	2.541240	2.209344	2.068335	2.775873	2.910112	2.656194	0.303224	0.000000	33826.000000		1
17170.171875	4561.873535	2.365228	4.070535	2321.216553	70157.562500	354.090302	229.010773	193.100632	119.029228	83.816017	426.666107	590.745667	335.566284	1.675229	99998.000000	4.234775	3.659143	0.373873	0.609652	3.365716	4.846075	2.549114	2.359856	2.285784	2.075654	1.923327	2.630088	2.771400	2.525778	0.224074	4.999991	33848.000000		1
8277.781250	2277.476807	2.124696	3.083739	1846.866577	52423.859375	302.372925	190.593552	153.477676	55.627563	55.134167	290.340179	345.702545	200.328918	1.225252	0.000000	3.917914	3.357454	0.327297	0.489078	3.266436	4.719529	2.480543	2.280108	2.186045	1.745290	1.741421	2.462907	2.538702	2.301744	0.088225	0.000000	33919.000000		1
13981.341797	3188.129395	2.849375	4.792130	3166.873291	60719.246094	506.254303	321.038788	161.378220	79.720818	58.908661	301.540314	390.833038	269.907318	1.772056	0.000000	4.145549	3.503536	0.454750	0.680529	3.500631	4.783326	2.704369	2.506557	2.207845	1.901572	1.770179	2.479345	2.591991	2.431215	0.248478	0.000000	34019.000000		1
19770.041016	5259.467773	4.298732	3.802250	4278.478027	77571.710938	699.903870	435.661346	185.906281	71.888115	53.496700	275.276093	336.923126	216.422958	0.636023	0.000000	4.296008	3.720942	0.633340	0.580041	3.631289	4.889703	2.845038	2.639149	2.269294	1.856657	1.728327	2.439769	2.527531	2.335303	0.000000	0.000000	34097.000000		1
14473.034180	5006.850586	4.218554	3.839255	4480.869629	99998.000000	734.472534	458.243591	283.423340	122.967163	102.814934	494.024200	699.604736	357.411499	1.817791	99998.000000	4.160560	3.699565	0.625164	0.584247	3.651362	4.999991	2.865976	2.661096	2.452435	2.089789	2.012056	2.693748	2.844853	2.553169	0.259544	4.999991	34152.000000		1
9207.661133	2988.642334	2.522498	3.299600	2096.895996	44309.203125	363.267517	212.855072	134.959824	53.888336	31.417130	174.231247	226.525284	135.434723	1.191973	99998.000000	3.964149	3.475474	0.401831	0.518461	3.321577	4.646494	2.560227	2.328084	2.130204	1.731495	1.497167	2.241126	2.355117	2.131730	0.076267	4.999991	34202.000000		1
4892.419434	1651.971191	1.174904	2.263464	1545.742554	41445.425781	269.722290	158.396240	110.049385	60.172993	40.470989	177.546265	236.208221	182.181122	0.628157	99998.000000	3.689524	3.218003	0.070003	0.354774	3.189137	4.617476	2.430917	2.199745	2.041588	1.779402	1.607144	2.249311	2.373295	2.260503	0.000000	4.999991	34257.000000		1
7558.203613	2688.076660	3.450704	3.244093	2491.599121	45837.511719	392.855988	251.700928	133.797256	57.314369	34.118484	172.313156	233.614792	144.022934	0.433758	0.000000	3.878419	3.429442	0.537908	0.511093	3.396478	4.661221	2.594233	2.400885	2.126447	1.758263	1.532990	2.236318	2.368500	2.158432	0.000000	0.000000	34282.000000		1
6281.939941	1995.644653	3.512378	3.052901	1755.843872	39740.460938	284.209686	178.446716	101.689369	53.262337	33.412308	202.163742	324.415497	201.016602	1.921028	0.000000	3.798094	3.300083	0.545601	0.484713	3.244486	4.599233	2.453639	2.251508	2.007276	1.726420	1.523906	2.305703	2.511101	2.303232	0.283534	0.000000	34344.000000		1
9236.053711	2429.986084	1.803987	1.665219	1675.500122	40326.851562	285.615875	173.065582	111.952049	56.531097	31.244440	156.182114	223.734497	97.988884	1.005678	0.000000	3.965487	3.385604	0.256233	0.221471	3.224144	4.605594	2.455782	2.238211	2.049032	1.752287	1.494773	2.193631	2.349733	1.991177	0.002459	0.000000	34397.000000		1
15521.977539	5077.918457	2.784616	3.993442	4585.152344	97006.992188	727.524902	454.814453	267.659271	91.229324	79.609802	455.388031	549.189209	403.491791	2.836689	99998.000000	4.190947	3.705686	0.444765	0.601347	3.661354	4.986803	2.861848	2.657834	2.427582	1.960135	1.900967	2.658382	2.739722	2.605835	0.452812	4.999991	34451.000000		1
7540.376465	2380.612305	2.796951	3.392113	2479.698975	54624.800781	415.567719	252.854248	125.477333	51.276409	38.056419	209.638733	259.431854	252.160400	0.572442	99998.000000	3.877393	3.376689	0.446685	0.530470	3.394399	4.737390	2.618642	2.402870	2.098565	1.709918	1.580428	2.321471	2.414023	2.401677	0.000000	4.999991	34560.000000		1
8699.803711	2704.685547	1.955090	3.891678	1764.530762	39803.988281	273.225433	174.823318	100.702576	50.594902	43.271023	174.928162	226.796646	145.419861	0.540084	0.000000	3.939509	3.432117	0.291167	0.590137	3.246629	4.599926	2.436521	2.242599	2.003041	1.704107	1.636197	2.242860	2.355637	2.162624	0.000000	0.000000	34586.000000		1
15270.359375	2164.522461	1.588125	3.068320	3759.546387	80174.968750	589.589233	381.066833	210.462082	78.567497	66.972641	331.249054	426.407074	226.876831	2.082023	0.000000	4.183849	3.335362	0.200885	0.486901	3.575135	4.904039	2.770550	2.581001	2.323174	1.895243	1.825897	2.520155	2.629824	2.355790	0.318485	0.000000	34721.000000		1
10468.574219	3902.385010	0.601329	2.106194	2660.917969	49737.976562	386.410980	267.320068	139.724197	100.128998	37.103546	206.480972	236.939072	146.958649	1.351215	0.000000	4.019887	3.591330	0.000000	0.323498	3.425031	4.696688	2.587049	2.427032	2.145272	2.000560	1.569415	2.314880	2.374637	2.167195	0.130724	0.000000	34752.000000		1
10482.962891	1467.162720	2.763030	4.446751	2115.768555	42060.187500	337.197571	215.544083	106.450661	34.695145	34.448444	189.014679	224.773712	111.338387	0.427741	0.000000	4.020484	3.166478	0.441386	0.648043	3.325468	4.623871	2.527884	2.333536	2.027148	1.540269	1.537170	2.276495	2.351746	2.046645	0.000000	0.000000	34821.000000		1
14771.848633	4786.597656	1.248914	4.286397	7267.533691	99998.000000	1157.333374	737.756714	350.041351	173.454132	160.943405	743.554199	924.874939	598.399475	1.717336	0.000000	4.169435	3.680027	0.096533	0.632092	3.861387	4.999991	3.063458	2.867913	2.544119	2.239185	2.206673	2.871313	2.966083	2.776991	0.234855	0.000000	34871.000000		1
19226.861328	7417.689941	3.265679	3.503127	8937.029297	99998.000000	1405.864136	907.972961	564.521545	225.362717	203.230713	1048.242920	1348.574463	790.800110	2.017849	0.000000	4.283908	3.870269	0.513974	0.544456	3.951193	4.999991	3.147943	2.958073	2.751681	2.352882	2.307989	3.020462	3.129875	2.898067	0.304889	0.000000	34909.000000		1
18338.699219	10913.918945	2.812370	5.248523	11475.375000	99998.000000	1803.154541	1167.700806	713.293457	315.108765	257.177643	1346.187622	1714.336670	997.315063	2.146573	99998.000000	4.263369	4.037981	0.449072	0.720037	4.059767	4.999991	3.256033	3.067332	2.853268	2.498461	2.410233	3.129106	3.234096	2.998832	0.331746	4.999991	34989.000000		1
5811.799316	2182.599365	1.470943	2.223376	1099.815430	24229.986328	183.618134	111.905792	49.127041	15.378605	26.797689	98.550125	152.096161	113.404495	0.335957	0.000000	3.764311	3.338974	0.167596	0.347013	3.041320	4.384353	2.263916	2.048853	1.691321	1.186917	1.428097	1.993657	2.182118	2.054630	0.000000	0.000000	35103.000000		1
5146.152344	2340.354248	1.803987	3.006645	2007.439941	36807.304688	332.729248	204.310028	101.525932	44.146805	21.539915	175.973557	216.644989	91.204659	0.260689	0.000000	3.711483	3.369282	0.256233	0.478082	3.302643	4.565934	2.522091	2.310290	2.006577	1.644899	1.333244	2.245447	2.335749	1.960017	0.000000	0.000000	35145.000000		1
13472.625977	2480.621094	3.709738	3.771412	2745.138184	59524.539062	441.909027	277.428558	145.811508	75.317238	47.699272	275.587555	385.430328	223.987366	0.988696	99998.000000	4.129452	3.394560	0.569343	0.576504	3.438564	4.774696	2.645333	2.443151	2.163792	1.876894	1.678512	2.440260	2.585946	2.350224	0.000000	4.999991	35191.000000		1
7504.660645	3112.281738	2.303553	1.868746	2401.609619	47173.339844	382.405182	240.679642	121.764511	59.164612	45.691757	205.290649	286.627350	170.210037	0.794394	0.000000	3.875331	3.493079	0.362398	0.271550	3.380502	4.673697	2.582524	2.381439	2.085521	1.772062	1.659838	2.312369	2.457318	2.230985	0.000000	0.000000	35239.000000		1
8297.496094	2322.980469	2.297385	3.395196	2559.423096	53765.972656	424.982361	257.948578	122.745140	55.892765	34.340515	208.183197	252.656891	171.085831	1.043710	0.000000	3.918947	3.366045	0.361234	0.530865	3.408142	4.730507	2.628371	2.411533	2.089004	1.747356	1.535807	2.318446	2.402531	2.233214	0.018580	0.000000	35295.000000		1
1479.744385	773.087158	3.117660	3.253344	188.592209	6150.652832	22.542130	16.892721	15.227502	21.814367	8.030056	24.833347	39.095638	66.793785	0.050866	0.000000	3.170187	2.888228	0.493829	0.512330	2.275524	3.788921	1.352995	1.227700	1.182629	1.338743	0.904719	1.395035	1.592128	1.824736	0.000000	0.000000	35330.000000		1
4196.330078	1331.632446	2.889463	4.385077	875.152710	17987.281250	134.488022	86.381691	46.367096	25.243484	13.389594	58.507774	84.432770	76.840599	0.426653	0.000000	3.622870	3.124384	0.460817	0.641977	2.942084	4.254965	2.128684	1.936422	1.666210	1.402149	1.126767	1.767214	1.926511	1.885591	0.000000	0.000000	35371.000000		1
14675.324219	3487.958252	2.328223	3.947186	3955.434570	84750.257812	671.225098	401.795746	218.260864	127.808640	91.466774	448.924530	591.242126	386.370880	0.092806	0.000000	4.166588	3.542571	0.367025	0.596288	3.597194	4.928141	2.826868	2.604005	2.338976	2.106560	1.961263	2.652173	2.771765	2.587004	0.000000	0.000000	35532.000000		1
2434.346436	408.795837	1.797820	3.978023	769.173889	18943.521484	117.478111	77.697884	43.462215	37.368748	18.073793	93.711739	121.480804	124.512123	1.209702	0.000000	3.386382	2.611506	0.254746	0.599667	2.886024	4.277461	2.069957	1.890409	1.638112	1.572509	1.257049	1.971794	2.084508	2.095212	0.082678	0.000000	35595.000000		1
21139.525391	6696.838379	2.796951	2.306637	5557.421387	99998.000000	871.880859	560.781006	348.030762	149.444153	103.083221	574.395691	760.338989	347.660706	2.017480	0.000000	4.325095	3.825870	0.446685	0.362979	3.744873	4.999991	2.940457	2.748793	2.541618	2.174479	2.013188	2.759211	2.881007	2.541156	0.304809	0.000000	35628.000000		1
25769.888672	4423.410645	2.889463	3.953353	4444.046875	89830.664062	681.728271	450.891937	224.230972	114.456047	74.823837	374.128448	496.192078	298.653931	1.730060	99998.000000	4.411112	3.645757	0.460817	0.596966	3.647779	4.953424	2.833611	2.654073	2.350696	2.058639	1.874040	2.573021	2.695650	2.475168	0.238061	4.999991	35695.000000		1
7640.283691	2657.806641	1.316756	1.390766	2648.814453	50560.019531	414.519257	263.949524	139.218475	73.053772	41.479370	208.158539	281.835205	157.434113	0.333927	0.000000	3.883110	3.424523	0.119505	0.143254	3.423052	4.703807	2.617545	2.421521	2.143697	1.863643	1.617832	2.318394	2.449995	2.197099	0.000000	0.000000	35722.000000		1
17873.164062	4329.122070	3.012813	3.413699	3618.779785	79002.367188	574.278503	345.594604	195.145157	97.532486	71.450226	332.618225	442.013855	254.278931	3.269210	0.000000	4.252202	3.636400	0.478972	0.533225	3.558562	4.897640	2.759123	2.538567	2.290358	1.989149	1.854004	2.521946	2.645436	2.405310	0.514443	0.000000	35878.000000		1
16110.956055	5271.191895	2.920300	3.086823	3956.328857	85174.125000	644.982483	413.214813	279.047516	101.143547	81.922607	403.251251	476.409882	276.935150	1.637171	0.000000	4.207121	3.721909	0.465428	0.489512	3.597292	4.930308	2.809548	2.616176	2.445678	2.004938	1.913404	2.605576	2.677981	2.442378	0.214094	0.000000	35968.000000		1
6688.062012	2953.722168	2.359060	2.719858	1203.274902	27070.468750	194.805939	119.303688	81.379868	37.541435	21.074270	108.115883	164.418777	140.680161	0.832251	99998.000000	3.825300	3.470370	0.372739	0.434546	3.080365	4.432496	2.289602	2.076654	1.910517	1.574511	1.323753	2.033890	2.215951	2.148233	0.000000	4.999991	36076.000000		1
9573.127930	1338.925415	2.408400	4.190801	1866.957153	38941.910156	299.252167	187.213776	119.612061	59.954048	28.293303	171.138245	211.710999	133.766418	0.806489	0.000000	3.981054	3.126756	0.381729	0.622297	3.271134	4.590417	2.476037	2.272338	2.077775	1.777819	1.451684	2.233347	2.325743	2.126347	0.000000	0.000000	36120.000000		1
12084.585938	3986.910400	2.735276	3.194753	3120.120605	87446.710938	509.797516	314.747955	234.835953	122.646454	90.908615	514.373779	662.516602	371.214294	1.742960	0.000000	4.082232	3.600636	0.437001	0.504437	3.494171	4.941743	2.707398	2.497963	2.370764	2.088655	1.958605	2.711279	2.821197	2.569625	0.241287	0.000000	36211.000000		1
20416.890625	7779.227539	1.714559	4.567017	4867.280762	92963.398438	792.983398	493.429047	242.616226	123.232368	85.388725	456.821960	562.248840	354.068726	1.238642	0.000000	4.309989	3.890936	0.234152	0.659633	3.687286	4.968312	2.899264	2.693225	2.384920	2.090725	1.931401	2.659747	2.749928	2.549088	0.092946	0.000000	36247.000000		1
15204.422852	4964.893555	2.402232	4.397411	3347.666748	63232.117188	523.082275	337.287018	171.739578	73.726028	66.161613	349.193329	454.965576	214.902664	0.616510	0.000000	4.181970	3.695910	0.380615	0.643197	3.524742	4.800938	2.718570	2.528000	2.234870	1.867621	1.820606	2.543066	2.657979	2.332242	0.000000	0.000000	36376.000000		1
14959.102539	3402.908691	3.068320	4.292564	3583.258057	72828.281250	543.656982	363.230499	178.261688	77.833565	74.543221	339.457947	427.625122	217.409744	0.350975	99998.000000	4.174906	3.531850	0.486901	0.632717	3.554278	4.862300	2.735325	2.560182	2.251058	1.891167	1.872408	2.530786	2.631063	2.337279	0.000000	4.999991	36413.000000		1
7018.034180	1778.941040	2.870961	3.842339	1490.401733	31499.601562	236.396332	150.723892	78.758690	27.972593	33.486320	137.608765	175.933456	98.204742	0.535886	0.000000	3.846215	3.250162	0.458027	0.584596	3.173303	4.498305	2.373641	2.178182	1.896299	1.446733	1.524867	2.138646	2.245348	1.992132	0.000000	0.000000	36495.000000		1
8566.324219	6229.935547	3.120744	4.113708	6418.533691	99998.000000	975.553101	651.162292	314.322418	123.987885	98.099899	522.480957	697.332031	399.627869	1.784346	0.000000	3.932795	3.794484	0.494258	0.614233	3.807436	4.999991	2.989251	2.813689	2.497375	2.093379	1.991669	2.718071	2.843440	2.601656	0.251479	0.000000	36541.000000		1
20981.015625	7839.646973	3.114576	3.867008	7910.801270	99998.000000	1268.835205	793.032776	474.063171	204.596817	150.116409	730.790588	966.601013	541.140625	2.594414	0.000000	4.321826	3.894296	0.493399	0.587375	3.898221	4.999991	3.103405	2.899291	2.675836	2.310899	2.176428	2.863793	2.985247	2.733310	0.414039	0.000000	36579.000000		1
36189.828125	14460.794922	1.535702	7.845031	18443.031250	99998.000000	2919.344727	1882.653320	1032.552856	432.944580	402.563599	2026.559082	2526.630615	1546.886597	2.830561	99998.000000	4.558587	4.160192	0.186307	0.894595	4.265832	4.999991	3.465285	3.274770	3.013912	2.636432	2.604835	3.306759	3.402542	3.189458	0.451873	4.999991	36676.000000		1
5646.393555	1789.240723	1.995179	3.833087	1276.242310	24727.724609	178.196930	127.568108	71.551987	32.104805	18.218729	96.141724	122.137642	66.713608	0.523087	0.000000	3.751771	3.252669	0.299982	0.583549	3.105933	4.393184	2.250900	2.105742	1.854622	1.506570	1.260518	1.982912	2.086849	1.824214	0.000000	0.000000	36814.000000		1
7466.811035	1320.756104	1.615879	2.392981	1211.711914	29485.134766	197.923599	123.997131	69.208351	42.617271	36.779751	137.109192	198.589691	109.370964	0.019476	0.000000	3.873135	3.120823	0.208409	0.378939	3.083399	4.469603	2.296498	2.093412	1.840158	1.629586	1.565609	2.137067	2.297957	2.038902	0.000000	0.000000	36855.000000		1
10408.099609	3940.623291	2.500912	2.016765	3028.490479	57579.062500	497.271362	308.546570	139.918472	76.048080	50.847767	265.022675	382.830750	204.976120	1.164939	0.000000	4.017372	3.595565	0.398098	0.304655	3.481226	4.760264	2.696594	2.489321	2.145875	1.881088	1.706272	2.423283	2.583007	2.311703	0.066303	0.000000	36936.000000		1
16417.087891	8979.751953	2.022933	5.186849	8011.170898	99998.000000	1252.281616	814.310547	397.638855	200.325836	145.253342	745.327332	1044.012085	487.443512	2.009537	0.000000	4.215296	3.953264	0.305981	0.714904	3.903696	4.999991	3.097702	2.910790	2.599489	2.301737	2.162126	2.872347	3.018706	2.687924	0.303096	0.000000	37124.000000		1
36644.195312	22503.306641	1.973593	3.669649	17025.029297	99998.000000	2688.283203	1735.586792	897.947693	375.704224	315.617584	1565.074463	2100.062988	1207.700073	3.519165	0.000000	4.564005	4.352246	0.295258	0.564625	4.231088	4.999991	3.429475	3.239446	2.953251	2.574846	2.499161	3.194535	3.322232	3.081959	0.546440	0.000000	37197.000000		0
6883.907227	1625.108765	2.793867	2.701355	1305.648804	31604.423828	218.291702	135.049255	93.067238	31.306116	26.217947	145.533966	213.863449	96.206482	0.063544	99998.000000	3.837835	3.210882	0.446206	0.431582	3.115826	4.499748	2.339037	2.130492	1.968797	1.495629	1.418599	2.162964	2.330137	1.983204	0.000000	4.999991	37261.000000		1
8735.756836	1862.143433	2.402232	3.126911	3138.675537	67513.875000	512.159668	319.533936	195.314758	61.381821	77.503609	334.308105	451.514862	253.054688	0.883360	99998.000000	3.941301	3.270013	0.380615	0.495116	3.496747	4.829393	2.709405	2.504517	2.290735	1.788040	1.889322	2.524147	2.654672	2.403214	0.000000	4.999991	37312.000000		1
21476.294922	2556.897461	3.401364	5.279361	3950.972412	82123.304688	647.754761	394.089478	197.217422	85.277710	67.163834	393.876709	475.728363	365.395294	0.900109	0.000000	4.331959	3.407713	0.531653	0.722581	3.596704	4.914466	2.811411	2.595595	2.294945	1.930835	1.827135	2.595360	2.677359	2.562763	0.000000	0.000000	37420.000000		1
7507.253906	2035.736328	2.063021	1.251998	1557.843140	31287.990234	232.236359	150.387772	69.300858	39.197403	26.140854	139.668701	196.138123	98.587128	0.711209	99998.000000	3.875481	3.308722	0.314504	0.097604	3.192524	4.495378	2.365930	2.177212	1.840739	1.593257	1.417320	2.145099	2.292562	1.993820	0.000000	4.999991	37445.000000		1
4380.592773	2681.865967	2.729109	4.323402	2240.623047	45217.601562	374.735931	229.525757	109.475807	62.260685	42.857800	219.034882	283.111877	153.557861	0.716460	0.000000	3.641533	3.428437	0.436021	0.635826	3.350369	4.655307	2.573725	2.360831	2.039318	1.794214	1.632030	2.340513	2.451958	2.186272	0.000000	0.000000	37502.000000		1
12470.142578	7525.031738	1.729977	3.830003	7998.462891	99998.000000	1290.103638	813.314514	385.973083	169.411362	153.702789	719.053894	913.677856	499.837036	2.081649	0.000000	4.095871	3.876508	0.238040	0.583199	3.903007	4.999991	3.110625	2.910259	2.586557	2.228943	2.186682	2.856761	2.960793	2.698828	0.318408	0.000000	37560.000000		1
6534.643066	6230.906738	2.143198	3.694319	4118.823242	81456.750000	642.537048	415.068146	189.643768	88.638985	81.052986	452.847046	567.019409	413.708221	2.795473	0.000000	3.815222	3.794551	0.331062	0.567534	3.614773	4.910927	2.807898	2.618119	2.277939	1.947625	1.908769	2.655951	2.753598	2.616694	0.446455	0.000000	37616.000000		1
22038.796875	6546.604492	2.352893	3.691235	6177.308594	99998.000000	988.850159	633.066895	306.859772	134.765549	123.019592	615.702393	773.648376	453.559387	1.834957	0.000000	4.343188	3.816016	0.371602	0.567172	3.790799	4.999991	2.995131	2.801450	2.486940	2.129579	2.089974	2.789371	2.888544	2.656634	0.263626	0.000000	37690.000000		1
4930.728516	1023.172180	2.198706	3.848506	948.360657	23193.712891	149.379395	97.362885	57.909531	46.468861	18.391418	91.112144	131.111313	67.725067	0.826096	99998.000000	3.692911	3.009949	0.342167	0.585292	2.976974	4.365370	2.174291	1.988393	1.762750	1.667162	1.264615	1.959576	2.117640	1.830749	0.000000	4.999991	37764.000000		1
10338.221680	3270.533203	3.567886	3.404448	2369.295166	53477.320312	411.799377	238.622787	132.539093	52.941628	46.521282	225.862274	299.739410	202.342606	0.546638	0.000000	4.014446	3.514619	0.552411	0.532047	3.374619	4.728169	2.614686	2.377712	2.122344	1.723797	1.667652	2.353844	2.476744	2.306087	0.000000	0.000000	37823.000000		1
8538.034180	2629.574951	2.211041	1.702224	3213.440918	67209.765625	512.202820	323.511963	167.860229	83.375046	57.937283	319.524689	410.686157	214.529541	1.216108	0.000000	3.931358	3.419886	0.344597	0.231017	3.506970	4.827432	2.709442	2.509890	2.224948	1.921036	1.762958	2.504504	2.613510	2.331487	0.084972	0.000000	37868.000000		1
6522.212402	1961.985596	2.833956	3.521630	1902.487915	41511.589844	295.258728	192.783005	113.694366	64.234276	34.149323	182.301376	225.964035	146.650284	0.167124	0.000000	3.814395	3.292696	0.452393	0.546744	3.279322	4.618169	2.470203	2.285069	2.055739	1.807767	1.533382	2.260790	2.354039	2.166283	0.000000	0.000000	38001.000000		1
17024.933594	4111.055664	2.026016	4.388160	5537.784180	99998.000000	866.832825	561.299072	341.727600	156.851288	108.948486	573.390381	778.209229	576.955200	1.438023	0.000000	4.231085	3.613953	0.306643	0.642282	3.743336	4.999991	2.937935	2.749194	2.533680	2.195488	2.037221	2.758451	2.891096	2.761142	0.157766	0.000000	38110.000000		1
29777.072266	8245.799805	3.885511	3.533965	10691.994141	99998.000000	1678.627075	1089.787109	628.111328	256.554718	187.398804	1017.171204	1362.469849	761.223999	3.963539	0.000000	4.473882	3.916233	0.589448	0.548262	4.029059	4.999991	3.224954	3.037342	2.798037	2.409180	2.272767	3.007394	3.134327	2.881512	0.598083	0.000000	38148.000000		1
8286.002930	4614.007324	3.709738	3.570970	2741.292725	57997.476562	441.594482	277.826355	143.282837	77.821228	51.967167	287.814575	348.493317	227.552170	1.004270	99998.000000	3.918345	3.664078	0.569343	0.552786	3.437955	4.763409	2.645024	2.443774	2.156194	1.891098	1.715729	2.459113	2.542194	2.357081	0.001851	4.999991	38253.000000		1
16624.035156	2106.680908	1.637465	2.689020	2880.643799	61496.726562	460.907928	289.020325	188.878998	76.911530	66.445320	315.645325	418.491089	260.224365	1.607094	99998.000000	4.220737	3.323599	0.214172	0.429594	3.459490	4.788852	2.663614	2.460928	2.276184	1.885991	1.822464	2.499199	2.621686	2.415348	0.206041	4.999991	38288.000000		1
9856.236328	2661.044434	1.347594	0.983713	2281.374512	41859.171875	359.076721	231.224899	118.970642	29.603891	36.594727	198.790131	271.751404	157.483459	0.487730	99998.000000	3.993711	3.425052	0.129559	0.000000	3.358196	4.621790	2.555187	2.364035	2.075440	1.471349	1.563419	2.298395	2.434172	2.197235	0.000000	4.999991	38354.000000		1
11515.608398	3542.444824	1.985928	3.441453	3297.993896	67166.664062	539.916382	336.870697	208.281876	101.399498	60.240837	354.145813	434.270599	275.239105	0.806664	0.000000	4.061287	3.549303	0.297963	0.536742	3.518250	4.827154	2.732327	2.527463	2.318651	2.006036	1.779891	2.549182	2.637760	2.439710	0.000000	0.000000	38401.000000		1
10861.735352	2579.091064	2.211041	2.972724	2488.626465	61983.976562	400.670166	242.471298	160.132385	82.465340	59.038177	375.025818	444.363678	242.924606	0.914626	99998.000000	4.035899	3.411467	0.344597	0.473155	3.395960	4.792279	2.602787	2.384660	2.204479	1.916271	1.771133	2.574061	2.647738	2.385472	0.000000	4.999991	38467.000000		1
22827.421875	7284.774414	2.652015	3.355108	6200.951660	99998.000000	1009.246033	628.718811	425.981506	182.036179	148.824310	770.943909	1001.225220	529.971313	2.026987	99998.000000	4.358457	3.862416	0.423576	0.525706	3.792458	4.999991	3.003997	2.798456	2.629391	2.260158	2.172674	2.887023	3.000532	2.724252	0.306851	4.999991	38598.000000		1
22477.714844	6597.316895	2.386814	2.414567	5225.256348	99998.000000	842.647034	524.213989	293.985138	119.380775	82.782967	478.358795	583.005493	348.280548	2.619097	99998.000000	4.351752	3.819367	0.377819	0.382839	3.718108	4.999991	2.925646	2.719509	2.468325	2.076934	1.917941	2.679754	2.765673	2.541929	0.418152	4.999991	38636.000000		1
7261.631348	1822.082520	2.830872	3.096074	1475.908203	34718.679688	229.346909	150.751648	79.782486	50.671993	33.033009	145.934860	180.852020	109.244530	1.170412	99998.000000	3.861034	3.260568	0.451920	0.490811	3.169059	4.540563	2.360493	2.178262	1.901908	1.704768	1.518948	2.164159	2.257323	2.038400	0.068339	4.999991	38703.000000		1
17570.597656	10215.452148	2.772281	4.452919	7194.633789	99998.000000	1134.704834	728.502441	393.630005	172.612274	144.978897	665.063782	922.818054	528.676147	4.272710	0.000000	4.244787	4.009258	0.442837	0.648645	3.857009	4.999991	3.054883	2.862431	2.595088	2.237072	2.161305	2.822863	2.965116	2.723190	0.630703	0.000000	38781.000000		1
8638.563477	2446.040039	1.634382	2.695188	1666.813232	37470.554688	296.473724	172.004776	106.863884	36.406620	32.080135	188.077225	247.053726	132.502090	1.515548	99998.000000	3.936441	3.388463	0.213353	0.430589	3.221887	4.573690	2.471986	2.235540	2.028831	1.561180	1.506236	2.274336	2.392792	2.122223	0.180570	4.999991	38838.000000		1
3919.200684	785.240173	2.926468	2.985059	814.332153	20605.023438	136.652802	83.587822	42.672775	45.972378	16.038525	110.360840	164.289261	64.780098	0.418074	0.000000	3.593198	2.895003	0.466344	0.474953	2.910802	4.313973	2.135618	1.922143	1.630151	1.662497	1.205164	2.042815	2.215609	1.811442	0.000000	0.000000	38858.000000		1
20095.199219	7395.058594	2.090775	3.318103	7695.562500	99998.000000	1231.077881	779.655518	412.160187	138.848419	145.503128	724.869812	936.562317	531.648926	2.759532	0.000000	4.303092	3.868942	0.320307	0.520890	3.886240	4.999991	3.090286	2.891903	2.615066	2.142541	2.162872	2.860260	2.971537	2.725625	0.440836	0.000000	38881.000000		1
8433.679688	2203.066162	1.622047	5.267026	2401.686768	55023.050781	389.673553	249.520721	150.190414	83.362709	44.963993	248.407486	291.835785	194.620926	1.048027	0.000000	3.926017	3.343028	0.210063	0.721565	3.380516	4.740545	2.590701	2.397107	2.176642	1.920972	1.652865	2.395165	2.465138	2.289190	0.020373	0.000000	38966.000000		1
16039.721680	3908.740723	1.637465	3.250261	3095.124023	62739.972656	501.240143	313.021057	190.479462	62.013985	72.054642	353.778839	536.786377	278.193329	0.041554	0.000000	4.205197	3.592037	0.214172	0.511918	3.490678	4.797544	2.700046	2.495574	2.279848	1.792490	1.857662	2.548732	2.729801	2.444347	0.000000	0.000000	38991.000000		1
7131.842773	2232.318359	4.061284	3.311935	1672.462646	33296.277344	285.782410	167.650543	99.925468	31.417130	31.747091	162.238586	205.410919	100.647064	0.389406	99998.000000	3.853202	3.348756	0.608663	0.520082	3.223356	4.522396	2.456035	2.224405	1.999676	1.497167	1.501704	2.210154	2.312624	2.002801	0.000000	4.999991	39041.000000		1
14377.873047	4471.297852	2.149366	4.351155	5283.425293	99998.000000	834.601562	531.423767	256.884674	114.711998	103.320663	510.179901	696.900269	353.556824	1.846395	0.000000	4.157695	3.650434	0.332310	0.638605	3.722916	4.999991	2.921479	2.725441	2.409738	2.059609	2.014187	2.707723	2.843171	2.548459	0.266325	0.000000	39078.000000		1
13254.584961	2486.523438	2.241878	3.583304	3802.940674	74422.343750	582.484314	386.121094	190.232758	100.961609	66.201706	362.601410	460.858582	254.269684	2.078740	0.000000	4.122366	3.395592	0.350612	0.554284	3.580120	4.871703	2.765284	2.586724	2.279285	2.004156	1.820869	2.559429	2.663568	2.405295	0.317800	0.000000	39170.000000		1
25066.447266	6677.379883	2.439237	3.182418	5601.697754	99998.000000	910.695923	546.191833	299.085663	135.425476	94.565933	585.694519	731.697205	430.785980	2.585862	0.000000	4.399093	3.824606	0.387254	0.502757	3.748320	4.999991	2.959373	2.737345	2.475796	2.131700	1.975735	2.767671	2.864331	2.634262	0.412605	0.000000	39390.000000		1
8175.808594	2327.911377	2.164785	3.336605	2052.598145	47959.562500	304.842987	203.557602	131.092819	60.681812	46.286919	217.983322	292.258270	170.139114	2.334850	0.000000	3.912531	3.366966	0.335415	0.523305	3.312304	4.680875	2.484076	2.308687	2.117579	1.783059	1.665458	2.338423	2.465767	2.230804	0.368259	0.000000	39540.000000		1
6717.641113	3613.093262	2.248045	2.818537	2965.499023	61137.558594	482.194977	300.491852	165.747879	92.049599	57.335953	288.505341	425.827332	222.636688	0.714370	99998.000000	3.827217	3.557879	0.351805	0.450024	3.472098	4.786308	2.683223	2.477833	2.219448	1.964022	1.758427	2.460154	2.629234	2.347597	0.000000	4.999991	39782.000000		1
17129.052734	7987.185547	2.914133	4.613273	5362.547852	99998.000000	860.498779	537.184204	257.100555	93.980019	82.449921	489.710052	617.922668	388.292053	1.972301	99998.000000	4.233733	3.902394	0.464509	0.664009	3.729371	4.999991	2.934750	2.730123	2.410103	1.973036	1.916190	2.689939	2.790934	2.589159	0.294973	4.999991	39896.000000		1
12055.142578	3885.726807	3.185502	2.735276	4125.314453	90656.960938	658.353577	406.751312	217.153793	72.896500	60.549210	380.604279	545.908081	327.678070	0.827474	0.000000	4.081172	3.589472	0.503178	0.437001	3.615457	4.957401	2.818459	2.609329	2.336767	1.862707	1.782108	2.580474	2.737119	2.515447	0.000000	0.000000	39962.000000		1
38600.039062	7004.089844	2.605759	3.231758	7943.199219	99998.000000	1235.546143	813.992920	537.372314	239.298126	225.254776	998.169250	1316.571411	779.217590	5.019071	99998.000000	4.586588	3.845352	0.415934	0.509439	3.899996	4.999991	3.091859	2.910621	2.730275	2.378939	2.352674	2.999204	3.119444	2.891659	0.700623	4.999991	40027.000000		1
5258.409668	3036.258545	1.026885	1.924253	1588.702148	47442.191406	280.675720	158.676865	138.028152	53.478199	38.938370	248.968735	298.922211	164.702484	1.032087	99998.000000	3.720855	3.482339	0.011522	0.284262	3.201042	4.676165	2.448205	2.200514	2.139968	1.728177	1.590378	2.396145	2.475558	2.216700	0.013716	4.999991	40059.000000		1
7304.187012	1143.481201	1.945839	2.763030	1344.189331	26162.371094	200.156235	139.298645	64.758514	34.732151	23.029362	128.780014	161.735931	103.699966	0.036374	99998.000000	3.863572	3.058229	0.289107	0.441386	3.128460	4.417677	2.301369	2.143947	1.811297	1.540732	1.362282	2.109848	2.208807	2.015779	0.000000	4.999991	40103.000000		1
12157.840820	4214.545898	2.599592	3.768329	3399.624512	69147.750000	539.996582	346.541321	192.166260	87.618271	61.795040	309.952759	365.398376	219.963089	0.752261	0.000000	4.084857	3.624751	0.414905	0.576149	3.531431	4.839778	2.732391	2.539755	2.283677	1.942595	1.790954	2.491296	2.562767	2.342350	0.000000	0.000000	40145.000000		1
11282.298828	507.527893	1.785485	2.738360	1859.059692	39926.937500	291.641510	187.664001	97.810028	29.024149	28.478327	201.676514	240.991104	142.841858	0.878741	0.000000	4.052398	2.705460	0.251756	0.437491	3.269293	4.601266	2.464849	2.273381	1.990383	1.462759	1.454515	2.304655	2.382001	2.154855	0.000000	0.000000	40203.000000		1
7561.765137	1459.385498	2.507080	3.089906	1519.456787	27204.015625	253.643677	151.328308	76.994789	14.965384	28.481411	124.792740	168.304291	90.473808	0.635459	0.000000	3.878623	3.164170	0.399168	0.489945	3.181688	4.434633	2.404224	2.179920	1.886461	1.175088	1.454561	2.096189	2.226095	1.956523	0.000000	0.000000	40222.000000		1
10286.729492	2552.093018	2.402232	4.415914	3824.699463	81636.507812	602.531738	385.310059	219.691711	88.842514	66.136948	394.243652	493.462952	335.014282	2.117968	0.000000	4.012277	3.406897	0.380615	0.645021	3.582597	4.911884	2.779980	2.585810	2.341814	1.948621	1.820444	2.595765	2.693254	2.525063	0.325919	0.000000	40296.000000		1
7727.346680	1954.532227	2.907966	2.790784	1397.544189	29186.353516	225.301041	143.936584	90.544739	21.765028	16.914307	126.692322	164.397202	103.934334	0.005499	0.000000	3.888030	3.291043	0.463589	0.445726	3.145365	4.465180	2.352763	2.158171	1.956863	1.337759	1.228254	2.102750	2.215894	2.016759	0.000000	0.000000	40361.000000		1
11114.827148	3750.313477	2.710606	3.074487	2688.795166	68913.601562	413.726715	269.543427	191.595779	101.217560	58.412178	322.926025	451.524109	240.833832	1.950161	0.000000	4.045903	3.574068	0.433066	0.487773	3.429558	4.838305	2.616714	2.430629	2.282386	2.005256	1.766503	2.509103	2.654681	2.381717	0.290071	0.000000	40415.000000		1
8349.518555	2901.859863	1.915002	3.348940	4013.516846	79653.476562	620.941650	408.333252	198.549606	73.985062	68.064285	342.430695	457.420227	299.961426	0.387451	0.000000	3.921661	3.462677	0.282169	0.524907	3.603525	4.901205	2.793051	2.611015	2.297869	1.869144	1.832919	2.534573	2.660315	2.477065	0.000000	0.000000	40530.000000		1
7750.024414	2161.053223	2.420735	3.136162	1658.314453	45845.878906	252.391678	164.986191	128.372955	101.726372	37.677120	183.019897	245.841827	236.630692	0.037950	0.000000	3.889303	3.334666	0.383947	0.496399	3.219667	4.661300	2.402075	2.217448	2.108474	2.007434	1.576078	2.262498	2.390656	2.374071	0.000000	0.000000	40584.000000		1
5510.854004	1324.404175	2.914133	3.096074	1155.902466	22921.142578	165.430252	111.273628	50.067581	19.091427	19.837692	87.238968	124.650887	71.240532	0.053729	0.000000	3.741219	3.122020	0.464509	0.490811	3.062921	4.360236	2.218615	2.046392	1.699557	1.280838	1.297491	1.940711	2.095695	1.852727	0.000000	0.000000	40611.000000		1
16742.277344	3167.832275	1.662135	1.921169	3369.730957	71380.226562	546.349060	339.618317	177.857712	54.304638	59.201618	312.317963	385.769562	161.961044	2.941948	0.000000	4.223814	3.500762	0.220666	0.283566	3.527595	4.853578	2.737470	2.530991	2.250073	1.734837	1.772334	2.494597	2.586328	2.209411	0.468635	0.000000	40640.000000		1
6981.430176	2547.661621	3.583304	2.904882	2342.435791	45507.136719	366.042877	235.246094	104.242706	44.563110	40.261292	222.010681	326.808472	240.947922	1.818943	99998.000000	3.843944	3.406142	0.554284	0.463128	3.369668	4.658080	2.563532	2.371522	2.018046	1.648975	1.604888	2.346374	2.514293	2.381923	0.259819	4.999991	40723.000000		1
11309.809570	3106.330322	2.870961	3.907097	2602.820557	68316.890625	397.339752	258.059601	176.648895	57.801598	55.217426	343.568573	461.796051	253.751617	0.026543	0.000000	4.053455	3.492248	0.458027	0.591854	3.415444	4.834528	2.599162	2.411720	2.247111	1.761940	1.742076	2.536013	2.664450	2.404409	0.000000	0.000000	40759.000000		1
13166.947266	5427.519043	2.676685	3.487709	4387.278320	93966.023438	705.343567	432.266174	249.381958	106.759033	103.773979	524.362000	692.293152	328.387329	1.418462	99998.000000	4.119485	3.734601	0.427597	0.542540	3.642195	4.972971	2.848401	2.635751	2.396865	2.028405	2.016088	2.719631	2.840290	2.516387	0.151818	4.999991	40822.000000		1
25704.316406	15513.830078	2.605759	6.155142	12280.048828	99998.000000	1959.179443	1244.381104	649.188660	247.621140	269.339905	1400.640259	1858.085205	966.724365	3.394935	0.000000	4.410006	4.190719	0.415934	0.789238	4.089200	4.999991	3.292074	3.094953	2.812371	2.393788	2.430301	3.146327	3.269066	2.985303	0.530831	0.000000	40885.000000		1
9620.481445	3705.460449	2.214124	3.025148	3954.796387	95244.500000	642.219421	404.740723	243.939148	102.182770	108.411919	548.550842	734.534241	369.882141	2.292118	99998.000000	3.983197	3.568842	0.345202	0.480747	3.597124	4.978840	2.807683	2.607177	2.387281	2.009378	2.035077	2.739217	2.866012	2.568063	0.360237	4.999991	40935.000000		1
10105.492188	4725.971680	1.230412	2.929552	5198.150391	99998.000000	827.052551	526.406555	296.547729	143.400024	81.552551	456.541351	601.316711	306.603821	2.499085	0.000000	4.004558	3.674491	0.090050	0.466801	3.715849	4.999991	2.917533	2.721321	2.472095	2.156549	1.911438	2.659480	2.779103	2.486578	0.397781	0.000000	41067.000000		1
4731.133789	1284.290894	1.985928	2.911049	1151.131958	24317.509766	174.576614	114.289528	55.217426	27.963343	16.720032	101.606110	159.157928	74.780663	0.855242	0.000000	3.674965	3.108663	0.297963	0.464050	3.061125	4.385919	2.241986	2.058007	1.742076	1.446589	1.223237	2.006920	2.201828	1.873789	0.000000	0.000000	41190.000000		1
19997.521484	4258.670898	2.309720	3.009729	2475.637695	69462.445312	412.946533	248.799133	160.446930	91.448273	57.601154	331.492676	391.906189	228.936768	0.690223	99998.000000	4.300976	3.629274	0.363559	0.478527	3.393687	4.841750	2.615894	2.395849	2.205331	1.961176	1.760431	2.520474	2.593182	2.359715	0.000000	4.999991	41316.000000		1
16634.251953	4489.973145	1.945839	3.974939	5835.358887	99998.000000	924.307495	589.721863	286.266541	135.758514	111.970551	625.783081	826.485168	433.885132	1.818302	0.000000	4.221003	3.652244	0.289107	0.599330	3.766068	4.999991	2.965816	2.770647	2.456771	2.132767	2.049104	2.796424	2.917235	2.637375	0.259666	0.000000	41356.000000		1
16641.103516	3624.521729	1.470943	2.386814	3617.814453	74383.906250	590.461975	371.834137	202.132904	148.429596	56.090122	350.633423	418.851898	211.627747	3.328160	0.000000	4.221182	3.559251	0.167596	0.377819	3.558446	4.871479	2.771192	2.570349	2.305637	2.171520	1.748886	2.544853	2.622061	2.325572	0.522204	0.000000	41439.000000		1
5894.477051	729.322693	3.666565	3.845422	1125.968628	23260.619141	178.304855	113.910225	71.326874	37.720291	30.772629	112.719902	148.448105	108.300903	0.439249	0.000000	3.770445	2.862920	0.564259	0.584944	3.051526	4.366621	2.251163	2.056563	1.853253	1.576575	1.488165	2.052001	2.171575	2.034632	0.000000	0.000000	41499.000000		1
7124.164062	934.311157	2.078440	5.041913	1570.057861	31508.742188	241.037354	155.022629	77.327835	58.705135	30.781879	143.144073	194.537659	149.095688	1.181152	0.000000	3.852734	2.970492	0.317737	0.702595	3.195916	4.498431	2.382084	2.190395	1.888336	1.768676	1.488295	2.155773	2.289004	2.173465	0.072306	0.000000	41543.000000		1
12561.825195	5226.175293	3.278014	4.730455	5005.049805	95480.921875	793.421326	509.119110	215.164795	96.440849	98.226334	486.256256	655.849548	344.629395	0.202542	0.000000	4.099053	3.718184	0.515611	0.674903	3.699408	4.979917	2.899504	2.706819	2.332771	1.984261	1.992228	2.686865	2.816804	2.537352	0.000000	0.000000	41584.000000		1
6809.588867	1315.516724	4.079786	3.669649	1457.177612	30995.466797	211.300858	145.228683	82.323486	46.872829	34.334347	162.469864	206.311371	111.261292	0.263291	0.000000	3.833121	3.119096	0.610637	0.564625	3.163512	4.491298	2.324901	2.162052	1.915524	1.670921	1.535729	2.210773	2.314523	2.046344	0.000000	0.000000	41638.000000		1
6231.637695	2484.898193	2.322055	4.557766	1909.309204	34232.011719	297.623962	194.220032	95.620575	34.735233	27.176991	131.311768	155.821320	177.691193	0.113021	0.000000	3.794602	3.395308	0.365873	0.658752	3.280876	4.534432	2.473668	2.288294	1.980551	1.540770	1.434201	2.118304	2.192627	2.249666	0.000000	0.000000	41692.000000		1
7702.611816	28631.166016	2.433070	2.978892	1203.999512	28997.765625	207.911835	118.871964	80.926559	59.688847	28.388899	137.247955	189.745529	166.380035	0.994053	0.000000	3.886638	4.456839	0.386155	0.474055	3.080626	4.462365	2.317879	2.075079	1.908091	1.775893	1.453149	2.137506	2.278172	2.221101	0.000000	0.000000	41941.000000		0
6290.796387	1716.923950	2.325139	4.008861	1164.805176	24397.205078	203.276978	116.966209	60.404274	34.608799	23.587517	114.252518	181.919006	100.844421	0.014246	99998.000000	3.798706	3.234751	0.366449	0.603021	3.066253	4.387340	2.308088	2.068060	1.781068	1.539186	1.372682	2.057866	2.259878	2.003652	0.000000	4.999991	41991.000000		1
28611.714844	9263.203125	2.852458	4.604022	7666.862305	99998.000000	1211.622559	772.701660	390.839203	197.704666	130.957138	717.256042	920.471375	453.238678	2.885474	99998.000000	4.456544	3.966761	0.455219	0.663137	3.884618	4.999991	3.083367	2.888012	2.591998	2.296017	2.117129	2.855674	2.964010	2.656327	0.460217	4.999991	42040.000000		1
11301.223633	2354.841553	3.376694	5.168346	2151.370361	47845.480469	354.768738	212.130386	106.213211	56.253563	42.657356	189.841125	238.684464	158.713867	1.155645	0.000000	4.053125	3.371962	0.528492	0.713352	3.332715	4.679841	2.549945	2.326603	2.026179	1.750150	1.629994	2.278390	2.377824	2.200615	0.062824	0.000000	42083.000000		1
14709.865234	7930.777832	1.742312	3.324270	5662.666504	99998.000000	923.030823	575.203613	309.477844	119.124825	104.446228	523.378296	658.936401	389.460785	2.235532	0.000000	4.167609	3.899316	0.241126	0.521696	3.753021	4.999991	2.965216	2.759822	2.490630	2.076002	2.018893	2.718816	2.818844	2.590464	0.349381	0.000000	42365.000000		1
26596.167969	6681.142090	2.975808	3.993442	6686.615723	99998.000000	1070.501465	682.314209	413.834656	205.111801	130.300293	753.761353	957.784607	544.418640	2.620762	0.000000	4.424819	3.824851	0.473605	0.601347	3.825206	4.999991	3.029587	2.833984	2.616827	2.311991	2.114945	2.877234	2.981268	2.735933	0.418428	0.000000	42461.000000		1
17008.767578	6016.365234	2.704439	3.133079	4516.561035	96248.281250	720.429199	458.437866	281.699524	141.562119	80.337563	434.054718	564.885437	286.491669	1.266282	99998.000000	4.230673	3.779334	0.432077	0.495971	3.654808	4.983393	2.857591	2.661280	2.449786	2.150947	1.904919	2.637544	2.751960	2.457112	0.102531	4.999991	42534.000000		1
16149.767578	3369.474854	3.802250	3.904013	2726.586182	65496.058594	434.122559	270.943451	168.961136	58.097637	47.421734	255.685120	359.274078	149.447235	1.804530	0.000000	4.208166	3.527562	0.580041	0.591511	3.435619	4.816215	2.637612	2.432879	2.227787	1.764158	1.675977	2.407706	2.555426	2.174488	0.256364	0.000000	42566.000000		1
16083.677734	2912.693115	2.753779	3.743659	2634.592285	59956.644531	431.180695	263.024414	143.936584	61.949226	61.150539	266.475128	370.563629	223.046829	1.705227	0.000000	4.206385	3.464295	0.439929	0.573296	3.420713	4.777837	2.634659	2.419996	2.158171	1.792036	1.786400	2.425657	2.568863	2.348396	0.231782	0.000000	42604.000000		1
18765.839844	5231.513672	2.137031	3.527797	5581.783203	99998.000000	884.114075	557.546143	313.295532	104.822449	116.944626	572.878479	686.495728	466.264374	4.033517	0.000000	4.273368	3.718627	0.329811	0.547504	3.746773	4.999991	2.946508	2.746281	2.495954	2.020454	2.067980	2.758063	2.836638	2.668632	0.605684	0.000000	42669.000000		1
21588.255859	9169.358398	2.642764	2.701355	9020.657227	99998.000000	1424.773682	916.413147	494.027283	243.834305	189.535828	991.903076	1306.888428	755.164429	3.498385	0.000000	4.334218	3.962339	0.422058	0.431582	3.955238	4.999991	3.153746	2.962091	2.693751	2.387095	2.277691	2.996469	3.116239	2.878042	0.543868	0.000000	42788.000000		1
7169.840820	2296.608154	3.385945	3.595639	1712.541992	45617.636719	259.589142	176.439194	128.123184	63.259815	45.617748	258.216858	325.050720	203.569931	0.272763	0.000000	3.855510	3.361087	0.529680	0.555776	3.233641	4.659133	2.414287	2.246595	2.107628	1.801128	1.659134	2.411985	2.511951	2.308714	0.000000	0.000000	42848.000000		1
6276.669434	1067.127808	1.699140	1.655968	1132.213135	24130.953125	170.166870	113.583351	49.753040	38.028667	25.191061	109.451141	142.971375	62.340862	0.346629	0.000000	3.797729	3.028216	0.230229	0.219052	3.053928	4.382575	2.230875	2.055315	1.696820	1.580111	1.401246	2.039220	2.155249	1.794773	0.000000	0.000000	42893.000000		1
14547.419922	7710.830078	2.470075	3.139246	7014.919922	99998.000000	1127.177490	708.994690	378.707794	170.364227	149.348557	717.693909	1005.758301	549.130615	2.333851	0.000000	4.162786	3.887101	0.392710	0.496825	3.846023	4.999991	3.051992	2.850643	2.578304	2.231378	2.174201	2.855939	3.002494	2.739676	0.368073	0.000000	42924.000000		1
5758.391602	1130.184082	1.970509	2.059937	1229.887573	27679.035156	194.722687	126.371613	89.829308	55.377781	20.068972	103.428596	134.114883	80.093948	0.077161	99998.000000	3.760301	3.053149	0.294578	0.313854	3.089865	4.442151	2.289417	2.101650	1.953418	1.743336	1.302525	2.014641	2.127477	1.903600	0.000000	4.999991	43134.000000		1
18040.494141	8807.873047	2.568754	5.223854	13182.054688	99998.000000	2118.288086	1343.218018	691.633240	334.992706	256.101410	1359.756104	1756.411255	948.915771	3.720047	0.000000	4.256248	3.944871	0.409723	0.717991	4.119983	4.999991	3.325985	3.128146	2.839876	2.525035	2.408412	3.133461	3.244626	2.977228	0.570548	0.000000	43239.000000		1
7691.307129	2385.561768	3.728240	5.655577	2041.194580	37883.246094	338.224457	207.184067	90.470726	39.502693	35.120701	188.098816	222.485580	147.711090	0.412596	99998.000000	3.886000	3.377591	0.571504	0.752477	3.309884	4.578447	2.529205	2.316356	1.956508	1.596627	1.545563	2.274386	2.347302	2.169413	0.000000	4.999991	43361.000000		1
7965.673340	1581.174683	2.710606	3.422950	1657.824097	34507.414062	259.391754	164.104248	99.302559	50.807678	42.308895	172.701706	212.913666	159.250443	0.870743	99998.000000	3.901222	3.198980	0.433066	0.534401	3.219538	4.537912	2.413956	2.215120	1.996960	1.705929	1.626432	2.237297	2.328203	2.202081	0.000000	4.999991	43450.000000		1
8304.125977	2468.042480	3.151581	3.823836	2188.640381	52562.992188	337.509033	216.876266	158.849548	80.380737	71.570496	328.976349	468.102295	244.639160	1.063551	0.000000	3.919294	3.392353	0.498528	0.582499	3.340174	4.720680	2.528286	2.336212	2.200986	1.905152	1.854734	2.517165	2.670341	2.388526	0.026758	0.000000	43500.000000		1
3670.154785	1633.678467	1.729977	4.015028	1170.833984	23714.181641	174.937408	110.854240	60.916176	39.151146	19.541653	92.795868	113.336647	58.193233	1.168016	0.000000	3.564684	3.213166	0.238040	0.603689	3.068495	4.375008	2.242883	2.044752	1.784733	1.592744	1.290961	1.967529	2.054370	1.764872	0.067449	0.000000	43530.000000		1
11362.041992	3837.799316	3.768329	3.496960	4886.837891	98707.054688	769.556274	491.202576	225.911621	94.547432	81.284271	468.589508	584.149536	295.416016	2.344689	99998.000000	4.055456	3.584082	0.576149	0.543691	3.689028	4.994348	2.886240	2.691261	2.353939	1.975650	1.910007	2.670793	2.766524	2.470434	0.370085	4.999991	43555.000000		1
21363.279297	7906.258789	0.625999	4.193885	7991.675293	99998.000000	1289.360474	817.933960	506.235809	192.579483	186.973251	855.404480	1128.611328	757.619080	2.388374	0.000000	4.329668	3.897971	0.000000	0.622617	3.902638	4.999991	3.110374	2.912718	2.704353	2.284610	2.271780	2.932172	3.052544	2.879451	0.378102	0.000000	43636.000000		1
8018.806152	2101.120850	1.748480	3.589472	1593.102661	31568.224609	260.754791	162.676468	74.743660	37.680202	37.960823	172.926819	222.352982	101.538269	0.087594	99998.000000	3.904110	3.322451	0.242661	0.555031	3.202244	4.499250	2.416232	2.211325	1.873574	1.576113	1.579336	2.237862	2.347043	2.006630	0.000000	4.999991	43738.000000		1
9328.839844	2215.431885	2.312804	4.468338	1895.167114	41857.746094	295.388245	187.775024	107.702660	77.901405	35.620266	180.827362	236.803375	168.467728	0.559814	0.000000	3.969828	3.345459	0.364139	0.650146	3.277647	4.621776	2.470393	2.273638	2.032226	1.891545	1.551697	2.257264	2.374388	2.226517	0.000000	0.000000	43809.000000		1
9890.848633	2525.634521	1.982844	2.966557	2901.132080	56199.851562	455.992462	298.111206	150.652969	36.292522	52.725765	277.721527	359.221649	160.227982	0.703555	99998.000000	3.995234	3.402370	0.297289	0.472253	3.462568	4.749735	2.658958	2.474378	2.177978	1.559817	1.722023	2.443609	2.555362	2.204738	0.000000	4.999991	43863.000000		1
6763.724609	1624.686279	2.642764	3.953353	1594.502686	30590.792969	269.814819	162.035049	78.092598	43.042824	26.951878	130.485321	164.757996	126.618317	0.979818	0.000000	3.830186	3.210769	0.422058	0.596966	3.202625	4.485591	2.431066	2.209609	1.892610	1.633901	1.430589	2.115562	2.216846	2.102497	0.000000	0.000000	43949.000000		1
9731.810547	2175.201416	2.590341	3.978023	2362.063721	48909.121094	378.528931	238.912659	94.467255	48.192669	35.851547	187.451233	271.177826	172.862061	1.199549	99998.000000	3.988194	3.337499	0.413357	0.599667	3.373291	4.689390	2.578099	2.378239	1.975281	1.682981	1.554508	2.272888	2.433254	2.237700	0.079018	4.999991	43990.000000		1
11642.692383	2469.976074	2.667434	2.220292	2300.444336	52686.003906	350.380554	232.495392	146.039703	55.112579	51.751305	264.217834	344.290192	179.778885	0.501850	99998.000000	4.066053	3.392693	0.426094	0.346410	3.361812	4.721695	2.544540	2.366414	2.164471	1.741251	1.713921	2.421962	2.536925	2.254739	0.000000	4.999991	44053.000000		1
14974.141602	4780.319336	2.121612	2.695188	5062.172852	99998.000000	830.756165	514.127075	226.377258	108.991661	87.615189	475.987396	603.315002	354.925995	1.985652	0.000000	4.175342	3.679457	0.326666	0.430589	3.704337	4.999991	2.919474	2.711071	2.354833	2.037393	1.942579	2.677595	2.780544	2.550138	0.297903	0.000000	44094.000000		1
14905.122070	3329.818115	1.387682	2.189455	4818.132324	98971.843750	751.753845	483.471649	264.390503	117.539787	88.583481	506.331390	601.301331	315.417145	2.334415	0.000000	4.173336	3.522420	0.142290	0.340336	3.682879	4.995512	2.876076	2.684371	2.422246	2.070185	1.947353	2.704435	2.779092	2.498885	0.368178	0.000000	44125.000000		1
9530.862305	2523.889160	3.863925	4.011944	1922.347290	48622.378906	307.380920	195.900665	137.667343	60.484451	60.943928	303.076019	370.696228	216.022064	0.526431	0.000000	3.979132	3.402070	0.587029	0.603355	3.283832	4.686836	2.487677	2.292036	2.138831	1.781644	1.784930	2.481552	2.569018	2.334498	0.000000	0.000000	44191.000000		1
11458.266602	3305.971436	2.217208	5.384208	3856.036377	84783.460938	630.026306	387.971344	203.865967	129.609543	80.531837	408.185242	564.814514	316.104797	0.898277	0.000000	4.059119	3.519299	0.345806	0.731122	3.586141	4.928311	2.799359	2.588800	2.309345	2.112637	1.905968	2.610857	2.751906	2.499831	0.000000	0.000000	44220.000000		1
6004.153320	2011.195923	1.292086	2.738360	2162.527344	40730.238281	347.484924	220.912872	90.313454	59.260208	53.780403	227.737198	296.088257	187.771942	0.720185	99998.000000	3.778452	3.303454	0.111292	0.437491	3.334962	4.609917	2.540936	2.344221	1.955752	1.772763	1.730624	2.357434	2.471421	2.273631	0.000000	4.999991	44296.000000		1
7336.365723	2772.971924	2.568754	4.076703	2036.198853	41204.761719	323.863495	204.424118	80.713776	45.552990	49.324402	186.886902	268.791016	122.427513	0.887527	0.000000	3.865481	3.442945	0.409723	0.610309	3.308820	4.614947	2.510362	2.310532	1.906948	1.658517	1.693062	2.271579	2.429415	2.087879	0.000000	0.000000	44324.000000		1
8815.274414	3274.952148	3.435285	4.070535	2402.621094	48984.582031	379.780914	242.082748	132.918396	79.165741	34.904839	202.758911	303.208618	153.024368	0.580783	99998.000000	3.945236	3.515205	0.535963	0.609652	3.380685	4.690059	2.579533	2.383964	2.123585	1.898537	1.542886	2.306980	2.481741	2.184761	0.000000	4.999991	44380.000000		1
10972.904297	3218.223633	2.223376	3.342773	3624.685059	76373.234375	560.006958	362.607574	199.005997	86.631470	60.006474	335.615631	419.428558	247.920258	2.084925	0.000000	4.040322	3.507616	0.347013	0.524107	3.559270	4.882941	2.748194	2.559437	2.298866	1.937676	1.778198	2.525842	2.622658	2.394312	0.319090	0.000000	44430.000000		1
12003.290039	2914.941162	2.821621	3.022064	2472.122314	47663.882812	383.990234	247.568710	119.553467	37.868313	50.061417	236.710876	296.436737	135.869522	1.462951	0.000000	4.079300	3.464630	0.450499	0.480304	3.393070	4.678189	2.584320	2.393696	2.077562	1.578276	1.699503	2.374218	2.471932	2.133122	0.165230	0.000000	44489.000000		1
18239.593750	4139.660156	2.309720	3.376694	4590.823730	93164.265625	709.361694	461.638763	257.544617	130.232452	75.218559	413.523193	543.965332	236.858887	1.633769	0.000000	4.261015	3.616965	0.363559	0.528492	3.661891	4.969249	2.850868	2.664302	2.410852	2.114719	1.876325	2.616500	2.735571	2.374490	0.213191	0.000000	44548.000000		1
9044.365234	2150.830566	3.487709	3.792999	2328.857910	45030.769531	360.649414	237.657578	115.109802	29.184504	41.682896	185.474548	241.475250	165.868134	0.333972	0.000000	3.956378	3.332606	0.542540	0.578983	3.367143	4.653509	2.557085	2.375952	2.061112	1.465152	1.619958	2.268284	2.382873	2.219763	0.000000	0.000000	44659.000000		1
9633.492188	2550.140869	1.338343	3.083739	2931.944824	64316.761719	449.942139	298.490479	168.254959	95.019241	66.439148	333.648193	385.202148	194.426651	1.736707	99998.000000	3.983784	3.406564	0.126567	0.489078	3.467156	4.808324	2.653157	2.474931	2.225968	1.977812	1.822424	2.523289	2.585689	2.288756	0.239726	4.999991	44703.000000		1
11931.722656	5620.841797	2.439237	5.066583	6174.721191	99998.000000	974.652649	627.090637	339.251343	148.414185	136.831650	637.266968	836.368530	489.975250	1.070838	0.000000	4.076703	3.749801	0.387254	0.704715	3.790617	4.999991	2.988850	2.797330	2.530522	2.171475	2.136187	2.804321	2.922398	2.690174	0.029724	0.000000	44749.000000		1
25846.650391	3223.558594	2.559503	3.614142	4639.071777	99126.304688	773.944397	471.022583	256.092163	136.621964	90.772934	455.079651	538.541077	349.948853	1.648017	0.000000	4.412404	3.508336	0.408156	0.558005	3.666431	4.996189	2.888710	2.673042	2.408396	2.135520	1.957956	2.658087	2.731219	2.544005	0.216962	0.000000	44810.000000		1
3586.181641	1201.236450	2.155533	2.522498	881.656311	16811.849609	147.384216	89.298904	44.720379	51.742054	14.006341	82.659615	99.873047	61.625435	0.639436	0.000000	3.554632	3.079628	0.333555	0.401831	2.945299	4.225616	2.168451	1.950846	1.650505	1.713844	1.146325	1.917293	1.999448	1.789760	0.000000	0.000000	45050.000000		1
7906.813965	4036.021973	2.050686	3.200921	3016.134033	76338.273438	475.481689	301.552643	235.665482	148.303162	80.291306	443.133270	587.202454	288.156891	1.006483	99998.000000	3.898001	3.605953	0.311899	0.505275	3.479451	4.882742	2.677134	2.479363	2.372296	2.171150	1.904669	2.646534	2.768788	2.459629	0.002806	4.999991	45081.000000		1
12430.915039	3688.117676	2.618094	4.329569	4117.719238	89287.375000	622.989258	413.282654	279.627258	125.400238	101.852806	447.231537	608.767029	247.911011	2.427513	0.000000	4.094503	3.566805	0.417985	0.636445	3.614657	4.950790	2.794481	2.616247	2.446579	2.098298	2.007973	2.650532	2.784451	2.394296	0.385162	0.000000	45135.000000		1
8461.905273	3097.720459	2.291218	4.810632	3212.379883	57720.226562	524.281860	325.254272	147.347198	76.421211	46.283836	250.723373	358.910187	185.881607	0.943373	0.000000	3.927468	3.491042	0.360066	0.682202	3.506827	4.761328	2.719565	2.512223	2.168342	1.883214	1.665429	2.399195	2.554986	2.269236	0.000000	0.000000	45308.000000		1
7367.526855	1709.686401	1.989012	4.307983	1924.468872	37804.945312	270.968109	189.711609	95.275192	34.429943	45.981628	193.846909	282.081909	144.198715	0.058505	99998.000000	3.867322	3.232916	0.298637	0.634274	3.284311	4.577549	2.432918	2.278094	1.978980	1.536936	1.662584	2.287459	2.450375	2.158961	0.000000	4.999991	45349.000000		1
13347.383789	3550.499512	0.780186	3.463039	6328.140137	99998.000000	1000.716370	635.728149	328.140656	155.969345	126.319191	692.268494	928.979370	507.820831	2.511741	0.000000	4.125396	3.550289	0.000000	0.539457	3.801276	4.999991	3.000311	2.803272	2.516060	2.193039	2.101469	2.840275	2.968006	2.705710	0.399975	0.000000	45382.000000		1
13199.247070	2452.114990	2.766114	3.583304	2665.738037	59481.242188	419.921967	272.972565	184.891724	55.276016	62.507385	277.228119	313.628571	186.871490	1.477125	0.000000	4.120549	3.389541	0.441870	0.554284	3.425817	4.774380	2.623169	2.436119	2.266917	1.742537	1.795931	2.442837	2.496416	2.271543	0.169417	0.000000	45424.000000		1
6587.072754	2209.998291	3.040566	2.923384	1695.088013	36331.531250	274.613098	168.507828	81.728325	64.160271	38.056419	163.216125	246.964294	161.134598	1.401805	4754.651855	3.818692	3.344392	0.482955	0.465886	3.229192	4.560284	2.438721	2.226620	1.912373	1.807266	1.580428	2.212763	2.392634	2.207189	0.146688	3.677119	45509.000000		1
8752.254883	2691.314453	3.148497	4.385077	2190.641846	48302.910156	340.660614	223.126999	112.374527	66.207870	42.506256	208.371307	276.000793	236.988403	1.466010	0.000000	3.942120	3.429965	0.498103	0.641977	3.340571	4.683973	2.532322	2.348552	2.050668	1.820910	1.628453	2.318838	2.440910	2.374727	0.166137	0.000000	45603.000000		1
17092.417969	4639.925781	1.242747	4.730455	5018.905273	99074.195312	782.387695	512.455688	262.811646	119.118660	97.535576	464.189026	633.618896	339.565887	1.170960	99998.000000	4.232803	3.666511	0.094383	0.674903	3.700609	4.995961	2.893422	2.709656	2.419645	2.075980	1.989163	2.666695	2.801828	2.530924	0.068542	4.999991	45671.000000		1
12733.525391	4036.120605	3.000478	3.830003	3210.443359	71385.960938	512.696228	317.933472	178.995621	101.788048	71.925125	393.062592	501.489929	284.120270	2.049484	0.000000	4.104949	3.605964	0.477190	0.583199	3.506565	4.853613	2.709860	2.502336	2.252842	2.007697	1.856881	2.594462	2.700262	2.453502	0.311644	0.000000	45705.000000		1
6812.209961	1911.877930	1.230412	3.071404	1172.243164	33119.121094	175.356812	109.454224	68.696449	25.718382	23.581350	144.510162	215.022934	138.123749	0.174122	99998.000000	3.833288	3.281460	0.090050	0.487337	3.069018	4.520079	2.243923	2.039232	1.836934	1.410244	1.372569	2.159898	2.332485	2.140268	0.000000	4.999991	45749.000000		1
10759.216797	3417.161865	3.025148	4.172298	2786.410889	62573.746094	414.864624	274.822784	144.063019	73.278885	40.067017	258.260040	338.745605	211.334778	1.439887	99998.000000	4.031781	3.533666	0.480747	0.620375	3.445045	4.796392	2.617906	2.439053	2.158552	1.864979	1.602787	2.412057	2.529874	2.324971	0.158328	4.999991	45773.000000		1
20730.839844	5361.687500	3.200921	4.409747	6464.564941	99998.000000	1025.633057	659.901611	322.448059	203.184464	140.273102	709.592957	904.599365	493.268677	2.500990	0.000000	4.316617	3.729301	0.505275	0.644414	3.810539	4.999991	3.010992	2.819479	2.508460	2.307890	2.146974	2.851009	2.956456	2.693084	0.398112	0.000000	45849.000000		1
6099.006348	877.305176	1.927337	3.009729	1231.241333	33436.351562	218.683334	124.034142	73.368309	65.948837	33.538742	168.662003	210.391159	129.776062	0.228527	99998.000000	3.785259	2.943151	0.284958	0.478527	3.090343	4.524219	2.339816	2.093541	1.865509	1.819207	1.525547	2.227017	2.323027	2.113195	0.000000	4.999991	45969.000000		1
24295.865234	4692.321777	2.309720	2.513247	6031.675781	99998.000000	946.121887	608.905823	324.282898	108.202225	108.078873	558.082703	728.968079	461.336578	2.909702	0.000000	4.385532	3.671388	0.363559	0.400235	3.780438	4.999991	2.975947	2.784550	2.510924	2.034236	2.033741	2.746699	2.862709	2.664018	0.463848	0.000000	45991.000000		1
7095.371582	2083.241211	2.198706	2.115445	2125.355957	47693.984375	330.687805	212.053299	104.945801	40.615925	27.229414	176.229507	234.475159	99.428986	2.257751	99998.000000	3.850975	3.318740	0.342167	0.325402	3.327432	4.678463	2.519418	2.326445	2.020965	1.608696	1.435038	2.246079	2.370097	1.997513	0.353676	4.999991	46029.000000		1
17967.160156	4109.757324	3.012813	4.058200	3896.550537	80210.250000	628.117493	395.449402	205.077881	111.051598	88.441628	398.807587	518.823608	270.820099	0.500916	0.000000	4.254479	3.613816	0.478972	0.608333	3.590680	4.904230	2.798041	2.597091	2.311919	2.045525	1.946657	2.600763	2.715020	2.432681	0.000000	0.000000	46105.000000		1
13840.997070	4212.627441	3.265679	4.397411	2868.629395	58365.292969	442.513428	284.934387	156.925293	55.205090	50.323532	264.960999	357.895630	212.919830	2.708540	0.000000	4.141167	3.624553	0.513974	0.643197	3.457675	4.766155	2.645926	2.454745	2.195693	1.741979	1.701771	2.423182	2.553756	2.328216	0.432735	0.000000	46177.000000		1
8387.916992	2681.758057	2.211041	2.874044	1646.519165	39262.730469	265.201538	162.738144	92.228462	56.925816	35.870049	201.195450	268.538147	132.582260	0.323270	0.000000	3.923654	3.428420	0.344597	0.458493	3.216567	4.593980	2.423576	2.211489	1.964865	1.755309	1.554732	2.303618	2.429006	2.122485	0.000000	0.000000	46325.000000		1
25052.025391	10835.641602	3.820752	4.311067	11018.118164	99998.000000	1795.460571	1117.873779	552.038574	224.345078	191.460083	1040.607666	1362.331055	866.345581	2.670558	99998.000000	4.398843	4.034854	0.582149	0.634585	4.042108	4.999991	3.254176	3.048393	2.741969	2.350917	2.282078	3.017287	3.134283	2.937691	0.426602	4.999991	46350.000000		1
19967.578125	18247.253906	2.223376	4.890810	17243.107422	99998.000000	2696.649414	1757.219238	870.422241	415.758911	316.234314	1605.853882	2111.546875	1143.431885	2.875471	99998.000000	4.300325	4.261198	0.347013	0.689381	4.236616	4.999991	3.430825	3.244826	2.939730	2.618842	2.500009	3.205706	3.324601	3.058210	0.458709	4.999991	46427.000000		1
14661.858398	3848.283936	1.952007	3.333522	2621.874756	53735.023438	439.704132	266.777313	160.804642	52.898453	50.964951	246.742279	300.787872	138.546219	0.327148	99998.000000	4.166189	3.585267	0.290481	0.522903	3.418612	4.730258	2.643161	2.426149	2.206299	1.723443	1.707272	2.392244	2.478260	2.141595	0.000000	4.999991	46516.000000		1
22645.291016	6046.961914	1.538786	2.793867	6947.019043	99998.000000	1121.709961	708.106567	336.978638	131.058899	111.834869	602.275757	763.219177	446.509949	1.136498	99998.000000	4.354978	3.781537	0.187178	0.446206	3.841799	4.999991	3.049881	2.850099	2.527602	2.117466	2.048577	2.779795	2.882649	2.649831	0.055569	4.999991	46566.000000		1
5058.065430	587.307312	2.177119	2.072273	863.903259	26329.417969	150.865753	87.127953	70.722466	32.333000	21.320971	127.472511	158.852631	104.615837	1.316659	0.000000	3.703984	2.768865	0.337882	0.316447	2.936465	4.420441	2.178591	1.940158	1.849557	1.509646	1.328807	2.105417	2.200994	2.019598	0.119473	0.000000	46617.000000		1
6519.122559	1603.852539	1.612795	2.898715	2571.313965	50460.933594	411.814819	259.539795	150.245926	88.725334	45.278538	249.841431	305.188385	227.006348	1.724627	0.000000	3.814189	3.205164	0.207579	0.462205	3.410155	4.702955	2.614702	2.414204	2.176803	1.948048	1.655892	2.397665	2.484568	2.356038	0.236695	0.000000	46652.000000		1
8890.418945	2484.081055	1.788568	2.328223	1852.975464	39708.109375	286.325134	187.966217	107.104416	29.307854	34.528622	164.474289	231.971161	123.417389	0.879964	0.000000	3.948922	3.395166	0.252506	0.367025	3.267870	4.598879	2.456860	2.274080	2.029807	1.466984	1.538179	2.216098	2.365434	2.091376	0.000000	0.000000	46754.000000		1
6728.634766	1198.630737	3.876260	4.958652	1463.832275	33002.457031	245.675293	150.464859	77.044128	22.057983	29.458956	139.366486	223.944199	72.998260	0.907778	0.000000	3.827927	3.078686	0.588413	0.695364	3.165491	4.518546	2.390362	2.177435	1.886739	1.343566	1.469217	2.144158	2.350140	1.863312	0.000000	0.000000	46921.000000		1
7363.666016	3312.715576	2.732193	4.101373	2970.645752	60650.089844	483.718353	304.645630	129.831573	96.471680	48.143330	250.905319	329.164429	193.868484	1.554474	99998.000000	3.867094	3.520184	0.436511	0.612929	3.472851	4.782832	2.684592	2.483795	2.113380	1.984400	1.682536	2.399510	2.517413	2.287507	0.191584	4.999991	46970.000000		1
7079.002930	2522.078857	1.813238	2.840123	1427.388672	33412.496094	229.803299	148.256912	93.825836	54.884384	33.992054	163.607758	189.326141	127.987495	0.836987	99998.000000	3.849972	3.401759	0.258455	0.453337	3.154542	4.523909	2.361356	2.171015	1.972322	1.739449	1.531377	2.213804	2.277210	2.107167	0.000000	4.999991	47020.000000		1
5677.437500	1990.309692	0.872698	1.615879	1063.874390	23911.458984	182.770111	106.931725	63.913570	46.003216	15.101068	91.389679	103.622871	30.464254	0.751576	0.000000	3.754152	3.298921	0.000000	0.208409	3.026890	4.378606	2.261905	2.029107	1.805593	1.662788	1.179008	1.960897	2.015456	1.483791	0.000000	0.000000	47037.000000		1
14453.014648	2443.156738	1.754647	2.281967	2690.019287	52900.285156	439.050385	275.143494	135.980545	66.901711	27.365097	218.356461	248.092957	151.309814	0.589205	99998.000000	4.159958	3.387951	0.244190	0.358309	3.429755	4.723458	2.642514	2.439559	2.133477	1.825437	1.437197	2.339166	2.394614	2.179867	0.000000	4.999991	47174.000000		1
18572.001953	6141.700684	2.143198	5.920778	5963.814941	99998.000000	961.818115	605.297852	306.757996	139.970901	125.341644	593.706055	760.921814	455.079651	1.623267	0.000000	4.268859	3.788289	0.331062	0.772379	3.775524	4.999991	2.983093	2.781969	2.486796	2.146038	2.098095	2.773571	2.881340	2.658087	0.210390	0.000000	47195.000000		1
14015.694336	1114.608154	0.798688	3.009729	2817.353027	54502.832031	428.479340	281.101288	128.616577	67.148415	40.282879	212.333908	297.944672	165.226715	1.923923	0.000000	4.146615	3.047122	0.000000	0.478527	3.449841	4.736419	2.631930	2.448863	2.109297	1.827036	1.605121	2.327019	2.474136	2.218080	0.284188	0.000000	47220.000000		1
5386.730469	1270.586670	2.550252	2.966557	1718.194458	45345.636719	267.144287	175.868698	111.893463	103.884995	50.089169	263.557892	339.242096	168.029846	1.165139	0.000000	3.731325	3.104004	0.406583	0.472253	3.235072	4.656536	2.426746	2.245188	2.048805	2.016553	1.699744	2.420876	2.530510	2.225386	0.066378	0.000000	47319.000000		1
7829.717773	1890.803711	1.729977	2.294302	1474.680908	32610.439453	250.331741	152.512466	89.761467	61.637772	31.972204	147.772766	167.650543	114.261772	0.457007	0.000000	3.893746	3.276646	0.238040	0.360651	3.168698	4.513357	2.398516	2.183305	1.953090	1.789847	1.504773	2.169594	2.224405	2.057901	0.000000	0.000000	47403.000000		1
2668.248047	580.563171	1.618963	4.280230	711.529541	19983.898438	115.257820	73.655098	41.661312	32.040047	17.259686	91.704224	107.539223	94.806465	0.877590	99998.000000	3.426226	2.763849	0.209237	0.631467	2.852193	4.300680	2.061670	1.867203	1.619733	1.505693	1.237033	1.962389	2.031567	1.976838	0.000000	4.999991	47435.000000		1
6050.005371	3512.384521	3.120744	3.678900	1725.345703	38451.882812	279.081451	176.402191	107.378868	73.704437	30.797298	166.009995	204.837341	120.543350	0.688449	99998.000000	3.781756	3.545602	0.494258	0.565718	3.236876	4.584918	2.445731	2.246504	2.030919	1.867494	1.488513	2.220134	2.311409	2.081143	0.000000	4.999991	47476.000000		1
20004.621094	8006.693359	1.902667	2.658183	7061.971191	99998.000000	1146.990479	721.283386	443.580414	196.301559	174.832565	928.165283	1142.315552	731.771179	2.649523	99998.000000	4.301130	3.903453	0.279363	0.424585	3.848926	4.999991	3.059560	2.858106	2.646972	2.292924	2.242622	2.967625	3.057786	2.864375	0.423168	4.999991	47527.000000		1
9076.664062	2175.072021	3.049818	1.819406	1761.249634	37748.710938	268.337708	175.279709	84.189148	36.255516	30.340906	163.607758	232.899368	104.748436	0.179659	99998.000000	3.957926	3.337474	0.484274	0.259930	3.245821	4.576902	2.428682	2.243732	1.925256	1.559374	1.482029	2.213804	2.367168	2.020148	0.000000	4.999991	47549.000000		1
17509.449219	6087.198730	1.952007	3.237926	8263.485352	99998.000000	1313.231689	840.392822	451.410004	188.290009	193.945587	934.517761	1225.348267	669.821960	2.609623	0.000000	4.243272	3.784417	0.290481	0.510267	3.917163	4.999991	3.118341	2.924482	2.654571	2.274827	2.287680	2.970587	3.088259	2.825959	0.416578	0.000000	47589.000000		1
14228.524414	2901.338623	1.051555	2.365228	3030.630615	60477.410156	479.505951	296.479889	130.664185	49.463169	52.173775	303.239441	409.896729	214.967422	1.407313	0.000000	4.153160	3.462598	0.021832	0.373873	3.481533	4.781593	2.680794	2.471995	2.116157	1.694282	1.717452	2.481786	2.612674	2.332373	0.148391	0.000000	47645.000000		1
12660.999023	4292.021484	1.168737	3.176251	4001.394531	83953.156250	638.204407	392.973175	196.884384	82.736710	75.153793	350.312714	481.957520	316.351501	0.828965	0.000000	4.102468	3.632662	0.067717	0.501915	3.602211	4.924037	2.804960	2.594363	2.294211	1.917698	1.875951	2.544456	2.683009	2.500170	0.000000	0.000000	47662.000000		1
7384.635254	3003.811279	1.803987	2.004430	3064.733643	66420.585938	506.676788	316.622864	166.651413	63.154968	66.732109	308.839508	390.728210	272.688843	1.254828	99998.000000	3.868329	3.477673	0.256233	0.301991	3.486393	4.822303	2.704731	2.500542	2.221809	1.800408	1.824335	2.489733	2.591875	2.435667	0.098584	4.999991	47696.000000		1
9205.237305	4315.340820	1.748480	3.805334	3445.849854	71537.445312	560.275269	353.775757	172.171295	59.130692	71.308372	313.622406	423.024200	248.814545	0.196949	0.000000	3.964035	3.635015	0.242661	0.580393	3.537296	4.854533	2.748401	2.548728	2.235961	1.771813	1.853140	2.496407	2.626365	2.395876	0.000000	0.000000	47779.000000		1
8402.392578	1487.629517	1.224244	2.211041	79.279839	3102.531006	0.000000	11.564020	19.520067	30.393330	3.845422	0.000000	0.000000	19.483061	0.643782	99998.000000	3.924403	3.172495	0.087868	0.344597	1.899163	3.491716	0.000000	1.063109	1.290481	1.482778	0.584944	0.000000	0.000000	1.289657	0.000000	4.999991	47879.000000		1
16178.178711	4572.848633	2.624262	3.333522	7245.922852	99998.000000	1152.501099	741.753296	444.033722	216.281097	166.821014	776.645752	975.793640	477.159241	2.756315	0.000000	4.208930	3.660187	0.419007	0.522903	3.860094	4.999991	3.061641	2.870260	2.647416	2.335019	2.222251	2.890223	2.989358	2.678663	0.440329	0.000000	47950.000000		1
6894.851074	2459.734863	1.751564	2.473158	1361.103638	30820.164062	213.900452	139.270889	61.785789	26.063761	27.121483	136.665131	167.413086	102.552818	0.924758	38879.687500	3.838525	3.390888	0.243426	0.393252	3.133891	4.488835	2.330212	2.143860	1.790889	1.416037	1.433313	2.135658	2.223789	2.010948	0.000000	4.589723	47996.000000		1
13090.613281	3724.684570	2.297385	3.675817	4765.079590	98442.570312	777.207031	485.950958	251.608414	133.868179	100.708740	491.973511	645.969238	319.839203	3.114892	99998.000000	4.116960	3.571090	0.361234	0.565354	3.678070	4.993183	2.890537	2.686592	2.400725	2.126677	2.003067	2.691942	2.810212	2.504932	0.493443	4.999991	48056.000000		1
12050.168945	3636.492676	3.006645	4.246308	4470.711914	98239.156250	714.785950	456.646210	292.609802	118.878128	81.746834	449.692383	613.001038	301.589661	2.372879	0.000000	4.080993	3.560683	0.478082	0.628012	3.650377	4.992285	2.854176	2.659580	2.466289	2.075102	1.912471	2.652915	2.787461	2.479416	0.375276	0.000000	48104.000000		1
6436.761719	1910.110962	2.100026	2.516331	1339.101196	30041.580078	211.359451	138.071320	74.654228	22.307766	25.554943	107.807510	153.853897	184.891724	0.055941	99998.000000	3.808667	3.281059	0.322225	0.400768	3.126813	4.477723	2.325022	2.140104	1.873054	1.348456	1.407475	2.032649	2.187109	2.266917	0.000000	4.999991	48149.000000		1
9140.269531	915.022400	3.768329	4.267894	1962.593140	43554.082031	320.246277	202.435120	120.290482	42.419910	42.614185	162.932419	235.899841	126.152672	1.652826	9823.978516	3.960959	2.961432	0.576149	0.630214	3.292830	4.639029	2.505484	2.306286	2.080231	1.627570	1.629554	2.212008	2.372728	2.100896	0.218227	3.992287	48208.000000		1
4381.980469	504.974548	1.390766	1.936588	1187.393555	31149.970703	198.947403	120.660530	84.013382	44.917740	26.874783	109.343208	152.216431	90.529320	0.563958	0.000000	3.641670	2.703269	0.143254	0.287037	3.074595	4.493458	2.298738	2.081565	1.924348	1.652418	1.429345	2.038792	2.182462	1.956789	0.000000	0.000000	48230.000000		1
14581.606445	4285.678223	2.476242	4.175382	4423.188477	87159.195312	706.364258	449.670776	227.777283	97.439980	82.357414	423.668701	583.400208	368.876831	1.283515	0.000000	4.163805	3.632020	0.393793	0.620696	3.645736	4.940313	2.849029	2.652895	2.357510	1.988737	1.915703	2.627026	2.765967	2.566881	0.108401	0.000000	48277.000000		1
5335.632812	1740.499146	1.788568	3.253344	1876.084961	34282.992188	269.278229	188.123489	84.969337	37.664783	25.416174	153.264893	211.963867	79.350769	0.828886	99998.000000	3.727186	3.240674	0.252506	0.512330	3.273252	4.535079	2.430201	2.274443	1.929262	1.575935	1.405110	2.185443	2.326262	1.899551	0.000000	4.999991	48339.000000		1
15231.819336	4085.241455	2.602675	2.223376	5132.494629	99851.445312	800.449158	519.409546	303.911713	135.110931	80.226547	438.405884	591.516602	300.368500	2.294152	99998.000000	4.182752	3.611218	0.415420	0.347013	3.710329	4.999354	2.903334	2.715510	2.482748	2.130691	1.904318	2.641876	2.771967	2.477654	0.360622	4.999991	48366.000000		1
13068.397461	3356.726807	2.796951	4.502259	3915.774658	79297.851562	618.055237	403.189575	193.140732	109.765678	75.428253	392.344086	530.745361	308.676086	0.632766	0.000000	4.116222	3.525916	0.446685	0.653430	3.592818	4.899261	2.791027	2.605509	2.285874	2.040467	1.877534	2.593667	2.724886	2.489503	0.000000	0.000000	48410.000000		1
16536.703125	8939.875977	3.031315	3.342773	6383.367188	99998.000000	988.128601	649.734497	429.922516	227.949966	166.225861	856.835327	1113.433228	662.908264	2.328691	0.000000	4.218449	3.951331	0.481631	0.524107	3.805050	4.999991	2.994813	2.812736	2.633390	2.357840	2.220699	2.932897	3.046664	2.821453	0.367112	0.000000	48448.000000		1
6547.958496	2013.632080	1.816322	3.389029	1240.803955	30002.148438	200.187073	130.950974	58.313499	33.754604	30.809633	111.631340	149.912872	89.042953	0.326978	0.000000	3.816106	3.303980	0.259193	0.530075	3.093703	4.477152	2.301436	2.117109	1.765769	1.528333	1.488687	2.047786	2.175839	1.949600	0.000000	0.000000	48486.000000		1
11407.711914	2227.840820	1.908834	3.355108	3036.008545	59055.890625	503.244568	310.628082	140.569153	67.848419	38.935284	223.589569	309.218811	161.957962	1.366703	0.000000	4.057199	3.347884	0.280768	0.525706	3.482303	4.771263	2.701779	2.492241	2.147890	1.831540	1.590343	2.349452	2.490266	2.209402	0.135674	0.000000	48510.000000		1
5591.521484	2088.853760	2.648932	2.013681	2019.654663	38233.000000	333.648193	207.819321	85.135857	79.517288	33.665176	159.527969	248.734375	122.473770	0.519747	0.000000	3.747530	3.319908	0.423071	0.303991	3.305277	4.582438	2.523289	2.317686	1.930112	1.900462	1.527181	2.202837	2.395736	2.088043	0.000000	0.000000	48590.000000		1
5561.248535	4057.503174	0.595162	2.454656	2181.396729	47305.261719	358.308868	219.611542	150.748566	73.460823	34.843163	226.546860	295.588684	165.766373	1.350641	99998.000000	3.745172	3.608259	0.000000	0.389991	3.338735	4.674910	2.554258	2.341655	2.178253	1.866056	1.542118	2.355158	2.470688	2.219496	0.130540	4.999991	48616.000000		1
8073.333008	1208.119385	2.544085	3.274930	1482.883667	33015.113281	250.303986	153.249481	90.754433	28.962475	27.954092	121.252609	150.585129	142.999130	1.841721	0.000000	3.907053	3.082110	0.405532	0.515202	3.171107	4.518713	2.398468	2.185399	1.957868	1.461836	1.446445	2.083691	2.177782	2.155333	0.265224	0.000000	48673.000000		1
18026.923828	9030.997070	1.375347	4.668780	6884.474609	99998.000000	1078.145996	702.031616	322.253784	182.452484	141.710129	728.937256	959.943176	524.334290	2.158284	0.000000	4.255922	3.955736	0.138412	0.669203	3.837871	4.999991	3.032678	2.846357	2.508198	2.261150	2.151401	2.862690	2.982245	2.719608	0.334109	0.000000	48717.000000		1
8444.796875	2770.523438	2.143198	3.422950	2328.857910	46159.542969	377.613068	240.038223	112.541046	47.656097	40.964386	195.012558	249.721161	142.573578	0.683498	99998.000000	3.926589	3.442562	0.331062	0.534401	3.367143	4.664261	2.577047	2.380280	2.051311	1.678118	1.612406	2.290063	2.397455	2.154039	0.000000	4.999991	48862.000000		1
16198.855469	5212.751953	2.013681	3.762161	6362.160156	99998.000000	1010.852661	646.296143	370.970703	185.838425	128.826263	668.014893	926.799194	517.611694	0.768097	0.000000	4.209484	3.717067	0.303991	0.575437	3.803605	4.999991	3.004688	2.810431	2.569340	2.269135	2.110004	2.824786	2.966986	2.714004	0.000000	0.000000	48900.000000		1
9851.502930	926.429138	2.726025	2.904882	1641.230469	33262.238281	248.500000	164.699402	71.539658	36.924686	30.467339	176.889420	199.672089	154.492233	0.535589	0.000000	3.993502	2.966812	0.435530	0.463128	3.215170	4.521952	2.395326	2.216692	1.854547	1.567317	1.483835	2.247702	2.300317	2.188907	0.000000	0.000000	48937.000000		1
6332.753418	1324.829712	2.112361	2.349809	1859.081299	47782.882812	302.064545	185.116837	129.998093	53.903755	39.696968	212.426422	278.279663	115.538437	1.433461	99998.000000	3.801593	3.122160	0.324768	0.371033	3.269298	4.679272	2.480100	2.267446	2.113937	1.731619	1.598757	2.327209	2.444481	2.062726	0.156386	4.999991	48964.000000		1
6344.940430	1249.157837	1.637465	1.566539	1255.544189	22314.093750	206.083176	133.772583	58.159313	22.720987	18.940323	99.302559	130.679596	89.129303	0.181230	99998.000000	3.802428	3.096617	0.214172	0.194941	3.098832	4.348579	2.314043	2.126367	1.764619	1.356427	1.277387	1.996960	2.116208	1.950021	0.000000	4.999991	49021.000000		1
7166.448730	1762.745239	2.439237	4.576268	2271.241455	57501.472656	376.823639	229.528839	144.639679	76.464386	52.263203	294.463135	380.539520	218.353378	1.406424	0.000000	3.855304	3.246190	0.387254	0.660511	3.356263	4.759679	2.576138	2.360837	2.160287	1.883459	1.718196	2.469031	2.580400	2.339160	0.148116	0.000000	49069.000000		1
8192.143555	4489.479492	2.359060	3.188586	2356.769043	48548.281250	361.432678	245.228149	120.642029	51.217815	32.851070	208.395981	294.675903	202.061981	0.396141	99998.000000	3.913398	3.652196	0.372739	0.503598	3.372317	4.686174	2.558028	2.389570	2.081499	1.709421	1.516549	2.318889	2.469345	2.305485	0.000000	4.999991	49132.000000		1
18970.060547	4863.197754	4.314150	4.742790	5759.048828	99998.000000	925.334412	587.483093	302.810822	129.998093	95.700745	542.657837	744.837036	354.321594	2.988127	99998.000000	4.278069	3.686922	0.634895	0.676034	3.760351	4.999991	2.966299	2.768995	2.481171	2.113937	1.980915	2.734526	2.872061	2.549398	0.475399	4.999991	49193.000000		1
14017.732422	2332.891602	3.037483	1.893416	3594.171631	69441.328125	558.927673	360.877625	175.304382	58.806896	57.616573	287.598724	393.710175	165.655365	1.450416	99998.000000	4.146678	3.367895	0.482514	0.277246	3.555599	4.841618	2.747356	2.557360	2.243793	1.769428	1.760547	2.458787	2.595177	2.219206	0.161493	4.999991	49211.000000		1
33142.136719	11760.173828	1.612795	4.372742	9870.246094	99998.000000	1588.023682	999.933105	489.262909	221.350769	182.322968	993.044067	1250.838501	691.257019	4.744097	0.000000	4.520380	4.070414	0.207579	0.640754	3.994328	4.999991	3.200857	2.999971	2.689542	2.345081	2.260841	2.996969	3.097201	2.839640	0.676154	0.000000	49273.000000		1
10588.846680	2388.805908	1.520283	3.089906	2018.652344	40850.707031	326.265717	209.931686	129.103806	55.858845	30.680117	179.926910	224.385162	133.390198	1.490592	99998.000000	4.024848	3.378181	0.181925	0.489945	3.305062	4.611199	2.513572	2.322078	2.110939	1.747092	1.486857	2.255096	2.350994	2.125124	0.173359	4.999991	49351.000000		1
9908.330078	5303.016113	3.160832	4.742790	5334.756836	99998.000000	871.914795	544.631409	308.706909	136.739151	93.270760	506.781616	653.943787	398.875427	1.921307	99998.000000	3.996001	3.724523	0.499801	0.676034	3.727115	4.999991	2.940474	2.736103	2.489546	2.135893	1.969746	2.704821	2.815540	2.600837	0.283597	4.999991	49376.000000		1
20744.951172	9583.717773	0.903535	3.102241	7903.955566	99998.000000	1268.705688	804.929810	436.620392	131.940842	127.265900	680.362183	869.786987	486.937775	3.265698	0.000000	4.316913	3.981534	0.000000	0.491676	3.897845	4.999991	3.103361	2.905758	2.640104	2.120379	2.104712	2.832740	2.939413	2.687474	0.513976	0.000000	49483.000000		1
6493.625977	2166.005859	2.929552	3.897846	2894.323242	62023.945312	477.282593	297.787415	130.198532	68.557678	52.768936	273.339508	381.646606	223.885605	0.527462	0.000000	3.812487	3.335660	0.466801	0.590825	3.461547	4.792560	2.678776	2.473906	2.114606	1.836056	1.722378	2.436702	2.581661	2.350026	0.000000	0.000000	49553.000000		1
7852.173340	3556.913818	2.118529	3.792999	3706.052734	73221.671875	588.149170	379.614410	205.376999	96.191063	76.069664	417.050995	525.256287	295.634949	0.404347	99998.000000	3.894990	3.551073	0.326034	0.578983	3.568912	4.864640	2.769487	2.579343	2.312552	1.983135	1.881212	2.620189	2.720371	2.470756	0.000000	4.999991	49611.000000		1
16570.179688	5756.180664	2.081524	4.699618	5840.499512	99998.000000	952.887634	594.236450	316.579712	161.686584	163.302475	757.455688	1004.934937	588.944763	2.323636	0.000000	4.219327	3.760134	0.318381	0.672063	3.766450	4.999991	2.979042	2.773959	2.500483	2.208674	2.212993	2.879357	3.002138	2.770075	0.366168	0.000000	49686.000000		1
12457.570312	3227.071045	3.049818	5.223854	3126.016846	68620.265625	496.352417	319.715881	188.231415	55.211258	68.758125	359.277161	495.612335	245.706131	0.315209	0.000000	4.095433	3.508809	0.484274	0.717991	3.494991	4.836452	2.695790	2.504764	2.274692	1.742028	1.837324	2.555430	2.695142	2.390416	0.000000	0.000000	49818.000000		1
20159.173828	8056.224121	2.935719	3.885511	5881.676758	99998.000000	964.886414	600.055481	317.948883	174.730804	118.838043	671.934326	917.288940	399.014221	2.933968	99998.000000	4.304473	3.906132	0.467715	0.589448	3.769501	4.999991	2.984476	2.778191	2.502357	2.242369	2.074955	2.827327	2.962506	2.600988	0.467455	4.999991	49888.000000		1
5705.067871	4825.613281	2.436154	4.687283	2895.649170	60294.343750	463.923828	297.346436	147.418137	95.743919	60.700314	292.230499	373.428436	214.279755	0.320696	0.000000	3.756261	3.683553	0.386705	0.670921	3.461746	4.780277	2.666447	2.473263	2.168551	1.981111	1.783191	2.465725	2.572207	2.330981	0.000000	0.000000	49933.000000		1
10452.403320	1847.884155	1.945839	2.904882	2813.214600	59309.757812	480.764130	288.345001	115.843727	72.292084	54.625347	239.711349	313.039581	173.306122	0.233393	0.000000	4.019216	3.266675	0.289107	0.463128	3.449203	4.773126	2.681932	2.459913	2.063873	1.859091	1.737394	2.379689	2.495599	2.238814	0.000000	0.000000	50035.000000		1
13025.074219	2631.576416	2.855542	4.733539	2613.601074	48524.921875	385.319336	265.716522	111.662178	29.218424	35.086781	208.534744	301.968964	143.384598	1.362656	0.000000	4.114780	3.420216	0.455689	0.675186	3.417239	4.685965	2.585821	2.424418	2.047906	1.465657	1.545143	2.319178	2.479962	2.156502	0.134386	0.000000	50163.000000		1
10744.109375	2420.398682	1.847160	2.769197	629.468201	12076.935547	65.473938	68.119789	31.842686	18.286572	9.938890	50.665829	57.021412	35.808372	0.130208	0.000000	4.031170	3.383887	0.266504	0.442354	2.798974	4.081957	1.816068	1.833273	1.503010	1.262132	0.997338	1.704715	1.756038	1.553985	0.000000	0.000000	50216.000000		1
7052.951660	2461.501953	2.035268	2.824705	2461.449463	48021.003906	406.214752	251.713257	129.091476	69.063416	49.827049	203.434250	281.172211	96.184898	0.404169	0.000000	3.848371	3.391200	0.308622	0.450973	3.391191	4.681431	2.608756	2.400906	2.110898	1.839248	1.697465	2.308424	2.448972	1.983107	0.000000	0.000000	50298.000000		1
5782.904297	3331.936523	1.760815	4.267894	3486.780273	68680.148438	570.531738	356.603546	196.650024	61.357151	68.255470	324.307556	457.848846	241.570847	0.627824	99998.000000	3.762146	3.522697	0.245714	0.630214	3.542425	4.836831	2.756280	2.552186	2.293694	1.787865	1.834137	2.510957	2.660722	2.383044	0.000000	4.999991	50349.000000		1
18278.546875	5692.079102	1.455525	4.089037	5183.524414	99998.000000	810.856750	521.882690	278.874817	119.309853	99.499916	525.962463	747.208374	371.821808	2.562475	0.000000	4.261941	3.755271	0.163020	0.611621	3.714625	4.999991	2.908944	2.717573	2.445409	2.076676	1.997823	2.720955	2.873442	2.570335	0.408660	0.000000	50377.000000		1
21911.068359	4854.643555	1.255082	2.929552	4685.327637	95528.523438	752.216370	476.440735	249.977112	119.769333	94.908226	462.570068	577.029175	340.025360	1.365725	0.000000	4.340663	3.686157	0.098672	0.466801	3.670740	4.980133	2.876343	2.678009	2.397900	2.078346	1.977304	2.665178	2.761198	2.531511	0.135363	0.000000	50418.000000		1
13022.511719	6437.653320	1.800903	3.595639	4943.294922	99998.000000	750.443237	497.240540	332.149506	169.303421	127.034615	639.419373	846.529480	444.684387	2.552851	0.000000	4.114695	3.808728	0.255490	0.555776	3.694016	4.999991	2.875318	2.696567	2.521334	2.228666	2.103922	2.805786	2.927642	2.648052	0.407026	0.000000	50468.000000		1
8624.705078	3361.805664	2.550252	2.318972	3046.456299	60877.796875	479.296265	301.484802	146.810638	74.694321	37.393417	235.832001	307.152710	142.659927	0.850317	0.000000	3.935744	3.526573	0.406583	0.365295	3.483795	4.784459	2.680604	2.479265	2.166758	1.873288	1.572795	2.372603	2.487354	2.154302	0.000000	0.000000	50520.000000		1
7528.738281	3073.173828	1.961258	3.583304	3135.551758	76290.062500	496.324677	320.696503	181.046295	98.309593	71.727760	347.515778	455.338684	254.975861	0.859074	0.000000	3.876722	3.487587	0.292535	0.554284	3.496314	4.882468	2.695766	2.506094	2.257790	1.992596	1.855687	2.540975	2.658334	2.406499	0.000000	0.000000	50568.000000		1
30951.689453	9905.539062	1.427771	5.152927	11485.277344	99998.000000	1874.657227	1171.968750	669.325500	234.006424	226.873749	1135.966064	1526.561646	833.790527	2.937612	0.000000	4.490685	3.995878	0.154659	0.712054	4.060142	4.999991	3.272922	3.068916	2.825637	2.369228	2.355784	3.055365	3.183714	2.921057	0.467994	0.000000	50597.000000		1
8553.122070	1588.122314	1.606628	3.709738	1993.427368	45378.714844	325.084656	204.865097	110.259079	65.921082	35.885468	173.074844	242.283188	138.842255	0.731329	0.000000	3.932125	3.200884	0.205915	0.569343	3.299600	4.656852	2.511997	2.311468	2.042414	1.819024	1.554919	2.238234	2.384323	2.142522	0.000000	0.000000	50677.000000		1
14011.293945	3381.708008	1.381515	3.293433	4290.325684	85551.601562	671.126404	436.478546	227.626175	75.113708	83.470642	448.458862	599.170410	368.636292	1.285632	0.000000	4.146478	3.529136	0.140356	0.517649	3.632490	4.932228	2.826804	2.639963	2.357222	1.875719	1.921534	2.651723	2.777550	2.566598	0.109117	0.000000	50735.000000		1
18024.949219	5714.849609	2.904882	4.866140	5338.895508	99998.000000	872.858398	543.835815	290.124298	96.684464	101.516678	492.352814	653.792725	351.981018	1.941826	0.000000	4.255874	3.757005	0.463128	0.687185	3.727451	4.999991	2.940944	2.735468	2.462584	1.985357	2.006537	2.692276	2.815440	2.546519	0.288210	0.000000	50821.000000		1
9693.041992	2598.907227	2.056854	2.454656	2016.783691	42350.539062	324.017670	204.180511	82.283401	33.325966	33.193363	140.911438	195.555298	93.014809	1.567123	99998.000000	3.986460	3.414791	0.313203	0.389991	3.304659	4.626859	2.510569	2.310014	1.915312	1.522783	1.521051	2.148946	2.291270	1.968552	0.195103	4.999991	50856.000000		1
10550.204102	5335.682129	2.152450	1.677554	4712.723633	99998.000000	746.807495	477.877747	286.522491	119.901932	107.067406	607.752502	736.433838	476.153931	2.275550	99998.000000	4.023261	3.727190	0.332933	0.224676	3.673272	4.999991	2.873209	2.679317	2.457159	2.078826	2.029657	2.783727	2.867134	2.677747	0.357086	4.999991	50880.000000		1
11966.457031	5223.039551	1.119397	1.982844	3680.840088	77560.148438	564.833008	369.811188	170.984070	53.031055	71.222031	338.576019	444.385254	264.149963	1.733584	0.000000	4.077966	3.717923	0.048984	0.297289	3.565947	4.889638	2.751920	2.567980	2.232956	1.724530	1.852614	2.529656	2.647760	2.421850	0.238945	0.000000	50908.000000		1
11271.244141	1218.505493	1.652884	2.874044	2153.784912	42452.273438	371.565857	223.444626	91.846077	30.606108	38.562153	159.811676	222.726120	78.743271	0.150047	99998.000000	4.051972	3.085828	0.218242	0.458493	3.333202	4.627901	2.570036	2.349170	1.963061	1.485808	1.586161	2.203609	2.347771	1.896213	0.000000	4.999991	50948.000000		1
18283.654297	3859.811035	2.365228	3.447620	4080.754639	84771.164062	640.939697	417.630737	187.377213	86.477287	72.486366	400.158264	531.078430	304.759735	1.523550	99998.000000	4.262063	3.586566	0.373873	0.537519	3.610740	4.928248	2.806817	2.620792	2.272717	1.936902	1.860256	2.602232	2.725159	2.483958	0.182857	4.999991	50999.000000		1
3748.404785	1227.944824	3.512378	4.483756	1210.694336	29603.525391	190.309860	119.578140	67.977936	42.012856	16.081697	86.360107	130.306458	74.493874	0.093584	99998.000000	3.573847	3.089179	0.545601	0.651642	3.083035	4.471344	2.279461	2.077652	1.832368	1.623382	1.206332	1.936313	2.114966	1.872120	0.000000	4.999991	51034.000000		1
5273.168457	1951.645874	1.625130	3.990358	1648.107300	32268.421875	267.696289	169.217087	99.336479	37.960823	29.366444	147.504471	219.346344	97.825447	0.110133	0.000000	3.722072	3.290401	0.210888	0.601012	3.216985	4.508778	2.427642	2.228444	1.997109	1.579336	1.467851	2.168805	2.341130	1.990452	0.000000	0.000000	51146.000000		1
16373.040039	8139.136719	2.497828	3.740575	6606.657227	99998.000000	1037.613281	671.801758	346.137329	155.605453	155.839828	744.685913	939.763245	519.690186	0.487019	0.000000	4.214129	3.910578	0.397563	0.572938	3.819982	4.999991	3.016036	2.827241	2.539248	2.192025	2.192678	2.871973	2.973018	2.715744	0.000000	0.000000	51230.000000		1
5486.775879	2445.207520	1.840992	2.581089	2089.232910	44327.011719	352.175293	212.666962	136.436935	55.266766	33.649757	186.109802	235.039490	134.716217	0.431795	0.000000	3.739317	3.388316	0.265052	0.411803	3.319987	4.646668	2.546759	2.327700	2.134932	1.742464	1.526982	2.269769	2.371141	2.129420	0.000000	0.000000	51270.000000		1
10026.650391	2471.095459	2.186371	3.250261	3090.316406	65989.703125	498.233490	315.571320	176.799988	80.445496	69.988533	329.577667	429.703583	312.277893	0.020272	0.000000	4.001156	3.392889	0.339724	0.511918	3.490003	4.819476	2.697433	2.499098	2.247482	1.905502	1.845027	2.517958	2.633169	2.494541	0.000000	0.000000	51466.000000		1
7831.379883	1275.650269	1.427771	2.263464	1567.498291	29942.378906	232.489227	156.431900	78.188194	25.872568	21.339472	110.037048	150.847244	100.375694	1.629156	0.000000	3.893838	3.105732	0.154659	0.354774	3.195207	4.476286	2.366403	2.194325	1.893141	1.412840	1.329184	2.041539	2.178537	2.001629	0.211963	0.000000	51487.000000		1
18160.951172	4293.214844	2.630429	2.793867	5227.264160	99998.000000	808.963379	525.672607	265.417389	100.400368	93.313934	462.690338	640.776245	340.151794	1.778750	0.000000	4.259139	3.632783	0.420027	0.446206	3.718274	4.999991	2.907929	2.720715	2.423929	2.001735	1.969947	2.665290	2.806706	2.531673	0.250115	0.000000	51505.000000		1
4124.432617	2186.842529	2.544085	2.917217	1131.630371	25471.464844	192.931030	118.520416	67.543129	22.912178	26.119267	132.779617	172.889816	78.348549	0.240232	0.000000	3.615364	3.339818	0.405532	0.464969	3.053705	4.406054	2.285402	2.073793	1.829581	1.360066	1.416961	2.123132	2.237769	1.894031	0.000000	0.000000	51599.000000		1
5430.322266	3428.328125	2.288134	3.749826	2866.134766	62418.820312	476.024414	293.272797	169.325012	72.326012	64.447060	318.645813	456.988495	233.340347	0.376745	99998.000000	3.734826	3.535082	0.359481	0.574011	3.457297	4.795316	2.677629	2.467272	2.228721	1.859295	1.809203	2.503308	2.659905	2.367990	0.000000	4.999991	51657.000000		1
4164.977539	963.159546	1.729977	3.533965	1151.017822	22895.886719	177.006607	117.240662	50.345119	37.492096	20.879995	71.524239	126.007736	69.843597	0.194045	0.000000	3.619613	2.983698	0.238040	0.548262	3.061082	4.359757	2.247989	2.069078	1.701957	1.573940	1.319730	1.854453	2.100397	1.844127	0.000000	0.000000	51938.000000		1
5004.867676	564.823730	2.084607	2.849375	1221.592285	23965.755859	189.751694	127.679123	47.255211	25.413092	16.612101	89.446930	137.759857	30.566019	0.749244	99998.000000	3.699393	2.751913	0.319024	0.454750	3.086926	4.379591	2.278186	2.106120	1.674450	1.405058	1.220425	1.951565	2.139123	1.485239	0.000000	4.999991	51993.000000		1
6498.973145	3237.555664	1.353761	4.027363	1949.070923	50342.007812	324.631348	199.194107	133.106506	67.253258	72.153320	313.104340	424.871368	189.736282	0.624068	0.000000	3.812845	3.510217	0.131542	0.605021	3.289828	4.701931	2.511390	2.299277	2.124199	1.827713	1.858256	2.495689	2.628258	2.278150	0.000000	0.000000	52057.000000		1
7644.366211	4445.246582	2.204873	3.065236	3918.438965	74799.968750	646.037109	400.707184	181.545868	97.335129	82.520851	363.486450	511.515167	220.700104	1.247928	99998.000000	3.883342	3.647896	0.343384	0.486464	3.593113	4.873901	2.810257	2.602827	2.258986	1.988270	1.916564	2.560488	2.708858	2.343802	0.096190	4.999991	52121.000000		1
5926.779297	2909.893066	1.285919	2.238794	1948.558960	40042.644531	316.169556	198.762375	92.937721	100.434288	37.670952	173.802597	201.676514	130.411316	0.880837	0.000000	3.772819	3.463877	0.109214	0.350014	3.289714	4.602523	2.499920	2.298334	1.968192	2.001882	1.576007	2.240056	2.304655	2.115315	0.000000	0.000000	52179.000000		1
4734.433105	1211.172363	2.309720	4.773628	1027.588135	28835.917969	162.358841	107.104416	79.572792	58.686634	30.470423	145.293442	174.872650	144.578003	0.552188	0.000000	3.675268	3.083206	0.363559	0.678849	3.011819	4.459934	2.210476	2.029807	1.900765	1.768539	1.483878	2.162246	2.242722	2.160102	0.000000	0.000000	52284.000000		1
28180.623047	13119.708008	2.371395	4.816800	10383.621094	99998.000000	1666.884155	1058.776978	558.585327	268.599823	196.498917	969.490479	1338.364258	759.919556	1.244894	99998.000000	4.449951	4.117924	0.375004	0.682759	4.016349	4.999991	3.221905	3.024805	2.747090	2.429106	2.293360	2.986544	3.126574	2.880768	0.095132	4.999991	52354.000000		1
18154.839844	3494.061035	2.429986	2.722941	3102.937988	66270.546875	473.535828	313.841339	162.889252	108.479759	58.961086	286.562592	382.565552	243.195969	1.353193	99998.000000	4.258992	3.543330	0.385604	0.435038	3.491773	4.821321	2.675353	2.496710	2.211892	2.035349	1.770566	2.457220	2.582706	2.385956	0.131360	4.999991	52400.000000		1
4836.776367	729.877808	2.895631	3.324270	1198.282227	29501.640625	195.928421	126.186592	64.166435	63.808723	25.989750	128.246521	198.142548	98.272583	0.125595	99998.000000	3.684556	2.863250	0.461743	0.521696	3.078559	4.469846	2.292097	2.101013	1.807308	1.804880	1.414802	2.108046	2.296978	1.992432	0.000000	4.999991	52447.000000		1
4484.058105	781.703125	2.198706	2.812370	1070.735718	22569.029297	156.441147	109.676254	50.036743	32.662960	24.133339	114.314194	135.422394	108.032623	0.746283	0.000000	3.651671	2.893042	0.342167	0.449072	3.029682	4.353513	2.194351	2.040112	1.699289	1.514055	1.382617	2.058100	2.131691	2.033555	0.000000	0.000000	52567.000000		1
25057.646484	16381.955078	1.825573	5.159095	12939.651367	99998.000000	2083.509521	1322.436646	646.388672	257.183807	218.606247	1165.394165	1513.418823	871.772949	1.997508	0.000000	4.398940	4.214366	0.261399	0.712574	4.111923	4.999991	3.318795	3.121375	2.810494	2.410244	2.339663	3.066473	3.179959	2.940403	0.300489	0.000000	52624.000000		1
6636.575684	2038.773804	1.526451	3.370527	2003.008545	38511.707031	316.891174	205.932068	90.473808	54.859711	54.915218	200.495438	279.898621	133.569061	0.151174	0.000000	3.821944	3.309369	0.183683	0.527698	3.301683	4.585593	2.500910	2.313724	1.956523	1.739254	1.739693	2.302104	2.447001	2.125706	0.000000	0.000000	52684.000000		1
4912.661133	1414.680542	1.110146	1.810155	928.914612	20971.519531	157.347763	98.759819	45.537571	63.611362	26.911789	91.383514	136.625046	79.498787	0.048657	99998.000000	3.691317	3.150658	0.045380	0.257716	2.967976	4.321630	2.196861	1.994580	1.658370	1.803535	1.429943	1.960868	2.135530	1.900360	0.000000	4.999991	52756.000000		1
4956.520996	2614.917969	2.392981	4.637943	2192.664795	42221.136719	354.346252	223.833176	94.701614	37.066540	37.627781	163.385727	200.100723	125.600677	0.798694	99998.000000	3.695177	3.417458	0.378939	0.666325	3.340972	4.625530	2.549428	2.349925	1.976357	1.568982	1.575509	2.213214	2.301249	2.098992	0.000000	4.999991	52813.000000		1
5352.013672	3243.528809	1.455525	2.371395	1829.711670	38673.406250	289.442810	183.667480	96.157143	43.585564	45.503651	192.243362	263.937195	144.426910	0.965054	0.000000	3.728517	3.511018	0.163020	0.375004	3.262383	4.587412	2.461563	2.264032	1.982982	1.639343	1.658046	2.283851	2.421501	2.159648	0.000000	0.000000	52828.000000		1
5660.631348	705.914062	3.956437	6.192147	12.405881	3358.105225	0.000000	0.000000	15.893590	4.600938	5.893025	31.719337	48.849506	9.038438	0.288509	0.000000	3.752865	2.848752	0.597304	0.791841	1.093628	3.526094	0.000000	0.000000	1.201222	0.662846	0.770338	1.501324	1.688860	0.956093	0.000000	0.000000	52841.000000		1
9802.996094	2314.450684	1.945839	1.557288	2512.235596	52403.710938	417.310028	257.726562	136.828568	35.290306	46.783401	226.793564	268.057068	201.769028	0.105099	0.000000	3.991359	3.364448	0.289107	0.192369	3.400060	4.719362	2.620459	2.411159	2.136177	1.547655	1.670092	2.355631	2.428227	2.304854	0.000000	0.000000	52931.000000		1
18547.392578	5947.588379	1.911918	3.740575	6966.652832	99998.000000	1100.108398	702.506531	369.234558	142.440979	147.670990	720.891785	967.960938	493.614075	3.407201	0.000000	4.268283	3.774341	0.281469	0.572938	3.843024	4.999991	3.041435	2.846650	2.567302	2.153635	2.169295	2.857870	2.985858	2.693388	0.532398	0.000000	52983.000000		1
5273.054688	747.189880	1.631298	5.741921	1241.963501	30512.695312	203.758041	135.043091	91.537704	45.034920	35.555508	148.155151	182.532669	119.303688	1.088843	0.000000	3.722062	2.873431	0.212533	0.759057	3.094109	4.484480	2.309115	2.130472	1.961600	1.653549	1.550907	2.170717	2.261341	2.076654	0.036965	0.000000	53065.000000		1
7196.848145	1720.004639	2.192538	2.565671	1470.412964	32793.308594	246.763855	153.027451	71.123352	66.294212	26.285789	125.554420	142.123352	79.733147	0.852363	99998.000000	3.857142	3.235530	0.340947	0.409201	3.167439	4.515785	2.392282	2.184769	1.852012	1.821476	1.419721	2.098832	2.152665	1.901639	0.000000	4.999991	53113.000000		1
16688.087891	2215.687988	3.743659	4.015028	3328.640137	68913.898438	519.665466	339.581299	164.545212	71.240532	62.741749	300.032349	389.112335	163.357971	2.079773	0.000000	4.222406	3.345509	0.573296	0.603689	3.522267	4.838307	2.715724	2.530944	2.216285	1.852727	1.797557	2.477168	2.590075	2.213140	0.318016	0.000000	53142.000000		1
10682.049805	2463.136230	2.235711	1.807071	3746.613037	79217.039062	592.839539	379.062408	217.378906	70.950661	56.358410	333.626617	447.937714	205.861145	2.356257	99998.000000	4.028655	3.391488	0.349416	0.256975	3.573639	4.898818	2.772937	2.578711	2.337217	1.850956	1.750959	2.523261	2.651218	2.313574	0.372223	4.999991	53163.000000		1
10854.713867	3370.165771	2.155533	3.885511	3015.014648	61852.652344	467.038391	297.716461	158.670700	88.882599	52.472900	266.410370	375.056641	192.588730	1.209068	0.000000	4.035618	3.527651	0.333555	0.589448	3.479290	4.791358	2.669353	2.473803	2.200497	1.948817	1.719935	2.425551	2.574097	2.284631	0.082451	0.000000	53192.000000		1
6128.529785	3117.450195	1.652884	2.793867	2284.883789	42939.808594	375.546967	235.264603	136.708313	60.000305	38.515896	218.963959	281.970917	129.279587	0.664930	99998.000000	3.787356	3.493799	0.218242	0.446206	3.358864	4.632860	2.574664	2.371557	2.135795	1.778153	1.585640	2.340373	2.450204	2.111530	0.000000	4.999991	53326.000000		1
26092.679688	9337.869141	2.417651	4.909312	4714.731445	99409.117188	765.886597	477.479950	253.711517	124.462776	106.857712	477.674225	580.109863	318.386780	1.579769	0.000000	4.416519	3.970248	0.383394	0.691021	3.673457	4.997426	2.884165	2.678955	2.404340	2.095039	2.028806	2.679132	2.763510	2.502955	0.198593	0.000000	53388.000000		1
15796.288086	4439.442871	1.520283	2.254213	5664.519531	99998.000000	895.314209	567.318481	298.286957	122.794479	133.544388	596.385803	792.314270	507.361359	1.185133	99998.000000	4.198555	3.647328	0.181925	0.352995	3.753163	4.999991	2.951976	2.753827	2.474634	2.089179	2.125626	2.775527	2.898897	2.705317	0.073767	4.999991	53415.000000		1
17355.931641	2783.364014	0.474896	1.646716	3092.330078	66693.210938	493.256348	299.606812	198.019196	55.516548	53.879082	306.502045	453.543945	286.109283	2.731065	0.000000	4.239448	3.444570	0.000000	0.216619	3.490286	4.824081	2.693073	2.476552	2.296707	1.744422	1.731420	2.486433	2.656619	2.456532	0.436332	0.000000	53437.000000		1
10266.444336	3305.986816	1.017634	2.115445	1618.827148	31421.996094	271.464600	171.458954	108.442757	44.146805	35.191628	155.889160	201.454483	81.845512	0.454159	99998.000000	4.011420	3.519301	0.007592	0.325402	3.209200	4.497234	2.433713	2.234160	2.035201	1.644899	1.546439	2.192816	2.304177	1.912995	0.000000	4.999991	53476.000000		1
6307.827637	1295.750000	1.890332	3.318103	1315.245361	26678.210938	208.676605	137.651932	52.620918	27.241749	28.077442	88.703743	132.989319	79.662224	0.143417	99998.000000	3.799880	3.112521	0.276538	0.520890	3.119007	4.426157	2.319474	2.138782	1.721158	1.435235	1.448358	1.947942	2.123817	1.901252	0.000000	4.999991	53503.000000		1
15239.707031	6969.548828	2.988143	3.743659	5432.178711	99998.000000	903.230164	552.094055	262.071533	120.796211	95.873436	522.184875	669.541382	371.420929	1.985980	0.000000	4.182977	3.843205	0.475401	0.573296	3.734974	4.999991	2.955798	2.742013	2.418420	2.082053	1.981698	2.717824	2.825778	2.569866	0.297975	0.000000	53581.000000		1
11437.651367	2639.840820	2.069189	5.415045	2576.540771	57697.351562	385.596863	249.875351	117.212914	92.826706	40.100937	270.955780	335.646454	203.492844	1.575089	0.000000	4.058337	3.421578	0.315800	0.733602	3.411037	4.761156	2.586133	2.397723	2.068975	1.967673	1.603155	2.432899	2.525882	2.308549	0.197305	0.000000	53646.000000		1
4957.868652	989.516235	2.658183	4.699618	1180.942383	30248.572266	185.274109	126.794083	103.357674	58.652710	34.081482	174.669128	235.465042	107.536140	0.234336	0.000000	3.695295	2.995423	0.424585	0.672063	3.072229	4.480705	2.267815	2.103099	2.014343	1.768288	1.532519	2.242216	2.371927	2.031554	0.000000	0.000000	53729.000000		1
10466.933594	3188.709229	1.745396	3.151581	2728.214600	57535.964844	426.881958	276.275238	138.216248	81.897934	40.492573	237.413956	273.416626	145.959518	0.732600	0.000000	4.019819	3.503615	0.241894	0.498528	3.435879	4.759939	2.630308	2.441342	2.140559	1.913273	1.607375	2.375506	2.436825	2.164232	0.000000	0.000000	53766.000000		1
28525.470703	10412.074219	2.861710	6.938412	7978.446289	99998.000000	1273.115356	808.038208	404.888733	210.671783	137.090683	685.308533	919.299500	435.898804	1.331358	0.000000	4.455233	4.017537	0.456626	0.841260	3.901918	4.999991	3.104868	2.907432	2.607336	2.323606	2.137008	2.835886	2.963457	2.639386	0.124295	0.000000	53839.000000		1
2073.734131	729.692749	1.970509	3.737491	577.821716	20626.949219	107.748917	63.660702	56.395412	36.545387	24.762423	109.605324	147.704926	56.820969	0.458411	0.000000	3.316753	2.863140	0.294578	0.572580	2.761794	4.314435	2.032413	1.803871	1.751244	1.562833	1.393793	2.039832	2.169395	1.754509	0.000000	0.000000	53923.000000		1
15907.561523	3628.419434	2.738360	4.471421	2676.003662	60747.148438	414.608673	272.522339	167.141724	60.046562	53.114315	245.925079	321.405762	191.151718	1.906877	99998.000000	4.201603	3.559717	0.437491	0.650446	3.427487	4.783526	2.617638	2.435402	2.223085	1.778488	1.725212	2.390803	2.507054	2.281378	0.280323	4.999991	53966.000000		1
12690.581055	3762.031738	2.294302	5.236188	4826.202148	96208.531250	743.091614	489.669952	230.102417	123.340302	70.821144	426.302216	565.277039	240.778320	2.743224	0.000000	4.103481	3.575423	0.360651	0.719015	3.683605	4.983213	2.871042	2.689903	2.361921	2.091105	1.850163	2.629718	2.752261	2.381617	0.438261	0.000000	54000.000000		1
5842.793945	2976.868652	0.700009	2.744528	2579.020264	55924.281250	410.661499	258.266205	126.865013	58.942581	55.158836	270.801605	391.459045	246.285873	1.640895	0.000000	3.766621	3.473760	0.000000	0.438468	3.411455	4.747601	2.613484	2.412068	2.103342	1.770429	1.741615	2.432651	2.592686	2.391439	0.215081	0.000000	54043.000000		1
26444.664062	12017.884766	2.911049	5.791261	10363.058594	99998.000000	1634.578857	1061.635620	512.594482	278.150146	179.094299	893.920349	1189.900635	729.905518	2.295221	99998.000000	4.422338	4.079828	0.464050	0.762773	4.015488	4.999991	3.213406	3.025975	2.709774	2.444279	2.253082	2.951299	3.075511	2.863267	0.360825	4.999991	54092.000000		1
10989.291992	2331.442139	1.840992	2.689020	2558.605713	50557.828125	379.355377	259.573700	143.079315	60.925426	35.993401	185.844604	239.853195	147.695663	1.299327	0.000000	4.040970	3.367625	0.265052	0.429594	3.408003	4.703788	2.579046	2.414261	2.155577	1.784799	1.556223	2.269150	2.379946	2.169368	0.113719	0.000000	54133.000000		1
7144.076172	1726.758057	1.168737	2.260381	1015.712646	20788.148438	166.074753	106.703529	52.408138	57.878693	17.820927	90.717430	124.909920	74.601807	1.568102	0.000000	3.853946	3.237231	0.067717	0.354182	3.006771	4.317816	2.220304	2.028179	1.719399	1.762519	1.250930	1.957691	2.096597	1.872749	0.195374	0.000000	54191.000000		1
10503.170898	2483.464355	2.889463	4.329569	2247.243896	43804.347656	366.810730	230.861023	104.840950	88.355286	42.481586	183.016815	219.435760	148.885986	0.159297	0.000000	4.021320	3.395058	0.460817	0.636445	3.351650	4.641517	2.564442	2.363351	2.020531	1.946233	1.628201	2.262491	2.341307	2.172854	0.000000	0.000000	54269.000000		1
5326.588379	1178.080688	2.315888	3.725156	1606.991821	35530.148438	262.564941	163.697189	73.035271	67.829918	29.606976	162.824493	222.519501	137.750610	0.924786	0.000000	3.726449	3.071175	0.364717	0.571145	3.206014	4.550597	2.419237	2.214041	1.863533	1.831421	1.471394	2.211720	2.347368	2.139094	0.000000	0.000000	54374.000000		1
29087.378906	12525.240234	2.359060	4.055117	16301.580078	99998.000000	2550.628174	1658.058472	897.824341	415.379608	322.790344	1582.929321	2036.766235	1060.158569	2.992965	99998.000000	4.463705	4.097786	0.372739	0.608003	4.212230	4.999991	3.406647	3.219600	2.953191	2.618445	2.508920	3.199461	3.308941	3.025371	0.476102	4.999991	54416.000000		1
6665.778809	1277.648438	2.100026	4.637943	1366.087036	30878.832031	191.774628	122.405930	64.829437	31.182766	16.393156	120.086952	152.225677	147.236191	0.278432	0.000000	3.823851	3.106411	0.322225	0.666325	3.135478	4.489661	2.282791	2.087802	1.811772	1.493915	1.214663	2.079496	2.182488	2.168015	0.000000	0.000000	54459.000000		1
2350.814209	336.735016	1.745396	2.935719	780.950684	20392.703125	124.774239	81.601898	56.586605	26.643503	24.253605	100.986275	123.913872	67.728157	0.038516	0.000000	3.371218	2.527288	0.241894	0.467715	2.892624	4.309475	2.096125	1.911700	1.752714	1.425591	1.384776	2.004262	2.093120	1.830769	0.000000	0.000000	54596.000000		1
10291.281250	2040.756592	2.864793	2.741444	2250.003662	43777.632812	350.556335	227.376389	133.855850	55.624481	43.718163	183.695236	272.235535	163.484406	0.771360	0.000000	4.012469	3.309791	0.457093	0.437979	3.352183	4.641252	2.544758	2.356745	2.126637	1.745266	1.640662	2.264098	2.434945	2.213476	0.000000	0.000000	54636.000000		1
6706.548828	3947.993652	2.633513	3.305768	4431.452637	92094.476562	708.877502	444.647369	227.370224	102.000824	94.485756	461.537018	602.519409	360.097412	0.349137	0.000000	3.826499	3.596376	0.420535	0.519272	3.646546	4.964233	2.850571	2.648016	2.356734	2.008604	1.975366	2.664207	2.779971	2.556420	0.000000	0.000000	54658.000000		1
6646.835449	2730.061768	2.784616	3.490792	574.892151	20788.615234	71.866531	57.129345	56.204224	29.850592	16.103283	72.507950	96.684464	63.944408	0.212411	0.000000	3.822615	3.436172	0.444765	0.542924	2.759586	4.317826	1.856527	1.756859	1.749769	1.474953	1.206914	1.860386	1.985357	1.805803	0.000000	0.000000	54692.000000		1
12312.958984	7008.462402	1.816322	2.584173	5869.311035	99998.000000	924.763916	597.338684	305.993225	160.218735	117.391769	588.460632	796.662292	456.791138	1.317390	99998.000000	4.090363	3.845623	0.259193	0.412322	3.768587	4.999991	2.966031	2.776221	2.485712	2.204713	2.069638	2.769717	2.901274	2.659718	0.119714	4.999991	54730.000000		1
5606.724121	1511.056641	1.902667	3.185502	1823.316040	43434.652344	287.342773	189.273712	119.982109	69.865189	56.811718	251.244537	353.149750	183.195663	0.421102	0.000000	3.748709	3.179281	0.279363	0.503178	3.260862	4.637836	2.458400	2.277090	2.079117	1.844261	1.754438	2.400097	2.547959	2.262915	0.000000	0.000000	54776.000000		1
6934.665527	1676.671875	2.652015	2.220292	1474.958374	31931.406250	234.398071	152.268845	81.435371	39.342339	27.673471	121.792259	150.517288	86.967598	1.795773	99998.000000	3.841026	3.224448	0.423576	0.346410	3.168780	4.504218	2.369954	2.182611	1.910813	1.594860	1.442064	2.085620	2.177586	1.939358	0.254252	4.999991	54863.000000		1
11881.957031	2406.944336	2.106194	4.412830	2584.432129	50421.773438	412.718353	264.334991	146.110626	50.320450	47.384731	242.181427	354.164307	237.262863	1.569913	0.000000	4.074888	3.381466	0.323498	0.644717	3.412365	4.702618	2.615654	2.422155	2.164682	1.701745	1.675638	2.384141	2.549205	2.375230	0.195875	0.000000	54937.000000		1
5442.191406	1815.437134	2.473158	3.623393	1447.254150	33857.582031	258.842865	148.238403	74.213257	25.736883	31.201269	145.857758	203.520584	130.090607	0.487338	0.000000	3.735774	3.258981	0.393252	0.559115	3.160545	4.529656	2.413036	2.170961	1.870481	1.410556	1.494172	2.163929	2.308608	2.114246	0.000000	0.000000	54989.000000		1
17247.683594	7644.054688	1.396934	5.852936	9365.881836	99998.000000	1438.406860	950.704346	507.561798	230.235016	181.866577	831.412964	1172.378906	566.051086	2.336700	99998.000000	4.236731	3.883324	0.145176	0.767374	3.971549	4.999991	3.157882	2.978045	2.705489	2.362171	2.259753	2.919817	3.069068	2.752856	0.368603	4.999991	55015.000000		1
16420.890625	5760.723145	2.537917	2.981975	5252.556641	99998.000000	848.299500	523.887146	265.241608	116.987801	77.617706	418.154968	539.136230	414.639526	2.862384	0.000000	4.215397	3.760477	0.404477	0.474504	3.720371	4.999991	2.928549	2.719238	2.423642	2.068141	1.889961	2.621337	2.731699	2.617671	0.456728	0.000000	55040.000000		1
20162.322266	7171.191406	1.745396	2.460824	5432.727539	99998.000000	854.433105	560.182739	420.837830	134.602112	128.980453	649.379883	827.570618	496.491180	1.831910	0.000000	4.304541	3.855591	0.241894	0.391080	3.735018	4.999991	2.931678	2.748330	2.624115	2.129052	2.110524	2.812499	2.917805	2.695912	0.262904	0.000000	55097.000000		1
16700.220703	3190.889404	2.655099	2.704439	3128.076660	68495.867188	491.011383	319.129944	196.859711	93.276932	54.316975	310.476990	390.314972	173.774841	2.503297	0.000000	4.222722	3.503912	0.424081	0.432077	3.495277	4.835664	2.691092	2.503968	2.294157	1.969774	1.734936	2.492029	2.591415	2.239987	0.398512	0.000000	55149.000000		1
3661.495605	881.471313	1.890332	2.593424	810.061157	19112.771484	131.768158	80.608932	46.990009	15.841166	23.590601	82.203224	122.442932	57.536396	0.009519	0.000000	3.563658	2.945208	0.276538	0.413874	2.908518	4.281323	2.119811	1.906383	1.672006	1.199787	1.372739	1.914889	2.087934	1.759943	0.000000	0.000000	55174.000000		1
8175.771484	1019.860229	1.742312	2.531749	1562.453369	42328.910156	244.047089	153.755219	114.240189	28.561588	28.783617	174.009216	218.217682	133.248352	1.042162	99998.000000	3.912529	3.008541	0.241126	0.403421	3.193807	4.626637	2.387474	2.186830	2.057819	1.455782	1.459145	2.240572	2.338890	2.124662	0.017935	4.999991	55198.000000		1
18904.083984	5409.333984	3.808417	5.831350	5237.606934	99998.000000	812.155029	524.013550	289.291687	144.503998	103.410095	591.800293	846.803894	464.296967	0.730045	99998.000000	4.276556	3.733144	0.580745	0.765769	3.719133	4.999991	2.909639	2.719342	2.461336	2.159880	2.014563	2.772175	2.927783	2.666796	0.000000	4.999991	55232.000000		1
7153.092773	1486.806152	0.989880	2.127780	1517.748413	34777.921875	227.761856	145.780670	106.524673	28.361145	25.317495	108.405754	142.425552	123.337212	1.898197	0.000000	3.854494	3.172254	0.000000	0.327927	3.181200	4.541304	2.357481	2.163700	2.027450	1.452724	1.403421	2.035052	2.153588	2.091094	0.278341	0.000000	55272.000000		1
6517.324707	2583.352783	3.330438	4.650278	2664.140625	54765.875000	420.202576	272.553162	155.978592	58.936417	64.255867	301.453979	368.176819	247.695145	0.754890	99998.000000	3.814069	3.412184	0.522501	0.667479	3.425557	4.738510	2.623459	2.435451	2.193065	1.770384	1.807913	2.479221	2.566056	2.393918	0.000000	4.999991	55372.000000		1
11742.624023	3126.010742	3.015897	2.516331	2944.245850	58417.441406	448.896759	295.156982	152.648148	49.919563	49.333652	226.994003	328.510681	216.987274	1.525010	0.000000	4.069765	3.494990	0.479416	0.400768	3.468974	4.766542	2.652147	2.470053	2.183692	1.698271	1.693143	2.356014	2.516550	2.336434	0.183273	0.000000	55406.000000		1
15554.353516	5984.315918	1.008383	3.194753	6650.736328	99998.000000	1023.838257	677.990784	421.386719	194.879959	123.688759	681.345886	858.950745	529.533447	2.684309	0.000000	4.191852	3.777014	0.003625	0.504437	3.822870	4.999991	3.010231	2.831224	2.624681	2.289767	2.092330	2.833368	2.933968	2.723893	0.428832	0.000000	55635.000000		1
8263.802734	2948.084961	1.865662	2.775365	2016.416626	42210.285156	324.862640	206.206528	97.726768	59.843033	31.765593	176.164749	240.149246	95.558899	0.273129	0.000000	3.917180	3.469540	0.270833	0.443320	3.304580	4.625418	2.511700	2.314302	1.990013	1.777014	1.501957	2.245919	2.380481	1.980271	0.000000	0.000000	55707.000000		1
12565.409180	1931.240723	1.637465	2.590341	2886.900635	55017.996094	452.085358	293.904968	134.339996	52.506821	44.211563	270.002899	364.217285	247.414520	1.080954	0.000000	4.099176	3.285836	0.214172	0.413357	3.460432	4.740505	2.655221	2.468207	2.128205	1.720216	1.645536	2.431368	2.561361	2.393425	0.033807	0.000000	55750.000000		1
8753.941406	447.333313	2.781532	4.076703	1628.685913	35239.984375	260.267548	161.085266	85.404144	75.153793	27.167738	116.071930	191.003693	91.041222	0.746600	0.000000	3.942204	2.650631	0.444284	0.610309	3.211837	4.547036	2.415420	2.207056	1.931479	1.875951	1.434053	2.064727	2.281042	1.959238	0.000000	0.000000	55779.000000		1
12585.863281	3437.776611	2.100026	2.220292	1519.987183	44573.878906	239.933380	155.947754	111.458656	64.804771	45.161354	243.220642	330.601471	178.264771	1.021429	99998.000000	4.099883	3.536278	0.322225	0.346410	3.181840	4.649080	2.380091	2.192979	2.047114	1.811607	1.654767	2.386000	2.519305	2.251065	0.009208	4.999991	55820.000000		1
11013.650391	4014.957031	2.719858	3.888595	3218.245361	67412.500000	508.200134	327.363525	164.902924	100.764244	60.234669	289.445892	351.487640	265.577759	0.514536	0.000000	4.041931	3.603681	0.434546	0.589793	3.507619	4.828741	2.706035	2.515030	2.217228	2.003306	1.779847	2.461567	2.545910	2.424192	0.000000	0.000000	55903.000000		1
6110.730469	2102.647217	3.574053	3.799166	1666.430786	34757.910156	284.490326	172.923737	84.747307	38.161266	43.644154	159.164093	201.642593	120.145546	0.208575	0.000000	3.786093	3.322766	0.553161	0.579688	3.221787	4.541054	2.454067	2.237855	1.928126	1.581623	1.639926	2.201845	2.304582	2.079708	0.000000	0.000000	55965.000000		1
7370.416016	1933.868042	1.258165	3.907097	1496.180664	31017.150391	238.459351	154.452133	82.585609	44.862232	26.729847	118.791786	173.352371	119.905014	0.067302	99998.000000	3.867492	3.286427	0.099738	0.591854	3.174984	4.491602	2.377414	2.188794	1.916904	1.651881	1.426996	2.074786	2.238930	2.078837	0.000000	4.999991	56043.000000		1
5627.280273	2890.406738	1.871829	3.099157	2030.432251	42707.609375	339.390106	205.170395	104.489403	65.295082	41.766159	204.559814	297.710297	167.743057	1.885989	0.000000	3.750299	3.460959	0.272266	0.491244	3.307589	4.630505	2.530699	2.312115	2.019072	1.814880	1.620825	2.310820	2.473794	2.224645	0.275539	0.000000	56074.000000		1
9750.146484	1503.991821	2.846291	3.503127	1621.078247	38214.320312	272.281799	168.563324	89.061462	51.202396	45.062675	211.063416	269.173401	143.381516	0.034284	0.000000	3.989011	3.177245	0.454279	0.544456	3.209804	4.582226	2.435019	2.226763	1.949690	1.709290	1.653817	2.324413	2.430032	2.156493	0.000000	0.000000	56142.000000		1
12098.669922	3065.695801	2.457740	4.705785	3059.454346	63897.558594	478.889221	311.309601	172.380997	74.376694	75.557770	368.405029	525.783630	357.195618	1.320966	99998.000000	4.082737	3.486529	0.390536	0.672632	3.485644	4.805484	2.680235	2.493192	2.236489	1.871437	1.878279	2.566326	2.720807	2.552906	0.120892	4.999991	56272.000000		1
4861.471191	2391.260498	1.723810	3.274930	1737.760742	34601.597656	291.592163	180.327789	87.485672	30.174383	34.725983	168.736023	237.626740	169.907837	0.597509	0.000000	3.686768	3.378627	0.236489	0.515202	3.239990	4.539096	2.464776	2.256063	1.941937	1.479638	1.540655	2.227208	2.375895	2.230213	0.000000	0.000000	56348.000000		1
8053.072754	1846.311523	3.688152	5.637074	1590.157593	34388.917969	261.420868	161.146942	64.706093	48.763161	17.275105	109.827354	151.084702	83.714256	1.533831	0.000000	3.905962	3.266305	0.566809	0.751054	3.201440	4.536418	2.417340	2.207222	1.810945	1.688092	1.237421	2.040710	2.179220	1.922799	0.185778	0.000000	56364.000000		1
9221.446289	1782.857422	2.254213	2.559503	1581.347412	37955.769531	279.420654	163.777359	93.061066	52.445145	26.640419	151.044601	176.929504	161.085266	1.422478	99998.000000	3.964799	3.251117	0.352995	0.408156	3.199027	4.579278	2.446259	2.214254	1.968768	1.719705	1.425541	2.179105	2.247800	2.207056	0.153046	4.999991	56431.000000		1
4865.522949	1261.933716	2.531749	3.028231	970.508118	21349.046875	166.022324	101.895981	35.382820	15.545127	17.867182	91.130646	105.719818	76.711082	0.820855	0.000000	3.687129	3.101037	0.403421	0.481189	2.986999	4.329379	2.220166	2.008157	1.548792	1.191594	1.252056	1.959664	2.024156	1.884858	0.000000	0.000000	56485.000000		1
10891.694336	1036.746826	2.608843	4.052033	2792.158936	53871.738281	427.686798	284.709259	123.947792	64.992874	54.119614	261.131012	341.086182	167.866409	0.353272	0.000000	4.037096	3.015673	0.416448	0.607673	3.445940	4.731361	2.631126	2.454401	2.093239	1.812866	1.733355	2.416858	2.532864	2.224964	0.000000	0.000000	56572.000000		1
8476.704102	3309.067627	1.618963	3.632644	3088.065186	69950.359375	516.785278	316.832581	175.961212	76.313286	64.499481	313.751923	385.303894	234.117447	0.918657	99998.000000	3.928227	3.519706	0.209237	0.560223	3.489686	4.844790	2.713310	2.500830	2.245417	1.882600	1.809556	2.496586	2.585804	2.369434	0.000000	4.999991	56628.000000		1
7042.698242	2753.778809	2.180203	3.435285	1599.883789	34990.523438	259.444183	166.478714	95.910446	62.673908	34.322014	129.174728	177.944061	107.687241	0.309925	99998.000000	3.847739	3.439929	0.338497	0.535963	3.204088	4.543951	2.414044	2.221359	1.981866	1.797087	1.535573	2.111177	2.250283	2.032164	0.000000	4.999991	56691.000000		1
9403.509766	3237.231934	1.840992	3.120744	3085.940430	68784.664062	480.563690	316.419342	172.276154	78.425644	56.210388	284.061676	387.382355	193.843811	0.444991	0.000000	3.973290	3.510174	0.265052	0.494258	3.489388	4.837492	2.681751	2.500263	2.236225	1.894458	1.749817	2.453413	2.588140	2.287452	0.000000	0.000000	56830.000000		1
10386.343750	5841.739258	2.809286	3.833087	4078.290771	87191.000000	665.492432	413.751404	228.779495	116.910706	75.459084	388.264282	502.316376	309.076965	0.291287	0.000000	4.016463	3.766542	0.448596	0.583549	3.610478	4.940472	2.823143	2.616740	2.359417	2.067854	1.877712	2.589128	2.700977	2.490067	0.000000	0.000000	56868.000000		1
10082.894531	1938.731079	2.414567	3.996526	2211.080811	43109.421875	333.475494	226.149063	104.637421	39.792564	39.696968	185.844604	239.680511	116.056511	0.573037	99998.000000	4.003585	3.287518	0.382839	0.601683	3.344605	4.634572	2.523064	2.354395	2.019687	1.599802	1.598757	2.269150	2.379633	2.064670	0.000000	4.999991	57002.000000		1
24426.990234	8394.503906	2.759946	5.686414	7839.690430	99998.000000	1263.555786	799.413025	460.704407	188.450363	177.598679	835.622253	1127.612305	549.361877	2.000799	0.000000	4.387870	3.923995	0.440901	0.754838	3.894299	4.999991	3.101594	2.902771	2.663422	2.275197	2.249440	2.922010	3.052160	2.739859	0.301203	0.000000	57044.000000		1
6943.241211	2333.754883	2.402232	2.898715	1811.338745	39336.140625	272.778290	179.208389	85.357887	57.104675	23.205133	137.966476	204.729416	78.351631	1.029672	99998.000000	3.841562	3.368055	0.380615	0.462205	3.258000	4.594792	2.435810	2.253358	1.931244	1.756672	1.365584	2.139774	2.311180	1.894048	0.012699	4.999991	57071.000000		1
18073.796875	5051.953613	2.476242	2.722941	4823.719727	96751.875000	747.041870	489.158051	257.560028	88.959694	79.307594	429.478455	576.289124	315.155029	3.528835	99998.000000	4.257050	3.703459	0.393793	0.435038	3.683382	4.985660	2.873345	2.689449	2.410878	1.949193	1.899315	2.632941	2.760640	2.498524	0.547631	4.999991	57122.000000		1
5824.097168	1565.015869	0.712344	1.511032	1198.652344	24103.517578	178.051987	113.956482	42.194798	23.513508	13.223072	96.743050	118.779449	63.241314	0.477210	0.000000	3.765229	3.194519	0.000000	0.179274	3.078693	4.382081	2.250547	2.056739	1.625259	1.371317	1.121332	1.985620	2.074741	1.801001	0.000000	0.000000	57152.000000		1
6515.859863	3016.778564	2.392981	2.975808	2026.861328	42794.398438	311.328094	208.432983	104.174866	57.561066	38.438805	201.568588	240.019714	145.614151	0.259582	0.000000	3.813972	3.479543	0.378939	0.473605	3.306824	4.631387	2.493218	2.318966	2.017763	1.760129	1.584770	2.304423	2.380247	2.163203	0.000000	0.000000	57187.000000		1
8011.904785	1179.292603	3.762161	6.034877	1802.436035	41226.773438	282.479706	185.776764	117.200577	81.506302	40.816364	168.066849	266.435028	120.774628	0.389873	0.000000	3.903736	3.071622	0.575437	0.780668	3.255860	4.615180	2.450987	2.268991	2.068930	1.911191	1.610834	2.225482	2.425591	2.081976	0.000000	0.000000	57233.000000		1
13488.409180	4242.256348	1.921169	2.858626	3202.638428	65396.515625	496.744049	324.699188	163.555328	76.948532	58.406013	306.609985	426.391632	265.204620	2.189095	99998.000000	4.129961	3.627597	0.283566	0.456157	3.505508	4.815555	2.696133	2.511481	2.213665	1.886200	1.766458	2.486586	2.629809	2.423581	0.340265	4.999991	57293.000000		1
7974.313965	2558.605713	2.044519	2.269632	2599.872314	52098.218750	411.090118	265.281708	135.431641	61.668606	55.926685	318.013641	402.027008	233.799820	0.575771	0.000000	3.901693	3.408003	0.310591	0.355955	3.414952	4.716823	2.613937	2.423707	2.131720	1.790064	1.747619	2.502446	2.604255	2.368844	0.000000	0.000000	57430.000000		1
6840.568359	2049.909180	1.224244	3.157748	1672.422485	37049.503906	280.432129	173.114929	99.771286	38.099594	36.338776	189.927475	194.953964	162.149155	1.963881	99998.000000	3.835092	3.311735	0.087868	0.499378	3.223346	4.568782	2.447828	2.238334	1.999006	1.580920	1.560370	2.278588	2.289932	2.209915	0.293115	4.999991	57503.000000		1
3888.465088	2637.373779	2.260381	3.802250	1853.586060	36871.167969	313.360291	187.170609	106.188545	65.023712	39.231323	170.136032	232.409058	99.139114	0.404126	0.000000	3.589778	3.421172	0.354182	0.580041	3.268013	4.566687	2.496044	2.272238	2.026078	1.813072	1.593633	2.230796	2.366253	1.996245	0.000000	0.000000	57534.000000		1
7499.535645	855.860840	1.643633	3.293433	1124.127563	23823.361328	193.362747	109.543655	65.091560	18.656620	19.248697	104.073097	130.784439	71.545822	0.704979	0.000000	3.875034	2.932403	0.215805	0.517649	3.050816	4.377003	2.286373	2.039587	1.813525	1.270833	1.284401	2.017339	2.116556	1.854584	0.000000	0.000000	57556.000000		1
456.800385	10538.415039	1.205742	1.470943	33.498653	2594.639160	1.921169	8.199661	2.682853	1.628214	5.174514	0.000000	0.000000	0.000000	1.569125	99998.000000	2.659726	4.022775	0.081254	0.167596	1.525027	3.414077	0.283566	0.913796	0.428597	0.211711	0.713870	0.000000	0.000000	0.000000	0.195657	4.999991	57608.000000		0
7113.494629	1462.947266	3.327354	6.380256	1386.152954	30205.923828	244.506561	142.052429	74.731323	56.222725	28.462908	157.461868	205.355408	140.859024	0.727708	99998.000000	3.852083	3.165229	0.522099	0.804838	3.141811	4.480092	2.388290	2.152449	1.873503	1.749912	1.454279	2.197176	2.312506	2.148785	0.000000	4.999991	57629.000000		1
4667.617676	445.331970	2.399149	2.553336	1032.953857	23830.162109	176.605713	105.562546	63.728546	40.924297	24.497221	126.578224	189.801041	89.268066	0.214682	0.000000	3.669095	2.648684	0.380057	0.407108	3.014081	4.377127	2.247005	2.023510	1.804334	1.611981	1.389117	2.102359	2.278299	1.950696	0.000000	0.000000	57713.000000		1
8953.835938	1993.131348	1.945839	3.148497	2132.522461	44703.488281	338.613007	213.484146	120.290482	71.493401	46.604546	204.908279	310.365967	152.990448	0.460628	0.000000	3.952009	3.299536	0.289107	0.498103	3.328894	4.650342	2.529704	2.329366	2.080231	1.854266	1.668428	2.311559	2.491874	2.184664	0.000000	0.000000	57742.000000		1
6692.749023	1663.707886	1.976677	4.341904	1463.779907	31056.458984	234.703354	150.079391	83.809853	30.340906	36.937023	133.778748	179.285492	98.297256	0.334077	99998.000000	3.825604	3.221077	0.295936	0.637680	3.165476	4.492152	2.370519	2.176321	1.923295	1.482029	1.567462	2.126387	2.253545	1.992541	0.000000	4.999991	57801.000000		1
7072.493164	4543.324707	1.908834	3.225591	186.257828	4304.227051	0.000000	20.328007	21.283964	47.335388	7.419476	0.000000	7.502737	22.881342	0.020026	99998.000000	3.849572	3.657374	0.280768	0.508609	2.270114	3.633895	0.000000	1.308095	1.328053	1.675186	0.870373	0.000000	0.875220	1.359481	0.000000	4.999991	57984.000000		1
9619.078125	1541.153931	2.978892	3.284182	2731.051514	52946.574219	446.981750	280.148407	138.274841	59.753605	41.818581	206.536484	294.614227	156.098862	1.292159	0.000000	3.983134	3.187846	0.474055	0.516427	3.436330	4.723838	2.650290	2.447388	2.140743	1.776364	1.621369	2.314997	2.469254	2.193400	0.111316	0.000000	58036.000000		1
12354.758789	5165.274902	2.315888	3.786831	6075.680664	99998.000000	1014.451355	612.516846	290.259979	164.967682	94.035530	544.387817	700.021057	406.174652	0.780101	99998.000000	4.091834	3.713094	0.364717	0.578276	3.783595	4.999991	3.006231	2.787118	2.462787	2.217399	1.973292	2.735909	2.845111	2.608713	0.000000	4.999991	58074.000000		1
10212.389648	4455.095703	2.241878	2.997394	5301.304688	99998.000000	823.796143	527.248413	277.487152	133.797256	112.075401	563.895569	771.323242	456.004791	2.193222	0.000000	4.009127	3.648857	0.350612	0.476744	3.724383	4.999991	2.915820	2.722015	2.443243	2.126447	2.049510	2.751199	2.887236	2.658969	0.341083	0.000000	58098.000000		1
19112.125000	8047.148926	2.303553	2.775365	5280.409180	99998.000000	810.286255	521.272095	278.122406	107.869179	92.802032	476.573334	629.286255	297.139801	1.799871	99998.000000	4.281309	3.905642	0.362398	0.443320	3.722668	4.999991	2.908638	2.717064	2.444236	2.032897	1.967557	2.678130	2.798848	2.472961	0.255241	4.999991	58123.000000		1
14201.569336	4978.110352	2.753779	1.982844	3754.754150	91632.812500	603.136108	392.643219	245.851074	94.183548	90.994965	425.491180	514.743835	277.009155	2.261076	99998.000000	4.152336	3.697065	0.439929	0.297289	3.574582	4.962051	2.780415	2.593998	2.390672	1.973975	1.959017	2.628891	2.711591	2.442494	0.354315	4.999991	58175.000000		1
13761.856445	4713.170898	2.417651	2.784616	3898.178711	81006.523438	633.751465	395.723846	215.309723	112.204918	78.339302	384.301697	525.111389	369.308563	0.630732	0.000000	4.138677	3.673313	0.383394	0.444765	3.590862	4.908520	2.801919	2.597392	2.333064	2.050012	1.893980	2.584672	2.720251	2.567389	0.000000	0.000000	58349.000000		1
11103.402344	3899.248779	3.308852	3.200921	4502.092285	96038.820312	716.855164	461.586365	252.875824	59.559330	77.997002	420.813171	559.834290	375.303345	0.391280	0.000000	4.045456	3.590981	0.519677	0.505275	3.653414	4.982447	2.855431	2.664253	2.402907	1.774950	1.892078	2.624089	2.748060	2.574383	0.000000	0.000000	58464.000000		1
6169.006836	562.029907	1.865662	1.942755	1041.619141	20967.011719	150.961349	107.557724	51.609451	47.714691	22.628475	91.809067	139.477509	83.920868	0.342438	0.000000	3.790215	2.749759	0.270833	0.288418	3.017709	4.321537	2.178866	2.031642	1.712729	1.678652	1.354655	1.962886	2.144504	1.923870	0.000000	0.000000	58488.000000		1
39247.164062	8458.423828	2.726025	3.984190	9777.024414	99998.000000	1552.354126	1002.696167	500.700500	221.841080	180.922958	914.257629	1166.627686	647.131836	2.384606	0.000000	4.593808	3.927289	0.435530	0.600340	3.990207	4.999991	3.190991	3.001169	2.699578	2.346042	2.257494	2.961069	3.066932	2.810993	0.377417	0.000000	58722.000000		1
12492.166992	4368.257812	3.438369	4.591687	3760.779785	76915.179688	606.078003	376.983978	170.512253	93.828918	61.526756	305.105103	410.744751	306.394104	1.675837	0.000000	4.096638	3.640308	0.536352	0.661972	3.575278	4.886012	2.782529	2.576323	2.231755	1.972337	1.789064	2.484449	2.613572	2.486280	0.224232	0.000000	58781.000000		1
5851.671875	1566.240112	1.600460	3.028231	1388.166626	32627.046875	224.372833	147.094345	70.296906	28.388899	38.734844	145.348938	200.504700	130.608673	0.290301	0.000000	3.767280	3.194858	0.204245	0.481189	3.142442	4.513578	2.350970	2.167596	1.846936	1.453149	1.588102	2.162412	2.302125	2.115972	0.000000	0.000000	58911.000000		1
13078.129883	4266.309570	2.186371	2.466991	4639.679199	94303.875000	738.314880	476.212524	265.583923	117.478111	92.018761	515.052185	722.572388	401.515106	0.629079	0.000000	4.116546	3.630052	0.339724	0.392168	3.666488	4.974530	2.868242	2.677801	2.424202	2.069957	1.963876	2.711851	2.858881	2.603702	0.000000	0.000000	58981.000000		1
10334.977539	4029.700195	2.346725	3.962604	4429.050781	93749.812500	711.640564	454.626343	246.951965	112.161743	85.160530	452.097687	597.884521	340.154877	2.038010	0.000000	4.014309	3.605273	0.370462	0.597981	3.646311	4.971971	2.852261	2.657655	2.392612	2.049845	1.930238	2.655232	2.776617	2.531677	0.309206	0.000000	59021.000000		1
15497.840820	4527.483398	2.211041	4.261727	4816.581055	99998.000000	760.514709	488.242188	274.440399	130.658005	102.531227	556.469910	690.560120	512.045593	2.847296	0.000000	4.190271	3.655857	0.344597	0.629586	3.682739	4.999991	2.881108	2.688635	2.438448	2.116136	2.010856	2.745442	2.839201	2.709309	0.454433	0.000000	59075.000000		1
14099.380859	5989.370117	2.981975	3.361275	5064.492188	99998.000000	831.261841	523.483154	289.800507	150.023895	104.026840	518.253113	697.591064	311.830750	2.013586	99998.000000	4.149200	3.777381	0.474504	0.526504	3.704536	4.999991	2.919738	2.718903	2.462099	2.176160	2.017145	2.714542	2.843601	2.493919	0.303970	4.999991	59120.000000		1
16978.748047	2983.366211	2.211041	1.393850	3388.134521	72100.226562	567.904419	346.606079	186.529190	64.570404	46.990009	276.753204	406.279510	257.714203	1.664800	99998.000000	4.229906	3.474707	0.344597	0.144216	3.529961	4.857937	2.754275	2.539836	2.270747	1.810034	1.672006	2.442093	2.608825	2.411138	0.221362	4.999991	59154.000000		1
13629.567383	5288.118652	2.235711	3.789915	5882.194824	99998.000000	953.572205	606.559082	361.704041	164.169006	125.520500	636.792053	880.225464	508.650360	0.768027	0.000000	4.134482	3.723301	0.349416	0.578629	3.769539	4.999991	2.979354	2.782873	2.558353	2.215291	2.098715	2.803998	2.944594	2.706419	0.000000	0.000000	59212.000000		1
9332.512695	5042.214844	1.729977	3.956437	2439.335938	47701.875000	392.356415	255.660446	138.632553	61.033356	48.698402	196.600677	260.267548	125.135033	0.801393	0.000000	3.969999	3.702621	0.238040	0.597304	3.387272	4.678535	2.593681	2.407664	2.141865	1.785567	1.687515	2.293585	2.415420	2.097379	0.000000	0.000000	59273.000000		1
19258.808594	6088.645020	2.038351	4.005776	6843.855469	99998.000000	1095.229858	700.751892	399.449005	178.286362	112.611969	583.690063	857.057373	398.267944	1.966504	0.000000	4.284629	3.784521	0.309279	0.602687	3.835301	4.999991	3.039505	2.845564	2.601461	2.251118	2.051584	2.766182	2.933010	2.600175	0.293695	0.000000	59389.000000		1
7130.670898	1594.724609	2.260381	1.548037	1297.902466	31923.175781	209.974854	129.264160	89.379082	29.764246	17.999783	103.573532	137.833878	41.248089	1.364781	99998.000000	3.853130	3.202686	0.354182	0.189781	3.113242	4.504106	2.322167	2.111478	1.951236	1.473695	1.255267	2.015249	2.139356	1.615404	0.135063	4.999991	59422.000000		1
5485.897461	1188.562378	2.966557	4.681116	1186.215576	28677.378906	223.361359	128.234192	74.848511	38.861275	37.310154	141.913651	187.321716	164.551376	0.029722	0.000000	3.739248	3.075022	0.472253	0.670349	3.074164	4.457540	2.349008	2.108004	1.874183	1.589517	1.571827	2.152024	2.272588	2.216301	0.000000	0.000000	59485.000000		1
5312.254883	1748.091309	1.952007	1.933504	811.902161	22063.935547	165.158875	87.701530	62.285355	57.998959	16.442495	78.493484	117.108063	66.235626	0.173227	0.000000	3.725279	3.242564	0.290481	0.286345	2.909504	4.343683	2.217902	1.943007	1.794386	1.763420	1.215968	1.894834	2.068587	1.821092	0.000000	0.000000	59523.000000		1
6614.940430	2002.641602	2.692104	3.607974	1676.721313	43552.343750	279.217133	173.253693	124.687889	68.021111	45.676338	221.434021	278.594208	180.161270	0.538968	99998.000000	3.820526	3.301603	0.430092	0.557263	3.224461	4.639011	2.445942	2.238683	2.095824	1.832644	1.659691	2.345244	2.444972	2.255661	0.000000	4.999991	59543.000000		1
18676.218750	4203.314941	1.221161	2.636597	4369.521973	96265.992188	695.768555	449.951416	269.648285	97.254951	93.116577	457.639160	608.665283	288.027374	3.049839	99998.000000	4.271289	3.623592	0.086773	0.421044	3.640434	4.983473	2.842465	2.653166	2.430798	1.987912	1.969027	2.660523	2.784379	2.459434	0.484277	4.999991	59622.000000		1
8234.396484	4664.457031	1.039220	1.369180	4660.787598	98457.101562	764.656189	475.592682	270.080017	150.912003	106.367401	504.024750	643.826050	312.052765	1.782620	99998.000000	3.915632	3.668801	0.016707	0.136461	3.668459	4.993247	2.883466	2.677235	2.431493	2.178724	2.026809	2.702452	2.808769	2.494228	0.251059	4.999991	59662.000000		1
11546.073242	4093.916016	2.689020	3.990358	5406.459961	99998.000000	890.839722	554.992798	292.255157	154.264038	117.151237	525.993347	686.875061	473.514252	1.002928	99998.000000	4.062434	3.612139	0.429594	0.601012	3.732913	4.999991	2.949800	2.744287	2.465762	2.188265	2.068747	2.720980	2.836878	2.675333	0.001270	4.999991	59768.000000		1
7251.087891	2241.878174	3.648063	2.346725	2499.271484	51671.347656	398.098328	255.783798	121.557899	57.668999	36.640984	189.147278	253.976730	159.663651	1.815778	99998.000000	3.860403	3.350612	0.562062	0.370462	3.397813	4.713250	2.599990	2.407873	2.084783	1.760942	1.563967	2.276800	2.404794	2.203206	0.259063	4.999991	59803.000000		1
17293.623047	4466.160156	2.769197	2.892547	4154.894043	84772.468750	651.304138	430.792145	233.371185	85.811195	86.011642	360.674072	480.557526	221.119492	0.886500	0.000000	4.237886	3.649934	0.442354	0.461280	3.618560	4.928255	2.813784	2.634268	2.368047	1.933544	1.934557	2.557115	2.681745	2.344627	0.000000	0.000000	59878.000000		1
22180.138672	6054.655762	2.759946	3.278014	6505.893066	99998.000000	1053.506958	663.904297	327.656494	128.690582	132.927643	681.490845	860.091736	469.249451	3.085582	99998.000000	4.345964	3.782089	0.440901	0.515611	3.813307	4.999991	3.022637	2.822105	2.515419	2.109547	2.123615	2.833460	2.934545	2.671404	0.489337	4.999991	59910.000000		1
6218.439453	1681.954346	2.716774	1.865662	1264.582642	28516.933594	213.471817	128.813934	80.855629	55.137249	27.534704	108.575356	115.593948	71.666092	1.659014	1588.164185	3.793681	3.225814	0.434053	0.270833	3.101947	4.455103	2.329340	2.109963	1.907710	1.741445	1.439880	2.035731	2.062935	1.855314	0.219850	3.200895	59943.000000		1
29919.242188	8852.202148	2.056854	4.249392	7562.992676	99998.000000	1196.142212	775.699036	404.740723	164.332443	160.662796	710.838806	967.140625	531.935669	2.951921	99998.000000	4.475951	3.947051	0.313203	0.628327	3.878694	4.999991	3.077783	2.889693	2.607177	2.215723	2.205915	2.851771	2.985490	2.725859	0.470105	4.999991	60016.000000		1
7523.875488	1658.021484	2.479326	2.991227	1632.019409	35563.679688	258.765778	173.145767	88.787003	30.963821	34.192493	165.535095	207.054550	101.088043	1.199067	99998.000000	3.876442	3.219590	0.394334	0.475849	3.212725	4.551007	2.412907	2.238412	1.948349	1.490855	1.533931	2.218890	2.316085	2.004700	0.078843	4.999991	60081.000000		1
33851.828125	11940.569336	2.044519	3.863925	13657.471680	99998.000000	2184.758057	1398.879517	740.084961	304.454437	226.901505	1215.727051	1582.981812	768.846985	3.098219	0.000000	4.529582	4.077025	0.310591	0.587029	4.135370	4.999991	3.339403	3.145780	2.869282	2.483522	2.355837	3.084836	3.199476	2.885840	0.491112	0.000000	60143.000000		1
6912.422363	1988.326904	2.248045	3.688152	1579.910400	35875.382812	251.333954	169.753647	84.087387	34.426861	35.570927	179.263901	234.123611	133.445709	0.715416	0.000000	3.839630	3.298488	0.351805	0.566809	3.198632	4.554797	2.400251	2.229819	1.924731	1.536897	1.551095	2.253493	2.369445	2.125305	0.000000	0.000000	60230.000000		1
10833.828125	4422.306641	1.063890	4.792130	3349.606445	68866.656250	510.500610	342.575623	167.992828	83.720421	76.359535	352.132141	429.641907	294.737579	0.948300	0.000000	4.034782	3.645649	0.026897	0.680529	3.524994	4.838009	2.707996	2.534756	2.225291	1.922831	1.882863	2.546706	2.633107	2.469435	0.000000	0.000000	60264.000000		1
8776.517578	1720.886597	2.106194	1.890332	1468.143311	39297.820312	249.437454	150.976761	108.340996	65.307419	31.410963	140.051086	223.478546	126.291435	0.602777	0.000000	3.943322	3.235752	0.323498	0.276538	3.166769	4.594368	2.396962	2.178910	2.034793	1.814963	1.497081	2.146286	2.349236	2.101374	0.000000	0.000000	60299.000000		1
15780.138672	3871.214600	2.389898	2.806202	3901.170166	84825.656250	639.795593	402.770203	261.093994	88.873352	71.613663	374.335052	483.678253	265.300201	1.889889	99998.000000	4.198111	3.587847	0.378379	0.448119	3.591195	4.928527	2.806041	2.605057	2.416797	1.948772	1.854996	2.573261	2.684556	2.423738	0.276436	4.999991	60382.000000		1
12012.753906	2626.617676	1.976677	3.025148	2136.377197	46322.722656	371.291382	221.483368	149.653839	67.632561	41.448532	181.872742	266.145142	174.496445	0.275535	0.000000	4.079643	3.419397	0.295936	0.480747	3.329678	4.665794	2.569715	2.345341	2.175088	1.830156	1.617509	2.259768	2.425118	2.241786	0.000000	0.000000	60477.000000		1
7551.363770	785.412842	1.551121	2.115445	1297.816162	26052.626953	201.130692	132.980072	69.791176	44.418175	34.544041	107.739662	145.287262	91.469856	0.048171	0.000000	3.878025	2.895098	0.190646	0.325402	3.113213	4.415852	2.303478	2.123786	1.843801	1.647561	1.538373	2.032376	2.162228	1.961278	0.000000	0.000000	60499.000000		1
6251.965820	1452.971313	1.588125	4.323402	1013.994995	25261.201172	189.350815	109.793434	65.594208	24.978283	23.532011	113.660446	142.937454	113.012856	0.530053	99998.000000	3.796017	3.162257	0.200885	0.635826	3.006036	4.402454	2.277267	2.040576	1.816865	1.397563	1.371659	2.055609	2.155146	2.053128	0.000000	4.999991	60572.000000		1
15816.746094	5143.704102	2.775365	2.510163	5164.195312	99998.000000	814.384583	526.573059	293.368408	142.397812	99.678772	526.021057	730.550049	450.046997	1.790625	99998.000000	4.199117	3.711276	0.443320	0.399702	3.713003	4.999991	2.910830	2.721459	2.467413	2.153503	1.998603	2.721003	2.863650	2.653258	0.253005	4.999991	60630.000000		1
8908.097656	2591.364258	3.928683	4.431333	1551.468994	36880.351562	260.776367	162.435944	86.267593	58.498524	49.003693	196.008606	237.864182	157.141159	0.424769	99998.000000	3.949785	3.413528	0.594247	0.646534	3.190743	4.566795	2.416268	2.210682	1.935848	1.767145	1.690229	2.292275	2.376329	2.196290	0.000000	4.999991	60817.000000		1
16091.293945	4248.488281	2.232627	2.941887	4150.520996	88280.875000	651.341125	421.103027	202.715729	93.431114	77.284660	415.502960	527.461182	311.266418	2.093397	99998.000000	4.206591	3.628234	0.348816	0.468626	3.618103	4.945867	2.813808	2.624388	2.306887	1.970492	1.888093	2.618574	2.722191	2.493132	0.320852	4.999991	60832.000000		1
5931.145996	2923.837646	1.674470	3.262596	2131.871826	47851.738281	353.621582	221.122574	117.416435	57.252693	34.334347	189.711609	242.431198	159.407715	0.737491	0.000000	3.773139	3.465953	0.223877	0.513563	3.328761	4.679898	2.548539	2.344633	2.069729	1.757796	1.535729	2.278094	2.384588	2.202509	0.000000	0.000000	60880.000000		1
3054.745361	1600.978516	2.118529	2.541001	794.442017	21465.656250	151.186462	85.869789	35.900887	37.723377	14.549080	70.269157	119.994446	78.869705	0.080472	0.000000	3.484975	3.204386	0.326034	0.405005	2.900062	4.331744	2.179513	1.933840	1.555105	1.576611	1.162835	1.846765	2.079161	1.896910	0.000000	0.000000	60958.000000		1
20876.369141	2733.595703	2.429986	3.657314	3719.488525	80494.773438	597.511414	380.385345	209.324188	147.584656	64.666000	324.446320	391.866089	233.830658	1.531904	99998.000000	4.319655	3.436734	0.385604	0.563162	3.570483	4.905768	2.776346	2.580224	2.320819	2.169041	1.810676	2.511143	2.593138	2.368901	0.185232	4.999991	60982.000000		1
11882.863281	1896.857056	1.079309	3.530881	2299.571777	49395.714844	378.118805	242.961609	109.953789	40.094772	41.340603	209.370438	271.257996	178.218521	1.087286	99998.000000	4.074921	3.278035	0.033146	0.547883	3.361647	4.693689	2.577628	2.385538	2.041210	1.603088	1.616377	2.320915	2.433383	2.250953	0.036344	4.999991	61032.000000		1
5927.963379	2477.509521	1.871829	4.317234	1747.958740	35448.441406	297.728821	184.244141	81.984276	51.276409	41.920345	129.742142	186.581619	85.644676	0.241525	0.000000	3.772906	3.394015	0.272266	0.635206	3.242531	4.549597	2.473821	2.265394	1.913731	1.709918	1.622425	2.113081	2.270869	1.932700	0.000000	0.000000	61084.000000		1
26021.605469	9144.142578	1.066974	2.618094	8916.686523	99998.000000	1415.867798	911.275635	473.477234	207.819321	156.388733	834.348694	1133.354126	590.461975	3.296240	99998.000000	4.415334	3.961143	0.028154	0.417985	3.950203	4.999991	3.151023	2.959650	2.675299	2.317686	2.194206	2.921348	3.054366	2.771192	0.518019	4.999991	61112.000000		1
7104.320312	2700.676758	2.032184	2.214124	1668.826904	38223.242188	265.978638	175.329056	83.939369	50.894024	33.020676	159.577316	214.803986	142.949799	0.832463	0.000000	3.851522	3.431473	0.307963	0.345202	3.222411	4.582327	2.424847	2.243854	1.923966	1.706667	1.518786	2.202971	2.332042	2.155184	0.000000	0.000000	61239.000000		1
6061.544922	2849.491699	2.852458	3.207088	2068.337646	44707.078125	332.806335	211.692505	109.176689	59.732021	34.540958	180.972290	238.669037	139.360321	1.176316	99998.000000	3.782583	3.454767	0.455219	0.506111	3.315621	4.650376	2.522192	2.325706	2.038130	1.776207	1.538334	2.257612	2.377796	2.144139	0.070524	4.999991	61261.000000		1
6798.798828	657.249573	2.587257	2.571838	1243.301758	28651.498047	218.587738	124.142075	75.381996	27.284920	18.742964	108.633949	114.733582	84.001045	0.450415	99998.000000	3.832432	2.817730	0.412840	0.410244	3.094577	4.457147	2.339626	2.093919	1.877268	1.435923	1.272838	2.035966	2.059690	1.924285	0.000000	4.999991	61280.000000		1
17866.140625	8372.782227	1.600460	3.669649	7331.558105	99998.000000	1193.536377	751.343689	406.698883	171.147507	150.205826	723.442017	895.699646	491.791565	3.008560	99998.000000	4.252031	3.922870	0.204245	0.564625	3.865196	4.999991	3.076836	2.875839	2.609273	2.233371	2.176687	2.859404	2.952163	2.691781	0.478359	4.999991	61382.000000		1
7496.781738	2830.816650	2.090775	3.278014	2004.868042	46643.890625	327.320374	204.538223	122.600204	72.409271	35.099113	168.381393	210.076614	146.150711	0.747307	0.000000	3.874875	3.451912	0.320307	0.515611	3.302086	4.668795	2.514973	2.310775	2.088491	1.859794	1.545296	2.226294	2.322378	2.164801	0.000000	0.000000	61419.000000		1
9051.785156	1965.636719	2.710606	2.713690	2065.266113	46042.234375	331.113373	215.602676	160.958832	61.128952	41.454700	213.055511	271.510864	158.886551	0.038565	0.000000	3.956734	3.293503	0.433066	0.433560	3.314976	4.663157	2.519977	2.333654	2.206715	1.786247	1.617574	2.328493	2.433787	2.201087	0.000000	0.000000	61459.000000		1
5384.213867	2359.140381	2.411484	2.941887	1485.924194	33848.515625	238.783142	153.971069	96.212646	46.185154	17.743834	138.358109	176.642731	89.730629	2.153994	99998.000000	3.731122	3.372754	0.382284	0.468626	3.171997	4.529540	2.378004	2.187439	1.983232	1.664502	1.249047	2.141005	2.247096	1.952941	0.333244	4.999991	61503.000000		1
16086.591797	4983.266113	3.333522	4.887726	3792.637939	87887.414062	614.792664	389.096893	237.876526	85.635422	86.412529	476.610321	644.926941	364.146362	3.674445	99998.000000	4.206464	3.697514	0.522903	0.689107	3.578941	4.943927	2.788729	2.590058	2.376352	1.932653	1.936577	2.678164	2.809510	2.561276	0.565192	4.999991	61545.000000		1
15255.582031	3631.598877	2.229543	3.657314	2829.940918	62621.796875	429.062164	284.123352	133.942200	62.895935	50.141594	217.829132	305.098938	206.474808	0.025345	0.000000	4.183429	3.560098	0.348216	0.563162	3.451777	4.796726	2.632520	2.453507	2.126917	1.798623	1.700198	2.338116	2.484441	2.314867	0.000000	0.000000	61572.000000		1
7318.865234	2561.430420	1.662135	3.108409	2892.004150	57236.128906	449.701630	293.164886	162.383514	66.670433	44.427425	226.929245	322.195190	197.155746	1.581659	99998.000000	3.864444	3.408483	0.220666	0.492538	3.461199	4.757670	2.652925	2.467112	2.210542	1.823933	1.647651	2.355891	2.508119	2.294809	0.199113	4.999991	61602.000000		1
8230.659180	2359.846436	2.130863	4.095205	1638.054321	37254.167969	286.972717	175.976639	119.642899	53.919170	31.213604	141.629959	203.005600	113.833130	0.387931	99998.000000	3.915435	3.372884	0.328556	0.612276	3.214328	4.571175	2.457841	2.245455	2.077887	1.731743	1.494344	2.151155	2.307508	2.056269	0.000000	4.999991	61659.000000		1
17968.353516	6555.757324	1.569623	4.224722	7884.935059	99998.000000	1296.561035	807.649658	393.602234	169.220169	154.939377	714.930908	924.372253	576.597473	2.762075	0.000000	4.254508	3.816623	0.195795	0.625798	3.896798	4.999991	3.112793	2.907223	2.595057	2.228452	2.190162	2.854264	2.965847	2.760873	0.441235	0.000000	61684.000000		1
14917.875977	2820.011230	3.808417	5.300947	3753.807373	92352.093750	611.338867	389.285004	271.116150	149.055603	86.776405	496.978424	678.286865	323.777161	1.075051	0.000000	4.173707	3.450251	0.580745	0.724353	3.574472	4.965447	2.786282	2.590268	2.433155	2.173348	1.938402	2.696337	2.831414	2.510246	0.031429	0.000000	61744.000000		1
16101.094727	4388.601074	1.822490	3.092990	3333.077637	76353.867188	544.230530	337.666321	202.694153	94.960648	55.562805	301.787018	432.540619	198.660614	1.437209	99998.000000	4.206855	3.642326	0.260665	0.490378	3.522846	4.882831	2.735783	2.528488	2.306841	1.977544	1.744784	2.479701	2.636027	2.298112	0.157520	4.999991	61785.000000		1
16311.417969	3500.875977	2.803118	3.401364	3250.747803	70267.265625	522.786255	320.508392	175.366058	83.267113	59.938629	307.800293	401.545959	264.563202	2.106472	0.000000	4.212492	3.544177	0.447641	0.531653	3.511983	4.846753	2.718324	2.505839	2.243946	1.920473	1.777707	2.488269	2.603735	2.422529	0.323556	0.000000	61810.000000		1
7131.941406	1935.517822	1.014550	2.022933	1747.881592	34837.609375	279.029022	190.624390	94.615273	92.731110	33.267372	181.934418	179.939240	186.563110	1.318443	0.000000	3.853208	3.286797	0.006273	0.305981	3.242512	4.542048	2.445649	2.280179	1.975961	1.967225	1.522019	2.259915	2.255126	2.270826	0.120061	0.000000	61883.000000		1
6905.934082	1933.991455	2.100026	2.238794	1178.740601	30394.734375	203.495926	125.187462	101.559853	80.738449	36.918522	162.950928	217.644119	138.604813	0.235969	0.000000	3.839222	3.286454	0.322225	0.350014	3.071418	4.482799	2.308556	2.097561	2.006722	1.907080	1.567244	2.212057	2.337747	2.141778	0.000000	0.000000	61966.000000		1
17851.443359	9669.210938	3.126911	3.533965	9258.126953	99998.000000	1495.218628	946.214417	489.238251	196.387909	195.780411	1005.067566	1326.954346	761.695801	3.526799	0.000000	4.251673	3.985391	0.495116	0.548262	3.966523	4.999991	3.174705	2.975990	2.689520	2.293115	2.291769	3.002195	3.122856	2.881782	0.547381	0.000000	61990.000000		1
27832.457031	5926.575684	3.089906	2.429986	4066.584961	84222.156250	637.815857	421.516235	247.121567	128.730667	101.917564	528.173523	669.510498	334.866272	2.274243	0.000000	4.444551	3.772804	0.489945	0.385604	3.609230	4.925426	2.804695	2.624814	2.392911	2.109682	2.008249	2.722777	2.825758	2.524871	0.356837	0.000000	62104.000000		1
18322.083984	5269.508301	1.637465	4.169215	7490.049805	99998.000000	1167.478882	756.669312	390.176208	158.578186	160.305069	781.413208	1106.957397	571.225586	1.602710	99998.000000	4.262975	3.721770	0.214172	0.620054	3.874485	4.999991	3.067249	2.878906	2.591261	2.200243	2.204947	2.892881	3.044131	2.756808	0.204855	4.999991	62288.000000		1
8078.069336	4053.648682	3.604891	3.601807	1564.726074	42398.363281	210.804382	151.072357	117.471947	69.769592	41.756905	237.558899	310.335144	170.290222	1.905519	0.000000	3.907308	3.607846	0.556892	0.556520	3.194438	4.627349	2.323880	2.179185	2.069934	1.843666	1.620728	2.375771	2.491831	2.231190	0.280013	0.000000	62316.000000		1
3746.458984	1502.878540	0.601329	0.681506	1304.606567	31051.750000	191.025284	145.833084	99.105194	46.869747	20.827572	144.402237	166.762421	106.274887	2.419881	0.000000	3.573621	3.176924	0.000000	0.000000	3.115479	4.492086	2.281091	2.163856	1.996096	1.670893	1.318639	2.159574	2.222098	2.026431	0.383794	0.000000	62364.000000		1
6627.460449	554.357544	2.100026	1.400017	1175.481079	29684.457031	205.599030	122.566284	80.497917	41.423862	23.140375	114.875435	160.070709	52.392723	0.417844	0.000000	3.821347	2.743790	0.322225	0.146133	3.070216	4.472529	2.313021	2.088371	1.905785	1.617251	1.364370	2.060227	2.204312	1.719271	0.000000	0.000000	62458.000000		1
10627.116211	3284.706055	2.180203	3.885511	3531.195312	78536.507812	568.934387	364.041534	217.132217	91.186157	71.570496	372.355286	488.041748	270.826263	1.195363	0.000000	4.026415	3.516496	0.338497	0.589448	3.547922	4.895072	2.755062	2.561151	2.336724	1.959929	1.854734	2.570957	2.688457	2.432691	0.077500	0.000000	62513.000000		1
4739.437988	2009.065063	1.430855	2.966557	1942.989746	41422.375000	310.850128	200.304245	106.879303	53.478199	36.539219	203.699448	289.291687	183.698318	1.092622	99998.000000	3.675727	3.302994	0.155596	0.472253	3.288471	4.617235	2.492551	2.301690	2.028894	1.728177	1.562759	2.308990	2.461336	2.264105	0.038470	4.999991	62723.000000		1
13529.996094	2195.732910	1.797820	4.280230	2226.983643	43829.859375	346.988464	227.546005	109.256866	50.739838	43.674992	205.117966	288.702698	147.951614	1.477621	99998.000000	4.131298	3.341579	0.254746	0.631467	3.347717	4.641770	2.540315	2.357069	2.038449	1.705349	1.640233	2.312004	2.460451	2.170120	0.169563	4.999991	62759.000000		1
19160.001953	5036.587402	5.168346	5.162179	4192.700684	86081.304688	659.260193	416.921478	179.834396	75.718124	64.564240	406.680389	520.106445	233.232407	2.262959	0.000000	4.282395	3.702136	0.713352	0.712833	3.622494	4.934909	2.819057	2.620054	2.254873	1.879200	1.809992	2.609253	2.716092	2.367789	0.354677	0.000000	62810.000000		1
5405.994629	2561.708008	2.238794	2.417651	2625.276123	53008.753906	408.132812	253.955139	123.315628	71.348465	44.177643	209.758987	274.492828	189.656097	0.805121	0.000000	3.732876	3.408530	0.350014	0.383394	3.419175	4.724348	2.610801	2.404757	2.091018	1.853385	1.645203	2.321721	2.438531	2.277967	0.000000	0.000000	62843.000000		1
12485.071289	3898.351562	2.846291	3.139246	3445.621582	74724.789062	575.493469	358.219421	203.169037	90.584824	66.513161	346.467285	455.421967	268.257507	1.265744	99998.000000	4.096391	3.590881	0.454279	0.496825	3.537268	4.873465	2.760040	2.554149	2.307858	1.957055	1.822908	2.539662	2.658414	2.428552	0.102346	4.999991	62886.000000		1
5931.022461	2355.544678	2.174036	2.485493	2011.516602	42715.113281	333.577271	207.594208	88.127083	28.129866	34.380604	161.899368	232.174698	111.313721	0.684150	99998.000000	3.773129	3.372091	0.337267	0.395413	3.303524	4.630581	2.523196	2.317215	1.945109	1.449168	1.536314	2.209245	2.365815	2.046549	0.000000	4.999991	62909.000000		1
5133.980957	4220.293945	3.139246	4.166131	2335.491211	49936.984375	392.467438	243.347076	119.408531	75.311066	50.379040	232.131516	321.455109	191.654358	0.215143	0.000000	3.710454	3.625343	0.496825	0.619733	3.368378	4.698422	2.593804	2.386226	2.077035	1.876859	1.702250	2.365734	2.507120	2.282519	0.000000	0.000000	63022.000000		1
4279.893066	1477.863281	0.952875	2.935719	846.597290	28157.273438	150.927429	91.463692	75.955566	29.933851	32.909660	140.655487	195.052643	121.927948	0.955098	0.000000	3.631433	3.169634	0.000000	0.467715	2.927677	4.449591	2.178768	1.961249	1.880560	1.476163	1.517323	2.148157	2.290152	2.086103	0.000000	0.000000	63099.000000		1
13974.625000	3747.272949	2.155533	4.385077	3210.579102	66356.023438	507.447723	321.085052	170.999481	93.976936	67.931679	299.196655	416.304718	277.385376	1.808799	99998.000000	4.145340	3.573715	0.333555	0.641977	3.506583	4.821880	2.705391	2.506620	2.232995	1.973021	1.832072	2.475957	2.619411	2.443084	0.257390	4.999991	63151.000000		1
10632.376953	3708.017090	2.100026	3.429117	3813.619629	74787.898438	596.586243	392.245392	201.220123	78.832695	64.773933	348.172607	434.480286	260.279877	0.051450	0.000000	4.026630	3.569142	0.322225	0.535182	3.581337	4.873831	2.775673	2.593558	2.303671	1.896706	1.811400	2.541795	2.637970	2.415441	0.000000	0.000000	63240.000000		1
20061.974609	4918.254883	2.146282	3.823836	5720.057617	99998.000000	901.222656	580.939392	360.822113	158.732361	133.747910	681.333557	928.640198	519.924500	5.912869	0.000000	4.302374	3.691811	0.331687	0.582499	3.757401	4.999991	2.954832	2.764131	2.557293	2.200665	2.126287	2.833360	2.967848	2.715940	0.771798	0.000000	63329.000000		1
9974.210938	2935.811768	1.745396	3.367443	3956.011230	84443.976562	633.702148	409.637695	216.589478	85.049515	69.149757	345.323242	486.644806	289.112854	2.301598	99998.000000	3.998878	3.467728	0.241894	0.527300	3.597258	4.926569	2.801885	2.612400	2.335637	1.929672	1.839791	2.538226	2.687212	2.461067	0.362029	4.999991	63369.000000		1
7128.642090	2141.733643	1.807071	2.911049	1516.962036	33101.066406	258.084259	158.630600	82.832306	30.128128	27.192408	123.186111	159.601990	125.366318	1.839604	99998.000000	3.853007	3.330765	0.256975	0.464050	3.180975	4.519842	2.411762	2.200387	1.918200	1.478972	1.434448	2.090562	2.203038	2.098181	0.264724	4.999991	63408.000000		1
7774.904297	2882.660400	1.020718	2.288134	2821.343506	59937.347656	459.369141	292.005402	149.037094	52.485233	57.878693	250.007950	349.554108	213.129517	0.770507	0.000000	3.890695	3.459794	0.008906	0.359481	3.450456	4.777698	2.662162	2.465391	2.173294	1.720037	1.762519	2.397954	2.543514	2.328644	0.000000	0.000000	63450.000000		1
6390.552246	2833.761719	2.565671	4.027363	1852.050293	39987.609375	314.775726	193.732803	119.316017	48.800167	34.679726	161.199356	218.519897	186.926987	0.104693	0.000000	3.805538	3.452363	0.409201	0.605021	3.267653	4.601925	2.498001	2.287203	2.076699	1.688421	1.540076	2.207363	2.339491	2.271672	0.000000	0.000000	63486.000000		1
6966.847168	2130.857422	2.485493	3.567886	1912.177002	40602.644531	334.462311	201.719681	89.625786	37.627781	40.757774	172.402588	206.178772	130.235535	0.910298	99998.000000	3.843036	3.328554	0.395413	0.552411	3.281528	4.608554	2.524347	2.304748	1.952433	1.575509	1.610210	2.236544	2.314244	2.114729	0.000000	4.999991	63541.000000		1
5960.740723	2814.475830	2.106194	3.074487	1963.336304	40304.175781	326.675873	204.936020	97.612663	69.800430	37.674038	193.976425	217.261734	142.922043	0.442968	0.000000	3.775300	3.449398	0.323498	0.487773	3.292995	4.605350	2.514117	2.311618	1.989506	1.843858	1.576042	2.287749	2.336983	2.155099	0.000000	0.000000	63644.000000		1
20779.726562	5504.606445	3.339689	3.114576	5079.429688	99998.000000	805.241272	511.061859	238.687546	132.169037	93.363274	443.682159	592.158020	346.060242	2.019016	99998.000000	4.317640	3.740726	0.523706	0.493399	3.705815	4.999991	2.905926	2.708473	2.377830	2.121130	1.970176	2.647072	2.772438	2.539152	0.305140	4.999991	63726.000000		1
14812.220703	4956.928223	2.673601	3.373610	1985.940063	39869.164062	320.631744	203.495926	98.765984	53.021805	27.510033	144.300476	195.478195	90.023582	0.013123	0.000000	4.170620	3.695213	0.427097	0.528095	3.297966	4.600637	2.506006	2.308556	1.994607	1.724455	1.439491	2.159268	2.291098	1.954356	0.000000	0.000000	63881.000000		1
7613.553711	2234.557373	2.238794	3.703570	1866.611694	41374.804688	311.269501	198.228897	101.664696	63.204308	38.959957	159.238098	231.980408	123.707260	0.200583	0.000000	3.881588	3.349191	0.350014	0.568621	3.271054	4.616736	2.493137	2.297167	2.007170	1.800747	1.590618	2.202047	2.365451	2.092395	0.000000	0.000000	63954.000000		1
11017.853516	2969.797607	1.341426	3.731324	3463.800293	68114.890625	548.609436	359.829132	181.447189	88.164093	61.736450	300.831055	380.733795	240.951004	1.395374	0.000000	4.042097	3.472727	0.127567	0.571863	3.539553	4.833242	2.739263	2.556096	2.258750	1.945292	1.790542	2.478323	2.580621	2.381929	0.144691	0.000000	64009.000000		1
6008.770020	1908.852783	2.581089	3.324270	1277.759521	29500.505859	199.906448	130.180038	95.740837	51.449097	32.912743	136.196411	194.173782	107.554642	0.428067	0.000000	3.778785	3.280772	0.411803	0.521696	3.106449	4.469830	2.300827	2.114544	1.981097	1.711378	1.517364	2.134166	2.288191	2.031629	0.000000	0.000000	64033.000000		1
14002.680664	4376.062500	2.112361	3.225591	4656.883301	94397.453125	743.316711	481.476471	277.443970	107.745834	95.830269	434.757812	533.425110	275.165100	1.088061	99998.000000	4.146211	3.641083	0.324768	0.508609	3.668095	4.974960	2.871174	2.682575	2.443175	2.032400	1.981503	2.638247	2.727073	2.439593	0.036653	4.999991	64097.000000		1
8949.691406	2214.380371	2.275799	2.682853	2234.748535	53997.488281	365.527893	232.119186	154.112930	62.957611	59.380474	263.348206	336.513000	192.634995	0.785664	0.000000	3.951808	3.345252	0.357134	0.428597	3.349229	4.732374	2.562921	2.365711	2.187839	1.799048	1.773644	2.420530	2.527002	2.284735	0.000000	0.000000	64160.000000		1
8207.725586	2538.811279	1.486362	2.738360	2291.751465	48211.140625	354.241394	232.742096	138.999527	60.049644	35.752869	223.432297	279.358978	231.261902	2.382410	0.000000	3.914223	3.404630	0.172125	0.437491	3.360168	4.683147	2.549299	2.366875	2.143013	1.778510	1.553311	2.349146	2.446163	2.364104	0.377017	0.000000	64208.000000		1
12408.783203	4837.118652	3.129995	3.749826	5212.764160	99998.000000	788.832703	518.305542	271.788391	98.155403	85.111191	496.966095	671.117126	391.474457	2.261370	0.000000	4.093729	3.684587	0.495544	0.574011	3.717068	4.999991	2.896985	2.714586	2.434231	1.991914	1.929987	2.696327	2.826798	2.592703	0.354372	0.000000	64262.000000		1
11621.822266	1619.820068	1.742312	3.496960	2131.279785	45338.476562	327.616394	221.403198	120.968903	52.747353	46.027885	182.544998	272.238617	179.159058	0.809946	0.000000	4.065274	3.209467	0.241126	0.543691	3.328640	4.656467	2.515366	2.345184	2.082674	1.722201	1.663021	2.261370	2.434950	2.253239	0.000000	0.000000	64460.000000		1
10219.846680	3985.738525	2.513247	3.466122	3099.709473	65533.992188	479.950012	313.936951	170.866882	73.867882	61.659355	317.572662	374.372040	247.827744	2.111601	0.000000	4.009444	3.600509	0.400235	0.539844	3.491321	4.816467	2.681196	2.496842	2.232658	1.868456	1.789999	2.501843	2.573303	2.394150	0.324612	0.000000	64511.000000		1
8467.681641	2303.546631	3.537048	5.054248	2668.932617	48317.589844	433.231384	276.272156	124.657059	50.092251	47.804119	240.778320	347.771729	193.849991	0.736915	99998.000000	3.927764	3.362397	0.548641	0.703657	3.426338	4.684105	2.636720	2.441337	2.095717	1.699771	1.679465	2.381617	2.541294	2.287466	0.000000	4.999991	64656.000000		1
7176.822266	1391.102295	2.402232	4.018112	1344.315796	31134.150391	227.493576	140.448883	84.001045	36.924686	23.140375	108.692543	143.036133	72.156403	0.927446	99998.000000	3.855932	3.143359	0.380615	0.604022	3.128501	4.493237	2.356969	2.147518	1.924285	1.567317	1.364370	2.036200	2.155446	1.858275	0.000000	4.999991	64733.000000		1
12328.658203	4428.439941	1.144067	3.426034	3027.127441	64832.812500	499.926483	310.649689	160.576447	74.802254	56.370743	260.156525	395.054688	187.272369	4.219748	99998.000000	4.090916	3.646251	0.058451	0.534792	3.481031	4.811795	2.698906	2.492271	2.205682	1.873915	1.751054	2.415235	2.596657	2.272474	0.625287	4.999991	64819.000000		1
5247.086426	1455.601807	3.657314	5.248523	1467.569824	28593.785156	236.309982	155.327927	82.126129	55.593643	28.136032	113.762207	158.852631	109.337044	1.285347	0.000000	3.719918	3.163043	0.563162	0.720037	3.166599	4.456272	2.373482	2.191250	1.914481	1.745025	1.449263	2.055998	2.200994	2.038767	0.109020	0.000000	64918.000000		1
17789.525391	6135.894043	2.565671	3.367443	4985.443359	99998.000000	802.496765	512.320007	279.377472	142.558151	101.723289	538.997437	722.112915	408.311676	2.224731	99998.000000	4.250165	3.787878	0.409201	0.527300	3.697704	4.999991	2.904443	2.709541	2.446191	2.153992	2.007420	2.731587	2.858605	2.610992	0.347278	4.999991	64964.000000		1
5501.488770	9382.701172	1.063890	2.547168	195.891418	7107.191406	0.000000	25.261988	30.815802	50.838516	9.550339	0.000000	0.000000	0.000000	0.388599	99998.000000	3.740480	3.972328	0.026897	0.406058	2.292015	3.851698	0.000000	1.402467	1.488773	1.706193	0.980019	0.000000	0.000000	0.000000	0.000000	4.999991	65002.000000		1
11923.090820	1467.643799	4.893893	3.897846	2834.137939	62523.937500	459.908783	288.727386	139.215393	60.108234	43.446796	254.328262	340.114807	215.707520	1.573665	99998.000000	4.076389	3.166621	0.689654	0.590825	3.452421	4.796046	2.662672	2.460488	2.143687	1.778934	1.637958	2.405395	2.531626	2.333865	0.196912	4.999991	65050.000000		1
7237.615234	850.587646	2.500912	4.650278	1116.199341	26041.390625	191.201050	111.100937	48.587387	33.634338	24.666826	97.245705	146.061279	120.179466	0.420862	0.000000	3.859596	2.929719	0.398098	0.667479	3.047742	4.415664	2.281490	2.045718	1.686524	1.526783	1.392113	1.987870	2.164535	2.079830	0.000000	0.000000	65065.000000		1
18325.386719	5510.955566	2.470075	4.033530	4934.897949	98220.382812	783.793884	507.719086	272.528503	131.916183	92.314804	522.224976	699.638672	389.568726	0.484058	0.000000	4.263053	3.741227	0.392710	0.605685	3.693278	4.992202	2.894202	2.705623	2.435412	2.120298	1.965271	2.717858	2.844874	2.590584	0.000000	0.000000	65161.000000		1
9496.175781	2249.445557	1.884164	2.096942	1319.124756	31856.210938	212.851990	136.023712	76.957787	35.351982	23.630690	124.006386	161.103760	61.619267	0.475584	0.000000	3.977549	3.352076	0.275119	0.321587	3.120286	4.503194	2.328078	2.133615	1.886253	1.548414	1.373476	2.093444	2.207106	1.789716	0.000000	0.000000	65194.000000		1
6618.073242	2022.300415	2.278883	3.799166	1564.630493	35501.589844	245.061630	162.805984	98.161575	41.704483	25.607367	136.600372	174.465607	128.931122	0.816956	99998.000000	3.820732	3.305846	0.357722	0.579688	3.194412	4.550248	2.389275	2.211670	1.991942	1.620183	1.408365	2.135452	2.241710	2.110358	0.000000	4.999991	65237.000000		1
19386.359375	8853.657227	3.456871	4.132210	10136.335938	99998.000000	1625.164185	1041.017822	658.257935	320.536133	246.110107	1285.848145	1793.761475	1037.511597	1.250375	0.000000	4.287496	3.947123	0.538683	0.616182	4.005881	4.999991	3.210897	3.017458	2.818396	2.505877	2.391129	3.109190	3.253765	3.015993	0.097040	0.000000	65351.000000		1
8171.710449	2883.745850	1.631298	3.000478	3069.997559	67455.492188	503.716400	318.346680	160.033707	101.192886	59.266376	276.966003	381.924133	222.895721	0.720913	0.000000	3.912313	3.459957	0.212533	0.477190	3.487138	4.829017	2.702186	2.502900	2.204211	2.005150	1.772808	2.442426	2.581977	2.348102	0.000000	0.000000	65500.000000		1
7140.061035	1440.525391	1.224244	2.241878	1383.405273	32827.082031	225.791351	141.284576	72.480194	58.936417	27.704309	130.991058	205.130295	171.936935	0.809719	0.000000	3.853702	3.158521	0.087868	0.350612	3.140949	4.516232	2.353707	2.150095	1.860219	1.770384	1.442547	2.117242	2.312030	2.235369	0.000000	0.000000	65520.000000		1
14471.634766	4148.991699	2.090775	3.333522	3613.392578	69511.640625	553.870300	370.579041	214.572708	85.761856	63.003868	319.015869	446.016541	228.794907	3.096302	99998.000000	4.160518	3.617943	0.320307	0.522903	3.557915	4.842058	2.743408	2.568881	2.331574	1.933294	1.799367	2.503812	2.649351	2.359446	0.490843	4.999991	65553.000000		1
7553.975586	1508.651367	2.167868	3.472290	1687.893677	32931.054688	264.563202	167.517944	94.479591	34.611885	31.158096	154.819107	193.668045	148.602280	0.854784	0.000000	3.878175	3.178589	0.336033	0.540616	3.227345	4.517606	2.422529	2.224061	1.975338	1.539225	1.493571	2.189825	2.287058	2.172025	0.000000	0.000000	65609.000000		1
10858.855469	2683.278320	1.939672	3.373610	2143.476074	44973.812500	347.842651	224.468430	113.330482	74.324272	38.278450	201.732025	247.053726	143.708389	1.510805	0.000000	4.035784	3.428666	0.287728	0.528095	3.331119	4.652960	2.541383	2.351155	2.054347	1.871131	1.582954	2.304775	2.392792	2.157482	0.179208	0.000000	65735.000000		1
7347.439453	2284.328857	1.480195	3.009729	1536.620850	35759.437500	278.039124	160.197144	88.731499	52.133686	29.847507	156.959213	220.256042	110.249825	0.650992	0.000000	3.866136	3.358759	0.170319	0.478527	3.186567	4.553391	2.444106	2.204655	1.948078	1.717118	1.474908	2.195787	2.342928	2.042378	0.000000	0.000000	65802.000000		1
10827.259766	2244.545410	2.069189	3.416783	1840.498657	38775.269531	315.460297	188.764893	109.065674	35.900887	31.244440	172.578354	230.910355	174.884995	0.104769	99998.000000	4.034519	3.351128	0.315800	0.533617	3.264935	4.588555	2.498945	2.275921	2.037688	1.555105	1.494773	2.236986	2.363443	2.242753	0.000000	4.999991	65825.000000		1
4651.421875	1214.807983	2.266548	3.204005	1085.028931	30491.462891	177.823792	115.486015	80.460915	29.927685	26.803858	138.281006	186.344162	99.185371	0.351992	99998.000000	3.667586	3.084508	0.355365	0.505693	3.035441	4.484178	2.249990	2.062529	1.905585	1.476073	1.428197	2.140763	2.270316	1.996448	0.000000	4.999991	65867.000000		1
2730.555176	1254.097900	0.854196	1.754647	588.269409	16359.912109	103.132561	61.014854	22.495874	36.237015	13.007210	56.447838	76.072754	82.523933	1.220965	0.000000	3.436251	3.098331	0.000000	0.244190	2.769576	4.213781	2.013396	1.785436	1.352103	1.559152	1.114184	1.751647	1.881229	1.916580	0.086703	0.000000	65888.000000		1
6177.650879	2132.386963	2.685936	3.311935	1800.854126	38996.683594	312.518433	191.453918	92.724937	45.673256	41.436199	204.831177	304.121399	183.562637	0.090381	99998.000000	3.790823	3.328866	0.429096	0.520082	3.255479	4.591028	2.494876	2.282064	1.967197	1.659662	1.617380	2.311396	2.483047	2.263784	0.000000	4.999991	65945.000000		1
27707.681641	9070.135742	1.686805	4.175382	9554.474609	99998.000000	1498.138916	979.006897	476.678162	213.070923	164.529800	848.240906	1104.083374	688.722229	2.120905	0.000000	4.442600	3.957614	0.227065	0.620696	3.980207	4.999991	3.175552	2.990786	2.678225	2.328524	2.216244	2.928519	3.043002	2.838044	0.326521	0.000000	65973.000000		1
7972.355957	2074.690186	1.458608	2.414567	1790.816528	45829.765625	285.400024	184.709778	124.453529	40.526493	35.006603	195.259247	259.027893	123.719597	1.361287	0.000000	3.901587	3.316953	0.163939	0.382839	3.253051	4.661148	2.455454	2.266490	2.095007	1.607739	1.544150	2.290612	2.413347	2.092438	0.133950	0.000000	66012.000000		1
19886.402344	6504.480957	1.976677	2.636597	6215.084473	99998.000000	1020.702087	639.080200	315.238281	134.019287	101.877480	571.814575	716.469666	399.905396	2.977262	99998.000000	4.298556	3.813213	0.295936	0.421044	3.793447	4.999991	3.008899	2.805555	2.498639	2.127167	2.008078	2.757255	2.855198	2.601957	0.473817	4.999991	66099.000000		1
8530.262695	1151.613037	1.964342	2.177119	1765.791992	37013.945312	290.475861	183.297424	128.138596	68.095116	35.105282	147.692581	199.080002	154.264038	0.586493	99998.000000	3.930962	3.061306	0.293217	0.337882	3.246940	4.568366	2.463110	2.263156	2.107680	1.833116	1.545372	2.169359	2.299028	2.188265	0.000000	4.999991	66126.000000		1
8083.413574	1683.209473	2.186371	3.947186	1487.755981	32237.525391	257.045044	156.826614	99.922386	62.667740	41.167912	147.785095	209.425949	100.844421	1.069058	99998.000000	3.907595	3.226138	0.339724	0.596288	3.172532	4.508362	2.410009	2.195420	1.999663	1.797044	1.614559	2.169631	2.321030	2.003652	0.029001	4.999991	66224.000000		1
13456.430664	2561.513672	1.100895	2.035268	2695.076660	70709.195312	422.583221	280.444458	209.965607	82.989578	81.558723	377.529785	461.114532	322.127350	1.643052	99998.000000	4.128930	3.408497	0.041746	0.308622	3.430571	4.849476	2.625912	2.447847	2.322148	1.919024	1.911470	2.576951	2.663809	2.508028	0.215651	4.999991	66256.000000		1
13259.345703	7741.550293	1.924253	4.496091	8469.186523	99998.000000	1317.071045	864.646423	423.545349	273.675659	187.667084	971.260498	1237.609253	702.580505	1.345477	99998.000000	4.122522	3.888828	0.284262	0.652835	3.927842	4.999991	3.119609	2.936839	2.626900	2.437236	2.273388	2.987336	3.092584	2.846696	0.128876	4.999991	66286.000000		1
4860.675293	2045.005981	2.211041	3.096074	1462.296631	33338.667969	254.328262	155.957001	89.823143	37.825138	31.216688	134.404755	160.545609	105.867836	0.561536	0.000000	3.686697	3.310695	0.344597	0.490811	3.165035	4.522948	2.405395	2.193005	1.953388	1.577780	1.494387	2.128415	2.205598	2.024764	0.000000	0.000000	66384.000000		1
3087.174072	865.028809	1.242747	2.078440	741.441833	19225.158203	131.851425	79.156487	54.162788	17.509468	8.865749	73.183289	101.513596	68.551514	0.599572	0.000000	3.489561	2.937031	0.094383	0.317737	2.870077	4.283870	2.120085	1.898486	1.733701	1.243273	0.947715	1.864412	2.006524	1.836017	0.000000	0.000000	66410.000000		1
14786.764648	5367.691406	1.140983	2.929552	4106.032227	88048.156250	645.389526	419.175690	258.472809	98.352760	81.737579	371.386993	516.421387	273.006470	0.882030	99998.000000	4.169873	3.729788	0.057279	0.466801	3.613422	4.944720	2.809822	2.622396	2.412415	1.992787	1.912422	2.569827	2.713004	2.436173	0.000000	4.999991	66434.000000		1
10595.044922	4820.768555	0.582827	2.405316	4341.857910	96766.867188	706.157654	439.371094	251.065674	100.462044	95.580482	494.989410	666.473022	294.978119	1.777114	99998.000000	4.025103	3.683116	0.000000	0.381172	3.637676	4.985727	2.848902	2.642832	2.399787	2.002002	1.980369	2.694596	2.823783	2.469790	0.249715	4.999991	66461.000000		1
8966.189453	4644.428223	1.390766	2.608843	2749.523193	58920.097656	472.983856	288.209320	133.655411	72.350677	61.665524	288.493011	389.047577	226.645554	0.761865	0.000000	3.952608	3.666932	0.143254	0.416448	3.439257	4.770264	2.674846	2.459708	2.125987	1.859443	1.790042	2.460135	2.590003	2.355347	0.000000	0.000000	66523.000000		1
11263.839844	4799.327637	1.908834	3.860841	3535.574219	80276.328125	572.847656	360.911530	235.609970	85.172867	69.587646	397.793060	495.911438	295.221741	2.511996	0.000000	4.051686	3.681180	0.280768	0.586682	3.548460	4.904587	2.758039	2.557401	2.372194	1.930301	1.842532	2.599657	2.695404	2.470148	0.400019	0.000000	66554.000000		1
8216.291992	2553.215332	3.068320	5.356454	2669.645020	72440.289062	448.498962	275.202087	191.324402	93.989273	70.740967	385.047943	534.954651	399.584686	0.413327	0.000000	3.914676	3.407087	0.486901	0.728877	3.426454	4.859980	2.651762	2.439652	2.281770	1.973078	1.849671	2.585515	2.728317	2.601609	0.000000	0.000000	66640.000000		1
10106.851562	3286.843018	2.306637	2.679769	2712.660156	58430.941406	450.605164	275.476562	129.338165	67.836082	44.874565	222.368408	331.375488	224.539352	1.875444	99998.000000	4.004616	3.516779	0.362979	0.428097	3.433395	4.766643	2.653796	2.440085	2.111727	1.831461	1.652000	2.347073	2.520320	2.351292	0.273104	4.999991	66672.000000		1
6100.178223	533.061218	2.732193	3.077571	1325.094849	26319.785156	201.784439	142.363876	63.185806	40.578918	24.512640	120.037613	139.714951	102.410965	1.459584	637.814331	3.785342	2.726777	0.436511	0.488208	3.122247	4.420282	2.304888	2.153400	1.800619	1.608300	1.389390	2.079317	2.145243	2.010346	0.164229	2.804694	66768.000000		1
8761.161133	862.768433	1.427771	2.460824	1366.558838	27766.476562	210.452835	141.867401	54.261467	38.287701	17.296690	95.046997	123.898453	100.446625	1.294600	99998.000000	3.942562	2.935894	0.154659	0.391080	3.135628	4.443521	2.323155	2.151883	1.734492	1.583059	1.237963	1.977938	2.093066	2.001935	0.112136	4.999991	66796.000000		1
6745.925293	1880.217163	3.012813	3.000478	1259.204590	25359.937500	213.431732	129.480026	73.571838	34.309677	18.607279	98.032051	131.564636	83.939369	0.390654	0.000000	3.829041	3.274208	0.478972	0.477190	3.100096	4.404148	2.329259	2.112203	1.866712	1.535417	1.269683	1.991368	2.119139	1.923966	0.000000	0.000000	66811.000000		1
7925.871582	2880.699219	1.387682	1.936588	1868.788818	40634.199219	311.722809	197.137253	103.656792	36.613232	33.671345	165.871231	217.270981	128.968124	1.350269	99998.000000	3.899047	3.459498	0.142290	0.287037	3.271560	4.608891	2.493769	2.294769	2.015598	1.563638	1.527260	2.219771	2.337002	2.110482	0.130420	4.999991	66968.000000		1
7287.802734	2378.897949	1.699140	4.132210	1308.004761	29041.013672	212.118057	136.020630	88.947357	36.869179	27.821491	101.186722	149.993057	126.510384	0.100374	0.000000	3.862597	3.376376	0.230229	0.616182	3.116609	4.463012	2.326578	2.133605	1.949133	1.566664	1.444380	2.005124	2.176071	2.102126	0.000000	0.000000	67012.000000		1
8704.204102	1263.312134	3.139246	3.910181	1131.476196	30295.082031	177.527756	113.367485	94.057114	22.912178	26.547907	120.867142	172.769547	84.075050	0.331500	99998.000000	3.939729	3.101511	0.496825	0.592197	3.053645	4.481372	2.249266	2.054488	1.973392	1.360066	1.424030	2.082308	2.237467	1.924667	0.000000	4.999991	67039.000000		1
9552.707031	3041.778320	1.745396	3.401364	2396.761963	49547.738281	383.903900	248.808380	119.013817	64.104759	44.088211	185.668823	266.142059	97.797691	1.176766	99998.000000	3.980126	3.483128	0.241894	0.531653	3.379625	4.695024	2.584223	2.395865	2.075597	1.806890	1.644323	2.268739	2.425113	1.990329	0.070690	4.999991	67130.000000		1
7618.755859	3568.249512	2.204873	3.823836	1746.549438	41585.035156	289.899200	183.793915	112.402275	64.493309	38.047169	200.045212	268.642975	237.811768	1.732505	0.000000	3.881884	3.552455	0.343384	0.582499	3.242181	4.618937	2.462247	2.264331	2.050775	1.809515	1.580322	2.301128	2.429175	2.376233	0.238674	0.000000	67218.000000		1
3174.894043	1489.489014	1.655968	3.299600	1040.357910	25085.486328	170.515335	107.067406	59.213951	47.446404	24.238186	106.373566	150.375443	114.024323	0.173441	0.000000	3.501729	3.173037	0.219052	0.518461	3.017183	4.399423	2.231763	2.029657	1.772424	1.676203	1.384500	2.026834	2.177177	2.056998	0.000000	0.000000	67246.000000		1
5240.474609	777.102173	2.864793	2.781532	968.118164	24697.173828	151.047699	97.606499	85.394890	27.584044	21.308636	93.221420	146.206223	76.507561	0.137033	0.000000	3.719371	2.890478	0.457093	0.444284	2.985928	4.392647	2.179114	1.989479	1.931432	1.440658	1.328556	1.969516	2.164966	1.883704	0.000000	0.000000	67266.000000		1
15429.128906	3085.958984	1.196491	4.403579	3505.498535	75334.742188	557.268616	359.585510	202.718811	84.522194	65.399933	343.207794	449.781799	249.967865	1.580724	99998.000000	4.188342	3.489390	0.077909	0.643806	3.544750	4.876995	2.746065	2.555802	2.306894	1.926971	1.815577	2.535557	2.653002	2.397884	0.198856	4.999991	67379.000000		1
6812.771484	1994.956909	1.477111	3.355108	1729.857178	33218.058594	264.365845	178.480637	96.120140	57.961952	30.414915	161.794525	226.099731	149.431808	0.082749	0.000000	3.833324	3.299933	0.169413	0.525706	3.238010	4.521374	2.422205	2.251591	1.982814	1.763143	1.483087	2.208964	2.354300	2.174443	0.000000	0.000000	67429.000000		1
8706.708008	1964.113403	1.612795	3.543216	2407.885010	53087.136719	366.267975	245.715393	121.474640	65.205658	54.656185	229.565842	310.686676	200.202484	0.203895	0.000000	3.939854	3.293167	0.207579	0.549398	3.381636	4.724989	2.563799	2.390432	2.084486	1.814285	1.737639	2.360907	2.492323	2.301470	0.000000	0.000000	67460.000000		1
11441.331055	1932.868896	2.689020	3.028231	2773.903076	58776.003906	411.984406	275.698578	141.744049	40.893459	62.775669	271.723633	371.057037	197.858841	1.505871	99998.000000	4.058476	3.286202	0.429594	0.481189	3.443091	4.769200	2.614881	2.440434	2.151505	1.611654	1.797791	2.434127	2.569441	2.296355	0.177788	4.999991	67509.000000		1
22429.296875	4423.681641	3.598723	3.900929	5185.550293	99998.000000	820.064819	521.953613	278.066895	98.676559	87.118706	478.528412	613.038025	297.935425	1.389806	0.000000	4.350816	3.645784	0.556148	0.591168	3.714795	4.999991	2.913848	2.717632	2.444149	1.994214	1.940111	2.679908	2.787488	2.474122	0.142954	0.000000	67544.000000		1
11646.991211	3804.821777	2.729109	4.600938	1915.772705	41778.640625	313.076569	203.730286	90.446060	42.746788	40.298298	175.622009	233.950928	168.057602	0.315014	0.000000	4.066214	3.580334	0.436021	0.662846	3.282344	4.620955	2.495651	2.309056	1.956390	1.630903	1.605287	2.244579	2.369125	2.225458	0.000000	0.000000	67601.000000		1
8954.394531	3238.511719	1.686805	2.769197	2363.981689	62751.722656	385.492004	244.617569	188.521286	96.576530	78.570580	375.392761	504.641510	285.677551	1.833658	99998.000000	3.952036	3.510345	0.227065	0.442354	3.373644	4.797626	2.586015	2.388488	2.275360	1.984872	1.895260	2.574486	2.702983	2.455876	0.263318	4.999991	67677.000000		1
22064.207031	5195.652832	3.284182	4.983322	5391.864746	99998.000000	838.989746	547.773743	362.623016	167.095474	132.508255	695.737732	905.394958	525.284058	3.197966	0.000000	4.343688	3.715640	0.516427	0.697519	3.731739	4.999991	2.923757	2.738601	2.559455	2.222965	2.122243	2.842446	2.956838	2.720394	0.504874	0.000000	67720.000000		1
6296.652344	1605.468384	2.917217	3.928683	1229.239990	26836.285156	202.166824	135.271286	65.202576	41.306679	18.237230	102.790260	107.381950	87.436325	0.242434	99998.000000	3.799110	3.205602	0.464969	0.594247	3.089637	4.428722	2.305710	2.131206	1.814265	1.616020	1.260959	2.011952	2.030931	1.941692	0.000000	4.999991	67783.000000		1
14171.568359	2243.490967	3.080655	2.750695	2536.751221	56204.550781	390.777527	257.122131	161.624908	70.537437	55.726242	265.352631	373.120056	210.326401	1.305907	99998.000000	4.151418	3.350924	0.488643	0.439442	3.404278	4.749772	2.591930	2.410140	2.208508	1.848420	1.746060	2.423823	2.571849	2.322894	0.115912	4.999991	67870.000000		1
8802.699219	3922.827148	1.797820	2.944971	4422.408203	95532.593750	737.707397	446.954010	232.156189	138.873093	89.672043	447.314819	641.945007	371.309906	1.084192	0.000000	3.944616	3.593599	0.254746	0.469081	3.645659	4.980152	2.867884	2.650263	2.365780	2.142618	1.952657	2.650613	2.807498	2.569736	0.035106	0.000000	67891.000000		1
21252.123047	4844.035645	1.347594	2.571838	3869.731445	78701.601562	600.567383	381.643494	195.098892	103.138725	82.934067	436.848602	541.103638	360.007996	3.231889	0.000000	4.327402	3.685207	0.129559	0.410244	3.587681	4.895984	2.778562	2.581658	2.290255	2.013422	1.918733	2.640331	2.733280	2.556312	0.509456	0.000000	67921.000000		1
5142.985352	2239.969238	1.548037	3.490792	1747.382080	35316.191406	294.857849	177.284134	93.579140	35.025105	35.990314	147.957779	170.342651	118.242882	0.208384	0.000000	3.711215	3.350242	0.189781	0.542924	3.242388	4.547974	2.469613	2.248670	1.971179	1.544379	1.556186	2.170138	2.231323	2.072775	0.000000	0.000000	67948.000000		1
18545.935547	3671.437744	1.421604	3.580221	3687.516357	76847.781250	573.371887	378.387085	214.825577	81.934937	65.726807	368.920013	487.236877	291.388641	1.342140	0.000000	4.268249	3.564836	0.152779	0.553910	3.566734	4.885632	2.758436	2.577936	2.332086	1.913469	1.817743	2.566932	2.687740	2.464473	0.127798	0.000000	67982.000000		1
8649.748047	1524.902588	1.563456	4.175382	1808.193359	39167.496094	294.799255	186.032715	110.869659	41.340603	44.535355	181.188156	275.701660	132.499008	0.506841	0.000000	3.937003	3.183242	0.194086	0.620696	3.257245	4.592926	2.469526	2.269589	2.044813	1.616377	1.648705	2.258130	2.440439	2.122213	0.000000	0.000000	68036.000000		1
7758.041992	1946.351074	1.760815	3.848506	2582.810059	68310.679688	410.168091	268.568970	193.967163	67.928596	75.659531	367.680328	486.971680	260.440247	1.287512	99998.000000	3.889752	3.289221	0.245714	0.585292	3.412092	4.834488	2.612962	2.429056	2.287728	1.832053	1.878864	2.565470	2.687504	2.415708	0.109751	4.999991	68150.000000		1
15966.710938	5562.515625	3.234842	4.085954	5809.837891	99998.000000	983.354919	593.499451	312.049683	178.474457	126.852676	681.074524	883.629944	499.241882	0.440381	0.000000	4.203216	3.745271	0.509853	0.611293	3.764164	4.999991	2.992710	2.773420	2.494224	2.251576	2.103300	2.833195	2.946270	2.698311	0.000000	0.000000	68204.000000		1
18345.390625	14809.430664	2.103110	4.792130	14613.507812	99998.000000	2314.592529	1472.673340	723.796631	280.151489	289.112854	1455.558594	1804.166016	1039.312500	2.664527	99998.000000	4.263527	4.170538	0.322862	0.680529	4.164754	4.999991	3.364475	3.168106	2.859617	2.447393	2.461067	3.163030	3.256277	3.016746	0.425620	4.999991	68266.000000		1
21893.712891	7207.786133	1.982844	3.219423	6156.166504	99998.000000	932.769287	610.191711	327.786011	153.508514	87.032356	527.723267	693.835022	424.695587	2.684752	0.000000	4.340320	3.857802	0.297289	0.507778	3.789310	4.999991	2.969774	2.785466	2.515590	2.186132	1.939681	2.722406	2.841256	2.628078	0.428904	0.000000	68330.000000		1
3844.916504	1107.497070	2.426902	2.800035	963.566589	26446.041016	175.662094	113.065285	86.927513	37.781967	29.304770	116.460480	155.457443	108.004868	1.132194	0.000000	3.584887	3.044343	0.385052	0.447163	2.983882	4.422361	2.244678	2.053329	1.939157	1.577285	1.466938	2.066179	2.191612	2.033443	0.053921	0.000000	68377.000000		1
14128.747070	4065.869385	2.470075	3.638812	4727.828125	99998.000000	766.050049	487.779633	275.720154	136.224167	90.279533	442.359253	592.121033	323.348511	1.389096	0.000000	4.150104	3.609154	0.392710	0.560960	3.674662	4.999991	2.884257	2.688224	2.440469	2.134254	1.955589	2.645775	2.772410	2.509671	0.142732	0.000000	68442.000000		1
16119.815430	5598.558594	0.999131	3.644979	4723.134277	99998.000000	775.085388	482.999847	279.146210	108.078873	96.958916	507.133179	639.733948	380.070801	1.814082	99998.000000	4.207360	3.748076	0.000000	0.561695	3.674230	4.999991	2.889349	2.683947	2.445832	2.033741	1.986588	2.705122	2.805999	2.579865	0.258657	4.999991	68531.000000		1
9152.767578	2175.636230	1.585042	2.442321	2396.169922	50247.394531	388.785461	248.351990	124.567627	105.537872	51.109886	232.359711	319.518494	220.061768	1.542625	13959.716797	3.961552	3.337586	0.200041	0.387803	3.379518	4.701114	2.589710	2.395068	2.095405	2.023408	1.708505	2.366161	2.504496	2.342545	0.188260	4.144876	68586.000000		1
17581.753906	5590.155273	3.426034	3.688152	4626.373047	99998.000000	738.610962	460.056824	242.625488	84.553032	105.735237	498.187256	663.309143	338.492737	5.486797	0.000000	4.245062	3.747424	0.534792	0.566809	3.665241	4.999991	2.868416	2.662812	2.384936	1.927129	2.024220	2.697393	2.821716	2.529549	0.739319	0.000000	68638.000000		1
10147.499023	2820.689697	1.745396	2.541001	2461.267578	58140.957031	415.336426	244.975296	116.725677	60.163742	55.168087	278.831665	333.947327	217.283310	1.439568	0.000000	4.006359	3.450355	0.241894	0.405005	3.391159	4.764482	2.618400	2.389122	2.067166	1.779335	1.741688	2.445342	2.523678	2.337026	0.158232	0.000000	68688.000000		1
24903.650391	21917.808594	1.779317	4.742790	19866.201172	99998.000000	3167.357422	2035.208984	1067.226440	539.854736	334.382141	1774.096436	2321.851807	1357.128784	3.738957	0.000000	4.396263	4.340797	0.250253	0.676034	4.298115	4.999991	3.500697	3.308609	3.028257	2.732277	2.524243	3.248977	3.365834	3.132621	0.572751	0.000000	68781.000000		0
9797.793945	1309.401733	2.254213	2.932636	3188.086182	66072.773438	517.038147	320.307953	152.102325	39.160397	33.276627	254.978943	342.137726	193.131470	2.169087	99998.000000	3.991128	3.117073	0.352995	0.467258	3.503530	4.820023	2.713523	2.505568	2.182136	1.592847	1.522139	2.406504	2.534201	2.285853	0.336277	4.999991	68817.000000		1
18735.642578	5198.400391	0.980629	3.274930	6500.102051	99998.000000	1037.545532	669.948425	336.374237	125.116531	125.884384	594.002075	797.726196	411.253571	1.939147	0.000000	4.272668	3.715870	0.000000	0.515202	3.812920	4.999991	3.016007	2.826041	2.526823	2.097315	2.099972	2.773788	2.901854	2.614110	0.287611	0.000000	68888.000000		1
14482.467773	2973.029541	3.456871	3.009729	3527.016846	74934.367188	566.122009	362.798767	224.311157	96.903404	83.945534	429.913269	554.894104	307.578278	0.973696	0.000000	4.160842	3.473199	0.538683	0.478527	3.547408	4.874681	2.752910	2.559666	2.350851	1.986339	1.923998	2.633381	2.744210	2.487956	0.000000	0.000000	68979.000000		1
12482.194336	1761.647461	1.933504	3.876260	2338.676514	54212.835938	404.663605	242.983200	161.908615	87.559677	56.395412	253.921219	323.974518	179.075790	0.297534	0.000000	4.096291	3.245919	0.286345	0.588413	3.368970	4.734102	2.607094	2.385576	2.209270	1.942304	1.751244	2.404699	2.510511	2.253037	0.000000	0.000000	69046.000000		1
13294.808594	5518.775879	0.915870	1.560372	3212.120850	71355.773438	536.496521	326.709778	178.684158	98.605629	71.737015	383.466003	510.812073	293.019928	1.992147	0.000000	4.123682	3.741843	0.000000	0.193228	3.506792	4.853429	2.729567	2.514162	2.252086	1.993902	1.855743	2.583727	2.708261	2.466897	0.299321	0.000000	69070.000000		1
12864.435547	4195.997070	2.383730	6.642373	3013.731689	64922.222656	492.821533	304.155334	161.686584	74.250259	50.681248	261.081665	371.840302	218.387299	0.331805	99998.000000	4.109391	3.622835	0.377257	0.822323	3.479105	4.812393	2.692690	2.483095	2.208674	1.870698	1.704847	2.416776	2.570356	2.339227	0.000000	4.999991	69101.000000		1
19243.978516	6230.900879	1.409269	3.792999	5664.254395	99998.000000	915.617554	586.727539	300.004608	150.600555	101.242226	523.014404	689.178589	415.678741	4.111323	0.000000	4.284295	3.794551	0.148994	0.578983	3.753143	4.999991	2.961714	2.768436	2.477128	2.177827	2.005362	2.718514	2.838332	2.618758	0.613982	0.000000	69157.000000		1
10825.906250	994.548889	2.457740	2.750695	2325.515137	55701.855469	408.644714	236.439499	130.923218	68.119789	51.125305	255.003601	357.460815	204.991531	1.058487	99998.000000	4.034464	2.997626	0.390536	0.439442	3.366519	4.745870	2.611346	2.373720	2.117017	1.833273	1.708636	2.406546	2.553228	2.311736	0.024685	4.999991	69207.000000		1
11696.828125	4812.525879	2.574922	2.852458	4002.514160	85747.726562	648.109375	411.916565	193.362747	118.381645	94.979156	407.543823	522.009155	312.342651	1.512923	0.000000	4.068068	3.682373	0.410764	0.455219	3.602333	4.933223	2.811648	2.614809	2.286373	2.073284	1.977628	2.610174	2.717678	2.494631	0.179817	0.000000	69332.000000		1
32352.398438	9960.216797	1.384599	3.244093	7378.807129	99998.000000	1179.314209	753.971069	462.215424	226.503693	157.048645	784.533997	997.163940	608.403137	2.375967	0.000000	4.509906	3.998269	0.141324	0.511093	3.867986	4.999991	3.071630	2.877355	2.664845	2.355075	2.196034	2.894612	2.998767	2.784191	0.375840	0.000000	69384.000000		1
17942.042969	6070.049805	2.781532	3.222507	5515.112793	99998.000000	934.551697	566.859009	338.335480	152.213348	91.334175	519.628479	704.375244	412.283539	2.625460	99998.000000	4.253872	3.783192	0.444284	0.508194	3.741554	4.999991	2.970603	2.753475	2.529348	2.182453	1.960633	2.715693	2.847804	2.615196	0.419205	4.999991	69477.000000		1
10728.934570	3669.568848	2.248045	3.052901	92.243874	5871.438477	0.000000	9.337561	10.188673	11.314238	5.587735	32.863403	46.296169	7.626086	1.869230	99998.000000	4.030557	3.564615	0.351805	0.484713	1.964938	3.768744	0.000000	0.970233	1.008118	1.053625	0.747236	1.516713	1.665545	0.882302	0.271663	4.999991	69498.000000		1
6009.025879	3829.318848	2.722941	4.403579	2465.270264	57282.410156	412.995880	254.022980	146.551605	78.256035	53.604630	255.974991	381.930298	206.329880	0.086293	0.000000	3.778804	3.583122	0.435038	0.643806	3.391865	4.758021	2.615946	2.404873	2.165991	1.893518	1.729202	2.408198	2.581984	2.314562	0.000000	0.000000	69631.000000		1
6903.572266	2229.715820	2.488577	2.485493	1775.709229	37268.238281	292.875000	185.314194	88.824013	36.866096	33.335217	164.665482	202.595474	139.409668	0.442142	99998.000000	3.839074	3.348249	0.395951	0.395413	3.249372	4.571339	2.466682	2.267909	1.948530	1.566627	1.522903	2.216603	2.306630	2.144293	0.000000	4.999991	69720.000000		1
7312.898438	1201.433838	2.180203	1.874913	1442.998535	35970.414062	247.303513	151.633606	107.221596	39.144981	29.606976	149.937546	205.361588	127.216560	0.555057	99998.000000	3.864089	3.079700	0.338497	0.272981	3.159266	4.555945	2.393230	2.180795	2.030282	1.592676	1.471394	2.175910	2.312519	2.104544	0.000000	4.999991	69827.000000		1
9722.226562	1068.028198	1.242747	2.260381	1462.534058	33832.949219	236.047867	153.798386	89.816978	45.256950	31.910528	138.219345	178.841431	148.919907	0.463476	99998.000000	3.987766	3.028583	0.094383	0.354182	3.165106	4.529340	2.373000	2.186952	1.953358	1.655685	1.503934	2.140569	2.252468	2.172953	0.000000	4.999991	69921.000000		1
4930.997070	1303.440918	1.199574	3.040566	1212.445923	34872.550781	209.848419	131.123657	103.073967	43.144588	35.558590	156.123520	186.455185	129.729813	0.720358	0.000000	3.692935	3.115091	0.079027	0.482955	3.083662	4.542484	2.321906	2.117681	2.013149	1.634926	1.550945	2.193468	2.270575	2.113040	0.000000	0.000000	69981.000000		1
16504.326172	2384.559570	1.982844	3.984190	2949.966064	63355.679688	490.006073	304.599365	160.653534	52.093597	58.961086	237.417053	363.418610	170.617096	0.230592	0.000000	4.217598	3.377408	0.297289	0.600340	3.469817	4.801785	2.690202	2.483729	2.205890	1.716784	1.770566	2.375512	2.560407	2.232023	0.000000	0.000000	70059.000000		1
9357.715820	2078.205566	2.944971	3.586388	1889.264893	42807.882812	319.361237	198.127136	107.196930	59.886208	39.027798	183.957352	256.514648	137.457657	0.095447	99998.000000	3.971170	3.317688	0.469081	0.554657	3.276293	4.631524	2.504282	2.296944	2.030182	1.777327	1.591374	2.264717	2.409112	2.138169	0.000000	4.999991	70141.000000		1
8615.506836	3089.560791	3.318103	5.297863	320.724243	17951.328125	35.940975	37.513683	33.930378	34.050644	15.739403	43.508469	68.499092	78.986885	0.192893	0.000000	3.935281	3.489897	0.520890	0.724101	2.506132	4.254097	1.555590	1.574190	1.530589	1.532125	1.196988	1.638574	1.835685	1.897555	0.000000	0.000000	70234.000000		1
13314.446289	5828.886230	1.908834	4.505342	7702.821777	99998.000000	1217.367554	787.488220	388.714508	160.986588	139.625519	668.927673	917.751465	417.602997	1.497219	99998.000000	4.124323	3.765586	0.280768	0.653728	3.886650	4.999991	3.085422	2.896244	2.589631	2.206790	2.144965	2.825379	2.962725	2.620764	0.175285	4.999991	70272.000000		1
2059.111084	797.069397	3.796082	1.745396	413.745239	15363.041992	63.435589	47.745525	23.522758	27.716644	10.207175	29.292435	49.595772	41.386856	0.433775	0.000000	3.313680	2.901496	0.579336	0.241894	2.616733	4.186477	1.802333	1.678933	1.371488	1.442741	1.008906	1.466756	1.695445	1.616862	0.000000	0.000000	70313.000000		1
8163.840820	4197.387695	3.749826	5.559981	1834.392822	50935.449219	262.213379	188.505859	141.966080	78.228287	60.021893	274.893738	415.009552	221.865753	0.206656	0.000000	3.911895	3.622979	0.574011	0.745073	3.263492	4.707020	2.418655	2.275325	2.152184	1.893364	1.778310	2.439165	2.618058	2.346090	0.000000	0.000000	70432.000000		1
12251.037109	2556.811035	2.056854	3.503127	2841.446289	61662.199219	454.768219	284.894287	141.278412	46.209824	53.734146	263.527069	340.022278	160.052216	0.603005	99998.000000	4.088173	3.407699	0.313203	0.544456	3.453539	4.790019	2.657790	2.454684	2.150076	1.664734	1.730250	2.420825	2.531507	2.204262	0.000000	4.999991	70470.000000		1
9343.747070	2615.130615	2.710606	2.966557	3593.542480	76128.273438	562.091553	372.096252	209.860764	68.847549	85.943802	373.046051	474.087830	290.269257	2.596435	0.000000	3.970521	3.417493	0.433066	0.472253	3.555523	4.881546	2.749807	2.570655	2.321931	1.837888	1.934215	2.571763	2.675859	2.462801	0.414377	0.000000	70509.000000		1
9738.474609	8530.355469	1.859494	4.502259	6166.718750	99998.000000	1002.554321	630.858948	385.920654	205.660706	131.860672	651.390442	825.905396	393.361725	2.017390	0.000000	3.988491	3.930967	0.269395	0.653430	3.790054	4.999991	3.001108	2.799932	2.586498	2.313151	2.120115	2.813841	2.916930	2.594792	0.304790	0.000000	70661.000000		1
14221.414062	3353.445557	2.093859	3.598723	3965.077393	95431.726562	665.415344	409.193634	279.670441	114.668823	95.509560	463.754211	569.871826	348.884949	0.225755	99998.000000	4.152943	3.525491	0.320947	0.556148	3.598252	4.979693	2.823093	2.611929	2.446646	2.059445	1.980047	2.666288	2.755777	2.542682	0.000000	4.999991	70730.000000		1
3182.144043	997.567871	0.761683	2.238794	1556.800781	43814.550781	247.534790	159.161011	120.490921	46.977676	46.700138	227.253036	287.034393	194.312546	2.082137	0.000000	3.502720	2.998942	0.000000	0.350014	3.192233	4.641618	2.393636	2.201837	2.080954	1.671892	1.669318	2.356510	2.457934	2.288501	0.318509	0.000000	70774.000000		1
8984.661133	2811.675781	2.599592	3.213256	3431.831299	81895.640625	524.090637	345.536011	214.504868	82.964905	65.495529	401.946838	526.573059	311.599457	1.274731	0.000000	3.953502	3.448965	0.414905	0.506945	3.535526	4.913261	2.719406	2.538493	2.331437	1.918894	1.816212	2.604169	2.721459	2.493597	0.105419	0.000000	70795.000000		1
12915.031250	1257.379028	2.306637	2.288134	2244.468506	56495.167969	350.223297	220.511993	138.281006	35.879299	34.605717	218.994797	327.918610	153.548599	0.604066	99998.000000	4.111095	3.099466	0.362979	0.359481	3.351114	4.752011	2.544345	2.343432	2.140763	1.554844	1.539148	2.340434	2.515766	2.186246	0.000000	4.999991	70817.000000		1
14977.422852	11648.215820	2.377563	2.627345	10470.492188	99998.000000	1640.259155	1074.954346	592.722351	246.720688	182.742355	894.389099	1218.946411	704.088501	3.674543	99998.000000	4.175437	4.066259	0.376132	0.419517	4.019967	4.999991	3.214912	3.031390	2.772851	2.392205	2.261839	2.951526	3.085985	2.847627	0.565203	4.999991	70869.000000		1
8320.636719	3037.325439	1.680638	3.247177	2158.222412	49032.375000	351.570892	219.056473	102.043999	68.067368	36.237015	186.393509	239.917953	143.144073	0.002780	0.000000	3.920156	3.482491	0.225474	0.511506	3.334096	4.690483	2.546013	2.340556	2.008787	1.832939	1.559152	2.270431	2.380063	2.155773	0.000000	0.000000	70903.000000		1
19838.964844	5213.498047	3.851590	4.348072	5736.929199	99998.000000	919.820679	584.282166	324.455566	160.317413	102.170433	558.406494	712.997375	399.180725	1.901783	0.000000	4.297519	3.717129	0.585640	0.638297	3.758679	4.999991	2.963703	2.766623	2.511155	2.204981	2.009325	2.746950	2.853088	2.601170	0.279161	0.000000	70967.000000		1
6659.571289	1980.688477	1.347594	2.133947	2243.925781	46258.722656	354.941406	235.557556	113.093033	55.544304	22.853588	161.624908	229.581268	128.298950	1.168825	0.000000	3.823446	3.296816	0.129559	0.329184	3.351008	4.665194	2.550157	2.372097	2.053436	1.744640	1.358954	2.208508	2.360936	2.108223	0.067750	0.000000	71015.000000		1
4242.139160	2923.273438	2.291218	3.768329	1922.267090	40984.367188	308.598999	202.166824	106.512337	57.332870	45.509815	213.857285	280.817596	169.263336	0.484913	0.000000	3.627585	3.465869	0.360066	0.576149	3.283814	4.612618	2.489394	2.305710	2.027400	1.758404	1.658105	2.330124	2.448424	2.228563	0.000000	0.000000	71068.000000		1
6113.342285	1940.473389	3.345856	4.878475	1630.588501	44880.363281	263.665833	166.657578	111.403145	56.598942	37.452007	178.101334	211.199097	129.103806	0.378829	99998.000000	3.786279	3.287908	0.524507	0.688284	3.212344	4.652056	2.421054	2.221825	2.046897	1.752808	1.573475	2.250667	2.324692	2.110939	0.000000	4.999991	71093.000000		1
9790.065430	2651.139648	2.920300	4.286397	3373.233887	73164.085938	541.171509	339.948273	185.875443	75.329567	58.350506	298.145111	396.479370	242.647064	0.322285	99998.000000	3.990786	3.423433	0.465428	0.632092	3.528046	4.864298	2.733335	2.531413	2.269222	1.876966	1.766045	2.474428	2.598221	2.384975	0.000000	4.999991	71111.000000		1
3544.622070	1014.195435	1.174904	1.739229	1029.228638	34282.652344	159.383041	105.180161	73.297386	38.037918	27.732063	114.650322	166.811768	97.510902	0.030125	99998.000000	3.549570	3.006122	0.070003	0.240357	3.012512	4.535074	2.202442	2.021934	1.865088	1.580217	1.442982	2.059375	2.222227	1.989053	0.000000	4.999991	71141.000000		1
3000.172607	1194.109985	2.926468	4.625608	640.248901	19537.554688	102.410965	65.671303	33.736103	30.195971	10.423037	23.134209	46.669304	63.191975	0.396020	0.000000	3.477146	3.077044	0.466344	0.665169	2.806349	4.290870	2.010346	1.817376	1.528095	1.479949	1.017994	1.364255	1.669031	1.800662	0.000000	0.000000	71178.000000		1
4939.264648	2510.036865	2.525582	2.917217	2324.053467	52637.867188	400.004089	243.516678	118.853462	57.366791	41.898758	223.475464	296.060516	222.867966	1.142316	99998.000000	3.693662	3.399680	0.402361	0.464969	3.366246	4.721298	2.602064	2.386529	2.075012	1.758661	1.622201	2.349230	2.471380	2.348048	0.057786	4.999991	71238.000000		1
6075.134766	1750.117310	1.125565	3.854673	865.602356	26942.273438	156.277710	90.109932	61.224548	36.116749	20.944754	80.066193	109.028664	67.373528	1.085363	99998.000000	3.783556	3.243067	0.051370	0.585988	2.937318	4.430434	2.193897	1.954773	1.786926	1.557709	1.321075	1.903449	2.037541	1.828489	0.035575	4.999991	71258.000000		1
11765.967773	2174.658691	4.221638	4.412830	4285.872559	85507.156250	707.776611	435.587341	217.588608	88.355286	62.359364	329.611572	426.977539	281.918488	1.924662	99998.000000	4.070628	3.337391	0.625481	0.644717	3.632039	4.932003	2.849896	2.639075	2.337636	1.946233	1.794902	2.518003	2.630405	2.450124	0.284355	4.999991	71305.000000		1
21859.951172	4243.501953	1.837908	4.076703	3805.543213	79740.242188	575.182007	389.248016	213.962128	82.810722	85.724854	411.910400	552.667664	364.072357	1.128319	0.000000	4.339649	3.627724	0.264324	0.610309	3.580417	4.901678	2.759805	2.590226	2.330337	1.918087	1.933107	2.614803	2.742464	2.561188	0.052432	0.000000	71454.000000		1
18352.035156	7375.834473	2.241878	5.590818	5522.720215	99998.000000	872.007324	563.877075	360.260864	154.328796	128.403793	661.138184	903.442932	526.227661	1.827279	99998.000000	4.263684	3.867811	0.350612	0.747475	3.742153	4.999991	2.940520	2.751184	2.556617	2.188447	2.108578	2.820292	2.955901	2.721174	0.261805	4.999991	71492.000000		1
5590.614746	1974.413086	2.266548	2.818537	1369.550049	35229.796875	218.926956	146.964828	65.147064	20.105976	36.153751	134.808716	160.311249	157.221344	0.967459	0.000000	3.747460	3.295438	0.355365	0.450024	3.136578	4.546910	2.340299	2.167213	1.813895	1.303325	1.558153	2.129718	2.204964	2.196512	0.000000	0.000000	71547.000000		1
28648.457031	12662.065430	2.655099	5.831350	13284.164062	99998.000000	2132.932617	1359.401489	710.305298	352.502167	306.283112	1464.146851	1823.402344	1179.113770	3.427987	99998.000000	4.457101	4.102505	0.424081	0.765769	4.123334	4.999991	3.328977	3.133348	2.851445	2.547162	2.486123	3.165585	3.260883	3.071556	0.535039	4.999991	71595.000000		1
4415.244629	1430.891846	2.389898	3.907097	983.854492	28760.000000	154.646408	90.285706	49.444668	13.192234	18.850895	96.699883	137.321976	86.739403	0.638378	0.000000	3.644955	3.155607	0.378379	0.591854	2.992931	4.458789	2.189340	1.955619	1.694119	1.120318	1.275332	1.985426	2.137740	1.938216	0.000000	0.000000	71627.000000		1
8514.862305	4233.930176	2.013681	1.908834	3632.665771	75988.960938	576.714661	376.401154	207.467773	90.282616	72.279755	337.644714	397.851624	251.947617	1.040661	99998.000000	3.930178	3.626744	0.303991	0.280768	3.560225	4.880751	2.760961	2.575651	2.316951	1.955604	1.859017	2.528460	2.599721	2.401310	0.017309	4.999991	71716.000000		1
10662.190430	4344.762695	2.174036	2.417651	3275.498047	73121.570312	512.483459	323.370087	172.084961	106.475334	63.993748	282.214508	397.068359	216.330444	1.212559	0.000000	4.027846	3.637966	0.337267	0.383394	3.515277	4.864046	2.709680	2.509700	2.235743	2.027249	1.806138	2.450579	2.598865	2.335118	0.083703	0.000000	71786.000000		1
2281.359131	547.678162	2.414567	2.670518	465.817230	20798.796875	79.100983	48.963604	34.343597	0.000000	5.350287	55.972942	65.051468	44.680290	0.173179	99998.000000	3.358194	2.738525	0.382839	0.426595	2.668216	4.318038	1.898182	1.689873	1.535846	0.000000	0.728377	1.747978	1.813257	1.650116	0.000000	4.999991	71814.000000		1
9288.696289	4304.998047	3.857757	7.481150	3443.697510	75213.421875	554.197205	353.686340	198.370743	78.444145	67.660309	304.747406	363.529633	193.260986	0.043997	0.000000	3.967955	3.633973	0.586335	0.873968	3.537025	4.876296	2.743664	2.548618	2.297478	1.894561	1.830334	2.483940	2.560540	2.286144	0.000000	0.000000	71972.000000		1
4640.400879	1101.388184	0.074010	1.085476	831.221802	19657.021484	132.005600	83.661835	44.911572	11.184720	8.942842	37.242313	68.428162	60.453613	1.962276	0.000000	3.666555	3.041940	0.000000	0.035620	2.919717	4.293518	2.120592	1.922527	1.652358	1.048625	0.951476	1.571037	1.835235	1.781422	0.292760	0.000000	72002.000000		1
4311.865234	2010.147461	2.414567	4.079786	992.266968	26023.160156	180.682419	106.059029	47.828789	31.781012	29.554552	92.876045	128.021408	107.274017	0.583854	0.000000	3.634665	3.303228	0.382839	0.610637	2.996629	4.415360	2.256916	2.025548	1.679689	1.502168	1.470624	1.967904	2.107283	2.030494	0.000000	0.000000	72039.000000		1
4174.142578	1322.544678	1.174904	2.769197	914.763367	28771.171875	149.804947	97.584915	80.328308	45.182941	22.576052	106.284142	130.324966	77.050293	1.099258	0.000000	3.620567	3.121410	0.070003	0.442354	2.961309	4.458958	2.175526	1.989383	1.904869	1.654974	1.353648	2.026469	2.115028	1.886774	0.041100	0.000000	72176.000000		1
8241.436523	894.512451	2.729109	2.386814	1636.894775	34012.214844	250.162140	168.464645	95.602066	36.283272	24.102503	109.219856	148.993927	77.919914	0.292921	99998.000000	3.916003	2.951586	0.436021	0.377819	3.214021	4.531635	2.398221	2.226509	1.980467	1.559706	1.382062	2.038302	2.173169	1.891648	0.000000	4.999991	72228.000000		1
8005.277832	2398.593750	1.326008	2.559503	1770.954102	42601.093750	259.718658	185.357376	88.191841	60.074314	28.758947	142.413223	182.267456	127.071625	0.588108	99998.000000	3.903376	3.379957	0.122546	0.408156	3.248207	4.629421	2.414503	2.268010	1.945428	1.778689	1.458773	2.153550	2.260709	2.104048	0.000000	4.999991	72299.000000		1
21414.011719	5485.428711	1.292086	2.707523	4353.646973	98364.109375	699.694153	441.135010	262.389160	117.354759	88.614319	470.997925	604.126038	330.052551	3.189976	0.000000	4.330698	3.739211	0.111292	0.432572	3.638853	4.992836	2.844908	2.644572	2.418946	2.069501	1.947504	2.673019	2.781127	2.518583	0.503787	0.000000	72431.000000		1
5875.577148	3156.989990	2.599592	3.577137	1655.150513	39212.250000	260.865784	174.428604	104.255043	72.289001	36.970943	127.857979	179.365662	111.381561	0.374950	0.000000	3.769051	3.499273	0.414905	0.553536	3.218837	4.593422	2.416417	2.241618	2.018097	1.859072	1.567860	2.106728	2.253739	2.046813	0.000000	0.000000	72485.000000		1
12746.326172	2930.122314	2.951138	3.241009	3881.674561	84499.867188	622.662354	394.626038	201.405151	115.375000	90.177773	435.232727	505.649902	334.536316	1.355315	99998.000000	4.105385	3.466886	0.469990	0.510680	3.589019	4.926856	2.794253	2.596186	2.304070	2.062112	1.955099	2.638721	2.703850	2.524443	0.132040	4.999991	72516.000000		1
17064.324219	7866.312500	2.914133	3.361275	7296.687012	99998.000000	1146.302734	754.149902	391.048920	162.004211	135.740005	651.353455	892.896545	459.125519	1.556454	0.000000	4.232089	3.895771	0.464509	0.526504	3.863126	4.999991	3.059299	2.877458	2.592231	2.209526	2.132708	2.813817	2.950801	2.661932	0.192136	0.000000	72590.000000		1
5970.284668	271.116150	1.335259	1.489446	1049.883545	30896.607422	180.312378	110.074051	56.820969	66.429901	32.471767	105.349770	144.130859	102.592903	0.968930	0.000000	3.775995	2.433155	0.125565	0.173025	3.021141	4.489911	2.256026	2.041685	1.754509	1.822364	1.511506	2.022634	2.158757	2.011117	0.000000	0.000000	72624.000000		1
3584.371338	2120.141357	1.831741	2.830872	1252.383423	31638.335938	212.349335	131.231583	66.796867	39.157314	34.050644	114.295692	142.209702	115.442841	0.052241	0.000000	3.554413	3.326365	0.262864	0.451920	3.097737	4.500214	2.327051	2.118038	1.824756	1.592813	1.532125	2.058030	2.152929	2.062367	0.000000	0.000000	72823.000000		1
5567.292480	843.889771	1.822490	3.318103	856.089050	22192.367188	137.479248	91.787483	63.873482	46.030968	14.333218	48.041565	70.790306	46.280750	0.226318	0.000000	3.745644	2.926286	0.260665	0.520890	2.932519	4.346204	2.138237	1.962783	1.805321	1.663050	1.156344	1.681617	1.849974	1.665400	0.000000	0.000000	72888.000000		1
20890.876953	4534.727051	3.049818	3.904013	6103.125977	99998.000000	942.732849	618.231018	333.416931	163.956223	108.917656	547.058350	719.756958	428.130859	2.770966	0.000000	4.319957	3.656551	0.484274	0.591511	3.785552	4.999991	2.974389	2.791151	2.522988	2.214728	2.037098	2.738034	2.857186	2.631577	0.442631	0.000000	72924.000000		1
6528.253418	1059.671265	2.149366	2.096942	1037.715088	26543.718750	163.139038	110.915916	63.503433	42.873219	20.216991	89.527100	115.729630	72.033051	1.416987	99998.000000	3.814797	3.025171	0.332310	0.321587	3.016078	4.423962	2.212558	2.044994	1.802797	1.632186	1.305717	1.951954	2.063445	1.857532	0.151366	4.999991	72970.000000		1
10359.447266	2934.855957	1.609712	2.639680	1864.564087	44985.843750	322.152008	190.920441	115.714211	83.692673	44.467514	186.843735	260.810303	108.365662	1.346710	0.000000	4.015337	3.467587	0.206748	0.421551	3.270577	4.653076	2.508061	2.280852	2.063387	1.922687	1.648043	2.271479	2.416325	2.034892	0.129274	0.000000	73016.000000		1
10037.187500	2376.224121	3.031315	3.348940	2401.424561	51038.546875	390.166962	249.597809	115.131386	59.815281	47.381645	229.871140	287.496979	209.678818	0.281856	99998.000000	4.001612	3.375887	0.481631	0.524907	3.380469	4.707898	2.591250	2.397241	2.061194	1.776812	1.675610	2.361485	2.458633	2.321555	0.000000	4.999991	73066.000000		1
4858.288574	619.871582	1.063890	2.824705	925.901794	24185.904297	151.245056	95.632904	57.783096	28.370396	20.303335	72.495613	111.033096	75.129128	0.831811	0.000000	3.686483	2.792302	0.026897	0.450973	2.966565	4.383563	2.179681	1.980607	1.761801	1.452865	1.307567	1.860312	2.045452	1.875808	0.000000	0.000000	73095.000000		1
7099.516113	1430.527954	2.889463	2.855542	1470.147827	36968.203125	228.014725	150.986023	89.129303	56.947403	35.561676	180.858200	248.916306	194.053513	0.482428	0.000000	3.851229	3.155496	0.460817	0.455689	3.167361	4.567828	2.357963	2.178937	1.950021	1.755474	1.550982	2.257338	2.396053	2.287921	0.000000	0.000000	73135.000000		1
7066.084961	1048.807251	2.494745	2.220292	1271.104736	32335.208984	210.360321	135.579651	74.015900	46.965340	23.143459	107.517632	154.880783	63.084045	0.479049	0.000000	3.849179	3.020696	0.397026	0.346410	3.104181	4.509676	2.322964	2.132195	1.869325	1.671777	1.364428	2.031480	2.189997	1.799919	0.000000	0.000000	73188.000000		1
7374.409668	2876.542236	3.515462	2.448488	2084.027588	45142.156250	335.825317	215.593430	126.701576	48.260513	42.389072	162.975586	232.412140	189.489578	0.996265	0.000000	3.867727	3.458871	0.545982	0.388898	3.318903	4.654583	2.526114	2.333636	2.102782	1.683592	1.627254	2.212122	2.366259	2.277585	0.000000	0.000000	73235.000000		1
7853.416016	2341.476562	1.640549	2.781532	1460.591309	35047.003906	214.646713	152.219513	92.573837	28.191540	32.897324	98.750565	143.190323	157.924423	1.600909	99998.000000	3.895059	3.369490	0.214989	0.444284	3.164529	4.544651	2.331724	2.182470	1.966488	1.450119	1.517161	1.994540	2.155914	2.198449	0.204367	4.999991	73363.000000		1
18948.751953	3440.178955	2.272716	5.581567	3115.550537	70439.515625	493.324188	316.789398	177.385910	87.596680	62.757168	286.978882	410.143433	294.888672	0.701651	0.000000	4.277581	3.536581	0.356545	0.746756	3.493535	4.847816	2.693132	2.500771	2.248919	1.942488	1.797663	2.457850	2.612936	2.469658	0.000000	0.000000	73385.000000		1
20530.847656	6411.216309	3.281098	4.064368	6726.293945	99998.000000	1019.450134	675.795166	318.445374	170.092865	93.341690	525.851440	690.202393	386.506561	2.814098	99998.000000	4.312407	3.806940	0.516019	0.608993	3.827776	4.999991	3.008366	2.829815	2.503035	2.230686	1.970076	2.720863	2.838976	2.587157	0.449339	4.999991	73430.000000		1
10326.648438	3327.385010	2.639680	4.159964	2923.001953	63218.445312	500.176270	303.362793	164.523636	75.360405	61.705612	304.701141	380.271240	211.328613	1.153664	99998.000000	4.013959	3.522103	0.421551	0.619090	3.465829	4.800844	2.699123	2.481962	2.216228	1.877143	1.790325	2.483874	2.580093	2.324958	0.062079	4.999991	73507.000000		1
27097.441406	6589.271484	2.969640	4.138377	8425.797852	99998.000000	1328.292725	857.550720	424.544495	196.653107	164.847427	841.947021	1123.393677	594.930298	2.746610	99998.000000	4.432928	3.818837	0.472704	0.616830	3.925611	4.999991	3.123294	2.933260	2.627923	2.293701	2.217082	2.925285	3.050532	2.774466	0.438797	4.999991	73591.000000		1
6013.552734	1373.558960	4.024279	3.089906	860.560486	24252.556641	147.396545	91.445190	68.021111	26.378302	25.508686	105.870918	159.999786	131.348770	1.030567	0.000000	3.779131	3.137847	0.604688	0.489945	2.934781	4.384758	2.168487	1.961161	1.832644	1.421247	1.406688	2.024777	2.204119	2.118426	0.013076	0.000000	73677.000000		1
5204.059082	1398.262695	2.914133	2.954222	1074.272827	25178.214844	162.460602	115.671043	64.314453	47.986057	19.674253	71.283707	90.128433	87.504173	2.180492	99998.000000	3.716342	3.145589	0.464509	0.470443	3.031115	4.401025	2.210748	2.063225	1.808309	1.681115	1.293898	1.852990	1.954862	1.942029	0.338555	4.999991	73722.000000		1
5768.580566	1161.931152	2.396065	3.241009	942.510803	25554.982422	159.654404	98.664223	63.420170	31.669996	22.517460	72.825577	105.692062	83.387383	0.279565	99998.000000	3.761069	3.065180	0.379499	0.510680	2.974286	4.407475	2.203181	1.994160	1.802227	1.500648	1.352519	1.862284	2.024042	1.921100	0.000000	4.999991	73811.000000		1
19914.343750	3320.298584	4.116791	3.830003	4705.850098	97834.546875	738.845276	481.717010	260.585175	91.423599	80.417740	395.680695	546.876404	328.362671	1.380334	0.000000	4.299166	3.521177	0.614559	0.583199	3.672638	4.990492	2.868553	2.682792	2.415950	1.961058	1.905352	2.597345	2.737889	2.516354	0.139984	0.000000	73864.000000		1
5490.815918	928.467468	1.662135	2.288134	1294.979126	39656.585938	210.082779	136.073059	110.471855	46.576790	39.262161	159.842514	217.301819	97.227196	1.446409	0.000000	3.739637	2.967767	0.220666	0.359481	3.112263	4.598315	2.322391	2.133772	2.043252	1.668169	1.593974	2.203692	2.337063	1.987788	0.160291	0.000000	73917.000000		1
3358.527588	1064.901367	2.507080	3.777580	662.689270	19214.794922	117.539787	70.944496	27.870831	30.686285	14.373306	64.838692	89.594948	52.204613	0.764785	0.000000	3.526149	3.027309	0.399168	0.577214	2.821310	4.283636	2.070185	1.850919	1.445150	1.486944	1.157557	1.811834	1.952284	1.717709	0.000000	0.000000	73958.000000		1
5343.403809	304.371185	1.224244	2.713690	803.970764	22845.089844	148.913742	88.552643	45.577660	29.622395	23.060198	59.192364	101.658531	82.940239	0.097029	0.000000	3.727818	2.483403	0.087868	0.433560	2.905240	4.358793	2.172935	1.947201	1.658752	1.471620	1.362863	1.772266	2.007144	1.918765	0.000000	0.000000	74043.000000		1
8635.544922	4488.048828	1.452441	3.250261	3916.120117	83946.960938	628.703430	401.200592	231.835480	106.981064	63.787136	388.418488	487.674774	253.381561	2.750988	99998.000000	3.936290	3.652058	0.162098	0.511918	3.592856	4.924005	2.798446	2.603362	2.365180	2.029307	1.804733	2.589300	2.688130	2.403775	0.439489	4.999991	74062.000000		1
3037.898926	1583.000244	1.156402	3.836171	1305.235596	32042.115234	223.817764	137.901718	69.461212	43.613316	26.933374	127.494095	152.577225	82.360497	0.945695	0.000000	3.482573	3.199481	0.063109	0.583898	3.115689	4.505721	2.349895	2.139570	1.841742	1.639619	1.430291	2.105490	2.183490	1.915719	0.000000	0.000000	74130.000000		1
9432.545898	3184.768311	2.830872	1.572707	2651.528076	58602.050781	431.960876	274.668610	142.783264	92.416565	49.549515	252.980682	338.196716	240.787567	1.805098	99998.000000	3.974629	3.503078	0.451920	0.196648	3.423496	4.767913	2.635444	2.438809	2.154677	1.965750	1.695039	2.403087	2.529169	2.381634	0.256501	4.999991	74181.000000		1
7029.493652	1911.285889	3.759078	3.789915	1326.047729	32532.839844	211.100418	137.966476	57.191017	46.653885	20.534616	81.386032	119.960518	105.099983	0.715369	0.000000	3.846924	3.281326	0.575081	0.578629	3.122559	4.512322	2.324489	2.139774	1.757328	1.668888	1.312487	1.910550	2.079038	2.021603	0.000000	0.000000	74247.000000		1
[truncated: 8,812 more rows]
