# Supplementary material for: Distinct elongation stalls during translation are linked with distinct pathways for mRNA degradation
Source: eLife. 2022 Jul 27;11:e76038. doi: 10.7554/eLife.76038 (PMC9352352; doi:10.7554/eLife.76038)
Supplement: Figure 3—source data 1. [file elife-76038-fig3-data1.zip › 3B_flow_cytometry_data/list_mode_data.WT_NON_1.CSV]

FSC-HLin	SSC-HLin	BLU-V-HLin	GRN-V-HLin	YEL-V-HLin	ORG-V-HLin	GRN-B-HLin	YEL-B-HLin	RED-B-HLin	NIR-B-HLin	YEL-G-HLin	ORG-G-HLin	RED-G-HLin	NIR-G-HLin	BLU-V-ALin	BLU-V-W	FSC-HLog	SSC-HLog	BLU-V-HLog	GRN-V-HLog	YEL-V-HLog	ORG-V-HLog	GRN-B-HLog	YEL-B-HLog	RED-B-HLog	NIR-B-HLog	YEL-G-HLog	ORG-G-HLog	RED-G-HLog	NIR-G-HLog	BLU-V-ALog	BLU-V-WLog	TIME		P01.R1
25486.746094	6109.589355	1.119397	2.380646	5893.607422	99998.000000	947.225891	609.627380	319.638763	134.062454	152.737579	646.567505	794.537598	509.510742	2.364664	0.000000	4.406314	3.786012	0.048984	0.376695	3.770381	4.999991	2.976454	2.785064	2.504659	2.127307	2.183946	2.810614	2.900115	2.707153	0.373769	0.000000	73.000000		1
9364.957031	2154.734619	1.464776	2.793867	1589.109131	41572.386719	246.051514	165.615280	104.921127	56.672951	34.408356	134.170395	177.854630	148.210648	0.186527	0.000000	3.971506	3.333394	0.165771	0.446206	3.201154	4.618805	2.391026	2.219100	2.020863	1.753376	1.536664	2.127657	2.250065	2.170879	0.000000	0.000000	108.000000		1
11367.700195	2610.070312	3.062153	2.815454	3123.438721	83912.289062	523.578735	314.806549	221.918182	96.052292	63.309158	344.222351	443.737671	252.453354	1.174873	99998.000000	4.055673	3.416652	0.486027	0.449548	3.494633	4.923826	2.718982	2.498044	2.346193	1.982508	1.801467	2.536839	2.647126	2.402181	0.069991	4.999991	138.000000		1
12826.330078	3388.920898	2.898715	4.471421	3773.509521	77816.070312	604.267883	397.595703	212.599121	139.314072	73.679771	367.334961	479.209930	307.572113	1.079543	0.000000	4.108102	3.530061	0.462205	0.650446	3.576746	4.891069	2.781229	2.599442	2.327561	2.143995	1.867348	2.565062	2.680526	2.487947	0.033240	0.000000	212.000000		1
20003.332031	7218.400391	2.137031	3.792999	7131.858398	99998.000000	1129.397705	735.940430	406.600220	201.691940	145.965683	648.032288	885.507935	448.637726	2.064902	0.000000	4.301102	3.858441	0.329811	0.578983	3.853203	4.999991	3.052847	2.866843	2.609168	2.304688	2.164251	2.811597	2.947192	2.651896	0.314899	0.000000	314.000000		1
28008.722656	8277.865234	1.637465	3.441453	10159.109375	99998.000000	1559.159912	1039.845947	566.871338	251.710175	183.861755	973.656616	1264.801636	714.900085	3.770676	99998.000000	4.447293	3.917918	0.214172	0.536742	4.006855	4.999991	3.192891	3.016969	2.753484	2.400901	2.264491	2.988406	3.102022	2.854245	0.576419	4.999991	347.000000		1
17632.388672	5702.834961	3.120744	3.096074	5883.156738	99998.000000	901.672852	584.004639	258.182953	129.665054	112.951180	555.375183	720.117737	458.810974	2.296531	0.000000	4.246311	3.756091	0.494258	0.490811	3.769610	4.999991	2.955049	2.766416	2.411927	2.112823	2.052891	2.744586	2.857404	2.661634	0.361072	0.000000	398.000000		1
37753.902344	15074.175781	1.433939	3.382861	10557.469727	99998.000000	1676.045898	1099.207886	564.114502	208.315811	211.692505	1068.780640	1417.243164	781.345398	1.629333	0.000000	4.576962	4.178234	0.156531	0.529284	4.023560	4.999991	3.224286	3.041080	2.751367	2.318722	2.325706	3.028888	3.151444	2.892843	0.212010	0.000000	513.000000		1
6646.838379	1817.043701	1.085476	2.812370	1265.584839	31794.820312	216.953354	140.168259	64.989792	19.606411	22.236839	107.748917	126.784836	105.778404	2.439546	99998.000000	3.822615	3.259365	0.035620	0.449072	3.102291	4.502357	2.336366	2.146650	1.812845	1.292398	1.347073	2.032413	2.103067	2.024397	0.387309	4.999991	572.000000		1
11100.916992	4118.499512	3.092990	5.396543	3741.870361	99998.000000	607.724731	390.037445	252.373184	141.155060	92.752693	449.245239	603.293396	399.563110	0.121055	0.000000	4.045359	3.614739	0.490378	0.732116	3.573089	4.999991	2.783707	2.591106	2.402043	2.149696	1.967327	2.652483	2.780529	2.601585	0.000000	0.000000	655.000000		1
7337.491211	759.034546	2.396065	4.958652	1125.293335	32080.003906	214.165649	124.348679	69.603065	23.800295	22.714819	112.991272	125.434158	79.458694	0.434504	0.000000	3.865548	2.880262	0.379499	0.695364	3.051266	4.506235	2.330750	2.094641	1.842628	1.376582	1.356309	2.053045	2.098416	1.900141	0.000000	0.000000	730.000000		1
11596.137695	6060.798828	2.544085	2.590341	4039.426514	89039.156250	692.567627	417.781830	218.060425	107.980194	77.232239	427.107056	589.018799	329.201447	0.025088	0.000000	4.064313	3.782530	0.405532	0.413357	3.606320	4.949581	2.840462	2.620950	2.338577	2.033344	1.887799	2.630537	2.770129	2.517462	0.000000	0.000000	746.000000		1
6216.348633	1404.174316	2.272716	2.701355	1609.893555	46751.644531	263.705933	174.003036	129.523193	42.907143	38.364796	190.723068	217.557770	127.262817	0.581773	99998.000000	3.793535	3.147421	0.356545	0.431582	3.206797	4.669797	2.421120	2.240557	2.112348	1.632530	1.583933	2.280403	2.337574	2.104702	0.000000	4.999991	821.000000		1
19104.935547	6775.405762	3.429117	4.366574	3740.938965	85763.664062	586.187927	371.479492	182.430908	101.408752	79.094818	426.357727	534.886841	315.744019	3.053558	99998.000000	4.281146	3.830935	0.535182	0.640141	3.572981	4.933303	2.768037	2.569935	2.261098	2.006075	1.898148	2.629774	2.728262	2.499335	0.484806	4.999991	873.000000		1
6399.408691	1850.496094	3.105325	2.485493	2231.347168	51263.394531	362.342377	240.423691	129.550949	98.827660	52.901539	241.950150	342.220978	225.735840	0.862421	0.000000	3.806140	3.267288	0.492107	0.395413	3.348567	4.709807	2.559119	2.380977	2.112441	1.994879	1.723468	2.383726	2.534307	2.353601	0.000000	0.000000	1037.000000		1
25223.017578	10314.840820	2.115445	2.544085	6172.460938	99998.000000	996.056885	636.755066	328.590881	151.565765	135.265121	621.077332	845.339111	461.681946	2.796516	0.000000	4.401797	4.013463	0.325402	0.405532	3.790458	4.999991	2.998284	2.803972	2.516655	2.180601	2.131186	2.793146	2.927031	2.664343	0.446617	0.000000	1101.000000		1
3345.662354	1548.909546	2.599592	4.027363	534.754211	20608.810547	89.425339	58.254910	46.582958	24.706915	8.896586	37.831306	30.103458	31.145761	0.646799	0.000000	3.524482	3.190026	0.414905	0.605021	2.728154	4.314053	1.951461	1.765333	1.668227	1.392819	0.949223	1.577851	1.478616	1.493399	0.000000	0.000000	1122.000000		1
21319.703125	5989.619629	2.340558	4.708869	6780.052734	99998.000000	1080.609863	687.837158	397.167053	166.435547	150.270584	850.698669	1149.050415	700.896790	5.251521	0.000000	4.328781	3.777399	0.369319	0.672917	3.831233	4.999991	3.033669	2.837486	2.598973	2.221246	2.176874	2.929776	3.060339	2.845654	0.720285	0.000000	1179.000000		1
23227.322266	6961.940918	2.803118	4.579352	8502.345703	99998.000000	1341.395508	848.974854	455.970856	193.217819	164.813507	794.247742	986.984497	541.883850	4.126169	99998.000000	4.365999	3.842730	0.447641	0.660804	3.929539	4.999991	3.127557	2.928895	2.658937	2.286047	2.216993	2.899956	2.994310	2.733906	0.615547	4.999991	1238.000000		1
4688.818359	1808.473999	1.356845	2.402232	1411.859009	38187.757812	181.607544	121.786095	66.473076	36.150669	10.247264	113.543259	171.070404	60.126740	0.243578	0.000000	3.671063	3.257312	0.132530	0.380615	3.149791	4.581924	2.259134	2.085598	1.822646	1.558116	1.010608	2.055161	2.233175	1.779068	0.000000	0.000000	1266.000000		1
10129.446289	846.711426	2.466991	4.804465	1520.517578	37948.621094	238.098557	150.381607	86.782578	25.009121	23.149628	69.966949	115.156059	61.064194	1.343438	0.000000	4.005586	2.927735	0.392168	0.681645	3.181991	4.579196	2.376757	2.177195	1.938433	1.398098	1.364544	1.844893	2.061287	1.785787	0.128218	0.000000	1290.000000		1
5249.578125	2739.309814	2.066105	3.278014	981.739075	28971.541016	125.878212	91.716560	50.388290	45.981628	15.872004	40.952049	38.330872	25.240402	0.397613	0.000000	3.720124	3.437641	0.315152	0.515611	2.991996	4.461972	2.099951	1.962448	1.702330	1.662584	1.200632	1.612276	1.583549	1.402096	0.000000	0.000000	1308.000000		1
16112.448242	3534.495117	3.222507	3.345856	2690.420166	62984.945312	412.107758	282.007904	148.445023	74.537048	59.223202	277.986725	375.324921	203.085785	0.601133	0.000000	4.207161	3.548327	0.508194	0.524507	3.429820	4.799237	2.615011	2.450261	2.171566	1.872372	1.772492	2.444024	2.574407	2.307679	0.000000	0.000000	1348.000000		1
10957.519531	3803.955078	2.716774	3.660398	4019.308105	88620.085938	662.886658	420.106995	223.059158	112.096985	87.072449	389.155487	541.606262	287.706665	1.744063	99998.000000	4.039712	3.580235	0.434053	0.563528	3.604151	4.947532	2.821439	2.623360	2.348420	2.049594	1.939881	2.590123	2.733684	2.458950	0.241562	4.999991	1424.000000		1
6493.422363	1889.295776	1.100895	2.100026	1660.075195	39948.992188	284.320709	173.222855	81.416870	22.005560	28.993311	129.100723	173.454132	115.766640	0.725282	0.000000	3.812474	3.276300	0.041746	0.322225	3.220128	4.601506	2.453809	2.238605	1.910714	1.342532	1.462298	2.110929	2.239185	2.063583	0.000000	0.000000	1448.000000		1
4188.975586	1090.009155	2.988143	3.947186	965.093018	20770.595703	131.573883	113.222549	34.192493	46.212910	14.074183	52.146023	52.414307	83.754341	1.011322	99998.000000	3.622108	3.037430	0.475401	0.596288	2.984569	4.317449	2.119170	2.053933	1.533931	1.664763	1.148423	1.717221	1.719450	1.923007	0.004889	4.999991	1502.000000		1
14146.145508	4631.615234	2.164785	3.614142	5809.251953	99998.000000	948.058472	598.313171	326.737549	189.945969	141.910568	648.972839	878.677429	535.000916	2.648770	0.000000	4.150638	3.665732	0.335415	0.558005	3.764120	4.999991	2.976835	2.776929	2.514199	2.278630	2.152015	2.812227	2.943830	2.728354	0.423044	0.000000	1669.000000		1
5506.728027	1631.146729	1.211909	2.528666	1088.331543	31540.150391	161.202438	123.747353	59.802944	7.962214	34.596466	124.413437	150.005386	80.371483	0.146566	0.000000	3.740894	3.212493	0.083470	0.402891	3.036761	4.498864	2.207372	2.092536	1.776723	0.901034	1.539032	2.094867	2.176107	1.905102	0.000000	0.000000	1751.000000		1
17605.101562	6419.200195	2.679769	4.761292	6321.602539	99998.000000	972.059204	652.614685	334.850861	208.735199	111.255127	561.141785	768.751404	410.704651	1.465599	0.000000	4.245638	3.807481	0.428097	0.677725	3.800827	4.999991	2.987693	2.814657	2.524851	2.319596	2.046320	2.749073	2.885786	2.613530	0.166015	0.000000	1779.000000		1
13240.019531	4394.438965	2.849375	3.632644	3769.405029	81969.671875	612.899231	390.296478	177.385910	100.409615	78.077179	395.967468	492.482330	336.793610	1.844315	0.000000	4.121889	3.642903	0.454750	0.560223	3.576273	4.913653	2.787389	2.591395	2.248919	2.001775	1.892524	2.597660	2.692391	2.527364	0.265835	0.000000	1821.000000		1
9461.095703	2136.685547	3.210172	4.193885	1944.152344	44069.304688	298.681671	207.103897	118.057854	72.134819	36.289436	156.795776	222.753876	151.877213	0.020326	0.000000	3.975941	3.329741	0.506528	0.622617	3.288730	4.644136	2.475209	2.316188	2.072095	1.858145	1.559780	2.195334	2.347825	2.181493	0.000000	0.000000	1960.000000		1
8163.137695	3468.345703	2.806202	4.486840	2307.759033	54322.007812	364.140198	246.498657	114.893936	63.494183	50.305031	250.418091	352.668701	243.714035	0.527041	0.000000	3.911857	3.540122	0.448119	0.651941	3.363190	4.734976	2.561269	2.391814	2.060297	1.802734	1.701611	2.398666	2.547367	2.386881	0.000000	0.000000	2028.000000		1
22717.845703	9772.855469	1.501781	3.811501	8931.682617	99998.000000	1414.763794	913.610046	504.592163	230.151764	179.559937	894.105408	1168.289795	623.643005	2.485513	0.000000	4.356367	3.990021	0.176607	0.581096	3.950933	4.999991	3.150684	2.960761	2.702940	2.362014	2.254210	2.951389	3.067551	2.794936	0.395416	0.000000	2064.000000		1
12130.361328	5500.896484	3.012813	4.878475	3915.672852	88098.929688	618.949524	405.875519	224.169312	103.015373	75.415916	374.273376	490.336060	256.160004	1.931015	0.000000	4.083874	3.740433	0.478972	0.688284	3.592806	4.944971	2.791655	2.608393	2.350576	2.012902	1.877463	2.573189	2.690494	2.408511	0.285786	0.000000	2103.000000		1
15875.913086	6897.919434	2.439237	3.096074	5858.964844	99998.000000	911.698120	610.413757	333.102386	154.643326	123.257034	641.827820	853.134827	457.315369	3.465228	0.000000	4.200739	3.838718	0.387254	0.490811	3.767821	4.999991	2.959851	2.785624	2.522578	2.189331	2.090812	2.807419	2.931018	2.660216	0.539732	0.000000	2175.000000		1
28343.511719	10431.757812	2.359060	3.293433	5955.312988	99998.000000	954.266052	612.859131	388.193359	226.562286	119.174171	619.180847	771.579163	380.521027	1.830601	99998.000000	4.452454	4.018357	0.372739	0.517649	3.774904	4.999991	2.979670	2.787361	2.589048	2.355188	2.076182	2.791817	2.887381	2.580379	0.262594	4.999991	2308.000000		1
15498.263672	4217.336426	2.883296	3.675817	1945.833008	46025.062500	326.768372	211.624649	117.336258	35.203960	44.526104	198.201141	274.862885	167.962006	0.156222	0.000000	4.190283	3.625038	0.459889	0.565354	3.289106	4.662994	2.514240	2.325566	2.069432	1.546592	1.648615	2.297106	2.439116	2.225211	0.000000	0.000000	2375.000000		1
6870.119629	3705.787354	0.724679	2.124696	3582.558105	73061.320312	583.776428	377.283112	205.956741	107.030403	69.738754	346.791107	461.694275	290.984680	2.481023	99998.000000	3.836964	3.568881	0.000000	0.327297	3.554193	4.863688	2.766247	2.576667	2.313776	2.029507	1.843474	2.540068	2.664355	2.463870	0.394631	4.999991	2423.000000		1
4663.957520	1199.278320	2.531749	2.855542	921.649353	24294.332031	137.531662	101.473511	44.307159	21.848289	30.707870	72.618965	66.534744	71.163437	0.606315	0.000000	3.668755	3.078920	0.403421	0.455689	2.964566	4.385505	2.138403	2.006353	1.646474	1.339417	1.487250	1.861050	1.823048	1.852257	0.000000	0.000000	2449.000000		1
14857.274414	6012.766113	3.259512	5.119006	4765.875000	99998.000000	790.479431	488.334686	265.870697	90.076012	115.202309	562.714478	694.920532	377.776489	0.996443	0.000000	4.171939	3.779074	0.513153	0.709186	3.678143	4.999991	2.897891	2.688718	2.424670	1.954609	2.061461	2.750288	2.841935	2.577235	0.000000	0.000000	2477.000000		1
10767.410156	2151.691162	1.748480	3.018980	2657.017090	60483.316406	434.708496	285.723816	189.353897	30.797298	57.829353	274.209137	361.463531	232.720505	0.895013	99998.000000	4.032111	3.332780	0.242661	0.479860	3.424394	4.781636	2.638198	2.455946	2.277274	1.488513	1.762148	2.438082	2.558064	2.366835	0.000000	4.999991	2548.000000		1
2423.608887	73.510162	2.374479	3.422950	284.980621	18655.089844	66.596420	41.377605	46.940670	26.171690	16.800209	57.628910	76.982452	85.499741	1.434342	17816.923828	3.384463	1.866347	0.375568	0.534401	2.454815	4.270797	1.823451	1.616765	1.671549	1.417832	1.225315	1.760640	1.886392	1.931965	0.156653	4.250833	2565.000000		0
8367.589844	3008.927246	2.587257	3.786831	2985.404541	61118.000000	489.500366	312.299469	153.884735	71.992966	62.744831	274.748779	341.579559	232.254868	0.503261	0.000000	3.922600	3.478412	0.412840	0.578276	3.475003	4.786169	2.689753	2.494571	2.187196	1.857290	1.797578	2.438936	2.533492	2.365965	0.000000	0.000000	2608.000000		1
5091.289551	1406.496338	1.754647	3.074487	1876.390259	50433.402344	305.185303	202.691071	136.924164	46.302338	63.241314	223.429214	305.524506	213.185028	0.007544	0.000000	3.706828	3.148139	0.244190	0.487773	3.273323	4.702718	2.484564	2.306835	2.136480	1.665603	1.801001	2.349140	2.485046	2.328757	0.000000	0.000000	2644.000000		1
7020.828125	2831.226807	2.340558	3.410615	2681.760986	64531.667969	439.389587	280.610962	127.339905	47.862709	58.594120	262.648193	338.212128	258.503662	1.999869	99998.000000	3.846388	3.451975	0.369319	0.532833	3.428420	4.809773	2.642850	2.448105	2.104964	1.679997	1.767854	2.419374	2.529189	2.412467	0.301001	4.999991	2668.000000		1
19007.978516	3187.284424	3.265679	1.511032	2773.197021	66575.640625	432.389526	286.103119	153.625702	54.366314	42.382904	262.250397	337.108154	190.198837	1.348766	99998.000000	4.278936	3.503421	0.513974	0.179274	3.442981	4.823315	2.635875	2.456523	2.186464	1.735330	1.627191	2.418716	2.527769	2.279208	0.129937	4.999991	2689.000000		1
2385.987305	60.663307	2.741444	3.170084	451.585785	22675.916016	80.719948	52.460564	46.370178	18.779968	15.801077	43.234016	64.329872	25.601198	1.093902	0.000000	3.377668	1.782926	0.437979	0.501071	2.654740	4.355565	1.906981	1.719833	1.666239	1.273695	1.198687	1.635826	1.808413	1.408260	0.038978	0.000000	2711.000000		0
4255.775391	133.254517	0.965210	1.529534	455.748840	19806.708984	83.877693	55.239014	46.885162	14.962300	9.837127	49.848637	53.481281	26.489315	0.119224	99998.000000	3.628979	2.124682	0.000000	0.184559	2.658726	4.296813	1.923646	1.742246	1.671035	1.174998	0.992868	1.697653	1.728202	1.423071	0.000000	4.999991	2738.000000		0
37706.101562	11171.951172	2.877128	3.293433	10274.008789	99998.000000	1643.608032	1050.056274	608.449402	235.057983	197.248260	1043.006836	1431.163208	910.603394	3.175710	0.000000	4.576412	4.048129	0.458959	0.517649	4.011740	4.999991	3.215798	3.021213	2.784225	2.371175	2.295013	3.018287	3.155689	2.959329	0.501841	0.000000	2766.000000		1
24988.826172	8756.316406	0.761683	2.676685	8902.596680	99998.000000	1462.728271	915.340027	482.083954	231.002869	177.296478	831.733704	1035.463989	570.451599	3.330002	0.000000	4.397746	3.942322	0.000000	0.427597	3.949517	4.999991	3.165164	2.961582	2.683123	2.363617	2.248700	2.919984	3.015135	2.756219	0.522445	0.000000	2802.000000		1
14191.875000	5993.230957	3.068320	4.150712	5204.987305	99998.000000	848.296448	535.577576	277.129425	98.765984	97.242615	496.660797	652.506775	338.955322	1.797226	99998.000000	4.152040	3.777661	0.486901	0.618123	3.716420	4.999991	2.928548	2.728822	2.442683	1.994607	1.987857	2.696060	2.814585	2.530143	0.254603	4.999991	2924.000000		1
12196.010742	871.979553	1.625130	2.084607	2155.299072	45810.277344	345.745697	230.114746	118.865791	54.335476	41.633556	181.311508	195.419601	108.054207	2.271449	99998.000000	4.086218	2.940506	0.210888	0.319024	3.333508	4.660963	2.538757	2.361944	2.075057	1.735083	1.619444	2.258425	2.290968	2.033642	0.356303	4.999991	2974.000000		1
4504.488281	4023.063965	2.084607	2.337474	2093.087646	50043.511719	345.030273	220.265289	135.231201	67.126823	45.812023	194.587006	268.149597	126.852676	0.206125	99998.000000	3.653646	3.604557	0.319024	0.368747	3.320787	4.699348	2.537857	2.342946	2.131077	1.826896	1.660980	2.289114	2.428377	2.103300	0.000000	4.999991	3007.000000		1
4523.872559	1052.365967	3.256428	2.497828	842.169067	33791.761719	144.744522	97.492401	86.144241	27.038221	20.183069	101.501259	134.657623	71.881950	0.654996	99998.000000	3.655510	3.022167	0.512742	0.397563	2.925399	4.528811	2.160602	1.988971	1.935226	1.431978	1.304987	2.006471	2.129231	1.856620	0.000000	4.999991	3048.000000		1
23295.953125	2862.455811	3.111492	2.898715	4128.336914	94472.234375	674.361267	426.437897	256.160004	118.434067	71.407051	402.612946	504.283783	232.483063	1.768130	0.000000	4.367280	3.456739	0.492969	0.462205	3.615775	4.975304	2.828893	2.629856	2.408511	2.073477	1.853741	2.604888	2.702675	2.366391	0.247514	0.000000	3078.000000		1
5980.982422	1260.157471	3.253344	3.638812	1107.950317	33399.574219	201.676514	126.257515	67.805244	29.523714	30.692451	126.834175	178.354202	137.824615	1.168820	0.000000	3.776772	3.100425	0.512330	0.560960	3.044520	4.523741	2.304655	2.101257	1.831263	1.470171	1.487032	2.103236	2.251283	2.139327	0.067748	0.000000	3151.000000		1
9839.253906	2576.223145	1.964342	4.798297	3643.924561	85339.585938	583.347778	375.204651	214.600464	110.906662	74.805336	347.216644	436.191772	253.970551	1.975754	0.000000	3.992962	3.410984	0.293217	0.681087	3.561569	4.931150	2.765928	2.574268	2.331631	2.044958	1.873933	2.540601	2.639678	2.404783	0.295733	0.000000	3188.000000		1
7646.046875	1447.136963	2.636597	4.200052	1307.647095	38005.230469	236.436417	144.920303	72.363014	36.733498	30.007862	121.157013	216.466125	122.233238	1.372208	0.000000	3.883437	3.160510	0.421044	0.623255	3.116491	4.579844	2.373714	2.161129	1.859517	1.565062	1.477235	2.083349	2.335390	2.087189	0.137420	0.000000	3271.000000		1
10088.639648	2832.876709	1.834825	3.564802	383.962494	15309.217773	57.243443	50.002823	32.724636	45.784267	8.770153	3.805334	18.958826	31.528145	0.012398	0.000000	4.003833	3.452228	0.263595	0.552035	2.584289	4.184953	1.757726	1.698995	1.514875	1.660716	0.943007	0.580393	1.277811	1.498698	0.000000	0.000000	3356.000000		1
28627.015625	9042.391602	2.241878	4.625608	11181.624023	99998.000000	1808.005249	1151.144287	618.844666	244.429474	230.012985	1153.457031	1476.799438	772.791077	4.347267	99998.000000	4.456776	3.956283	0.350612	0.665169	4.048505	4.999991	3.257200	3.061130	2.791582	2.388154	2.361752	3.062001	3.169322	2.888062	0.638216	4.999991	3407.000000		1
8960.410156	4189.413086	1.258165	2.100026	2362.353516	53898.097656	367.504578	246.029922	133.399460	41.775410	37.535267	221.212006	289.448975	129.880905	2.589320	0.000000	3.952328	3.622153	0.099738	0.322225	3.373345	4.731574	2.565263	2.390988	2.125154	1.620921	1.574440	2.344809	2.461572	2.113545	0.413186	0.000000	3446.000000		1
5061.103027	2752.280029	2.288134	3.879343	2248.347656	65223.863281	354.013214	232.100677	186.615540	76.831352	78.922127	393.207520	520.094116	261.686066	0.097719	99998.000000	3.704245	3.439693	0.359481	0.588758	3.351863	4.814406	2.549020	2.365676	2.270948	1.885538	1.897199	2.594622	2.716082	2.417781	0.000000	4.999991	3474.000000		1
4642.020020	2322.039795	1.989012	2.883296	1397.177246	31072.603516	193.048218	143.418518	70.768723	25.527189	22.946100	76.131340	120.099289	91.994095	0.004374	0.000000	3.666707	3.365870	0.298637	0.459889	3.145252	4.492378	2.285666	2.156605	1.849841	1.407003	1.360709	1.881563	2.079540	1.963760	0.000000	0.000000	3498.000000		1
3190.380615	1013.060608	2.103110	3.456871	617.296631	26928.714844	98.451447	74.614143	52.334129	20.013464	17.891851	67.049728	88.416954	109.170517	0.052297	99998.000000	3.503843	3.005635	0.322862	0.538683	2.790494	4.430216	1.993222	1.872821	1.718785	1.301322	1.252655	1.826397	1.946536	2.038105	0.000000	4.999991	3592.000000		1
10632.953125	2621.532471	2.229543	4.122959	2150.883057	49070.363281	334.067596	227.906799	124.438110	70.768723	39.487274	170.786697	228.381699	165.251389	1.223109	0.000000	4.026654	3.418555	0.348216	0.615209	3.332617	4.690819	2.523834	2.357757	2.094953	1.849841	1.596457	2.232454	2.358661	2.218145	0.087465	0.000000	3650.000000		1
17818.068359	3783.105957	1.970509	3.697403	2303.213623	55922.511719	369.613831	245.511856	135.218857	85.888290	55.760162	234.894547	335.316498	214.008392	1.250319	0.000000	4.250861	3.577848	0.294578	0.567897	3.362334	4.747587	2.567748	2.390073	2.131037	1.933934	1.746324	2.370873	2.525455	2.330431	0.097021	0.000000	3719.000000		1
10913.416016	3529.039795	2.719858	3.055985	2719.425781	64735.250000	436.154755	284.209686	152.031403	71.826447	56.654449	259.804993	390.068268	186.748138	0.363800	99998.000000	4.037961	3.547657	0.434546	0.485151	3.434477	4.811141	2.639641	2.453639	2.181933	1.856284	1.753234	2.414648	2.591141	2.271256	0.000000	4.999991	3761.000000		1
4017.239014	1940.433350	2.593424	3.478457	1437.928833	36956.339844	239.896378	159.142502	83.822189	33.470901	30.788048	162.537704	196.597595	176.574875	0.175018	99998.000000	3.603928	3.287899	0.413874	0.541387	3.157737	4.567689	2.380024	2.201786	1.923359	1.524667	1.488382	2.210954	2.293578	2.246929	0.000000	4.999991	3821.000000		1
10716.828125	2214.031982	3.771412	4.092121	1709.883789	41638.511719	273.811340	179.362579	95.127174	40.070103	27.966427	129.486191	170.052780	143.474030	1.046620	0.000000	4.030066	3.345184	0.576504	0.611948	3.232967	4.619495	2.437451	2.253732	1.978305	1.602820	1.446637	2.112223	2.230584	2.156773	0.019789	0.000000	3846.000000		1
27114.087891	10143.397461	3.000478	4.508426	10636.977539	99998.000000	1657.454102	1077.476807	621.675537	308.114838	236.652283	1224.034546	1646.112061	907.519653	3.957300	99998.000000	4.433195	4.006184	0.477190	0.654025	4.026818	4.999991	3.219441	3.032408	2.793564	2.488713	2.374111	3.087794	3.216460	2.957856	0.597399	4.999991	3942.000000		1
4685.592773	116.010254	3.820752	3.830003	763.694092	26024.689453	132.838211	92.743446	78.986885	33.375305	31.364706	129.748306	113.922562	72.057724	0.409907	99998.000000	3.670764	2.064496	0.582149	0.583199	2.882920	4.415386	2.123323	1.967283	1.897555	1.523425	1.496441	2.113102	2.056610	1.857681	0.000000	4.999991	4018.000000		0
5623.376465	2944.692871	3.213256	4.045865	2209.137939	51323.480469	360.267029	235.875183	122.905495	71.844948	40.942799	207.806992	284.049347	186.112885	0.906943	99998.000000	3.749997	3.469040	0.506945	0.607011	3.344223	4.710316	2.556624	2.372682	2.089571	1.856396	1.612177	2.317660	2.453394	2.269776	0.000000	4.999991	4099.000000		1
5187.150879	1814.690796	1.649800	3.120744	1521.328613	39634.722656	236.408661	165.707779	92.863708	67.318016	38.599159	172.273071	232.646500	96.252739	0.763733	0.000000	3.714929	3.258803	0.217431	0.494258	3.182223	4.598076	2.373663	2.219343	1.967846	1.828131	1.586578	2.236217	2.366697	1.983413	0.000000	0.000000	4148.000000		1
14445.598633	2913.275879	1.594293	4.002693	2095.058105	51931.671875	352.628601	219.355591	133.871262	33.760773	29.437370	178.986359	231.493179	150.606720	1.319546	0.000000	4.159736	3.464382	0.202568	0.602352	3.321196	4.715432	2.547318	2.341149	2.126687	1.528412	1.468899	2.252820	2.364538	2.177844	0.120425	0.000000	4165.000000		1
7496.208008	398.437561	2.352893	1.930420	1108.727417	31830.623047	194.963211	124.370270	94.137291	40.218121	22.594553	103.838737	137.824615	68.656357	0.446988	99998.000000	3.874842	2.600360	0.371602	0.285652	3.044825	4.502845	2.289953	2.094717	1.973762	1.604422	1.354004	2.016359	2.139327	1.836681	0.000000	4.999991	4225.000000		1
17010.519531	6291.153809	1.921169	3.836171	6508.279785	99998.000000	1045.436768	666.988037	369.761871	149.502731	103.718468	543.610718	835.967651	425.586792	2.959994	0.000000	4.230718	3.798730	0.283566	0.583898	3.813466	4.999991	3.019298	2.824118	2.567922	2.174649	2.015856	2.735288	2.922189	2.628988	0.471291	0.000000	4276.000000		1
10003.802734	1765.039551	2.115445	2.991227	1447.926392	37282.742188	235.465042	158.519592	82.150803	42.398323	26.365967	117.666222	181.761734	131.046555	0.590166	0.000000	4.000165	3.246754	0.325402	0.475849	3.160747	4.571508	2.371927	2.200083	1.914612	1.627349	1.421044	2.070652	2.259502	2.117426	0.000000	0.000000	4388.000000		1
14097.663086	4984.888184	2.531749	3.681984	5774.195801	99998.000000	919.373535	593.326782	327.551636	166.571228	121.961868	576.134888	760.718262	401.718658	2.557761	99998.000000	4.149147	3.697655	0.403421	0.566082	3.761492	4.999991	2.963492	2.773294	2.515280	2.221600	2.086224	2.760524	2.881224	2.603922	0.407860	4.999991	4413.000000		1
30351.927734	7461.432617	2.716774	3.022064	7288.564453	99998.000000	1165.317139	744.528625	434.218170	141.475769	140.057251	685.012451	866.456604	494.455933	2.059533	0.000000	4.482186	3.872822	0.434053	0.480304	3.862642	4.999991	3.066444	2.871881	2.637708	2.150682	2.146306	2.835698	2.937747	2.694128	0.313769	0.000000	4442.000000		1
7011.743652	649.352112	2.340558	2.861710	1278.613647	35237.285156	219.306244	138.157669	111.298302	34.476200	23.023193	110.931335	136.310501	61.816628	0.048407	99998.000000	3.845826	2.812480	0.369319	0.456626	3.106739	4.547002	2.341051	2.140375	2.046489	1.537519	1.362166	2.045054	2.134529	1.791105	0.000000	4.999991	4501.000000		1
24183.009766	13352.474609	1.239663	4.607106	9633.112305	99998.000000	1550.386719	992.544495	509.751282	227.993134	211.347122	969.737183	1272.729858	779.994690	2.522355	99998.000000	4.383511	4.125562	0.093304	0.663428	3.983767	4.999991	3.190440	2.996750	2.707358	2.357922	2.324996	2.986654	3.104736	2.892092	0.401806	4.999991	4561.000000		1
6798.373535	2322.881836	1.680638	2.944971	1928.249512	43980.484375	325.975861	206.622833	91.389679	47.175034	30.279230	124.339432	166.343033	107.480629	0.227198	99998.000000	3.832405	3.366027	0.225474	0.469081	3.285163	4.643260	2.513186	2.315178	1.960897	1.673712	1.481145	2.094609	2.221005	2.031330	0.000000	4.999991	4600.000000		1
28624.863281	8049.076172	2.581089	4.107540	7905.614746	99998.000000	1289.813843	814.279724	444.049133	218.606247	169.802994	775.079224	1033.447144	539.006714	1.855383	0.000000	4.456743	3.905746	0.411803	0.613582	3.897936	4.999991	3.110527	2.910774	2.647431	2.339663	2.229945	2.889346	3.014288	2.731594	0.268434	0.000000	4696.000000		1
28204.824219	5438.685059	2.112361	3.620309	6514.549316	99998.000000	1043.333618	665.116211	349.998169	160.921829	91.337257	529.915833	672.119385	326.395233	2.281961	0.000000	4.450324	3.735494	0.324768	0.558746	3.813884	4.999991	3.018423	2.822897	2.544066	2.206615	1.960648	2.724207	2.827446	2.513744	0.358308	0.000000	4721.000000		1
7564.534668	1948.444946	0.959043	2.861710	2143.741211	47561.492188	360.883789	236.109543	120.358322	52.263203	38.910614	197.260605	256.397461	152.891769	1.369244	0.000000	3.878782	3.289688	0.000000	0.456626	3.331172	4.677256	2.557367	2.373114	2.080476	1.718196	1.590068	2.295040	2.408914	2.184384	0.136481	0.000000	4785.000000		1
7456.088867	1728.784058	1.147151	3.071404	2260.516113	52992.984375	380.413086	243.368668	148.617706	55.023151	59.361973	243.118881	273.243927	205.481842	1.617452	0.000000	3.872511	3.237741	0.059621	0.487337	3.354208	4.724218	2.580256	2.386265	2.172071	1.740546	1.773508	2.385819	2.436551	2.312773	0.208831	0.000000	4801.000000		1
5781.880859	1286.301392	0.533487	2.297385	830.981262	26288.666016	149.740189	98.041306	58.850071	5.174514	15.757905	64.554985	92.450485	21.105108	1.531076	0.000000	3.762069	3.109343	0.000000	0.361234	2.919591	4.419768	2.175338	1.991409	1.769747	0.713870	1.197498	1.809930	1.965909	1.324388	0.184997	0.000000	4847.000000		1
12572.041992	9309.643555	3.046734	3.614142	7074.870605	99998.000000	1114.012939	718.461792	383.271729	168.421478	127.987495	741.478821	1063.282349	526.986267	3.731006	99998.000000	4.099406	3.968933	0.483835	0.558005	3.849719	4.999991	3.046890	2.856404	2.583507	2.226398	2.107167	2.870099	3.026649	2.721799	0.571826	4.999991	4925.000000		1
4853.046387	1071.990845	2.041435	1.184156	671.305237	25750.212891	111.261292	76.902275	47.819538	32.588951	26.606499	61.474331	69.960777	55.661484	0.051874	0.000000	3.686014	3.030191	0.309936	0.073409	2.826920	4.410781	2.046344	1.885939	1.679605	1.513070	1.424988	1.788694	1.844855	1.745555	0.000000	0.000000	4956.000000		1
1943.794678	112.439285	1.773150	1.961258	256.452972	18261.126953	50.690498	38.898281	44.165306	7.660007	13.368008	58.359756	95.358452	63.201225	0.532096	0.000000	3.288650	2.050918	0.248745	0.292535	2.409008	4.261528	1.704927	1.589930	1.645081	0.884229	1.126067	1.766114	1.979359	1.800725	0.000000	0.000000	4988.000000		0
16894.564453	2859.103760	1.295170	4.169215	2477.629883	60508.898438	402.104126	260.739349	157.896683	91.818321	59.534660	292.782501	388.760773	237.191940	1.910943	0.000000	4.227747	3.456230	0.112327	0.620054	3.394037	4.781819	2.604339	2.416207	2.198373	1.962929	1.774770	2.466545	2.589682	2.375100	0.281248	0.000000	5048.000000		1
14278.984375	3776.068848	1.671386	3.059069	2476.343994	62357.093750	396.118591	260.128784	147.692581	88.574226	62.686241	224.255646	285.162567	248.678864	1.047521	99998.000000	4.154697	3.577040	0.223077	0.485589	3.393811	4.794886	2.597825	2.415188	2.169359	1.947307	1.797172	2.350743	2.455092	2.395639	0.020163	4.999991	5134.000000		1
14708.191406	6267.748535	0.755516	3.558635	8731.087891	99998.000000	1368.489258	896.529175	466.569672	217.804474	186.815979	947.867310	1213.253784	834.361023	2.541833	0.000000	4.167559	3.797112	0.000000	0.551283	3.941068	4.999991	3.136241	2.952564	2.668916	2.338067	2.271414	2.976748	3.083952	2.921354	0.405147	0.000000	5188.000000		1
8687.255859	1022.721985	2.445405	3.296517	1332.320068	32494.613281	212.784134	148.599197	87.322227	44.174557	34.673557	128.764603	136.708313	54.970726	0.941260	0.000000	3.938883	3.009758	0.388351	0.518055	3.124609	4.511811	2.327939	2.172016	1.941125	1.645172	1.539998	2.109797	2.135795	1.740131	0.000000	0.000000	5245.000000		1
12938.544922	3516.775879	2.741444	3.293433	3047.153320	70774.304688	500.900940	321.381073	164.307770	91.229324	58.245659	292.375427	394.527374	193.880829	0.920096	0.000000	4.111886	3.546145	0.437979	0.517649	3.483894	4.849875	2.699752	2.507020	2.215658	1.960135	1.765264	2.465941	2.596077	2.287535	0.000000	0.000000	5302.000000		1
5831.035645	456.923737	1.020718	2.170952	1469.703735	41354.140625	231.564117	155.734970	108.902237	11.533183	30.137379	153.715118	187.087341	70.916740	1.650018	99998.000000	3.765746	2.659844	0.008906	0.336650	3.167230	4.616519	2.364671	2.192386	2.037037	1.061949	1.479105	2.186717	2.272044	1.850749	0.217489	4.999991	5334.000000		1
18802.837891	8930.167969	3.197837	6.445014	6057.246094	99998.000000	991.141418	624.672974	425.996918	160.169388	128.388382	645.337097	840.371216	548.668030	1.799566	0.000000	4.274223	3.950860	0.504856	0.809224	3.782275	4.999991	2.996136	2.795653	2.629406	2.204580	2.108526	2.809787	2.924471	2.739310	0.255168	0.000000	5370.000000		1
8252.569336	1738.778442	1.868746	3.873176	1218.977295	33204.402344	226.044220	134.451004	89.742966	57.798515	29.116661	122.837646	152.281189	104.498657	0.118794	99998.000000	3.916589	3.240244	0.271550	0.588067	3.085996	4.521196	2.354193	2.128564	1.953000	1.761917	1.464142	2.089331	2.182646	2.019111	0.000000	4.999991	5425.000000		1
5463.089844	4474.529785	2.630429	5.094337	4775.027832	99998.000000	772.282288	494.533020	251.361710	117.521286	114.221680	491.942688	636.859924	383.453674	1.813934	0.000000	3.737438	3.650747	0.420027	0.707088	3.678976	4.999991	2.887776	2.694195	2.400299	2.070117	2.057749	2.691915	2.804044	2.583713	0.258621	0.000000	5459.000000		1
31943.685547	14388.124023	3.321187	7.326963	13038.831055	99998.000000	2101.234863	1340.032471	711.958191	324.615936	275.297699	1293.899780	1618.429321	802.724976	3.497022	0.000000	4.504385	4.158004	0.521293	0.864924	4.115239	4.999991	3.322474	3.127115	2.852454	2.511370	2.439803	3.111901	3.209094	2.904567	0.543698	0.000000	5498.000000		1
6789.609375	1193.573364	1.711475	3.361275	1759.791016	45638.957031	267.110352	180.059509	118.998398	24.817930	18.462343	143.403107	200.452271	140.575317	1.041202	0.000000	3.831845	3.076849	0.233371	0.526504	3.245461	4.659336	2.426691	2.255416	2.075541	1.394766	1.266287	2.156559	2.302011	2.147909	0.017535	0.000000	5530.000000		1
5541.404297	1838.080933	1.979760	3.823836	1544.583008	49325.550781	259.262238	155.691803	114.317276	43.505386	34.750652	221.332260	261.538055	148.885986	0.180586	0.000000	3.743620	3.264365	0.296613	0.582499	3.188811	4.693072	2.413739	2.192266	2.058112	1.638543	1.540963	2.345045	2.417535	2.172854	0.000000	0.000000	5562.000000		1
6018.625488	2469.007812	2.038351	2.522498	1440.377319	37883.671875	197.180420	138.860764	58.452267	22.153580	12.504560	96.934242	151.356064	80.399239	0.442217	0.000000	3.779497	3.392523	0.309279	0.401831	3.158476	4.578452	2.294864	2.142580	1.766801	1.345444	1.097068	1.986477	2.180000	1.905252	0.000000	0.000000	5584.000000		1
8402.435547	1683.067627	2.029100	2.275799	1772.335693	46683.269531	284.770935	187.923035	121.351288	68.662529	28.666435	157.156570	217.326492	110.144981	0.670283	0.000000	3.924405	3.226102	0.307303	0.357134	3.248546	4.669161	2.454496	2.273980	2.084044	1.836720	1.457374	2.196332	2.337113	2.041965	0.000000	0.000000	5614.000000		1
27214.197266	8672.497070	3.308852	4.267894	8557.356445	99998.000000	1371.730225	884.428589	449.895905	234.216125	149.613754	798.774658	1058.092407	529.308350	2.354200	99998.000000	4.434795	3.938144	0.519677	0.630214	3.932340	4.999991	3.137269	2.946663	2.653112	2.369617	2.174972	2.902424	3.024523	2.723709	0.371843	4.999991	5677.000000		1
25298.507812	10305.882812	2.951138	4.456003	8639.075195	99998.000000	1371.643921	886.596497	464.753357	229.858795	169.824570	894.253418	1154.261963	560.124146	4.260338	0.000000	4.403095	4.013085	0.469990	0.648945	3.936467	4.999991	3.137241	2.947726	2.667222	2.361461	2.230000	2.951461	3.062304	2.748284	0.629444	0.000000	5770.000000		1
6396.192383	1318.107178	2.630429	3.783747	942.717468	29529.138672	176.223328	108.307076	76.544563	25.447012	22.474289	77.731804	109.552902	59.352718	0.340283	0.000000	3.805922	3.119951	0.420027	0.577922	2.974381	4.470251	2.246063	2.034657	1.883914	1.405637	1.351686	1.890599	2.039624	1.773441	0.000000	0.000000	5829.000000		1
20839.085938	5242.065918	1.995179	2.621178	6030.460938	99998.000000	957.525574	623.319214	327.160004	141.771805	113.728287	548.473755	671.561218	379.395477	2.610911	99998.000000	4.318879	3.719502	0.299982	0.418496	3.780350	4.999991	2.981150	2.794710	2.514760	2.151590	2.055868	2.739156	2.827085	2.579092	0.416792	4.999991	5848.000000		1
4628.907715	1006.766663	2.328223	5.501390	563.414490	27425.853516	116.867531	69.541389	60.620136	48.516460	18.767633	103.311417	128.101593	40.773193	0.178693	0.000000	3.665478	3.002929	0.367025	0.740472	2.750828	4.438160	2.067694	1.842243	1.782617	1.685889	1.273409	2.014148	2.107554	1.610375	0.000000	0.000000	5930.000000		1
7455.197266	3092.632324	2.078440	3.577137	3135.391357	65658.406250	498.810150	327.357361	171.767334	88.743835	48.778580	274.724121	318.207916	200.825409	1.873494	0.000000	3.872459	3.490328	0.317737	0.553536	3.496292	4.817290	2.697935	2.515022	2.234941	1.948138	1.688229	2.438897	2.502711	2.302819	0.272652	0.000000	6036.000000		1
17537.878906	1797.517456	1.816322	3.678900	3243.208252	76261.023438	545.470215	334.860107	179.180634	70.879738	82.218643	402.489594	511.657013	296.908539	2.821500	0.000000	4.243977	3.254673	0.259193	0.565718	3.510975	4.882303	2.736771	2.524863	2.253291	1.850522	1.914970	2.604755	2.708979	2.472623	0.450480	0.000000	6144.000000		1
12259.291992	5206.229980	3.395196	2.972724	3630.066162	81096.078125	577.608948	372.916534	192.338959	60.231586	98.352760	390.913239	495.868286	328.072784	0.973816	0.000000	4.088465	3.716523	0.530865	0.473155	3.559915	4.909000	2.761634	2.571612	2.284067	1.779824	1.992787	2.592080	2.695366	2.515970	0.000000	0.000000	6189.000000		1
7125.465820	1763.183105	1.483278	3.046734	1034.298340	26546.445312	163.731110	116.454308	40.116356	39.006210	21.120527	83.791351	109.031754	72.381516	1.184537	0.000000	3.852813	3.246297	0.171223	0.483835	3.014646	4.424006	2.214131	2.066156	1.603321	1.591134	1.324705	1.923199	2.037553	1.859628	0.073548	0.000000	6251.000000		1
2211.978027	471.124359	0.613664	1.150235	207.406097	16932.480469	58.233322	30.245310	36.634815	17.605064	21.388811	63.867313	73.346725	27.497698	1.634803	0.000000	3.344781	2.673136	0.000000	0.060786	2.316822	4.228721	1.765172	1.480658	1.563894	1.245638	1.330187	1.805279	1.865381	1.439296	0.213465	0.000000	6288.000000		1
16354.198242	3578.339600	2.170952	4.132210	3387.813965	80369.265625	548.014282	349.131653	196.939896	131.718811	64.974373	354.065643	431.085083	255.623444	1.544973	0.000000	4.213629	3.553682	0.336650	0.616182	3.529920	4.905090	2.738792	2.542989	2.294334	2.119648	1.812742	2.549084	2.634563	2.407601	0.188921	0.000000	6310.000000		1
24995.111328	5644.771484	4.335737	7.573662	7060.244629	99998.000000	1102.035767	723.244690	395.276703	148.984665	134.611359	712.429993	880.644836	539.324341	2.711247	0.000000	4.397855	3.751646	0.637063	0.879306	3.848820	4.999991	3.042196	2.859285	2.596901	2.173141	2.129082	2.852742	2.944801	2.731850	0.433169	0.000000	6345.000000		1
3563.081299	947.096375	2.285050	3.456871	884.499512	27469.482422	173.167343	106.234802	83.970207	55.883514	29.952354	144.349808	164.970779	142.718506	0.327927	0.000000	3.551826	2.976394	0.358896	0.538683	2.946698	4.438850	2.238466	2.026267	1.924125	1.747284	1.476431	2.159416	2.217407	2.154480	0.000000	0.000000	6417.000000		1
13006.861328	4090.943359	2.405316	4.036614	2585.776611	73282.992188	369.191376	272.463745	204.488892	77.630043	85.962303	399.575439	515.049133	307.683105	1.656159	99998.000000	4.114172	3.611824	0.381172	0.606017	3.412591	4.865003	2.567251	2.435309	2.310670	1.890030	1.934308	2.601599	2.711849	2.488104	0.219102	4.999991	6567.000000		1
21463.591797	5898.445801	2.309720	4.736623	5380.562988	99998.000000	839.541687	550.502869	326.419922	178.499130	108.812805	584.809448	832.128418	571.256409	1.988797	99998.000000	4.331702	3.770738	0.363559	0.675469	3.730828	4.999991	2.924042	2.740760	2.513777	2.251636	2.036680	2.767014	2.920190	2.756831	0.298590	4.999991	6599.000000		1
4334.614258	1204.644043	2.633513	3.774496	1547.133301	36282.746094	223.688248	162.639465	91.654884	35.663437	24.373871	128.585739	150.751648	73.574921	0.174044	0.000000	3.636950	3.080859	0.420535	0.576859	3.189528	4.559700	2.349643	2.211226	1.962156	1.552223	1.386925	2.109193	2.178262	1.866730	0.000000	0.000000	6656.000000		1
11346.055664	3136.236328	2.346725	2.695188	3265.275391	84377.468750	530.942749	337.391846	195.428864	102.127258	68.162964	395.819458	522.527222	334.625732	1.262987	0.000000	4.054845	3.496409	0.370462	0.430589	3.513920	4.926227	2.725048	2.528135	2.290989	2.009142	1.833548	2.597497	2.718109	2.524559	0.101399	0.000000	6694.000000		1
21653.144531	6724.197266	2.300469	3.287266	7392.279785	99998.000000	1191.263672	756.311584	398.721252	152.740662	148.608459	684.235352	909.095459	544.335388	1.965514	99998.000000	4.335521	3.827641	0.361816	0.516835	3.868778	4.999991	3.076008	2.878701	2.600669	2.183955	2.172044	2.835206	2.958610	2.735867	0.293476	4.999991	6729.000000		1
10534.044922	234.746536	1.458608	1.418520	1690.866333	46619.964844	248.450668	167.292831	86.289177	61.064194	18.363665	125.668518	163.379562	64.030754	0.637446	0.000000	4.022595	2.370599	0.163939	0.151835	3.228109	4.668572	2.395240	2.223477	1.935956	1.785787	1.263959	2.099226	2.213198	1.806389	0.000000	0.000000	6749.000000		0
16166.904297	5559.937988	1.273584	5.032661	4303.931152	94449.492188	695.999817	452.837799	234.468994	134.457184	88.490967	438.180786	575.462646	302.588776	1.648514	99998.000000	4.208627	3.745070	0.105028	0.701798	3.633865	4.975200	2.842609	2.655943	2.370085	2.128584	1.946899	2.641653	2.760017	2.480853	0.217093	4.999991	6823.000000		1
6208.275391	1324.931396	1.782401	3.527797	1515.802490	40208.949219	250.088135	163.999390	114.844597	59.220119	35.207047	132.110458	178.070496	130.827621	0.767918	99998.000000	3.792971	3.122193	0.251005	0.547504	3.180643	4.604323	2.398093	2.214842	2.060111	1.772469	1.546630	2.120937	2.250592	2.116699	0.000000	4.999991	6908.000000		1
5487.241699	1043.873291	2.525582	2.837040	908.343018	23240.167969	117.342430	97.217949	51.270241	53.055725	24.398540	91.580872	111.890373	46.240662	0.473566	0.000000	3.739354	3.018648	0.402361	0.452865	2.958250	4.366239	2.069455	1.987746	1.709865	1.724732	1.387364	1.961805	2.048793	1.665024	0.000000	0.000000	6927.000000		1
5073.132812	2138.992188	1.239663	0.980629	1895.148682	53688.281250	312.660278	194.275543	142.937454	27.278753	40.668346	238.002960	297.488281	155.688721	0.221067	2379.328613	3.705276	3.330209	0.093304	0.000000	3.277643	4.729879	2.495073	2.288418	2.155146	1.435825	1.609257	2.376582	2.473470	2.192257	0.000000	3.376454	6941.000000		1
13407.155273	3910.316406	3.222507	6.290827	2094.971924	49239.359375	338.020935	223.598816	131.561539	46.656967	46.126564	164.597641	230.222687	132.677856	0.322416	0.000000	4.127337	3.592212	0.508194	0.798708	3.321178	4.692312	2.528944	2.349469	2.119129	1.668916	1.663951	2.216424	2.362148	2.122798	0.000000	0.000000	6984.000000		1
24242.998047	9248.505859	2.827788	4.594771	7411.831055	99998.000000	1147.354370	746.721191	393.426483	189.227463	142.481064	692.860596	908.660645	525.617126	2.731704	99998.000000	4.384586	3.966072	0.451447	0.662264	3.869925	4.999991	3.059698	2.873158	2.594864	2.276984	2.153757	2.840646	2.958402	2.720670	0.436434	4.999991	7088.000000		1
9362.711914	1247.939697	2.519415	3.139246	2362.754395	62728.296875	388.594269	253.033096	145.737488	68.329483	69.704834	331.982971	437.841553	201.846115	1.218958	0.000000	3.971402	3.096194	0.401300	0.496825	3.373419	4.797463	2.589496	2.403177	2.163571	1.834608	1.843263	2.521116	2.641317	2.305020	0.085989	0.000000	7169.000000		1
9367.192383	2085.273438	2.541001	4.064368	1688.861938	37419.015625	271.325836	178.209259	66.747528	50.178596	24.500305	97.723679	156.499741	99.533836	0.619988	0.000000	3.971609	3.319163	0.405005	0.608993	3.227594	4.573092	2.433491	2.250930	1.824435	1.700518	1.389171	1.990000	2.194514	1.997971	0.000000	0.000000	7205.000000		1
5568.800293	3131.585938	1.378431	2.035268	1628.510132	41575.195312	265.984802	179.334824	104.794693	50.616489	41.106239	135.456314	191.315155	111.948967	1.106594	99998.000000	3.745762	3.495764	0.139385	0.308622	3.211791	4.618834	2.424857	2.253665	2.020339	1.704292	1.613908	2.131799	2.281749	2.049020	0.043988	4.999991	7250.000000		1
3467.090576	2355.035889	3.111492	3.848506	2509.842529	67238.687500	411.793213	264.853058	189.446411	101.868225	87.214302	383.953217	505.212006	268.504211	0.218984	0.000000	3.539965	3.371998	0.492969	0.585292	3.399647	4.827619	2.614679	2.423005	2.277486	2.008039	1.940588	2.584278	2.703474	2.428951	0.000000	0.000000	7333.000000		1
15388.658203	6151.546875	1.375347	2.164785	4875.273926	99998.000000	797.750854	508.150818	231.388336	89.940323	83.119095	398.770599	511.453491	325.867920	2.785733	99998.000000	4.187201	3.788984	0.138412	0.335415	3.687999	4.999991	2.901867	2.705993	2.364341	1.953954	1.919701	2.600723	2.708806	2.513041	0.444940	4.999991	7387.000000		1
15366.122070	2506.154541	1.952007	2.966557	2574.471680	60818.242188	433.061768	268.387024	139.307892	91.423599	45.719509	230.521805	291.231384	178.727325	1.089376	0.000000	4.186564	3.399008	0.290481	0.472253	3.410688	4.784034	2.636550	2.428761	2.143976	1.961058	1.660102	2.362712	2.464238	2.252191	0.037178	0.000000	7414.000000		1
5836.592285	1346.280151	2.229543	3.891678	1072.524292	32444.021484	163.074280	113.407578	80.547256	25.891071	24.256689	109.802689	158.460999	93.865921	1.021898	0.000000	3.766159	3.129135	0.348216	0.590137	3.030407	4.511135	2.212385	2.054642	1.906051	1.413150	1.384832	2.040613	2.199922	1.972508	0.009408	0.000000	7440.000000		1
11332.215820	3800.538330	2.562587	4.021195	3720.012695	86868.843750	597.252380	379.552734	211.433456	126.149582	85.142029	384.224609	504.582916	341.468567	2.302783	0.000000	4.054315	3.579845	0.408679	0.604355	3.570544	4.938864	2.776158	2.579272	2.325174	2.100886	1.930144	2.584585	2.702933	2.533351	0.362253	0.000000	7469.000000		1
13920.754883	4472.179688	2.260381	2.944971	3749.650635	80861.281250	593.499451	393.673187	205.821060	64.006081	59.562412	327.576324	413.406006	245.422440	1.763767	0.000000	4.143663	3.650519	0.354182	0.469081	3.573991	4.907741	2.773420	2.595136	2.313490	1.806221	1.774972	2.515312	2.616377	2.389914	0.246441	0.000000	7519.000000		1
6520.753906	2438.065430	2.710606	4.859972	1859.451294	46907.425781	292.156494	197.208176	61.452747	39.311501	48.778580	175.964294	266.718719	108.072708	0.491810	99998.000000	3.814298	3.387045	0.433066	0.686634	3.269385	4.671242	2.465616	2.294925	1.788541	1.594520	1.688229	2.245425	2.426054	2.033716	0.000000	4.999991	7555.000000		1
9611.689453	1849.231812	2.100026	2.954222	2161.895020	46198.562500	335.991852	227.919128	112.371437	36.030403	24.901190	156.798859	195.114319	164.662399	0.646805	0.000000	3.982800	3.266991	0.322225	0.470443	3.334835	4.664629	2.526329	2.357781	2.050656	1.556669	1.396220	2.195343	2.290289	2.216594	0.000000	0.000000	7580.000000		1
9548.602539	2959.969727	1.970509	2.402232	1653.571655	41819.347656	279.873962	178.949356	92.792786	40.834869	27.093729	140.387207	163.182205	82.240227	0.639860	0.000000	3.979940	3.471287	0.294578	0.380615	3.218423	4.621377	2.446963	2.252730	1.967514	1.611031	1.432869	2.147327	2.212673	1.915084	0.000000	0.000000	7676.000000		1
14949.126953	2637.700684	2.969640	4.570101	4383.349609	94365.304688	664.681396	450.114838	275.038666	107.237015	102.762512	513.892700	702.003845	369.647766	3.135530	99998.000000	4.174616	3.421226	0.472704	0.659926	3.641806	4.974813	2.822613	2.653323	2.439394	2.030345	2.011835	2.710872	2.846339	2.567788	0.496311	4.999991	7759.000000		1
18586.417969	5025.942383	3.543216	3.876260	5684.005859	99998.000000	905.928406	592.225830	301.145599	151.787796	95.811760	473.427917	618.539429	350.972656	2.811243	0.000000	4.269196	3.701217	0.549398	0.588413	3.754654	4.999991	2.957094	2.772487	2.478776	2.181237	1.981419	2.675254	2.791367	2.545273	0.448898	0.000000	7831.000000		1
29297.738281	9325.962891	1.896499	4.730455	7435.430664	99998.000000	1172.915405	761.951782	423.008789	227.182114	160.897156	829.689148	1121.660645	685.203674	2.714279	0.000000	4.466834	3.969694	0.277953	0.674903	3.871306	4.999991	3.069267	2.881927	2.626349	2.356374	2.206548	2.918916	3.049861	2.835820	0.433655	0.000000	7904.000000		1
13391.172852	3393.617432	2.636597	2.090775	2817.211182	65226.648438	490.715363	297.771973	180.287704	97.088432	47.680767	251.500488	336.707275	197.772507	0.378143	0.000000	4.126819	3.530663	0.421044	0.320307	3.449819	4.814425	2.690830	2.473884	2.255966	1.987167	1.678343	2.400539	2.527252	2.296166	0.000000	0.000000	7953.000000		1
12565.797852	2450.801270	2.368311	3.447620	3465.918945	89950.609375	571.867004	364.155640	210.736542	80.923470	73.510162	388.063843	477.720459	307.171204	1.830950	0.000000	4.099190	3.389308	0.374439	0.537519	3.539818	4.954004	2.757295	2.561287	2.323740	1.908074	1.866347	2.588903	2.679174	2.487381	0.262676	0.000000	8027.000000		1
6741.305664	2200.102783	2.642764	2.636597	2389.182129	57088.183594	387.126404	254.704483	134.179642	100.277016	47.754780	227.777283	305.879120	176.386780	0.322980	0.000000	3.828744	3.342443	0.422058	0.421044	3.378249	4.756546	2.587853	2.406037	2.127687	2.001201	1.679017	2.357510	2.485550	2.246466	0.000000	0.000000	8109.000000		1
12248.311523	3453.534424	1.816322	1.326008	2241.958252	52705.042969	371.809479	236.911316	116.016418	51.535442	41.917259	202.777405	254.615051	157.042480	1.618174	99998.000000	4.088076	3.538264	0.259193	0.122546	3.350627	4.721852	2.570320	2.374586	2.064519	1.712106	1.622393	2.307019	2.405884	2.196017	0.209025	4.999991	8145.000000		1
13165.819336	3107.520508	1.205742	2.433070	3839.301025	80110.859375	574.136658	397.404510	219.963089	68.286308	74.854675	358.870087	430.434418	294.466217	0.775897	0.000000	4.119448	3.492414	0.081254	0.386155	3.584252	4.903691	2.759015	2.599233	2.342350	1.834334	1.874219	2.554937	2.633907	2.469035	0.000000	0.000000	8177.000000		1
6015.615723	6239.199219	2.759946	2.362144	4182.715332	89646.062500	682.607178	426.440979	203.619263	87.026192	79.640640	404.894897	534.307068	232.628006	1.656558	0.000000	3.779280	3.795129	0.440901	0.373306	3.621458	4.952531	2.834171	2.629859	2.308819	1.939650	1.901135	2.607342	2.727791	2.366662	0.219207	0.000000	8209.000000		1
13161.393555	2281.121826	1.871829	2.275799	1608.416504	43770.605469	263.437622	177.974899	113.598770	29.255430	39.798733	150.443283	215.611923	131.222336	2.178378	99998.000000	4.119302	3.358149	0.272266	0.357134	3.206398	4.641182	2.420678	2.250359	2.055374	1.466206	1.599869	2.177373	2.333673	2.118008	0.338133	4.999991	8259.000000		1
10150.307617	1752.883423	2.050686	2.929552	211.186768	11578.748047	14.040262	32.317581	21.074270	24.614403	12.458304	7.404057	9.815540	19.711258	1.777881	99998.000000	4.006479	3.243753	0.311899	0.466801	2.324667	4.063662	1.147375	1.509439	1.323753	1.391189	1.095459	0.869470	0.991914	1.294714	0.249903	4.999991	8275.000000		1
6882.642578	3644.889893	0.576659	3.848506	2773.955566	60013.625000	443.568054	292.844177	132.810455	87.695366	42.271893	235.122742	291.919037	233.728897	1.162662	99998.000000	3.837755	3.561684	0.000000	0.585292	3.443099	4.778250	2.646960	2.466637	2.123232	1.942977	1.626052	2.371295	2.465262	2.368712	0.065453	4.999991	8317.000000		1
13316.071289	2696.581543	2.994310	3.558635	2031.224854	52310.847656	352.597778	215.732193	110.909744	55.242096	34.673557	173.343124	217.801392	138.478378	1.814328	99998.000000	4.124376	3.430814	0.476297	0.551283	3.307758	4.718592	2.547280	2.333915	2.044970	1.742270	1.539998	2.238907	2.338061	2.141382	0.258716	4.999991	8363.000000		1
18569.318359	2385.857910	3.524713	2.593424	3344.388672	78196.359375	563.321960	350.522430	221.307602	73.269630	52.707264	290.744141	433.493500	244.744003	1.073191	99998.000000	4.268796	3.377645	0.547124	0.413874	3.524317	4.893187	2.750757	2.544716	2.344996	1.864924	1.721870	2.463511	2.636983	2.388712	0.030677	4.999991	8405.000000		1
21452.250000	4495.764160	1.794736	3.139246	4869.210938	99998.000000	778.872253	506.867981	269.182648	109.481979	85.937630	448.946106	618.857056	347.429413	1.323116	99998.000000	4.331473	3.652803	0.254001	0.496825	3.687459	4.999991	2.891466	2.704895	2.430047	2.039343	1.934183	2.652194	2.791590	2.540867	0.121598	4.999991	8452.000000		1
9267.547852	4483.944336	2.864793	5.048080	5383.890137	99998.000000	865.364929	555.483093	360.744995	170.348816	123.830612	582.428833	784.071411	406.128387	3.058899	0.000000	3.966965	3.651660	0.457093	0.703126	3.731096	4.999991	2.937199	2.744671	2.557200	2.231339	2.092828	2.765243	2.894356	2.608663	0.485565	0.000000	8483.000000		1
7890.149414	2015.473022	1.014550	2.568754	2507.415771	57822.160156	409.326233	269.672943	147.482895	83.865356	41.426945	197.550476	265.457489	108.418083	1.983832	99998.000000	3.897085	3.304377	0.006273	0.409723	3.399226	4.762094	2.612070	2.430837	2.168742	1.923583	1.617283	2.295678	2.423995	2.035102	0.297505	4.999991	8532.000000		1
7472.568359	1822.289185	0.527319	2.238794	1511.300293	40386.261719	250.427338	161.686584	109.198273	54.736362	38.133514	165.106461	193.128387	84.784309	1.841403	99998.000000	3.873470	3.260617	0.000000	0.350014	3.179351	4.606234	2.398682	2.208674	2.038216	1.738276	1.581307	2.217764	2.285846	1.928316	0.265149	4.999991	8629.000000		1
6217.359863	2199.501221	3.820752	3.274930	1195.707397	32709.769531	205.956741	127.543434	75.452919	22.640810	11.172385	92.154449	125.320061	101.677032	0.150699	99998.000000	3.793606	3.342324	0.582149	0.515202	3.077625	4.514678	2.313776	2.105658	1.877676	1.354892	1.048146	1.964516	2.098021	2.007223	0.000000	4.999991	8650.000000		1
12512.954102	2365.687012	1.711475	3.614142	2899.263428	80549.757812	447.219208	299.526642	186.020370	132.027191	87.306808	406.233246	504.524323	358.629578	2.330193	99998.000000	4.097360	3.373957	0.233371	0.558005	3.462288	4.906064	2.650521	2.476435	2.269561	2.120663	1.941048	2.608775	2.702882	2.554646	0.367392	4.999991	8673.000000		1
8257.068359	681.925659	1.618963	2.763030	1434.317871	34611.054688	224.255646	151.192627	70.617615	46.138901	16.189629	89.715210	136.119308	127.771629	0.477700	99998.000000	3.916826	2.833737	0.209237	0.441386	3.156645	4.539215	2.350743	2.179531	1.848913	1.664067	1.209237	1.952866	2.133920	2.106434	0.000000	4.999991	8701.000000		1
14905.306641	6674.918945	1.551121	4.656446	4200.067383	92900.828125	674.549377	428.889465	258.910706	101.553688	98.402107	495.374878	631.740906	377.597656	2.542373	0.000000	4.173341	3.824446	0.190646	0.668055	3.623256	4.968019	2.829014	2.632345	2.413150	2.006696	1.993004	2.694934	2.800539	2.577029	0.405239	0.000000	8744.000000		1
3068.301514	665.797668	2.093859	4.052033	404.879486	21225.505859	86.813416	53.579960	52.990967	26.208696	15.202832	97.042175	105.260338	97.951881	1.204950	0.000000	3.486898	2.823342	0.320947	0.607673	2.607326	4.326858	1.938587	1.729002	1.724202	1.418445	1.181924	1.986961	2.022265	1.991013	0.080969	0.000000	8783.000000		1
5571.764160	2074.172119	2.901798	3.083739	1980.987549	56372.519531	318.392944	210.597763	112.818581	84.068886	39.101807	182.850296	232.236359	137.688934	0.413954	0.000000	3.745993	3.316845	0.462667	0.489078	3.296882	4.751068	2.502964	2.323454	2.052381	1.924635	1.592197	2.262096	2.365930	2.138899	0.000000	0.000000	8819.000000		1
13716.371094	3249.714844	1.770066	3.459955	2973.923828	66363.203125	452.708282	306.474304	165.797211	93.434204	51.396675	351.913177	441.788757	259.737152	2.913444	0.000000	4.137239	3.511845	0.247989	0.539070	3.473330	4.821928	2.655818	2.486394	2.219577	1.970506	1.710935	2.546436	2.645215	2.414534	0.464407	0.000000	8840.000000		1
9053.375977	4260.055664	3.018980	3.533965	2583.186279	59368.132812	429.592560	273.613983	138.842255	58.609539	62.254517	270.965027	333.953491	220.826538	1.073012	99998.000000	3.956810	3.629415	0.479860	0.548262	3.412156	4.773553	2.633057	2.437138	2.142522	1.767968	1.794171	2.432913	2.523686	2.344051	0.030605	4.999991	8947.000000		1
7847.529297	1520.862915	3.447620	2.525582	982.362000	31089.242188	172.125046	102.253693	85.512077	24.373871	21.391895	73.846291	104.122437	36.329525	0.305548	0.000000	3.894733	3.182090	0.537519	0.402361	2.992272	4.492610	2.235844	2.009679	1.932027	1.386925	1.330249	1.868329	2.017544	1.560260	0.000000	0.000000	8976.000000		1
13569.955078	5166.767090	0.712344	1.905751	6485.540527	99998.000000	1020.547913	667.487610	360.365723	153.927902	108.649368	645.457336	831.878601	500.718994	2.748009	99998.000000	4.132578	3.713219	0.000000	0.280066	3.811946	4.999991	3.008833	2.824443	2.556743	2.187317	2.036027	2.809868	2.920060	2.699594	0.439018	4.999991	9005.000000		1
10414.935547	3044.020264	2.038351	2.170952	2108.697510	52910.050781	312.583191	223.281189	111.396980	40.566582	41.346767	189.970642	242.785843	146.048950	0.763618	99998.000000	4.017657	3.483448	0.309279	0.336650	3.324014	4.723538	2.494966	2.348852	2.046873	1.608168	1.616442	2.278687	2.385223	2.164498	0.000000	4.999991	9037.000000		1
9462.800781	2043.692383	3.105325	3.965688	1631.643188	42526.625000	271.517029	172.279236	91.179985	22.554464	50.042912	164.773407	220.481155	89.298904	1.400486	0.000000	3.976020	3.310416	0.492107	0.598319	3.212625	4.628661	2.433797	2.236233	1.959900	1.353233	1.699343	2.216887	2.343371	1.950846	0.146279	0.000000	9055.000000		1
21744.031250	3895.776611	3.256428	4.150712	4202.593262	89684.875000	652.984741	431.754272	234.974731	110.656883	73.951141	348.339142	484.128479	301.750000	2.303845	0.000000	4.337340	3.590594	0.512742	0.618123	3.623517	4.952719	2.814903	2.635237	2.371021	2.043978	1.868945	2.542002	2.684961	2.479647	0.362453	0.000000	9074.000000		1
12745.714844	9941.387695	1.076225	4.625608	11335.265625	99998.000000	1840.856323	1164.296387	661.307800	279.750610	233.457520	1277.118042	1723.729736	988.276611	4.179159	0.000000	4.105364	3.997447	0.031903	0.665169	4.054432	4.999991	3.265020	3.066064	2.820404	2.446771	2.368208	3.106231	3.236469	2.994879	0.621089	0.000000	9120.000000		1
14267.984375	4338.271484	2.010598	3.293433	3999.214355	88317.335938	632.595093	411.494110	198.774719	58.029797	61.662441	313.283173	412.372955	335.785217	1.546355	99998.000000	4.154363	3.637317	0.303325	0.517649	3.601975	4.946046	2.801126	2.614364	2.298361	1.763651	1.790021	2.495937	2.615290	2.526062	0.189309	4.999991	9168.000000		1
21773.828125	9510.275391	2.710606	1.803987	5645.579590	99998.000000	907.596741	573.637085	292.221252	127.062370	96.801643	510.747314	664.669067	380.083130	3.447115	99998.000000	4.337935	3.978193	0.433066	0.256233	3.751709	4.999991	2.957893	2.758637	2.465712	2.104017	1.985883	2.708206	2.822605	2.579879	0.537456	4.999991	9187.000000		1
28631.101562	5516.707031	3.574053	4.496091	5676.237793	99998.000000	842.415771	569.887268	282.562988	105.864754	89.761467	484.643463	652.864502	313.042664	2.744294	0.000000	4.456838	3.741680	0.553161	0.652835	3.754061	4.999991	2.925526	2.755789	2.451115	2.024751	1.953090	2.685422	2.814823	2.495604	0.438431	0.000000	9267.000000		1
17049.376953	3966.939941	3.392113	5.711084	5169.625977	99998.000000	789.532715	511.438080	234.845215	129.418350	84.679466	442.069366	696.551819	314.455017	2.125125	0.000000	4.231709	3.598456	0.530470	0.756719	3.713459	4.999991	2.897370	2.708793	2.370782	2.111996	1.927778	2.645490	2.842953	2.497559	0.327385	0.000000	9323.000000		1
14052.375000	5199.633789	2.544085	5.168346	5628.069824	99998.000000	920.940063	591.692383	306.579132	137.861618	132.819717	686.464905	906.421814	447.906891	1.966836	0.000000	4.147750	3.715973	0.405532	0.713352	3.750360	4.999991	2.964231	2.772096	2.486543	2.139443	2.123263	2.836618	2.957330	2.651188	0.293768	0.000000	9400.000000		1
7434.838379	2486.921143	1.964342	4.792130	2024.422119	51926.054688	348.203430	211.970032	118.356979	77.432678	42.922558	192.604156	300.217377	129.122314	2.068380	0.000000	3.871272	3.395662	0.293217	0.680529	3.306301	4.715385	2.541833	2.326274	2.073194	1.888924	1.632686	2.284666	2.477436	2.111001	0.315630	0.000000	9520.000000		1
5081.717773	1951.439209	0.829526	1.474027	1462.709839	37588.722656	244.759430	152.404541	59.787525	27.531620	25.289742	113.669693	161.094513	77.593033	0.592039	99998.000000	3.706011	3.290355	0.000000	0.168505	3.165158	4.575058	2.388739	2.182998	1.776611	1.439832	1.402944	2.055645	2.207081	1.889823	0.000000	4.999991	9539.000000		1
10410.023438	3367.982422	2.013681	3.290349	2779.762207	67911.687500	439.845978	284.999146	178.650238	71.413223	69.433464	272.747437	356.094727	279.340485	4.777937	0.000000	4.017452	3.527370	0.303991	0.517242	3.444008	4.831944	2.643301	2.454844	2.252004	1.853779	1.841569	2.435761	2.551566	2.446134	0.679240	0.000000	9588.000000		1
6359.091797	1382.248901	1.612795	3.163916	1873.587158	44629.296875	308.706909	205.222809	114.739754	47.298386	43.795258	193.328827	269.857971	150.196579	0.937152	0.000000	3.803395	3.140586	0.207579	0.500225	3.272674	4.649620	2.489546	2.312226	2.059714	1.674846	1.641427	2.286297	2.431135	2.176660	0.000000	0.000000	9643.000000		1
12301.324219	3999.189697	1.720726	3.139246	3285.951904	72676.171875	517.944763	341.770752	172.362488	95.987534	62.969944	329.818207	403.942017	276.984497	2.450621	0.000000	4.089952	3.601972	0.235712	0.496825	3.516661	4.861392	2.714283	2.533735	2.236443	1.982215	1.799133	2.518275	2.606319	2.442456	0.389276	0.000000	9749.000000		1
9584.126953	1589.365112	1.168737	1.797820	2515.680176	59970.101562	386.121094	267.745605	152.546387	87.075531	55.020065	259.878998	306.915253	212.454178	0.394027	0.000000	3.981553	3.201224	0.067717	0.254746	3.400656	4.777935	2.586724	2.427722	2.183402	1.939896	1.740521	2.414771	2.487019	2.327265	0.000000	0.000000	9791.000000		1
8704.938477	3111.384521	2.386814	3.185502	2467.361084	52814.625000	374.692749	260.702362	148.164398	58.245659	34.892506	176.981934	261.695312	205.583618	0.594356	0.000000	3.939766	3.492954	0.377819	0.503178	3.392233	4.722754	2.573675	2.416145	2.170744	1.765264	1.542732	2.247929	2.417796	2.312989	0.000000	0.000000	9831.000000		1
6320.739258	3771.301514	1.791652	2.334390	1031.899170	30065.738281	159.321365	112.133995	76.304031	28.758947	24.302944	76.556900	77.398758	24.922777	0.134277	0.000000	3.800768	3.576491	0.253254	0.368173	3.013637	4.478072	2.202274	2.049737	1.882547	1.458773	1.385659	1.883984	1.888734	1.396596	0.000000	0.000000	9861.000000		1
11320.811523	2084.965088	1.618963	4.082870	2295.498047	52673.765625	370.276855	242.554550	132.076538	55.612144	41.127823	185.264862	241.697281	125.076447	0.801199	99998.000000	4.053877	3.319099	0.209237	0.610966	3.360877	4.721594	2.568527	2.384809	2.120826	1.745170	1.614136	2.267793	2.383272	2.097176	0.000000	4.999991	9938.000000		1
8181.553711	3414.078125	3.993442	3.607974	2347.866211	53083.109375	380.971252	244.121094	122.350418	74.638809	42.768372	192.073746	249.477554	166.657578	0.630237	0.000000	3.912836	3.533273	0.601347	0.557263	3.370673	4.724957	2.580892	2.387605	2.087605	1.872965	1.631123	2.283468	2.397032	2.221825	0.000000	0.000000	9975.000000		1
25346.173828	6448.609863	3.259512	4.755125	5060.782227	99998.000000	768.680481	525.271729	301.842529	121.641159	96.123222	466.255127	588.318787	345.616180	2.208039	99998.000000	4.403913	3.809466	0.513153	0.677162	3.704218	4.999991	2.885746	2.720384	2.479780	2.085081	1.982828	2.668624	2.769613	2.538594	0.344007	4.999991	10031.000000		1
10098.276367	3042.324219	2.223376	3.311935	3669.297607	79583.437500	580.131409	378.720123	207.455444	73.593422	61.045692	300.649109	397.518585	171.832092	0.724989	99998.000000	4.004247	3.483206	0.347013	0.520082	3.564583	4.900823	2.763526	2.578318	2.316925	1.866839	1.785655	2.478060	2.599357	2.235104	0.000000	4.999991	10069.000000		1
10866.758789	2149.153076	1.871829	3.416783	4967.489746	99998.000000	786.806702	504.940643	298.536743	115.356499	97.177856	489.358490	663.380066	322.398712	1.682397	0.000000	4.036100	3.332267	0.272266	0.533617	3.696137	4.999991	2.895868	2.703240	2.474998	2.062042	1.987567	2.689627	2.821762	2.508393	0.225929	0.000000	10096.000000		1
13495.680664	2416.655029	2.093859	2.954222	2078.994873	51575.886719	352.119781	223.022156	139.067368	62.831177	37.282402	205.068634	278.810059	152.614227	1.447299	99998.000000	4.130195	3.383215	0.320947	0.470443	3.317853	4.712447	2.546690	2.348348	2.143225	1.798175	1.571504	2.311899	2.445308	2.183595	0.160558	4.999991	10282.000000		1
11504.575195	6466.356445	1.224244	3.561718	4300.958496	89561.132812	661.915283	445.159271	208.272629	87.235886	91.445190	421.022858	515.363647	225.359634	1.232195	0.000000	4.060871	3.810660	0.087868	0.551660	3.633565	4.952119	2.820802	2.648515	2.318632	1.940695	1.961161	2.624306	2.712114	2.352876	0.090679	0.000000	10343.000000		1
11641.724609	4724.836914	2.781532	3.447620	3718.458496	84174.312500	586.795410	390.203979	215.944977	116.016418	76.963951	404.012939	502.991699	271.464600	1.207865	0.000000	4.066017	3.674387	0.444284	0.537519	3.570363	4.925179	2.768487	2.591292	2.334343	2.064519	1.886287	2.606395	2.701561	2.433713	0.082018	0.000000	10401.000000		1
12934.193359	1392.178589	3.006645	3.345856	1979.809570	52282.281250	296.288696	209.219345	121.591820	51.368919	47.949055	226.213821	282.982361	155.617798	1.182745	99998.000000	4.111739	3.143695	0.478082	0.524507	3.296623	4.718355	2.471715	2.320602	2.084904	1.710700	1.680780	2.354519	2.451759	2.192059	0.072891	4.999991	10425.000000		1
5762.434570	1794.486206	2.285050	2.109277	1572.148560	39729.121094	249.255524	165.676941	101.084953	39.286831	26.594164	115.486015	152.389114	85.601501	0.792092	0.000000	3.760606	3.253940	0.358896	0.324134	3.196494	4.599109	2.396645	2.219262	2.004687	1.594247	1.424786	2.062529	2.182954	1.932481	0.000000	0.000000	10451.000000		1
37518.222656	11693.648438	2.722941	3.691235	10921.665039	99998.000000	1757.111206	1126.458984	644.069702	255.163956	227.123520	981.298096	1333.257568	761.664978	2.891442	0.000000	4.574242	4.067950	0.435038	0.567172	4.038289	4.999991	3.244799	3.051715	2.808933	2.406819	2.356262	2.991801	3.124914	2.881764	0.461114	0.000000	10534.000000		1
7161.749023	1945.913208	1.751564	3.200921	1988.737061	46887.175781	308.454041	213.181946	100.505211	47.995312	36.270935	153.132294	209.953262	123.109016	0.325904	0.000000	3.855019	3.289124	0.243426	0.505275	3.298577	4.671054	2.489191	2.328750	2.002189	1.681199	1.559559	2.185067	2.322123	2.090290	0.000000	0.000000	10589.000000		1
11428.200195	3615.393799	3.518546	3.157748	3830.675781	88519.187500	607.157349	394.172729	196.329315	110.252914	76.812851	395.153381	502.421234	283.198242	3.468610	0.000000	4.057978	3.558156	0.546363	0.499378	3.583275	4.947037	2.783301	2.595687	2.292985	2.042390	1.885434	2.596766	2.701068	2.452091	0.540155	0.000000	10612.000000		1
6353.510254	934.462280	1.489446	3.052901	967.226990	25870.507812	161.427551	114.116837	68.961647	43.292610	20.432854	67.191582	87.476418	54.483498	0.013769	0.000000	3.803014	2.970562	0.173025	0.484713	2.985528	4.412805	2.207978	2.057350	1.838608	1.636414	1.310329	1.827315	1.941891	1.736265	0.000000	0.000000	10695.000000		1
16351.623047	3961.000732	0.900452	2.411484	3828.702148	90571.445312	628.515320	398.224762	201.855377	127.475594	88.571144	426.490326	575.206726	357.917236	2.436152	0.000000	4.213561	3.597805	0.000000	0.382284	3.583052	4.956991	2.798316	2.600128	2.305040	2.105427	1.947292	2.629909	2.759824	2.553783	0.386704	0.000000	10736.000000		1
5646.455078	160.964996	1.618963	2.898715	980.699829	28265.296875	177.604843	110.848076	51.097549	50.203266	23.202051	101.044868	139.150635	79.492615	0.634844	8039.865234	3.751776	2.206732	0.209237	0.462205	2.991536	4.451253	2.249455	2.044728	1.708400	1.700732	1.365526	2.004514	2.143485	1.900327	0.000000	3.905249	10809.000000		0
6824.585449	61.243053	2.118529	4.650278	808.220154	24412.160156	146.166138	91.204659	57.406879	34.374435	28.247047	96.135559	124.879082	61.190628	0.072445	0.000000	3.834076	1.787057	0.326034	0.667479	2.907530	4.387606	2.164847	1.960017	1.758964	1.536236	1.450973	1.982884	2.096490	1.786685	0.000000	0.000000	10835.000000		0
17103.167969	4853.783203	3.703570	2.349809	4153.647949	93430.921875	671.221985	431.356445	246.214951	102.040916	77.352501	378.239075	526.761169	307.257568	1.688784	0.000000	4.233077	3.686080	0.568621	0.371033	3.618430	4.970490	2.826866	2.634836	2.391315	2.008774	1.888474	2.577766	2.721614	2.487503	0.227574	0.000000	10903.000000		1
10638.337891	2733.635742	2.624262	4.829135	2003.495850	46702.832031	311.173920	214.992096	109.534401	38.815022	49.253475	192.924866	279.984985	174.962082	3.688241	0.000000	4.026874	3.436741	0.419007	0.683869	3.301788	4.669343	2.493003	2.332422	2.039551	1.589000	1.692437	2.285388	2.447135	2.242944	0.566819	0.000000	10952.000000		1
18335.675781	6761.146484	3.241009	2.399149	4248.874023	95049.335938	684.744202	441.150421	234.731110	69.162094	78.175858	364.800140	498.347595	261.189575	0.468530	0.000000	4.263297	3.830020	0.510680	0.380057	3.628274	4.977949	2.835528	2.644587	2.370571	1.839868	1.893073	2.562055	2.697532	2.416956	0.000000	0.000000	11025.000000		1
26493.873047	11699.803711	2.322055	5.066583	9932.179688	99998.000000	1608.027954	1023.838257	559.134277	206.129440	199.456223	1055.902954	1304.723755	662.482666	2.979855	0.000000	4.423145	4.068179	0.365873	0.704715	3.997045	4.999991	3.206294	3.010231	2.747516	2.314140	2.299848	3.023624	3.115519	2.821175	0.474195	0.000000	11110.000000		1
5948.763184	1402.447388	1.501781	3.830003	1120.864990	35226.484375	192.141602	123.728851	102.361626	54.625347	27.608713	89.098465	137.944885	99.317970	0.399029	0.000000	3.774427	3.146887	0.176607	0.583199	3.049553	4.546869	2.283621	2.092471	2.010137	1.737394	1.441046	1.949870	2.139706	1.997028	0.000000	0.000000	11319.000000		1
6665.686523	4028.571533	0.974461	1.538786	2535.237305	60978.183594	407.879944	268.306854	146.147629	69.933029	62.982281	285.486359	367.011169	185.227844	1.580035	99998.000000	3.823845	3.605151	0.000000	0.187178	3.404019	4.785174	2.610532	2.428632	2.164792	1.844682	1.799218	2.455585	2.564679	2.267706	0.198667	4.999991	11367.000000		1
12829.259766	2030.484741	1.831741	2.806202	2286.425781	55272.050781	377.184418	238.709137	151.035355	73.821625	44.914654	168.153183	225.171524	137.713608	1.526442	99998.000000	4.108202	3.307600	0.262864	0.448119	3.359157	4.742506	2.576554	2.377869	2.179079	1.868184	1.652388	2.225705	2.352514	2.138977	0.183680	4.999991	11403.000000		1
10256.175781	1971.631592	2.627345	4.200052	1612.024414	40463.710938	271.008209	167.561111	93.813499	46.342426	23.020109	143.560379	182.424728	65.085388	0.440193	99998.000000	4.010985	3.294826	0.419517	0.623255	3.207372	4.607066	2.432982	2.224173	1.972265	1.665979	1.362107	2.157035	2.261084	1.813483	0.000000	4.999991	11429.000000		1
10386.173828	1707.944092	1.396934	3.506211	3006.191895	58813.207031	482.244324	317.190277	152.583389	113.574097	61.027191	282.889862	399.476776	227.376389	1.677793	99998.000000	4.016456	3.232474	0.145176	0.544838	3.478017	4.769475	2.683267	2.501320	2.183507	2.055279	1.785523	2.451617	2.601491	2.356745	0.224738	4.999991	11517.000000		1
5995.657715	535.648499	3.592556	5.223854	1219.365845	30310.679688	201.106018	135.814026	58.029797	6.663960	23.871222	67.638725	105.093819	67.663399	2.135538	99998.000000	3.777837	2.728880	0.555404	0.717991	3.086134	4.481596	2.303425	2.132945	1.763651	0.823732	1.377875	1.830195	2.021577	1.830354	0.329507	4.999991	11558.000000		1
12743.948242	4716.408691	3.154665	3.950269	4462.974609	96444.093750	692.536804	464.845856	261.639801	94.556679	97.211777	456.183655	621.774231	296.353455	0.912019	0.000000	4.105304	3.673611	0.498953	0.596627	3.649624	4.984276	2.840443	2.667309	2.417704	1.975692	1.987719	2.659140	2.793633	2.471810	0.000000	0.000000	11635.000000		1
24820.453125	8265.384766	2.352893	5.122090	9134.262695	99998.000000	1442.428101	936.509888	597.721069	243.704788	226.953918	1210.410645	1468.491821	878.362915	2.487061	17595.015625	4.394810	3.917263	0.371602	0.709447	3.960674	4.999991	3.159094	2.971512	2.776499	2.386864	2.355938	3.082933	3.166872	2.943674	0.395686	4.245389	11703.000000		1
5302.017090	1596.359009	1.276668	1.430855	954.077942	28393.083984	159.953522	111.748528	62.353199	40.285961	26.603415	97.541740	120.281227	38.164352	0.778256	0.000000	3.724441	3.203130	0.106078	0.155596	2.979584	4.453213	2.203994	2.048242	1.794859	1.605154	1.424937	1.989190	2.080198	1.581658	0.000000	0.000000	11759.000000		1
18469.472656	3790.019775	2.170952	3.826920	3134.944336	70150.156250	520.001587	328.433594	186.245483	86.548210	56.006863	258.577667	335.023560	223.327438	0.684537	0.000000	4.266455	3.578641	0.336650	0.582849	3.496230	4.846029	2.716005	2.516448	2.270086	1.937258	1.748241	2.412591	2.525075	2.348942	0.000000	0.000000	11849.000000		1
29950.408203	9867.366211	2.747611	4.212387	7967.156738	99998.000000	1283.612427	818.307068	434.335358	198.333740	141.685455	746.298706	978.615234	490.163361	2.052636	99998.000000	4.476403	3.994201	0.438955	0.624528	3.901303	4.999991	3.108434	2.912916	2.637825	2.297397	2.151325	2.872913	2.990612	2.690341	0.312312	4.999991	11957.000000		1
6048.867676	2920.374512	2.753779	2.917217	2203.303467	54843.269531	362.280701	225.109848	107.400452	78.289963	38.611492	209.879257	258.028748	135.604324	0.738346	0.000000	3.781674	3.465439	0.439929	0.464969	3.343074	4.739123	2.559045	2.352395	2.031006	1.893706	1.586717	2.321970	2.411668	2.132273	0.000000	0.000000	11982.000000		1
11127.359375	6087.571777	1.384599	2.951138	3702.401611	87028.570312	599.192017	373.243408	198.845642	110.761726	76.044998	346.766418	536.906677	236.078705	2.100693	0.000000	4.046392	3.784444	0.141324	0.469990	3.568484	4.939662	2.777566	2.571992	2.298516	2.044390	1.881071	2.540037	2.729899	2.373057	0.322363	0.000000	12000.000000		1
13366.786133	4544.866699	2.192538	2.923384	2304.351562	61591.238281	373.095398	248.006607	154.806763	98.855415	47.896629	225.180771	307.430237	198.136383	1.577835	0.000000	4.126027	3.657521	0.340947	0.465886	3.362549	4.789519	2.571820	2.394463	2.189790	1.995000	1.680305	2.352531	2.487746	2.296964	0.198061	0.000000	12074.000000		1
6789.831543	1667.676636	1.699140	2.528666	1239.447144	36107.390625	206.474808	138.410522	69.612320	37.566105	30.041782	127.074707	165.587524	131.453613	0.077583	99998.000000	3.831859	3.222112	0.230229	0.402891	3.093228	4.557596	2.314867	2.141169	1.842686	1.574796	1.477726	2.104059	2.219028	2.118773	0.000000	4.999991	12160.000000		1
7988.594727	1814.511963	1.285919	2.035268	1770.769165	44760.492188	301.062317	188.755646	102.873528	53.453529	39.218990	158.010773	194.611664	119.639809	1.113148	0.000000	3.902470	3.258760	0.109214	0.308622	3.248162	4.650895	2.478656	2.275900	2.012304	1.727976	1.593496	2.198687	2.289169	2.077876	0.046553	0.000000	12228.000000		1
6383.740234	2861.240723	2.685936	2.883296	1793.557983	40559.417969	290.127380	192.160095	100.110497	50.622654	29.816669	147.846771	187.747269	135.329880	0.143259	0.000000	3.805075	3.456554	0.429096	0.459889	3.253716	4.608092	2.462589	2.283663	2.000480	1.704345	1.474459	2.169812	2.273574	2.131394	0.000000	0.000000	12252.000000		1
9557.101562	3586.005859	3.148497	4.727372	3220.305176	67435.726562	491.304352	337.499786	189.165787	94.738625	54.400234	299.554382	376.669434	243.504349	2.101573	99998.000000	3.980326	3.554611	0.498103	0.674620	3.507897	4.828890	2.691351	2.528274	2.276843	1.976527	1.735601	2.476476	2.575960	2.386507	0.322544	4.999991	12305.000000		1
12235.603516	944.037292	2.954222	3.207088	1977.987183	45655.132812	312.290222	212.185898	96.952744	41.510208	42.170128	167.058456	196.434158	115.026543	0.756060	99998.000000	4.087626	2.974989	0.470443	0.506111	3.296223	4.659490	2.494558	2.326716	1.986560	1.618155	1.625005	2.222868	2.293217	2.060798	0.000000	4.999991	12399.000000		1
7801.057129	3716.935059	2.562587	4.341904	2584.265625	63746.886719	429.564819	270.980469	155.368011	60.132904	70.481934	265.324890	339.411713	188.040222	0.777272	0.000000	3.892154	3.570185	0.408679	0.637680	3.412337	4.804459	2.633029	2.432938	2.191362	1.779112	1.848078	2.423778	2.530727	2.274251	0.000000	0.000000	12431.000000		1
4733.973633	2226.588867	2.396065	3.151581	552.242126	21133.367188	97.917953	60.382687	42.586433	18.934156	14.777276	38.981541	74.043648	59.232452	0.942822	0.000000	3.675226	3.347640	0.379499	0.498528	2.742130	4.324969	1.990862	1.780912	1.629271	1.277246	1.169594	1.590859	1.869488	1.772560	0.000000	0.000000	12460.000000		1
15850.445312	5584.706543	1.511032	3.910181	4785.376465	99998.000000	755.065796	499.389893	293.504089	116.870613	107.566978	525.962463	675.946289	372.056152	0.971706	0.000000	4.200041	3.747000	0.179274	0.592197	3.679916	4.999991	2.877985	2.698440	2.467614	2.067705	2.031679	2.720955	2.829912	2.570608	0.000000	0.000000	12532.000000		1
8673.607422	2328.968994	2.796951	5.211518	1849.786865	43453.035156	293.840210	193.196228	111.440147	48.649063	36.986362	199.397629	244.565155	181.394760	0.260234	0.000000	3.938200	3.367164	0.446685	0.716964	3.267122	4.638020	2.468111	2.285999	2.047042	1.687074	1.568042	2.299720	2.388395	2.258625	0.000000	0.000000	12561.000000		1
11119.820312	3404.385986	1.168737	3.648063	3073.275635	76151.054688	495.812775	321.285492	187.916870	71.820274	78.425644	343.232452	447.940796	269.762390	0.998434	0.000000	4.046098	3.532039	0.067717	0.562062	3.487602	4.881676	2.695318	2.506891	2.273966	1.856247	1.894458	2.535588	2.651221	2.430981	0.000000	0.000000	12612.000000		1
16140.662109	4211.008789	2.488577	2.337474	4335.903320	89980.062500	655.349976	444.317413	202.308685	99.555420	101.186722	473.175049	652.765808	337.999359	1.355288	99998.000000	4.207922	3.624386	0.395951	0.368747	3.637079	4.954146	2.816473	2.647693	2.306015	1.998065	2.005124	2.675022	2.814757	2.528916	0.132032	4.999991	12646.000000		1
7417.979980	3678.409912	1.618963	2.436154	2602.407227	62536.753906	411.595856	261.451721	150.942841	52.090515	36.690323	251.796524	310.335144	146.582443	1.282127	0.000000	3.870286	3.565660	0.209237	0.386705	3.415375	4.796135	2.614471	2.417392	2.178813	1.716759	1.564552	2.401050	2.491831	2.166082	0.107931	0.000000	12667.000000		1
6667.117188	2011.812622	2.007514	4.841470	1469.287476	38336.546875	265.768951	163.385727	89.798470	44.886902	42.173210	175.865616	231.453094	104.760773	0.141105	0.000000	3.823938	3.303587	0.302659	0.684977	3.167107	4.583613	2.424504	2.213214	1.953269	1.652120	1.625037	2.245181	2.364463	2.020199	0.000000	0.000000	12720.000000		1
6182.822266	561.314453	1.754647	2.491661	851.090332	29845.070312	149.653839	97.634254	47.579006	37.189888	25.073879	93.745659	124.758820	112.664398	0.973125	99998.000000	3.791187	2.749206	0.244190	0.396489	2.929976	4.474873	2.175088	1.989602	1.677415	1.570425	1.399222	1.971951	2.096071	2.051787	0.000000	4.999991	12751.000000		1
15075.153320	3885.547852	2.288134	3.688152	2988.919922	63482.832031	463.550690	312.623260	175.514069	54.884384	56.290565	254.525635	319.481506	190.818665	0.041447	99998.000000	4.178262	3.589452	0.359481	0.566809	3.475514	4.802656	2.666097	2.495021	2.244312	1.739449	1.750436	2.405731	2.504446	2.280621	0.000000	4.999991	12868.000000		1
9701.158203	1029.722046	3.216340	3.934851	1372.973022	45153.566406	240.910919	148.364838	122.698883	61.702530	47.801033	233.577789	317.822449	186.933167	0.280364	99998.000000	3.986824	3.012720	0.507362	0.594928	3.137662	4.654692	2.381856	2.171331	2.088841	1.790303	1.679437	2.368432	2.502185	2.271686	0.000000	4.999991	12919.000000		1
22473.898438	6785.643555	1.396934	3.265679	5178.639648	99998.000000	808.762939	535.744080	266.530609	122.467598	93.162834	463.695618	576.628296	317.116272	1.026464	0.000000	4.351678	3.831591	0.145176	0.513974	3.714216	4.999991	2.907821	2.728957	2.425747	2.088021	1.969243	2.666233	2.760896	2.501219	0.011344	0.000000	12961.000000		1
7900.057617	2537.716553	1.033052	1.825573	1716.442871	48263.652344	287.607971	178.329529	102.657661	65.116226	28.832958	143.970505	181.515030	93.258430	1.768676	99998.000000	3.897630	3.404443	0.014122	0.261399	3.234629	4.683620	2.458801	2.251223	2.011391	1.813689	1.459889	2.158273	2.258913	1.969688	0.247648	4.999991	12997.000000		1
16997.333984	1884.867432	3.225591	5.060415	2829.669434	67837.500000	473.245972	298.320892	193.412094	82.927902	64.983627	274.576111	355.524231	200.261078	1.842874	99998.000000	4.230381	3.275281	0.508609	0.704186	3.451736	4.831470	2.675087	2.474684	2.286484	1.918701	1.812804	2.438663	2.550869	2.301597	0.265496	4.999991	13050.000000		1
6349.479980	1564.800049	2.235711	2.059937	992.106628	26897.572266	166.518814	112.556465	69.735664	36.104412	14.203701	90.331963	104.902626	70.528191	0.180716	99998.000000	3.802738	3.194459	0.349416	0.313854	2.996558	4.429713	2.221463	2.051370	1.843455	1.557560	1.152402	1.955841	2.020786	1.848363	0.000000	4.999991	13134.000000		1
11984.284180	2791.597656	2.026016	3.854673	2486.480225	71885.414062	383.071289	251.025589	179.917648	66.130775	51.732800	285.174896	386.663849	225.085175	1.619609	99998.000000	4.078612	3.445853	0.306643	0.585988	3.395585	4.856641	2.583280	2.399718	2.255074	1.820404	1.713766	2.455111	2.587334	2.352347	0.209410	4.999991	13232.000000		1
28800.423828	8577.634766	2.531749	7.468815	8064.097168	99998.000000	1283.156006	834.416504	391.237030	159.740753	196.939896	873.123596	1101.795166	610.937988	1.859472	0.000000	4.459399	3.933367	0.403421	0.873252	3.906556	4.999991	3.108279	2.921383	2.592440	2.203416	2.294334	2.941076	3.042101	2.785997	0.269390	0.000000	13299.000000		1
6728.606934	3144.605469	2.124696	3.228674	2308.394287	50773.859375	370.683899	235.976944	114.363533	57.360626	40.807114	202.083572	243.821976	127.506432	0.821043	99998.000000	3.827925	3.497566	0.327297	0.509024	3.363310	4.705640	2.569004	2.372869	2.058288	1.758614	1.610736	2.305531	2.387073	2.105532	0.000000	4.999991	13361.000000		1
9852.767578	2975.690674	2.470075	3.561718	1817.096191	48107.488281	269.586609	197.328445	121.190933	33.211864	41.331352	233.414352	373.409912	137.281876	0.167255	0.000000	3.993558	3.473588	0.392710	0.551660	3.259378	4.682213	2.430698	2.295190	2.083470	1.521293	1.616280	2.368128	2.572186	2.137613	0.000000	0.000000	13419.000000		1
11479.889648	2401.871582	1.039220	2.726025	1696.944458	43726.886719	266.213013	180.534409	81.867096	24.935112	20.830656	128.320541	161.273376	62.118832	1.606245	0.000000	4.059937	3.380550	0.016707	0.435530	3.229668	4.640749	2.425229	2.256560	1.913109	1.396811	1.318703	2.108296	2.207563	1.793223	0.205812	0.000000	13433.000000		1
12227.456055	5255.039062	1.908834	2.904882	5180.822754	99998.000000	820.502686	535.281555	305.367218	123.620918	111.828705	566.208374	696.961975	496.182831	1.940440	99998.000000	4.087336	3.720576	0.280768	0.463128	3.714399	4.999991	2.914080	2.728582	2.484823	2.092092	2.048553	2.752976	2.843209	2.695642	0.287900	4.999991	13469.000000		1
15302.569336	2891.671143	1.655968	2.948054	3610.515381	96867.804688	522.749207	374.196289	260.945984	135.727676	97.927208	511.718689	692.286987	342.254913	1.798806	99998.000000	4.184764	3.461149	0.219052	0.469535	3.557569	4.986179	2.718293	2.573099	2.416551	2.132668	1.990903	2.709031	2.840286	2.534350	0.254984	4.999991	13510.000000		1
9901.231445	2349.944580	1.791652	3.879343	2411.773682	55967.738281	378.276062	258.602325	129.544785	41.161743	53.314758	228.344681	298.006348	127.734627	0.834114	0.000000	3.995689	3.371058	0.253254	0.588758	3.382337	4.747938	2.577809	2.412632	2.112420	1.614494	1.726847	2.358591	2.474226	2.106309	0.000000	0.000000	13566.000000		1
22103.048828	9986.511719	1.612795	2.029100	4241.729004	99998.000000	636.462097	442.454834	305.040344	138.169998	88.469383	483.243439	634.732117	323.333099	1.139701	0.000000	4.344452	3.999414	0.207579	0.307303	3.627543	4.999991	2.803772	2.645869	2.484357	2.140414	1.946793	2.684166	2.802590	2.509650	0.056791	0.000000	13597.000000		1
8570.514648	1532.710693	2.322055	4.844553	1523.243652	36898.242188	231.064545	158.621353	84.139809	51.664959	17.154839	101.411835	148.861328	89.372917	0.936310	0.000000	3.933007	3.185460	0.365873	0.685254	3.182769	4.567006	2.363733	2.200362	1.925002	1.713196	1.234387	2.006089	2.172782	1.951206	0.000000	0.000000	13624.000000		1
18011.806641	4305.256836	1.622047	2.827788	4265.279297	99675.703125	672.470886	435.386902	252.795654	131.009552	88.787003	446.790558	561.391541	366.005859	1.070267	0.000000	4.255557	3.633999	0.210063	0.451447	3.629947	4.998590	2.827673	2.638875	2.402770	2.117303	1.948349	2.650104	2.749266	2.563488	0.029492	0.000000	13677.000000		1
6780.210449	1864.709106	2.180203	3.330438	1677.245483	43556.437500	238.271240	172.917572	86.757904	35.216297	34.429943	176.630386	230.065414	93.687065	0.354609	0.000000	3.831243	3.270611	0.338497	0.522501	3.224597	4.639052	2.377072	2.237839	1.938309	1.546744	1.536936	2.247065	2.361851	1.971680	0.000000	0.000000	13702.000000		1
11470.675781	885.446228	1.057722	2.355976	1743.262207	41844.734375	292.736237	188.774155	99.922386	82.903229	32.077049	143.930420	202.006470	158.084778	0.976179	0.000000	4.059589	2.947162	0.024372	0.372171	3.241363	4.621641	2.466476	2.275943	1.999663	1.918571	1.506194	2.158153	2.305365	2.198890	0.000000	0.000000	13792.000000		1
27643.792969	17261.652344	1.433939	4.761292	15994.791992	99998.000000	2553.539307	1638.815918	900.235840	402.514252	321.014130	1678.664062	2194.721436	1191.760132	4.443393	99998.000000	4.441597	4.237082	0.156531	0.677725	4.203979	4.999991	3.407143	3.214530	2.954356	2.604781	2.506524	3.224964	3.341379	3.076189	0.647715	4.999991	13954.000000		1
4922.479492	1313.506226	1.662135	2.781532	781.015442	24075.687500	129.023636	81.074577	36.227764	31.830351	2.442321	33.760773	46.684719	21.595423	0.455944	99998.000000	3.692184	3.118432	0.220666	0.444284	2.892660	4.381579	2.110669	1.908885	1.559042	1.502841	0.387803	1.528412	1.669175	1.334362	0.000000	4.999991	13978.000000		1
7886.171387	3877.681152	1.618963	3.139246	3209.826660	80302.875000	547.977295	331.418640	196.193634	98.895500	70.592949	381.736023	523.513977	350.920227	1.364011	99998.000000	3.896866	3.588572	0.209237	0.496825	3.506482	4.904731	2.738763	2.520377	2.292685	1.995177	1.848761	2.581763	2.718928	2.545208	0.134818	4.999991	14009.000000		1
17080.597656	8966.685547	2.075356	4.508426	9607.227539	99998.000000	1525.969604	979.074707	455.702576	221.384689	206.126343	910.480042	1280.565674	672.788513	1.941983	0.000000	4.232503	3.952632	0.317093	0.654025	3.982598	4.999991	3.183546	2.990816	2.658681	2.345148	2.314133	2.959270	3.107402	2.827878	0.288245	0.000000	14040.000000		1
13989.047852	14020.640625	3.197837	4.970987	12298.983398	99998.000000	1965.007690	1272.233398	729.467651	294.120850	253.575836	1297.310425	1681.957520	885.736084	3.539478	0.000000	4.145788	4.146768	0.504856	0.696443	4.089869	4.999991	3.293364	3.104567	2.863006	2.468526	2.404108	3.113044	3.225815	2.947304	0.548939	0.000000	14121.000000		1
24351.052734	3877.693604	2.010598	2.907966	4091.233154	89229.312500	659.883118	427.026886	235.088821	100.517548	79.936676	376.024933	494.563843	235.745667	1.230450	0.000000	4.386518	3.588573	0.303325	0.463589	3.611854	4.950508	2.819467	2.630455	2.371232	2.002242	1.902746	2.575217	2.694222	2.372444	0.090064	0.000000	14207.000000		1
7707.397949	2267.204834	2.488577	2.429986	1980.537354	49768.191406	317.751526	209.342682	142.283707	83.008080	48.232758	230.361450	304.328003	176.735229	0.639983	0.000000	3.886908	3.355491	0.395951	0.385604	3.296783	4.696952	2.502088	2.320858	2.153155	1.919120	1.683342	2.362410	2.483342	2.247323	0.000000	0.000000	14237.000000		1
13580.986328	1361.156128	1.070057	1.887248	2361.385254	55912.285156	391.005737	249.869186	122.825317	56.469425	57.780014	228.357025	321.023376	160.237228	0.391252	0.000000	4.132931	3.133908	0.029407	0.275829	3.373167	4.747507	2.592183	2.397713	2.089288	1.751813	1.761778	2.358614	2.506537	2.204763	0.000000	0.000000	14274.000000		1
12432.814453	4545.591309	2.636597	4.126042	3279.953857	81307.320312	513.815613	340.173401	192.295776	116.050339	85.197533	388.964294	484.859314	292.831818	2.005203	0.000000	4.094570	3.657590	0.421044	0.615534	3.515868	4.910130	2.710807	2.531700	2.283970	2.064646	1.930427	2.589910	2.685616	2.466618	0.302158	0.000000	14292.000000		1
27134.279297	5588.270996	2.599592	4.607106	5841.915039	99998.000000	906.542114	591.602966	346.865112	164.832001	119.482544	592.799438	777.392029	442.559692	3.078977	99998.000000	4.433518	3.747277	0.414905	0.663428	3.766555	4.999991	2.957388	2.772030	2.540161	2.217041	2.077304	2.772908	2.890640	2.645972	0.488406	4.999991	14341.000000		1
17716.949219	7416.638184	2.050686	4.927814	7337.034668	99998.000000	1200.533447	764.878235	376.028015	167.810898	159.108582	815.488525	997.410645	685.394836	1.606531	0.000000	4.248389	3.870207	0.311899	0.692654	3.865520	4.999991	3.079374	2.883592	2.575220	2.224820	2.201694	2.911418	2.998874	2.835941	0.205889	0.000000	14396.000000		1
10173.383789	4011.105225	2.843207	3.928683	2856.652344	67956.945312	462.536133	298.906799	166.352280	63.053207	47.107193	240.078308	295.126129	185.835342	1.264527	99998.000000	4.007465	3.603264	0.453808	0.594247	3.455857	4.832234	2.665146	2.475536	2.221029	1.799707	1.673087	2.380353	2.470008	2.269128	0.101928	4.999991	14505.000000		1
5433.495117	3043.011719	2.596508	2.763030	1845.105713	48639.894531	291.188202	190.575058	110.330002	37.233063	36.600895	203.406494	233.460617	162.497620	0.205824	0.000000	3.735079	3.483304	0.414390	0.441386	3.266021	4.686993	2.464174	2.280066	2.042694	1.570929	1.563492	2.308365	2.368214	2.210847	0.000000	0.000000	14528.000000		1
4705.896484	954.972229	2.399149	3.145414	669.658569	19267.900391	125.511253	82.557854	39.860409	36.215427	15.545127	35.166958	64.752350	31.830351	2.080370	99998.000000	3.672642	2.979991	0.380057	0.497678	2.825853	4.284834	2.098683	1.916758	1.600542	1.558894	1.191594	1.546135	1.811256	1.502841	0.318141	4.999991	14576.000000		1
14671.948242	3578.392090	2.244962	3.114576	4361.272949	99165.570312	679.458679	454.364227	264.486115	98.790657	79.739319	459.785461	630.223694	320.955536	2.763845	99998.000000	4.166488	3.553688	0.351209	0.493399	3.639613	4.996361	2.832163	2.657404	2.422403	1.994716	1.901672	2.662555	2.799495	2.506445	0.441514	4.999991	14602.000000		1
10360.584961	2305.668213	1.933504	3.040566	2909.408936	68815.507812	478.460571	306.875183	165.050949	81.515549	62.797256	276.685364	397.737549	199.749176	0.306243	0.000000	4.015384	3.362797	0.286345	0.482955	3.463805	4.837687	2.679846	2.486962	2.217618	1.911240	1.797941	2.441986	2.599597	2.300485	0.000000	0.000000	14644.000000		1
27659.582031	5936.005859	1.760815	3.330438	5860.454102	99998.000000	915.515808	602.611877	287.108398	196.175125	90.273369	432.494354	623.883545	371.399323	2.965367	0.000000	4.441845	3.773494	0.245714	0.522501	3.767931	4.999991	2.961666	2.780038	2.458046	2.292644	1.955560	2.635980	2.795104	2.569841	0.472078	0.000000	14675.000000		1
12764.263672	3425.897949	1.921169	2.818537	3291.718506	74332.820312	500.348938	326.228729	165.553604	65.486275	57.665916	338.292297	457.525055	226.451279	3.218382	0.000000	4.105996	3.534774	0.283566	0.450024	3.517423	4.871181	2.699273	2.513522	2.218939	1.816150	1.760919	2.529292	2.660415	2.354975	0.507638	0.000000	14744.000000		1
3123.105713	1038.621704	1.002215	2.198706	501.193878	25227.281250	92.697189	70.814980	60.139072	18.496265	18.126217	88.503304	102.256775	49.376823	1.307957	0.000000	3.494587	3.016457	0.000961	0.342167	2.700006	4.401870	1.967067	1.850125	1.779157	1.267084	1.258307	1.946959	2.009692	1.693523	0.116594	0.000000	14780.000000		1
13817.237305	4918.927246	3.204005	3.219423	5275.962402	99998.000000	845.135620	552.939026	330.860504	152.540222	109.454224	587.390564	734.435547	379.731598	2.079406	0.000000	4.140421	3.691870	0.505693	0.507778	3.722302	4.999991	2.926926	2.742677	2.519645	2.183384	2.039232	2.768927	2.865954	2.579477	0.317939	0.000000	14798.000000		1
20876.066406	3365.432129	3.259512	2.935719	3754.578369	78144.367188	577.396179	386.158112	182.282883	88.469383	44.698792	284.148010	391.261688	232.328873	0.554735	99998.000000	4.319649	3.527041	0.513153	0.467715	3.574561	4.892898	2.761474	2.586765	2.260746	1.946793	1.650296	2.453545	2.592467	2.366103	0.000000	4.999991	14843.000000		1
19448.726562	7161.727539	2.581089	2.565671	5301.464844	99998.000000	848.203918	537.316833	245.194229	97.513985	94.140373	507.197937	699.083557	392.263916	2.235801	0.000000	4.288891	3.855018	0.411803	0.409201	3.724396	4.999991	2.928500	2.730230	2.389510	1.989067	1.973776	2.705178	2.844529	2.593578	0.349433	0.000000	14877.000000		1
12493.591797	1838.632935	2.420735	2.886379	2075.174316	51343.113281	310.436890	197.519638	118.147285	49.888725	25.092382	168.819275	231.585693	139.169128	1.946632	0.000000	4.096687	3.264495	0.383947	0.460353	3.317055	4.710482	2.491973	2.295610	2.072424	1.698002	1.399542	2.227422	2.364712	2.143543	0.289284	0.000000	14920.000000		1
21944.066406	5284.828125	1.276668	1.813238	5171.426758	99998.000000	845.070862	546.358337	274.317078	81.438454	98.069061	444.721375	571.475403	273.354950	2.127878	0.000000	4.341317	3.723031	0.106078	0.258455	3.713610	4.999991	2.926893	2.737478	2.438253	1.910830	1.991532	2.648088	2.756998	2.436727	0.327947	0.000000	14969.000000		1
9538.991211	1921.227783	2.204873	3.219423	1425.458252	35002.562500	221.486450	160.514771	86.834999	33.097767	28.940887	146.850723	172.134293	105.312759	0.473811	99998.000000	3.979502	3.283579	0.343384	0.507778	3.153955	4.544100	2.345347	2.205515	1.938695	1.519799	1.461512	2.166876	2.235868	2.022481	0.000000	4.999991	14994.000000		1
21667.498047	7129.650391	2.596508	4.594771	5940.794922	99998.000000	961.115051	613.679443	341.335968	138.552383	114.227852	630.020142	853.807068	499.957306	2.877042	99998.000000	4.335809	3.853068	0.414390	0.662264	3.773844	4.999991	2.982775	2.787942	2.533182	2.141614	2.057772	2.799354	2.931360	2.698933	0.458946	4.999991	15022.000000		1
4840.865234	1431.921753	0.456393	0.804856	762.879944	22379.494141	105.627304	81.682076	43.184677	17.608149	2.704439	35.203960	56.663700	87.436325	1.508556	0.000000	3.684923	3.155919	0.000000	0.000000	2.882456	4.349850	2.023776	1.912127	1.635330	1.245714	0.432077	1.546592	1.753305	1.941692	0.178561	0.000000	15049.000000		1
5605.867188	2036.316040	1.470943	2.201789	747.862183	27688.255859	148.688629	90.399803	89.693626	25.169476	14.653927	75.739708	85.117355	32.249741	1.045798	99998.000000	3.748643	3.308845	0.167596	0.342776	2.873821	4.442296	2.172278	1.956167	1.952762	1.400874	1.165954	1.879324	1.930018	1.508526	0.019448	4.999991	15097.000000		1
6575.854004	1178.771484	2.235711	1.307505	1154.557983	29988.939453	186.399673	126.966774	77.907578	55.121830	19.220943	95.503387	134.497269	102.953705	0.619155	0.000000	3.817952	3.071430	0.349416	0.116443	3.062416	4.476961	2.270445	2.103690	1.891580	1.741324	1.283775	1.980019	2.128713	2.012642	0.000000	0.000000	15195.000000		1
20469.994141	11521.788086	2.053770	6.346334	7684.630859	99998.000000	1260.851318	793.254761	386.691589	182.514160	153.237152	766.660645	1033.286865	569.285950	2.240920	0.000000	4.311118	4.061520	0.312552	0.802523	3.885623	4.999991	3.100664	2.899413	2.587365	2.261297	2.185364	2.884603	3.014221	2.755331	0.350426	0.000000	15259.000000		1
26926.865234	7835.425293	2.420735	3.435285	5835.611816	99998.000000	894.873230	595.759827	337.802002	176.537872	112.408447	492.861633	671.622864	453.821503	2.851314	0.000000	4.430186	3.894063	0.383947	0.535963	3.766086	4.999991	2.951761	2.775071	2.528662	2.246838	2.050799	2.692725	2.827126	2.656885	0.455045	0.000000	15302.000000		1
9548.852539	1797.967651	2.029100	1.844076	1649.214355	37123.984375	261.374603	180.152023	88.793175	31.488056	31.139593	147.495224	199.437714	75.634857	0.565325	0.000000	3.979951	3.254782	0.307303	0.265779	3.217277	4.569654	2.417263	2.255639	1.948380	1.498146	1.493313	2.168778	2.299807	1.878722	0.000000	0.000000	15371.000000		1
8919.498047	3307.109375	2.445405	4.190801	1714.093140	53789.082031	282.578400	182.344559	120.318237	43.308025	43.665741	219.429596	273.549225	180.534409	0.158780	13451.583984	3.950341	3.519449	0.388351	0.622297	3.234034	4.730694	2.451139	2.260893	2.080332	1.636568	1.640141	2.341295	2.437036	2.256560	0.000000	4.128773	15390.000000		1
18344.484375	5118.574707	2.574922	4.348072	3957.442139	84549.828125	636.224670	403.198853	212.956833	108.677124	58.103806	342.202484	486.028076	258.531403	1.037704	99998.000000	4.263505	3.709149	0.410764	0.638297	3.597414	4.927113	2.803611	2.605519	2.328292	2.036138	1.764205	2.534283	2.686661	2.412513	0.016073	4.999991	15429.000000		1
6939.189453	1586.469482	2.075356	3.635728	1348.207520	41789.468750	215.207962	151.812454	97.958046	45.186024	39.693886	163.095856	228.255264	109.148933	1.310291	99998.000000	3.841309	3.200432	0.317093	0.560591	3.129757	4.621067	2.332858	2.181307	1.991040	1.655004	1.598724	2.212443	2.358421	2.038019	0.117368	4.999991	15502.000000		1
16151.876953	2814.189209	1.813238	2.689020	4566.203125	99998.000000	754.661804	475.194885	249.486801	121.030579	81.811592	438.526154	534.701782	343.013519	0.416761	0.000000	4.208223	3.449353	0.258455	0.429594	3.659555	4.999991	2.877752	2.676872	2.397048	2.082895	1.912815	2.641995	2.728112	2.535311	0.000000	0.000000	15636.000000		1
7524.822266	2315.647217	2.078440	3.607974	1970.916138	48898.207031	325.544128	209.438278	113.830048	52.146023	54.076443	248.179291	278.739136	231.705963	1.735281	0.000000	3.876496	3.364672	0.317737	0.557263	3.294668	4.689293	2.512610	2.321056	2.056257	1.717221	1.733008	2.394766	2.445198	2.364937	0.239370	0.000000	15739.000000		1
34993.859375	9765.371094	1.026885	4.397411	8847.794922	99998.000000	1388.404053	909.696777	566.606140	244.423294	229.183456	1085.099854	1428.252075	769.583984	4.315987	99998.000000	4.543992	3.989689	0.011522	0.643197	3.946835	4.999991	3.142516	2.958897	2.753281	2.388143	2.360183	3.035470	3.154805	2.886256	0.635080	4.999991	15806.000000		1
6787.944336	2177.788818	2.069189	2.907966	1212.168335	28447.437500	189.461823	138.527710	67.866920	17.179508	20.815237	97.631172	132.264633	65.125481	0.958239	0.000000	3.831738	3.338016	0.315800	0.463589	3.083563	4.454043	2.277522	2.141537	1.831658	1.235011	1.318381	1.989588	2.121444	1.813751	0.000000	0.000000	15869.000000		1
18862.410156	8627.360352	2.812370	4.163047	9012.312500	99998.000000	1472.620972	926.126953	534.896057	197.211258	184.660446	921.667847	1241.605713	765.276001	1.833364	99998.000000	4.275597	3.935878	0.449072	0.619411	3.954836	4.999991	3.168091	2.966671	2.728269	2.294932	2.266374	2.964574	3.093984	2.883818	0.263249	4.999991	15902.000000		1
11235.056641	1325.961426	3.065236	3.564802	1365.300659	39717.460938	224.400589	148.475861	93.671646	34.981934	24.244354	159.484802	193.035873	105.778404	1.280335	0.000000	4.050575	3.122531	0.486464	0.552035	3.135228	4.598981	2.351024	2.171656	1.971608	1.543844	1.384611	2.202719	2.285638	2.024397	0.107324	0.000000	15937.000000		1
16846.679688	7374.736328	2.167868	3.897846	5712.678223	99998.000000	947.028503	591.445679	343.614838	120.355240	99.401237	561.419312	754.991760	383.866882	2.667976	0.000000	4.226514	3.867747	0.336033	0.590825	3.756840	4.999991	2.976363	2.771915	2.536072	2.080465	1.997392	2.749287	2.877942	2.584181	0.426182	0.000000	16049.000000		1
6790.438965	1531.174927	2.476242	2.935719	2817.029297	59496.269531	450.084015	295.311157	148.919907	73.639679	46.077225	235.017899	324.076263	170.903885	3.125866	99998.000000	3.831898	3.185025	0.393793	0.467715	3.449791	4.774490	2.653294	2.470280	2.172953	1.867112	1.663486	2.371101	2.510647	2.232752	0.494970	4.999991	16086.000000		1
14091.412109	8169.776855	2.667434	2.985059	7387.213379	99998.000000	1173.825195	763.681763	405.801514	189.471069	136.143982	631.814880	859.126526	513.575073	2.628256	99998.000000	4.148954	3.912210	0.426094	0.474953	3.868481	4.999991	3.069603	2.882912	2.608314	2.277543	2.133998	2.800590	2.934057	2.710604	0.419668	4.999991	16132.000000		1
7444.931641	638.084167	0.841861	0.786353	1153.984375	30895.792969	170.299469	127.993660	82.789131	59.398975	21.234625	92.906883	114.166176	86.060982	2.703778	99998.000000	3.871861	2.804878	0.000000	0.000000	3.062200	4.489899	2.231213	2.107188	1.917973	1.773779	1.327045	1.968048	2.057538	1.934806	0.431971	4.999991	16165.000000		1
25138.699219	6577.969238	2.130863	4.631775	7631.260254	99998.000000	1213.121216	784.959534	409.776459	182.329132	160.662796	765.803345	1023.184509	560.722412	1.246377	99998.000000	4.400343	3.818092	0.328556	0.665747	3.882596	4.999991	3.083904	2.894847	2.612547	2.260856	2.205915	2.884117	3.009954	2.748748	0.095649	4.999991	16183.000000		1
2014.510986	412.228027	1.606628	2.269632	351.515381	20974.005859	67.950180	44.103630	28.913134	28.447491	14.675512	63.096378	75.628693	43.752087	0.853150	99998.000000	3.304170	2.615138	0.205915	0.355955	2.545944	4.321681	1.832191	1.644474	1.461095	1.454044	1.166593	1.800004	1.878687	1.640999	0.000000	4.999991	16219.000000		1
5310.438477	2177.674561	2.349809	2.454656	1827.855347	41246.617188	278.467773	191.151718	77.704048	64.061592	22.178249	121.030579	159.950439	68.637856	0.311993	0.000000	3.725130	3.337993	0.371033	0.389991	3.261942	4.615388	2.444775	2.281378	1.890444	1.806598	1.345927	2.082895	2.203985	1.836564	0.000000	0.000000	16238.000000		1
9270.533203	1762.658936	2.075356	4.625608	1684.424438	46108.996094	264.797577	172.112717	106.752869	77.602287	39.909748	166.475632	211.334778	152.706741	0.524040	0.000000	3.967105	3.246168	0.317093	0.665169	3.226452	4.663785	2.422914	2.235813	2.028379	1.889875	1.601079	2.221351	2.324971	2.183858	0.000000	0.000000	16259.000000		1
4312.248047	1282.786011	2.707523	3.398280	903.251770	28302.310547	146.816803	92.709518	51.504604	34.210999	19.264116	81.389114	99.265549	26.406055	0.311011	0.000000	3.634704	3.108154	0.432572	0.531259	2.955809	4.451822	2.166776	1.967124	1.711846	1.534166	1.284749	1.910566	1.996799	1.421704	0.000000	0.000000	16288.000000		1
9989.910156	2932.586182	2.349809	3.564802	1636.959595	40607.097656	257.723480	180.201355	91.756645	34.315845	34.704395	132.890640	170.947052	110.012383	0.962877	0.000000	3.999562	3.467251	0.371033	0.552035	3.214038	4.608602	2.411154	2.255758	1.962638	1.535495	1.540385	2.123494	2.232862	2.041442	0.000000	0.000000	16342.000000		1
7881.287109	2070.810791	2.738360	4.280230	3147.134277	76126.070312	518.348755	327.736664	184.854721	110.937500	68.409660	298.262299	413.091461	265.867615	0.895399	0.000000	3.896597	3.316140	0.437491	0.631467	3.497915	4.881534	2.714622	2.515525	2.266830	2.045078	1.835117	2.474598	2.616046	2.424665	0.000000	0.000000	16398.000000		1
13023.806641	557.768188	2.716774	3.669649	1960.523926	47146.609375	324.844116	203.847473	85.277710	31.873524	24.836432	131.999435	162.287918	54.008602	1.727868	0.000000	4.114738	2.746454	0.434053	0.564625	3.292372	4.673450	2.511675	2.309305	1.930835	1.503430	1.395089	2.120572	2.210286	1.732463	0.237511	0.000000	16426.000000		1
4543.885742	1330.839844	1.834825	3.873176	1508.506348	41837.753906	236.128036	158.272888	85.487404	42.404491	34.611885	137.405228	194.189194	123.648674	0.973791	99998.000000	3.657427	3.124126	0.263595	0.588067	3.178547	4.621568	2.373147	2.199407	1.931902	1.627412	1.539225	2.138003	2.288225	2.092190	0.000000	4.999991	16449.000000		1
17823.525391	6706.863281	2.639680	5.211518	3796.322998	84708.382812	620.133667	400.460480	196.757950	96.043045	69.214516	398.567078	544.569763	356.606628	2.801657	99998.000000	4.250994	3.826519	0.421551	0.716964	3.579363	4.927927	2.792485	2.602560	2.293932	1.982466	1.840197	2.600502	2.736053	2.552189	0.447415	4.999991	16536.000000		1
4877.111816	2766.033447	1.310589	3.305768	1665.903564	56126.339844	293.167969	179.152893	148.019455	70.407921	48.596638	238.141724	324.936646	170.265549	0.928464	0.000000	3.688163	3.441857	0.117467	0.519272	3.221650	4.749166	2.467117	2.253224	2.170319	1.847622	1.686606	2.376836	2.511799	2.231127	0.000000	0.000000	16589.000000		1
21909.224609	7806.046875	3.194753	5.445883	7137.578613	99998.000000	1113.316040	731.694092	363.138000	199.786179	140.075745	663.380066	911.815308	441.776428	2.144166	0.000000	4.340627	3.892431	0.504437	0.736068	3.853551	4.999991	3.046618	2.864330	2.560072	2.300565	2.146363	2.821762	2.959907	2.645203	0.331259	0.000000	16639.000000		1
8611.685547	817.560791	3.228674	4.255559	1417.696411	31916.214844	224.292648	155.599289	84.321754	43.209347	30.596855	139.967819	186.263992	126.029320	1.077370	99998.000000	3.935088	2.912520	0.509024	0.628957	3.151583	4.504011	2.350815	2.192008	1.925940	1.635578	1.485677	2.146028	2.270129	2.100471	0.032365	4.999991	16776.000000		1
22464.539062	14009.530273	1.714559	4.329569	17237.496094	99998.000000	2771.639648	1759.914429	911.047424	358.792999	375.170746	1825.524048	2473.284912	1319.938843	2.871326	99998.000000	4.351498	4.146423	0.234152	0.636445	4.236474	4.999991	3.442737	3.245492	2.959541	2.554844	2.574229	3.261388	3.393274	3.120554	0.458082	4.999991	16842.000000		1
18448.701172	8922.650391	2.352893	3.635728	5977.288086	99998.000000	985.550598	627.648743	348.114014	119.448624	109.346291	507.527893	769.065918	404.305908	2.144715	0.000000	4.265966	3.950494	0.371602	0.560591	3.776504	4.999991	2.993679	2.797717	2.541722	2.077181	2.038804	2.705460	2.885964	2.606710	0.331370	0.000000	16909.000000		1
9522.779297	4014.136719	3.900929	3.336605	3284.857178	72121.125000	559.525879	344.783569	177.715866	73.285049	54.119614	294.780762	444.345154	219.497437	1.668412	99998.000000	3.978764	3.603592	0.591168	0.523305	3.516516	4.858062	2.747820	2.537547	2.249726	1.865015	1.733355	2.469499	2.647720	2.341429	0.222303	4.999991	17000.000000		1
12390.080078	2795.763916	2.248045	2.473158	1640.277588	57139.070312	237.981369	173.432556	165.593689	87.078613	50.588734	245.021545	322.608398	150.477203	0.103448	99998.000000	4.093074	3.446501	0.351805	0.393252	3.214917	4.756933	2.376543	2.239131	2.219044	1.939911	1.704054	2.389204	2.508676	2.177471	0.000000	4.999991	17046.000000		1
15482.700195	4460.933594	1.131732	3.126911	4531.449219	92961.382812	729.769836	470.933167	226.192230	106.099113	67.799080	363.711578	441.597565	283.044037	1.252599	0.000000	4.189847	3.649426	0.053744	0.495116	3.656237	4.968303	2.863186	2.672959	2.354478	2.025712	1.831224	2.560757	2.645027	2.451854	0.097812	0.000000	17085.000000		1
9969.264648	2436.351074	1.461692	2.732193	1825.786133	49111.609375	315.537415	196.625351	124.663223	62.476547	49.682114	191.864059	238.428513	195.416519	0.199353	0.000000	3.998663	3.386740	0.164856	0.436511	3.261450	4.691184	2.499051	2.293639	2.095738	1.795717	1.696200	2.282994	2.377358	2.290961	0.000000	0.000000	17176.000000		1
15745.427734	3286.072021	3.160832	2.445405	2875.820801	70872.445312	477.134552	299.060974	157.363190	94.461082	58.760643	277.684509	370.535889	250.732635	2.053125	0.000000	4.197155	3.516677	0.499801	0.388351	3.458762	4.850477	2.678641	2.475760	2.196903	1.975253	1.769086	2.443552	2.568830	2.399211	0.312415	0.000000	17204.000000		1
4805.994629	2991.929688	3.851590	3.799166	1954.489014	43556.679688	290.716400	215.578003	109.602242	42.950314	43.493050	145.123825	188.037140	102.774841	1.100815	0.000000	3.681783	3.475951	0.585640	0.579688	3.291033	4.639055	2.463470	2.333604	2.039819	1.632966	1.638420	2.161739	2.274244	2.011887	0.041714	0.000000	17271.000000		1
7960.557617	2142.396729	2.710606	3.823836	1438.668945	42312.992188	237.558899	157.714737	98.195496	62.606064	44.785137	156.311630	225.119095	117.616882	0.409268	0.000000	3.900944	3.330900	0.433066	0.582499	3.157961	4.626474	2.375771	2.197872	1.992092	1.796616	1.651134	2.193991	2.352412	2.070470	0.000000	0.000000	17288.000000		1
15081.927734	4795.256836	2.846291	3.558635	4110.747070	94513.914062	658.677368	428.907959	217.607101	79.711563	85.894463	415.984009	488.236023	240.534714	0.827572	0.000000	4.178457	3.680812	0.454279	0.551283	3.613921	4.975496	2.818673	2.632364	2.337673	1.901521	1.933965	2.619077	2.688630	2.381178	0.000000	0.000000	17342.000000		1
6722.186523	2138.862793	2.285050	3.515462	1656.763306	40051.214844	253.665268	175.393814	105.827744	68.024193	37.325573	158.615189	196.437241	155.179901	1.676633	99998.000000	3.827511	3.330183	0.358896	0.545982	3.219260	4.602616	2.404261	2.244014	2.024600	1.832663	1.572006	2.200345	2.293224	2.190835	0.224438	4.999991	17383.000000		1
13395.992188	2952.596680	1.248914	1.979760	3107.329346	64409.410156	466.437073	319.592529	160.372925	82.795303	50.160095	265.744263	354.281494	183.312851	1.373373	99998.000000	4.126975	3.470204	0.096533	0.296613	3.492387	4.808949	2.668793	2.504597	2.205131	1.918006	1.700358	2.424464	2.549348	2.263193	0.137788	4.999991	17405.000000		1
9792.014648	2516.543701	3.154665	4.878475	2191.289307	55526.535156	373.376007	237.136429	135.197281	79.122566	54.378651	226.229248	291.755615	150.353851	0.779229	0.000000	3.990872	3.400805	0.498953	0.688284	3.340700	4.744501	2.572146	2.374998	2.130968	1.898300	1.735428	2.354549	2.465019	2.177114	0.000000	0.000000	17454.000000		1
5844.381836	1764.311768	2.285050	3.392113	1795.617920	40702.742188	279.707428	193.313416	105.655060	61.705612	36.909267	151.892639	235.563721	130.173859	0.085155	99998.000000	3.766739	3.246575	0.358896	0.530470	3.254214	4.609623	2.446704	2.286262	2.023890	1.790325	1.567135	2.181537	2.372108	2.114524	0.000000	4.999991	17507.000000		1
23792.296875	4742.882812	1.748480	2.053770	4180.424316	86941.281250	672.014526	431.103607	209.774414	69.396454	59.112186	287.580231	379.790192	195.835907	1.380390	0.000000	4.376436	3.676042	0.242661	0.312552	3.621220	4.939226	2.827379	2.634582	2.321753	1.841337	1.771677	2.458759	2.579544	2.291892	0.140002	0.000000	17565.000000		1
15029.350586	7717.950684	1.264333	2.874044	3937.126465	87941.625000	629.082703	410.319183	205.833389	146.156876	69.029495	331.554352	437.360504	300.146454	0.590611	99998.000000	4.176940	3.887502	0.101861	0.458493	3.595179	4.944194	2.798708	2.613122	2.313516	2.164819	1.839035	2.520555	2.640840	2.477333	0.000000	4.999991	17604.000000		1
9446.835938	4058.650391	2.578006	2.932636	2890.875488	70977.296875	448.906006	298.249969	148.842819	70.796471	61.273888	299.292267	418.762482	263.012085	1.197343	0.000000	3.975286	3.608382	0.411284	0.467258	3.461029	4.851120	2.652155	2.474581	2.172728	1.850012	1.787275	2.476095	2.621968	2.419976	0.078218	0.000000	17636.000000		1
12333.916016	5289.968750	0.712344	3.722073	3875.192627	90882.304688	617.253479	390.037445	267.184387	118.196625	68.372658	372.830170	508.064453	286.824707	1.261145	99998.000000	4.091101	3.723453	0.000000	0.570785	3.588293	4.958479	2.790463	2.591106	2.426811	2.072605	1.834882	2.571511	2.705919	2.457617	0.100765	4.999991	17664.000000		1
6811.867676	1655.480469	1.501781	1.683721	1064.574463	33323.953125	184.049866	118.483414	49.037613	13.229239	29.267765	100.261597	113.826965	59.809113	0.519085	0.000000	3.833266	3.218924	0.176607	0.226270	3.027176	4.522757	2.264935	2.073658	1.690529	1.121535	1.466390	2.001135	2.056245	1.776767	0.000000	0.000000	17699.000000		1
11234.140625	2869.986328	3.666565	3.373610	2420.913818	57334.597656	393.266113	256.403625	136.828568	69.137421	42.179379	208.954132	261.198853	200.196320	0.334079	99998.000000	4.050540	3.457880	0.564259	0.528095	3.383979	4.758417	2.594687	2.408924	2.136177	1.839713	1.625100	2.320051	2.416971	2.301456	0.000000	4.999991	17731.000000		1
14673.619141	3537.177979	2.389898	3.583304	2923.550781	70852.640625	494.489838	310.131592	175.245789	108.849808	66.090691	357.232635	428.639679	287.688141	2.743307	0.000000	4.166537	3.548657	0.378379	0.554284	3.465911	4.850356	2.694157	2.491546	2.243648	2.036828	1.820140	2.552951	2.632092	2.458922	0.438274	0.000000	17791.000000		1
10991.764648	1667.997314	1.501781	2.528666	2100.476318	48453.386719	330.549042	219.960007	105.315849	39.132645	25.669041	143.992096	206.172607	97.914871	0.601001	99998.000000	4.041068	3.222195	0.176607	0.402891	3.322318	4.685324	2.519236	2.342344	2.022494	1.592539	1.409410	2.158339	2.314231	1.990849	0.000000	4.999991	17861.000000		1
16815.662109	7254.772949	2.389898	5.057332	6067.866699	99998.000000	963.113281	609.251160	340.361511	144.331314	124.774239	628.879150	855.931763	489.836487	7.345820	0.000000	4.225714	3.860624	0.378379	0.703921	3.783036	4.999991	2.983677	2.784796	2.531940	2.159361	2.096125	2.798567	2.932439	2.690051	0.866040	0.000000	17923.000000		1
13491.597656	2076.043945	2.340558	2.787700	2363.177002	54509.824219	386.605255	248.644943	132.835129	52.290958	41.756905	219.537537	275.353210	229.966736	1.470851	0.000000	4.130064	3.317236	0.369319	0.445246	3.373496	4.736475	2.587268	2.395580	2.123313	1.718427	1.620728	2.341509	2.439890	2.361665	0.167569	0.000000	17979.000000		1
10204.696289	1170.494751	1.437022	2.392981	2067.196533	56437.296875	365.204102	212.549774	122.868484	85.465820	37.291653	190.661392	242.017990	153.619522	1.606215	99998.000000	4.008800	3.068369	0.157463	0.378939	3.315382	4.751566	2.562536	2.327461	2.089441	1.931792	1.571612	2.280263	2.383848	2.186446	0.205804	4.999991	18010.000000		1
12432.287109	3330.672119	1.227328	2.214124	2935.734619	73713.765625	508.850830	315.096436	196.162796	81.629646	58.976505	277.915802	338.656189	226.771973	1.921446	0.000000	4.094551	3.522532	0.088961	0.345202	3.467717	4.867548	2.706590	2.498444	2.292617	1.911848	1.770679	2.443913	2.529759	2.355589	0.283628	0.000000	18055.000000		1
18834.695312	4426.669922	1.529534	1.628214	4265.782227	99998.000000	695.787048	443.287445	272.420563	128.635071	80.158707	415.428955	560.253662	393.318542	3.787762	99998.000000	4.274959	3.646077	0.184559	0.211711	3.629999	4.999991	2.842476	2.646685	2.435240	2.109360	1.903951	2.618497	2.748385	2.594744	0.578383	4.999991	18100.000000		1
9352.267578	8276.384766	2.056854	2.972724	2316.008057	73620.289062	323.397858	234.163696	190.649063	115.939323	69.340950	297.580780	404.222656	256.295685	1.509615	0.000000	3.970917	3.917841	0.313203	0.473155	3.364740	4.866998	2.509737	2.369519	2.280235	2.064231	1.840990	2.473605	2.606621	2.408741	0.178866	0.000000	18161.000000		1
8636.460938	2676.173340	2.402232	2.615010	2552.225586	66728.507812	402.745544	274.347900	171.557632	75.409744	57.625828	303.976471	441.431030	216.712830	0.660992	0.000000	3.936336	3.427514	0.380615	0.417473	3.406919	4.824311	2.605031	2.438302	2.234410	1.877427	1.760617	2.482840	2.644863	2.335885	0.000000	0.000000	18226.000000		1
8939.324219	2092.569580	1.569623	4.674948	2859.532471	67697.242188	453.460693	299.276855	169.099899	85.709435	60.117485	327.594818	440.160522	215.713699	1.446688	0.000000	3.951305	3.320680	0.195795	0.669777	3.456295	4.830571	2.656540	2.476073	2.228143	1.933029	1.779001	2.515337	2.643611	2.333878	0.160375	0.000000	18260.000000		1
6045.910156	667.866882	2.741444	3.348940	1241.759888	31165.072266	185.190842	129.356674	78.027840	40.088604	28.765116	137.325058	203.736450	95.534225	0.208931	0.000000	3.781462	2.824690	0.437979	0.524907	3.094038	4.493668	2.267620	2.111789	1.892250	1.603021	1.458866	2.137750	2.309069	1.980159	0.000000	0.000000	18282.000000		1
17172.890625	6192.545410	2.130863	3.055985	4340.004395	96416.382812	701.843506	452.640411	246.807037	82.391335	82.474594	419.157196	602.137024	316.996002	1.632439	99998.000000	4.234843	3.791869	0.328556	0.485151	3.637490	4.984151	2.846240	2.655753	2.392358	1.915882	1.916320	2.622377	2.779695	2.501054	0.212837	4.999991	18372.000000		1
4170.491699	2400.675293	2.207957	3.453787	1741.704956	41658.429688	272.287964	186.819061	87.134125	53.478199	34.880169	118.575920	178.477554	138.447540	0.316174	0.000000	3.620187	3.380333	0.343991	0.538296	3.240975	4.619703	2.435029	2.271421	1.940188	1.728177	1.542579	2.073997	2.251584	2.141285	0.000000	0.000000	18422.000000		1
10767.055664	2257.598877	2.278883	3.703570	2528.292725	58405.746094	404.028381	268.112579	150.837997	70.944496	36.863014	205.256729	258.312469	167.484024	0.670819	99998.000000	4.032097	3.353647	0.357722	0.568621	3.402827	4.766456	2.606412	2.428317	2.178511	1.850919	1.566591	2.312297	2.412145	2.223973	0.000000	4.999991	18529.000000		1
8366.722656	976.743408	2.211041	4.687283	1369.846069	36915.671875	212.475769	148.176727	84.756561	35.253300	29.850592	115.131386	149.188202	103.046211	0.065666	365.285339	3.922555	2.989780	0.344597	0.670921	3.136672	4.567211	2.327309	2.170780	1.928173	1.547200	1.474953	2.061194	2.173734	2.013032	0.000000	2.562632	18563.000000		1
20231.255859	5663.270996	2.457740	2.263464	5120.665527	99998.000000	824.369690	524.328125	351.225494	169.180069	115.479851	627.423645	762.574646	391.357300	1.569336	99998.000000	4.306023	3.753067	0.390536	0.354774	3.709327	4.999991	2.916122	2.719603	2.545586	2.228349	2.062506	2.797561	2.882282	2.592573	0.195716	4.999991	18583.000000		1
9103.131836	1962.238525	2.056854	3.278014	1609.030151	52913.281250	264.180817	162.537704	131.083572	77.975418	30.516678	217.622528	273.391937	125.853546	0.396485	0.000000	3.959191	3.292752	0.313203	0.515611	3.206564	4.723565	2.421901	2.210954	2.117548	1.891958	1.484537	2.337704	2.436786	2.099865	0.000000	0.000000	18599.000000		1
12874.541016	5942.654297	2.624262	2.476242	3045.041016	67954.765625	495.680176	309.628967	146.419006	89.323578	56.512596	257.738892	365.780762	235.492798	3.180662	0.000000	4.109732	3.773980	0.419007	0.393793	3.483593	4.832220	2.695202	2.490842	2.165597	1.950966	1.752145	2.411180	2.563221	2.371978	0.502517	0.000000	18632.000000		1
10228.844727	2650.926758	1.736145	3.318103	1593.861206	40227.574219	267.313904	168.742188	85.487404	33.353718	40.841038	121.949532	177.965652	111.871872	0.869857	0.000000	4.009827	3.423398	0.239586	0.520890	3.202451	4.604524	2.427022	2.227224	1.931902	1.523144	1.611097	2.086180	2.250336	2.048721	0.000000	0.000000	18689.000000		1
17331.531250	6548.735352	2.340558	3.546299	6148.962891	99998.000000	981.436890	629.431152	410.152679	133.020157	153.715118	769.392822	962.919006	550.897583	4.928140	99998.000000	4.238837	3.816157	0.369319	0.549775	3.788802	4.999991	2.991862	2.798948	2.612946	2.123917	2.186717	2.886148	2.983590	2.741071	0.692683	4.999991	18772.000000		1
14054.928711	4618.503418	1.076225	1.770066	2579.131104	61838.398438	401.928345	264.544708	150.745483	63.299904	47.964474	221.088654	275.886688	163.570755	0.338000	0.000000	4.147829	3.664501	0.031903	0.247989	3.411474	4.791258	2.604149	2.422499	2.178244	1.801403	1.680920	2.344566	2.440731	2.213706	0.000000	0.000000	18815.000000		1
31938.189453	5771.485352	3.228674	4.674948	5910.210449	99998.000000	925.346741	610.962646	407.892303	166.558899	138.438278	694.411682	972.879517	532.466064	2.546266	99998.000000	4.504310	3.761288	0.509024	0.669777	3.771603	4.999991	2.966305	2.786015	2.610545	2.221568	2.141256	2.841617	2.988059	2.726292	0.405904	4.999991	18894.000000		1
19702.351562	3324.776123	2.531749	4.964819	4771.845215	93191.539062	743.834778	490.659851	263.237183	77.506691	90.550903	411.870300	541.985596	342.976501	1.860504	0.000000	4.294518	3.521762	0.403421	0.695903	3.678686	4.969377	2.871476	2.690781	2.420347	1.889339	1.956893	2.614760	2.733988	2.535264	0.269631	0.000000	19104.000000		1
23807.996094	9210.183594	2.528666	3.731324	7268.276855	99998.000000	1158.116577	742.996033	382.494629	197.174255	159.780838	810.209167	1027.760742	659.028870	4.751475	0.000000	4.376723	3.964268	0.402891	0.571863	3.861431	4.999991	3.063752	2.870986	2.582625	2.294850	2.203525	2.908597	3.011892	2.818904	0.676829	0.000000	19153.000000		1
12481.581055	4454.365234	3.549383	3.052901	4879.973633	99998.000000	776.013611	504.289978	281.637848	130.753601	113.003609	558.101196	683.763550	357.383728	2.367974	99998.000000	4.096270	3.648786	0.550153	0.484713	3.688417	4.999991	2.889869	2.702680	2.449691	2.116454	2.053092	2.746713	2.834906	2.553135	0.374377	4.999991	19359.000000		1
17967.638672	5686.895508	2.599592	3.762161	5277.578125	99998.000000	818.186829	534.701782	269.099365	99.481415	95.059334	523.267273	735.342163	381.717529	3.080653	99998.000000	4.254491	3.754875	0.414905	0.575437	3.722435	4.999991	2.912853	2.728112	2.429913	1.997742	1.977995	2.718724	2.866489	2.581742	0.488643	4.999991	19449.000000		1
4410.230469	1820.864502	1.729977	2.793867	1653.207764	48561.984375	285.452454	179.300903	116.701012	55.427120	46.521282	206.181854	265.889221	154.970200	0.289835	0.000000	3.644461	3.260278	0.238040	0.446206	3.218328	4.686296	2.455534	2.253582	2.067075	1.743722	1.667652	2.314250	2.424701	2.190248	0.000000	0.000000	19566.000000		1
11753.275391	560.691528	1.205742	3.614142	1888.897949	44922.875000	308.787109	203.122787	92.956223	46.404102	42.463081	167.345245	211.350204	147.245438	1.621738	0.000000	4.070159	2.748724	0.081254	0.558005	3.276208	4.652468	2.489659	2.307759	1.968278	1.666556	1.628011	2.223613	2.325003	2.168042	0.209981	0.000000	19638.000000		1
9834.980469	3777.974609	3.111492	3.657314	3379.928711	74148.820312	536.746338	355.844940	204.569061	99.182289	69.427292	320.992523	410.362366	255.105377	1.838696	99998.000000	3.992774	3.577259	0.492969	0.563162	3.528908	4.870104	2.729769	2.551261	2.310840	1.996434	1.841530	2.506495	2.613168	2.406720	0.264510	4.999991	19698.000000		1
7844.917480	2138.070068	1.649800	4.027363	3385.957520	80288.429688	540.952515	344.376526	182.902710	105.525543	52.078178	305.311737	453.436035	242.508301	1.418229	0.000000	3.894588	3.330022	0.217431	0.605021	3.529681	4.904653	2.733159	2.537034	2.262220	2.023358	1.716656	2.484744	2.656516	2.384727	0.151746	0.000000	19752.000000		1
24643.173828	5612.870117	1.822490	3.762161	8142.920410	99998.000000	1254.831909	824.064392	400.195282	164.276932	143.221161	786.523010	1054.179199	592.993713	2.074628	99998.000000	4.391696	3.749185	0.260665	0.575437	3.910780	4.999991	3.098586	2.915961	2.602272	2.215577	2.156007	2.895711	3.022914	2.773050	0.316940	4.999991	19778.000000		1
23985.097656	7881.604492	3.253344	3.330438	9022.066406	99998.000000	1437.867188	901.099304	585.142517	250.535278	201.873871	1026.083252	1322.532349	713.163940	2.554222	0.000000	4.379941	3.896615	0.512330	0.522501	3.955306	4.999991	3.157719	2.954773	2.767262	2.398869	2.305080	3.011183	3.121406	2.853189	0.407259	0.000000	19830.000000		1
3556.957031	1564.405396	3.496960	3.521630	1304.218018	41264.785156	199.215698	107.832176	72.865662	72.597374	13.087387	121.974205	199.348297	85.607674	0.158981	0.000000	3.551079	3.194349	0.543691	0.546744	3.115350	4.615580	2.299324	2.032748	1.862523	1.860921	1.116853	2.086268	2.299613	1.932513	0.000000	0.000000	19865.000000		1
15487.269531	5227.711426	2.818537	5.538395	4577.304199	99998.000000	762.374207	481.180420	258.870605	80.645935	95.910446	439.790497	609.133972	377.350952	1.910558	0.000000	4.189975	3.718312	0.450024	0.743384	3.660610	4.999991	2.882168	2.682308	2.413083	1.906582	1.981866	2.643246	2.784713	2.576746	0.281160	0.000000	19920.000000		1
8220.143555	2299.883301	3.315019	3.490792	1393.078979	41215.070312	234.132858	151.118622	75.452919	38.916782	25.866400	119.097076	145.305771	106.126869	0.402701	99998.000000	3.914879	3.361706	0.520486	0.542924	3.143976	4.615056	2.369462	2.179318	1.877676	1.590137	1.412736	2.075901	2.162283	2.025825	0.000000	4.999991	19961.000000		1
7668.413086	2283.298828	2.312804	2.738360	2867.229492	68001.554688	482.608185	301.333710	177.722031	82.983406	68.452835	317.076172	436.102325	202.669479	0.300603	0.000000	3.884706	3.358563	0.364139	0.437491	3.457463	4.832519	2.683595	2.479048	2.249741	1.918991	1.835391	2.501164	2.639588	2.306788	0.000000	0.000000	20020.000000		1
7275.649902	2316.905518	1.514116	3.086823	1280.192505	36293.371094	229.078613	140.939194	86.819580	32.925079	28.993311	122.566284	138.080566	92.357979	0.361947	0.000000	3.861872	3.364908	0.180159	0.489512	3.107275	4.559827	2.359985	2.149032	1.938618	1.517527	1.462298	2.088371	2.140133	1.965474	0.000000	0.000000	20094.000000		1
6936.241211	1724.599365	1.489446	2.448488	1897.254883	41368.644531	297.605469	202.274765	86.797997	52.602417	31.438717	167.172562	177.555511	113.672775	1.193184	99998.000000	3.841124	3.236688	0.173025	0.388898	3.278126	4.616671	2.473641	2.305942	1.938510	1.721006	1.497465	2.223165	2.249334	2.055656	0.076707	4.999991	20139.000000		1
9905.363281	2611.898926	0.983713	3.022064	2648.715820	63096.945312	420.008301	277.480988	147.880692	49.996655	63.191975	294.416870	403.790924	310.692841	1.365519	0.000000	3.995870	3.416956	0.000000	0.480304	3.423035	4.800008	2.623258	2.443233	2.169911	1.698941	1.800662	2.468963	2.606157	2.492331	0.135298	0.000000	20259.000000		1
14183.443359	3993.244385	1.495613	3.570970	6651.911133	99998.000000	1041.082520	685.582947	296.270203	125.939888	107.335693	659.136841	896.618652	461.774445	1.395991	99998.000000	4.151782	3.601326	0.174819	0.552786	3.822947	4.999991	3.017485	2.836060	2.471688	2.100163	2.030744	2.818976	2.952608	2.664430	0.144883	4.999991	20296.000000		1
10176.082031	2808.786377	3.663482	3.780664	2857.528076	65265.660156	461.247131	286.978882	160.323578	67.058983	44.701878	280.194672	385.362488	208.951050	0.482787	0.000000	4.007581	3.448519	0.563894	0.577568	3.455991	4.814685	2.663934	2.457850	2.204997	1.826457	1.650326	2.447460	2.585870	2.320045	0.000000	0.000000	20338.000000		1
5570.120117	1677.674194	1.551121	2.855542	1218.974121	36478.765625	205.278320	133.436462	100.455872	42.765289	48.411613	186.205399	249.119843	125.443405	0.284506	0.000000	3.745865	3.224708	0.190646	0.455689	3.085994	4.562040	2.312343	2.125274	2.001975	1.631091	1.684950	2.269992	2.396408	2.098448	0.000000	0.000000	20372.000000		1
3244.447754	857.852966	1.720726	2.621178	510.623962	17397.363281	79.495705	61.961563	22.270761	8.480282	20.966339	51.612534	40.205788	59.590168	0.040034	0.000000	3.511141	2.933413	0.235712	0.418496	2.708101	4.240483	1.900344	1.792122	1.347735	0.928410	1.321523	1.712755	1.604289	1.775175	0.000000	0.000000	20406.000000		1
8211.117188	2317.340332	2.241878	4.970987	2070.718262	45758.589844	326.108459	217.773636	97.174774	28.743528	32.046211	150.899673	191.679031	105.695145	2.160675	99998.000000	3.914402	3.364990	0.350612	0.696443	3.316121	4.660473	2.513362	2.338005	1.987554	1.458540	1.505777	2.178688	2.282575	2.024055	0.334590	4.999991	20420.000000		1
13690.923828	2940.011963	1.723810	2.624262	2600.917725	58176.472656	392.862152	275.377869	131.407364	77.747223	43.594814	220.034012	296.149933	177.333481	0.037341	0.000000	4.136433	3.468349	0.236489	0.419007	3.415127	4.764748	2.594240	2.439929	2.118620	1.890685	1.639435	2.342490	2.471512	2.248791	0.000000	0.000000	20468.000000		1
5569.164551	969.471985	2.241878	3.077571	1431.693604	37671.046875	233.744308	158.124878	78.197449	57.863274	38.929119	162.115234	187.633163	117.206741	0.233473	0.000000	3.745790	2.986535	0.350612	0.488208	3.155850	4.576008	2.368741	2.199000	1.893193	1.762403	1.590275	2.209824	2.273310	2.068953	0.000000	0.000000	20517.000000		1
19451.480469	7679.715332	1.794736	4.946317	8753.784180	99998.000000	1406.345215	898.823486	429.315033	208.550171	159.648239	848.444458	1154.860107	561.203430	1.712350	0.000000	4.288953	3.885345	0.254001	0.694282	3.942196	4.999991	3.148092	2.953674	2.632776	2.319211	2.203164	2.928623	3.062529	2.749120	0.233592	0.000000	20553.000000		1
12123.820312	6556.676270	3.129995	3.210172	2490.078857	68866.367188	394.407104	253.033096	151.164871	75.659531	49.056114	295.477692	399.754303	168.011337	1.907455	99998.000000	4.083640	3.816684	0.495544	0.506528	3.396213	4.838007	2.595945	2.403177	2.179451	1.878864	1.690693	2.470525	2.601793	2.225339	0.280454	4.999991	20573.000000		1
10038.007812	1262.282227	2.537917	3.355108	1736.357666	44122.078125	290.395691	181.693893	117.882080	79.853416	34.112320	146.869232	193.109894	86.609886	0.163960	0.000000	4.001647	3.101156	0.404477	0.525706	3.239639	4.644656	2.462990	2.259340	2.071448	1.902293	1.532911	2.166931	2.285805	1.937567	0.000000	0.000000	20604.000000		1
20323.281250	6191.845215	4.280230	6.081133	5889.725098	99998.000000	935.063599	602.963440	306.431122	139.314072	120.148628	643.144531	812.176636	515.616516	3.981853	0.000000	4.307994	3.791820	0.631467	0.783984	3.770095	4.999991	2.970841	2.780291	2.486333	2.143995	2.079719	2.808309	2.909651	2.712327	0.600085	0.000000	20732.000000		1
7056.093750	3006.685303	2.229543	2.547168	2154.340088	51830.273438	345.569946	218.143677	124.163658	47.545086	40.791695	165.402496	230.512558	152.509384	0.499689	99998.000000	3.848564	3.478088	0.348216	0.406058	3.333314	4.714583	2.538536	2.338743	2.093995	1.677106	1.610572	2.218542	2.362695	2.183297	0.000000	4.999991	20763.000000		1
10398.990234	3881.967529	1.285919	3.953353	3410.204834	81209.921875	550.336365	348.703003	186.189972	57.268112	57.974289	349.529449	453.944855	317.927307	2.095448	0.000000	4.016991	3.589052	0.109214	0.596966	3.532780	4.909609	2.740628	2.542456	2.269956	1.757913	1.763235	2.543484	2.657003	2.502328	0.321277	0.000000	20788.000000		1
2719.321045	295.545532	2.587257	2.833956	576.831848	26653.074219	93.572968	63.392418	72.418518	27.969511	11.520848	52.756603	61.206047	50.342033	0.849468	0.000000	3.434460	2.470624	0.412840	0.452393	2.761049	4.425747	1.971150	1.802037	1.859850	1.446685	1.061484	1.722277	1.786794	1.701931	0.000000	0.000000	20817.000000		1
11223.742188	2037.426147	3.691235	4.563933	1879.973633	47591.742188	308.071655	192.650406	95.672997	58.782227	25.169476	130.334213	176.550217	115.304077	0.577015	99998.000000	4.050138	3.309082	0.567172	0.659339	3.274152	4.677532	2.488652	2.284770	1.980789	1.769246	1.400874	2.115058	2.246868	2.061845	0.000000	4.999991	20857.000000		1
14895.910156	3377.825684	1.560372	3.389029	2632.843750	59004.875000	398.653412	258.457397	147.353378	88.410789	53.518288	232.489227	336.207703	201.651840	2.445133	99998.000000	4.173067	3.528637	0.193228	0.530075	3.420425	4.770888	2.600595	2.412389	2.168360	1.946505	1.728502	2.366403	2.526608	2.304602	0.388302	4.999991	20898.000000		1
14394.232422	3778.474365	3.361275	5.880690	3028.684814	67291.523438	483.545654	301.268951	176.349762	56.256645	43.678074	210.576187	306.360199	167.838654	1.489478	0.000000	4.158188	3.577317	0.526504	0.769428	3.481254	4.827960	2.684438	2.478954	2.246375	1.750174	1.640263	2.323409	2.486232	2.224892	0.173034	0.000000	20920.000000		1
5530.451172	1603.140137	2.932636	2.948054	1814.746338	45330.437500	270.042999	180.842773	78.185112	87.886551	32.511856	145.777588	178.520721	130.901627	0.622788	0.000000	3.742761	3.204972	0.467258	0.469535	3.258816	4.656390	2.431433	2.257301	1.893124	1.943922	1.512042	2.163691	2.251689	2.116945	0.000000	0.000000	20971.000000		1
13989.642578	4115.979980	2.377563	5.165262	3466.116211	75108.875000	546.660522	366.779877	197.686157	88.780838	66.016678	341.425385	526.289368	232.615662	1.384226	99998.000000	4.145807	3.614473	0.376132	0.713092	3.539843	4.875691	2.737718	2.564405	2.295976	1.948319	1.819654	2.533296	2.721225	2.366639	0.141207	4.999991	21066.000000		1
9235.014648	1041.144165	2.735276	3.768329	1184.581177	36211.796875	184.497009	129.954926	102.950615	72.242744	27.960258	110.067886	157.764069	98.923256	0.289393	0.000000	3.965438	3.017511	0.437001	0.576149	3.073565	4.558850	2.265989	2.113793	2.012629	1.858794	1.446541	2.041661	2.198008	1.995298	0.000000	0.000000	21110.000000		1
4580.002930	1599.183716	1.366096	3.592556	1395.487427	33596.410156	248.065201	151.670609	87.565849	21.333305	40.739273	142.570496	166.447876	147.726501	1.593601	99998.000000	3.660866	3.203898	0.135481	0.555404	3.144726	4.526293	2.394566	2.180902	1.942335	1.329058	1.610013	2.154030	2.221278	2.169458	0.202379	4.999991	21165.000000		1
9921.571289	1769.356812	1.766982	1.646716	1875.283203	45866.773438	299.390930	197.248260	125.443405	70.232147	28.391983	165.279144	238.342163	152.268845	0.315986	2898.250000	3.996580	3.247815	0.247232	0.216619	3.273067	4.661498	2.476239	2.295013	2.098448	1.846536	1.453196	2.218218	2.377201	2.182611	0.000000	3.462136	21187.000000		1
22906.972656	5673.946777	2.602675	3.089906	5081.699219	99998.000000	775.255005	526.566895	285.369171	125.101112	103.940498	546.247314	704.760742	399.510681	2.051071	99998.000000	4.359968	3.753885	0.415420	0.489945	3.706009	4.999991	2.889445	2.721454	2.455407	2.097261	2.016785	2.737389	2.848042	2.601528	0.311981	4.999991	21253.000000		1
14047.956055	2977.281982	3.527797	2.874044	2755.231201	63886.167969	440.413391	280.484528	161.751343	63.315323	53.743401	293.414673	376.626251	264.085205	1.005313	99998.000000	4.147613	3.473820	0.547504	0.458493	3.440158	4.805407	2.643861	2.447909	2.208848	1.801509	1.730325	2.467482	2.575911	2.421744	0.002301	4.999991	21328.000000		1
5626.984375	2464.194092	1.705307	3.503127	2113.828857	49837.238281	335.396667	227.940720	117.311592	36.881516	41.880257	156.471985	239.504730	127.740791	0.669606	0.000000	3.750276	3.391675	0.231803	0.544456	3.325070	4.697554	2.525559	2.357822	2.069341	1.566809	1.622009	2.194437	2.379314	2.106330	0.000000	0.000000	21411.000000		1
5303.743652	1701.129028	1.501781	1.868746	1579.299805	39166.058594	279.920227	171.054993	90.624916	47.705437	36.163006	151.319061	189.181198	88.296692	1.558347	99998.000000	3.724582	3.230737	0.176607	0.271550	3.198465	4.592910	2.447034	2.233136	1.957248	1.678568	1.558264	2.179894	2.276878	1.945944	0.192664	4.999991	21536.000000		1
23958.675781	6141.234863	2.340558	2.929552	5215.641602	99998.000000	824.172363	538.547241	289.889954	119.192673	109.855110	511.518250	636.915405	343.756683	2.286356	99998.000000	4.379463	3.788256	0.369319	0.466801	3.717308	4.999991	2.916018	2.731224	2.462233	2.076250	2.040820	2.708861	2.804082	2.536251	0.359144	4.999991	21571.000000		1
13062.455078	2179.290527	1.554204	3.250261	2213.291748	54567.906250	366.045959	237.330704	149.977631	61.619267	47.668434	205.185806	321.168304	141.019379	1.740740	0.000000	4.116025	3.338315	0.191508	0.511918	3.345039	4.736938	2.563536	2.375354	2.176027	1.789716	1.678231	2.312147	2.506733	2.149279	0.240734	0.000000	21622.000000		1
18403.515625	4023.338623	1.819406	3.413699	4090.915527	91704.484375	648.834045	414.984894	208.244873	90.106850	77.993919	459.606598	564.126831	269.003784	2.126923	99998.000000	4.264901	3.604587	0.259930	0.533225	3.611820	4.962390	2.812134	2.618032	2.318574	1.954758	1.892061	2.662386	2.751377	2.429758	0.327752	4.999991	21686.000000		1
16246.338867	3740.260498	3.018980	2.880212	2639.816162	56888.843750	406.498444	276.346161	143.955093	87.134125	47.378563	218.014160	284.419403	183.127823	1.637504	99998.000000	4.210755	3.572902	0.479860	0.459424	3.421574	4.755027	2.609059	2.441453	2.158227	1.940188	1.675582	2.338485	2.453959	2.262754	0.214182	4.999991	21726.000000		1
22270.199219	7859.614258	2.232627	2.615010	5348.633789	99998.000000	876.053162	553.651367	311.408264	150.615967	97.643501	517.346497	688.537170	377.881348	2.540354	0.000000	4.347724	3.895401	0.348816	0.417473	3.728243	4.999991	2.942530	2.743236	2.493330	2.177871	1.989643	2.713782	2.837927	2.577355	0.404894	0.000000	21768.000000		1
9490.039062	2379.822998	2.448488	3.620309	2601.482178	62730.214844	430.440582	276.253662	146.761292	69.239189	50.363621	242.421951	292.995270	263.061432	0.189039	99998.000000	3.977268	3.376545	0.388898	0.558746	3.415221	4.797477	2.633913	2.441308	2.166611	1.840352	1.702117	2.384572	2.466861	2.420057	0.000000	4.999991	21839.000000		1
17559.052734	2479.418457	2.784616	4.135293	3313.816406	75574.601562	547.135437	347.000793	179.831314	89.039871	50.314281	286.941895	398.005829	191.728378	1.999523	0.000000	4.244501	3.394350	0.444765	0.616506	3.520329	4.878376	2.738095	2.540330	2.254865	1.949584	1.701691	2.457794	2.599890	2.282686	0.300926	0.000000	21885.000000		1
25828.515625	12187.928711	2.383730	3.157748	10915.269531	99998.000000	1734.343994	1122.974243	645.105835	211.649323	217.943237	1037.391357	1290.341187	706.151489	3.568921	0.000000	4.412099	4.085930	0.377257	0.499378	4.038034	4.999991	3.239135	3.050370	2.809631	2.325617	2.338343	3.015943	3.110705	2.848898	0.552537	0.000000	21999.000000		1
13578.139648	3317.797607	2.056854	2.608843	3065.649658	65384.839844	492.035187	321.522949	157.171997	62.692410	72.181076	274.585358	352.869141	189.850372	1.584107	99998.000000	4.132840	3.520850	0.313203	0.416448	3.486522	4.815477	2.691996	2.507212	2.196375	1.797215	1.858423	2.438677	2.547614	2.278411	0.199785	4.999991	22096.000000		1
6929.500000	1185.817871	3.382861	3.857757	2581.246582	55798.699219	405.184784	267.350891	118.310722	81.657402	40.495659	202.666397	257.979431	157.014725	1.356335	0.000000	3.840702	3.074018	0.529284	0.586335	3.411829	4.746624	2.607653	2.427082	2.073024	1.911996	1.607409	2.306782	2.411585	2.195940	0.132367	0.000000	22113.000000		1
6488.926270	1256.947388	2.174036	2.957305	1095.751099	29406.314453	178.912354	112.229591	55.679985	44.815975	14.172863	89.576447	98.639549	83.711174	0.696802	0.000000	3.812173	3.099317	0.337267	0.470896	3.039712	4.468441	2.252640	2.050107	1.745699	1.651433	1.151458	1.952194	1.994051	1.922783	0.000000	0.000000	22131.000000		1
2500.079590	866.866699	2.019849	3.971855	542.515991	21362.619141	93.079567	64.487144	44.248566	18.650452	23.007774	70.407921	95.830269	74.447624	0.480731	0.000000	3.397954	2.937952	0.305319	0.598993	2.734412	4.329655	1.968854	1.809473	1.645899	1.270689	1.361875	1.847622	1.981503	1.871851	0.000000	0.000000	22168.000000		1
4315.007812	1254.834961	2.553336	2.830872	573.569214	18770.542969	89.712128	65.924164	44.412006	52.460564	20.793650	35.410572	64.332954	92.925385	0.283436	0.000000	3.634982	3.098587	0.407108	0.451920	2.758586	4.273477	1.952851	1.819045	1.647500	1.719833	1.317931	1.549133	1.808434	1.968134	0.000000	0.000000	22227.000000		1
17988.722656	5915.942871	2.075356	3.404448	4963.240723	99998.000000	771.002502	507.897949	294.015991	136.036057	91.923172	458.521118	580.544678	366.739807	1.493603	0.000000	4.255000	3.772024	0.317093	0.532047	3.695765	4.999991	2.887056	2.705776	2.468371	2.133654	1.963425	2.661359	2.763836	2.564358	0.174235	0.000000	22267.000000		1
20568.923828	5701.003418	1.850243	3.099157	7740.770020	99998.000000	1235.660278	792.144653	403.408539	193.483017	133.047913	664.773926	934.375916	410.427124	1.774608	0.000000	4.313211	3.755951	0.267229	0.491244	3.888784	4.999991	3.091899	2.898804	2.605745	2.286643	2.124008	2.822674	2.970522	2.613236	0.249103	0.000000	22330.000000		1
20759.955078	4411.362305	0.545822	3.786831	4982.748047	99998.000000	824.005859	515.123169	266.203735	145.978027	114.844597	521.571228	703.789368	434.014648	2.638226	0.000000	4.317226	3.644573	0.000000	0.578276	3.697469	4.999991	2.915930	2.711911	2.425214	2.164288	2.060111	2.717314	2.847443	2.637504	0.421312	0.000000	22372.000000		1
12344.163086	5138.554199	1.612795	3.947186	3822.244873	82627.664062	620.682617	402.921295	196.650024	102.922867	74.151581	348.351471	444.490112	260.563599	0.127443	0.000000	4.091462	3.710841	0.207579	0.596288	3.582319	4.917126	2.792870	2.605220	2.293694	2.012512	1.870120	2.542018	2.647862	2.415914	0.000000	0.000000	22432.000000		1
4547.712891	1563.248901	2.630429	5.923862	1203.931641	32706.072266	198.450928	130.917038	88.167175	37.276234	34.877087	125.680855	175.696014	101.991577	0.032057	0.000000	3.657793	3.194028	0.420027	0.772605	3.080602	4.514628	2.297653	2.116996	1.945307	1.571432	1.542540	2.099269	2.244762	2.008564	0.000000	0.000000	22473.000000		1
17774.556641	6341.890625	2.035268	1.788568	5512.226074	99998.000000	883.287598	569.936584	285.511047	156.641586	103.157227	525.308716	668.995544	317.276642	1.585568	99998.000000	4.249799	3.802219	0.308622	0.252506	3.741327	4.999991	2.946102	2.755826	2.455623	2.194907	2.013500	2.720415	2.825423	2.501438	0.200185	4.999991	22513.000000		1
1482.606079	407.216949	1.612795	1.819406	320.841431	19978.822266	45.633167	35.725113	34.753735	26.433809	7.228283	61.967731	82.215561	29.048819	0.614735	0.000000	3.171026	2.609826	0.207579	0.259930	2.506290	4.300570	1.659281	1.552974	1.541001	1.422160	0.859035	1.792166	1.914954	1.463128	0.000000	0.000000	22546.000000		1
9324.430664	2403.755859	1.400017	2.442321	2488.006592	50042.613281	391.252441	263.665833	139.788956	50.018242	53.027973	226.346420	291.616852	137.019760	1.070557	0.000000	3.969622	3.380890	0.146133	0.387803	3.395852	4.699340	2.592457	2.421054	2.145473	1.699128	1.724505	2.354774	2.464813	2.136783	0.029610	0.000000	22576.000000		1
9597.665039	2984.075439	1.507948	3.746742	1717.223145	41276.273438	265.836792	174.959000	110.064804	54.341644	35.117619	230.623566	306.458862	223.225677	0.894767	0.000000	3.982166	3.474810	0.178386	0.573654	3.234827	4.615700	2.424615	2.242936	2.041648	1.735133	1.545525	2.362904	2.486372	2.348744	0.000000	0.000000	22611.000000		1
13512.739258	4409.487305	2.118529	3.262596	3218.291504	74879.351562	505.282928	323.434845	160.264984	77.463516	66.140030	302.104645	395.088623	251.041000	1.162844	99998.000000	4.130744	3.644388	0.326034	0.513563	3.507625	4.874362	2.703535	2.509787	2.204839	1.889097	1.820464	2.480157	2.596694	2.399745	0.065521	4.999991	22631.000000		1
8560.791992	2054.170898	2.652015	2.195622	1005.345093	29638.556641	162.661057	98.580963	43.422127	34.047558	16.198879	56.740791	81.453873	52.494484	0.514956	99998.000000	3.932514	3.312637	0.423576	0.341558	3.002315	4.471857	2.211284	1.993793	1.637711	1.532086	1.209485	1.753895	1.910912	1.720114	0.000000	4.999991	22656.000000		1
6801.876465	1202.522461	2.093859	3.614142	734.019226	28771.066406	161.076004	91.278664	65.375259	22.720987	25.952745	115.960915	152.743744	78.798775	1.511575	0.000000	3.832629	3.080093	0.320947	0.558005	2.865707	4.458956	2.207031	1.960369	1.815413	1.356427	1.414183	2.064312	2.183964	1.896519	0.179430	0.000000	22708.000000		1
6458.884766	1266.793701	1.952007	1.976677	1157.299438	30248.917969	200.455353	129.612625	82.153885	33.344467	31.688499	124.913002	182.036179	77.796562	0.799737	0.000000	3.810158	3.102706	0.290481	0.295936	3.063446	4.480710	2.302018	2.112647	1.914628	1.523024	1.500902	2.096608	2.260158	1.890960	0.000000	0.000000	22774.000000		1
8690.500000	2027.280640	2.118529	2.368311	2323.436768	57109.324219	387.416260	240.750565	116.586914	63.207394	36.878433	172.239151	257.421265	141.389420	0.579983	0.000000	3.939045	3.306914	0.326034	0.374439	3.366131	4.756707	2.588178	2.381567	2.066650	1.800768	1.566772	2.236132	2.410645	2.150417	0.000000	0.000000	22811.000000		1
14564.162109	2953.114746	2.109277	3.422950	3935.436523	86847.843750	648.278992	411.543427	249.428207	75.841469	85.120438	411.571198	550.542969	277.258942	1.642760	0.000000	4.163286	3.470280	0.324134	0.534401	3.594993	4.938759	2.811762	2.614416	2.396945	1.879907	1.930034	2.614445	2.740791	2.442886	0.215574	0.000000	22873.000000		1
10572.650391	905.928406	2.426902	1.918085	1489.365601	41403.015625	257.547699	161.399796	116.392639	54.184372	32.585869	165.602936	213.240540	104.033012	0.886478	99998.000000	4.024184	2.957094	0.385052	0.282868	3.173001	4.617032	2.410858	2.207903	2.065926	1.733874	1.513029	2.219068	2.328870	2.017171	0.000000	4.999991	22915.000000		1
6337.952637	3105.744385	1.575791	3.311935	2509.990723	59555.488281	412.086182	261.827911	142.678421	59.318798	44.368832	217.459091	276.858063	112.026062	0.563215	0.000000	3.801949	3.492166	0.197498	0.520082	3.399672	4.774922	2.614988	2.418016	2.154358	1.773192	1.647078	2.337378	2.442257	2.049319	0.000000	0.000000	22937.000000		1
16019.899414	4126.671387	1.258165	1.942755	4052.902344	86779.476562	632.055420	424.328613	194.294037	118.631432	73.204872	319.823792	442.494934	333.586517	1.265100	99998.000000	4.204660	3.615600	0.099738	0.288418	3.607766	4.938417	2.800755	2.627702	2.288460	2.074200	1.864540	2.504911	2.645908	2.523208	0.102125	4.999991	23013.000000		1
13685.965820	4373.185547	2.445405	3.210172	3947.312012	88428.007812	631.925903	413.443024	233.343430	137.448410	79.634468	413.082214	546.857910	356.952026	1.215717	0.000000	4.136275	3.640798	0.388351	0.506528	3.596302	4.946590	2.800666	2.616416	2.367996	2.138140	1.901101	2.616036	2.737875	2.552610	0.084832	0.000000	23081.000000		1
4540.204102	1338.305664	2.013681	3.296517	757.807190	27793.953125	140.636993	88.737663	52.038090	47.794868	29.866011	96.345253	132.489746	82.030533	0.368171	0.000000	3.657075	3.126555	0.303991	0.518055	2.879559	4.443950	2.148100	1.948108	1.716321	1.679381	1.475177	1.983830	2.122182	1.913975	0.000000	0.000000	23178.000000		1
11613.850586	3967.837402	2.803118	4.570101	2730.632080	67544.867188	453.858490	285.070068	140.562973	49.154797	57.931118	264.788300	324.100952	185.002731	1.314800	99998.000000	4.064976	3.598554	0.447641	0.659926	3.436263	4.829592	2.656920	2.454952	2.147871	1.691566	1.762912	2.422899	2.510680	2.267178	0.118860	4.999991	23201.000000		1
7259.028320	4451.290527	3.558635	3.281098	2855.499023	67127.390625	438.828369	290.395691	163.928467	78.471901	41.266590	232.563248	334.702850	209.163834	2.371702	0.000000	3.860878	3.648486	0.551283	0.516019	3.455682	4.826900	2.642295	2.462990	2.214654	1.894714	1.615599	2.366541	2.524659	2.320487	0.375060	0.000000	23251.000000		1
18133.732422	4372.775391	2.195622	3.725156	4992.119629	98007.820312	792.403687	521.944397	256.650330	109.423386	84.750389	419.104767	559.149658	294.552551	1.977688	99998.000000	4.258487	3.640757	0.341558	0.571145	3.698285	4.991261	2.898947	2.717624	2.409342	2.039110	1.928142	2.622323	2.747528	2.469163	0.296158	4.999991	23324.000000		1
25452.234375	5216.813477	2.673601	3.392113	6400.589844	99998.000000	1052.695923	660.777344	374.785278	180.389465	139.921555	653.410339	863.798401	442.639862	3.440866	0.000000	4.405726	3.717405	0.427097	0.530470	3.806220	4.999991	3.022303	2.820055	2.573782	2.256211	2.145885	2.815186	2.936412	2.646050	0.536668	0.000000	23387.000000		1
5754.564941	492.140045	2.155533	2.966557	853.122498	25722.519531	137.084518	92.086609	39.496525	16.183460	17.648237	53.000217	67.866920	69.815842	0.480243	99998.000000	3.760012	2.692089	0.333555	0.472253	2.931011	4.410314	2.136988	1.964196	1.596559	1.209071	1.246701	1.724278	1.831658	1.843954	0.000000	4.999991	23417.000000		1
24028.101562	4989.692871	1.017634	2.858626	5710.717285	99998.000000	911.355835	582.564514	298.681671	160.823151	119.399284	527.337830	723.799744	393.152008	2.540956	0.000000	4.380720	3.698074	0.007592	0.456157	3.756691	4.999991	2.959688	2.765344	2.475209	2.206349	2.077002	2.722089	2.859618	2.594560	0.404997	0.000000	23440.000000		1
11738.476562	5458.424316	1.538786	3.469206	4994.805664	99998.000000	778.949341	507.222595	259.700134	127.275146	89.249565	446.494537	590.094971	474.423950	2.480442	0.000000	4.069612	3.737067	0.187178	0.540230	3.698519	4.999991	2.891509	2.705199	2.414472	2.104744	1.950606	2.649816	2.770922	2.676167	0.394529	0.000000	23479.000000		1
20238.484375	4428.920898	2.124696	4.286397	4519.725098	94975.882812	724.875977	469.215515	264.254822	106.768288	85.021759	374.125366	510.994019	240.010468	1.924536	0.000000	4.306178	3.646298	0.327297	0.632092	3.655112	4.977613	2.860264	2.671372	2.422023	2.028442	1.929530	2.573017	2.708416	2.380230	0.284326	0.000000	23581.000000		1
9873.418945	2522.948486	1.726894	3.145414	3421.445068	82847.859375	568.382385	354.821136	225.279449	98.087563	77.978500	351.860748	459.958130	236.276062	1.872692	99998.000000	3.994467	3.401908	0.237266	0.497678	3.534209	4.918281	2.754641	2.550009	2.352722	1.991614	1.891975	2.546371	2.662718	2.373420	0.272466	4.999991	23614.000000		1
8813.868164	2318.835938	2.692104	5.041913	2188.902588	52397.691406	342.584869	231.400665	139.995575	59.254040	39.021629	169.577881	241.826797	160.668961	0.433283	0.000000	3.945167	3.365270	0.430092	0.702595	3.340226	4.719312	2.534768	2.364365	2.146114	1.772718	1.591305	2.229369	2.383504	2.205932	0.000000	0.000000	23668.000000		1
18472.613281	4830.633789	3.009729	3.706654	3652.127197	82327.757812	577.346802	379.077850	193.365845	130.806030	84.845985	401.249908	534.840576	309.070801	2.101571	99998.000000	4.266528	3.684004	0.478527	0.568982	3.562546	4.915546	2.761437	2.578728	2.286380	2.116628	1.928631	2.603415	2.728224	2.490058	0.322544	4.999991	23758.000000		1
6182.982422	586.739868	2.041435	3.928683	1560.526001	41596.203125	255.974991	166.515732	130.531570	44.300991	35.259468	126.365448	178.625565	111.335304	1.104815	99998.000000	3.791198	2.768445	0.309936	0.594247	3.193271	4.619054	2.408198	2.221455	2.115716	1.646413	1.547276	2.101628	2.251944	2.046633	0.043289	4.999991	23877.000000		1
17465.632812	4995.740234	1.100895	3.367443	6429.250000	99998.000000	1029.314941	657.286560	329.065765	126.568970	101.535179	542.337158	733.831116	367.365784	2.058894	0.000000	4.242184	3.698600	0.041746	0.527300	3.808160	4.999991	3.012548	2.817755	2.517283	2.102327	2.006617	2.734269	2.865596	2.565099	0.313634	0.000000	23915.000000		1
5692.637207	617.086975	1.933504	2.445405	913.113525	26651.156250	154.652588	96.339081	62.041740	23.809547	18.718294	54.024017	84.525276	69.344032	0.072291	0.000000	3.755313	2.790346	0.286345	0.388351	2.960525	4.425716	2.189357	1.983803	1.792684	1.376751	1.272266	1.732587	1.926987	1.841009	0.000000	0.000000	23951.000000		1
12261.414062	2189.284912	2.630429	3.481541	2992.120850	79225.859375	483.684418	301.324463	186.239319	101.103462	59.673428	298.993134	406.510773	206.659836	2.133302	99998.000000	4.088541	3.340302	0.420027	0.541772	3.475979	4.898867	2.684562	2.479034	2.270071	2.004766	1.775781	2.475661	2.609072	2.315256	0.329052	4.999991	23986.000000		1
10706.540039	2772.706787	1.622047	3.564802	2616.873047	57687.656250	430.311066	277.406982	129.732895	73.874046	38.953789	188.080307	271.504700	147.498306	0.838233	0.000000	4.029649	3.442904	0.210063	0.552035	3.417783	4.761083	2.633783	2.443117	2.113050	1.868492	1.590550	2.274343	2.433777	2.168787	0.000000	0.000000	24068.000000		1
8215.388672	1939.057983	2.599592	5.044997	1056.439575	30782.037109	178.224686	118.992226	83.698837	51.954830	24.265940	96.511772	138.580139	102.898193	1.071814	0.000000	3.914628	3.287591	0.414905	0.702861	3.023845	4.488297	2.250968	2.075519	1.922719	1.715626	1.384997	1.984580	2.141701	2.012408	0.030120	0.000000	24146.000000		1
6048.513184	1744.322998	2.907966	5.091253	737.895508	24990.822266	115.806725	79.878082	52.149105	18.018286	9.112448	21.712605	49.682114	31.013161	0.247784	99998.000000	3.781649	3.241627	0.463589	0.706825	2.867995	4.397780	2.063734	1.902428	1.717247	1.255713	0.959635	1.336712	1.696200	1.491546	0.000000	4.999991	24177.000000		1
3912.925293	1435.594482	1.976677	4.739707	1199.873535	37917.187500	208.328140	127.651367	95.811760	68.668694	27.007383	136.014465	200.017456	135.613586	0.245151	0.000000	3.592502	3.157032	0.295936	0.675751	3.079135	4.578836	2.318748	2.106025	1.981419	1.836759	1.431483	2.133585	2.301068	2.132303	0.000000	0.000000	24209.000000		1
7653.543457	1477.699829	1.813238	2.849375	1240.452393	34257.640625	207.803909	134.515762	73.220291	47.255211	30.084955	78.956047	97.711349	89.499352	0.148118	99998.000000	3.883862	3.169586	0.258455	0.454750	3.093580	4.534758	2.317654	2.128773	1.864631	1.674450	1.478349	1.897385	1.989945	1.951820	0.000000	4.999991	24277.000000		1
13408.388672	4831.787109	2.026016	4.064368	3720.950195	88721.570312	620.164551	384.736511	190.087830	106.518501	66.651932	329.651672	419.724609	200.267242	2.180890	99998.000000	4.127377	3.684108	0.306643	0.608993	3.570654	4.948029	2.792507	2.585163	2.278954	2.027425	1.823813	2.518055	2.622964	2.301610	0.338634	4.999991	24308.000000		1
21773.119141	4564.590332	2.174036	2.858626	3871.408936	91827.382812	624.198059	400.022583	198.457092	122.695801	73.944969	351.404358	488.741760	290.111969	1.777763	99998.000000	4.337921	3.659402	0.337267	0.456157	3.587869	4.962972	2.795322	2.602084	2.297667	2.088830	1.868909	2.545807	2.689080	2.462566	0.249874	4.999991	24376.000000		1
10682.811523	4580.786133	1.955090	3.990358	4209.836914	93283.539062	655.596680	441.054810	236.535095	107.277107	81.947273	402.973724	527.948425	395.733124	1.336975	0.000000	4.028686	3.660940	0.291167	0.601012	3.624265	4.969805	2.816637	2.644493	2.373896	2.030507	1.913535	2.605277	2.722591	2.597402	0.126123	0.000000	24435.000000		1
5925.712402	1531.526489	2.420735	3.509295	855.250244	26908.414062	154.513809	95.639076	56.074707	32.511856	15.289177	55.405533	70.929077	110.934418	0.479527	0.000000	3.772741	3.185124	0.383947	0.545220	2.932093	4.429888	2.188967	1.980635	1.748767	1.512042	1.184384	1.743553	1.850824	2.045066	0.000000	0.000000	24551.000000		1
16051.356445	2010.955322	1.751564	2.571838	3042.321045	77463.312500	490.573486	318.568726	192.005905	88.817841	61.320145	332.346863	431.544556	243.387161	2.457094	99998.000000	4.205512	3.303402	0.243426	0.410244	3.483205	4.889096	2.690704	2.503203	2.283314	1.948500	1.787603	2.521592	2.635026	2.386298	0.390422	4.999991	24593.000000		1
30075.296875	12818.170898	1.840992	4.459086	12837.089844	99998.000000	1989.896484	1313.703491	683.328735	320.462128	227.885208	1197.875244	1592.118896	816.321167	4.220357	0.000000	4.478210	4.107826	0.265052	0.649246	4.108467	4.999991	3.298831	3.118497	2.834630	2.505777	2.357716	3.078412	3.201976	2.911861	0.625349	0.000000	24614.000000		1
6449.830566	1378.594604	2.559503	2.775365	776.596436	25562.177734	136.634293	90.742096	38.300034	50.018242	22.992355	74.762161	65.359840	75.462173	0.261107	99998.000000	3.809548	3.139436	0.408156	0.443320	2.890195	4.407598	2.135560	1.957809	1.583199	1.699128	1.361583	1.873682	1.815311	1.877729	0.000000	4.999991	24689.000000		1
11161.262695	3940.238037	1.699140	3.725156	3208.682617	76579.921875	511.234558	332.316010	202.928513	95.679161	60.684895	290.525208	401.475037	206.468643	1.441741	0.000000	4.047713	3.595522	0.230229	0.571145	3.506327	4.884115	2.708620	2.521551	2.307343	1.980817	1.783081	2.463184	2.603658	2.314854	0.158887	0.000000	24718.000000		1
9997.801758	2230.937012	1.366096	2.867877	2612.349121	58261.914062	431.205353	276.611359	162.050476	83.119095	56.703789	247.880173	306.606903	107.113663	1.509204	0.000000	3.999905	3.348487	0.135481	0.457561	3.417031	4.765385	2.634684	2.441870	2.209650	1.919701	1.753612	2.394242	2.486582	2.029845	0.178748	0.000000	24775.000000		1
9852.933594	2112.361084	2.892547	2.911049	2779.904053	66244.992188	454.561584	291.518158	156.690933	76.766594	46.108063	227.663177	326.592590	177.379730	1.454782	99998.000000	3.993566	3.324768	0.461280	0.464050	3.444030	4.821153	2.657593	2.464666	2.195044	1.885172	1.663777	2.357293	2.514006	2.248904	0.162798	4.999991	24813.000000		1
34444.968750	9406.590820	3.117660	4.594771	8318.471680	99998.000000	1298.864624	846.510986	452.554077	183.787750	148.815063	786.337952	1080.850464	583.949097	2.645849	99998.000000	4.537126	3.973432	0.493829	0.662264	3.920043	4.999991	3.113564	2.927633	2.655670	2.264317	2.172647	2.895609	3.033766	2.766375	0.422565	4.999991	24928.000000		1
5479.890137	963.717712	1.856411	2.722941	811.877502	27233.082031	124.777321	92.660179	59.818363	28.651016	30.960737	88.164093	113.043694	49.731453	0.119558	0.000000	3.738772	2.983950	0.268674	0.435038	2.909491	4.435097	2.096136	1.966893	1.776834	1.457140	1.490811	1.945292	2.053246	1.696631	0.000000	0.000000	24977.000000		1
15031.505859	4495.128906	2.118529	3.965688	5444.467285	99998.000000	928.334900	561.986694	275.211334	93.233757	108.973160	562.625061	722.822205	448.477386	0.906620	99998.000000	4.177002	3.652742	0.326034	0.598319	3.735955	4.999991	2.967705	2.749726	2.439666	1.969573	2.037320	2.750219	2.859031	2.651741	0.000000	4.999991	25024.000000		1
7361.334473	2856.504150	0.650669	0.992964	2875.225586	65970.710938	432.068817	294.648163	153.949493	69.704834	36.252434	225.556992	337.314758	204.525894	0.929080	0.000000	3.866956	3.455835	0.000000	0.000000	3.458672	4.819351	2.635553	2.469304	2.187378	1.843263	1.559337	2.353256	2.528035	2.310748	0.000000	0.000000	25043.000000		1
9375.081055	3039.743164	1.696056	2.781532	2413.158203	52586.664062	385.331665	257.788239	128.027588	114.576317	53.518288	246.711441	324.412415	197.982193	1.892865	99998.000000	3.971975	3.482837	0.229440	0.444284	3.382586	4.720876	2.585835	2.411263	2.107304	2.059095	1.728502	2.392189	2.511097	2.296626	0.277120	4.999991	25089.000000		1
11291.007812	6039.397461	2.590341	3.441453	5281.208008	99998.000000	880.866882	544.356995	318.951111	163.919220	106.916306	519.764160	682.264893	409.273804	2.068206	0.000000	4.052733	3.780994	0.413357	0.536742	3.722733	4.999991	2.944910	2.735884	2.503724	2.214630	2.029044	2.715806	2.833953	2.612014	0.315594	0.000000	25126.000000		1
5267.476074	2270.701660	3.426034	2.997394	1530.795654	36260.988281	256.095245	164.798080	74.836174	34.618050	25.752302	123.195366	196.125778	125.218292	0.298730	99998.000000	3.721603	3.356160	0.534792	0.476744	3.184917	4.559440	2.408401	2.216952	1.874112	1.539303	1.410816	2.090594	2.292535	2.097668	0.000000	4.999991	25166.000000		1
5138.446289	372.922699	2.164785	4.656446	427.134827	20960.939453	96.345253	49.864056	33.760773	31.016245	6.028709	18.798471	47.054771	8.961345	0.236587	0.000000	3.710832	2.571619	0.335415	0.668055	2.630565	4.321411	1.983830	1.697788	1.528412	1.491589	0.780224	1.274123	1.672604	0.952373	0.000000	0.000000	25199.000000		1
12673.580078	2443.101318	2.408400	2.380646	2652.622803	64963.941406	414.633331	277.746185	151.608932	39.545864	66.448402	325.568817	416.329407	281.166046	1.335887	99998.000000	4.102900	3.387941	0.381729	0.376695	3.423676	4.812672	2.617664	2.443648	2.180725	1.597101	1.822484	2.512643	2.619437	2.448963	0.125770	4.999991	25285.000000		1
7905.374023	2663.986328	2.969640	4.132210	2221.423584	58290.414062	387.934326	231.329742	131.354935	52.953960	45.158272	207.199493	265.611664	213.727768	2.105676	0.000000	3.897923	3.425532	0.472704	0.616182	3.346631	4.765597	2.588758	2.364232	2.118446	1.723898	1.654737	2.316389	2.424247	2.329861	0.323392	0.000000	25319.000000		1
5018.686035	1056.559814	1.557288	0.962126	625.980469	23799.531250	118.680771	69.162094	45.960041	53.108150	18.169388	48.081654	65.319756	55.229759	0.098012	0.000000	3.700590	3.023894	0.192369	0.000000	2.796561	4.376568	2.074380	1.839868	1.662380	1.725161	1.259340	1.681979	1.815045	1.742173	0.000000	0.000000	25374.000000		1
13890.679688	5293.570801	3.034399	3.466122	3631.170166	90287.679688	575.965332	370.680817	190.365356	85.999306	78.484238	417.670837	577.090881	380.354492	3.492718	0.000000	4.142724	3.723749	0.482073	0.539844	3.560047	4.955628	2.760396	2.569000	2.279588	1.934495	1.894782	2.620834	2.761244	2.580189	0.543164	0.000000	25433.000000		1
9471.114258	2519.334473	1.594293	3.583304	2455.118652	61681.187500	394.900513	261.211182	141.953751	58.242573	55.340775	255.916397	305.558411	202.953186	0.549217	99998.000000	3.976401	3.401286	0.202568	0.554284	3.390073	4.790153	2.596488	2.416992	2.152147	1.765241	1.743045	2.408098	2.485094	2.307396	0.000000	4.999991	25500.000000		1
12475.098633	3844.614258	2.599592	1.807071	2612.191895	58803.039062	410.966766	272.904724	148.081131	54.298473	44.942410	226.919998	327.903198	133.106506	2.142302	99998.000000	4.096044	3.584853	0.414905	0.256975	3.417005	4.769400	2.613807	2.436011	2.170500	1.734788	1.652656	2.355873	2.515746	2.124199	0.330881	4.999991	25527.000000		1
2930.316650	769.843018	1.847160	3.466122	366.416016	22074.222656	66.978806	45.133602	55.057072	31.589819	22.008644	74.805336	101.643112	63.195057	0.554593	99998.000000	3.466915	2.886402	0.266504	0.539844	2.563974	4.343885	1.825937	1.654500	1.740813	1.499547	1.342593	1.873933	2.007078	1.800683	0.000000	4.999991	25581.000000		1
11285.888672	2867.146240	2.263464	4.748958	2316.430420	55715.671875	377.406464	243.263809	125.437241	65.769981	61.647022	201.608673	254.871002	187.602325	0.444463	99998.000000	4.052536	3.457450	0.354774	0.676598	3.364819	4.745977	2.576809	2.386077	2.098427	1.818028	1.789912	2.304509	2.406320	2.273238	0.000000	4.999991	25700.000000		1
9422.484375	3446.867432	1.859494	2.849375	1908.316162	52296.250000	304.420532	202.028061	147.871445	105.072227	48.023064	175.773102	267.724030	173.444885	0.120201	0.000000	3.974165	3.537425	0.269395	0.454750	3.280650	4.718471	2.483474	2.305412	2.169884	2.021488	1.681450	2.244952	2.427687	2.239161	0.000000	0.000000	25766.000000		1
6255.873047	1792.102417	1.011466	2.303553	2052.727783	46776.925781	300.507263	211.667831	111.532661	47.467991	27.639551	143.982849	186.445923	89.391418	1.509434	99998.000000	3.796288	3.253363	0.004951	0.362398	3.312331	4.670032	2.477855	2.325655	2.047402	1.676401	1.441531	2.158311	2.270553	1.951296	0.178814	4.999991	25808.000000		1
4093.576904	1225.508667	1.464776	2.685936	1020.418396	25924.193359	165.994568	110.989922	53.891418	29.338690	17.469379	96.604286	150.498779	39.632210	0.800087	99998.000000	3.612103	3.088316	0.165771	0.429096	3.008778	4.413705	2.220094	2.045284	1.731520	1.467441	1.242278	1.984996	2.177533	1.598048	0.000000	4.999991	25864.000000		1
6870.434082	775.227234	1.970509	1.418520	986.343079	31439.642578	159.154846	105.149323	44.997917	51.301079	13.796647	78.638420	102.583656	57.070751	0.440427	0.000000	3.836984	2.889429	0.294578	0.151835	2.994028	4.497478	2.201820	2.021806	1.653192	1.710127	1.139774	1.895635	2.011078	1.756414	0.000000	0.000000	25878.000000		1
11444.531250	1350.776245	1.982844	2.991227	1472.059692	41333.089844	244.793350	151.787796	80.756950	34.852417	35.737450	154.504562	204.023239	124.083481	0.990967	99998.000000	4.058598	3.130584	0.297289	0.475849	3.167925	4.616298	2.388800	2.181237	1.907180	1.542233	1.553124	2.188941	2.309680	2.093714	0.000000	4.999991	25894.000000		1
8374.790039	2134.782959	2.658183	3.333522	2151.576904	55627.382812	347.614441	224.437592	139.388077	56.389248	54.918304	238.647461	314.455017	174.851074	2.715356	0.000000	3.922974	3.329354	0.424585	0.522903	3.332757	4.745289	2.541098	2.351096	2.144226	1.751196	1.739717	2.377757	2.497559	2.242668	0.433827	0.000000	25943.000000		1
5946.632324	1817.913330	1.048471	2.695188	1037.419067	28355.255859	173.050171	116.158272	59.161530	34.288090	17.679073	73.106194	112.756905	45.975460	0.353303	0.000000	3.774271	3.259573	0.020557	0.430589	3.015954	4.452633	2.238172	2.065050	1.772039	1.535143	1.247460	1.863954	2.052143	1.662526	0.000000	0.000000	26022.000000		1
14276.162109	3851.583496	2.741444	4.218554	3986.497070	99998.000000	660.943909	413.066803	275.217529	152.123917	89.733711	513.837219	718.082520	339.467224	1.140792	99998.000000	4.154612	3.585639	0.437979	0.625164	3.600591	4.999991	2.820165	2.616020	2.439676	2.182198	1.952956	2.710825	2.856174	2.530798	0.057207	4.999991	26035.000000		1
11354.270508	2937.612793	1.572707	3.022064	2129.861328	64494.855469	365.330536	221.415527	156.012512	37.196056	36.412788	244.188934	311.636475	220.607590	1.073155	99998.000000	4.055159	3.467994	0.196648	0.480304	3.328351	4.809525	2.562686	2.345208	2.193159	1.570497	1.561254	2.387726	2.493648	2.343621	0.030663	4.999991	26050.000000		1
3566.127930	548.486084	1.674470	3.133079	554.329773	19351.515625	74.447624	62.322361	13.001042	12.205438	9.639768	31.642242	50.662743	51.436764	0.011656	99998.000000	3.552197	2.739166	0.223877	0.495971	2.743768	4.286715	1.871851	1.794644	1.113978	1.086553	0.984067	1.500267	1.704689	1.711274	0.000000	4.999991	26075.000000		1
5990.014648	665.578735	1.680638	1.578874	718.708496	25365.884766	110.693886	81.234932	38.398716	68.159874	12.251694	43.107582	48.069321	74.574051	0.081893	0.000000	3.777428	2.823200	0.225474	0.198348	2.856553	4.404250	2.044124	1.909743	1.584317	1.833529	1.088196	1.634554	1.681868	1.872588	0.000000	0.000000	26108.000000		1
13251.549805	5099.329102	2.895631	5.205351	2989.983887	71367.148438	498.766998	311.069061	178.844513	91.950920	45.540653	289.476715	322.907532	244.938278	2.411787	99998.000000	4.122267	3.707513	0.461743	0.716450	3.475669	4.853498	2.697898	2.492857	2.252476	1.963556	1.658399	2.461614	2.509078	2.389057	0.382339	4.999991	26123.000000		1
11517.427734	1734.831299	1.822490	2.917217	2485.644531	63190.070312	412.308197	264.541626	125.033272	57.520977	61.418823	234.869873	327.323456	142.891205	1.582447	0.000000	4.061356	3.239257	0.260665	0.464969	3.395439	4.800649	2.615222	2.422494	2.097026	1.759826	1.788301	2.370827	2.514977	2.155005	0.199329	0.000000	26177.000000		1
8852.489258	2062.441406	2.396065	4.141461	2310.719482	55184.226562	370.579041	241.583176	139.193802	107.542305	47.733192	253.082443	359.400513	251.583740	1.445301	0.000000	3.947065	3.314382	0.379499	0.617154	3.363747	4.741815	2.568881	2.383067	2.143620	2.031579	1.678820	2.403262	2.555579	2.400683	0.159958	0.000000	26230.000000		1
8492.794922	3054.255127	2.800035	4.243225	1634.261230	46723.796875	268.285278	161.307297	73.793869	37.942322	25.736883	146.008865	165.871231	157.184326	1.193972	99998.000000	3.929051	3.484905	0.447163	0.627696	3.213321	4.669538	2.428597	2.207654	1.868020	1.579124	1.410556	2.164379	2.219771	2.196409	0.076994	4.999991	26287.000000		1
10427.237305	2837.372803	3.000478	3.589472	3082.317139	64123.468750	488.788025	326.207123	150.042389	72.403099	57.690586	222.072357	272.809113	144.840118	1.239695	0.000000	4.018169	3.452916	0.477190	0.555031	3.488877	4.807017	2.689121	2.513494	2.176214	1.859757	1.761105	2.346494	2.435859	2.160889	0.093315	0.000000	26333.000000		1
8112.317383	1150.869751	1.144067	2.664350	2387.834473	60581.109375	412.527161	251.016327	124.607712	47.705437	49.527927	250.316330	300.189636	178.671829	0.042318	0.000000	3.909145	3.061026	0.058451	0.425591	3.378004	4.782337	2.615453	2.399702	2.095545	1.678568	1.694850	2.398489	2.477396	2.252056	0.000000	0.000000	26373.000000		1
17741.439453	6391.030273	2.642764	3.537048	5957.440918	99998.000000	935.415161	612.190002	320.748932	139.002609	120.481674	619.307251	759.086975	401.101898	3.334134	0.000000	4.248989	3.805571	0.422058	0.548641	3.775060	4.999991	2.971004	2.786886	2.506165	2.143023	2.080921	2.791906	2.880291	2.603255	0.522983	0.000000	26408.000000		1
10197.044922	1509.499390	2.334390	1.837908	1640.789551	44146.332031	268.698486	174.052383	93.030228	54.582176	38.170517	179.741882	243.208313	138.703491	0.755866	99998.000000	4.008474	3.178833	0.368173	0.264324	3.215053	4.644895	2.429265	2.240680	1.968624	1.737051	1.581728	2.254649	2.385978	2.142087	0.000000	4.999991	26455.000000		1
10674.454102	2759.014893	1.921169	4.015028	3123.457275	66749.734375	507.894867	321.125122	133.007812	54.890549	58.600288	271.257996	422.151489	205.509598	0.063212	0.000000	4.028346	3.440754	0.283566	0.603689	3.494636	4.824450	2.705774	2.506674	2.123877	1.739498	1.767900	2.433383	2.625468	2.312832	0.000000	0.000000	26474.000000		1
5973.285156	1756.198486	0.952875	1.770066	1519.626343	42929.027344	252.286835	155.189148	92.983978	29.792000	27.460693	130.966385	172.047958	134.028534	0.848188	0.000000	3.776213	3.244574	0.000000	0.247989	3.181737	4.632751	2.401895	2.190861	1.968408	1.474100	1.438712	2.117160	2.235650	2.127197	0.000000	0.000000	26498.000000		1
12168.426758	3086.733154	2.457740	2.621178	2462.069336	61190.339844	409.631531	259.999268	143.671387	77.423431	54.168957	261.349945	355.003082	167.366837	0.191976	0.000000	4.085235	3.489499	0.390536	0.418496	3.391300	4.786683	2.612393	2.414972	2.157370	1.888872	1.733750	2.417222	2.550232	2.223669	0.000000	0.000000	26576.000000		1
8344.550781	966.974121	1.958174	2.019849	1033.734009	30448.583984	172.788055	111.338387	66.497742	28.820621	16.572012	78.089516	101.485840	81.475464	1.102415	99998.000000	3.921403	2.985415	0.291851	0.305319	3.014409	4.483567	2.237514	2.046645	1.822807	1.459703	1.219375	1.892593	2.006405	1.911027	0.042345	4.999991	26608.000000		1
5325.197266	1108.832275	3.043650	2.809286	1130.350586	32443.343750	188.323929	116.725677	72.196495	46.092644	24.016157	123.997131	180.096512	108.566109	1.015932	0.000000	3.726336	3.044866	0.483395	0.448596	3.053213	4.511126	2.274905	2.067166	1.858516	1.663632	1.380504	2.093412	2.255505	2.035694	0.006865	0.000000	26635.000000		1
7402.129395	813.348450	2.695188	4.542347	1392.696655	37717.445312	227.629257	145.688156	80.568840	38.540565	45.546822	143.939667	220.046341	148.969254	1.256414	99998.000000	3.869357	2.910277	0.430589	0.657280	3.143857	4.576542	2.357228	2.163424	1.906167	1.585918	1.658458	2.158180	2.342514	2.173097	0.099133	4.999991	26668.000000		1
16345.884766	7061.323730	1.785485	3.117660	5212.881348	99998.000000	872.920105	530.563416	277.653656	111.967468	78.771019	454.749695	567.753296	368.784332	3.068242	0.000000	4.213408	3.848886	0.251756	0.493829	3.717078	4.999991	2.940974	2.724737	2.443503	2.049092	1.896366	2.657772	2.754160	2.566772	0.486890	0.000000	26784.000000		1
8170.337891	2057.772705	2.133947	3.953353	1627.251953	41915.167969	263.887848	174.212738	88.663658	69.186760	37.134380	135.450134	210.952408	152.490875	0.350667	99998.000000	3.912240	3.313397	0.329184	0.596966	3.211455	4.622371	2.421419	2.241080	1.947746	1.840023	1.569776	2.131779	2.324184	2.183244	0.000000	4.999991	26858.000000		1
4245.056152	1753.460083	1.952007	2.621178	1132.561646	33269.398438	195.607712	121.622658	72.692970	22.079569	20.398932	109.559067	156.105026	74.096077	0.476592	0.000000	3.627883	3.243896	0.290481	0.418496	3.054062	4.522045	2.291386	2.085015	1.861492	1.343991	1.309607	2.039648	2.193417	1.869795	0.000000	0.000000	26880.000000		1
12908.474609	2801.521240	1.335259	2.806202	3092.644531	81441.265625	493.854584	320.107513	208.158539	86.270676	61.983150	323.003143	441.847351	292.594391	0.968284	0.000000	4.110875	3.447394	0.125565	0.448119	3.490330	4.910844	2.693599	2.505296	2.318394	1.935863	1.792274	2.509207	2.645272	2.466266	0.000000	0.000000	26908.000000		1
14321.324219	4888.515137	1.998263	3.860841	5199.680176	99998.000000	833.836792	532.894714	288.237061	132.872131	109.679337	485.691925	623.396301	395.236633	2.048612	0.000000	4.155983	3.689177	0.300653	0.586682	3.715977	4.999991	2.921081	2.726641	2.459750	2.123434	2.040125	2.686361	2.794764	2.596857	0.311460	0.000000	26943.000000		1
11213.383789	4333.627441	2.596508	4.323402	3851.429443	92508.320312	630.273010	394.465698	208.325058	83.165352	66.494659	344.638641	450.003815	225.871521	1.630021	0.000000	4.049736	3.636852	0.414390	0.635826	3.585622	4.966181	2.799529	2.596009	2.318742	1.919942	1.822787	2.537364	2.653216	2.353862	0.212193	0.000000	26985.000000		1
15844.804688	3201.580811	2.223376	5.529144	4041.942627	91280.156250	642.669678	421.331238	229.158798	125.440323	97.384468	413.332001	515.761475	335.862335	1.689557	0.000000	4.199887	3.505364	0.347013	0.742658	3.606590	4.960376	2.807988	2.624624	2.360137	2.098437	1.988490	2.616299	2.712449	2.526161	0.227773	0.000000	27062.000000		1
9094.981445	2252.390625	2.022933	3.768329	1580.709106	49998.125000	264.822235	165.072540	117.949921	54.742531	39.786396	227.074188	294.700592	224.378998	1.840253	0.000000	3.958802	3.352644	0.305981	0.576149	3.198852	4.698954	2.422955	2.217675	2.071698	1.738325	1.599735	2.356168	2.469381	2.350982	0.264878	0.000000	27104.000000		1
18032.144531	4513.649902	2.655099	4.267894	5107.602539	99998.000000	824.434448	517.559265	271.035980	140.655487	101.427254	491.612701	664.345276	418.031616	2.927360	0.000000	4.256047	3.654528	0.424081	0.630214	3.708217	4.999991	2.916156	2.713960	2.433027	2.148157	2.006155	2.691623	2.822394	2.621209	0.466476	0.000000	27201.000000		1
6077.043945	1964.514282	3.296517	2.960389	1505.666260	39588.429688	260.992218	148.796555	80.904968	36.203094	14.135859	110.271416	141.586777	80.911140	1.078486	99998.000000	3.783692	3.293255	0.518055	0.471349	3.177729	4.597569	2.416628	2.172593	1.907975	1.558746	1.150322	2.042463	2.151023	1.908008	0.032814	4.999991	27252.000000		1
14664.546875	3910.871582	2.775365	3.626477	2748.197021	63583.726562	425.922913	286.032196	152.201004	59.081352	48.260513	253.193451	333.373749	249.656403	1.280681	99998.000000	4.166269	3.592273	0.443320	0.559485	3.439048	4.803346	2.629331	2.456415	2.182418	1.771450	1.683592	2.403452	2.522931	2.397343	0.107441	4.999991	27370.000000		1
7170.466797	2389.262207	2.149366	2.951138	1254.107178	32911.238281	192.246445	127.854889	78.397888	19.550903	19.594076	90.961044	143.347595	79.933594	0.396802	0.000000	3.855547	3.378264	0.332310	0.469990	3.098335	4.517344	2.283858	2.106717	1.894304	1.291167	1.292125	1.958855	2.156390	1.902729	0.000000	0.000000	27407.000000		1
17384.775391	5412.815918	3.200921	4.496091	5656.785645	99998.000000	875.639954	572.193909	245.650635	164.122742	109.451141	503.882904	672.335205	442.917389	1.693083	99998.000000	4.240169	3.733423	0.505275	0.652835	3.752570	4.999991	2.942326	2.757543	2.390318	2.215169	2.039220	2.702330	2.827586	2.646323	0.228678	4.999991	27429.000000		1
22882.537109	13724.641602	4.224722	4.554682	15498.846680	99998.000000	2488.355225	1592.553711	882.855896	352.825958	301.592743	1487.577026	1965.612061	1108.363525	4.000143	0.000000	4.359504	4.137501	0.625798	0.658458	4.190300	4.999991	3.395912	3.202094	2.945890	2.547560	2.479421	3.172479	3.293498	3.044682	0.602075	0.000000	27591.000000		1
10241.155273	2922.949463	3.728240	6.349418	3777.135986	81872.367188	592.713074	392.100464	217.255569	56.333740	60.040394	265.494476	346.590637	242.104324	0.997478	0.000000	4.010349	3.465821	0.571504	0.802734	3.577163	4.913137	2.772845	2.593397	2.336971	1.750769	1.778444	2.424056	2.539817	2.384002	0.000000	0.000000	27653.000000		1
9975.475586	3295.431152	2.994310	4.372742	2356.617920	60568.207031	377.520538	244.750183	117.111145	60.626305	45.485146	246.193359	302.200226	216.672729	1.206499	0.000000	3.998934	3.517912	0.476297	0.640754	3.372289	4.782245	2.576941	2.388723	2.068598	1.782661	1.657870	2.391276	2.480295	2.335804	0.081527	0.000000	27708.000000		1
7314.554199	1825.807739	1.760815	3.537048	1334.386230	39355.703125	221.637558	147.661743	85.382561	35.373566	33.446232	144.926468	151.861801	134.006958	0.993874	0.000000	3.864188	3.261455	0.245714	0.548641	3.125282	4.595008	2.345643	2.169268	1.931369	1.548679	1.524347	2.161148	2.181448	2.127127	0.000000	0.000000	27818.000000		1
12153.803711	2421.178955	2.075356	4.391244	2680.811279	61984.843750	441.918274	277.925049	163.320969	65.523277	58.958000	279.084534	367.307220	221.187332	0.197433	0.000000	4.084712	3.384027	0.317093	0.642588	3.428266	4.792285	2.645342	2.443928	2.213042	1.816396	1.770543	2.445736	2.565029	2.344760	0.000000	0.000000	27866.000000		1
3878.017334	1698.760742	2.109277	4.798297	1573.545532	41657.515625	261.827911	168.705185	112.266594	64.252777	34.288090	159.968948	234.598511	136.652802	0.513794	0.000000	3.588610	3.230132	0.324134	0.681087	3.196879	4.619693	2.418016	2.227129	2.050251	1.807892	1.535143	2.204036	2.370325	2.135618	0.000000	0.000000	27941.000000		1
5206.781738	1435.893555	2.599592	3.179335	843.781860	26651.060547	126.118744	95.478722	47.094860	20.303335	20.272499	65.551033	94.991486	68.619354	0.634249	99998.000000	3.716569	3.157122	0.414905	0.502336	2.926230	4.425714	2.100780	1.979907	1.672974	1.307567	1.306907	1.816580	1.977685	1.836447	0.000000	4.999991	27998.000000		1
10641.430664	2793.978271	1.606628	3.481541	1575.281738	44525.187500	272.408234	167.706055	99.851463	33.634338	41.547211	143.618958	175.914963	130.485321	1.642685	0.000000	4.027000	3.446223	0.205915	0.541772	3.197358	4.648606	2.435220	2.224549	1.999354	1.526783	1.618542	2.157212	2.245303	2.115562	0.215554	0.000000	28039.000000		1
18349.300781	8672.422852	2.248045	3.123827	6096.132324	99998.000000	991.927734	629.428101	349.060730	156.345551	124.385689	631.814880	881.193787	522.258911	3.594702	0.000000	4.263619	3.938140	0.351805	0.494687	3.785054	4.999991	2.996480	2.798946	2.542901	2.194086	2.094770	2.800590	2.945071	2.717886	0.555663	0.000000	28109.000000		1
8454.939453	3065.125244	2.926468	4.755125	1601.243652	41435.523438	255.860886	171.970856	85.290047	45.515984	38.216774	149.795700	206.832520	132.705612	0.147006	99998.000000	3.927110	3.486448	0.466344	0.677162	3.204458	4.617373	2.408004	2.235455	1.930898	1.658164	1.582254	2.175499	2.315619	2.122889	0.000000	4.999991	28205.000000		1
5276.437500	1199.164185	2.470075	2.466991	731.811279	24006.513672	126.646065	75.607109	33.961216	33.211864	15.443363	50.853935	80.356064	114.308029	0.066938	0.000000	3.722341	3.078879	0.392710	0.392168	2.864399	4.380329	2.102592	1.878563	1.530983	1.521293	1.188742	1.706325	1.905019	2.058077	0.000000	0.000000	28231.000000		1
10281.770508	1484.826416	2.858626	2.491661	2735.399658	67291.648438	447.962402	284.163452	155.118225	73.497826	62.849678	290.950745	405.573334	223.614227	0.640018	0.000000	4.012068	3.171676	0.456157	0.396489	3.437021	4.827961	2.651242	2.453568	2.190663	1.866274	1.798303	2.463820	2.608069	2.349499	0.000000	0.000000	28267.000000		1
16631.972656	2213.131348	4.903145	7.262205	3242.030029	70827.742188	522.530273	330.379425	156.579926	54.344727	40.332218	216.990356	251.139679	175.026840	0.990048	0.000000	4.220944	3.345007	0.690475	0.861068	3.510817	4.850204	2.718112	2.519013	2.194736	1.735157	1.605652	2.336440	2.399915	2.243105	0.000000	0.000000	28295.000000		1
14743.623047	2639.014404	1.350678	2.133947	3009.130859	67377.507812	428.522491	304.210815	138.675735	83.316452	39.616791	247.244919	353.809692	197.618317	2.470007	99998.000000	4.168604	3.421442	0.130552	0.329184	3.478441	4.828515	2.631974	2.483175	2.142000	1.920731	1.597879	2.393127	2.548770	2.295827	0.392698	4.999991	28319.000000		1
11241.756836	4236.640625	0.989880	1.079309	3132.141113	77271.460938	470.267090	313.884521	165.951401	75.736626	49.441582	287.265686	349.606537	248.783707	2.697769	99998.000000	4.050834	3.627022	0.000000	0.033146	3.495841	4.888019	2.672345	2.496770	2.219981	1.879306	1.694092	2.458284	2.543580	2.395822	0.431005	4.999991	28344.000000		1
20857.771484	9632.104492	2.318972	5.066583	7314.011719	99998.000000	1175.909790	734.833374	347.269073	169.272583	123.750435	633.936523	889.239258	537.279785	3.004839	0.000000	4.319268	3.983721	0.365295	0.704715	3.864156	4.999991	3.070374	2.866189	2.540666	2.228587	2.092547	2.802046	2.949019	2.730201	0.477821	0.000000	28375.000000		1
8974.740234	2195.640381	1.205742	1.273584	2477.975342	60941.609375	370.023987	254.115494	130.392807	75.560852	39.231323	188.586044	250.300903	138.259430	1.164729	0.000000	3.953022	3.341561	0.081254	0.105028	3.394097	4.784914	2.568230	2.405031	2.115254	1.878297	1.593633	2.275510	2.398463	2.140695	0.066225	0.000000	28409.000000		1
16562.943359	1034.767090	1.723810	2.861710	2656.036621	62244.515625	426.832611	267.628448	124.256172	61.569927	47.649933	256.397461	318.038300	182.467911	1.202739	0.000000	4.219138	3.014843	0.236489	0.456626	3.424234	4.794101	2.630258	2.427532	2.094318	1.789369	1.678062	2.408914	2.502479	2.261187	0.080172	0.000000	28435.000000		1
13991.330078	6356.735840	2.679769	3.934851	4551.092773	99998.000000	743.440063	472.684723	268.214355	129.039047	88.441628	458.992920	646.629150	316.052399	2.103975	99998.000000	4.145859	3.803234	0.428097	0.594928	3.658116	4.999991	2.871246	2.674572	2.428482	2.110721	1.946657	2.661806	2.810655	2.499759	0.323041	4.999991	28509.000000		1
28346.626953	6034.580566	1.714559	3.632644	4828.515137	99998.000000	778.699524	489.740875	318.322021	157.597549	105.285011	563.707458	759.975098	502.569244	2.463114	99998.000000	4.452501	3.780647	0.234152	0.560223	3.683814	4.999991	2.891370	2.689966	2.502867	2.197549	2.022367	2.751054	2.880799	2.701196	0.391484	4.999991	28597.000000		1
12578.181641	5148.671875	3.432201	3.577137	3884.533203	88855.000000	604.782837	405.406799	238.638214	116.287788	66.469986	314.973083	394.413269	237.367706	2.423409	99998.000000	4.099618	3.711695	0.535573	0.553536	3.589339	4.948682	2.781600	2.607891	2.377740	2.065534	1.822626	2.498273	2.595952	2.375422	0.384427	4.999991	28688.000000		1
14677.360352	4982.772949	1.921169	2.704439	4342.921875	96716.851562	721.588684	442.602844	225.883865	116.571495	90.242531	452.026764	577.004517	303.927124	2.422934	0.000000	4.166648	3.697471	0.283566	0.432077	3.637782	4.985502	2.858290	2.646014	2.353885	2.066592	1.955411	2.655164	2.761179	2.482769	0.384342	0.000000	28731.000000		1
22993.468750	7542.905273	2.994310	5.809764	8022.223145	99998.000000	1282.597900	823.453857	396.183350	173.901276	143.153320	667.533813	966.961792	472.823486	1.834133	0.000000	4.361605	3.877539	0.476297	0.764158	3.904295	4.999991	3.108091	2.915639	2.597896	2.240303	2.155802	2.824473	2.985409	2.674699	0.263431	0.000000	28805.000000		1
4791.528809	1353.881592	2.707523	3.558635	663.074768	23865.335938	125.033272	78.052513	51.035877	35.558590	18.329742	51.729717	50.456135	71.943626	0.816277	99998.000000	3.680474	3.131581	0.432572	0.551283	2.821563	4.377768	2.097026	1.892387	1.707876	1.550945	1.263156	1.713740	1.702914	1.856992	0.000000	4.999991	28855.000000		1
6121.955566	1803.339600	2.047602	4.785963	1117.035034	32279.757812	186.933167	120.580353	62.988449	25.070797	23.800295	82.607193	143.998260	61.936893	0.407058	99998.000000	3.786890	3.256078	0.311246	0.679969	3.048067	4.508930	2.271686	2.081277	1.799261	1.399168	1.376582	1.917018	2.158357	1.791949	0.000000	4.999991	28872.000000		1
6784.222168	2628.689941	2.081524	2.272716	1889.853882	50772.875000	299.264496	195.694061	118.875046	46.182072	30.106541	157.264511	227.364059	109.472725	0.080310	0.000000	3.831500	3.419739	0.318381	0.356545	3.276428	4.705632	2.476055	2.291578	2.075091	1.664473	1.478661	2.196631	2.356722	2.039306	0.000000	0.000000	28890.000000		1
24162.859375	6310.525879	2.442321	3.537048	6353.362305	99998.000000	1008.086548	655.707703	344.268585	135.493317	138.018890	693.776489	855.475403	528.127258	2.869859	99998.000000	4.383148	3.800066	0.387803	0.548641	3.803004	4.999991	3.003498	2.816710	2.536897	2.131918	2.139939	2.841220	2.932208	2.722739	0.457861	4.999991	28936.000000		1
3820.493164	46.148151	1.942755	4.755125	282.899109	19727.269531	61.822796	30.603024	32.447098	32.425514	20.932419	40.662178	49.447750	46.690887	0.535636	0.000000	3.582119	1.664154	0.288418	0.677162	2.451632	4.295067	1.791149	1.485764	1.511176	1.510887	1.320819	1.609191	1.694147	1.669232	0.000000	0.000000	28965.000000		0
4568.975098	1369.297241	2.288134	0.999131	630.020142	22573.263672	113.447662	74.219421	40.668346	24.651407	15.887422	46.197491	32.388508	53.798904	0.659872	99998.000000	3.659819	3.136498	0.359481	0.000000	2.799354	4.353594	2.054796	1.870518	1.609257	1.391842	1.201053	1.664618	1.510391	1.730773	0.000000	4.999991	29003.000000		1
7575.833496	2299.019775	2.328223	2.670518	1651.382202	39485.617188	262.022186	173.429474	103.891159	58.341255	22.646976	113.006691	147.828262	119.608978	0.849619	0.000000	3.879431	3.361543	0.367025	0.426595	3.217848	4.596439	2.418338	2.239123	2.016579	1.765976	1.355010	2.053104	2.169757	2.077764	0.000000	0.000000	29056.000000		1
5651.401367	1465.438965	2.278883	4.570101	1670.368774	39520.617188	290.633118	178.591644	87.525757	49.339821	40.292130	131.913086	189.144196	123.701096	0.106408	0.000000	3.752156	3.165968	0.357722	0.659926	3.222812	4.596824	2.463345	2.251861	1.942136	1.693198	1.605220	2.120288	2.276793	2.092374	0.000000	0.000000	29165.000000		1
4399.218750	2407.576660	2.633513	3.860841	1649.476440	40522.148438	252.999176	170.089783	87.704613	38.639248	46.234493	204.606064	262.025269	156.314713	0.608501	0.000000	3.643376	3.381580	0.420535	0.586682	3.217346	4.607692	2.403119	2.230678	1.943022	1.587029	1.664966	2.310919	2.418343	2.194000	0.000000	0.000000	29210.000000		1
5285.744141	1294.991455	3.543216	2.917217	956.227295	26963.330078	150.588211	107.499130	42.669693	27.408270	16.599766	68.070450	133.778748	94.202049	0.854865	0.000000	3.723106	3.112267	0.549398	0.464969	2.980561	4.430774	2.177791	2.031405	1.630120	1.437882	1.220102	1.832959	2.126387	1.974060	0.000000	0.000000	29279.000000		1
27980.605469	13237.629883	3.728240	3.978023	9177.841797	99998.000000	1445.468628	941.884827	516.507751	223.571060	187.876785	870.841675	1158.440430	747.985474	3.778734	0.000000	4.446857	4.121810	0.571504	0.599667	3.962741	4.999991	3.160009	2.973998	2.713077	2.349416	2.273873	2.939939	3.063874	2.873893	0.577346	0.000000	29357.000000		1
10295.225586	2183.607666	2.174036	3.367443	2503.927979	60608.277344	404.897980	252.783310	115.149887	51.738968	35.416740	247.938766	265.670258	203.061111	0.814499	0.000000	4.012636	3.339175	0.337267	0.527300	3.398622	4.782532	2.607346	2.402748	2.061264	1.713818	1.549209	2.394344	2.424343	2.307627	0.000000	0.000000	29405.000000		1
16180.938477	6977.942871	1.489446	3.133079	6099.811035	99998.000000	958.660339	612.936279	311.630310	122.313416	110.465691	583.563660	760.702820	459.017609	2.209830	0.000000	4.209004	3.843727	0.173025	0.495971	3.785316	4.999991	2.981665	2.787415	2.493640	2.087474	2.043227	2.766088	2.881215	2.661829	0.344359	0.000000	29436.000000		1
22406.208984	5773.058105	3.049818	4.008861	3650.751953	94347.257812	555.301147	364.584259	245.317581	82.119965	74.688156	354.756378	494.101288	308.401642	1.433817	0.000000	4.350368	3.761406	0.484274	0.603021	3.562382	4.974729	2.744529	2.561798	2.389729	1.914449	1.873252	2.549930	2.693816	2.489117	0.156494	0.000000	29467.000000		1
11257.980469	2067.316895	3.321187	4.203136	1832.554932	42711.914062	273.709564	179.637039	97.276543	76.100502	18.400669	111.970551	151.534927	106.833046	0.630160	99998.000000	4.051460	3.315407	0.521293	0.623573	3.263057	4.630549	2.437290	2.254396	1.988008	1.881387	1.264834	2.049104	2.180513	2.028706	0.000000	4.999991	29509.000000		1
15432.064453	4245.956543	1.372264	2.562587	3951.404053	89524.648438	597.045715	398.021240	218.131348	101.063370	52.460564	326.413757	468.608032	308.016174	1.815437	0.000000	4.188424	3.627975	0.137438	0.408679	3.596751	4.951942	2.776008	2.599906	2.338718	2.004594	1.719833	2.513768	2.670810	2.488574	0.258981	0.000000	29534.000000		1
9634.935547	4433.814941	3.663482	5.032661	2039.757446	56067.722656	340.157959	217.372742	131.552292	60.422775	39.101807	201.161530	269.555786	160.604202	0.796598	0.000000	3.983849	3.646778	0.563894	0.701798	3.309578	4.748713	2.531681	2.337205	2.119098	1.781201	1.592197	2.303545	2.430649	2.205757	0.000000	0.000000	29669.000000		1
2808.453369	0.000000	1.884164	3.706654	245.934326	14500.346680	49.990490	30.208305	25.613535	5.455134	15.270675	27.654968	40.902710	55.063240	0.429661	0.000000	3.448467	0.000000	0.275119	0.568982	2.390819	4.161378	1.698887	1.480126	1.408470	0.736805	1.183858	1.441773	1.611752	1.740862	0.000000	0.000000	29702.000000		0
15372.625977	4667.149414	1.933504	5.618572	4779.646973	99998.000000	779.599976	495.356384	286.041443	113.540176	86.548210	424.732574	570.803101	347.864227	1.829296	0.000000	4.186748	3.669052	0.286345	0.749626	3.679396	4.999991	2.891872	2.694918	2.456429	2.055150	1.937258	2.628116	2.756486	2.541410	0.262284	0.000000	29788.000000		1
5357.172852	1989.326050	1.045387	1.400017	1282.884644	37747.492188	230.299774	135.314453	71.012337	70.962997	33.443146	135.024582	198.793213	104.628174	0.265183	0.000000	3.728936	3.298706	0.019277	0.146133	3.108188	4.576888	2.362293	2.131344	1.851334	1.851032	1.524307	2.130413	2.298402	2.019649	0.000000	0.000000	29834.000000		1
20380.925781	6138.616699	2.032184	4.588603	5356.318359	99998.000000	848.216248	547.119995	336.226196	151.442413	139.255478	665.634277	882.091125	608.640625	3.128891	0.000000	4.309224	3.788070	0.307963	0.661681	3.728866	4.999991	2.928507	2.738083	2.526632	2.180248	2.143812	2.823236	2.945513	2.784361	0.495390	0.000000	29859.000000		1
25379.693359	6081.062012	2.911049	4.440584	6810.547852	99998.000000	1075.071533	684.602356	355.357727	178.912354	106.506172	619.504639	848.749756	440.610748	2.196589	99998.000000	4.404486	3.783979	0.464050	0.647440	3.833182	4.999991	3.031437	2.835438	2.550666	2.252640	2.027375	2.792045	2.928780	2.644055	0.341749	4.999991	29900.000000		1
7272.307129	1921.542358	1.082392	1.322924	1301.205200	39186.167969	212.429504	149.857361	65.023712	56.672951	23.020109	114.927856	122.301079	67.305679	0.916446	0.000000	3.861672	3.283650	0.034385	0.121535	3.114346	4.593133	2.327215	2.175678	1.813072	1.753376	1.362107	2.060425	2.087430	1.828052	0.000000	0.000000	29952.000000		1
7761.474609	1452.033936	2.346725	3.028231	1671.620728	38135.605469	261.282104	180.380219	93.085739	27.087561	38.725590	156.589172	186.023453	115.994835	0.143943	0.000000	3.889944	3.161977	0.370462	0.481189	3.223138	4.581331	2.417110	2.256189	1.968883	1.432770	1.587998	2.194762	2.269568	2.064439	0.000000	0.000000	30013.000000		1
12405.535156	4109.757324	1.609712	2.837040	2637.552490	60435.117188	428.550262	275.254517	168.344376	57.955788	59.917046	251.349380	321.504425	251.784180	1.444251	0.000000	4.093616	3.613816	0.206748	0.452865	3.421201	4.781290	2.632002	2.439734	2.226199	1.763097	1.777550	2.400278	2.507187	2.401028	0.159643	0.000000	30172.000000		1
4722.221680	1078.435913	1.979760	2.997394	772.325439	30827.923828	120.614273	82.653450	85.111191	45.130516	28.854544	109.787270	134.864227	116.602333	0.894697	0.000000	3.674146	3.032794	0.296613	0.476744	2.887800	4.488944	2.081399	1.917261	1.929987	1.654470	1.460214	2.040552	2.129897	2.066707	0.000000	0.000000	30210.000000		1
15412.976562	1591.449707	2.938803	3.620309	2427.691895	54955.652344	387.755493	250.889908	151.069275	72.662140	31.210520	157.548218	202.629395	79.239754	0.983240	99998.000000	4.187887	3.201793	0.468170	0.558746	3.385194	4.740012	2.588558	2.399483	2.179176	1.861308	1.494301	2.197413	2.306702	1.898943	0.000000	4.999991	30232.000000		1
8082.112305	2407.487061	0.471812	2.541001	2926.323242	83549.179688	468.040619	307.121887	200.443024	90.763680	83.171516	387.736969	483.351379	299.230591	2.267060	99998.000000	3.907525	3.381564	0.000000	0.405005	3.466322	4.921942	2.670284	2.487311	2.301991	1.957912	1.919975	2.588537	2.684263	2.476006	0.355463	4.999991	30335.000000		1
5826.181641	968.078125	1.301338	1.770066	1464.825195	44922.589844	231.301987	159.595810	103.906578	46.240662	36.640984	168.193283	231.696716	91.368095	1.548992	99998.000000	3.765384	2.985910	0.114390	0.247989	3.165786	4.652465	2.364179	2.203022	2.016643	1.665024	1.563967	2.225809	2.364920	1.960795	0.190049	4.999991	30461.000000		1
12045.867188	3578.169922	3.145414	3.691235	3511.422363	93062.507812	563.997314	359.872314	183.078491	93.085739	77.719467	390.388977	545.852600	388.674438	1.448531	99998.000000	4.080838	3.553661	0.497678	0.567172	3.545483	4.968775	2.751277	2.556149	2.262637	1.968883	1.890530	2.591498	2.737075	2.589586	0.160928	4.999991	30507.000000		1
5285.158203	1408.679565	3.395196	3.318103	1040.777222	36548.253906	165.612183	103.092468	48.661396	36.906185	19.051338	86.091820	119.001480	126.979111	0.083652	99998.000000	3.723058	3.148812	0.530865	0.520890	3.017358	4.562867	2.219092	2.013227	1.687185	1.567099	1.279925	1.934962	2.075552	2.103732	0.000000	4.999991	30534.000000		1
15255.961914	4975.417969	2.383730	3.274930	5300.107910	99998.000000	826.041077	535.059509	227.826614	124.953094	67.521545	359.095215	511.339386	308.947449	1.789099	99998.000000	4.183440	3.696830	0.377257	0.515202	3.724285	4.999991	2.917002	2.728402	2.357605	2.096747	1.829442	2.555210	2.708709	2.489885	0.252634	4.999991	30560.000000		1
17754.953125	3316.422363	2.118529	3.941018	2981.710205	70535.882812	456.895996	294.290436	151.448578	76.732674	60.385773	306.449615	391.076660	264.436768	0.422097	0.000000	4.249320	3.520670	0.326034	0.595608	3.474465	4.848410	2.659817	2.468776	2.180265	1.884980	1.780935	2.486359	2.592262	2.422322	0.000000	0.000000	30584.000000		1
14620.693359	4218.308105	2.032184	3.527797	3613.309326	84987.585938	563.565613	360.766602	165.195892	122.372002	81.238014	322.528229	444.049133	264.276398	1.277273	566.748047	4.164968	3.625138	0.307963	0.547504	3.557905	4.929356	2.750944	2.557226	2.217999	2.087682	1.909759	2.508568	2.647431	2.422058	0.106284	2.753390	30611.000000		1
5006.545410	2670.502441	3.345856	4.650278	2932.253174	61474.207031	454.598602	309.786224	137.146194	62.942192	46.589127	224.274155	298.265381	202.237747	0.410553	0.000000	3.699538	3.426593	0.524507	0.667479	3.467201	4.788693	2.657628	2.491062	2.137184	1.798942	1.668285	2.350779	2.474603	2.305862	0.000000	0.000000	30658.000000		1
8017.474121	4695.374512	2.235711	3.256428	1417.967896	40028.554688	196.631516	148.552948	110.743225	67.225502	44.159138	165.636856	276.623688	126.618317	0.411075	0.000000	3.904037	3.671670	0.349416	0.512742	3.151666	4.602370	2.293653	2.171881	2.044317	1.827534	1.645021	2.219157	2.441889	2.102497	0.000000	0.000000	30686.000000		1
10690.249023	2993.804688	2.661267	4.366574	3422.814209	69832.101562	520.627625	360.365723	160.218735	96.215736	68.033447	273.361115	388.125519	188.067978	0.383068	0.000000	4.028988	3.476223	0.425088	0.640141	3.534383	4.844055	2.716527	2.556743	2.204713	1.983246	1.832722	2.436737	2.588972	2.274315	0.000000	0.000000	30748.000000		1
8396.416016	680.763062	0.817191	1.544953	1350.588135	35853.949219	210.483673	141.346252	77.235321	21.114359	33.440063	99.422821	146.403580	84.969337	0.754010	0.000000	3.924094	2.832996	0.000000	0.188915	3.130523	4.554537	2.323218	2.150284	1.887816	1.324578	1.524267	1.997486	2.165552	1.929262	0.000000	0.000000	30781.000000		1
21698.435547	8567.594727	2.192538	2.815454	6043.406250	99998.000000	972.571106	618.462280	334.385223	186.405838	109.645416	563.547119	778.332581	460.618042	4.368958	0.000000	4.336429	3.932859	0.340947	0.449548	3.781282	4.999991	2.987921	2.791313	2.524247	2.270459	2.039990	2.750930	2.891165	2.663341	0.640378	0.000000	30845.000000		1
6390.425781	1138.143188	2.898715	4.070535	1027.483276	32607.564453	187.059586	115.035789	46.743313	24.512640	31.198185	103.203484	144.294296	115.621704	0.572697	99998.000000	3.805530	3.056197	0.462205	0.609652	3.011775	4.513319	2.271980	2.060833	1.669719	1.389390	1.494129	2.013694	2.159249	2.063039	0.000000	4.999991	30897.000000		1
11482.832031	1939.542114	2.238794	3.441453	2170.310547	56106.839844	341.187927	219.864410	96.231148	87.217384	46.191322	254.827835	315.420227	202.709564	1.541124	99998.000000	4.060049	3.287699	0.350014	0.536742	3.336522	4.749016	2.532994	2.342155	1.983316	1.940603	1.664560	2.406247	2.498889	2.306874	0.187837	4.999991	30944.000000		1
11415.932617	8318.714844	2.143198	4.557766	9192.749023	99998.000000	1479.013550	944.650940	486.805176	209.931686	204.405624	1044.659668	1394.016479	774.804810	2.254311	0.000000	4.057511	3.920056	0.331062	0.658752	3.963445	4.999991	3.169972	2.975271	2.687355	2.322078	2.310493	3.018975	3.144268	2.889192	0.353014	0.000000	31093.000000		1
17867.494141	5148.449707	2.901798	2.547168	4411.346680	96848.148438	696.203369	454.148376	230.392288	97.507820	81.712906	381.002075	488.760254	313.841339	2.624939	0.000000	4.252064	3.711676	0.462667	0.406058	3.644571	4.986091	2.842736	2.657198	2.362468	1.989039	1.912291	2.580927	2.689096	2.496710	0.419119	0.000000	31147.000000		1
8137.819824	1885.511963	3.882427	2.633513	1566.810669	39978.433594	248.555511	159.811676	94.849640	29.351025	20.907749	108.513680	148.278488	65.110062	0.807704	99998.000000	3.910508	3.275429	0.589103	0.420535	3.195017	4.601826	2.395423	2.203609	1.977036	1.467623	1.320307	2.035485	2.171078	1.813648	0.000000	4.999991	31166.000000		1
7654.820312	2015.688965	1.116313	2.244962	1108.755127	32591.824219	190.621307	120.419998	73.664352	44.815975	18.295822	65.729889	121.428383	50.878605	0.019514	99998.000000	3.883935	3.304424	0.047786	0.351209	3.044836	4.513109	2.280171	2.080699	1.867257	1.651433	1.262352	1.817763	2.084320	1.706535	0.000000	4.999991	31205.000000		1
7442.245605	2093.192627	2.531749	3.151581	2104.805908	51658.589844	327.264862	215.898712	108.097382	66.269547	59.022758	215.556427	259.009399	179.806641	0.675565	0.000000	3.871704	3.320809	0.403421	0.498528	3.323212	4.713142	2.514899	2.334250	2.033815	1.821314	1.771019	2.333561	2.413316	2.254806	0.000000	0.000000	31264.000000		1
11213.176758	976.339417	1.742312	3.185502	1728.802490	40835.023438	295.042877	189.976807	107.055077	59.762856	27.914003	138.052811	187.528320	83.153015	0.278630	99998.000000	4.049729	2.989601	0.241126	0.503178	3.237745	4.611033	2.469885	2.278701	2.029607	1.776431	1.445822	2.140045	2.273067	1.919878	0.000000	4.999991	31329.000000		1
13392.202148	3901.194824	3.129995	3.055985	3052.913818	80210.484375	493.817596	317.551086	198.524933	98.664223	77.013290	333.848633	446.725800	299.286102	1.040701	99998.000000	4.126852	3.591198	0.495544	0.485151	3.484715	4.904231	2.693567	2.501814	2.297815	1.994160	1.886566	2.523550	2.650041	2.476087	0.017326	4.999991	31382.000000		1
9742.283203	2636.639893	1.363013	2.312804	3043.776611	69557.523438	471.001007	317.131683	173.182770	95.605156	61.332481	294.102325	380.672119	298.598419	1.375249	99998.000000	3.988661	3.421051	0.134500	0.364139	3.483413	4.842344	2.673022	2.501240	2.238505	1.980481	1.787691	2.468498	2.580551	2.475087	0.138381	4.999991	31421.000000		1
14370.459961	4779.123047	2.278883	4.903145	4897.849609	99998.000000	782.202698	501.200073	293.263550	112.901840	95.373871	497.838776	620.701111	387.724640	3.262270	0.000000	4.157471	3.679348	0.357722	0.690475	3.690006	4.999991	2.893319	2.700011	2.467258	2.052701	1.979429	2.697089	2.792882	2.588523	0.513520	0.000000	31443.000000		1
9412.477539	3132.597412	1.973593	3.904013	1439.180908	38341.394531	221.193497	156.040268	107.320274	27.944841	29.314020	125.107285	147.017242	122.032791	0.400659	12967.078125	3.973704	3.495905	0.295258	0.591511	3.158115	4.583668	2.344772	2.193237	2.030682	1.446302	1.467075	2.097283	2.167368	2.086477	0.000000	4.112842	31515.000000		1
24830.683594	5074.236816	2.846291	3.102241	6659.842773	99998.000000	1073.449463	683.045044	344.650970	153.570190	138.836090	659.701172	893.482483	505.875000	1.852118	0.000000	4.394989	3.705371	0.454279	0.491676	3.823464	4.999991	3.030782	2.834449	2.537380	2.186307	2.142502	2.819347	2.951086	2.704043	0.267669	0.000000	31542.000000		1
7486.256836	1308.038696	1.261249	2.075356	1051.770752	30734.291016	193.495361	120.913399	57.228024	33.554161	24.019241	89.132385	87.618271	127.383080	2.411378	99998.000000	3.874265	3.116621	0.100801	0.317093	3.021921	4.487623	2.286670	2.082474	1.757609	1.525746	1.380559	1.950036	1.942595	2.105112	0.382265	4.999991	31601.000000		1
13261.995117	1679.777222	1.051555	3.213256	2595.000000	61277.121094	421.762939	272.892365	128.175598	84.124390	78.123436	279.944885	389.248016	197.097168	1.415655	0.000000	4.122609	3.225252	0.021832	0.506945	3.414137	4.787298	2.625068	2.435991	2.107805	1.924922	1.892781	2.447073	2.590226	2.294680	0.150957	0.000000	31660.000000		1
16986.052734	5584.126465	2.960389	3.040566	5508.155762	99998.000000	891.820312	569.723816	314.473511	144.578003	139.539185	631.500366	886.207947	434.859589	2.160415	0.000000	4.230093	3.746955	0.471349	0.482955	3.741006	4.999991	2.950277	2.755664	2.497584	2.160102	2.144696	2.800374	2.947536	2.638349	0.334537	0.000000	31739.000000		1
9870.536133	2735.128174	1.495613	1.190323	2670.172363	63603.882812	430.119873	276.333832	147.365707	49.136292	33.384556	207.803909	300.124878	202.108231	2.015537	99998.000000	3.994341	3.436978	0.174819	0.075665	3.426539	4.803483	2.633590	2.441434	2.168396	1.691402	1.523546	2.317654	2.477302	2.305584	0.304391	4.999991	31771.000000		1
11376.409180	1879.393799	2.241878	3.432201	1843.927734	42776.062500	287.811493	186.350327	91.445190	61.631603	22.896761	133.806503	170.478333	135.511810	0.240801	99998.000000	4.056005	3.274018	0.350612	0.535573	3.265744	4.631201	2.459108	2.270330	1.961161	1.789804	1.359774	2.126477	2.231669	2.131977	0.000000	4.999991	31812.000000		1
13835.277344	3665.643311	2.454656	3.681984	3154.720215	72142.968750	505.131836	327.024323	171.206085	100.813591	65.477028	321.744965	419.397736	215.695190	1.222666	99998.000000	4.140988	3.564150	0.389991	0.566082	3.498961	4.858194	2.703405	2.514580	2.233519	2.003519	1.816089	2.507512	2.622626	2.333840	0.087308	4.999991	31854.000000		1
20621.375000	5048.555176	2.605759	2.991227	5310.632812	99998.000000	837.888794	542.247681	292.048553	167.428513	93.872093	522.641296	642.583313	376.357971	1.221591	0.000000	4.314318	3.703167	0.415934	0.475849	3.725146	4.999991	2.923186	2.734198	2.465455	2.223830	1.972536	2.718204	2.807930	2.575601	0.086926	0.000000	31898.000000		1
14819.073242	4226.809570	1.563456	3.404448	2949.577637	70756.523438	474.901947	297.673309	163.906876	85.493576	51.584782	225.991791	303.553986	158.192719	1.209835	0.000000	4.170821	3.626013	0.194086	0.532047	3.469760	4.849766	2.676604	2.473740	2.214597	1.931934	1.712522	2.354093	2.482236	2.199187	0.082726	0.000000	31927.000000		1
6143.560059	1574.017334	2.069189	3.691235	1401.620972	32341.171875	208.581009	133.673904	69.936111	25.083132	19.908617	115.115967	119.966690	71.928207	0.399489	0.000000	3.788420	3.197010	0.315800	0.567172	3.146631	4.509756	2.319275	2.126047	1.844702	1.399382	1.299041	2.061136	2.079061	1.856899	0.000000	0.000000	31941.000000		1
7834.904297	2261.817627	2.368311	3.904013	3006.414062	70687.195312	494.243134	318.328186	161.193192	83.442886	61.434242	299.918274	392.473602	256.308044	1.629291	99998.000000	3.894034	3.354458	0.374439	0.591511	3.478049	4.849341	2.693941	2.502875	2.207347	1.921389	1.788411	2.477003	2.593811	2.408762	0.211999	4.999991	32011.000000		1
11164.509766	3384.280029	1.415436	4.323402	2079.189209	49773.882812	349.301270	217.366577	112.815498	107.024239	48.359192	183.386856	260.591339	159.941193	0.787128	99998.000000	4.047840	3.529466	0.150890	0.635826	3.317894	4.697001	2.543200	2.337193	2.052369	2.029482	1.684479	2.263368	2.415960	2.203960	0.000000	4.999991	32052.000000		1
14447.396484	1761.018311	2.063021	1.837908	2320.954346	54830.453125	375.553131	239.572586	122.319580	33.501740	36.150669	176.544037	279.476166	148.491272	0.648841	0.000000	4.159790	3.245764	0.314504	0.264324	3.365667	4.739022	2.574671	2.379437	2.087496	1.525067	1.558116	2.246853	2.446345	2.171701	0.000000	0.000000	32079.000000		1
6342.991699	2135.729736	3.820752	3.401364	2209.939697	49716.945312	327.502319	224.977249	97.911789	69.757256	22.532879	149.931381	170.980972	157.150406	0.056917	0.000000	3.802294	3.329546	0.582149	0.531653	3.344380	4.696505	2.515214	2.352139	1.990835	1.843589	1.352817	2.175893	2.232948	2.196316	0.000000	0.000000	32093.000000		1
9487.489258	2210.649170	1.594293	3.114576	1349.860352	38724.007812	201.590164	132.776535	76.538399	58.563282	24.302944	125.474243	205.016205	112.522545	1.070952	0.000000	3.977151	3.344520	0.202568	0.493399	3.130289	4.587980	2.304469	2.123121	1.883879	1.767625	1.385659	2.098555	2.311788	2.051239	0.029770	0.000000	32122.000000		1
6189.347168	2090.309326	2.852458	3.842339	1855.578125	50394.929688	293.837128	194.599335	112.667480	75.869225	43.230934	199.931122	247.926422	164.437286	0.116029	0.000000	3.791645	3.320210	0.455219	0.584596	3.268479	4.702387	2.468107	2.289141	2.051799	1.880066	1.635795	2.300880	2.394323	2.216000	0.000000	0.000000	32207.000000		1
19008.900391	6660.049316	2.130863	5.020327	6594.066406	99998.000000	1053.377441	682.795288	373.194061	177.984146	146.813721	700.175232	912.777405	482.293671	1.489773	99998.000000	4.278957	3.823478	0.328556	0.700732	3.819153	4.999991	3.022584	2.834291	2.571935	2.250381	2.166767	2.845207	2.960365	2.683311	0.173120	4.999991	32324.000000		1
11444.593750	2975.783203	1.625130	3.620309	3399.439697	80840.875000	544.538940	350.886292	190.242004	80.485580	75.656448	401.237579	493.984100	331.918213	0.944463	99998.000000	4.058600	3.473601	0.210888	0.558746	3.531407	4.907631	2.736029	2.545166	2.279306	1.905718	1.878846	2.603402	2.693713	2.521031	0.000000	4.999991	32422.000000		1
11331.611328	4373.019043	2.013681	2.729109	1732.943970	40667.238281	278.791565	183.251175	84.442017	57.252693	29.736492	124.151321	149.820358	117.601463	0.340479	0.000000	4.054292	3.640781	0.303991	0.436021	3.238785	4.609245	2.445280	2.263047	1.926559	1.757796	1.473290	2.093951	2.175571	2.070413	0.000000	0.000000	32457.000000		1
8290.536133	1786.974243	2.285050	1.859494	1892.564453	51170.449219	303.766754	195.872925	98.383598	32.699966	35.108364	159.435455	231.163223	137.140030	0.036666	0.000000	3.918583	3.252118	0.358896	0.269395	3.277051	4.709019	2.482540	2.291974	1.992923	1.514547	1.545411	2.202585	2.363919	2.137164	0.000000	0.000000	32489.000000		1
13977.637695	4323.922852	2.531749	5.294779	4653.876953	99998.000000	755.284729	481.205109	263.801514	109.885948	124.755737	530.680603	685.857422	317.862549	0.399852	0.000000	4.145434	3.635878	0.403421	0.723848	3.667815	4.999991	2.878111	2.682330	2.421277	2.040942	2.096061	2.724833	2.836234	2.502239	0.000000	0.000000	32540.000000		1
17728.429688	6026.208496	2.053770	3.293433	6054.705078	99998.000000	955.746216	621.348694	328.143738	138.749741	137.821533	646.780273	816.315002	497.505737	3.073013	0.000000	4.248670	3.780044	0.312552	0.517649	3.782093	4.999991	2.980343	2.793335	2.516064	2.142232	2.139317	2.810757	2.911858	2.696798	0.487564	0.000000	32570.000000		1
11621.026367	4844.090820	3.188586	6.068798	4641.254883	99998.000000	728.749146	482.441681	242.915359	185.348114	113.534012	509.541565	633.211853	366.687378	2.722444	0.000000	4.065245	3.685212	0.503598	0.783103	3.666636	4.999991	2.862578	2.683445	2.385455	2.267988	2.055126	2.707180	2.801549	2.564296	0.434959	0.000000	32637.000000		1
13138.694336	2528.150879	2.211041	4.625608	4311.267090	88612.062500	689.326599	447.974731	223.916443	92.194534	84.919998	378.935974	488.892853	304.457520	2.113639	0.000000	4.118552	3.402803	0.344597	0.665169	3.634605	4.947493	2.838425	2.651253	2.350086	1.964705	1.929010	2.578566	2.689214	2.483527	0.325031	0.000000	32755.000000		1
17500.902344	5982.113770	1.927337	3.540132	3850.972900	86342.960938	619.356567	396.846344	189.788696	137.790695	62.134251	315.953705	417.550568	279.685852	0.302381	99998.000000	4.243061	3.776855	0.284958	0.549019	3.585571	4.936227	2.791941	2.598622	2.278270	2.139220	1.793331	2.499624	2.620709	2.446671	0.000000	4.999991	32791.000000		1
15880.354492	4256.943848	2.288134	4.237057	3272.013428	71462.218750	546.176392	341.277374	185.085999	67.247093	77.913742	303.899384	398.927856	281.181458	0.800465	0.000000	4.200860	3.629098	0.359481	0.627064	3.514815	4.854076	2.737333	2.533108	2.267374	1.827674	1.891614	2.482730	2.600894	2.448987	0.000000	0.000000	32864.000000		1
22538.355469	4176.366211	2.359060	3.635728	4784.303711	99998.000000	753.801453	487.091949	266.324005	127.450920	88.238098	490.727692	616.081665	426.061676	2.736124	0.000000	4.352922	3.620799	0.372739	0.560591	3.679819	4.999991	2.877257	2.687611	2.425410	2.105343	1.945656	2.690840	2.789638	2.629472	0.437136	0.000000	32924.000000		1
7643.589355	2620.117188	2.661267	4.163047	2137.727783	44367.484375	324.520325	230.111664	108.344078	31.074835	55.417870	210.742706	267.585266	112.920349	0.054703	0.000000	3.883297	3.418321	0.425088	0.619411	3.329952	4.647065	2.511242	2.361939	2.034805	1.492409	1.743650	2.323753	2.427462	2.052772	0.000000	0.000000	32983.000000		1
10080.772461	3960.476562	2.655099	5.211518	2749.985596	61545.089844	432.324768	284.915863	136.261169	68.051949	59.815281	251.158188	333.558777	219.161316	0.271371	0.000000	4.003494	3.597748	0.424081	0.716964	3.439330	4.789194	2.635810	2.454717	2.134372	1.832841	1.776812	2.399947	2.523172	2.340764	0.000000	0.000000	33023.000000		1
5938.926270	1209.972778	2.738360	3.863925	2090.466553	53292.457031	341.076935	217.909317	122.387421	59.275627	43.656490	179.775803	240.713562	130.371216	0.498811	99998.000000	3.773708	3.082776	0.437491	0.587029	3.320243	4.726666	2.532852	2.338276	2.087737	1.772876	1.640049	2.254731	2.381500	2.115182	0.000000	4.999991	33051.000000		1
11693.019531	2939.179199	2.328223	4.785963	4264.045898	92380.890625	651.233215	443.198029	259.971497	93.646980	105.346680	478.929291	630.075684	334.900208	0.011437	0.000000	4.067927	3.468226	0.367025	0.679969	3.629822	4.965582	2.813736	2.646598	2.414926	1.971494	2.022621	2.680271	2.799393	2.524915	0.000000	0.000000	33127.000000		1
13183.372070	5698.230957	2.081524	5.125174	5640.031738	99998.000000	846.279663	576.998352	319.799133	158.319153	120.068451	631.861145	866.286987	465.811066	0.785420	99998.000000	4.120027	3.755740	0.318381	0.709709	3.751281	4.999991	2.927514	2.761175	2.504877	2.199533	2.079429	2.800622	2.937662	2.668210	0.000000	4.999991	33157.000000		1
15017.570312	9706.197266	3.163916	4.822968	4991.842285	99998.000000	809.361145	512.064087	303.982635	134.241318	99.003433	553.811707	751.929626	532.170044	2.321177	0.000000	4.176600	3.987049	0.500225	0.683314	3.698261	4.999991	2.908142	2.709324	2.482849	2.127886	1.995650	2.743362	2.876177	2.726050	0.365708	0.000000	33328.000000		1
7603.793457	2786.867188	1.696056	2.312804	1773.562988	38898.785156	294.089996	188.706314	96.582695	39.601372	36.224678	135.746185	157.924423	77.235321	1.698621	99998.000000	3.881030	3.445116	0.229440	0.364139	3.248847	4.589936	2.468480	2.275786	1.984899	1.597710	1.559005	2.132728	2.198449	1.887816	0.230096	4.999991	33489.000000		1
10105.310547	1228.277832	2.096942	3.315019	1651.246460	43470.148438	254.843246	169.506958	112.075401	60.154491	33.480152	141.577530	230.515640	167.761551	0.928996	99998.000000	4.004550	3.089297	0.321587	0.520486	3.217812	4.638191	2.406273	2.229187	2.049510	1.779268	1.524787	2.150994	2.362700	2.224692	0.000000	4.999991	33521.000000		1
33298.550781	9040.837891	1.729977	4.545431	7906.422363	99998.000000	1220.556152	802.866821	408.715637	186.794388	158.775543	732.468140	994.333069	594.874817	4.613317	99998.000000	4.522425	3.956209	0.238040	0.657575	3.897980	4.999991	3.086558	2.904644	2.611421	2.271364	2.200783	2.864789	2.997532	2.774426	0.664013	4.999991	33572.000000		1
6462.912109	3190.824707	3.231758	4.678032	1299.333374	40621.238281	213.928207	145.777588	103.767807	46.996178	28.823706	111.979805	120.944237	78.074097	1.226441	99998.000000	3.810428	3.503903	0.509439	0.670063	3.113721	4.608753	2.330268	2.163691	2.016063	1.672063	1.459750	2.049140	2.082585	1.892507	0.088647	4.999991	33629.000000		1
12049.357422	3780.148682	2.100026	5.168346	2313.673584	60425.214844	380.888000	244.842682	129.748306	72.507950	56.318321	223.682068	357.590332	134.019287	1.853884	99998.000000	4.080964	3.577509	0.322225	0.713352	3.364302	4.781218	2.580797	2.388887	2.113102	1.860386	1.750650	2.349631	2.553386	2.127167	0.268083	4.999991	33654.000000		1
7516.295410	1946.890747	1.113230	1.671386	1079.715576	32775.179688	175.560333	119.220421	72.692970	29.610060	18.591862	78.086433	96.579613	95.389290	2.128244	99998.000000	3.876004	3.289342	0.046585	0.223077	3.033309	4.515545	2.244426	2.076351	1.861492	1.471439	1.269323	1.892576	1.984885	1.979500	0.328021	4.999991	33758.000000		1
9329.571289	1917.474976	2.038351	3.142330	438.294861	19410.699219	66.642677	52.972466	38.096508	55.852676	8.181159	27.207827	39.212822	57.857105	0.055822	0.000000	3.969862	3.282730	0.309279	0.497252	2.641766	4.288041	1.823752	1.724050	1.580885	1.747044	0.912815	1.434694	1.593428	1.762357	0.000000	0.000000	33832.000000		1
10246.014648	4167.194824	1.908834	3.432201	3053.406982	71026.054688	497.727783	312.913147	171.674820	64.915787	74.700485	306.298523	412.129364	266.866760	0.207012	0.000000	4.010555	3.619844	0.280768	0.535573	3.484785	4.851418	2.696992	2.495424	2.234707	1.812350	1.873323	2.486145	2.615034	2.426295	0.000000	0.000000	33865.000000		1
16141.333984	2840.672363	2.340558	2.867877	2441.038330	59473.230469	403.908112	257.544617	134.574356	73.016769	52.568493	263.770691	329.102753	231.940323	1.524675	99998.000000	4.207940	3.453421	0.369319	0.457561	3.387575	4.774322	2.606282	2.410852	2.128962	1.863423	1.720726	2.421227	2.517332	2.365376	0.183177	4.999991	33933.000000		1
6279.121094	313.119751	3.867008	4.280230	819.633118	30283.619141	149.660004	89.900238	63.737797	29.465124	25.539524	96.298996	137.473068	96.422340	1.247844	99998.000000	3.797899	2.495710	0.587375	0.631467	2.913620	4.481208	2.175106	1.953761	1.804397	1.469308	1.407213	1.983622	2.138218	1.984178	0.096160	4.999991	33968.000000		1
26841.904297	6828.742188	2.207957	4.042781	6910.917480	99998.000000	1082.272095	712.340576	404.882568	165.161957	132.378738	722.686523	932.093933	575.104919	1.262645	99998.000000	4.428813	3.834341	0.343991	0.606680	3.839536	4.999991	3.034337	2.852688	2.607329	2.217910	2.121818	2.858950	2.969460	2.759747	0.101281	4.999991	34025.000000		1
8854.341797	7019.539062	3.191670	6.179812	4157.323730	94204.398438	661.653137	431.146759	236.831131	107.529968	75.591690	374.507751	503.611542	311.115326	1.357895	0.000000	3.947156	3.846309	0.504018	0.790975	3.618814	4.974071	2.820630	2.634625	2.374439	2.031529	1.878474	2.573461	2.702096	2.492921	0.132866	0.000000	34060.000000		1
7958.358887	2143.414307	1.359929	2.553336	2675.106445	58942.027344	420.881012	275.273010	128.443893	76.470551	50.878605	232.257950	356.800903	194.645584	1.643775	99998.000000	3.900824	3.331106	0.133516	0.407108	3.427341	4.770425	2.624159	2.439764	2.108713	1.883494	1.706535	2.365971	2.552426	2.289245	0.215842	4.999991	34092.000000		1
19960.509766	5574.098145	2.685936	4.058200	5816.554199	99998.000000	902.490051	581.210754	307.084869	173.296860	100.384949	589.163696	884.388550	351.959442	3.287312	99998.000000	4.300172	3.746175	0.429096	0.608333	3.764666	4.999991	2.955442	2.764334	2.487258	2.238791	2.001669	2.770236	2.946643	2.546493	0.516841	4.999991	34315.000000		1
19537.890625	4646.509766	2.772281	3.398280	5338.441895	99998.000000	856.212402	550.376465	272.809113	114.193932	121.783012	558.930725	730.537720	399.331848	2.802118	99998.000000	4.290878	3.667127	0.442837	0.531259	3.727415	4.999991	2.932581	2.740660	2.435859	2.057643	2.085587	2.747358	2.863643	2.601334	0.447486	4.999991	34354.000000		1
14864.049805	2088.872314	1.979760	2.140115	2443.622314	62066.062500	387.959015	256.240173	153.749054	59.658009	33.948879	181.234406	254.214172	147.667908	1.729352	99998.000000	4.172137	3.319912	0.296613	0.330437	3.388034	4.792854	2.588786	2.408647	2.186812	1.775669	1.530825	2.258241	2.405200	2.169286	0.237883	4.999991	34423.000000		1
7152.744141	1980.722412	2.932636	3.281098	1099.482422	33556.074219	169.938675	117.055641	87.004608	50.311199	27.112230	101.701706	150.986023	67.549294	0.120176	99998.000000	3.854473	3.296824	0.467258	0.516019	3.041188	4.525771	2.230292	2.068392	1.939542	1.701665	1.433165	2.007328	2.178937	1.829621	0.000000	4.999991	34444.000000		1
7189.527344	4588.695801	2.238794	4.221638	1912.442261	44346.738281	271.628052	205.238235	116.512901	67.410530	42.265724	125.730194	140.334778	131.512207	0.260320	0.000000	3.856700	3.661689	0.350014	0.625481	3.281588	4.646862	2.433975	2.312258	2.066374	1.828728	1.625988	2.099440	2.147165	2.118966	0.000000	0.000000	34510.000000		1
23404.203125	6939.096680	1.094727	3.567886	6767.551270	99998.000000	1082.481689	691.864563	337.857513	206.733841	124.083481	577.433167	759.068481	475.031464	1.964542	0.000000	4.369294	3.841303	0.039306	0.552411	3.830431	4.999991	3.034420	2.840021	2.528733	2.315412	2.093714	2.761502	2.880281	2.676722	0.293261	0.000000	34531.000000		1
7186.511230	580.125244	1.877997	2.146282	1125.632446	33964.433594	181.616791	110.089470	51.979500	16.929726	11.200139	90.298035	125.464996	114.144592	1.154838	99998.000000	3.856518	2.763522	0.273695	0.331687	3.051397	4.531024	2.259156	2.041746	1.715832	1.228650	1.049223	1.955678	2.098523	2.057455	0.062521	4.999991	34568.000000		1
5242.528809	573.519897	1.054639	3.725156	580.593994	23161.691406	107.446709	55.090992	30.245310	56.666782	11.308070	54.989231	85.570663	43.261772	0.734823	99998.000000	3.719541	2.758548	0.023104	0.571145	2.763873	4.364770	2.031193	1.741081	1.480658	1.753329	1.053388	1.740278	1.932325	1.636104	0.000000	4.999991	34588.000000		1
17604.892578	5692.883789	2.907966	3.435285	3957.253906	86203.718750	634.886292	413.933350	189.227463	86.887421	69.920692	306.215271	389.685913	257.896149	1.055294	0.000000	4.245634	3.755332	0.463589	0.535963	3.597394	4.935526	2.802696	2.616930	2.276984	1.938957	1.844606	2.486027	2.590715	2.411445	0.023374	0.000000	34638.000000		1
9027.675781	2143.630127	2.747611	3.999609	2523.275391	74865.171875	432.827393	267.329315	196.878220	155.516022	74.450706	346.050995	433.256042	310.214874	1.380717	0.000000	3.955576	3.331150	0.438955	0.602018	3.401965	4.874280	2.636315	2.427047	2.294198	2.191775	1.871869	2.539140	2.636745	2.491663	0.140105	0.000000	34738.000000		1
7766.923340	2312.282959	1.770066	3.540132	1662.733398	43650.035156	272.710449	179.316330	103.342255	42.913307	27.543955	142.329956	195.468948	106.506172	0.159244	0.000000	3.890249	3.364041	0.247989	0.549019	3.220823	4.639985	2.435702	2.253620	2.014278	1.632592	1.440026	2.153296	2.291078	2.027375	0.000000	0.000000	34815.000000		1
10317.591797	2942.213623	1.976677	3.953353	2239.426514	51652.917969	334.508575	232.754440	129.954926	51.075966	35.355064	188.823486	245.576614	107.668739	0.961717	99998.000000	4.013578	3.468674	0.295936	0.596966	3.350137	4.713095	2.524407	2.366898	2.113793	1.708217	1.548452	2.276056	2.390187	2.032090	0.000000	4.999991	34837.000000		1
6554.289551	1871.847900	2.568754	3.197837	2220.298096	52446.398438	348.709167	227.592255	128.095428	63.808723	45.004082	216.345856	259.459625	188.737152	1.062608	0.000000	3.816526	3.272270	0.409723	0.504856	3.346411	4.719716	2.542463	2.357157	2.107534	1.804880	1.653252	2.335149	2.414070	2.275857	0.026373	0.000000	34855.000000		1
11665.395508	2592.628662	2.451572	4.582436	1857.952637	46362.921875	296.510742	191.389160	107.536140	46.764896	56.700703	188.354767	268.399384	211.991623	1.611891	0.000000	4.066899	3.413740	0.389445	0.661096	3.269035	4.666171	2.472040	2.281917	2.031554	1.669920	1.753588	2.274977	2.428782	2.326319	0.207336	0.000000	34922.000000		1
6522.902832	921.760376	2.722941	2.371395	1042.587402	31242.392578	150.541962	105.328178	58.322750	54.724030	24.028492	119.494873	162.432861	89.101547	0.026045	0.000000	3.814441	2.964618	0.435038	0.375004	3.018112	4.494744	2.177658	2.022545	1.765838	1.738178	1.380726	2.077349	2.210674	1.949885	0.000000	0.000000	34943.000000		1
10889.134766	1669.822998	2.901798	4.076703	2376.113281	56793.816406	377.714813	240.377441	110.783318	54.304638	34.322014	141.947571	221.486450	131.105148	0.026284	0.000000	4.036994	3.222671	0.462667	0.610309	3.375867	4.754301	2.577164	2.380894	2.044474	1.734837	1.535573	2.152128	2.345347	2.117620	0.000000	0.000000	34979.000000		1
13964.932617	2938.266357	1.449357	1.378431	2235.038330	52896.777344	363.770172	227.832779	109.562157	40.612839	34.263420	147.667908	219.204483	111.033096	1.809998	99998.000000	4.145039	3.468091	0.161175	0.139385	3.349285	4.723429	2.560827	2.357616	2.039660	1.608663	1.534831	2.169286	2.340849	2.045452	0.257678	4.999991	35011.000000		1
13319.043945	643.557800	3.833087	3.836171	1623.539062	44852.128906	269.117889	167.490189	66.473076	44.202312	24.830265	109.975372	156.959213	74.052902	0.312761	0.000000	4.124473	2.808588	0.583549	0.583898	3.210463	4.651783	2.429943	2.223989	1.822646	1.645445	1.394981	2.041296	2.195787	1.869542	0.000000	0.000000	35037.000000		1
20889.511719	6904.309082	3.500043	4.181550	6284.912598	99998.000000	963.646790	637.526001	350.929474	185.351196	135.795517	729.600281	916.530334	457.713165	1.706347	99998.000000	4.319928	3.839120	0.544073	0.621337	3.798299	4.999991	2.983918	2.804498	2.545220	2.267995	2.132885	2.863085	2.962147	2.660594	0.232067	4.999991	35061.000000		1
18276.937500	5719.283691	1.757731	3.046734	6380.819824	99998.000000	1003.374573	662.100281	473.279877	165.306900	160.958832	766.864136	1059.840942	549.121338	1.428014	0.000000	4.261903	3.757342	0.244952	0.483835	3.804877	4.999991	3.001463	2.820924	2.675118	2.218291	2.206715	2.884718	3.025241	2.739668	0.154733	0.000000	35102.000000		1
4358.621094	1127.010864	2.414567	2.904882	741.713196	24894.453125	129.535522	82.453003	63.370831	29.526798	21.253128	72.529533	119.655228	65.930336	0.467866	0.000000	3.639349	3.051928	0.382839	0.463128	2.870236	4.396102	2.112389	1.916206	1.801889	1.470216	1.327423	1.860515	2.077932	1.819085	0.000000	0.000000	35120.000000		1
4650.891602	1230.917480	2.975808	3.688152	847.053711	31082.125000	134.201233	94.602936	59.044346	40.461735	23.448750	108.754211	147.131348	102.361626	0.101649	0.000000	3.667536	3.090229	0.473605	0.566809	2.927911	4.492511	2.127757	1.975905	1.771178	1.607044	1.370120	2.036446	2.167705	2.010137	0.000000	0.000000	35226.000000		1
16176.125000	4914.579102	2.007514	2.886379	3227.018555	78504.750000	544.162720	336.676422	198.623611	63.139549	65.427689	341.129333	388.372223	246.341385	1.333371	0.000000	4.208875	3.691486	0.302659	0.460353	3.508801	4.894896	2.735729	2.527213	2.298031	1.800301	1.815762	2.532919	2.589248	2.391537	0.124951	0.000000	35266.000000		1
3678.212646	806.447021	0.922038	1.430855	657.187927	26552.113281	111.930466	73.315887	80.719948	46.132732	15.776407	86.030144	147.359543	99.136032	1.410418	99998.000000	3.565637	2.906576	0.000000	0.155596	2.817690	4.424099	2.048948	1.865198	1.906981	1.664009	1.198008	1.934651	2.168378	1.996232	0.149348	4.999991	35385.000000		1
6190.759766	1681.476440	1.668303	3.583304	1265.310425	37698.652344	208.121521	131.780487	76.230019	60.613968	32.672211	168.187119	200.106888	171.653229	2.201720	0.000000	3.791744	3.225691	0.222275	0.554284	3.102197	4.576326	2.318317	2.119851	1.882126	1.782573	1.514179	2.225793	2.301262	2.234652	0.342762	0.000000	35402.000000		1
7170.697754	2842.513184	2.433070	5.782010	2317.124268	51132.753906	350.648865	237.688416	153.403671	45.327877	58.406013	246.557251	330.175903	134.657623	2.463098	0.000000	3.855561	3.453702	0.386155	0.762079	3.364949	4.708699	2.544873	2.376008	2.185836	1.656365	1.766458	2.391918	2.518745	2.129231	0.391482	0.000000	35444.000000		1
15007.917969	6653.764648	2.624262	2.584173	4734.282227	94091.718750	746.906189	487.153625	229.559677	95.188850	87.602852	423.896881	564.626404	377.418793	3.308027	0.000000	4.176321	3.823067	0.419007	0.412322	3.675254	4.973551	2.873266	2.687666	2.360896	1.978586	1.942518	2.627260	2.751761	2.576823	0.519569	0.000000	35509.000000		1
10464.248047	5319.251953	3.009729	2.189455	3033.467529	75183.289062	517.028870	320.175354	191.568024	83.816017	67.956352	362.693939	467.957367	341.952698	1.487489	99998.000000	4.019708	3.725851	0.478527	0.340336	3.481939	4.876122	2.713515	2.505388	2.282323	1.923327	1.832230	2.559540	2.670206	2.533966	0.172454	4.999991	35555.000000		1
27895.667969	9802.144531	2.325139	5.112839	10130.828125	99998.000000	1626.952759	1039.987793	545.383850	239.720596	204.060242	998.369690	1373.709961	648.954346	1.198196	0.000000	4.445537	3.991321	0.366449	0.708662	4.005645	4.999991	3.211375	3.017028	2.736702	2.379705	2.309758	2.999291	3.137895	2.812214	0.078528	0.000000	35591.000000		1
9934.107422	2001.488281	2.217208	2.251129	2386.736816	53489.507812	396.285095	242.758087	108.945404	56.309071	29.940020	193.603287	220.533569	94.596771	0.866001	0.000000	3.997129	3.301353	0.345806	0.352400	3.377805	4.728269	2.598008	2.385174	2.037209	1.750578	1.476252	2.286913	2.343475	1.975876	0.000000	0.000000	35611.000000		1
9604.082031	1912.679688	0.758600	0.579743	2691.968262	63491.386719	435.818634	273.734222	186.911575	69.291611	34.781490	247.371353	306.890594	179.399582	3.171488	99998.000000	3.982456	3.281642	0.000000	0.000000	3.430070	4.802715	2.639306	2.437329	2.271636	1.840681	1.541348	2.393349	2.486984	2.253821	0.501263	4.999991	35635.000000		1
16924.576172	5610.828613	1.948923	3.197837	5529.618652	99998.000000	902.641174	572.196960	409.838135	150.258255	144.355972	711.911926	933.130066	463.288574	1.905256	99998.000000	4.228518	3.749027	0.289795	0.504856	3.742695	4.999991	2.955515	2.757545	2.612612	2.176838	2.159435	2.852426	2.969942	2.665852	0.279953	4.999991	35700.000000		1
6989.861328	1265.350464	2.032184	1.646716	1220.765869	29843.693359	186.646378	130.550079	78.795692	56.327572	32.666046	94.473419	135.844864	120.968903	0.545614	99998.000000	3.844469	3.102211	0.307963	0.216619	3.086632	4.474853	2.271019	2.115777	1.896502	1.750721	1.514097	1.975310	2.133043	2.082674	0.000000	4.999991	35733.000000		1
15000.014648	5000.011230	2.133947	3.151581	3950.312500	86645.101562	646.351624	399.455170	206.255859	107.505302	69.313194	387.780151	492.648865	310.005188	1.714744	99998.000000	4.176092	3.698971	0.329184	0.498528	3.596632	4.937744	2.810469	2.601468	2.314406	2.031430	1.840816	2.588586	2.692538	2.491369	0.234199	4.999991	35767.000000		1
6052.046875	1803.718872	1.205742	2.602675	908.635986	24230.207031	158.596680	103.650627	65.594208	41.186417	18.227980	79.631386	146.076706	42.419910	0.505014	99998.000000	3.781902	3.256169	0.081254	0.415420	2.958390	4.384357	2.200294	2.015572	1.816865	1.614754	1.260738	1.901084	2.164581	1.627570	0.000000	4.999991	35843.000000		1
8643.374023	1228.450562	3.345856	3.524713	1700.120728	35826.394531	270.431549	179.948486	84.136726	45.226112	30.014029	122.668045	157.239838	135.767761	0.098986	99998.000000	3.936683	3.089358	0.524507	0.547124	3.230480	4.554203	2.432057	2.255148	1.924986	1.655389	1.477324	2.088732	2.196563	2.132797	0.000000	4.999991	35866.000000		1
13812.688477	3679.236572	1.618963	1.911918	2846.361816	63755.054688	468.376740	293.124786	156.660095	81.657402	50.792259	225.529236	310.816193	207.936508	1.421332	0.000000	4.140278	3.565758	0.209237	0.281469	3.454290	4.804514	2.670595	2.467052	2.194958	1.911996	1.705798	2.353203	2.492504	2.317931	0.152695	0.000000	35884.000000		1
4864.641113	1309.793335	2.482410	4.015028	1955.663940	43507.925781	309.718384	207.307419	109.195190	64.659836	45.904533	191.802383	272.432892	195.450439	0.038535	0.000000	3.687051	3.117203	0.394873	0.603689	3.291294	4.638568	2.490967	2.316615	2.038203	1.810635	1.661856	2.282854	2.435260	2.291037	0.000000	0.000000	35948.000000		1
10108.430664	2928.595947	1.520283	2.016765	1803.811401	39362.878906	269.515686	190.575058	86.335434	31.333870	30.677032	116.340210	159.928864	117.314674	0.969423	0.000000	4.004684	3.466660	0.181925	0.304655	3.256191	4.595087	2.430584	2.280066	1.936189	1.496014	1.486813	2.065730	2.203927	2.069352	0.000000	0.000000	35987.000000		1
6938.803711	4231.354980	1.936588	1.332175	0.000000	2849.923584	0.000000	0.000000	6.657792	8.005385	3.444536	0.000000	0.000000	0.000000	0.711961	99998.000000	3.841285	3.626479	0.287037	0.124561	0.000000	3.454833	0.000000	0.000000	0.823330	0.903382	0.537131	0.000000	0.000000	0.000000	0.000000	4.999991	36002.000000		1
3548.704834	1195.432861	0.971378	1.628214	766.500244	21096.664062	126.951355	84.855240	52.750435	26.689758	11.465341	40.646759	46.120396	36.212345	0.767144	0.000000	3.550070	3.077525	0.000000	0.211711	2.884512	4.324214	2.103637	1.928679	1.722226	1.426345	1.059387	1.609026	1.663893	1.558857	0.000000	0.000000	36032.000000		1
18270.517578	4055.976807	2.118529	5.100504	4521.957520	92357.703125	732.218323	462.523804	240.451447	80.399239	66.519325	379.999878	533.385071	235.742569	1.521125	99998.000000	4.261751	3.608095	0.326034	0.707613	3.655326	4.965473	2.864640	2.665134	2.381027	1.905252	1.822948	2.579783	2.727041	2.372438	0.182165	4.999991	36077.000000		1
7059.473633	1447.337402	2.266548	4.465254	1416.509277	36068.414062	220.687759	154.103683	82.773712	41.858669	25.863317	127.583527	149.952957	124.823578	0.074022	99998.000000	3.848772	3.160570	0.355365	0.649846	3.151219	4.557127	2.343778	2.187813	1.917892	1.621785	1.412684	2.105795	2.175955	2.096297	0.000000	4.999991	36150.000000		1
21116.544922	6404.216309	2.507080	2.633513	5497.843750	99998.000000	849.329468	560.432495	314.427246	156.586090	127.931984	605.106628	794.056580	443.968964	1.534842	0.000000	4.324623	3.806466	0.399168	0.420535	3.740192	4.999991	2.929076	2.748523	2.497520	2.194753	2.106979	2.781832	2.899852	2.647353	0.186064	0.000000	36190.000000		1
18391.078125	4514.852539	2.309720	2.929552	3751.836914	79018.117188	584.602844	390.311890	197.834183	131.965515	66.436066	359.101379	473.042450	244.540482	0.303526	0.000000	4.264607	3.654644	0.363559	0.466801	3.574244	4.897727	2.766861	2.591412	2.296301	2.120461	1.822404	2.555217	2.674900	2.388351	0.000000	0.000000	36293.000000		1
6939.784668	3038.056152	2.821621	4.341904	2561.902344	50351.929688	408.749573	258.207611	124.000221	38.830437	33.970467	183.945023	230.315201	192.342041	0.651415	0.000000	3.841346	3.482596	0.450499	0.637680	3.408563	4.702016	2.611457	2.411969	2.093422	1.589172	1.531101	2.264688	2.362323	2.284074	0.000000	0.000000	36339.000000		1
12492.250000	3277.252686	2.426902	2.673601	2615.929443	59194.980469	412.977386	278.069977	150.992188	70.876648	60.151409	300.242065	389.676636	175.782364	1.706390	99998.000000	4.096641	3.515510	0.385052	0.427097	3.417626	4.772285	2.615926	2.444154	2.178954	1.850503	1.779246	2.477472	2.590704	2.244975	0.232078	4.999991	36421.000000		1
7135.469238	2516.185791	1.674470	3.185502	1618.346069	34296.949219	267.270721	170.811371	100.122833	56.373829	28.321056	133.334702	165.149628	103.484108	2.658615	99998.000000	3.853423	3.400743	0.223877	0.503178	3.209071	4.535255	2.426951	2.232517	2.000533	1.751078	1.452109	2.124943	2.217878	2.014874	0.424655	4.999991	36506.000000		1
16321.822266	6901.675781	1.501781	3.919432	5239.401855	99998.000000	801.698059	539.783813	329.361786	147.285538	102.367790	563.873962	700.403442	363.104065	0.715348	0.000000	4.212769	3.838954	0.176607	0.593223	3.719282	4.999991	2.904011	2.732220	2.517673	2.168160	2.010163	2.751182	2.845348	2.560031	0.000000	0.000000	36603.000000		1
8579.981445	2175.907715	1.908834	2.747611	1791.047852	40054.566406	280.456787	189.218216	90.896286	76.723419	30.165133	124.379517	167.773895	113.126953	1.398238	0.000000	3.933486	3.337641	0.280768	0.438955	3.253107	4.602652	2.447866	2.276963	1.958546	1.884928	1.479505	2.094749	2.224724	2.053566	0.145581	0.000000	36653.000000		1
6754.417969	1348.438721	2.497828	3.981107	1906.456665	42901.312500	303.720520	200.544785	90.668083	42.793041	36.764332	181.231323	235.403366	175.070023	1.149026	0.000000	3.829588	3.129831	0.397563	0.600004	3.280227	4.632471	2.482474	2.302211	1.957454	1.631373	1.565427	2.258233	2.371813	2.243212	0.060330	0.000000	36733.000000		1
22806.490234	8499.733398	1.335259	3.231758	6842.104004	99998.000000	1123.461548	703.326782	365.811584	166.121002	133.421036	660.993225	945.640808	456.627686	2.802731	0.000000	4.358058	3.929405	0.125565	0.509439	3.835190	4.999991	3.050558	2.847157	2.563257	2.220425	2.125224	2.820197	2.975726	2.659562	0.447581	0.000000	36881.000000		1
8169.906250	1434.912964	1.760815	1.702224	1256.318237	31676.294922	207.856323	139.822876	71.296043	35.567844	24.845684	114.178513	127.740791	159.682159	0.436254	99998.000000	3.912217	3.156826	0.245714	0.231017	3.099100	4.500734	2.317763	2.145578	1.853065	1.551058	1.395251	2.057584	2.106330	2.203256	0.000000	4.999991	36950.000000		1
18074.955078	5233.767578	2.895631	3.842339	4211.862793	87049.148438	667.120605	435.784698	219.364838	117.135818	72.726898	380.817078	467.170990	309.900330	1.185316	0.000000	4.257077	3.718814	0.461743	0.584596	3.624474	4.939764	2.824204	2.639272	2.341167	2.068690	1.861695	2.580716	2.669476	2.491222	0.073834	0.000000	36975.000000		1
2708.574219	788.388672	1.477111	2.078440	939.047791	27519.722656	171.298599	105.460785	82.631866	63.043957	29.631645	124.203743	159.102417	94.380905	0.723712	99998.000000	3.432741	2.896740	0.169413	0.317737	2.972688	4.439644	2.233754	2.023091	1.917148	1.799644	1.471756	2.094135	2.201677	1.974884	0.000000	4.999991	37031.000000		1
24408.466797	3725.958252	1.631298	3.299600	5246.078125	99998.000000	828.723938	536.841919	334.363617	155.460526	102.207436	477.304169	622.354004	364.383820	1.731943	0.000000	4.387540	3.571238	0.212533	0.518461	3.719835	4.999991	2.918410	2.729846	2.524219	2.191620	2.009482	2.678795	2.794038	2.561559	0.238534	0.000000	37067.000000		1
4967.144531	1339.249268	2.050686	3.830003	1336.547852	33203.355469	224.218643	144.920303	74.052902	67.546211	30.186718	142.952881	188.897507	140.677078	0.485281	0.000000	3.696107	3.126861	0.311899	0.583199	3.125984	4.521182	2.350672	2.161129	1.869542	1.829601	1.479816	2.155193	2.276226	2.148223	0.000000	0.000000	37139.000000		1
32903.667969	9288.501953	3.395196	2.300469	6951.542969	99998.000000	1110.916870	712.414551	384.101257	175.076187	121.820015	592.413940	797.183472	355.678436	2.478099	99998.000000	4.517244	3.967946	0.530865	0.361816	3.842081	4.999991	3.045681	2.852733	2.584446	2.243227	2.085719	2.772625	2.901558	2.551058	0.394119	4.999991	37164.000000		1
7551.413086	1788.035034	3.194753	2.849375	2192.667725	49708.554688	333.315155	219.981583	125.921387	63.043957	45.626999	228.289185	307.396332	135.598160	0.146187	99998.000000	3.878028	3.252376	0.504437	0.454750	3.340973	4.696431	2.522855	2.342386	2.100100	1.799644	1.659222	2.358485	2.487699	2.132254	0.000000	4.999991	37188.000000		1
5571.804199	1549.264160	0.693841	2.664350	1155.874756	28780.968750	201.429810	129.159317	98.081398	39.585953	30.254560	111.557335	152.096161	122.011208	1.635969	99998.000000	3.745996	3.190125	0.000000	0.425591	3.062911	4.459105	2.304124	2.111126	1.991587	1.597541	1.480791	2.047498	2.182118	2.086400	0.213775	4.999991	37249.000000		1
3057.344971	1186.360596	2.559503	2.309720	1338.222412	37012.929688	217.166138	144.911057	79.119484	44.997917	31.750174	148.111969	179.905319	118.147285	0.749920	0.000000	3.485344	3.074217	0.408156	0.363559	3.126528	4.568354	2.336792	2.161102	1.898283	1.653192	1.501746	2.170590	2.255044	2.072424	0.000000	0.000000	37265.000000		1
4273.549805	1797.946167	1.363013	2.895631	988.267334	23900.359375	168.106934	108.640114	69.566063	11.391331	25.268156	95.373871	101.871307	119.300598	0.310729	0.000000	3.630789	3.254777	0.134500	0.461743	2.994874	4.378405	2.225586	2.035990	1.842397	1.056574	1.402574	1.979429	2.008052	2.076643	0.000000	0.000000	37300.000000		1
8267.571289	1385.375854	2.574922	4.798297	1414.202637	36703.660156	249.163010	150.788651	84.975502	29.462040	26.736015	115.387337	166.595901	112.587303	1.132011	99998.000000	3.917378	3.141568	0.410764	0.681087	3.150512	4.564709	2.396484	2.178369	1.929294	1.469263	1.427097	2.062158	2.221664	2.051489	0.053850	4.999991	37335.000000		1
4457.211426	1143.903687	2.389898	1.874913	918.670471	24986.894531	161.584824	102.614494	69.137421	39.268330	26.621916	87.285225	121.912529	83.649498	0.578893	99998.000000	3.649063	3.058389	0.378379	0.272981	2.963160	4.397712	2.208400	2.011209	1.839713	1.594042	1.425239	1.940941	2.086048	1.922463	0.000000	4.999991	37410.000000		1
14765.144531	3943.244629	1.474027	3.170084	3046.943604	65217.046875	506.753876	316.854156	150.782486	81.102325	53.780403	274.748779	351.743591	256.974121	1.794205	99998.000000	4.169238	3.595854	0.168505	0.501071	3.483864	4.814361	2.704797	2.500859	2.178351	1.909033	1.730624	2.438936	2.546226	2.409889	0.253872	4.999991	37494.000000		1
9325.152344	4219.855957	1.452441	2.578006	4131.291016	97600.648438	648.103210	422.996429	239.538666	141.309250	87.442497	450.087097	573.556885	377.443451	1.287729	0.000000	3.969656	3.625298	0.162098	0.411284	3.616086	4.989453	2.811644	2.626337	2.379376	2.150171	1.941723	2.653296	2.758576	2.576852	0.109825	0.000000	37518.000000		1
22578.671875	8890.347656	1.659051	5.652493	8508.572266	99998.000000	1340.168213	866.684753	495.118927	201.769028	174.447098	818.109741	1075.703613	575.104919	2.275468	0.000000	4.353698	3.948919	0.219860	0.752240	3.929857	4.999991	3.127159	2.937861	2.694710	2.304854	2.241664	2.912812	3.031693	2.759747	0.357071	0.000000	37549.000000		1
5092.955078	1321.804565	3.321187	2.682853	962.595215	24182.425781	174.484100	106.524673	71.450226	38.238361	25.480934	87.257469	94.504257	88.944275	0.052071	0.000000	3.706970	3.121167	0.521293	0.428597	2.983444	4.383500	2.241756	2.027450	1.854004	1.582499	1.406215	1.940803	1.975451	1.949118	0.000000	0.000000	37642.000000		1
19334.755859	6875.402344	2.439237	5.007992	5243.500000	99998.000000	835.986145	537.396973	255.971909	112.285095	104.655922	574.734863	719.605835	381.828522	1.054850	0.000000	4.286339	3.837298	0.387254	0.699664	3.719621	4.999991	2.922199	2.730295	2.408192	2.050322	2.019764	2.759468	2.857095	2.581868	0.023191	0.000000	37667.000000		1
33623.500000	10280.272461	3.364359	4.634860	9558.800781	99998.000000	1513.104248	958.805298	513.790955	225.378128	158.935898	974.082153	1300.199829	642.111511	3.480945	0.000000	4.526643	4.012005	0.526902	0.666037	3.980403	4.999991	3.179869	2.981730	2.710786	2.352912	2.201222	2.988595	3.114010	2.807611	0.541697	0.000000	37749.000000		1
19144.962891	5403.878906	3.105325	3.805334	5637.712891	99998.000000	916.437805	547.184753	280.222412	130.398972	92.299385	509.011169	726.365417	338.986145	3.661785	0.000000	4.282054	3.732706	0.492107	0.580393	3.751103	4.999991	2.962103	2.738134	2.447503	2.115274	1.965199	2.706727	2.861155	2.530182	0.563693	0.000000	37820.000000		1
19628.253906	5289.373535	1.495613	2.793867	5227.513672	99998.000000	839.658875	552.263672	282.566071	140.936111	112.340599	534.757324	669.652344	432.765717	1.069193	0.000000	4.292881	3.723404	0.174819	0.446206	3.718295	4.999991	2.924103	2.742146	2.451120	2.149022	2.050537	2.728157	2.825849	2.636253	0.029056	0.000000	37920.000000		1
7063.686035	2005.173340	2.149366	3.133079	1359.617310	37543.859375	247.701309	146.884644	91.793648	49.049950	40.982887	167.860229	206.866440	152.959610	0.468343	0.000000	3.849031	3.302152	0.332310	0.495971	3.133417	4.574539	2.393928	2.166976	1.962813	1.690639	1.612603	2.224948	2.315690	2.184577	0.000000	0.000000	37982.000000		1
10737.069336	2448.429932	1.976677	5.014159	1832.764648	40135.996094	289.720337	192.878601	96.903404	65.276581	39.490360	185.733582	242.153671	184.682037	1.492261	99998.000000	4.030886	3.388888	0.295936	0.700198	3.263107	4.603534	2.461979	2.285284	1.986339	1.814757	1.596491	2.268890	2.384091	2.266425	0.173845	4.999991	38034.000000		1
16058.116211	6082.292480	1.514116	2.713690	4749.235352	99998.000000	733.809570	491.523285	278.282745	119.531883	116.068840	601.649780	732.289246	482.019196	2.213707	0.000000	4.205695	3.784067	0.180159	0.433560	3.676624	4.999991	2.865583	2.691544	2.444486	2.077484	2.064716	2.779344	2.864683	2.683064	0.345120	0.000000	38087.000000		1
30008.021484	8407.171875	0.866531	3.139246	6964.213867	99998.000000	1089.978271	711.770081	408.546051	164.603806	121.727501	588.179993	780.198242	526.391113	2.279682	0.000000	4.477237	3.924650	0.000000	0.496825	3.842872	4.999991	3.037418	2.852340	2.611241	2.216440	2.085389	2.769510	2.892205	2.721308	0.357874	0.000000	38135.000000		1
13716.519531	3262.904053	1.708391	4.070535	4108.113770	91966.078125	710.946716	425.762573	252.548950	116.713341	94.115707	422.025055	575.043274	293.575012	1.269562	0.000000	4.137244	3.513604	0.232587	0.609652	3.613642	4.963628	2.851837	2.629168	2.402346	2.067121	1.973662	2.625338	2.759701	2.467719	0.103654	0.000000	38193.000000		1
4237.476562	3009.124512	1.976677	3.743659	1966.333618	41568.089844	313.289368	202.626312	102.836517	37.452007	27.880081	145.617233	188.178986	109.747177	0.272416	0.000000	3.627107	3.478440	0.295936	0.573296	3.293657	4.618760	2.495946	2.306696	2.012147	1.573475	1.445294	2.163213	2.274571	2.040393	0.000000	0.000000	38212.000000		1
24285.730469	5102.816895	2.063021	2.951138	6623.679688	99998.000000	1041.076416	682.715088	307.868134	133.087997	89.705963	520.720154	681.382935	357.716766	2.671820	0.000000	4.385351	3.707810	0.314504	0.469990	3.821099	4.999991	3.017483	2.834239	2.488365	2.124139	1.952821	2.716604	2.833391	2.553539	0.426807	0.000000	38267.000000		1
14264.028320	4606.637207	1.618963	3.382861	3854.513184	79644.304688	587.563232	396.766174	191.882553	141.414093	61.791958	332.991364	463.569183	283.740967	1.968906	99998.000000	4.154242	3.663384	0.209237	0.529284	3.585969	4.901155	2.769055	2.598535	2.283036	2.150493	1.790932	2.522433	2.666115	2.452922	0.294225	4.999991	38299.000000		1
12974.439453	3084.478760	3.401364	3.632644	3173.117920	69795.648438	499.722961	320.721161	158.168045	82.736710	51.769806	296.479889	402.930542	368.124390	2.171573	99998.000000	4.113089	3.489182	0.531653	0.560223	3.501486	4.843828	2.698729	2.506128	2.199119	1.917698	1.714077	2.471995	2.605230	2.565995	0.336774	4.999991	38324.000000		1
10915.053711	5070.832031	1.970509	4.243225	3894.139160	81909.250000	616.180359	393.889038	201.081360	111.353806	77.435760	355.817200	471.997040	255.237976	1.306896	0.000000	4.038026	3.705079	0.294578	0.627696	3.590411	4.913333	2.789708	2.595374	2.303372	2.046705	1.888942	2.551227	2.673939	2.406945	0.116241	0.000000	38381.000000		1
14417.095703	3742.863281	1.458608	1.955090	5703.528809	99998.000000	942.988831	585.210327	278.695984	113.925644	113.450752	457.534332	607.323853	358.543213	2.242488	99998.000000	4.158878	3.573204	0.163939	0.291167	3.756144	4.999991	2.974507	2.767312	2.445131	2.056622	2.054807	2.660424	2.783420	2.554542	0.350730	4.999991	38423.000000		1
25873.474609	14174.472656	2.759946	5.584651	11754.990234	99998.000000	1834.648804	1191.168091	679.985962	300.954407	301.583496	1367.807739	1759.177368	895.912476	3.536474	99998.000000	4.412855	4.151507	0.440901	0.746996	4.070222	4.999991	3.263553	3.075973	2.832500	2.478501	2.479408	3.136025	3.245310	2.952266	0.548570	4.999991	38500.000000		1
12417.827148	1988.795654	1.874913	2.044519	2287.175049	50830.417969	346.507385	222.716858	107.721161	45.075008	38.173603	202.660233	276.932068	155.808990	1.769935	0.000000	4.094046	3.298590	0.272981	0.310591	3.359299	4.706124	2.539712	2.347753	2.032301	1.653936	1.581763	2.306769	2.442373	2.192593	0.247957	0.000000	38556.000000		1
17726.945312	7979.916992	1.945839	4.631775	8330.979492	99998.000000	1303.086182	857.671021	436.817749	180.969208	155.149063	821.591248	1085.987915	565.280151	5.565763	0.000000	4.248634	3.901998	0.289107	0.665747	3.920696	4.999991	3.114973	2.933321	2.640300	2.257605	2.190749	2.914656	3.035825	2.752264	0.745525	0.000000	38609.000000		1
16321.026367	3606.824219	2.007514	2.935719	3501.307861	74799.515625	523.896362	356.356842	168.600327	82.816887	76.119011	320.724243	444.844727	188.814240	2.927326	0.000000	4.212748	3.557125	0.302659	0.467715	3.544230	4.873899	2.719245	2.551885	2.226858	1.918119	1.881493	2.506132	2.648208	2.276035	0.466471	0.000000	38646.000000		1
7261.066895	972.219543	1.674470	1.430855	1775.496460	51585.386719	264.726624	173.016251	107.326447	64.487144	39.222073	239.014420	335.217834	195.872925	2.080818	99998.000000	3.861001	2.987764	0.223877	0.155596	3.249320	4.712527	2.422798	2.238087	2.030707	1.809473	1.593531	2.378424	2.525327	2.291974	0.318234	4.999991	38682.000000		1
15448.402344	2904.980469	2.019849	4.428249	2930.113037	65628.406250	484.961090	309.524109	149.681595	102.127258	79.245918	327.206268	455.634735	239.646591	0.367308	0.000000	4.188884	3.463143	0.305319	0.646232	3.466884	4.817092	2.685707	2.490695	2.175169	2.009142	1.898977	2.514822	2.658617	2.379571	0.000000	0.000000	38748.000000		1
28528.121094	8925.946289	0.410137	1.911918	7061.758789	99998.000000	1153.102417	727.275085	380.465515	185.431381	146.502258	694.781738	866.101929	479.931519	3.625346	0.000000	4.455273	3.950654	0.000000	0.281469	3.848913	4.999991	3.061868	2.861699	2.580315	2.268183	2.165844	2.841848	2.937569	2.681179	0.559349	0.000000	38850.000000		1
7913.191406	2773.264893	3.163916	3.614142	2472.125488	55235.902344	401.336273	249.209259	138.281006	66.124611	55.087910	243.658539	339.251343	212.836563	1.606122	99998.000000	3.898352	3.442991	0.500225	0.558005	3.393070	4.742221	2.603508	2.396564	2.140763	1.820363	1.741056	2.386782	2.530522	2.328046	0.205778	4.999991	38894.000000		1
16644.871094	4620.485840	1.995179	2.309720	5390.840820	99998.000000	852.770935	543.348572	236.041702	109.827354	125.128868	578.864014	752.111572	438.849945	0.833174	99998.000000	4.221281	3.664688	0.299982	0.363559	3.731657	4.999991	2.930832	2.735079	2.372989	2.040710	2.097358	2.762577	2.876282	2.642316	0.000000	4.999991	38911.000000		1
14431.690430	2730.265137	1.989012	2.880212	2456.142334	54805.796875	371.343811	239.649673	134.747055	45.334042	23.161963	177.937897	252.878906	108.714127	1.895662	0.000000	4.159317	3.436205	0.298637	0.459424	3.390254	4.738826	2.569776	2.379577	2.129519	1.656424	1.364775	2.250268	2.402913	2.036286	0.277761	0.000000	38931.000000		1
3066.099854	3057.354248	2.658183	3.833087	1432.893188	37302.968750	245.588959	159.876434	103.317581	50.465385	41.137074	170.805206	212.358582	190.645981	0.346775	0.000000	3.486586	3.485346	0.424585	0.583549	3.156214	4.571743	2.390209	2.203784	2.014174	1.702994	1.614233	2.232501	2.327070	2.280228	0.000000	0.000000	38991.000000		1
9969.200195	1860.305542	1.915002	2.072273	2201.592041	47827.484375	366.816895	229.849548	118.797951	51.587864	44.843727	218.082001	323.120300	165.235977	0.628525	31243.736328	3.998660	3.269584	0.282169	0.316447	3.342737	4.679677	2.564449	2.361444	2.074809	1.712548	1.651702	2.338620	2.509364	2.218105	0.000000	4.494763	39029.000000		1
14605.517578	3910.544678	1.847160	2.164785	4768.045898	99998.000000	790.226562	490.798615	280.385864	115.359581	113.984238	529.416260	672.279724	368.121307	3.223954	0.000000	4.164517	3.592237	0.266504	0.335415	3.678340	4.999991	2.897752	2.690903	2.447756	2.062054	2.056845	2.723797	2.827550	2.565991	0.508389	0.000000	39093.000000		1
17583.275391	4213.210449	2.238794	2.726025	3602.294189	82163.453125	579.425232	373.024445	242.603897	100.714905	77.389511	344.428955	479.342529	248.703537	1.858497	0.000000	4.245100	3.624613	0.350014	0.435530	3.556579	4.914679	2.762997	2.571737	2.384898	2.003094	1.888682	2.537100	2.680646	2.395682	0.269162	0.000000	39193.000000		1
4247.825684	2648.533691	2.026016	2.146282	2124.424561	46368.046875	331.856537	217.477585	107.110580	52.661007	36.600895	204.387115	267.881287	150.245926	0.335874	0.000000	3.628167	3.423006	0.306643	0.331687	3.327241	4.666219	2.520950	2.337415	2.029832	1.721489	1.563492	2.310453	2.427942	2.176803	0.000000	0.000000	39244.000000		1
7055.477051	1748.023438	2.235711	3.941018	2102.820068	45057.578125	374.335052	221.856506	130.223206	43.422127	42.842384	204.125000	271.344330	144.541000	1.474918	21570.019531	3.848526	3.242547	0.349416	0.595608	3.322802	4.653768	2.573261	2.346072	2.114688	1.637711	1.631874	2.309896	2.433521	2.159991	0.168768	4.333850	39291.000000		1
15450.341797	5591.570801	2.470075	3.580221	5588.212402	99998.000000	878.896362	576.646790	298.644684	116.127434	101.812721	474.720001	599.750183	377.264587	1.632928	99998.000000	4.188938	3.747534	0.392710	0.553910	3.747273	4.999991	2.943938	2.760910	2.475155	2.064935	2.007802	2.676438	2.777970	2.576646	0.212967	4.999991	39351.000000		1
10006.371094	3017.906982	1.452441	4.351155	2818.416992	63242.574219	442.692291	289.603149	151.590424	67.823753	56.802467	309.289734	404.481689	250.183731	1.408749	0.000000	4.000277	3.479706	0.162098	0.638605	3.450005	4.801010	2.646102	2.461803	2.180672	1.831382	1.754367	2.490366	2.606899	2.398259	0.148834	0.000000	39377.000000		1
8430.994141	469.974121	3.389029	5.415045	1662.511353	43473.398438	278.196411	177.450668	134.228973	20.543867	35.166958	181.416351	243.063370	157.042480	1.107120	99998.000000	3.925879	2.672074	0.530075	0.733602	3.220765	4.638224	2.444351	2.249078	2.127846	1.312682	1.546135	2.258677	2.385720	2.196017	0.044195	4.999991	39480.000000		1
8308.326172	1555.770874	1.310589	1.995179	1961.085205	49095.003906	314.661621	206.968216	137.473068	49.577267	39.342339	205.950577	310.313538	146.551605	1.144887	0.000000	3.919513	3.191946	0.117467	0.299982	3.292496	4.691037	2.497844	2.315904	2.138218	1.695283	1.594860	2.313763	2.491801	2.165991	0.058763	0.000000	39553.000000		1
3601.572510	4252.105469	2.112361	3.515462	1887.951172	45857.484375	292.181152	195.579956	98.793739	63.247482	43.385120	157.320023	189.884293	111.606674	1.254009	99998.000000	3.556492	3.628604	0.324768	0.545982	3.275991	4.661410	2.465652	2.291324	1.994729	1.801043	1.637341	2.196784	2.278489	2.047690	0.098300	4.999991	39572.000000		1
18407.787109	6287.620117	3.139246	2.763030	4615.462402	93860.500000	732.656250	476.816925	247.818497	131.490616	84.093559	401.274597	480.255310	261.753906	1.685057	0.000000	4.265002	3.798486	0.496825	0.441386	3.664215	4.972483	2.864900	2.678352	2.394134	2.118895	1.924763	2.603442	2.681472	2.417893	0.226615	0.000000	39623.000000		1
16634.537109	5229.783691	3.278014	4.690367	4158.415527	84536.281250	626.689697	432.540619	232.624924	69.538307	82.335823	338.643860	452.264221	253.267456	0.630457	99998.000000	4.221011	3.718484	0.515611	0.671207	3.618928	4.927043	2.797053	2.636027	2.366656	1.842224	1.915589	2.529743	2.655392	2.403579	0.000000	4.999991	39683.000000		1
10754.847656	2534.370605	3.117660	3.068320	2859.113037	56417.320312	438.359619	298.166687	139.918472	62.828094	47.375477	202.385773	291.431824	148.713303	0.221057	0.000000	4.031604	3.403870	0.493829	0.486901	3.456231	4.751412	2.641830	2.474459	2.145875	1.798154	1.675554	2.306180	2.464537	2.172350	0.000000	0.000000	39727.000000		1
5481.613770	2841.893555	1.822490	3.900929	2016.469116	40044.953125	327.311127	214.418518	118.319969	21.604673	37.430420	135.181854	148.426514	104.446228	0.043148	0.000000	3.738909	3.453608	0.260665	0.591168	3.304592	4.602548	2.514961	2.331262	2.073058	1.334548	1.573225	2.130919	2.171511	2.018893	0.000000	0.000000	39797.000000		1
20835.810547	6371.380371	1.310589	2.565671	5336.326660	99998.000000	883.333862	548.979492	268.322266	109.007080	114.042824	605.115906	786.760437	469.147675	3.522830	0.000000	4.318810	3.804234	0.117467	0.409201	3.727242	4.999991	2.946125	2.739556	2.428657	2.037455	2.057068	2.781839	2.895843	2.671309	0.546892	0.000000	39876.000000		1
6287.650879	462.514557	2.556419	4.233974	1140.126099	28000.607422	177.601761	116.842865	61.563759	47.094860	17.194927	88.950447	127.663704	64.551903	0.285424	99998.000000	3.798488	2.665125	0.407632	0.626748	3.056953	4.447167	2.249447	2.067602	1.789325	1.672974	1.235400	1.949148	2.106067	1.809909	0.000000	4.999991	39899.000000		1
4640.601074	694.220520	1.514116	0.863447	1020.680542	27356.947266	161.276459	102.848854	43.018154	32.496437	19.803770	105.895592	136.187149	60.937763	0.797912	0.000000	3.666574	2.841497	0.180159	0.000000	3.008890	4.437068	2.207571	2.012199	1.633652	1.511836	1.296748	2.024878	2.134136	1.784886	0.000000	0.000000	39918.000000		1
6442.281738	1345.200806	1.810155	1.424687	1192.265869	29163.673828	183.892593	116.778099	61.594597	25.187979	11.893980	87.454834	114.733582	65.449272	0.444181	99998.000000	3.809040	3.128787	0.257716	0.153720	3.076373	4.464842	2.264564	2.067361	1.789543	1.401193	1.075327	1.941784	2.059690	1.815905	0.000000	4.999991	39934.000000		1
17154.011719	7110.472656	2.315888	5.384208	4394.429688	91559.882812	715.970154	457.259857	270.702911	100.730324	88.244270	442.041626	618.878601	381.853210	1.318136	0.000000	4.234366	3.851898	0.364717	0.731122	3.642903	4.961705	2.854895	2.660163	2.432493	2.003160	1.945686	2.645463	2.791605	2.581897	0.119960	0.000000	39985.000000		1
18171.406250	4603.288086	2.676685	3.484625	5508.763184	99998.000000	864.026611	567.238342	271.486206	99.253212	114.560898	546.173279	687.479492	372.950439	1.967142	0.000000	4.259388	3.663068	0.427597	0.542156	3.741054	4.999991	2.936527	2.753766	2.433748	1.996745	2.059036	2.737330	2.837260	2.571651	0.293836	0.000000	40024.000000		1
7502.218262	2848.307617	2.143198	1.844076	1580.360596	39523.203125	250.516769	161.661926	84.562286	67.601723	15.390940	117.141983	159.518723	108.035706	0.181243	0.000000	3.875190	3.454587	0.331062	0.265779	3.198756	4.596852	2.398837	2.208608	1.927177	1.829958	1.187265	2.068712	2.202812	2.033567	0.000000	0.000000	40048.000000		1
14818.570312	2636.941895	3.401364	5.615488	2454.014648	53451.000000	388.107025	253.326050	149.798782	82.819969	37.600025	195.993179	255.318146	123.112099	1.778088	99998.000000	4.170806	3.421101	0.531653	0.749388	3.389877	4.727956	2.588952	2.403680	2.175508	1.918135	1.575188	2.292241	2.407082	2.090301	0.249953	4.999991	40076.000000		1
13786.865234	3505.464600	2.106194	2.590341	2833.471680	59860.445312	455.203003	290.713318	148.691711	84.466690	37.825138	221.218170	267.757965	233.519196	1.110425	0.000000	4.139465	3.544746	0.323498	0.413357	3.452319	4.777140	2.658205	2.463465	2.172287	1.926685	1.577780	2.344821	2.427742	2.368323	0.045489	0.000000	40105.000000		1
13010.043945	4636.160645	2.019849	3.570970	2710.513916	55651.710938	416.434235	282.171356	147.245438	71.326874	64.277451	247.405273	378.858887	272.059753	1.053532	0.000000	4.114279	3.666158	0.305319	0.552786	3.433052	4.745479	2.619546	2.450513	2.168042	1.853253	1.808059	2.393409	2.578477	2.434664	0.022648	0.000000	40170.000000		1
7126.612793	1949.428589	2.778449	4.039698	2261.305664	46831.343750	374.627991	240.574799	124.808159	54.939888	45.589993	172.455002	214.948929	166.019241	0.305679	0.000000	3.852883	3.289907	0.443802	0.606349	3.354359	4.670537	2.573600	2.381250	2.096243	1.739888	1.658870	2.236676	2.332335	2.220158	0.000000	0.000000	40228.000000		1
8735.892578	2198.967773	2.303553	4.508426	2028.353882	40897.496094	316.579712	214.597382	96.619705	73.581093	33.782356	148.667038	202.385773	122.153061	0.173054	99998.000000	3.941307	3.342219	0.362398	0.654025	3.307144	4.611697	2.500483	2.331625	1.985066	1.866766	1.528690	2.172215	2.306180	2.086904	0.000000	4.999991	40267.000000		1
7507.876953	1037.776733	1.803987	3.416783	2458.088135	52018.652344	396.130920	254.624313	124.336349	37.578442	59.553162	274.662445	348.925049	228.986099	0.298972	0.000000	3.875517	3.016104	0.256233	0.533617	3.390597	4.716159	2.597839	2.405900	2.094598	1.574939	1.774905	2.438799	2.542732	2.359809	0.000000	0.000000	40289.000000		1
7772.915039	1198.334717	2.624262	3.700486	1185.728394	31214.919922	206.585831	127.839470	73.803116	37.294735	24.009991	108.048035	130.886200	69.245354	0.710812	99998.000000	3.890584	3.078578	0.419007	0.568259	3.073985	4.494362	2.315100	2.106665	1.868075	1.571648	1.380392	2.033617	2.116894	1.840391	0.000000	4.999991	40354.000000		1
20655.388672	6879.626953	1.905751	4.067451	6090.272949	99998.000000	992.131287	626.072998	319.814545	139.758118	141.040955	667.450562	854.275818	441.983032	2.170658	0.000000	4.315033	3.837565	0.280066	0.609322	3.784637	4.999991	2.996569	2.796625	2.504898	2.145377	2.149345	2.824419	2.931598	2.645406	0.336591	0.000000	40446.000000		1
22995.507812	9108.546875	2.692104	2.368311	6697.917480	99998.000000	1079.351685	679.557312	354.448029	180.034836	113.863968	646.323914	842.711792	435.917297	2.081207	0.000000	4.361643	3.959449	0.430092	0.374439	3.825940	4.999991	3.033163	2.832226	2.549553	2.255357	2.056386	2.810450	2.925679	2.639404	0.318315	0.000000	40485.000000		1
5241.514160	1699.901733	2.204873	3.657314	1159.072510	27715.941406	189.810287	131.287094	92.370308	1.557288	41.648975	137.963394	170.213135	98.994179	0.827281	0.000000	3.719457	3.230424	0.343384	0.563162	3.064111	4.442729	2.278320	2.118222	1.965532	0.192369	1.619604	2.139764	2.230993	1.995610	0.000000	0.000000	40555.000000		1
6629.575684	485.164612	2.106194	2.238794	1346.144531	30230.535156	213.166519	144.784622	68.085869	58.011292	26.615749	106.484581	157.794907	99.666435	1.256016	0.000000	3.821486	2.685889	0.323498	0.350014	3.129092	4.480446	2.328719	2.160722	1.833057	1.763512	1.425139	2.027287	2.198093	1.998549	0.098995	0.000000	40579.000000		1
28612.396484	14011.083984	1.933504	4.446751	17160.285156	99998.000000	2762.687744	1754.727539	989.870911	382.368195	338.835052	1740.153809	2351.560547	1286.615967	2.295303	0.000000	4.456554	4.146472	0.286345	0.648043	4.234525	4.999991	3.441332	3.244210	2.995579	2.582482	2.529988	3.240588	3.371356	3.109449	0.360840	0.000000	40649.000000		1
10596.836914	2897.656738	2.217208	3.318103	2359.559814	53419.125000	372.361450	244.747101	134.339996	86.073318	52.408138	171.391113	235.819672	137.528580	0.457189	0.000000	4.025176	3.462047	0.345806	0.520890	3.372831	4.727697	2.570965	2.388718	2.128205	1.934869	1.719399	2.233988	2.372580	2.138393	0.000000	0.000000	40687.000000		1
29808.353516	6592.450684	3.842339	4.977154	5722.043945	99998.000000	921.273132	590.690186	319.826874	178.909271	97.520157	536.274475	690.239441	356.171814	2.951977	99998.000000	4.474338	3.819047	0.584596	0.696981	3.757551	4.999991	2.964388	2.771360	2.504915	2.252633	1.989094	2.729387	2.839000	2.551660	0.470113	4.999991	40724.000000		1
10724.925781	3970.628174	1.902667	3.570970	3905.098633	83558.085938	611.252502	406.023560	248.376648	101.405663	66.556335	352.893799	465.385529	183.599640	0.722696	0.000000	4.030394	3.598859	0.279363	0.552786	3.591632	4.921988	2.786221	2.608551	2.395111	2.006062	1.823189	2.547644	2.667813	2.263872	0.000000	0.000000	40782.000000		1
32084.568359	7925.526367	2.112361	2.827788	9788.166016	99998.000000	1520.776611	1002.467957	566.498230	253.252045	194.318710	1007.926208	1329.640259	700.912231	4.269835	99998.000000	4.506296	3.899028	0.324768	0.451447	3.990701	4.999991	3.182065	3.001070	2.753199	2.403553	2.288515	3.003429	3.123734	2.845664	0.630411	4.999991	40821.000000		1
30041.240234	16130.331055	2.593424	3.028231	12597.427734	99998.000000	1972.094116	1285.761841	771.619263	320.372711	250.979324	1346.940063	1756.244751	922.947571	3.554277	99998.000000	4.477718	4.207644	0.413874	0.481189	4.100282	4.999991	3.294928	3.109160	2.887403	2.505656	2.399638	3.129348	3.244585	2.965177	0.550751	4.999991	40923.000000		1
16289.630859	6520.393066	2.032184	2.716774	7211.246094	99998.000000	1107.867065	748.170532	353.704834	161.146942	142.403976	719.818665	968.741089	523.637329	3.403777	0.000000	4.211911	3.814274	0.307963	0.434053	3.858010	4.999991	3.044488	2.874001	2.548641	2.207222	2.153522	2.857223	2.986208	2.719031	0.531961	0.000000	40970.000000		1
4057.604980	1207.086304	2.747611	2.547168	945.554504	28327.945312	169.423691	103.502609	69.081917	49.500175	28.203875	104.945801	143.498703	65.261162	0.795681	0.000000	3.608270	3.081738	0.438955	0.406058	2.975687	4.452215	2.228974	2.014951	1.839364	1.694607	1.450309	2.020965	2.156848	1.814655	0.000000	0.000000	41072.000000		1
12851.502930	2925.604736	1.766982	2.186371	1316.463501	33300.265625	193.310333	140.923782	77.633125	47.227459	28.755863	110.786400	141.916748	101.112709	1.506143	0.000000	4.108954	3.466216	0.247232	0.339724	3.119409	4.522448	2.286255	2.148984	1.890047	1.674195	1.458726	2.044487	2.152034	2.004806	0.177866	0.000000	41114.000000		1
6959.258301	3158.312744	2.038351	3.040566	2760.556641	62025.394531	438.945526	283.710144	137.762939	65.307419	43.378952	244.352371	348.055420	146.995651	0.482892	0.000000	3.842563	3.499455	0.309279	0.482955	3.440997	4.792570	2.642411	2.452875	2.139132	1.814963	1.637279	2.388016	2.541648	2.167305	0.000000	0.000000	41152.000000		1
16216.965820	4040.567383	2.217208	2.417651	5213.004883	99998.000000	805.876526	537.563477	309.422333	167.653625	95.420128	480.437256	648.605835	374.353546	2.813605	0.000000	4.209970	3.606442	0.345806	0.383394	3.717088	4.999991	2.906269	2.730430	2.490552	2.224413	1.979640	2.681637	2.811981	2.573282	0.449263	0.000000	41201.000000		1
5106.245605	598.458069	1.495613	0.937457	946.621460	23662.144531	162.935501	97.492401	64.610497	33.005257	13.849071	77.263077	100.958527	27.130733	1.091130	99998.000000	3.708102	2.777034	0.174819	0.000000	2.976176	4.374054	2.212016	1.988971	1.810303	1.518583	1.141421	1.887972	2.004143	1.433462	0.037876	4.999991	41228.000000		1
12309.711914	3881.619141	2.349809	4.184633	3605.294678	84486.507812	561.801697	371.479492	263.172424	146.159973	89.249565	500.537048	633.597290	397.237976	1.754153	99998.000000	4.090248	3.589013	0.371033	0.621657	3.556941	4.926787	2.749583	2.569935	2.420240	2.164829	1.950606	2.699436	2.801813	2.599051	0.244067	4.999991	41283.000000		1
5298.211426	335.917816	1.915002	1.637465	819.219849	23458.380859	142.437897	83.344208	40.039265	22.909096	17.756168	92.623177	126.982193	47.545086	0.337665	99998.000000	3.724129	2.526233	0.282169	0.214172	2.913400	4.370298	2.153625	1.920875	1.602486	1.360008	1.249349	1.966720	2.103743	1.677106	0.000000	4.999991	41300.000000		1
4781.411133	718.603638	1.785485	3.308852	1180.214722	26030.128906	190.186508	133.013992	67.182335	46.471943	16.658358	93.495872	101.593773	76.316368	0.268949	99998.000000	3.679556	2.856489	0.251756	0.519677	3.071961	4.415476	2.279180	2.123897	1.827255	1.667191	1.221632	1.970792	2.006867	1.882618	0.000000	4.999991	41359.000000		1
21907.718750	4692.842773	3.284182	5.411962	6063.950195	99998.000000	969.906738	621.348694	332.948181	143.945847	100.788918	519.394104	734.102539	344.956268	0.332117	0.000000	4.340597	3.671436	0.516427	0.733355	3.782756	4.999991	2.986730	2.793335	2.522377	2.158199	2.003413	2.715497	2.865757	2.537764	0.000000	0.000000	41401.000000		1
17031.328125	9243.475586	1.020718	1.859494	6754.688965	99998.000000	1075.031372	683.785156	343.491486	171.332520	124.049561	570.312805	767.693665	428.183289	4.406385	0.000000	4.231248	3.965835	0.008906	0.269395	3.829605	4.999991	3.031421	2.834920	2.535916	2.233840	2.093595	2.756113	2.885188	2.631630	0.644082	0.000000	41472.000000		1
6252.619629	4465.857910	2.759946	4.687283	1716.276367	43712.488281	304.109070	187.620834	116.540657	44.331829	46.663136	176.827744	241.635605	237.765503	0.289184	0.000000	3.796062	3.649905	0.440901	0.670921	3.234587	4.640605	2.483029	2.273281	2.066478	1.646716	1.668974	2.247550	2.383161	2.376149	0.000000	0.000000	41523.000000		1
11637.055664	2976.961182	2.778449	4.005776	2690.281494	53798.738281	409.375580	279.016693	143.837906	82.255646	43.795258	216.570969	283.062561	181.354675	0.794337	0.000000	4.065843	3.473773	0.443802	0.602687	3.429798	4.730772	2.612122	2.445630	2.157873	1.915166	1.641427	2.335600	2.451882	2.258529	0.000000	0.000000	41611.000000		1
11832.830078	3086.372314	2.661267	3.089906	2978.984131	72477.132812	471.371063	302.860138	162.312592	54.249130	50.354370	258.534485	357.038361	168.076096	0.753401	99998.000000	4.073089	3.489448	0.425088	0.489945	3.474068	4.860201	2.673363	2.481242	2.210352	1.734393	1.702037	2.412519	2.552715	2.225506	0.000000	4.999991	41646.000000		1
3217.705566	1673.045410	1.989012	3.737491	1839.064697	38282.910156	307.636871	198.614365	69.118919	54.998482	37.766548	180.873611	210.178375	98.183159	0.431735	0.000000	3.507546	3.223508	0.298637	0.572580	3.264597	4.583005	2.488038	2.298011	1.839597	1.740351	1.577107	2.257375	2.322588	1.992037	0.000000	0.000000	41701.000000		1
9045.672852	2623.093018	2.235711	2.084607	4281.690918	90567.406250	689.801514	442.541168	234.105118	78.838867	61.428078	349.291992	414.775208	280.006561	0.373711	0.000000	3.956441	3.418814	0.349416	0.319024	3.631615	4.956972	2.838724	2.645954	2.369411	1.896740	1.788367	2.543189	2.617813	2.447168	0.000000	0.000000	41820.000000		1
27543.488281	7715.378906	2.340558	4.286397	8582.550781	99998.000000	1342.971313	881.156738	434.178070	164.295441	155.960083	771.576111	1018.460205	580.976379	1.858224	0.000000	4.440019	3.887357	0.369319	0.632092	3.933616	4.999991	3.128067	2.945053	2.637668	2.215626	2.193013	2.887379	3.007944	2.764158	0.269098	0.000000	41887.000000		1
18261.740234	3966.141357	3.611058	5.242356	4069.351074	82529.671875	632.672180	415.302521	210.650192	106.749786	76.322533	351.244019	467.531799	296.458313	1.321996	99998.000000	4.261542	3.598368	0.557634	0.719526	3.609525	4.916610	2.801179	2.618365	2.323562	2.028367	1.882653	2.545609	2.669811	2.471964	0.121230	4.999991	41999.000000		1
15261.987305	2947.863037	3.031315	3.700486	2850.965820	67592.140625	475.148621	298.983887	185.079834	98.204742	65.702141	308.651398	392.146729	286.448486	0.949680	0.000000	4.183611	3.469507	0.481631	0.568259	3.454992	4.829896	2.676830	2.475648	2.267359	1.992132	1.817580	2.489468	2.593449	2.457047	0.000000	0.000000	42061.000000		1
11826.489258	4337.553223	1.507948	3.441453	4449.338379	93796.585938	693.415649	453.812256	256.092163	105.152405	89.801559	420.581879	603.472229	348.480988	1.334284	0.000000	4.072856	3.637245	0.178386	0.536742	3.648295	4.972187	2.840994	2.656876	2.408396	2.021819	1.953284	2.623851	2.780657	2.542179	0.125248	0.000000	42108.000000		1
17470.724609	7150.045898	3.204005	3.916348	5207.219727	99998.000000	834.518311	537.541931	287.385956	146.064377	87.482582	425.892090	607.280701	280.102173	1.712199	0.000000	4.242311	3.854309	0.505693	0.592881	3.716606	4.999991	2.921436	2.730412	2.458466	2.164544	1.941922	2.629300	2.783390	2.447316	0.233554	0.000000	42147.000000		1
17768.767578	5743.111816	1.390766	3.651147	8384.735352	99998.000000	1358.719971	854.004456	470.319489	206.983627	167.604279	828.745544	1089.891968	574.371033	1.965744	0.000000	4.249657	3.759147	0.143254	0.562429	3.923489	4.999991	3.133130	2.931460	2.672393	2.315936	2.224285	2.918421	3.037384	2.759192	0.293527	0.000000	42175.000000		1
14854.474609	4733.495605	2.679769	2.578006	4762.264160	96286.734375	781.471802	498.504883	258.426544	101.362495	97.847031	493.567810	621.829773	354.525116	2.505922	99998.000000	4.171857	3.675182	0.428097	0.411284	3.677814	4.983566	2.892913	2.697670	2.412337	2.005877	1.990548	2.693347	2.793672	2.549647	0.398968	4.999991	42225.000000		1
10609.313477	3911.050293	3.117660	2.312804	1717.661011	51001.496094	263.647339	181.718552	116.778099	56.780880	51.446014	228.801086	280.595551	184.737534	0.133037	0.000000	4.025687	3.592294	0.493829	0.364139	3.234937	4.707583	2.421023	2.259399	2.067361	1.754202	1.711352	2.359458	2.448081	2.266555	0.000000	0.000000	42256.000000		1
16195.542969	3781.480957	1.662135	3.265679	3931.717529	82829.929688	598.340942	404.139374	207.606537	75.329567	58.446102	302.502441	403.309845	202.024979	0.334152	0.000000	4.209395	3.577662	0.220666	0.513974	3.594582	4.918187	2.776949	2.606531	2.317241	1.876966	1.766756	2.480729	2.605639	2.305405	0.000000	0.000000	42301.000000		1
8386.952148	1703.395630	2.599592	0.952875	1609.594482	37056.609375	275.316193	173.373962	91.630211	36.261684	29.970858	119.488708	166.426300	79.557373	0.849581	0.000000	3.923604	3.231316	0.414905	0.000000	3.206717	4.568866	2.439832	2.238984	1.962039	1.559448	1.476699	2.077327	2.221222	1.900680	0.000000	0.000000	42363.000000		1
6550.638184	1264.524048	2.599592	2.750695	971.121765	28516.003906	165.738617	105.525543	62.069492	28.191540	29.212257	111.267464	159.361450	109.515900	1.328600	36519.937500	3.816284	3.101927	0.414905	0.439442	2.987274	4.455089	2.219424	2.023358	1.792878	1.450119	1.465565	2.046368	2.202383	2.039477	0.123394	4.562530	42424.000000		1
7416.552246	1307.594604	2.433070	1.742312	1997.140259	44691.425781	321.852905	206.215775	107.881516	54.372482	24.561979	139.135208	184.987320	126.140335	2.466847	99998.000000	3.870202	3.116473	0.386155	0.241126	3.300409	4.650224	2.507658	2.314322	2.032947	1.735379	1.390263	2.143437	2.267142	2.100854	0.392142	4.999991	42455.000000		1
13397.549805	4952.401367	2.599592	4.206220	3744.574707	73893.000000	561.999023	377.554474	157.921341	86.178162	79.640640	360.143677	482.102478	248.136124	2.118678	99998.000000	4.127026	3.694816	0.414905	0.623892	3.573402	4.868603	2.749736	2.576980	2.198441	1.935397	1.901135	2.556476	2.683139	2.394690	0.326065	4.999991	42594.000000		1
7160.077637	1581.948730	2.174036	2.806202	1466.595337	30589.748047	238.613541	153.304993	70.284576	40.208870	26.421474	91.556206	119.975937	62.979195	0.743806	0.000000	3.854918	3.199192	0.337267	0.448119	3.166310	4.485576	2.377695	2.185556	1.846860	1.604322	1.421957	1.961688	2.079094	1.799197	0.000000	0.000000	42652.000000		1
9497.397461	1876.192871	1.569623	2.195622	1510.661987	35967.027344	253.233536	162.550034	95.561981	47.199707	26.643503	120.598854	147.350296	132.175217	0.664066	0.000000	3.977605	3.273278	0.195795	0.341558	3.179167	4.555904	2.403521	2.210987	1.980285	1.673939	1.425591	2.081343	2.168351	2.121150	0.000000	0.000000	42720.000000		1
7529.053223	1633.283691	1.464776	2.997394	1467.440308	33488.742188	219.787308	157.751740	71.363884	36.881516	35.028187	120.771545	152.571060	126.766335	0.012420	99998.000000	3.876740	3.213062	0.165771	0.476744	3.166560	4.524899	2.342003	2.197974	1.853478	1.566809	1.544418	2.081965	2.183472	2.103004	0.000000	4.999991	42764.000000		1
12170.527344	5528.227539	1.353761	3.262596	3905.844971	78534.539062	635.546204	403.682983	206.043091	89.931076	70.241402	305.320984	412.817017	231.638123	1.243060	0.000000	4.085310	3.742586	0.131542	0.513563	3.591715	4.895061	2.803147	2.606040	2.313958	1.953910	1.846593	2.484757	2.615758	2.364810	0.094492	0.000000	42816.000000		1
19067.882812	4482.470215	2.174036	4.200052	5477.121094	99998.000000	877.897278	565.150635	343.368134	134.161133	96.699883	489.580536	643.394348	342.504700	1.703732	0.000000	4.280303	3.651517	0.337267	0.623255	3.738552	4.999991	2.943444	2.752164	2.535760	2.127627	1.985426	2.689824	2.808477	2.534667	0.231401	0.000000	42872.000000		1
14263.778320	3732.418701	2.655099	3.626477	3176.451416	72178.531250	525.435181	326.959564	189.952133	126.066322	77.719467	325.328278	427.057739	289.655579	1.917736	0.000000	4.154234	3.571990	0.424081	0.559485	3.501942	4.858408	2.720519	2.514494	2.278644	2.100599	1.890530	2.512322	2.630486	2.461882	0.282789	0.000000	42971.000000		1
5075.473145	2981.062500	3.000478	4.625608	1797.061035	42671.539062	297.186066	192.829269	103.114059	44.843727	30.248394	137.414490	202.906921	200.917908	0.093010	0.000000	3.705477	3.474371	0.477190	0.665169	3.254563	4.630138	2.473028	2.285173	2.013318	1.651702	1.480702	2.138032	2.307297	2.303019	0.000000	0.000000	43043.000000		1
6764.637207	1290.489136	2.334390	2.676685	1264.295898	27326.992188	204.936020	137.284958	75.175385	41.248089	24.099419	91.429771	119.291351	73.716774	0.898778	99998.000000	3.830245	3.110754	0.368173	0.427597	3.101849	4.436592	2.311618	2.137623	1.876076	1.615404	1.382007	1.961088	2.076609	1.867566	0.000000	4.999991	43117.000000		1
4081.448486	1463.893921	1.989012	1.424687	1670.868286	46091.976562	268.488800	174.487183	120.497093	65.794647	50.653492	247.152405	369.327057	219.454269	0.213573	0.000000	3.610814	3.165510	0.298637	0.153720	3.222942	4.663625	2.428926	2.241764	2.080976	1.818191	1.704609	2.392965	2.567411	2.341344	0.000000	0.000000	43139.000000		1
11099.708008	1975.584839	1.708391	2.581089	2836.595703	57130.996094	430.156891	296.408966	156.801941	107.344948	45.213779	243.757217	317.908783	216.315018	1.169740	0.000000	4.045311	3.295696	0.232587	0.411803	3.452797	4.756872	2.633627	2.471891	2.195351	2.030782	1.655271	2.386957	2.502302	2.335087	0.068089	0.000000	43262.000000		1
17727.716797	3930.925049	2.642764	4.668780	4513.788574	95714.960938	691.445129	458.046234	269.367676	122.017372	99.549255	524.642639	704.486267	451.268158	2.238194	0.000000	4.248653	3.594495	0.422058	0.669203	3.654541	4.980980	2.839758	2.660909	2.430346	2.086422	1.998038	2.719864	2.847872	2.654435	0.349898	0.000000	43291.000000		1
24673.148438	11298.072266	2.722941	3.139246	8824.549805	99998.000000	1414.665161	900.578125	481.646057	194.744263	174.073975	780.475769	1034.511108	552.211243	2.831271	0.000000	4.392225	4.053004	0.435038	0.496825	3.945693	4.999991	3.150654	2.954521	2.682728	2.289465	2.240734	2.892359	3.014735	2.742105	0.451982	0.000000	43401.000000		1
11859.621094	6782.417969	1.504864	2.988143	7545.023926	99998.000000	1197.335571	773.743958	441.955261	196.520508	169.272583	879.266418	1199.216675	660.950073	3.339690	0.000000	4.074071	3.831385	0.177497	0.475401	3.877661	4.999991	3.078216	2.888597	2.645378	2.293408	2.228587	2.944120	3.078898	2.820169	0.523706	0.000000	43444.000000		1
20700.503906	13017.935547	2.331306	4.169215	10976.525391	99998.000000	1769.939575	1129.666016	613.950806	245.730804	205.210480	1034.557373	1482.532104	745.672729	3.021129	0.000000	4.315981	4.114542	0.367599	0.620054	4.040465	4.999991	3.247958	3.052950	2.788134	2.390460	2.312200	3.014755	3.171004	2.872548	0.480169	0.000000	43511.000000		1
12531.444336	4706.235352	3.506211	3.487709	4359.247070	96354.265625	682.884705	448.733337	247.855499	100.054985	91.368095	431.926941	603.934814	338.637695	3.796318	0.000000	4.098001	3.672674	0.544838	0.542540	3.639411	4.983871	2.834347	2.651988	2.394199	2.000239	1.960795	2.635410	2.780990	2.529735	0.579363	0.000000	43567.000000		1
6451.150391	1413.672241	2.081524	3.456871	1843.277100	44330.449219	294.851685	195.462784	103.268242	55.439457	39.589039	203.856720	275.612244	154.572403	0.377982	0.000000	3.809637	3.150349	0.318381	0.538683	3.265591	4.646702	2.469604	2.291064	2.013967	1.743819	1.597575	2.309325	2.440299	2.189132	0.000000	0.000000	43624.000000		1
7237.466797	1646.216919	2.565671	2.167868	1628.494629	37598.480469	259.986938	172.337830	116.577660	47.258297	29.542217	124.435028	177.339645	121.659660	1.203764	0.000000	3.859586	3.216487	0.409201	0.336033	3.211786	4.575171	2.414952	2.236381	2.066615	1.674478	1.470443	2.094943	2.248806	2.085147	0.080541	0.000000	43661.000000		1
20338.496094	4982.424316	2.420735	3.762161	6295.094727	99998.000000	975.244690	633.662048	357.917236	171.132080	124.182159	656.793152	892.248962	469.745911	2.181912	0.000000	4.308319	3.697441	0.383947	0.575437	3.799002	4.999991	2.989114	2.801858	2.553783	2.233331	2.094059	2.817429	2.950486	2.671863	0.338837	0.000000	43725.000000		1
8930.902344	1472.472900	1.329091	2.041435	1684.550903	35960.503906	237.034668	181.111053	95.250519	68.403496	32.499523	145.894760	185.579391	77.741051	1.688262	0.000000	3.950895	3.168047	0.123555	0.309936	3.226484	4.555826	2.374812	2.257945	1.978867	1.835078	1.511877	2.164040	2.268530	1.890650	0.227440	0.000000	43862.000000		1
25075.189453	7293.917969	3.635728	4.656446	6185.381836	99998.000000	966.832275	633.958069	366.520844	170.598602	138.419785	655.874207	888.585510	508.656525	3.304029	99998.000000	4.399244	3.862961	0.560591	0.668055	3.791367	4.999991	2.985351	2.802061	2.564099	2.231976	2.141198	2.816821	2.948699	2.706425	0.519044	4.999991	43943.000000		1
11165.737305	4105.375000	2.158617	2.704439	3107.739502	67671.203125	488.932953	316.814056	164.354019	79.760902	48.923515	267.307739	357.664368	228.042480	1.524677	99998.000000	4.047887	3.613353	0.334176	0.432077	3.492445	4.830404	2.689249	2.500804	2.215780	1.901790	1.689518	2.427011	2.553476	2.358016	0.183178	4.999991	43992.000000		1
8080.999023	2754.907471	2.433070	4.952485	1498.456543	36061.843750	230.077744	162.747391	87.587433	55.572056	36.449791	138.416702	198.589691	126.815674	1.761625	0.000000	3.907465	3.440107	0.386155	0.694823	3.175644	4.557048	2.361875	2.211514	1.942442	1.744856	1.561695	2.141188	2.297957	2.103173	0.245913	0.000000	44047.000000		1
6000.406738	1949.243652	2.423819	4.378909	1132.854614	28334.841797	203.591522	121.465385	77.451180	43.301861	23.692366	93.495872	142.339218	87.288307	0.498419	99998.000000	3.778181	3.289866	0.384500	0.641366	3.054174	4.452321	2.308760	2.084453	1.889028	1.636507	1.374608	1.970792	2.153325	1.940956	0.000000	4.999991	44089.000000		1
19126.365234	3592.410645	3.111492	5.378040	3912.274658	89644.976562	646.838867	401.274597	226.654800	86.841164	90.513901	444.909485	553.577332	347.444855	1.909466	99998.000000	4.281632	3.555386	0.492969	0.730624	3.592429	4.952526	2.810796	2.603442	2.355365	1.938726	1.956715	2.648272	2.743178	2.540886	0.280912	4.999991	44107.000000		1
15867.488281	4412.006836	1.945839	2.664350	4187.877441	80525.445312	638.457275	433.129608	209.848419	152.706741	84.395760	411.367676	592.225830	343.738190	2.605771	0.000000	4.200508	3.644636	0.289107	0.425591	3.621994	4.905933	2.805132	2.636618	2.321906	2.183858	1.926321	2.614230	2.772487	2.536228	0.415936	0.000000	44208.000000		1
6511.968262	805.318359	2.420735	4.415914	1361.671143	33554.832031	196.508163	133.643066	62.862015	37.788136	18.487013	90.942543	132.566849	106.533920	1.025758	0.000000	3.813712	2.905968	0.383947	0.645021	3.134072	4.525755	2.293380	2.125947	1.798388	1.577356	1.266867	1.958767	2.122435	2.027488	0.011045	0.000000	44246.000000		1
14352.296875	7349.375977	2.722941	2.849375	4584.958496	93212.531250	752.099182	476.314301	248.509262	79.190414	82.169304	402.070190	524.605652	341.172516	1.769817	0.000000	4.156921	3.866251	0.435038	0.454750	3.661335	4.969474	2.876275	2.677894	2.395343	1.898673	1.914710	2.604302	2.719833	2.532974	0.247928	0.000000	44332.000000		1
17847.523438	3881.723877	3.524713	3.953353	3512.347656	77557.031250	565.156799	357.146301	192.761429	77.845901	79.480286	389.781494	500.947205	347.429413	1.672961	99998.000000	4.251578	3.589025	0.547124	0.596966	3.545598	4.889621	2.752169	2.552846	2.285020	1.891236	1.900259	2.590821	2.699792	2.540867	0.223486	4.999991	44432.000000		1
21348.017578	10121.767578	2.870961	3.595639	8168.682129	99998.000000	1308.467407	827.058716	469.949463	165.186630	146.070541	689.616516	896.461365	474.371521	3.086364	0.000000	4.329358	4.005256	0.458027	0.555776	3.912152	4.999991	3.116763	2.917536	2.672051	2.217975	2.164563	2.838608	2.952532	2.676119	0.489447	0.000000	44471.000000		1
5169.002930	1551.709595	1.523367	2.633513	2108.586426	42385.722656	332.112488	207.880997	82.187805	72.181076	22.206003	142.610580	194.084351	102.753258	1.757752	0.000000	3.713407	3.190810	0.182805	0.420535	3.323991	4.627220	2.521285	2.317815	1.914807	1.858423	1.346470	2.154152	2.287991	2.011796	0.244958	0.000000	44512.000000		1
4894.763184	2152.474365	2.624262	2.744528	1807.095581	40539.179688	273.176086	182.437073	112.550301	44.809807	32.474854	136.791565	196.283051	71.755516	1.853258	0.000000	3.689732	3.332938	0.419007	0.438468	3.256981	4.607875	2.436443	2.261113	2.051347	1.651373	1.511547	2.136059	2.292883	1.855855	0.267936	0.000000	44552.000000		1
5873.177734	3118.853271	1.816322	1.905751	1989.026855	43626.703125	307.667694	207.122391	99.641769	36.560806	38.173603	139.021103	191.629700	132.088867	0.004971	0.000000	3.768873	3.493995	0.259193	0.280066	3.298641	4.639752	2.488082	2.316227	1.998441	1.563016	1.581763	2.143081	2.282463	2.120866	0.000000	0.000000	44584.000000		1
18983.736328	4440.148926	2.565671	3.290349	4201.923828	97005.656250	642.308838	426.567413	292.606720	101.948402	112.982018	465.055542	589.191467	354.124237	0.536813	0.000000	4.278382	3.647398	0.409201	0.517242	3.623448	4.986797	2.807744	2.629988	2.466284	2.008380	2.053009	2.667505	2.770257	2.549156	0.000000	0.000000	44623.000000		1
32601.224609	8430.879883	2.451572	4.434416	8932.767578	99998.000000	1423.694336	903.569397	461.876221	259.922180	155.802811	821.881165	1111.805054	614.857422	3.901803	0.000000	4.513234	3.925873	0.389445	0.646836	3.950986	4.999991	3.153417	2.955961	2.664526	2.414843	2.192575	2.914809	3.046029	2.788774	0.591265	0.000000	44652.000000		1
13143.616211	4748.895996	2.315888	2.935719	2708.083984	69579.242188	442.371582	263.749084	166.568146	73.750694	45.358715	284.484161	350.984985	303.211700	0.955223	0.000000	4.118715	3.676593	0.364717	0.467715	3.432662	4.842480	2.645787	2.421191	2.221592	1.867766	1.656661	2.454058	2.545289	2.481746	0.000000	0.000000	44713.000000		1
5397.171875	1847.356812	1.181072	2.621178	1060.466919	25913.230469	187.463562	123.645592	74.043648	28.432072	23.720118	88.355286	127.173386	41.781578	0.228862	0.000000	3.732166	3.266551	0.072276	0.418496	3.025497	4.413522	2.272917	2.092179	1.869488	1.453809	1.375117	1.946233	2.104396	1.620985	0.000000	0.000000	44753.000000		1
6757.026855	1685.028809	3.820752	3.059069	1829.165894	53888.785156	301.312103	189.585175	142.869614	72.770065	51.038960	283.787231	373.187897	191.466263	0.120244	0.000000	3.829756	3.226607	0.582149	0.485589	3.262253	4.731498	2.479017	2.277804	2.154940	1.861953	1.707902	2.452993	2.571928	2.282092	0.000000	0.000000	44801.000000		1
19550.246094	6544.063477	1.918085	1.837908	5574.345215	99998.000000	903.270264	566.704834	305.052673	141.821152	86.776405	470.473694	614.268433	316.428589	1.333336	0.000000	4.291152	3.815847	0.282868	0.264324	3.746194	4.999991	2.955818	2.753357	2.484375	2.151741	1.938402	2.672535	2.788358	2.500276	0.124940	0.000000	44823.000000		1
10648.131836	6727.114258	2.377563	1.871829	4312.907715	91061.132812	682.995728	432.340179	186.550781	121.557899	63.207394	379.299866	492.374390	263.770691	1.942216	0.000000	4.027274	3.827829	0.376132	0.272266	3.634770	4.959333	2.834418	2.635826	2.270797	2.084783	1.800768	2.578983	2.692296	2.421227	0.288298	0.000000	44841.000000		1
7129.181641	2096.510742	2.948054	2.497828	1257.943359	30811.478516	227.305466	142.801773	80.556511	39.009296	41.692146	96.607368	171.893768	85.570663	0.842545	0.000000	3.853040	3.321497	0.469535	0.397563	3.099661	4.488712	2.356610	2.154734	1.906101	1.591168	1.620054	1.985010	2.235260	1.932325	0.000000	0.000000	44890.000000		1
5276.859863	2259.560303	0.360797	1.726894	1910.789429	41576.218750	288.526947	205.096375	121.264946	62.760250	36.058159	188.234497	202.654053	102.093338	2.003910	0.000000	3.722376	3.354024	0.000000	0.237266	3.281213	4.618845	2.460186	2.311958	2.083735	1.797685	1.557003	2.274699	2.306755	2.008997	0.301878	0.000000	44906.000000		1
14853.135742	3531.109131	1.344510	3.564802	2965.421875	68329.023438	474.821747	306.249176	188.875916	107.677986	77.210648	383.080536	516.211670	295.184723	3.076207	0.000000	4.171818	3.547911	0.128564	0.552035	3.472086	4.834605	2.676531	2.486075	2.276177	2.032127	1.887677	2.583290	2.712828	2.470094	0.488016	0.000000	44984.000000		1
5170.486328	1290.288696	2.556419	1.156402	1112.329224	24598.927734	146.930893	116.256950	41.050732	37.233063	8.002302	81.567970	130.439072	143.403107	1.693183	99998.000000	3.713531	3.110687	0.407632	0.063109	3.046233	4.390916	2.167113	2.065419	1.613321	1.570929	0.903215	1.911520	2.115408	2.156559	0.228704	4.999991	45011.000000		1
12459.460938	5520.545898	2.994310	3.937934	5011.026367	89089.054688	777.086731	510.324829	206.687592	117.900581	73.830872	328.035797	441.868927	255.968826	1.060442	99998.000000	4.095499	3.741982	0.476297	0.595268	3.699927	4.949824	2.890470	2.707847	2.315314	2.071516	1.868238	2.515921	2.645293	2.408187	0.025487	4.999991	45030.000000		1
12685.579102	1086.737305	1.504864	1.936588	2050.624512	41797.148438	297.056549	202.897675	77.090385	27.451443	17.808592	115.399673	134.481842	100.227676	1.178888	0.000000	4.103310	3.036124	0.177497	0.287037	3.311886	4.621147	2.472839	2.307277	1.887000	1.438565	1.250630	2.062205	2.128664	2.000988	0.071472	0.000000	45047.000000		1
7239.502441	2577.863770	2.954222	4.631775	1768.866455	40051.285156	298.401062	191.833221	117.595291	25.866400	28.820621	126.223595	182.341476	110.481110	1.556702	99998.000000	3.859709	3.411260	0.470443	0.665747	3.247695	4.602616	2.474800	2.282924	2.070390	1.412736	1.459703	2.101140	2.260885	2.043288	0.192206	4.999991	45084.000000		1
16780.654297	3609.013672	1.403101	4.224722	4426.275391	90668.523438	703.770874	458.376190	227.632339	121.437630	77.340164	396.636658	461.111450	301.601990	2.878273	0.000000	4.224809	3.557389	0.147089	0.625798	3.646039	4.957457	2.847431	2.661222	2.357234	2.084353	1.888405	2.598393	2.663806	2.479434	0.459132	0.000000	45131.000000		1
7419.133301	2900.367188	2.124696	2.861710	1722.039917	38698.960938	288.724304	185.560898	117.475029	29.270847	45.522152	134.210480	213.021591	152.302780	0.615485	99998.000000	3.870353	3.462453	0.327297	0.456626	3.236043	4.587699	2.460483	2.268486	2.069946	1.466435	1.658223	2.127786	2.328424	2.182708	0.000000	4.999991	45192.000000		1
6517.059570	2277.143799	1.008383	2.315888	2102.647217	44164.781250	322.031769	221.378525	124.805077	46.345509	44.618614	187.420395	253.255127	175.014511	0.468687	0.000000	3.814052	3.357390	0.003625	0.364717	3.322766	4.645076	2.507899	2.345135	2.096232	1.666008	1.649516	2.272817	2.403558	2.243074	0.000000	0.000000	45216.000000		1
7208.208496	3545.547119	0.983713	2.383730	3200.865234	68162.320312	505.582062	329.633179	188.996185	133.266861	67.413612	268.948273	345.773468	219.636215	1.485733	0.000000	3.857827	3.549683	0.000000	0.377257	3.505267	4.833544	2.703792	2.518031	2.276453	2.124722	1.828748	2.429669	2.538792	2.341704	0.171941	0.000000	45234.000000		1
11765.381836	1719.964600	1.948923	2.161701	1977.216187	51027.726562	343.969482	207.523285	145.715912	76.880692	41.605804	199.397629	240.981842	154.886948	0.744760	99998.000000	4.070606	3.235519	0.289795	0.334796	3.296054	4.707806	2.536520	2.317067	2.163507	1.885817	1.619154	2.299720	2.381984	2.190015	0.000000	4.999991	45365.000000		1
3635.074219	584.078613	2.658183	3.863925	847.177063	21082.523438	113.854721	86.387856	49.179466	48.513378	13.919996	63.574360	78.206696	64.181854	0.038393	0.000000	3.560513	2.766471	0.424585	0.587029	2.927974	4.323923	2.056351	1.936453	1.691784	1.685861	1.143639	1.803282	1.893244	1.807412	0.000000	0.000000	45391.000000		1
11463.668945	1359.194824	2.951138	4.206220	2324.707275	64809.628906	369.919128	237.759338	179.418091	77.102722	55.158836	288.366577	397.324310	192.576401	0.336899	99998.000000	4.059324	3.133282	0.469990	0.623892	3.366368	4.811639	2.568107	2.376137	2.253866	1.887070	1.741615	2.459945	2.599145	2.284603	0.000000	4.999991	45438.000000		1
30126.501953	5993.576172	2.544085	3.099157	5939.536621	99998.000000	949.473938	611.243286	357.010590	130.078262	107.240097	596.385803	764.637695	449.513519	1.571488	0.000000	4.478949	3.777686	0.405532	0.491244	3.773752	4.999991	2.977483	2.786214	2.552681	2.114205	2.030357	2.775527	2.883456	2.652743	0.196311	0.000000	45558.000000		1
4875.101074	759.743774	1.440106	2.035268	1165.110474	31438.423828	186.735794	113.789963	60.126740	23.538177	15.440280	110.052467	161.023590	118.332306	0.345715	0.000000	3.687984	2.880667	0.158394	0.308622	3.066367	4.497461	2.271228	2.056104	1.779068	1.371773	1.188655	2.041600	2.206889	2.073103	0.000000	0.000000	45605.000000		1
5969.831543	3979.012939	3.253344	4.363490	2384.531738	51987.800781	400.075012	250.689453	148.876740	49.901062	52.670258	207.079224	301.336792	152.238022	0.261976	99998.000000	3.775962	3.599775	0.512330	0.639834	3.377403	4.715901	2.602141	2.399136	2.172827	1.698110	1.721565	2.316137	2.479052	2.182523	0.000000	4.999991	45640.000000		1
7842.123535	2209.622070	2.926468	3.632644	2271.537354	52806.058594	375.038147	239.480072	160.918732	100.964691	53.225330	257.671051	332.556549	173.904358	0.786384	99998.000000	3.894434	3.344318	0.466344	0.560223	3.356320	4.722684	2.574075	2.379269	2.206607	2.004169	1.726118	2.411066	2.521866	2.240310	0.000000	4.999991	45680.000000		1
4327.034180	1230.677002	2.038351	4.323402	1726.646973	36076.093750	259.034058	181.484192	92.703354	37.643200	36.209259	157.600632	211.455048	120.392242	0.239292	0.000000	3.636190	3.090144	0.309279	0.635826	3.237204	4.557220	2.413357	2.258839	1.967095	1.575687	1.558820	2.197558	2.325218	2.080599	0.000000	0.000000	45724.000000		1
8995.275391	5316.337891	4.418998	5.458218	4156.429688	87910.617188	664.755371	421.497742	215.605759	133.306946	71.915871	399.060455	531.867859	314.288483	3.564149	0.000000	3.954015	3.725613	0.645324	0.737051	3.618721	4.944041	2.822662	2.624795	2.333660	2.124853	1.856825	2.601039	2.725804	2.497329	0.551956	0.000000	45761.000000		1
19727.943359	4160.734375	2.417651	2.491661	3876.345947	81225.554688	612.183838	386.639160	175.100861	71.212776	65.948837	336.935455	498.289001	299.665405	2.404113	0.000000	4.295082	3.619170	0.383394	0.396489	3.588423	4.909693	2.786882	2.587306	2.243288	1.852558	1.819207	2.527547	2.697481	2.476637	0.380955	0.000000	45781.000000		1
2786.931885	1563.905762	2.137031	2.627345	1524.766968	42068.886719	239.396805	141.500443	77.630043	51.072880	37.189888	189.862717	224.416000	135.900360	0.005332	0.000000	3.445126	3.194211	0.329811	0.419517	3.183203	4.623961	2.379118	2.150758	1.890030	1.708190	1.570425	2.278440	2.351054	2.133221	0.000000	0.000000	45802.000000		1
7728.410645	1390.655151	1.631298	2.470075	1431.160034	33139.441406	250.612366	156.777283	83.711174	69.254608	34.155491	153.314240	207.236496	146.927811	1.143288	99998.000000	3.888090	3.143219	0.212533	0.392710	3.155688	4.520345	2.399003	2.195283	1.922783	1.840449	1.533460	2.185582	2.316466	2.167104	0.058156	4.999991	45879.000000		1
9100.060547	1432.220825	1.289003	2.695188	1919.100098	42984.812500	305.274719	202.120575	102.592903	50.335869	35.611015	181.755569	246.060760	173.750183	1.632071	99998.000000	3.959044	3.156010	0.110254	0.430589	3.283098	4.633315	2.484691	2.305610	2.011117	1.701878	1.551584	2.259488	2.391042	2.239925	0.212739	4.999991	45914.000000		1
15738.730469	5058.527832	1.982844	2.707523	4719.748535	99998.000000	751.423889	486.179169	238.635117	97.057594	73.053772	414.417480	583.838074	270.132416	1.248723	0.000000	4.196970	3.704024	0.297289	0.432572	3.673919	4.999991	2.875885	2.686796	2.377734	1.987030	1.863643	2.617438	2.766292	2.431577	0.096466	0.000000	45951.000000		1
11472.137695	1516.061523	1.177988	2.466991	2123.450195	45752.058594	363.384705	222.608932	127.512596	58.245659	36.088993	160.505524	207.625046	108.584610	1.458327	0.000000	4.059644	3.180717	0.071141	0.392168	3.327042	4.660410	2.560367	2.347543	2.105553	1.765264	1.557375	2.205490	2.317280	2.035768	0.163855	0.000000	46006.000000		1
8093.284668	3259.971436	2.204873	3.867008	3284.613525	72347.031250	527.495117	333.857880	171.412704	90.008163	83.464470	363.594391	501.295654	279.497742	2.282623	0.000000	3.908125	3.513214	0.343384	0.587375	3.516484	4.859421	2.722219	2.523562	2.234043	1.954282	1.921502	2.560617	2.700094	2.446378	0.358434	0.000000	46021.000000		1
6664.045898	1952.509277	1.187239	2.800035	1181.389526	31741.042969	206.067764	132.397232	87.584351	51.834564	25.070797	119.097076	159.731506	59.923210	0.983017	99998.000000	3.823738	3.290593	0.074538	0.447163	3.072393	4.501621	2.314010	2.121879	1.942427	1.714619	1.399168	2.075901	2.203391	1.777595	0.000000	4.999991	46085.000000		1
7104.209473	2067.979980	1.828657	2.204873	2624.141357	56713.398438	431.368805	274.594604	128.357544	75.533096	44.115967	223.746826	317.551086	147.026489	0.205412	99998.000000	3.851516	3.315546	0.262132	0.343384	3.418987	4.753685	2.634849	2.438692	2.108421	1.878137	1.644596	2.349757	2.501814	2.167396	0.000000	4.999991	46116.000000		1
22332.029297	7738.247559	1.403101	3.737491	7196.465820	99998.000000	1166.121948	741.774841	406.183899	139.699539	125.514336	626.893250	797.821777	469.431396	1.799827	0.000000	4.348928	3.888643	0.147089	0.572580	3.857119	4.999991	3.066744	2.870272	2.608723	2.145195	2.098693	2.797194	2.901906	2.671572	0.255231	0.000000	46187.000000		1
19722.609375	5691.943359	1.458608	2.516331	4703.904297	99998.000000	761.014282	488.606079	265.170685	110.712387	107.320274	520.744812	655.448669	379.762421	1.234102	99998.000000	4.294964	3.755260	0.163939	0.400768	3.672458	4.999991	2.881393	2.688959	2.423526	2.044196	2.030682	2.716625	2.816539	2.579512	0.091351	4.999991	46250.000000		1
7125.681641	1582.691895	2.377563	3.145414	1983.621094	41424.429688	301.161011	205.469513	98.272583	28.092859	30.387161	134.349243	195.274673	123.978630	0.954712	0.000000	3.852826	3.199396	0.376132	0.497678	3.297459	4.617257	2.478799	2.312747	1.992432	1.448596	1.482690	2.128235	2.290646	2.093347	0.000000	0.000000	46286.000000		1
15080.721680	3574.926025	2.328223	4.397411	1863.746948	39360.093750	292.381592	196.915222	118.393982	42.663525	36.597813	138.533875	199.335953	184.826965	0.671276	0.000000	4.178422	3.553267	0.367025	0.643197	3.270387	4.595056	2.465950	2.294279	2.073330	1.630057	1.563455	2.141556	2.299586	2.266765	0.000000	0.000000	46356.000000		1
7740.458496	2544.112305	2.500912	4.468338	1702.593872	42996.574219	274.770386	173.118011	99.586258	63.722378	23.097202	138.984100	163.749619	114.659576	2.636458	0.000000	3.888767	3.405536	0.398098	0.650146	3.231111	4.633434	2.438970	2.238342	1.998199	1.804292	1.363559	2.142965	2.214180	2.059410	0.421021	0.000000	46384.000000		1
13465.718750	2940.135254	2.371395	4.082870	3338.693115	71670.554688	516.902466	337.080414	191.469345	78.444145	55.988361	311.870850	387.249756	246.902634	1.459910	0.000000	4.129230	3.468367	0.375004	0.610966	3.523576	4.855341	2.713409	2.527734	2.282099	1.894561	1.748098	2.493975	2.587991	2.392526	0.164326	0.000000	46421.000000		1
16808.294922	3602.321777	2.251129	3.327354	3488.531982	77267.859375	573.584656	359.348083	204.643066	111.976723	71.838776	328.341095	458.703064	345.702545	1.961269	99998.000000	4.225523	3.556582	0.352400	0.522099	3.542643	4.887999	2.758598	2.555515	2.310997	2.049128	1.856359	2.516325	2.661532	2.538702	0.292537	4.999991	46456.000000		1
10105.766602	3875.365234	1.807071	3.786831	2805.483643	57632.796875	441.067139	290.605377	132.347900	69.911438	51.276409	238.274323	282.035675	144.852463	2.320696	99998.000000	4.004569	3.588313	0.256975	0.578276	3.448008	4.760670	2.644505	2.463304	2.121717	1.844548	1.709918	2.377077	2.450304	2.160926	0.365618	4.999991	46531.000000		1
9322.638672	4117.404785	1.335259	4.181550	2979.388184	63549.515625	484.319672	310.544830	183.926514	71.807938	52.698013	287.629578	381.134705	263.113831	0.908289	0.000000	3.969539	3.614624	0.125565	0.621337	3.474127	4.803112	2.685132	2.492124	2.264644	1.856172	1.721794	2.458833	2.581079	2.420144	0.000000	0.000000	46571.000000		1
20806.583984	4838.814941	2.581089	2.855542	3970.106934	87589.531250	647.020813	410.476471	205.114883	130.423645	90.702011	408.435028	550.052673	297.654785	1.727284	0.000000	4.318201	3.684739	0.411803	0.455689	3.598802	4.942452	2.810918	2.613288	2.311997	2.115356	1.957617	2.611123	2.740404	2.473713	0.237364	0.000000	46636.000000		1
6639.699707	316.829498	1.976677	1.961258	1096.398682	28113.064453	177.040527	122.893158	77.204483	38.222942	17.074661	80.596596	90.291870	30.969988	1.004640	0.000000	3.822148	2.500826	0.295936	0.292535	3.039968	4.448908	2.248073	2.089528	1.887643	1.582324	1.232352	1.906317	1.955649	1.490941	0.002010	0.000000	46703.000000		1
6113.203613	1439.624878	1.933504	3.148497	1129.687622	25739.492188	174.351501	122.853065	52.435894	36.005733	15.273758	70.167389	88.293610	61.717949	0.129989	0.000000	3.786269	3.158249	0.286345	0.498103	3.052958	4.410600	2.241426	2.089386	1.719629	1.556372	1.183946	1.846135	1.945929	1.790411	0.000000	0.000000	46737.000000		1
23519.853516	6823.024902	3.493876	4.372742	8110.029297	99998.000000	1312.420654	827.789551	446.105988	182.619003	178.539215	848.573975	1106.658203	756.252991	2.401242	0.000000	4.371435	3.833977	0.543307	0.640754	3.909022	4.999991	3.118073	2.917920	2.649438	2.261546	2.251734	2.928690	3.044014	2.878667	0.380436	0.000000	46794.000000		1
10692.235352	3992.843506	1.816322	2.578006	2810.951172	70924.812500	441.656158	281.119781	157.082565	76.606239	45.414219	244.639160	329.759613	249.092087	0.333751	99998.000000	4.029068	3.601282	0.259193	0.411284	3.448853	4.850798	2.645084	2.448891	2.196128	1.884264	1.657192	2.388526	2.518198	2.396360	0.000000	4.999991	46813.000000		1
26977.697266	9014.200195	2.047602	4.730455	9786.451172	99998.000000	1550.177002	998.465271	518.493652	261.124817	210.036530	977.856628	1272.486328	689.702820	3.616992	99998.000000	4.431005	3.954927	0.311246	0.674903	3.990625	4.999991	3.190381	2.999333	2.714743	2.416848	2.322295	2.990275	3.104653	2.838662	0.558348	4.999991	46937.000000		1
11311.536133	3533.606934	1.800903	3.102241	2892.143066	67345.656250	414.466827	293.895721	133.562897	74.133080	58.387508	267.680847	345.021027	247.158585	1.517577	0.000000	4.053522	3.548218	0.255490	0.491676	3.461220	4.828310	2.617490	2.468193	2.125686	1.870012	1.766320	2.427617	2.537846	2.392976	0.181151	0.000000	46985.000000		1
15684.148438	3936.599121	1.915002	3.567886	3601.631104	84034.828125	591.112610	361.932251	179.162140	91.966339	69.044914	374.754425	458.376190	252.055557	1.027152	99998.000000	4.195461	3.595121	0.282169	0.552411	3.556499	4.924459	2.771670	2.558627	2.253246	1.963629	1.839132	2.573747	2.661222	2.401496	0.011635	4.999991	47032.000000		1
27326.427734	8031.875000	3.401364	4.773628	5735.923828	99998.000000	882.100403	576.387756	279.414490	133.223679	83.458305	458.172638	588.991028	347.210480	2.432658	99998.000000	4.436583	3.904817	0.531653	0.678849	3.758603	4.999991	2.945518	2.760715	2.446249	2.124581	1.921470	2.661029	2.770109	2.540593	0.386081	4.999991	47109.000000		1
6493.891113	931.085571	2.377563	2.556419	1110.204590	33462.609375	142.354630	96.450096	48.723072	9.026103	13.966252	105.858582	146.866135	69.402626	0.056327	0.000000	3.812505	2.968990	0.376132	0.407632	3.045403	4.524560	2.153372	1.984303	1.687735	0.955500	1.145080	2.024726	2.166922	1.841376	0.000000	0.000000	47142.000000		1
14079.484375	2281.975830	1.600460	2.707523	2859.162354	69338.523438	425.839661	278.177917	151.818619	48.149498	32.203484	196.526672	280.345764	213.937454	1.042196	99998.000000	4.148587	3.358311	0.204245	0.432572	3.456239	4.840975	2.629246	2.444323	2.181325	1.682592	1.507903	2.293422	2.447694	2.330287	0.017950	4.999991	47166.000000		1
4572.808594	1006.402832	2.278883	3.336605	595.636475	23711.632812	91.451355	63.191975	36.449791	40.702267	10.345943	24.484886	43.937111	46.092644	0.278875	0.000000	3.660183	3.002772	0.357722	0.523305	2.774981	4.374961	1.961190	1.800662	1.561695	1.609619	1.014770	1.388898	1.642831	1.663632	0.000000	0.000000	47200.000000		1
12748.105469	2371.589355	1.446273	2.732193	2309.411865	58080.714844	383.839142	238.502518	120.123962	55.100243	51.486103	232.908615	301.355286	154.230103	0.620833	99998.000000	4.105446	3.375040	0.160250	0.436511	3.363501	4.764032	2.584149	2.377493	2.079630	1.741153	1.711690	2.367186	2.479079	2.188169	0.000000	4.999991	47243.000000		1
7169.285645	1472.090576	1.961258	3.570970	1350.045410	38453.507812	203.791962	137.476151	91.691887	52.053509	25.406923	110.027802	155.423523	130.522324	0.009148	0.000000	3.855476	3.167934	0.292535	0.552786	3.130348	4.584936	2.309187	2.138227	1.962331	1.716450	1.404952	2.041502	2.191517	2.115685	0.000000	0.000000	47284.000000		1
15178.412109	4624.661621	4.172298	5.162179	4059.563232	92454.296875	611.505371	412.619659	198.589691	110.391678	107.974030	463.923828	619.967163	392.109711	3.263365	0.000000	4.181226	3.665080	0.620375	0.712833	3.608479	4.965927	2.786400	2.615550	2.297957	2.042936	2.033319	2.666447	2.792369	2.593408	0.513666	0.000000	47316.000000		1
4900.159668	2161.306152	3.469206	4.890810	1351.417725	35876.593750	210.847549	141.262985	71.209694	43.052078	34.389854	88.691414	144.433075	100.280098	0.437423	0.000000	3.690210	3.334716	0.540230	0.689381	3.130790	4.554811	2.323969	2.150028	1.852539	1.633994	1.536430	1.947882	2.159667	2.001215	0.000000	0.000000	47370.000000		1
6921.914062	524.938660	3.200921	4.329569	914.004761	30173.933594	147.689499	95.540398	54.563675	30.849722	15.471117	56.666782	67.706566	44.809807	0.035017	99998.000000	3.840226	2.720109	0.505275	0.636445	2.960948	4.479632	2.169350	1.980187	1.736904	1.489251	1.189522	1.753329	1.830631	1.651373	0.000000	4.999991	47467.000000		1
30295.013672	10135.873047	3.225591	3.463039	7372.636719	99998.000000	1171.145386	740.414917	383.385834	147.217682	159.293610	812.762512	1087.554443	524.226318	2.763622	99998.000000	4.481371	4.005861	0.508609	0.539457	3.867623	4.999991	3.068611	2.869475	2.583636	2.167960	2.202198	2.909964	3.036451	2.719519	0.441479	4.999991	47522.000000		1
13899.625977	2175.861328	1.218077	2.248045	3241.172852	84236.289062	500.922516	309.971252	177.277969	56.191887	67.281013	366.206299	462.970947	302.783051	2.235994	0.000000	4.143003	3.337631	0.085675	0.351805	3.510702	4.925499	2.699770	2.491321	2.248655	1.749674	1.827893	2.563726	2.665554	2.481132	0.349471	0.000000	47549.000000		1
7116.390137	172.621521	1.655968	2.106194	1009.967590	45158.957031	124.866753	85.089600	106.456833	15.893590	35.962563	177.910141	220.993057	137.747528	0.521394	0.000000	3.852260	2.237095	0.219052	0.323498	3.004308	4.654744	2.096447	1.929876	2.027174	1.201222	1.555851	2.250201	2.344379	2.139084	0.000000	0.000000	47571.000000		0
16921.871094	3542.895020	2.322055	2.288134	3276.657471	83937.421875	505.409363	341.012177	178.536133	62.763336	58.270329	298.746429	366.539368	234.169876	1.536122	99998.000000	4.228448	3.549358	0.365873	0.359481	3.515431	4.923955	2.703643	2.532770	2.251726	1.797706	1.765447	2.475303	2.564121	2.369531	0.186426	4.999991	47622.000000		1
6112.864258	1778.484619	1.890332	2.719858	1488.909302	45034.011719	245.555038	153.126129	105.164742	47.532749	39.478024	167.471680	226.759644	156.931458	0.447108	99998.000000	3.786245	3.250050	0.276538	0.434546	3.172868	4.653541	2.390149	2.185049	2.021870	1.676993	1.596355	2.223941	2.355566	2.195710	0.000000	4.999991	47642.000000		1
9096.949219	817.844543	1.310589	4.434416	1173.575317	35196.425781	198.811722	119.507210	65.208740	25.425426	20.719641	94.569016	112.608887	64.937370	2.098956	0.000000	3.958896	2.912671	0.117467	0.646836	3.069511	4.546499	2.298442	2.077394	1.814306	1.405268	1.316382	1.975749	2.051573	1.812495	0.322003	0.000000	47673.000000		1
5616.958984	2050.007812	1.421604	2.898715	1402.657104	37238.050781	219.898331	145.453796	83.029663	47.736275	34.096901	123.275543	153.693542	105.975769	0.103952	0.000000	3.749501	3.311755	0.152779	0.462205	3.146951	4.570987	2.342222	2.162725	1.919233	1.678849	1.532715	2.090877	2.186656	2.025207	0.000000	0.000000	47742.000000		1
15325.894531	1103.213745	1.881081	4.002693	2750.115234	67889.953125	438.005005	277.832520	183.827835	109.805771	62.982281	320.132172	391.656403	268.482635	0.462731	0.000000	4.185426	3.042660	0.274407	0.602352	3.439351	4.831806	2.641479	2.443783	2.264411	2.040625	1.799218	2.505329	2.592905	2.428916	0.000000	0.000000	47760.000000		1
8738.757812	1507.781738	2.278883	3.996526	1397.525757	42216.117188	228.258347	146.933990	91.506866	67.200836	25.487101	127.706871	156.203705	87.735451	0.476700	99998.000000	3.941450	3.178339	0.357722	0.601683	3.145360	4.625478	2.358427	2.167122	1.961454	1.827375	1.406320	2.106214	2.193691	1.943175	0.000000	4.999991	47805.000000		1
6520.781250	1824.296631	2.278883	3.089906	960.720276	30422.843750	153.187805	98.469948	58.085304	25.221899	23.895891	87.547340	122.455269	61.421909	0.567746	99998.000000	3.814300	3.261096	0.357722	0.489945	2.982597	4.483200	2.185224	1.993304	1.764066	1.401778	1.378323	1.942243	2.087977	1.788323	0.000000	4.999991	47833.000000		1
5427.416992	1387.657715	1.649800	2.029100	767.135498	24468.482422	117.789566	77.185982	62.374783	36.900017	8.800990	39.733974	56.444756	80.846382	0.843636	99998.000000	3.734593	3.142282	0.217431	0.307303	2.884872	4.388607	2.071107	1.887538	1.795009	1.567027	0.944532	1.599162	1.751624	1.907661	0.000000	4.999991	47850.000000		1
20348.201172	4917.101562	2.207957	4.853805	6702.833008	99998.000000	1046.328003	676.809753	369.428833	179.418091	134.543518	693.279968	904.309448	500.392120	4.566226	0.000000	4.308526	3.691709	0.343991	0.686082	3.826258	4.999991	3.019668	2.830467	2.567531	2.253866	2.128863	2.840909	2.956317	2.699311	0.659557	0.000000	48020.000000		1
23057.369141	6534.701660	2.784616	2.571838	4584.964355	99998.000000	726.991394	472.296173	252.693893	100.480545	100.801254	449.343903	560.639099	315.595978	2.057547	99998.000000	4.362810	3.815226	0.444765	0.410244	3.661336	4.999991	2.861529	2.674214	2.402595	2.002082	2.003466	2.652579	2.748683	2.499131	0.313350	4.999991	48129.000000		1
13945.150391	2628.837891	2.300469	2.978892	5165.314941	99998.000000	829.923523	524.291077	273.694153	143.548035	102.935196	524.917114	645.309326	352.119781	1.693300	99998.000000	4.144423	3.419764	0.361816	0.474055	3.713097	4.999991	2.919038	2.719573	2.437266	2.156997	2.012564	2.720091	2.809768	2.546690	0.228734	4.999991	48158.000000		1
14873.833984	4613.556641	2.793867	4.903145	4330.734863	95638.867188	701.680054	439.781219	190.130997	91.852242	84.805901	420.708313	572.073608	369.968475	1.395852	0.000000	4.172423	3.664036	0.446206	0.690475	3.636562	4.980634	2.846139	2.643237	2.279053	1.963090	1.928426	2.623981	2.757452	2.568165	0.144839	0.000000	48208.000000		1
10692.835938	1887.574951	2.525582	4.351155	1839.601318	48733.250000	289.501404	181.983765	100.283188	64.854111	39.249828	193.560120	254.399200	210.462082	0.670033	99998.000000	4.029093	3.275904	0.402361	0.638605	3.264724	4.687825	2.461651	2.260033	2.001228	1.811937	1.593838	2.286816	2.405516	2.323174	0.000000	4.999991	48236.000000		1
14958.877930	3787.602051	1.807071	4.002693	5747.096191	99998.000000	886.161682	583.542053	347.056305	153.021286	141.731720	702.324585	941.477783	541.267090	1.410242	0.000000	4.174899	3.578364	0.256975	0.602352	3.759449	4.999991	2.947513	2.766072	2.540400	2.184752	2.151467	2.846538	2.973810	2.733412	0.149294	0.000000	48419.000000		1
11741.264648	2268.407471	2.988143	4.428249	1796.206909	48090.433594	270.067657	176.241837	119.396194	59.084435	30.374826	143.504868	235.566803	160.496262	0.864240	99998.000000	4.069715	3.355721	0.475401	0.646232	3.254356	4.682059	2.431473	2.246109	2.076990	1.771473	1.482514	2.156867	2.372114	2.205465	0.000000	4.999991	48441.000000		1
9666.293945	2404.995605	2.880212	3.444536	2727.523682	62289.019531	398.295685	273.123657	131.456696	80.365318	50.200184	197.313019	282.445801	168.381393	0.360390	99998.000000	3.985260	3.381114	0.459424	0.537131	3.435769	4.794412	2.600206	2.436359	2.118783	1.905069	1.700705	2.295156	2.450935	2.226294	0.000000	4.999991	48486.000000		1
2739.686035	1453.310547	1.329091	1.958174	1456.785889	40789.382812	230.225769	142.780182	87.386986	36.397369	32.508774	156.872879	204.800339	143.233490	1.287216	0.000000	3.437701	3.162359	0.123555	0.291851	3.163396	4.610547	2.362154	2.154668	1.941447	1.561070	1.512001	2.195548	2.311331	2.156044	0.109652	0.000000	48512.000000		1
9248.795898	1895.114746	1.532618	2.183287	1375.384521	39626.062500	227.814285	145.996521	75.033531	46.582958	32.706135	118.964470	176.251083	60.120571	0.161861	99998.000000	3.966085	3.277636	0.185434	0.339111	3.138424	4.597981	2.357581	2.164342	1.875255	1.668227	1.514629	2.075417	2.246132	1.779023	0.000000	4.999991	48570.000000		1
10729.650391	4053.916992	2.901798	3.564802	2643.652344	64726.652344	351.163849	271.217896	151.467087	100.298599	66.938721	266.108154	320.027313	217.915482	0.560738	0.000000	4.030586	3.607875	0.462667	0.552035	3.422204	4.811083	2.545510	2.433318	2.180318	2.001295	1.825677	2.425058	2.505187	2.338288	0.000000	0.000000	48590.000000		1
11025.242188	5876.902832	3.290349	2.318972	5294.619141	99998.000000	824.684265	535.972290	378.060211	188.351685	124.672478	614.888245	827.734070	439.913849	1.941906	0.000000	4.042388	3.769149	0.517242	0.365295	3.723835	4.999991	2.916288	2.729142	2.577561	2.274970	2.095771	2.788796	2.917891	2.643368	0.288228	0.000000	48617.000000		1
6586.942871	1045.923950	1.575791	2.482410	1151.431030	37054.796875	169.266418	123.109016	77.753387	62.908272	20.664133	107.699577	128.443893	105.507034	0.373134	0.000000	3.818684	3.019500	0.197498	0.394873	3.061238	4.568844	2.228571	2.090290	1.890719	1.798708	1.315217	2.032214	2.108713	2.023281	0.000000	0.000000	48678.000000		1
5344.085449	1886.390869	2.852458	3.145414	2561.815918	77219.125000	399.495270	261.081665	198.179550	72.948921	65.776146	350.513153	513.695374	273.071228	0.334362	99998.000000	3.727873	3.275632	0.455219	0.497678	3.408548	4.887725	2.601512	2.416776	2.297059	1.863019	1.818068	2.544704	2.710706	2.436276	0.000000	4.999991	48707.000000		1
25271.359375	9303.821289	1.341426	3.015897	6463.433105	99998.000000	1013.301147	661.677795	361.852081	184.685120	131.687973	594.415344	719.793945	343.759766	2.901047	0.000000	4.402628	3.968661	0.127567	0.479416	3.810463	4.999991	3.005738	2.820647	2.558531	2.266432	2.119546	2.774090	2.857208	2.536255	0.462555	0.000000	48747.000000		1
17532.642578	4187.939453	1.674470	1.560372	3510.895264	85922.015625	556.769043	354.657715	216.897842	118.597511	75.930901	376.083527	583.162781	296.498383	1.693531	0.000000	4.243847	3.622000	0.223877	0.193228	3.545418	4.934104	2.745675	2.549809	2.336255	2.074075	1.880419	2.575284	2.765790	2.472022	0.228793	0.000000	48767.000000		1
16293.433594	12307.435547	2.735276	5.267026	7435.812988	99998.000000	1165.751953	758.957458	420.415344	188.237579	182.014603	881.221497	1139.250244	744.738342	0.931152	0.000000	4.212013	4.090168	0.437001	0.721565	3.871328	4.999991	3.066606	2.880218	2.623678	2.274706	2.260106	2.945085	3.056619	2.872004	0.000000	0.000000	48930.000000		1
10134.476562	1969.035034	3.311935	4.274062	2230.092041	52380.789062	338.360138	227.055679	111.082436	50.752171	51.075966	190.245102	252.885086	136.103897	0.202957	99998.000000	4.005801	3.294253	0.520082	0.630841	3.348323	4.719172	2.529379	2.356132	2.045645	1.705455	1.708217	2.279314	2.402923	2.133871	0.000000	4.999991	48970.000000		1
17541.896484	5270.498047	2.223376	2.843207	3684.673096	98707.984375	585.071594	376.950043	259.922180	170.691101	83.316452	406.048218	524.244812	310.933380	1.743637	99998.000000	4.244077	3.721852	0.347013	0.453808	3.566399	4.994352	2.767209	2.576284	2.414843	2.232211	1.920731	2.608577	2.719534	2.492667	0.241456	4.999991	49081.000000		1
6671.341797	930.055603	3.463039	5.156011	858.383362	29522.925781	126.198921	84.562286	56.746960	16.923559	11.601026	42.981152	76.242355	67.823753	0.332775	0.000000	3.824213	2.968509	0.539457	0.712314	2.933681	4.470160	2.101056	1.927177	1.753943	1.228492	1.064496	1.633278	1.882196	1.831382	0.000000	0.000000	49118.000000		1
10584.458008	1548.154053	1.304422	3.879343	1757.132812	46141.324219	276.367737	182.119446	103.200401	40.205788	41.454700	137.861618	180.145844	161.572495	1.446039	0.000000	4.024669	3.189814	0.115418	0.588758	3.244805	4.664090	2.441487	2.260356	2.013681	1.604289	1.617574	2.139443	2.255624	2.208367	0.160180	0.000000	49153.000000		1
10146.653320	468.629608	2.864793	3.731324	1217.127075	34404.445312	194.670258	125.526672	56.210388	44.359581	27.050556	107.603981	149.012421	109.176689	0.337476	99998.000000	4.006323	2.670830	0.457093	0.571863	3.085336	4.536614	2.289299	2.098736	1.749817	1.646987	1.432176	2.031828	2.173223	2.038130	0.000000	4.999991	49217.000000		1
6447.015137	2353.540283	1.276668	2.642764	1660.473022	39775.554688	254.525635	166.182678	68.835213	67.860756	27.155403	119.723076	162.796738	58.954918	0.798606	99998.000000	3.809359	3.371722	0.106078	0.422058	3.220232	4.599616	2.405731	2.220586	1.837811	1.831619	1.433856	2.078178	2.211646	1.770520	0.000000	4.999991	49238.000000		1
21191.511719	6717.277344	2.544085	3.854673	6228.091309	99998.000000	1000.284668	630.797241	331.797943	169.371262	117.178986	626.455383	791.398376	449.257568	2.753624	99998.000000	4.326162	3.827193	0.405532	0.585988	3.794355	4.999991	3.000124	2.799890	2.520874	2.228840	2.068850	2.796890	2.898395	2.652495	0.439905	4.999991	49300.000000		1
6105.765625	1539.806396	2.840123	3.194753	997.607971	43621.152344	186.772812	107.866096	101.492012	73.152451	38.852024	130.173859	182.603592	129.831573	0.055052	0.000000	3.785740	3.187466	0.453337	0.504437	2.998960	4.639697	2.271314	2.032885	2.006432	1.864229	1.589414	2.114524	2.261509	2.113380	0.000000	0.000000	49353.000000		1
6095.509277	2861.595459	2.115445	3.065236	1410.980103	38368.171875	193.726639	143.165649	79.418610	43.875435	23.951399	102.910530	137.180115	50.724419	1.100540	99998.000000	3.785010	3.456608	0.325402	0.486464	3.149521	4.583971	2.287189	2.155839	1.899922	1.642221	1.379331	2.012460	2.137291	1.705217	0.041606	4.999991	49373.000000		1
5226.949707	6.722550	1.652884	0.718511	896.674133	26683.572266	126.353111	88.916527	27.611797	30.892895	13.232323	29.995527	42.558678	40.285961	0.614113	0.000000	3.718248	0.827534	0.218242	0.000000	2.952635	4.426244	2.101586	1.948982	1.441095	1.489859	1.121636	1.477057	1.628988	1.605154	0.000000	0.000000	49388.000000		0
15002.259766	4121.009766	2.581089	2.726025	3180.164062	76589.460938	528.003906	323.342346	178.298691	61.067280	57.619659	269.170319	339.824921	210.727295	1.656372	99998.000000	4.176157	3.615004	0.411803	0.435530	3.502450	4.884169	2.722637	2.509663	2.251148	1.785809	1.760571	2.430027	2.531255	2.323721	0.219158	4.999991	49423.000000		1
29053.345703	13120.185547	2.581089	4.372742	11247.530273	99998.000000	1752.716919	1144.517334	648.081604	291.900543	220.589081	1087.887573	1374.632080	812.407898	1.269646	0.000000	4.463196	4.117940	0.411803	0.640754	4.051057	4.999991	3.243712	3.058622	2.811630	2.465235	2.343584	3.036584	3.138186	2.909774	0.103683	0.000000	49460.000000		1
11841.233398	4860.120117	2.377563	3.885511	4077.587646	98885.125000	659.744324	402.119537	233.861496	51.698879	83.982544	414.590179	535.321655	328.362671	0.077283	0.000000	4.073397	3.686647	0.376132	0.589448	3.610403	4.995131	2.819376	2.604355	2.368959	1.713481	1.924189	2.617619	2.728615	2.516354	0.000000	0.000000	49494.000000		1
10110.505859	2419.698730	2.254213	3.885511	1796.074341	46462.437500	258.062683	182.810196	107.499130	72.612793	33.748436	167.027618	202.780487	146.989487	1.924738	0.000000	4.004773	3.383761	0.352995	0.589448	3.254324	4.667102	2.411725	2.262000	2.031405	1.861013	1.528254	2.222788	2.307026	2.167286	0.284372	0.000000	49527.000000		1
8535.054688	1988.511963	2.223376	1.671386	1247.150269	35401.015625	197.590561	131.213089	75.200050	22.680899	15.202832	86.131905	120.133209	85.968468	0.086112	0.000000	3.931206	3.298528	0.347013	0.223077	3.095919	4.549016	2.295766	2.117977	1.876218	1.355660	1.181924	1.935164	2.079663	1.934339	0.000000	0.000000	49571.000000		1
10267.252930	2182.679443	2.470075	3.762161	2876.684082	79676.617188	453.346588	290.938416	199.382217	144.207962	77.981583	382.799896	456.266907	334.727509	0.622599	0.000000	4.011454	3.338990	0.392710	0.575437	3.458892	4.901331	2.656430	2.463801	2.299686	2.158989	1.891992	2.582972	2.659219	2.524691	0.000000	0.000000	49626.000000		1
10444.191406	6252.946289	1.751564	2.331306	4833.014160	99998.000000	769.463745	493.015808	284.866547	82.564018	100.206093	514.068481	641.584167	302.234161	3.925835	0.000000	4.018875	3.796085	0.243426	0.367599	3.684218	4.999991	2.886188	2.692861	2.454641	1.916791	2.000894	2.711021	2.807254	2.480344	0.593932	0.000000	49665.000000		1
17712.890625	4408.087402	2.346725	3.783747	3775.705078	84186.937500	596.580078	382.167755	214.248917	95.509560	76.951614	393.315460	513.871155	297.577698	0.632650	0.000000	4.248290	3.644250	0.370462	0.577922	3.576998	4.925245	2.775669	2.582254	2.330919	1.980047	1.886218	2.594741	2.710854	2.473600	0.000000	0.000000	49693.000000		1
10468.954102	1944.584106	2.035268	3.743659	2121.646240	47577.066406	317.686768	220.274536	99.826790	58.578701	42.540176	185.474548	246.572662	146.952484	0.420412	0.000000	4.019903	3.288827	0.308622	0.573296	3.326673	4.677398	2.501999	2.342964	1.999247	1.767740	1.628799	2.268284	2.391945	2.167177	0.000000	0.000000	49759.000000		1
6734.102051	2313.538086	2.013681	3.700486	1718.641602	47192.363281	273.364197	177.148453	128.058426	52.849113	48.667564	171.261597	221.834915	167.052292	0.180688	0.000000	3.828280	3.364277	0.303991	0.568259	3.235185	4.673872	2.436742	2.248337	2.107408	1.723038	1.687240	2.233660	2.346030	2.222852	0.000000	0.000000	49809.000000		1
7432.260742	345.498993	1.915002	1.501781	1047.071167	33741.707031	168.205612	104.347549	63.753216	12.282532	16.747786	88.327530	115.017288	45.408054	0.747960	99998.000000	3.871121	2.538447	0.282169	0.176607	3.019976	4.528167	2.225841	2.018482	1.804502	1.089288	1.223957	1.946096	2.060763	1.657133	0.000000	4.999991	49827.000000		1
18441.392578	9156.807617	2.161701	5.331784	9686.090820	99998.000000	1535.214722	992.445801	527.158997	238.373001	237.935120	1115.869385	1474.301636	757.184326	0.821894	0.000000	4.265794	3.961744	0.334796	0.726873	3.986149	4.999991	3.186169	2.996707	2.721942	2.377257	2.376459	3.047613	3.168586	2.879202	0.000000	0.000000	49935.000000		1
6344.968262	892.859558	1.094727	1.005299	749.148071	25085.605469	117.888252	76.649414	58.288830	22.995440	18.425339	62.266853	98.914001	40.233540	0.098389	0.000000	3.802429	2.950783	0.039306	0.002295	2.874568	4.399425	2.071470	1.884509	1.765585	1.361642	1.265415	1.794257	1.995258	1.604588	0.000000	0.000000	50000.000000		1
11045.286133	1980.426392	2.038351	4.736623	2789.069092	72574.375000	448.073395	279.288055	160.662796	87.883469	73.608841	333.191803	413.899414	277.884949	1.015044	0.000000	4.043177	3.296759	0.309279	0.675469	3.445459	4.860783	2.651349	2.446052	2.205915	1.943907	1.866930	2.522694	2.616895	2.443865	0.006485	0.000000	50029.000000		1
7734.892578	1956.145020	2.235711	2.482410	1367.027588	42695.937500	219.099640	132.946152	69.751083	47.535831	21.182201	103.561195	129.843903	85.629257	0.431709	0.000000	3.888454	3.291401	0.349416	0.394873	3.135777	4.630386	2.340642	2.123676	1.843551	1.677021	1.325971	2.015197	2.113422	1.932622	0.000000	0.000000	50057.000000		1
13135.718750	5937.850098	1.739229	5.100504	4355.907227	99998.000000	656.194946	448.138153	249.307938	140.362534	114.255608	530.378418	743.514099	391.733490	1.734432	0.000000	4.118454	3.773629	0.240357	0.707613	3.639079	4.999991	2.817033	2.651412	2.396736	2.147251	2.057878	2.724586	2.871289	2.592991	0.239157	0.000000	50108.000000		1
2474.691162	429.743652	2.100026	2.719858	307.578278	24253.947266	35.370483	30.723289	25.887987	20.334173	18.104630	35.089863	23.060198	36.693409	0.371618	0.000000	3.393521	2.633209	0.322225	0.434546	2.487956	4.384782	1.548641	1.487468	1.413098	1.308226	1.257790	1.545182	1.362863	1.564588	0.000000	0.000000	50141.000000		1
14836.333008	4104.604492	3.666565	4.122959	3255.959473	79845.359375	492.066040	325.448547	177.077530	75.415916	55.445621	299.822662	413.763733	262.253479	1.642795	99998.000000	4.171327	3.613271	0.564259	0.615209	3.512679	4.902250	2.692023	2.512482	2.248163	1.877463	1.743867	2.476864	2.616752	2.418721	0.215583	4.999991	50185.000000		1
15913.667969	3177.515137	2.550252	3.148497	4211.930664	99998.000000	643.674927	432.463531	217.567017	127.999825	92.626259	445.766785	578.130066	356.412354	2.869360	0.000000	4.201770	3.502088	0.406583	0.498103	3.624481	4.999991	2.808667	2.635949	2.337593	2.107209	1.966734	2.649108	2.762026	2.551953	0.457785	0.000000	50269.000000		1
6372.120605	3439.472656	3.296517	2.852458	2273.177979	57749.632812	332.124817	233.457520	107.437462	57.200272	43.934025	223.490875	346.889771	181.043213	0.885744	0.000000	3.804284	3.536492	0.518055	0.455219	3.356633	4.761549	2.521301	2.368208	2.031156	1.757398	1.642801	2.349260	2.540191	2.257782	0.000000	0.000000	50414.000000		1
6581.025391	2502.965820	2.914133	3.003561	1942.558105	49762.574219	317.162537	196.844299	102.250610	39.234409	34.044476	176.793823	223.370621	149.265289	1.125344	99998.000000	3.818294	3.398455	0.464509	0.477637	3.288374	4.696903	2.501282	2.294123	2.009666	1.593667	1.532047	2.247467	2.349026	2.173959	0.051285	4.999991	50445.000000		1
24921.718750	9717.051758	1.131732	4.150712	8220.023438	99998.000000	1326.300659	836.877380	414.799866	162.287918	125.073357	673.602661	847.522400	480.273804	3.647293	99998.000000	4.396578	3.987535	0.053744	0.618123	3.914873	4.999991	3.122642	2.922662	2.617839	2.210286	2.097165	2.828404	2.928151	2.681489	0.561971	4.999991	50477.000000		1
6122.855957	482.768555	1.523367	3.046734	681.247253	29002.365234	120.176384	72.918083	58.273411	15.048645	18.653536	71.262115	107.169174	81.376785	0.545989	99998.000000	3.786954	2.683739	0.182805	0.483835	2.833305	4.462433	2.079819	1.862835	1.765470	1.177497	1.270761	1.852859	2.030070	1.910501	0.000000	4.999991	50560.000000		1
28158.990234	8421.631836	1.181072	4.064368	7509.446777	99998.000000	1161.607422	764.825806	404.605042	174.484100	174.354584	755.614685	978.988403	566.384155	2.713919	0.000000	4.449617	3.925396	0.072276	0.608993	3.875608	4.999991	3.065059	2.883563	2.607031	2.241756	2.241433	2.878300	2.990777	2.753111	0.433597	0.000000	50584.000000		1
17573.294922	4363.034180	1.612795	3.570970	5847.783203	99998.000000	934.878601	594.535583	330.175903	120.854805	136.942673	597.554565	824.098328	480.739441	2.159881	0.000000	4.244853	3.639789	0.207579	0.552786	3.766991	4.999991	2.970755	2.774178	2.518745	2.082264	2.136539	2.776378	2.915979	2.681910	0.334430	0.000000	50627.000000		1
10338.956055	3823.351807	2.821621	5.119006	2312.168701	55770.859375	365.059174	238.064636	132.360229	71.641418	45.725677	227.108109	289.310211	135.292877	0.690949	0.000000	4.014477	3.582444	0.450499	0.709186	3.364020	4.746408	2.562363	2.376695	2.121758	1.855164	1.660160	2.356233	2.461364	2.131275	0.000000	0.000000	50691.000000		1
9174.249023	3071.708984	2.155533	4.372742	4197.597656	98081.679688	676.140564	424.948456	220.354721	90.705093	88.870270	436.860931	543.367126	339.840332	0.570465	0.000000	3.962570	3.487380	0.333555	0.640754	3.623001	4.991588	2.830037	2.628336	2.343122	1.957632	1.948756	2.640343	2.735093	2.531275	0.000000	0.000000	50716.000000		1
10207.283203	1556.992065	2.124696	3.052901	1727.541260	52484.222656	282.704834	170.422821	128.641251	46.037136	36.064323	152.987366	229.599762	127.272064	1.151414	0.000000	4.008910	3.192286	0.327297	0.484713	3.237428	4.720029	2.451333	2.231528	2.109380	1.663108	1.557078	2.184656	2.360971	2.104733	0.061231	0.000000	50747.000000		1
13092.790039	2668.596680	2.747611	3.900929	4063.704590	93895.406250	615.005432	389.661224	192.166260	108.122047	58.205570	335.661865	496.210571	269.938141	1.224186	0.000000	4.117032	3.426283	0.438955	0.591168	3.608922	4.972644	2.788879	2.590687	2.283677	2.033914	1.764965	2.525902	2.695666	2.431264	0.087847	0.000000	50782.000000		1
8538.594727	2195.529541	2.174036	3.068320	1128.491089	31691.056641	164.906006	121.511642	52.509903	28.743528	31.343121	66.343559	89.684372	52.624001	1.185044	1648.549316	3.931386	3.341539	0.337267	0.486901	3.052498	4.500937	2.217237	2.084618	1.720241	1.458540	1.496142	1.821799	1.952717	1.721184	0.073735	3.217102	50865.000000		1
28396.238281	4189.006348	2.359060	3.096074	6612.455078	99998.000000	1069.267944	673.747559	396.368347	143.017639	130.873871	673.870911	819.454224	458.977509	2.918842	99998.000000	4.453261	3.622111	0.372739	0.490811	3.820363	4.999991	3.029087	2.828497	2.598099	2.155390	2.116853	2.828577	2.913525	2.661791	0.465211	4.999991	51026.000000		1
15301.794922	7360.600586	3.620309	3.123827	5885.275391	99998.000000	915.734741	590.582214	348.403900	152.170166	132.397232	615.304565	865.004150	538.454712	1.384482	99998.000000	4.184742	3.866913	0.558746	0.494687	3.769767	4.999991	2.961770	2.771280	2.542083	2.182329	2.121879	2.789090	2.937018	2.731149	0.141287	4.999991	51063.000000		1
27221.703125	5318.610352	3.031315	4.221638	6573.519531	99998.000000	1050.552734	656.404602	385.451935	184.611099	137.232544	602.836975	848.120667	501.110626	2.831478	0.000000	4.434915	3.725798	0.481631	0.625481	3.817798	4.999991	3.021418	2.817172	2.585970	2.266258	2.137457	2.780200	2.928458	2.699934	0.452013	0.000000	51093.000000		1
12259.877930	1462.978027	3.204005	3.681984	2121.559814	61244.148438	331.545074	210.042694	114.622566	49.756126	44.899235	214.251999	303.128448	182.569672	0.251320	0.000000	4.088486	3.165238	0.505693	0.566082	3.326655	4.787065	2.520543	2.322308	2.059270	1.696847	1.652239	2.330925	2.481627	2.261429	0.000000	0.000000	51162.000000		1
17175.363281	3089.215576	2.556419	3.774496	3661.779297	90340.718750	581.744202	376.950043	222.618179	112.578049	65.720642	311.263336	467.537964	269.259735	0.708811	0.000000	4.234906	3.489848	0.407632	0.576859	3.563692	4.955884	2.764732	2.576284	2.347561	2.051454	1.817702	2.493128	2.669817	2.430171	0.000000	0.000000	51215.000000		1
17750.724609	3067.875977	1.739229	2.698272	3519.409424	90189.023438	559.458069	359.095215	221.424774	96.955833	70.389420	337.462769	491.137817	204.334702	1.456418	0.000000	4.249216	3.486838	0.240357	0.431086	3.546470	4.955153	2.747767	2.555210	2.345226	1.986574	1.847507	2.528226	2.691203	2.310342	0.163286	0.000000	51271.000000		1
15625.223633	2258.999023	3.352024	3.447620	2993.354248	72899.750000	471.997040	309.308258	183.679810	64.669083	49.950401	257.754303	290.500519	177.049774	0.692946	99998.000000	4.193826	3.353916	0.525307	0.537519	3.476158	4.862726	2.673939	2.490391	2.264061	1.810697	1.698539	2.411206	2.463147	2.248095	0.000000	4.999991	51333.000000		1
18384.982422	5476.683105	3.000478	4.344988	4397.127930	99998.000000	693.458862	446.577789	266.993195	124.142075	87.090950	458.021545	583.427979	364.479431	1.821970	0.000000	4.264463	3.738518	0.477190	0.637989	3.643169	4.999991	2.841021	2.649897	2.426500	2.093919	1.939973	2.660886	2.765987	2.561673	0.260541	0.000000	51366.000000		1
12964.632812	7016.039062	2.118529	3.182418	4733.896484	99998.000000	706.919373	479.533722	265.059692	100.203011	78.619919	380.955841	490.107849	377.754913	0.894126	0.000000	4.112760	3.846092	0.326034	0.502757	3.675219	4.999991	2.849370	2.680819	2.423344	2.000881	1.895533	2.580875	2.690292	2.577210	0.000000	0.000000	51392.000000		1
10717.176758	676.837463	1.939672	4.286397	1403.770264	39540.210938	221.548126	144.874054	87.035446	52.617836	24.284443	143.998260	141.485016	85.570663	0.610922	0.000000	4.030080	2.830484	0.287728	0.632092	3.147296	4.597039	2.345468	2.160991	1.939696	1.721133	1.385328	2.158357	2.150710	1.932325	0.000000	0.000000	51500.000000		1
2768.876709	1178.142334	2.615010	2.516331	525.709595	26339.378906	74.894760	53.379517	62.516636	39.169651	26.658922	100.360275	140.421127	98.830742	0.179179	0.000000	3.442304	3.071198	0.417473	0.400768	2.720746	4.420606	1.874451	1.727375	1.795996	1.592950	1.425843	2.001562	2.147433	1.994892	0.000000	0.000000	51564.000000		1
4104.989746	1824.278198	1.877997	5.350287	1002.344604	32668.806641	157.264511	101.510513	42.167042	30.775713	36.434372	108.942322	122.008125	95.139511	0.395392	99998.000000	3.613312	3.261091	0.273695	0.728377	3.001017	4.514133	2.196631	2.006511	1.624973	1.488208	1.561511	2.037197	2.086389	1.978361	0.000000	4.999991	51610.000000		1
23782.164062	3292.551025	2.692104	3.873176	4093.459717	90765.070312	627.081360	411.222717	215.315887	107.964775	74.062157	331.039368	463.356415	242.989365	0.377725	99998.000000	4.376251	3.517533	0.430092	0.588067	3.612091	4.957919	2.797324	2.614077	2.333076	2.033282	1.869596	2.519880	2.665915	2.385587	0.000000	4.999991	51649.000000		1
9474.379883	1070.149902	1.008383	1.757731	2253.858398	56674.972656	331.276794	212.685455	120.379913	105.553291	42.623436	235.902924	273.459778	212.626877	1.816469	99998.000000	3.976551	3.029445	0.003625	0.244952	3.352927	4.753391	2.520191	2.327738	2.080554	2.023472	1.629648	2.372733	2.436893	2.327618	0.259228	4.999991	51717.000000		1
11823.877930	5269.967773	2.355976	3.182418	5302.353027	99998.000000	833.164551	523.069946	252.903580	118.945969	85.727936	487.838226	638.389404	300.960571	0.784147	99998.000000	4.072760	3.721808	0.372171	0.502757	3.724469	4.999991	2.920731	2.718560	2.402955	2.075350	1.933122	2.688276	2.805086	2.478510	0.000000	4.999991	51741.000000		1
2854.471924	29.073488	1.905751	0.659920	419.669098	22986.148438	38.296951	21.293217	37.677120	34.843163	0.197359	15.572881	21.015680	11.181637	0.205891	0.000000	3.455526	1.463497	0.280066	0.000000	2.622907	4.361466	1.583164	1.328241	1.576078	1.542118	0.000000	1.192369	1.322544	1.048505	0.000000	0.000000	51757.000000		0
25069.470703	12182.032227	2.722941	5.828266	9498.350586	99998.000000	1484.647461	948.471680	474.063171	216.389038	147.908447	743.378418	994.764771	648.436279	1.771936	0.000000	4.399145	4.085720	0.435038	0.765539	3.977648	4.999991	3.171623	2.977024	2.675836	2.335235	2.169993	2.871210	2.997720	2.811867	0.248448	0.000000	51776.000000		1
8094.027832	939.420898	2.692104	4.946317	1080.597534	31051.460938	181.132645	123.753517	66.670433	54.946056	22.943016	88.191841	114.363533	74.163918	1.372057	99998.000000	3.908165	2.972860	0.430092	0.694282	3.033664	4.492082	2.257997	2.092558	1.823933	1.739936	1.360651	1.945428	2.058288	1.870193	0.137372	4.999991	51841.000000		1
19800.150391	4517.544434	2.593424	5.026494	4101.095215	91052.640625	634.069092	419.718445	225.257858	100.409615	72.834824	382.328094	456.229889	332.806335	2.150568	99998.000000	4.296669	3.654902	0.413874	0.701265	3.612900	4.959292	2.802137	2.622958	2.352680	2.001775	1.862339	2.582436	2.659184	2.522192	0.332553	4.999991	51889.000000		1
9310.701172	2593.516846	3.040566	5.112839	2545.993408	63514.101562	383.832977	260.551270	159.148666	82.089127	59.028927	302.585693	418.799469	228.094910	0.144901	0.000000	3.968982	3.413889	0.482955	0.708662	3.405857	4.802870	2.584142	2.415893	2.201803	1.914286	1.771065	2.480848	2.622006	2.358116	0.000000	0.000000	51976.000000		1
5402.562500	1095.855957	2.525582	2.541001	704.017578	29143.101562	108.399582	74.213257	56.981323	34.531708	21.774279	80.571922	111.785530	86.986099	0.751782	0.000000	3.732600	3.039753	0.402361	0.405005	2.847584	4.464536	2.035028	1.870481	1.755733	1.538218	1.337944	1.906184	2.048386	1.939450	0.000000	0.000000	52016.000000		1
9593.291992	3146.175293	2.639680	3.271847	3242.557373	72038.960938	488.754089	328.655640	160.264984	68.002609	44.529186	240.494614	334.955688	167.175644	1.170040	99998.000000	3.981968	3.497783	0.421551	0.514793	3.510888	4.857567	2.689090	2.516741	2.204839	1.832526	1.648645	2.381105	2.524987	2.223173	0.068201	4.999991	52053.000000		1
7439.522949	2247.706299	2.661267	6.179812	1689.836426	48609.906250	254.260422	164.468124	96.693710	54.535919	53.135902	228.042480	330.786499	160.604202	0.548971	0.000000	3.871545	3.351740	0.425088	0.790975	3.227845	4.686725	2.405279	2.216082	1.985398	1.736683	1.725388	2.358016	2.519548	2.205757	0.000000	0.000000	52080.000000		1
6771.341309	2056.452881	2.106194	3.842339	1425.331787	48078.023438	221.671478	150.042389	95.694580	54.909054	40.255127	196.212128	223.916443	186.045044	0.036985	99998.000000	3.830675	3.313119	0.323498	0.584596	3.153916	4.681947	2.345710	2.176214	1.980887	1.739644	1.604821	2.292726	2.350086	2.269618	0.000000	4.999991	52148.000000		1
7782.351074	1498.129639	2.587257	3.632644	1079.468872	29688.257812	152.117752	112.096985	46.323925	34.312759	24.179596	98.661140	120.105453	79.242836	0.374334	0.000000	3.891111	3.175550	0.412840	0.560223	3.033210	4.472585	2.182180	2.049594	1.665805	1.535456	1.383449	1.994146	2.079563	1.898960	0.000000	0.000000	52207.000000		1
15136.612305	5971.943848	2.784616	3.589472	3722.744873	81548.882812	555.486206	376.031097	192.628830	104.211868	62.686241	348.237366	446.343445	255.518600	0.542029	0.000000	4.180029	3.776116	0.444765	0.555031	3.570863	4.911418	2.744673	2.575224	2.284721	2.017917	1.797172	2.541875	2.649669	2.407423	0.000000	0.000000	52267.000000		1
9887.351562	2150.747314	3.808417	3.459955	2266.788574	53079.433594	324.400055	233.852249	119.377693	45.670170	37.251564	151.337570	231.764557	162.078232	0.465714	99998.000000	3.995080	3.332589	0.580745	0.539070	3.355411	4.724926	2.511081	2.368942	2.076923	1.659633	1.571144	2.179947	2.365047	2.209725	0.000000	4.999991	52315.000000		1
11411.334961	3277.061523	2.661267	4.520761	2743.479004	58042.230469	416.230713	278.325928	136.992004	40.372307	39.493443	175.640503	242.323273	162.448273	0.827047	99998.000000	4.057336	3.515485	0.425088	0.655212	3.438302	4.763744	2.619334	2.444554	2.136695	1.606084	1.596525	2.244625	2.384395	2.210715	0.000000	4.999991	52384.000000		1
21295.398438	3876.968750	2.605759	3.225591	4423.052734	94340.187500	628.617065	441.714752	194.728851	136.066895	77.848984	415.151428	490.601257	322.096527	1.385164	0.000000	4.328286	3.588492	0.415934	0.508609	3.645722	4.974697	2.798386	2.645142	2.289430	2.133753	1.891253	2.618207	2.690729	2.507986	0.141501	0.000000	52416.000000		1
32284.611328	10793.955078	1.803987	4.594771	7360.094727	99998.000000	1222.915161	744.944946	403.593567	213.832611	155.636292	747.785034	932.741516	483.246521	4.490590	99998.000000	4.508996	4.033181	0.256233	0.662264	3.866884	4.999991	3.087396	2.872124	2.605944	2.330074	2.192111	2.873777	2.969761	2.684169	0.652303	4.999991	52466.000000		1
21282.068359	4434.607422	1.976677	4.514594	5454.822266	99998.000000	831.113831	542.953857	289.396545	122.695801	93.017899	510.685638	678.459534	388.717590	4.268656	0.000000	4.328014	3.646855	0.295936	0.654619	3.736781	4.999991	2.919661	2.734763	2.461493	2.088830	1.968567	2.708154	2.831524	2.589634	0.630291	0.000000	52507.000000		1
19376.697266	6817.020996	2.075356	2.090775	3956.307373	89957.828125	598.615356	377.350952	169.994186	131.330261	49.657444	270.850952	387.225067	167.536438	1.927575	0.000000	4.287280	3.833595	0.317093	0.320307	3.597290	4.954039	2.777148	2.576746	2.230434	2.118365	1.695984	2.432730	2.587964	2.224109	0.285011	0.000000	52541.000000		1
7361.214355	1368.060669	2.103110	3.672733	2164.278809	66954.335938	305.447418	198.771637	156.049515	73.288132	47.563587	262.049957	378.072540	228.461868	0.053473	99998.000000	3.866950	3.136105	0.322862	0.564989	3.335313	4.825778	2.484936	2.298354	2.193262	1.865034	1.677275	2.418384	2.577575	2.358814	0.000000	4.999991	52566.000000		1
21341.033203	5188.008301	1.026885	2.420735	5430.824707	99998.000000	883.232117	565.566956	323.730896	174.397766	97.501656	461.068268	637.775757	340.528015	2.325291	99998.000000	4.329216	3.715001	0.011522	0.383947	3.734866	4.999991	2.946075	2.752484	2.510184	2.241541	1.989012	2.663765	2.804668	2.532153	0.366477	4.999991	52618.000000		1
22903.753906	9729.485352	1.421604	2.269632	4919.000977	99998.000000	767.998962	502.402710	287.706665	152.201004	92.891464	420.563385	623.969849	335.775970	1.433519	99998.000000	4.359907	3.988090	0.152779	0.355955	3.691877	4.999991	2.885361	2.701052	2.458950	2.182418	1.967976	2.623832	2.795164	2.526050	0.156404	4.999991	52660.000000		1
8172.250000	2107.171143	2.211041	2.957305	2299.661133	61082.785156	352.576172	233.550034	137.855453	68.360321	58.424515	241.074356	331.856537	211.291611	1.532050	0.000000	3.912342	3.323700	0.344597	0.470896	3.361664	4.785919	2.547253	2.368380	2.139424	1.834804	1.766595	2.382151	2.520950	2.324882	0.185273	0.000000	52706.000000		1
14172.631836	5203.315918	2.556419	3.213256	4250.650391	98405.039062	676.097412	432.574524	218.233109	100.468208	92.573837	532.447571	659.476013	366.129211	0.887543	0.000000	4.151451	3.716280	0.407632	0.506945	3.628455	4.993017	2.830009	2.636061	2.338921	2.002029	1.966488	2.726277	2.819199	2.563634	0.000000	0.000000	52782.000000		1
9086.057617	1672.373169	1.356845	1.992095	1146.706787	39301.410156	172.226807	108.732628	53.539871	34.143154	13.290914	118.952141	134.195053	107.751999	1.246878	99998.000000	3.958375	3.223333	0.132530	0.299310	3.059452	4.594408	2.236101	2.036360	1.728677	1.533304	1.123555	2.075372	2.127737	2.032425	0.095824	4.999991	52814.000000		1
6841.185059	1651.730713	2.969640	3.614142	994.154175	34110.492188	173.929031	106.123787	73.087692	15.246004	30.476589	86.184334	114.998787	60.345684	1.169714	0.000000	3.835131	3.217939	0.472704	0.558005	2.997454	4.532888	2.240372	2.025813	1.863844	1.183156	1.483966	1.935428	2.060693	1.780646	0.068080	0.000000	52850.000000		1
14200.410156	3100.236816	2.550252	3.447620	3934.961670	91001.226562	629.576111	404.490936	216.681992	126.399368	66.914047	337.342529	412.311279	330.249908	2.095575	99998.000000	4.152301	3.491395	0.406583	0.537519	3.594940	4.959047	2.799048	2.606909	2.335823	2.101745	1.825517	2.528071	2.615225	2.518843	0.321303	4.999991	52893.000000		1
9658.205078	541.479858	3.136162	3.244093	1540.015991	44162.046875	251.411057	156.768021	95.469467	74.071404	29.832088	138.068237	204.849686	97.110016	0.042741	0.000000	3.984896	2.733582	0.496399	0.511093	3.187525	4.645049	2.400384	2.195257	1.979864	1.869651	1.474684	2.140094	2.311435	1.987264	0.000000	0.000000	52928.000000		1
7554.734375	627.997253	1.662135	2.840123	1425.957764	42657.226562	226.691803	147.587738	108.670952	48.578136	24.839516	118.690018	170.012680	100.462044	1.459534	99998.000000	3.878219	2.797958	0.220666	0.453337	3.154107	4.629992	2.355436	2.169050	2.036114	1.686441	1.395143	2.074414	2.230481	2.002002	0.164214	4.999991	53068.000000		1
8228.747070	2665.861328	2.371395	3.395196	2361.147949	56094.640625	341.332886	238.218811	118.162704	62.988449	33.329048	162.352676	255.173218	157.258347	0.222432	99998.000000	3.915334	3.425838	0.375004	0.530865	3.373123	4.748921	2.533178	2.376976	2.072480	1.799261	1.522823	2.210459	2.406835	2.196614	0.000000	4.999991	53083.000000		1
17758.933594	7227.725586	1.477111	3.200921	7482.155273	99998.000000	1153.435425	756.163574	430.872314	160.036789	128.610413	747.917664	1024.661621	544.141113	1.898200	0.000000	4.249417	3.859002	0.169413	0.505275	3.874027	4.999991	3.061993	2.878616	2.634349	2.204220	2.109276	2.873854	3.010581	2.735712	0.278342	0.000000	53114.000000		1
8386.499023	1434.481201	3.321187	4.434416	2552.533936	60448.488281	423.742706	265.879944	151.904968	72.853325	56.376911	197.732407	289.205353	187.972382	0.404163	99998.000000	3.923581	3.156695	0.521293	0.646836	3.406971	4.781385	2.627102	2.424685	2.181572	1.862449	1.751101	2.296078	2.461206	2.274094	0.000000	4.999991	53184.000000		1
5878.013184	2808.083252	0.743181	1.369180	1116.739014	33367.855469	169.469940	114.249435	78.043259	52.158356	20.513031	81.703659	119.365356	76.174515	1.726207	0.000000	3.769231	3.448410	0.000000	0.136461	3.047952	4.523328	2.229093	2.057854	1.892335	1.717324	1.312030	1.912241	2.076878	1.881810	0.237093	0.000000	53206.000000		1
10793.298828	3828.486328	3.792999	3.398280	2007.193237	48049.976562	317.572662	207.510941	97.541740	44.325661	34.500870	168.529404	207.982758	136.366013	1.703497	99998.000000	4.033154	3.583027	0.578983	0.531259	3.302589	4.681693	2.501843	2.317041	1.989190	1.646655	1.537830	2.226676	2.318027	2.134706	0.231341	4.999991	53243.000000		1
9913.579102	1724.876953	1.939672	2.611927	2129.426514	50990.519531	323.530457	217.628693	124.357933	75.832222	37.310154	183.226501	261.208099	188.848160	0.538931	99998.000000	3.996230	3.236758	0.287728	0.416961	3.328263	4.707489	2.509915	2.337716	2.094673	1.879854	1.571827	2.262988	2.416987	2.276113	0.000000	4.999991	53288.000000		1
13828.754883	3442.325195	2.846291	3.916348	3498.063721	89290.726562	527.720215	355.885040	224.156967	66.485405	82.601028	380.425446	481.198944	237.546570	1.183347	99998.000000	4.140783	3.536852	0.454279	0.592881	3.543828	4.950806	2.722404	2.551310	2.350552	1.822726	1.916986	2.580270	2.682325	2.375749	0.073112	4.999991	53345.000000		1
5261.770996	1228.610840	1.100895	2.207957	751.920349	26697.603516	127.907318	78.141937	30.510511	5.658660	16.044693	52.124435	71.721596	19.063673	1.060015	99998.000000	3.721132	3.089414	0.041746	0.343991	2.876172	4.426472	2.106895	1.892884	1.484450	0.752714	1.205331	1.717041	1.855650	1.280207	0.025312	4.999991	53381.000000		1
10446.923828	3168.612549	2.266548	2.503996	1896.502441	49609.066406	295.261810	196.539001	97.029839	77.815063	48.747742	228.492706	304.981750	235.936859	0.731169	0.000000	4.018989	3.500869	0.355365	0.398634	3.277953	4.695561	2.470207	2.293449	1.986905	1.891064	1.687955	2.358872	2.484274	2.372796	0.000000	0.000000	53432.000000		1
10806.697266	3648.920166	2.605759	2.633513	2452.152100	60796.359375	388.202606	252.404022	147.051163	88.207260	45.836693	194.975555	253.606674	194.990967	0.205448	0.000000	4.033693	3.562164	0.415934	0.420535	3.389547	4.783877	2.589058	2.402096	2.167469	1.945504	1.661213	2.289980	2.404161	2.290015	0.000000	0.000000	53512.000000		1
5027.666016	2457.067627	1.563456	3.422950	1656.713989	44277.386719	238.601196	166.959778	100.141335	74.524712	30.902145	145.737488	170.018860	116.886032	0.429762	0.000000	3.701366	3.390417	0.194086	0.534401	3.219248	4.646182	2.377673	2.222612	2.000613	1.872300	1.489989	2.163571	2.230497	2.067763	0.000000	0.000000	53541.000000		1
12474.296875	6659.500488	3.352024	3.768329	3948.930908	88033.523438	607.986877	404.111633	235.520554	90.939453	63.962910	339.217438	456.424164	272.343475	1.118835	0.000000	4.096016	3.823442	0.525307	0.576149	3.596480	4.944648	2.783894	2.606501	2.372029	1.958752	1.805928	2.530478	2.659369	2.435117	0.048766	0.000000	53623.000000		1
12823.749023	2197.354980	3.518546	5.063499	1740.015015	53457.863281	281.887634	172.868225	94.387077	68.745789	39.533531	178.980194	211.717163	143.717651	1.965350	99998.000000	4.108015	3.341900	0.546363	0.704451	3.240553	4.728012	2.450076	2.237715	1.974913	1.837246	1.596966	2.252805	2.325756	2.157510	0.293440	4.999991	53690.000000		1
15448.047852	2862.720947	2.753779	3.546299	3256.773438	83621.734375	531.932617	336.676422	224.684296	108.233063	81.373695	359.721222	472.524384	298.629272	0.190156	99998.000000	4.188874	3.456779	0.439929	0.549775	3.512788	4.922319	2.725857	2.527213	2.351573	2.034360	1.910484	2.555966	2.674424	2.475132	0.000000	4.999991	53740.000000		1
5522.174316	1916.327759	2.038351	1.961258	1585.612183	40543.867188	234.919220	158.316071	70.411003	23.824966	21.435068	91.337257	114.104500	71.992966	1.111236	0.000000	3.742110	3.282470	0.309279	0.292535	3.200197	4.607925	2.370919	2.199525	1.847641	1.377032	1.331125	1.960648	2.057303	1.857290	0.045806	0.000000	53770.000000		1
13131.657227	5753.763184	2.636597	4.539263	5406.719238	99998.000000	817.640991	546.851746	282.785004	104.378387	91.728889	549.337219	652.836731	354.275330	0.530092	0.000000	4.118320	3.759952	0.421044	0.656985	3.732934	4.999991	2.912563	2.737870	2.451456	2.018610	1.962506	2.739839	2.814805	2.549341	0.000000	0.000000	53808.000000		1
33959.054688	10430.135742	2.297385	3.290349	9380.677734	99998.000000	1497.485107	959.782837	625.965027	227.286972	258.497498	1222.754883	1483.987549	819.488159	2.394777	99998.000000	4.530956	4.018290	0.361234	0.517242	3.972234	4.999991	3.175363	2.982173	2.796550	2.356575	2.412456	3.087339	3.171430	2.913543	0.379265	4.999991	53870.000000		1
9369.360352	1659.797729	1.289003	2.457740	2019.710083	50975.789062	309.311340	200.825409	90.970291	49.864056	27.978762	182.054688	191.398407	152.182510	1.004510	99998.000000	3.971710	3.220055	0.110254	0.390536	3.305289	4.707364	2.490396	2.302819	1.958900	1.697788	1.446828	2.260202	2.281938	2.182365	0.001954	4.999991	53893.000000		1
17297.923828	9121.643555	4.351155	7.259121	7617.019531	99998.000000	1228.894531	779.701782	394.613708	149.388641	127.623611	624.136414	810.529907	495.717163	0.979479	0.000000	4.237994	3.960073	0.638605	0.860884	3.881785	4.999991	3.089514	2.891928	2.596172	2.174318	2.105931	2.795280	2.908769	2.695234	0.000000	0.000000	53934.000000		1
5329.308105	1354.930054	2.815454	2.318972	1176.390869	32982.953125	194.781281	123.161446	63.488014	58.282661	22.196751	76.020325	93.566803	65.526367	0.638060	0.000000	3.726671	3.131917	0.449548	0.365295	3.070552	4.518290	2.289547	2.090475	1.802692	1.765539	1.346289	1.880930	1.971122	1.816416	0.000000	0.000000	53996.000000		1
10561.531250	3039.024658	2.396065	3.842339	4031.914307	98146.812500	630.920593	411.746979	240.059814	92.715691	81.395287	447.783539	536.761719	363.924347	0.999788	0.000000	4.023727	3.482734	0.379499	0.584596	3.605511	4.991876	2.799975	2.614630	2.380319	1.967153	1.910599	2.651068	2.729782	2.561011	0.000000	0.000000	54034.000000		1
3852.375977	1319.312866	3.607974	2.670518	434.930511	21154.505859	67.120659	42.250305	26.341297	18.995831	9.445492	29.446621	35.746700	29.166000	0.478621	0.000000	3.585729	3.120348	0.557263	0.426595	2.638420	4.325403	1.826856	1.625830	1.420637	1.278658	0.975225	1.469036	1.553236	1.464877	0.000000	0.000000	54066.000000		1
24128.964844	8468.550781	3.321187	4.989489	8990.289062	99998.000000	1426.519043	917.097717	491.106995	253.353806	203.785797	1009.933716	1290.717407	559.100342	2.172721	99998.000000	4.382539	3.927809	0.521293	0.698056	3.953774	4.999991	3.154278	2.962416	2.691176	2.403728	2.309174	3.004293	3.110831	2.747490	0.337004	4.999991	54166.000000		1
18301.761719	6651.279297	1.588125	2.991227	5611.050781	99998.000000	892.967468	569.329102	296.180786	165.991486	94.097206	492.775299	643.878479	393.861267	3.497909	0.000000	4.262493	3.822905	0.200885	0.475849	3.749044	4.999991	2.950836	2.755363	2.471557	2.220086	1.973577	2.692649	2.808804	2.595343	0.543808	0.000000	54205.000000		1
25587.894531	6919.996094	2.679769	2.763030	5886.030762	99998.000000	919.003479	587.264099	279.210968	132.489746	98.938675	509.153015	665.964233	358.718994	2.215920	0.000000	4.408034	3.840106	0.428097	0.441386	3.769823	4.999991	2.963317	2.768833	2.445932	2.122182	1.995366	2.706848	2.823451	2.554754	0.345554	0.000000	54291.000000		1
8332.215820	1902.435547	1.970509	2.935719	1283.880737	37923.996094	192.770676	133.766418	89.397583	65.665131	22.101156	129.637299	178.511475	150.523453	0.246459	0.000000	3.920760	3.279310	0.294578	0.467715	3.108525	4.578914	2.285041	2.126347	1.951326	1.817335	1.344415	2.112730	2.251666	2.177604	0.000000	0.000000	54416.000000		1
13977.338867	5039.587891	2.978892	4.678032	5669.382812	99998.000000	902.924866	581.010315	297.627045	175.366058	107.721161	576.970581	653.530579	376.287048	1.710639	0.000000	4.145424	3.702395	0.474055	0.670063	3.753536	4.999991	2.955652	2.764184	2.473672	2.243946	2.032301	2.761154	2.815266	2.575519	0.233158	0.000000	54477.000000		1
5469.306641	2686.657959	1.652884	1.757731	2084.903320	51972.863281	343.500732	208.759857	106.416740	54.742531	39.135727	190.251266	248.564758	129.476944	0.244610	0.000000	3.737932	3.429212	0.218242	0.244952	3.319086	4.715776	2.535928	2.319647	2.027010	1.738325	1.592573	2.279328	2.395440	2.112192	0.000000	0.000000	54498.000000		1
14496.202148	4286.298340	2.167868	3.284182	3754.254639	86756.773438	576.671509	373.601105	185.998779	78.737099	78.866615	431.041931	540.456055	308.398560	0.957848	0.000000	4.161254	3.632082	0.336033	0.516427	3.574524	4.938303	2.760928	2.572408	2.269510	1.896179	1.896893	2.634520	2.732760	2.489112	0.000000	0.000000	54539.000000		1
11351.627930	2469.868164	3.598723	5.982453	2310.340088	65076.929688	339.760162	211.402634	161.994965	75.736626	58.079136	334.104584	411.207306	268.988373	2.669183	0.000000	4.055058	3.392674	0.556148	0.776879	3.363676	4.813427	2.531173	2.325110	2.209502	1.879306	1.764020	2.523882	2.614061	2.429734	0.426378	0.000000	54609.000000		1
13526.832031	5002.413086	1.766982	3.493876	4270.469238	99998.000000	628.228516	407.559235	231.968079	83.304115	70.059464	355.607513	486.114410	234.092773	1.925609	0.000000	4.131196	3.699180	0.247232	0.543307	3.630476	4.999991	2.798118	2.610191	2.365428	1.920666	1.845467	2.550971	2.686738	2.369388	0.284568	0.000000	54642.000000		1
41148.289062	8449.548828	2.988143	3.648063	9933.878906	99998.000000	1564.500977	1015.299377	565.135193	215.639679	204.350113	1121.777832	1423.928711	701.026306	2.340289	99998.000000	4.614352	3.926834	0.475401	0.562062	3.997119	4.999991	3.194376	3.006594	2.752152	2.333729	2.310375	3.049907	3.153488	2.845734	0.369269	4.999991	54779.000000		1
7250.517578	1546.901978	1.335259	2.883296	1094.261597	32274.576172	170.410492	103.428596	42.774540	7.783357	28.179205	80.315979	105.840080	91.509949	0.724611	0.000000	3.860369	3.189463	0.125565	0.459889	3.039121	4.508861	2.231496	2.014641	1.631185	0.891167	1.449929	1.904802	2.024650	1.961468	0.000000	0.000000	54818.000000		1
20297.554688	8335.388672	1.168737	2.167868	5560.872070	99998.000000	855.139282	558.061096	299.828827	124.977760	77.648544	430.730469	539.179382	307.328491	2.095369	0.000000	4.307444	3.920926	0.067717	0.336033	3.745143	4.999991	2.932037	2.746682	2.476873	2.096833	1.890133	2.634206	2.731733	2.487603	0.321260	0.000000	54840.000000		1
11161.395508	3695.731445	2.275799	2.232627	3324.671143	77588.640625	513.618286	324.689941	157.831909	86.202835	59.121441	320.930847	436.290436	266.546051	0.463434	99998.000000	4.047719	3.567700	0.357134	0.348816	3.521749	4.889798	2.710640	2.511469	2.198195	1.935522	1.771745	2.506412	2.639776	2.425772	0.000000	4.999991	54867.000000		1
20218.203125	7007.093262	2.439237	4.545431	6245.856934	99998.000000	1018.935120	641.846313	351.012726	165.300735	129.165482	644.815918	800.458374	415.228516	1.792616	99998.000000	4.305743	3.845538	0.387254	0.657575	3.795592	4.999991	3.008147	2.807431	2.545323	2.218275	2.111146	2.809436	2.903339	2.618287	0.253487	4.999991	54927.000000		1
5982.591797	713.962585	3.210172	3.484625	1595.964355	53849.687500	237.602066	162.790573	117.953011	79.424774	51.794476	240.429855	354.963013	210.718033	0.722914	0.000000	3.776889	2.853675	0.506528	0.542156	3.203023	4.731183	2.375850	2.211629	2.071709	1.899956	1.714283	2.380988	2.550183	2.323702	0.000000	0.000000	54985.000000		1
15826.055664	9147.003906	0.755516	3.755994	8810.571289	99998.000000	1399.055298	892.853394	455.739594	160.644287	169.247925	791.447693	1004.022156	670.725525	2.184138	0.000000	4.199373	3.961279	0.000000	0.574725	3.945004	4.999991	3.145835	2.950780	2.658717	2.205865	2.228523	2.898422	3.001743	2.826545	0.339280	0.000000	55011.000000		1
6158.485352	1853.746338	2.833956	6.152059	990.780579	24910.300781	144.497833	104.825531	30.306984	32.311413	22.594553	63.460258	85.447319	75.835304	0.014702	0.000000	3.789474	3.268050	0.452393	0.789020	2.995977	4.396379	2.159861	2.020467	1.481543	1.509356	1.354004	1.802502	1.931698	1.879871	0.000000	0.000000	55112.000000		1
7764.292969	1408.115234	2.161701	3.783747	1723.976440	37403.218750	272.886200	177.820709	77.059547	37.803555	28.484495	118.674599	148.192154	98.846161	1.152221	99998.000000	3.890102	3.148638	0.334796	0.577922	3.236531	4.572909	2.435982	2.249982	1.886826	1.577533	1.454609	2.074358	2.170825	1.994960	0.061536	4.999991	55155.000000		1
5010.942871	2241.224365	2.285050	3.799166	1858.674194	49739.945312	288.425171	189.788696	104.338303	63.623699	46.126564	193.948669	244.077927	183.581131	0.301412	0.000000	3.699919	3.350485	0.358896	0.579688	3.269203	4.696705	2.460033	2.278270	2.018444	1.803619	1.663951	2.287687	2.387528	2.263828	0.000000	0.000000	55251.000000		1
10267.264648	8451.495117	1.507948	2.883296	3886.528564	93112.585938	621.595398	392.066559	219.041046	108.566109	77.494354	388.147125	485.503815	301.099335	2.009563	99998.000000	4.011455	3.926934	0.178386	0.459889	3.589562	4.969008	2.793508	2.593360	2.340525	2.035694	1.889270	2.588996	2.686193	2.478710	0.303102	4.999991	55275.000000		1
27772.484375	7996.421387	2.676685	3.268763	6463.158691	99998.000000	985.704773	655.880371	374.905548	185.829178	106.694275	599.139587	763.305542	409.341644	1.640015	0.000000	4.443615	3.902896	0.427597	0.514383	3.810445	4.999991	2.993747	2.816825	2.573922	2.269114	2.028141	2.777528	2.882698	2.612086	0.214848	0.000000	55374.000000		1
22189.876953	5014.270020	1.850243	3.885511	4368.017090	99998.000000	676.473572	436.228760	247.217163	113.120789	87.044693	411.962830	577.602783	299.730164	1.270100	0.000000	4.346155	3.700208	0.267229	0.589448	3.640284	4.999991	2.830251	2.639714	2.393079	2.053542	1.939742	2.614858	2.761629	2.476730	0.103838	0.000000	55461.000000		1
5113.091797	2910.633057	2.137031	2.732193	3070.916504	74854.109375	482.870331	301.574219	142.345383	88.460129	71.181938	313.326355	416.027191	289.889954	1.705351	0.000000	3.708683	3.463987	0.329811	0.436511	3.487268	4.874216	2.683830	2.479394	2.153343	1.946748	1.852370	2.495997	2.619122	2.462233	0.231814	0.000000	55490.000000		1
12512.365234	4840.853027	1.177988	4.042781	7918.513672	99998.000000	1235.305664	806.607361	454.166870	157.458786	176.969604	771.058044	994.866516	516.532410	1.611236	99998.000000	4.097340	3.684922	0.071141	0.606680	3.898644	4.999991	3.091774	2.906662	2.657215	2.197167	2.247899	2.887087	2.997765	2.713098	0.207159	4.999991	55529.000000		1
15674.890625	4103.562012	1.181072	3.786831	3109.019287	71438.140625	476.449982	318.889435	159.339859	105.445366	65.353676	320.989441	412.949615	310.899445	2.331508	0.000000	4.195205	3.613161	0.072276	0.578276	3.492623	4.853930	2.678017	2.503640	2.202324	2.023027	1.815270	2.506491	2.615897	2.492620	0.367637	0.000000	55602.000000		1
5998.143066	2016.820679	4.301816	3.666565	885.927307	28196.605469	122.223984	95.355370	72.529533	26.110016	15.582132	88.700661	107.221596	74.151581	1.358351	99998.000000	3.778017	3.304667	0.633652	0.564259	2.947398	4.450197	2.087157	1.979345	1.860515	1.416807	1.192627	1.947927	2.030282	1.870120	0.133012	4.999991	55643.000000		1
10930.669922	3246.088379	1.708391	3.688152	3023.334473	68269.062500	469.792175	307.652283	159.876434	92.320969	61.489750	313.502136	427.720734	224.508514	0.614410	99998.000000	4.038647	3.511360	0.232587	0.566809	3.480486	4.834224	2.671906	2.488060	2.203784	1.965300	1.788803	2.496241	2.631160	2.351233	0.000000	4.999991	55711.000000		1
6247.543457	1799.250488	2.383730	2.753779	1050.426270	36941.171875	174.027710	101.788048	60.743484	39.188152	31.034746	152.700577	213.974457	153.292648	0.475784	0.000000	3.795709	3.255092	0.377257	0.439929	3.021366	4.567511	2.240618	2.007697	1.783500	1.593155	1.491848	2.183841	2.330362	2.185521	0.000000	0.000000	55762.000000		1
17730.470703	8583.778320	1.625130	5.328701	9560.413086	99998.000000	1497.697876	975.571594	493.663391	227.101944	163.990143	835.936829	1079.638550	554.490173	2.342412	99998.000000	4.248720	3.933678	0.210888	0.726621	3.980477	4.999991	3.175424	2.989259	2.693431	2.356221	2.214818	2.922174	3.033278	2.743894	0.369663	4.999991	55804.000000		1
9447.893555	2091.277588	3.703570	3.120744	1476.395386	39872.375000	232.513901	154.859192	84.913834	57.832436	35.040524	141.562119	172.920654	105.658142	0.404177	0.000000	3.975335	3.320412	0.568621	0.494258	3.169203	4.600672	2.366449	2.189937	1.928978	1.762172	1.544571	2.150947	2.237847	2.023903	0.000000	0.000000	55852.000000		1
14073.138672	3028.632324	3.518546	4.761292	2957.425781	64172.703125	475.740723	303.017426	162.463699	77.435760	51.415176	233.186157	304.670319	217.425171	0.596888	0.000000	4.148391	3.481246	0.546363	0.677725	3.470914	4.807350	2.677370	2.481467	2.210756	1.888942	1.711091	2.367703	2.483830	2.337310	0.000000	0.000000	55890.000000		1
20126.357422	2776.216064	2.852458	4.718120	3526.557373	89834.531250	559.945312	353.260773	192.462296	110.348511	52.065845	310.615753	409.110382	194.540741	1.379511	99998.000000	4.303765	3.443453	0.455219	0.673769	3.547351	4.953444	2.748146	2.548095	2.284346	2.042767	1.716553	2.492224	2.611840	2.289011	0.139725	4.999991	55924.000000		1
14003.732422	3112.673584	1.890332	5.489055	2991.029297	80170.492188	451.786224	304.201569	212.552856	107.422043	80.985146	401.302338	529.810974	337.237671	0.710413	0.000000	4.146244	3.493134	0.276538	0.739498	3.475821	4.904015	2.654933	2.483161	2.327467	2.031093	1.908405	2.603472	2.724121	2.527936	0.000000	0.000000	55973.000000		1
14398.904297	3198.543213	3.786831	3.185502	2418.073730	58909.843750	367.560059	239.276535	140.482803	55.445621	46.327007	224.844650	273.959351	138.940933	0.253914	99998.000000	4.158329	3.504952	0.578276	0.503178	3.383470	4.770188	2.565328	2.378900	2.147623	1.743867	1.665834	2.351882	2.437686	2.142830	0.000000	4.999991	56009.000000		1
15040.642578	2474.956299	1.717642	1.424687	2391.683105	52666.019531	355.971375	244.133423	127.025368	44.436676	39.801815	199.681335	245.986755	145.176254	1.435949	99998.000000	4.177267	3.393568	0.234933	0.153720	3.378704	4.721530	2.551415	2.387627	2.103890	1.647742	1.599903	2.300338	2.390912	2.161896	0.157139	4.999991	56038.000000		1
9827.480469	1659.372192	1.289003	2.874044	2163.600342	55480.593750	342.035980	222.951233	130.966385	72.165657	45.232281	197.362366	276.586700	143.393845	2.196380	99998.000000	3.992442	3.219944	0.110254	0.458493	3.335177	4.744141	2.534072	2.348210	2.117160	1.858331	1.655448	2.295264	2.441831	2.156531	0.341707	4.999991	56110.000000		1
4580.887695	755.691772	1.622047	2.041435	632.265137	26302.207031	97.168610	68.597771	48.470207	75.203140	16.343815	48.766243	75.372742	47.412483	0.867684	99998.000000	3.660950	2.878345	0.210063	0.309936	2.800899	4.419992	1.987526	1.836310	1.685475	1.876236	1.213353	1.688119	1.877214	1.675893	0.000000	4.999991	56162.000000		1
6091.697754	2079.907715	2.164785	3.339689	2347.995605	54877.234375	353.451965	237.925858	131.576965	68.258560	39.154232	228.572891	305.274719	232.199356	0.572598	0.000000	3.784738	3.318044	0.335415	0.523706	3.370697	4.739392	2.548330	2.376442	2.119180	1.834157	1.592779	2.359025	2.484691	2.365861	0.000000	0.000000	56206.000000		1
25562.648438	5913.809082	1.091644	3.287266	4837.294434	99998.000000	782.560364	495.532135	243.541351	138.129913	85.237625	439.272430	529.909668	306.474304	2.434778	0.000000	4.407606	3.771867	0.038081	0.516835	3.684602	4.999991	2.893518	2.695072	2.386573	2.140288	1.930631	2.642734	2.724202	2.486394	0.386459	0.000000	56264.000000		1
25027.839844	11556.141602	2.365228	4.705785	7405.209961	99998.000000	1161.625854	751.824768	367.766693	221.720810	133.895935	651.578552	876.068604	471.244629	1.695732	0.000000	4.398423	4.062813	0.373873	0.672632	3.869537	4.999991	3.065066	2.876117	2.565573	2.345806	2.126767	2.813967	2.942538	2.673246	0.229357	0.000000	56300.000000		1
6303.275879	1558.660278	1.671386	2.636597	1958.692139	45805.644531	287.022064	202.364182	94.791046	95.639076	40.187283	194.685684	297.352600	225.387375	0.223988	0.000000	3.799566	3.192751	0.223077	0.421044	3.291966	4.660919	2.457915	2.306134	1.976767	1.980635	1.604089	2.289334	2.473272	2.352930	0.000000	0.000000	56381.000000		1
10449.082031	4315.778809	1.859494	2.963473	3425.416992	81798.234375	533.317200	342.581787	208.010513	87.343819	82.628777	362.746368	498.273590	292.067078	1.714971	0.000000	4.019078	3.635059	0.269395	0.471801	3.534714	4.912744	2.726986	2.534764	2.318085	1.941232	1.917131	2.559603	2.697468	2.465483	0.234257	0.000000	56500.000000		1
8504.426758	1789.838989	3.509295	2.670518	2462.093994	63576.265625	424.584564	245.740051	142.052429	59.186199	61.989315	249.563889	373.949585	215.087692	0.061363	0.000000	3.929645	3.252814	0.545220	0.426595	3.391305	4.803295	2.627964	2.390476	2.152449	1.772220	1.792317	2.397182	2.572813	2.332616	0.000000	0.000000	56532.000000		1
8138.621582	3075.924561	1.011466	3.059069	3272.112061	79991.046875	523.307373	324.310638	177.592514	68.502174	52.395805	301.114746	364.800140	263.012085	0.188743	99998.000000	3.910551	3.487976	0.004951	0.485589	3.514828	4.903041	2.718757	2.510961	2.249425	1.835704	1.719297	2.478732	2.562055	2.419976	0.000000	4.999991	56553.000000		1
24273.048828	4141.960938	3.549383	1.844076	4501.728027	98565.742188	695.762390	452.729858	268.356201	126.994530	84.583870	422.743591	558.514404	336.198456	1.693692	0.000000	4.385124	3.617206	0.550153	0.265779	3.653379	4.993726	2.842461	2.655839	2.428712	2.103785	1.927288	2.626077	2.747034	2.526596	0.228834	0.000000	56589.000000		1
24472.978516	9309.246094	2.624262	4.822968	8623.401367	99998.000000	1350.967407	881.899963	465.225159	215.084610	170.654099	772.612244	1021.827698	552.297607	1.712697	99998.000000	4.388687	3.968915	0.419007	0.683314	3.935678	4.999991	3.130645	2.945419	2.667663	2.332609	2.232117	2.887962	3.009378	2.742173	0.233681	4.999991	56659.000000		1
7113.525391	1929.738892	2.124696	3.706654	1783.159546	52516.367188	300.312988	178.998703	90.797607	41.266590	38.741009	156.166702	196.961472	131.003387	1.254858	0.000000	3.852085	3.285499	0.327297	0.568982	3.251190	4.720294	2.477574	2.252850	1.958074	1.615599	1.588171	2.193588	2.294381	2.117283	0.098595	0.000000	56696.000000		1
11717.522461	4550.568359	3.006645	4.184633	3141.682129	71915.789062	476.147766	307.109528	176.241837	24.589733	46.826572	258.380310	358.170074	236.368576	1.792099	99998.000000	4.068836	3.658066	0.478082	0.621657	3.497162	4.856824	2.677742	2.487293	2.246109	1.390754	1.670492	2.412259	2.554089	2.373590	0.253362	4.999991	56740.000000		1
18109.164062	4528.562988	2.032184	4.940149	5170.282715	99998.000000	822.309753	535.620728	275.149689	113.157791	129.298080	623.427124	789.390869	443.435455	1.958509	0.000000	4.257898	3.655960	0.307963	0.693740	3.713514	4.999991	2.915035	2.728857	2.439569	2.053684	2.111592	2.794786	2.897292	2.646830	0.291926	0.000000	56785.000000		1
13680.063477	3222.140137	1.813238	2.701355	3331.776123	81588.445312	501.554688	334.835449	174.499527	72.646721	87.380821	391.255524	473.147278	261.183411	1.648906	99998.000000	4.136088	3.508144	0.258455	0.431582	3.522676	4.911629	2.700318	2.524832	2.241794	1.861216	1.941416	2.592460	2.674996	2.416946	0.217196	4.999991	56841.000000		1
10796.952148	2555.861328	2.442321	2.941887	1680.767090	43390.667969	263.604156	159.768509	91.451355	49.463169	29.280100	119.266678	145.854675	136.480103	1.327170	99998.000000	4.033301	3.407537	0.387803	0.468626	3.225507	4.637396	2.420952	2.203491	1.961190	1.694282	1.466573	2.076519	2.163920	2.135069	0.122927	4.999991	56898.000000		1
31895.880859	8770.915039	2.778449	5.627823	8015.315430	99998.000000	1226.640381	801.044312	391.647156	178.807510	156.052597	760.119995	1024.800415	561.709167	3.538140	0.000000	4.503735	3.943045	0.443802	0.750340	3.903921	4.999991	3.088717	2.903656	2.592895	2.252386	2.193271	2.880882	3.010639	2.749511	0.548775	0.000000	56941.000000		1
15238.822266	1711.888184	2.328223	1.378431	2115.531006	77946.007812	296.680328	199.487061	166.651413	121.227936	49.512508	260.517334	307.257568	204.236023	1.725909	0.000000	4.182951	3.233475	0.367025	0.139385	3.325419	4.891794	2.472289	2.299915	2.221809	2.083603	1.694715	2.415837	2.487503	2.310132	0.237018	0.000000	56981.000000		1
7268.763672	1461.485596	2.636597	2.365228	1529.078003	39314.585938	230.632828	138.281006	48.926598	45.463562	15.205915	74.379776	136.122391	63.589775	1.396984	0.000000	3.861460	3.164794	0.421044	0.373873	3.184430	4.594553	2.362921	2.140763	1.689545	1.657663	1.182013	1.871455	2.133929	1.803387	0.145192	0.000000	56999.000000		1
8781.162109	2137.549072	3.055985	4.073619	2087.354980	51060.082031	316.098633	214.955093	95.084000	100.517548	34.127735	172.544434	224.496185	109.855110	0.584563	99998.000000	3.943552	3.329916	0.485151	0.609980	3.319596	4.708082	2.499823	2.332348	1.978107	2.002242	1.533108	2.236901	2.351209	2.040820	0.000000	4.999991	57029.000000		1
9811.725586	5341.581543	3.052901	4.089037	5243.472168	99998.000000	808.081421	527.353271	351.000397	138.401276	133.427216	661.372559	867.603760	518.015686	1.928599	0.000000	3.991745	3.727670	0.484713	0.611621	3.719619	4.999991	2.907455	2.722102	2.545308	2.141140	2.125244	2.820446	2.938321	2.714343	0.285242	0.000000	57164.000000		1
5234.180664	1767.302979	1.754647	4.483756	878.563354	28612.550781	131.866837	91.728889	34.759903	33.544910	12.217772	47.360058	57.557983	58.054466	0.183352	0.000000	3.718849	3.247311	0.244190	0.651642	2.943773	4.456557	2.120136	1.962506	1.541079	1.525627	1.086992	1.675412	1.760106	1.763836	0.000000	0.000000	57300.000000		1
14106.880859	5589.960938	1.214993	2.824705	4096.457031	92507.398438	652.713379	416.341736	213.912796	106.277969	63.731628	350.667358	456.424164	271.143890	0.984384	99998.000000	4.149431	3.747409	0.084574	0.450973	3.612408	4.966177	2.814723	2.619450	2.330237	2.026443	1.804355	2.544895	2.659369	2.433200	0.000000	4.999991	57332.000000		1
16819.308594	4739.459961	3.043650	3.672733	4382.930176	99998.000000	674.117615	440.712524	214.495621	89.724464	88.133255	400.297058	526.468201	306.421875	0.194150	0.000000	4.225808	3.675729	0.483395	0.564989	3.641765	4.999991	2.828736	2.644156	2.331419	1.952911	1.945140	2.602382	2.721372	2.486320	0.000000	0.000000	57365.000000		1
20346.406250	7035.145996	3.530881	2.611927	5766.036621	99998.000000	892.723877	583.261414	331.252136	137.158539	95.281357	472.829651	626.628052	363.893494	1.874774	99998.000000	4.308488	3.847273	0.547883	0.416961	3.760877	4.999991	2.950717	2.765863	2.520159	2.137223	1.979008	2.674705	2.797010	2.560974	0.272949	4.999991	57409.000000		1
17962.371094	7505.770996	2.975808	3.768329	3478.093506	84020.585938	530.591187	348.209625	214.458618	118.871964	98.855415	469.807587	607.225159	370.431030	2.575857	0.000000	4.254364	3.875395	0.473605	0.576149	3.541341	4.924386	2.724760	2.541841	2.331343	2.075079	1.995000	2.671920	2.783350	2.568707	0.410922	0.000000	57485.000000		1
8669.650391	1505.814331	2.975808	2.954222	1478.014404	36537.769531	217.348068	160.548691	65.905663	16.627520	36.681072	98.442192	128.943451	104.325966	0.706712	99998.000000	3.938002	3.177771	0.473605	0.470443	3.169679	4.562742	2.337156	2.205607	1.818923	1.220827	1.564442	1.993181	2.110399	2.018392	0.000000	4.999991	57602.000000		1
20825.425781	3244.179443	1.251998	2.423819	3731.098877	83177.343750	587.116089	385.084961	171.409622	65.421516	78.400970	369.965393	514.965881	274.816620	1.594256	0.000000	4.318594	3.511105	0.097604	0.384500	3.571837	4.920005	2.768724	2.585557	2.234035	1.815721	1.894321	2.568161	2.711778	2.439043	0.202558	0.000000	57629.000000		1
6568.388184	557.903870	1.921169	4.061284	707.249329	27763.652344	97.202530	72.239662	64.545738	38.096508	12.097507	85.891373	114.702744	67.404358	0.741993	0.000000	3.817459	2.746559	0.283566	0.608663	2.849573	4.443477	1.987678	1.858776	1.809868	1.580885	1.082696	1.933950	2.059574	1.828688	0.000000	0.000000	57790.000000		1
5665.969238	2029.593506	1.113230	4.212387	1955.855103	48609.582031	293.738464	196.517426	94.491920	46.734062	48.960522	193.686554	246.581924	171.224594	1.405032	0.000000	3.753274	3.307409	0.046585	0.624528	3.291337	4.686722	2.467961	2.293401	1.975395	1.669634	1.689846	2.287099	2.391961	2.233566	0.147686	0.000000	57829.000000		1
4472.802734	508.416016	1.264333	1.942755	1148.254761	36261.296875	169.772156	113.685112	76.411964	64.792435	22.943016	145.006653	187.626999	111.640594	0.717013	0.000000	3.650580	2.706219	0.101861	0.288418	3.060038	4.559443	2.229867	2.055704	1.883161	1.811524	1.360651	2.161388	2.273295	2.047822	0.000000	0.000000	57862.000000		1
18492.818359	14496.541992	1.618963	5.162179	16541.253906	99998.000000	2581.610596	1679.669312	970.187378	377.338623	356.782410	1833.535522	2398.615234	1312.257324	3.192529	0.000000	4.267003	4.161264	0.209237	0.712833	4.218568	4.999991	3.411891	3.225224	2.986856	2.576731	2.552403	3.263289	3.379961	3.118019	0.504135	0.000000	57898.000000		1
22661.810547	7129.011719	2.821621	3.617226	6874.369141	99998.000000	1053.473022	678.228271	376.993225	181.114151	113.392159	641.627380	873.006470	498.896515	3.475970	99998.000000	4.355295	3.853029	0.450499	0.558376	3.837233	4.999991	3.022623	2.831376	2.576334	2.257952	2.054583	2.807283	2.941017	2.698010	0.541076	4.999991	57940.000000		1
31742.341797	8304.073242	1.088560	1.393850	7236.406250	99998.000000	1122.804688	710.684570	398.403625	189.884293	125.249130	678.804932	811.482788	479.357941	2.529327	99998.000000	4.501639	3.919291	0.036852	0.144216	3.859523	4.999991	3.050304	2.851677	2.600323	2.278489	2.097775	2.831745	2.909279	2.680660	0.403005	4.999991	57965.000000		1
12578.144531	2664.411865	3.993442	2.454656	3669.812500	84079.703125	553.802490	362.178955	173.731674	106.648018	74.953354	354.050201	431.859100	244.188934	0.174509	0.000000	4.099617	3.425601	0.601347	0.389991	3.564644	4.924691	2.743355	2.558923	2.239879	2.027953	1.874791	2.549065	2.635342	2.387726	0.000000	0.000000	57993.000000		1
12788.227539	5197.268555	2.288134	5.381124	6774.690430	99998.000000	1081.121826	691.294067	390.829956	155.596207	123.842949	645.460449	848.817566	518.657104	1.087083	99998.000000	4.106811	3.715775	0.359481	0.730873	3.830889	4.999991	3.033875	2.839663	2.591988	2.191999	2.092871	2.809870	2.928814	2.714880	0.036263	4.999991	58209.000000		1
16908.089844	6172.688965	1.933504	4.052033	5043.263672	99998.000000	758.803284	512.844238	285.171814	95.848770	140.208344	607.027832	848.755920	472.212921	1.234932	0.000000	4.228095	3.790474	0.286345	0.607673	3.702712	4.999991	2.880129	2.709985	2.455106	1.981587	2.146774	2.783209	2.928783	2.674138	0.091643	0.000000	58334.000000		1
2474.500000	372.901123	2.285050	1.884164	133.852768	15069.682617	0.000000	11.039784	29.193754	20.451355	9.701442	23.772543	22.338604	26.550991	0.905410	99998.000000	3.393487	2.571594	0.358896	0.275119	2.126627	4.178104	0.000000	1.042961	1.465290	1.310722	0.986836	1.376076	1.349056	1.424081	0.000000	4.999991	58377.000000		1
16023.559570	3557.382568	3.151581	5.223854	4156.935547	88738.015625	640.606628	425.099548	213.329956	83.593987	93.591469	472.293091	614.866699	384.206085	0.113546	0.000000	4.204759	3.551131	0.498528	0.717991	3.618773	4.948110	2.806592	2.628491	2.329052	1.922175	1.971236	2.674212	2.788781	2.584564	0.000000	0.000000	58429.000000		1
21314.130859	4606.143555	3.481541	4.708869	4580.514648	99897.210938	730.405090	461.166962	245.872665	101.942238	74.102242	389.981934	492.081451	259.650818	0.258752	36982.621094	4.328668	3.663337	0.541772	0.672917	3.660914	4.999553	2.863564	2.663858	2.390710	2.008354	1.869831	2.591044	2.692037	2.414390	0.000000	4.567997	58474.000000		1
5329.859863	2411.816650	2.075356	1.433939	1777.541016	38786.468750	271.884003	178.517639	74.496964	40.683765	25.844814	112.963516	134.725464	77.469688	1.030635	0.000000	3.726716	3.382344	0.317093	0.156531	3.249820	4.588680	2.434384	2.251681	1.872139	1.609421	1.412373	2.052938	2.129450	1.889132	0.013105	0.000000	58495.000000		1
7533.638672	1060.463867	2.186371	2.941887	1181.479004	28024.431641	184.694366	132.742615	80.658272	21.623177	30.257645	89.311241	149.296127	50.527058	0.323070	99998.000000	3.877005	3.025496	0.339724	0.468626	3.072426	4.447537	2.266454	2.123010	1.906649	1.334919	1.480835	1.950906	2.174048	1.703524	0.000000	4.999991	58531.000000		1
11068.235352	3876.666748	1.156402	2.275799	2711.075195	67579.593750	413.569458	283.759460	147.643250	93.227592	79.609802	330.104980	477.732819	288.718109	2.283837	0.000000	4.044078	3.588459	0.063109	0.357134	3.433141	4.829815	2.616549	2.452950	2.169214	1.969544	1.900967	2.518652	2.679185	2.460474	0.358665	0.000000	58566.000000		1
16966.267578	4014.768799	2.359060	3.404448	4255.491699	88040.640625	645.303162	435.510254	216.022064	111.514160	81.207176	391.610138	561.888062	307.855804	1.757122	0.000000	4.229586	3.603661	0.372739	0.532047	3.628950	4.944683	2.809764	2.638998	2.334498	2.047330	1.909594	2.592854	2.749650	2.488347	0.244802	0.000000	58585.000000		1
12556.472656	4388.542480	3.167000	2.550252	3520.029297	73824.585938	534.704895	356.276672	163.771194	89.351334	56.512596	288.409760	368.630127	181.086395	0.780831	99998.000000	4.098868	3.642320	0.500648	0.406583	3.546546	4.868201	2.728114	2.551787	2.214237	1.951101	1.752145	2.460010	2.566591	2.257886	0.000000	4.999991	58606.000000		1
4530.234375	2560.847656	1.853327	4.027363	1159.763306	33399.609375	189.437149	117.693970	69.778839	19.516983	24.392374	87.451744	93.523628	26.766851	0.229963	99998.000000	3.656121	3.408384	0.267952	0.605021	3.064369	4.523741	2.277465	2.070754	1.843724	1.290413	1.387254	1.941769	1.970921	1.427597	0.000000	4.999991	58635.000000		1
17400.724609	5175.691406	0.767851	3.352024	7637.770020	99998.000000	1181.830566	789.748596	438.606323	223.367538	196.332397	816.993408	1109.211548	606.121216	4.166318	0.000000	4.240567	3.713968	0.000000	0.525307	3.882967	4.999991	3.072555	2.897489	2.642075	2.349020	2.292992	2.912219	3.045014	2.782559	0.619752	0.000000	58678.000000		1
7609.017578	2773.061279	2.846291	4.033530	3436.148438	69656.757812	528.188965	354.719391	163.792786	104.930382	60.950096	222.522583	288.711945	170.401230	0.273217	0.000000	3.881329	3.442960	0.454279	0.605685	3.536072	4.842963	2.722789	2.549885	2.214295	2.020901	1.784974	2.347374	2.460465	2.231473	0.000000	0.000000	58699.000000		1
17718.269531	6879.460449	2.272716	1.702224	4988.804688	97103.320312	767.536438	509.547729	250.763474	135.918869	74.006645	369.068024	528.540466	320.258606	1.733987	99998.000000	4.248421	3.837554	0.356545	0.231017	3.697997	4.987234	2.885099	2.707185	2.399264	2.133280	1.869271	2.567106	2.723078	2.505501	0.239046	4.999991	58728.000000		1
7072.530273	1978.477417	1.045387	1.418520	1289.675049	35743.062500	226.559204	134.944412	60.900757	21.071186	28.657185	142.826447	166.672989	135.477890	0.166654	0.000000	3.849575	3.296331	0.019277	0.151835	3.110480	4.553192	2.355182	2.130155	1.784623	1.323689	1.457234	2.154809	2.221865	2.131868	0.000000	0.000000	58756.000000		1
6151.707031	2039.526245	2.056854	3.352024	1804.243164	42940.179688	291.046356	194.479065	99.549255	51.103718	33.967381	122.334999	135.897278	49.000610	0.930457	0.000000	3.788996	3.309529	0.313203	0.525307	3.256295	4.632864	2.463962	2.288873	1.998038	1.708452	1.531062	2.087551	2.133211	1.690202	0.000000	0.000000	58796.000000		1
11395.669922	2021.933472	2.272716	3.506211	2318.607666	46928.082031	347.272156	241.734283	125.434158	54.350895	48.982105	195.089645	258.093506	182.742355	0.982714	0.000000	4.056740	3.305767	0.356545	0.544838	3.365227	4.671433	2.540670	2.383338	2.098416	1.735207	1.690037	2.290234	2.411777	2.261839	0.000000	0.000000	58880.000000		1
24189.542969	7399.551270	2.812370	3.792999	5666.345215	99998.000000	945.455811	581.660950	300.084778	126.081741	102.151932	471.152100	632.336060	343.966400	2.051457	0.000000	4.383628	3.869205	0.449072	0.578983	3.753303	4.999991	2.975641	2.764670	2.477244	2.100652	2.009247	2.673161	2.800948	2.536516	0.312063	0.000000	58906.000000		1
16866.681641	3529.795410	1.646716	2.763030	2683.253662	70056.046875	414.454498	276.299896	205.833389	90.208611	65.754562	338.825806	401.037140	258.090424	2.239348	0.000000	4.227030	3.547750	0.216619	0.441386	3.428662	4.845446	2.617477	2.441381	2.313516	1.955248	1.817926	2.529976	2.603185	2.411772	0.350122	0.000000	58955.000000		1
9157.266602	2734.724365	3.533965	5.421213	2532.421875	59000.804688	405.813843	267.369415	139.425079	75.995659	61.773453	259.564453	391.782837	230.728424	0.809494	99998.000000	3.961766	3.436913	0.548262	0.734096	3.403536	4.770858	2.608327	2.427112	2.144341	1.880789	1.790802	2.414245	2.593045	2.363101	0.000000	4.999991	59023.000000		1
7102.723145	2474.700439	2.759946	3.052901	2534.971924	54581.878906	398.489960	265.112091	136.202576	70.676208	61.865967	245.931244	355.601349	211.908356	0.127473	0.000000	3.851425	3.393523	0.440901	0.484713	3.403973	4.737049	2.600417	2.423429	2.134185	1.849273	1.791452	2.390814	2.550963	2.326148	0.000000	0.000000	59066.000000		1
18726.533203	7628.571289	2.217208	3.077571	7513.316895	99998.000000	1225.551758	774.400818	402.551270	194.694931	193.190063	828.171936	1072.669312	679.421631	3.060500	99998.000000	4.272458	3.882443	0.345806	0.488208	3.875832	4.999991	3.088332	2.888966	2.604821	2.289355	2.285985	2.918121	3.030466	2.832139	0.485792	4.999991	59118.000000		1
17290.591797	5168.111816	2.574922	4.872307	4436.904785	97698.265625	717.296143	452.254944	244.577484	136.726807	90.914787	513.297546	662.676941	378.791046	1.871821	0.000000	4.237810	3.713332	0.410764	0.687735	3.647080	4.989887	2.855699	2.655383	2.388417	2.135854	1.958634	2.710369	2.821302	2.578400	0.272264	0.000000	59144.000000		1
3689.644043	1403.680908	1.896499	2.503996	587.948730	22266.089844	109.528236	69.797340	43.835346	27.204742	18.406837	65.800819	82.792221	50.937195	0.502232	0.000000	3.566984	3.147268	0.277953	0.398634	2.769340	4.347644	2.039526	1.843839	1.641824	1.434645	1.264979	1.818231	1.917989	1.707035	0.000000	0.000000	59184.000000		1
6141.271973	2420.549805	2.371395	5.578484	1701.995605	38816.820312	275.331604	181.317673	79.196579	26.214863	45.161354	138.663391	170.432068	108.714127	0.382121	0.000000	3.788258	3.383914	0.375004	0.746516	3.230958	4.589020	2.439856	2.258440	1.898706	1.418548	1.654767	2.141962	2.231551	2.036286	0.000000	0.000000	59355.000000		1
10844.503906	3166.253418	1.970509	3.281098	4633.132324	99998.000000	760.015198	479.101990	263.113831	141.327744	107.153755	521.827209	682.190857	371.898895	2.162043	0.000000	4.035210	3.500546	0.294578	0.516019	3.665875	4.999991	2.880822	2.680428	2.420144	2.150227	2.030007	2.717527	2.833906	2.570425	0.334864	0.000000	59409.000000		1
6978.543945	463.455109	1.575791	2.830872	1189.237671	36115.351562	203.659363	128.801605	68.989403	23.026278	28.962475	93.329353	152.056076	80.229630	0.402841	99998.000000	3.843765	2.666008	0.197498	0.451920	3.075269	4.557692	2.308904	2.109921	1.838782	1.362224	1.461836	1.970018	2.182004	1.904335	0.000000	4.999991	59459.000000		1
22806.128906	6030.278809	2.445405	2.935719	5745.273438	99998.000000	927.452942	588.173828	313.440460	151.695282	133.473465	645.889099	853.575806	485.941711	2.022875	0.000000	4.358052	3.780337	0.388351	0.467715	3.759311	4.999991	2.967292	2.769506	2.496155	2.180972	2.125395	2.810158	2.931242	2.686584	0.305969	0.000000	59502.000000		1
29289.294922	8291.017578	1.427771	2.451572	6902.801270	99998.000000	1107.950317	711.276672	403.673737	161.378220	147.140594	758.112488	950.315796	442.636780	1.759487	0.000000	4.466709	3.918608	0.154659	0.389445	3.839025	4.999991	3.044520	2.852039	2.606030	2.207845	2.167732	2.879734	2.977868	2.646048	0.245386	0.000000	59597.000000		1
12466.516602	4241.645508	2.821621	2.337474	3363.711426	79421.398438	555.763733	344.552307	182.847198	81.885597	95.065498	405.724426	615.810303	341.046082	1.258027	99998.000000	4.095745	3.627534	0.450499	0.368747	3.526819	4.899938	2.744890	2.537255	2.262088	1.913208	1.978023	2.608231	2.789447	2.532813	0.099690	4.999991	59618.000000		1
7433.562012	2327.908203	3.271847	3.250261	1565.379761	37628.839844	263.277283	169.679642	80.069275	47.504997	34.420692	160.224899	212.321579	120.278145	1.393795	99998.000000	3.871197	3.366966	0.514793	0.511918	3.194620	4.575521	2.420413	2.229630	1.903466	1.676739	1.536820	2.204730	2.326994	2.080187	0.144199	4.999991	59700.000000		1
3775.930176	910.674316	4.095205	3.133079	795.468933	23075.082031	132.625443	91.913918	54.242966	5.279361	19.523149	64.194191	78.721680	73.553337	1.404783	99998.000000	3.577024	2.959363	0.612276	0.495971	2.900623	4.363143	2.122627	1.963381	1.734343	0.722581	1.290550	1.807496	1.896094	1.866602	0.147609	4.999991	59753.000000		1
5622.460449	2837.483643	2.741444	3.759078	2139.719971	48112.179688	348.764679	221.369263	127.531097	54.230629	38.571404	158.911224	197.652237	138.395111	0.744718	0.000000	3.749926	3.452933	0.437979	0.575081	3.330357	4.682255	2.542532	2.345117	2.105616	1.734245	1.586265	2.201154	2.295902	2.141121	0.000000	0.000000	59832.000000		1
6736.596680	2355.544678	2.235711	2.775365	1213.093506	29820.419922	191.271973	130.716599	65.729889	20.451355	31.784096	110.033966	141.956833	83.119095	0.540370	99998.000000	3.828440	3.372091	0.349416	0.443320	3.083894	4.474514	2.281651	2.116331	1.817763	1.310722	1.502210	2.041527	2.152156	1.919701	0.000000	4.999991	59961.000000		1
20386.195312	8389.147461	1.606628	3.009729	7249.888184	99998.000000	1139.382935	742.872681	398.786011	148.321671	132.246140	671.030823	896.011108	465.807983	1.828542	0.000000	4.309336	3.923718	0.205915	0.478527	3.860331	4.999991	3.056670	2.870914	2.600740	2.171205	2.121383	2.826742	2.952313	2.668207	0.262105	0.000000	59990.000000		1
25664.425781	4338.712402	3.851590	5.316366	4660.201660	99998.000000	757.125732	481.763245	275.812683	132.539093	91.179985	399.196136	494.505249	272.827606	1.714262	0.000000	4.409331	3.637361	0.585640	0.725615	3.668405	4.999991	2.879168	2.682834	2.440614	2.122344	1.959900	2.601186	2.694171	2.435888	0.234077	0.000000	60119.000000		1
18898.613281	8068.438965	2.220292	2.941887	7853.496094	99998.000000	1203.139160	794.697998	375.303345	205.577438	152.823929	796.070251	1041.403198	538.192566	2.098577	0.000000	4.276430	3.906790	0.346410	0.468626	3.895063	4.999991	3.080316	2.900202	2.574383	2.312975	2.184191	2.900951	3.017619	2.730938	0.321925	0.000000	60167.000000		1
8345.158203	2119.188477	1.208826	1.264333	1412.145752	35239.191406	219.543701	140.427292	79.252083	53.274670	21.977806	104.825531	165.636856	102.059418	0.905928	0.000000	3.921435	3.326169	0.082364	0.101861	3.149879	4.547026	2.341521	2.147452	1.899011	1.726521	1.341984	2.020467	2.219157	2.008853	0.000000	0.000000	60193.000000		1
4484.268066	1066.113281	2.849375	3.786831	796.301514	21452.451172	140.331696	93.354027	44.714211	19.970293	19.082176	57.302032	77.016373	79.113319	0.305424	99998.000000	3.651692	3.027803	0.454750	0.578276	2.901078	4.331477	2.147156	1.970133	1.650446	1.300384	1.280628	1.758170	1.886583	1.898250	0.000000	4.999991	60227.000000		1
2584.703369	690.794495	1.048471	1.708391	597.289368	22045.271484	108.880646	69.162094	60.441280	28.191540	17.108583	63.161137	86.279930	80.797035	1.566675	0.000000	3.412411	2.839349	0.020557	0.232587	2.776185	4.343316	2.036951	1.839868	1.781334	1.450119	1.233214	1.800450	1.935910	1.907395	0.194979	0.000000	60267.000000		1
7436.750488	1491.659912	2.201789	2.966557	1612.536377	37350.960938	262.864044	173.506561	100.610062	28.388899	24.151842	135.012253	146.240143	161.418304	0.106318	99998.000000	3.871383	3.173670	0.342776	0.472253	3.207510	4.572302	2.419731	2.239316	2.002641	1.453149	1.382950	2.130373	2.165067	2.207953	0.000000	4.999991	60304.000000		1
7612.122559	2956.389648	3.262596	3.691235	2289.093262	54707.253906	384.406525	240.309601	148.155151	69.217598	45.512901	207.643555	280.731232	204.149673	1.378206	0.000000	3.881506	3.470762	0.513563	0.567172	3.359663	4.738045	2.584791	2.380771	2.170717	1.840217	1.658135	2.317318	2.448291	2.309949	0.139314	0.000000	60355.000000		1
24616.523438	8728.162109	2.772281	4.563933	9466.409180	99998.000000	1500.201904	972.281250	553.034607	285.495605	198.891891	908.346069	1300.119629	736.643494	3.714349	99998.000000	4.391227	3.940923	0.442837	0.659339	3.976185	4.999991	3.176150	2.987792	2.742752	2.455600	2.298617	2.958251	3.113983	2.867257	0.569883	4.999991	60401.000000		1
14815.474609	5537.876953	1.622047	2.510163	6322.651367	99998.000000	998.409790	650.397522	332.578156	126.951355	112.476288	550.999329	722.877686	340.416992	2.557351	99998.000000	4.170715	3.743343	0.210063	0.399702	3.800899	4.999991	2.999309	2.813179	2.521894	2.103637	2.051061	2.741151	2.859065	2.532011	0.407790	4.999991	60439.000000		1
16386.292969	4481.344727	3.163916	4.002693	3693.159424	90696.023438	606.944519	385.177460	230.410797	91.300255	98.028969	443.611237	595.266418	384.215332	1.445123	99998.000000	4.214481	3.651408	0.500225	0.602352	3.567398	4.957588	2.783149	2.585661	2.362503	1.960472	1.991354	2.647002	2.774711	2.584575	0.159905	4.999991	60494.000000		1
6374.319336	1847.794800	2.177119	2.954222	1780.137573	44076.898438	299.357025	194.007263	116.170609	65.955002	48.106323	208.177032	272.044342	248.092957	0.193272	0.000000	3.804434	3.266654	0.337882	0.470443	3.250453	4.644211	2.476189	2.287818	2.065096	1.819248	1.682202	2.318433	2.434640	2.394614	0.000000	0.000000	60554.000000		1
12498.029297	4846.126465	1.970509	3.577137	4267.456543	96067.343750	688.130127	440.783447	249.619400	66.966469	84.306335	409.495850	551.899780	389.803070	0.982333	0.000000	4.096841	3.685395	0.294578	0.553536	3.630169	4.982576	2.837671	2.644225	2.397278	1.825857	1.925860	2.612250	2.741860	2.590845	0.000000	0.000000	60727.000000		1
3845.995850	944.364136	1.523367	3.139246	629.798157	23833.261719	81.728325	65.594208	45.115097	23.353153	26.702093	70.500435	112.621223	75.758209	0.278140	99998.000000	3.585009	2.975139	0.182805	0.496825	2.799201	4.377183	1.912373	1.816865	1.654322	1.368345	1.426545	1.848192	2.051620	1.879430	0.000000	4.999991	60763.000000		1
21561.216797	4259.167480	2.963473	4.927814	4633.801758	91928.023438	744.137024	469.271027	233.540787	128.980453	82.249481	398.721252	551.048706	293.590424	1.551444	99998.000000	4.333673	3.629325	0.471801	0.692654	3.665937	4.963448	2.871653	2.671424	2.368363	2.110524	1.915133	2.600669	2.741190	2.467742	0.190736	4.999991	60904.000000		1
6796.590820	2034.576782	3.222507	5.470552	3229.078369	71570.562500	539.857788	335.742065	193.677292	74.589470	71.194275	342.591034	423.468262	289.458221	0.277361	0.000000	3.832291	3.308474	0.508194	0.738031	3.509079	4.854734	2.732279	2.526006	2.287079	1.872678	1.852445	2.534776	2.626821	2.461586	0.000000	0.000000	61004.000000		1
4043.879395	1378.289429	2.661267	4.428249	1455.401367	34585.703125	221.504959	151.599686	61.532925	49.749958	44.122135	139.819794	179.140549	110.410179	1.086632	99998.000000	3.606798	3.139340	0.425088	0.646232	3.162983	4.538897	2.345383	2.180698	1.789108	1.696793	1.644657	2.145569	2.253194	2.043009	0.036082	4.999991	61037.000000		1
11557.646484	2689.837402	2.399149	4.637943	2576.374268	61372.648438	424.075745	269.046967	145.129990	83.791351	47.933636	278.421509	332.960510	181.894333	2.268206	0.000000	4.062870	3.429726	0.380057	0.666325	3.411009	4.787975	2.627444	2.429828	2.161757	1.923199	1.680640	2.444703	2.522393	2.259819	0.355683	0.000000	61169.000000		1
10120.935547	1890.982544	1.668303	3.046734	2182.463623	44840.867188	323.225159	224.113800	104.797775	45.059589	35.194710	168.350555	236.054031	101.994659	0.328073	99998.000000	4.005221	3.276688	0.222275	0.483835	3.338947	4.651674	2.509505	2.350469	2.020352	1.653787	1.546477	2.226215	2.373011	2.008577	0.000000	4.999991	61189.000000		1
4901.010742	1970.015625	2.439237	4.508426	2223.973877	49250.210938	356.273590	232.412140	125.033272	50.900192	53.885250	245.376175	319.302643	162.488358	1.511112	0.000000	3.690286	3.294470	0.387254	0.654025	3.347130	4.692408	2.551784	2.366259	2.097026	1.706719	1.731470	2.389832	2.504203	2.210822	0.179297	0.000000	61297.000000		1
10657.101562	3827.370117	2.624262	3.811501	2994.115967	70192.750000	490.440887	313.021057	185.320358	113.398323	68.110535	309.339081	347.771729	177.453751	0.690059	99998.000000	4.027639	3.582901	0.419007	0.581096	3.476269	4.846292	2.690587	2.495574	2.267923	2.054607	1.833214	2.490435	2.541294	2.249085	0.000000	4.999991	61370.000000		1
15899.016602	4631.266602	2.507080	4.594771	7638.562500	99998.000000	1180.051270	784.891663	443.108582	214.933502	166.306030	779.103516	994.228210	581.013367	1.809387	99998.000000	4.201370	3.665700	0.399168	0.662264	3.883012	4.999991	3.071901	2.894810	2.646510	2.332304	2.220908	2.891595	2.997486	2.764186	0.257531	4.999991	61431.000000		1
8360.918945	3230.361328	2.164785	2.294302	3413.461426	91171.382812	557.863770	346.035583	247.581055	100.400368	74.096077	376.410400	514.216492	287.657318	1.269381	0.000000	3.922254	3.509251	0.335415	0.360651	3.533195	4.959858	2.746528	2.539121	2.393718	2.001735	1.869795	2.575662	2.711146	2.458875	0.103592	0.000000	61455.000000		1
3904.574463	2225.349121	1.939672	4.209303	1682.204102	38239.445312	294.962708	181.030884	81.657402	94.689285	40.088604	134.700790	187.457397	133.686249	0.675478	99998.000000	3.591574	3.347398	0.287728	0.624210	3.225879	4.582511	2.469767	2.257753	1.911996	1.976301	1.603021	2.129370	2.272902	2.126087	0.000000	4.999991	61528.000000		1
17159.705078	6910.775879	3.160832	3.836171	7287.010254	99998.000000	1148.489136	749.564392	396.282013	149.764862	130.180038	604.887695	781.974487	469.116852	0.965357	0.000000	4.234510	3.839527	0.499801	0.583898	3.862549	4.999991	3.060127	2.874809	2.598004	2.175410	2.114544	2.781675	2.893193	2.671281	0.000000	0.000000	61571.000000		1
9369.413086	874.169006	2.334390	2.460824	1479.756714	34026.769531	242.798172	158.460999	79.443275	31.688499	28.058939	121.971115	142.573578	101.405663	0.282725	0.000000	3.971712	2.941595	0.368173	0.391080	3.170190	4.531821	2.385245	2.199922	1.900057	1.500902	1.448071	2.086257	2.154039	2.006062	0.000000	0.000000	61611.000000		1
11975.171875	2003.381714	1.819406	4.206220	2741.952637	63474.421875	447.246979	284.342285	156.919128	80.414658	66.984970	289.649414	402.995300	200.510864	1.996755	0.000000	4.078282	3.301764	0.259930	0.623892	3.438060	4.802599	2.650548	2.453841	2.195676	1.905335	1.825977	2.461873	2.605300	2.302138	0.300325	0.000000	61648.000000		1
15078.667969	7513.606445	2.809286	5.902276	8099.933105	99998.000000	1316.290771	823.826965	415.635559	204.914444	164.233765	807.011353	1154.039917	567.444946	1.558419	99998.000000	4.178363	3.875849	0.448596	0.771020	3.908481	4.999991	3.119352	2.915836	2.618713	2.311573	2.215462	2.906880	3.062221	2.753924	0.192684	4.999991	61674.000000		1
26242.875000	6908.768066	3.148497	4.804465	7859.136230	99998.000000	1276.017212	796.153503	380.354492	178.603973	145.564804	717.709351	1002.551208	558.594604	3.458565	99998.000000	4.419012	3.839401	0.498103	0.681645	3.895375	4.999991	3.105856	2.900997	2.580189	2.251891	2.163056	2.855949	3.001107	2.747097	0.538896	4.999991	61730.000000		1
8121.004395	1414.575684	2.479326	2.858626	1091.917969	29706.798828	180.864365	123.620918	77.688629	43.671909	33.526409	95.611320	161.424469	99.447495	0.904496	0.000000	3.909610	3.150626	0.394334	0.456157	3.038190	4.472856	2.257353	2.092092	1.890357	1.640202	1.525387	1.980509	2.207969	1.997594	0.000000	0.000000	61780.000000		1
5860.741211	958.987244	1.930420	1.782401	2101.968750	42044.425781	333.660522	221.276764	101.359406	55.707741	31.765593	122.516937	181.730896	189.366226	0.942592	99998.000000	3.767952	2.981813	0.285652	0.251005	3.322626	4.623708	2.523305	2.344936	2.005864	1.745916	1.501957	2.088196	2.259429	2.277303	0.000000	4.999991	61812.000000		1
8933.304688	2373.926758	2.457740	4.354239	2108.404541	47838.050781	331.338470	218.667908	120.537178	62.840427	45.491314	202.613968	267.986145	117.354759	0.401073	0.000000	3.951012	3.375467	0.390536	0.638912	3.323954	4.679773	2.520272	2.339785	2.081121	1.798239	1.657928	2.306669	2.428112	2.069501	0.000000	0.000000	61861.000000		1
20435.015625	6823.814453	2.420735	4.415914	7651.887695	99998.000000	1189.391846	776.411438	450.170349	169.904755	143.936584	748.139709	986.460266	628.638672	1.166659	0.000000	4.310375	3.834027	0.383947	0.645021	3.883769	4.999991	3.075325	2.890092	2.653377	2.230206	2.158171	2.873983	2.994080	2.798401	0.066944	0.000000	61900.000000		1
14913.577148	6172.578125	3.743659	2.935719	6329.216309	99998.000000	973.989624	664.820129	364.935822	155.001038	154.994873	731.435059	964.235779	481.778687	1.468582	99998.000000	4.173582	3.790467	0.573296	0.467715	3.801350	4.999991	2.988554	2.822704	2.562217	2.190335	2.190317	2.864176	2.984183	2.682847	0.166898	4.999991	61991.000000		1
6215.300293	2365.523682	3.715905	3.071404	1216.945068	29269.275391	195.690979	136.097733	71.841858	62.763336	21.209955	86.267593	123.867615	57.024498	0.235639	99998.000000	3.793462	3.373927	0.570065	0.487337	3.085271	4.466412	2.291571	2.133851	1.856378	1.797706	1.326540	1.935848	2.092958	1.756061	0.000000	4.999991	62018.000000		1
27755.447266	8076.860840	1.813238	3.500043	4445.080078	99998.000000	678.240601	458.820251	296.729675	141.577530	129.973419	562.307434	735.132507	415.687988	3.024526	99998.000000	4.443348	3.907243	0.258455	0.544073	3.647880	4.999991	2.831384	2.661643	2.472361	2.150994	2.113855	2.749974	2.866366	2.618767	0.480657	4.999991	62139.000000		1
4971.961426	747.294739	2.285050	2.738360	737.081421	23159.984375	139.406570	80.658272	63.065540	44.294823	17.722246	64.382301	106.944061	39.215904	0.158623	0.000000	3.696528	2.873492	0.358896	0.437491	2.867516	4.364738	2.144283	1.906649	1.799792	1.646353	1.248519	1.808766	2.029157	1.593462	0.000000	0.000000	62170.000000		1
19285.234375	4105.948730	2.630429	3.287266	3747.701660	85441.226562	583.733215	383.092865	230.176422	67.718903	65.560287	366.292664	531.371338	298.768036	2.461149	99998.000000	4.285225	3.613414	0.420027	0.516835	3.573765	4.931667	2.766214	2.583304	2.362061	1.830710	1.816641	2.563828	2.725398	2.475334	0.391138	4.999991	62189.000000		1
17512.123047	5313.726074	1.930420	4.391244	4371.119629	98743.750000	693.338562	454.450592	271.183990	79.794823	92.348724	459.760773	600.333008	410.482635	2.232858	0.000000	4.243339	3.725399	0.285652	0.642588	3.640593	4.994510	2.840945	2.657487	2.433264	1.901975	1.965431	2.662532	2.778392	2.613295	0.348861	0.000000	62278.000000		1
20824.951172	6166.891602	1.458608	3.614142	5159.841309	99998.000000	829.340698	534.387268	234.888382	135.431641	92.475159	464.244537	643.465271	367.017334	1.919345	99998.000000	4.318584	3.790066	0.163939	0.558005	3.712636	4.999991	2.918733	2.727856	2.370862	2.131720	1.966025	2.666747	2.808525	2.564687	0.283153	4.999991	62349.000000		1
18657.927734	9360.735352	2.436154	5.803596	8488.015625	99998.000000	1379.470459	872.710388	463.815887	275.291534	173.707001	882.288513	1176.316772	706.894714	2.824363	0.000000	4.270864	3.971310	0.386705	0.763697	3.928806	4.999991	3.139712	2.940870	2.666346	2.439793	2.239817	2.945611	3.070524	2.849355	0.450920	0.000000	62420.000000		1
5847.946777	1735.602173	2.130863	2.127780	1875.224609	39542.125000	299.159668	196.005524	95.750092	31.167347	29.724157	118.236710	165.791046	129.140808	0.448528	99998.000000	3.767003	3.239450	0.328556	0.327927	3.273053	4.597060	2.475903	2.292268	1.981139	1.493700	1.473110	2.072752	2.219561	2.111063	0.000000	4.999991	62457.000000		1
6988.686523	1478.967285	2.281967	2.294302	1219.393555	37155.488281	207.729889	128.755341	84.392677	40.057766	31.256777	157.671570	240.072144	187.170609	0.762317	0.000000	3.844396	3.169959	0.358309	0.360651	3.086144	4.570023	2.317499	2.109765	1.926305	1.602687	1.494944	2.197753	2.380342	2.272238	0.000000	0.000000	62492.000000		1
12864.926758	1881.925537	0.909703	1.295170	2204.459961	49236.933594	337.271576	224.878571	114.135338	36.671822	35.219379	144.047607	215.041443	158.827957	1.150592	0.000000	4.109407	3.274602	0.000000	0.112327	3.343302	4.692291	2.527980	2.351948	2.057420	1.564332	1.546782	2.158506	2.332522	2.200927	0.060921	0.000000	62529.000000		1
20425.125000	7377.527344	3.278014	3.367443	5173.308105	99998.000000	839.350525	539.580261	284.952881	119.501045	91.682640	488.291534	641.556458	360.769684	0.618199	99998.000000	4.310165	3.867911	0.515611	0.527300	3.713768	4.999991	2.923943	2.732056	2.454773	2.077372	1.962287	2.688679	2.807235	2.557230	0.000000	4.999991	62587.000000		1
6528.059082	1768.888062	1.396934	1.751564	1108.736694	27956.812500	171.054993	119.821754	48.316017	26.310459	26.131601	61.236885	85.946884	81.271935	1.425439	0.000000	3.814784	3.247700	0.145176	0.243426	3.044828	4.446487	2.233136	2.078536	1.684091	1.420128	1.417166	1.787013	1.934230	1.909941	0.153949	0.000000	62642.000000		1
13917.493164	3822.664307	1.930420	3.231758	3498.248779	74036.031250	560.882751	360.877625	167.194153	90.119179	55.945187	278.766907	358.891693	170.345734	0.445481	0.000000	4.143561	3.582366	0.285652	0.509439	3.543851	4.869443	2.748872	2.557360	2.223221	1.954817	1.747763	2.445241	2.554963	2.231331	0.000000	0.000000	62661.000000		1
11341.682617	2947.924805	2.753779	3.453787	4893.264160	99998.000000	759.068481	507.475464	281.718048	150.986023	132.218384	539.469238	745.333496	446.765900	0.729280	0.000000	4.054677	3.469517	0.439929	0.538296	3.689599	4.999991	2.880281	2.705415	2.449815	2.178937	2.121292	2.731967	2.872351	2.650080	0.000000	0.000000	62705.000000		1
8311.940430	4282.351074	2.944971	2.926468	2803.710693	65973.242188	449.929810	284.999146	144.109283	61.949226	72.557289	295.816895	370.440277	270.258850	1.381556	0.000000	3.919703	3.631682	0.469081	0.466344	3.447733	4.819368	2.653145	2.454844	2.158692	1.792036	1.860681	2.471023	2.568718	2.431780	0.140368	0.000000	62742.000000		1
10094.470703	2026.827393	1.202658	2.682853	2279.061768	55718.656250	353.078827	224.588699	103.033882	74.752914	39.592121	184.126953	225.939377	150.363098	1.667481	0.000000	4.004084	3.306817	0.080142	0.428597	3.357756	4.746001	2.547872	2.351388	2.012980	1.873628	1.597609	2.265117	2.353992	2.177141	0.222061	0.000000	62774.000000		1
13659.710938	6259.375977	2.553336	3.114576	5029.143066	99998.000000	809.524597	501.893890	300.935883	98.362015	100.434288	505.982941	658.822266	352.409668	1.052424	0.000000	4.135441	3.796531	0.407108	0.493399	3.701494	4.999991	2.908230	2.700612	2.478474	1.992827	2.001882	2.704136	2.818768	2.547048	0.022191	0.000000	62796.000000		1
7237.121582	1874.697266	3.219423	3.318103	2754.272217	65067.058594	414.476074	269.956665	135.666000	35.358147	37.892982	256.215515	356.430847	168.847031	0.705763	99998.000000	3.859566	3.272931	0.507778	0.520890	3.440007	4.813361	2.617499	2.431294	2.132471	1.548489	1.578559	2.408605	2.551975	2.227494	0.000000	4.999991	62821.000000		1
27057.707031	10718.829102	1.415436	5.704916	10663.355469	99998.000000	1716.732788	1102.439697	592.013062	231.153976	240.016632	1192.709961	1644.508545	881.616211	3.775956	99998.000000	4.432291	4.030148	0.150890	0.756249	4.027894	4.999991	3.234703	3.042355	2.772331	2.363901	2.380241	3.076535	3.216036	2.945280	0.577027	4.999991	62888.000000		1
6228.960938	1324.086548	2.318972	0.289871	1487.956421	31775.046875	198.330658	159.500214	86.730156	33.594250	26.794605	121.773758	187.738022	101.846642	1.516646	99998.000000	3.794416	3.121916	0.365295	0.000000	3.172590	4.502086	2.297390	2.202761	1.938170	1.526265	1.428047	2.085554	2.273552	2.007947	0.180884	4.999991	62910.000000		1
9175.001953	2668.075439	2.759946	2.448488	1914.727295	42070.855469	292.378510	200.991928	107.178421	43.431377	37.408836	180.182861	233.883087	139.779709	0.060544	99998.000000	3.962606	3.426198	0.440901	0.388898	3.282107	4.623981	2.465945	2.303179	2.030107	1.637804	1.572974	2.255713	2.368999	2.145444	0.000000	4.999991	62931.000000		1
17679.937500	3806.789062	1.224244	3.049818	3553.802246	85277.882812	566.220703	368.269318	263.058319	108.307076	68.437416	379.404724	503.475861	323.200500	1.492070	99998.000000	4.247481	3.580559	0.087868	0.484274	3.550693	4.930836	2.752986	2.566165	2.420052	2.034657	1.835294	2.579103	2.701979	2.509472	0.173789	4.999991	63025.000000		1
22390.580078	5544.355469	2.235711	2.556419	4155.806641	91325.781250	678.252930	429.382874	253.535751	125.024017	93.461952	454.755859	592.858032	333.780792	3.020317	99998.000000	4.350065	3.743851	0.349416	0.407632	3.618655	4.960593	2.831392	2.632845	2.404039	2.096993	1.970635	2.657778	2.772951	2.523461	0.480053	4.999991	63096.000000		1
17906.708984	6088.410645	2.124696	3.675817	5180.070312	99998.000000	821.434021	527.325500	298.401062	167.505600	100.437370	507.509399	656.962769	410.195831	1.229066	99998.000000	4.253016	3.784504	0.327297	0.565354	3.714336	4.999991	2.914573	2.722079	2.474800	2.224029	2.001895	2.705444	2.817541	2.612991	0.089575	4.999991	63115.000000		1
4198.035645	1268.973877	2.809286	1.714559	844.117981	22208.408203	117.675468	87.183464	44.917740	18.391418	10.743746	53.882168	96.924995	70.050209	1.113009	99998.000000	3.623046	3.103453	0.448596	0.234152	2.926403	4.346518	2.070686	1.940434	1.652418	1.264615	1.031156	1.731445	1.986436	1.845409	0.046499	4.999991	63149.000000		1
6138.283691	3028.854248	2.920300	4.329569	4007.022461	89241.351562	645.485107	418.617523	218.578491	88.068497	72.572708	375.849152	492.713623	338.699371	0.184194	0.000000	3.788047	3.481278	0.465428	0.636445	3.602822	4.950566	2.809886	2.621817	2.339607	1.944821	1.860773	2.575014	2.692595	2.529814	0.000000	0.000000	63209.000000		1
5675.948242	2167.319336	2.442321	4.872307	1603.840210	38342.199219	224.607193	167.986664	81.598808	93.468124	26.291956	101.084953	152.589554	114.351204	1.809061	0.000000	3.754038	3.335923	0.387803	0.687735	3.205161	4.583677	2.351424	2.225275	1.911684	1.970664	1.419823	2.004687	2.183525	2.058241	0.257453	0.000000	63237.000000		1
3761.519775	887.678894	2.704439	4.018112	723.975525	18261.621094	113.941063	82.912483	48.642895	32.928162	17.194927	60.731152	85.567581	61.292393	1.898215	2697.425049	3.575363	2.948256	0.432077	0.604022	2.859724	4.261539	2.056680	1.918620	1.687019	1.517568	1.235400	1.783412	1.932309	1.787407	0.278345	3.430949	63287.000000		1
10162.248047	4617.350098	2.618094	4.249392	2008.050537	53727.406250	340.080872	204.812683	134.253647	62.661572	41.969685	206.080093	306.582214	165.880478	0.798620	0.000000	4.006990	3.664393	0.417985	0.628327	3.302775	4.730196	2.531582	2.311357	2.127926	1.797001	1.622936	2.314036	2.486547	2.219795	0.000000	0.000000	63340.000000		1
[truncated: 8,812 more rows]
